# Supplementary material for: Hierarchical Study of the Reactions of Hydrogen Atoms with Alkenes: A Theoretical Study of the Reactions of Hydrogen Atoms with C2–C4 Alkenes
Source: J Phys Chem A. 2021 Jun 8;125(23):5124–45. doi: 10.1021/acs.jpca.1c03168 (PMC8279655; doi:10.1021/acs.jpca.1c03168)
Supplement: Supplementary file 1 — jp1c03168_si_001.zip [file jp1c03168_si_001.zip]

Archive with 74 entries (64 files):
- C2-C4_ALKENES+H_SUPPORTING_INFO/
- C2-C4_ALKENES+H_SUPPORTING_INFO/FITTINGS/
- C2-C4_ALKENES+H_SUPPORTING_INFO/FITTINGS/C2_C4_ORIGINAL_PLOG.txt
- C2-C4_ALKENES+H_SUPPORTING_INFO/FITTINGS/NUIGMech1.2_C4_JP.MECH
- C2-C4_ALKENES+H_SUPPORTING_INFO/FITTINGS/NUIGMech1.2_C4_JP.THERM
- C2-C4_ALKENES+H_SUPPORTING_INFO/FITTINGS/VARIATIONAL_PLOG.Ttxt
- C2-C4_ALKENES+H_SUPPORTING_INFO/H_ABSTRACTION/
- C2-C4_ALKENES+H_SUPPORTING_INFO/H_ABSTRACTION/C2H4_H_C2H3_H2_newextrap.inp
- C2-C4_ALKENES+H_SUPPORTING_INFO/H_ABSTRACTION/C2H4_H_C2H3_H2_newextrap.out
- C2-C4_ALKENES+H_SUPPORTING_INFO/H_ABSTRACTION/C3H6_H_C3H51_H2.inp
- C2-C4_ALKENES+H_SUPPORTING_INFO/H_ABSTRACTION/C3H6_H_C3H51_H2_cis_newextrap.inp
- C2-C4_ALKENES+H_SUPPORTING_INFO/H_ABSTRACTION/C3H6_H_C3H51_H2_cis_newextrap.out
- C2-C4_ALKENES+H_SUPPORTING_INFO/H_ABSTRACTION/C3H6_H_C3H51_H2_trans_newextrap.inp
- C2-C4_ALKENES+H_SUPPORTING_INFO/H_ABSTRACTION/C3H6_H_C3H51_H2_trans_newextrap.out
- C2-C4_ALKENES+H_SUPPORTING_INFO/H_ABSTRACTION/C3H6_H_C3H52_H2_newextrap.inp
- C2-C4_ALKENES+H_SUPPORTING_INFO/H_ABSTRACTION/C3H6_H_C3H52_H2_newextrap.out
- C2-C4_ALKENES+H_SUPPORTING_INFO/H_ABSTRACTION/C3H6_H_C3H53_H2_newextrap.inp
- C2-C4_ALKENES+H_SUPPORTING_INFO/H_ABSTRACTION/C3H6_H_C3H53_H2_newextrap.out
- C2-C4_ALKENES+H_SUPPORTING_INFO/H_ABSTRACTION/C4H8-I_H_C4H7IA_H2_symmtest.log
- C2-C4_ALKENES+H_SUPPORTING_INFO/H_ABSTRACTION/C4H8-I_H_C4H7IA_H2_symmtest.out
- C2-C4_ALKENES+H_SUPPORTING_INFO/H_ABSTRACTION/C4H8-I_H_C4H7IV_H2.inp
- C2-C4_ALKENES+H_SUPPORTING_INFO/H_ABSTRACTION/C4H8-I_H_C4H7IV_H2.out
- C2-C4_ALKENES+H_SUPPORTING_INFO/H_ABSTRACTION/C4H82_H_C4H713_H2_symmetrytest.inp
- C2-C4_ALKENES+H_SUPPORTING_INFO/H_ABSTRACTION/C4H82_H_C4H713_H2_symmetrytest.out
- C2-C4_ALKENES+H_SUPPORTING_INFO/H_ABSTRACTION/C4H82_H_C4H722_H2_symmetry_test.inp
- C2-C4_ALKENES+H_SUPPORTING_INFO/H_ABSTRACTION/C4H82_H_C4H722_H2_symmetry_test.out
- C2-C4_ALKENES+H_SUPPORTING_INFO/H_ABSTRACTION/C4H8_H_C4H711_H2.out
- C2-C4_ALKENES+H_SUPPORTING_INFO/H_ABSTRACTION/C4H8_H_C4H712_H2.inp
- C2-C4_ALKENES+H_SUPPORTING_INFO/H_ABSTRACTION/C4H8_H_C4H712_H2.out
- C2-C4_ALKENES+H_SUPPORTING_INFO/H_ABSTRACTION/C4H8_H_C4H713_H2.inp
- C2-C4_ALKENES+H_SUPPORTING_INFO/H_ABSTRACTION/C4H8_H_C4H713_H2.out
- C2-C4_ALKENES+H_SUPPORTING_INFO/H_ABSTRACTION/C4H8_H_C4H714_H2.inp
- C2-C4_ALKENES+H_SUPPORTING_INFO/H_ABSTRACTION/C4H8_H_C4H714_H2.out
- C2-C4_ALKENES+H_SUPPORTING_INFO/H_ADDITION/
- C2-C4_ALKENES+H_SUPPORTING_INFO/H_ADDITION/APPROX_VARIATIONAL/
- C2-C4_ALKENES+H_SUPPORTING_INFO/H_ADDITION/APPROX_VARIATIONAL/c2h4_rrkm_newextrap_variational.inp
- C2-C4_ALKENES+H_SUPPORTING_INFO/H_ADDITION/APPROX_VARIATIONAL/c2h4_rrkm_newextrap_variational.out
- C2-C4_ALKENES+H_SUPPORTING_INFO/H_ADDITION/APPROX_VARIATIONAL/c3h6_rrkm_newextrap_variational.inp
- C2-C4_ALKENES+H_SUPPORTING_INFO/H_ADDITION/APPROX_VARIATIONAL/c3h6_rrkm_newextrap_variational.out
- C2-C4_ALKENES+H_SUPPORTING_INFO/H_ADDITION/APPROX_VARIATIONAL/c4h8_rrkm_symm_test_variational.inp
- C2-C4_ALKENES+H_SUPPORTING_INFO/H_ADDITION/APPROX_VARIATIONAL/c4h8_rrkm_symm_test_variational.out
- C2-C4_ALKENES+H_SUPPORTING_INFO/H_ADDITION/APPROX_VARIATIONAL/c4h9_rrkm_newT_variational.inp
- C2-C4_ALKENES+H_SUPPORTING_INFO/H_ADDITION/APPROX_VARIATIONAL/c4h9_rrkm_newT_variational.out
- C2-C4_ALKENES+H_SUPPORTING_INFO/H_ADDITION/APPROX_VARIATIONAL/Pentene_Isomers_rrkm_mess_symmuncorrect.inp
- C2-C4_ALKENES+H_SUPPORTING_INFO/H_ADDITION/APPROX_VARIATIONAL/Pentene_Isomers_rrkm_mess_symmuncorrect.out
- C2-C4_ALKENES+H_SUPPORTING_INFO/H_ADDITION/APPROX_VARIATIONAL/Pentene_WB97XD_CBS7_symmuncorrect.inp
- C2-C4_ALKENES+H_SUPPORTING_INFO/H_ADDITION/APPROX_VARIATIONAL/Pentene_WB97XD_CBS7_symmuncorrect.out
- C2-C4_ALKENES+H_SUPPORTING_INFO/H_ADDITION/H_ADDITION_RRKM/
- C2-C4_ALKENES+H_SUPPORTING_INFO/H_ADDITION/H_ADDITION_RRKM/CCSDT_CCPVXZ/
- C2-C4_ALKENES+H_SUPPORTING_INFO/H_ADDITION/H_ADDITION_RRKM/CCSDT_CCPVXZ/c2h4_rrkm.inp
- C2-C4_ALKENES+H_SUPPORTING_INFO/H_ADDITION/H_ADDITION_RRKM/CCSDT_CCPVXZ/c2h4_rrkm.out
- C2-C4_ALKENES+H_SUPPORTING_INFO/H_ADDITION/H_ADDITION_RRKM/CCSDT_CCPVXZ/c3h6_rrkm.inp
- C2-C4_ALKENES+H_SUPPORTING_INFO/H_ADDITION/H_ADDITION_RRKM/CCSDT_CCPVXZ/c3h6_rrkm.out
- C2-C4_ALKENES+H_SUPPORTING_INFO/H_ADDITION/H_ADDITION_RRKM/CCSDT_CCPVXZ/c4h8_rrkm_symm_test.inp
- C2-C4_ALKENES+H_SUPPORTING_INFO/H_ADDITION/H_ADDITION_RRKM/CCSDT_CCPVXZ/c4h8_rrkm_symm_test.out
- C2-C4_ALKENES+H_SUPPORTING_INFO/H_ADDITION/H_ADDITION_RRKM/CCSDT_CCPVXZ/c4h9_rrkm_newT.inp
- C2-C4_ALKENES+H_SUPPORTING_INFO/H_ADDITION/H_ADDITION_RRKM/CCSDT_CCPVXZ/c4h9_rrkm_newT.out
- C2-C4_ALKENES+H_SUPPORTING_INFO/H_ADDITION/H_ADDITION_RRKM/ROCCSDT_AUG-CC-PVXZ/
- C2-C4_ALKENES+H_SUPPORTING_INFO/H_ADDITION/H_ADDITION_RRKM/ROCCSDT_AUG-CC-PVXZ/c2h4_rrkm_newextrap.inp
- C2-C4_ALKENES+H_SUPPORTING_INFO/H_ADDITION/H_ADDITION_RRKM/ROCCSDT_AUG-CC-PVXZ/c2h4_rrkm_newextrap.out
- C2-C4_ALKENES+H_SUPPORTING_INFO/H_ADDITION/H_ADDITION_RRKM/ROCCSDT_AUG-CC-PVXZ/c3h6_rrkm_newextrap.inp
- C2-C4_ALKENES+H_SUPPORTING_INFO/H_ADDITION/H_ADDITION_RRKM/ROCCSDT_AUG-CC-PVXZ/c3h6_rrkm_newextrap.out
- C2-C4_ALKENES+H_SUPPORTING_INFO/H_ADDITION/SYMMETRY_UNCORRECTED/
- C2-C4_ALKENES+H_SUPPORTING_INFO/H_ADDITION/SYMMETRY_UNCORRECTED/c2h4_rrkm_newextrap_symmuncorrect.inp
- C2-C4_ALKENES+H_SUPPORTING_INFO/H_ADDITION/SYMMETRY_UNCORRECTED/c2h4_rrkm_newextrap_symmuncorrect.out
- C2-C4_ALKENES+H_SUPPORTING_INFO/H_ADDITION/SYMMETRY_UNCORRECTED/c3h6_rrkm_newextrap_symmuncorrect.inp
- C2-C4_ALKENES+H_SUPPORTING_INFO/H_ADDITION/SYMMETRY_UNCORRECTED/c3h6_rrkm_newextrap_symmuncorrect.out
- C2-C4_ALKENES+H_SUPPORTING_INFO/H_ADDITION/SYMMETRY_UNCORRECTED/c4h8_rrkm_symm_test_symmuncorrect.inp
- C2-C4_ALKENES+H_SUPPORTING_INFO/H_ADDITION/SYMMETRY_UNCORRECTED/c4h8_rrkm_symm_test_symmuncorrect.out
- C2-C4_ALKENES+H_SUPPORTING_INFO/H_ADDITION/SYMMETRY_UNCORRECTED/c4h9_rrkm_newT_symmuncorrect.inp
- C2-C4_ALKENES+H_SUPPORTING_INFO/H_ADDITION/SYMMETRY_UNCORRECTED/c4h9_rrkm_newT_symmuncorrect.out
- C2-C4_ALKENES+H_SUPPORTING_INFO/Symmetry_correction.docx
- C2-C4_ALKENES+H_SUPPORTING_INFO/THERMOCHEMISTRY/
- C2-C4_ALKENES+H_SUPPORTING_INFO/THERMOCHEMISTRY/C2_C4_THERMO.txt
