# Supplementary material for: Hierarchical Study of the Reactions of Hydrogen Atoms with Alkenes: A Theoretical Study of the Reactions of Hydrogen Atoms with C2–C4 Alkenes
Source: J Phys Chem A. 2021 Jun 8;125(23):5124–45. doi: 10.1021/acs.jpca.1c03168 (PMC8279655; doi:10.1021/acs.jpca.1c03168)
Supplement: Supplementary file 1 — jp1c03168_si_001.zip [file jp1c03168_si_001.zip › C2-C4_ALKENES+H_SUPPORTING_INFO/FITTINGS/C2_C4_ORIGINAL_PLOG.txt]

C2H4+H<=>C2H5                                     1.15E+15       -0.41    3521.0
  PLOG/1.000E-02    6.69E+33       -7.19    6646.0/                             ! fit btw. 298 and 1400 K with MAE of 8.3%, 17.6%
  PLOG/1.000E-01    1.67E+33       -6.71    7146.0/                             ! fit btw. 298 and 1500 K with MAE of 10.3%, 22.4%
  PLOG/1.000E+00    4.23E+30       -5.64    7119.0/                             ! fit btw. 298 and 1600 K with MAE of 13.5%, 29.7%
  PLOG/1.000E+01    7.54E+25       -3.97    6294.0/                             ! fit btw. 298 and 1700 K with MAE of 16.7%, 33.9%
  PLOG/1.000E+02    5.79E+20       -2.25    5127.0/                             ! fit btw. 298 and 1900 K with MAE of 18.1%, 39.4%
  PLOG/1.000E+03    1.15E+15       -0.41    3521.0/                             ! fit btw. 298 and 2000 K with MAE of 13.6%, 33.7%
C3H6+H<=>NC3H7                                     6.25E+15       -0.73    4623.0
  PLOG/1.000E-02    4.38E+39       -9.55    8109.0/                             ! fit btw. 298 and 1000 K with MAE of 5.6%, 12.4%  
  PLOG/1.000E-01    1.55E+40       -9.25    9269.0/                             ! fit btw. 298 and 1100 K with MAE of 8.5%, 19.6%  
  PLOG/1.000E+00    5.45E+35       -7.47    9078.0/                             ! fit btw. 298 and 1200 K with MAE of 13.0%, 30.4%  
  PLOG/1.000E+01    5.62E+27       -4.70    7526.0/                             ! fit btw. 298 and 1300 K with MAE of 16.6%, 34.0%  
  PLOG/1.000E+02    6.19E+20       -2.37    5908.0/                             ! fit btw. 298 and 1500 K with MAE of 17.2%, 39.6%  
  PLOG/1.000E+03    6.25E+15       -0.73    4623.0/                             ! fit btw. 298 and 1800 K with MAE of 15.7%, 40.0%   
C3H6+H<=>IC3H7                                     1.02E+14       -0.03    2731.0  
  PLOG/1.000E-02    1.13E+41       -9.12    8948.0/                             ! fit btw. 298 and 1200 K with MAE of 13.4%, 31.5%  
  PLOG/1.000E-01    7.48E+35       -7.26    8176.0/                             ! fit btw. 298 and 1300 K with MAE of 18.3%, 41.1%  
  PLOG/1.000E+00    1.26E+29       -4.96    6702.0/                             ! fit btw. 298 and 1400 K with MAE of 21.0%, 44.9%  
  PLOG/1.000E+01    5.16E+23       -3.16    5442.0/                             ! fit btw. 298 and 1600 K with MAE of 22.7%, 54.1%  
  PLOG/1.000E+02    2.74E+18       -1.45    4030.0/                             ! fit btw. 298 and 1800 K with MAE of 19.8%, 53.1%  
  PLOG/1.000E+03    1.02E+14       -0.03    2731.0/                             ! fit btw. 298 and 2000 K with MAE of 13.7%, 40.0%  
C3H6+H<=>C2H4+CH3                                     8.07E-04        5.23    4969.0
  PLOG/1.000E-02    1.57E+10        1.09    3222.0/                             ! fit btw. 298 and 2000 K with MAE of 0.3%, 1.2%
  PLOG/1.000E-01    1.59E+12        0.52    4677.0/                             ! fit btw. 298 and 2000 K with MAE of 1.2%, 2.7%
  PLOG/1.000E+00    1.66E+14       -0.02    6723.0/                             ! fit btw. 298 and 2000 K with MAE of 3.5%, 16.5%
  PLOG/1.000E+01    1.31E+13        0.38    7944.0/                             ! fit btw. 298 and 2000 K with MAE of 14.9%, 49.3% 
  PLOG/1.000E+02    7.42E+06        2.28    7270.0/                             ! fit btw. 298 and 2000 K with MAE of 28.4%, 76.7% 
  PLOG/1.000E+03    8.07E-04        5.23    4969.0/                             ! fit btw. 298 and 2000 K with MAE of 29.9%, 67.7% 
NC3H7<=>IC3H7                                   2.22E+05        2.05    31030.0 
  PLOG/1.000E-02    1.51E+32       -7.71    34510.0/                            ! fit btw. 298 and 1000 K with MAE of 10.6%, 21.6% 
  PLOG/1.000E-01    1.56E+27       -5.71    34490.0/                            ! fit btw. 298 and 1100 K with MAE of 20.8%, 51.0% 
  PLOG/1.000E+00    1.56E+21       -3.44    33990.0/                            ! fit btw. 298 and 1200 K with MAE of 31.1%, 85.4% 
  PLOG/1.000E+01    1.83E+13       -0.68    32530.0/                            ! fit btw. 298 and 1300 K with MAE of 37.8%, 101.4% 
  PLOG/1.000E+02    1.31E+08        1.09    31540.0/                            ! fit btw. 298 and 1500 K with MAE of 42.0%, 106.8% 
  PLOG/1.000E+03    2.22E+05        2.05    31030.0/                            ! fit btw. 298 and 1800 K with MAE of 42.4%, 106.7% 
NC3H7<=>C2H4+CH3                                  1.10E+16       -0.72    32340.0 
  PLOG/1.000E-02    1.18E+41       -9.41    37220.0/                            ! fit btw. 298 and 1000 K with MAE of 7.0%, 16.6% 
  PLOG/1.000E-01    4.18E+37       -8.03    37100.0/                            ! fit btw. 298 and 1100 K with MAE of 10.9%, 25.9% 
  PLOG/1.000E+00    4.72E+31       -5.93    36080.0/                            ! fit btw. 298 and 1200 K with MAE of 14.5%, 33.1% 
  PLOG/1.000E+01    4.02E+24       -3.55    34480.0/                            ! fit btw. 298 and 1300 K with MAE of 16.1%, 31.8% 
  PLOG/1.000E+02    2.93E+19       -1.84    33230.0/                            ! fit btw. 298 and 1500 K with MAE of 15.4%, 34.8% 
  PLOG/1.000E+03    1.10E+16       -0.72    32340.0/                            ! fit btw. 298 and 1800 K with MAE of 13.9%, 33.5% 
IC3H7<=>C2H4+CH3                                   4.73E-01        4.07    41580.0 
  PLOG/1.000E-02    2.03E+36       -8.15    44040.0/                            ! fit btw. 298 and 1200 K with MAE of 14.3%, 35.9% 
  PLOG/1.000E-01    9.82E+34       -7.38    45730.0/                            ! fit btw. 298 and 1300 K with MAE of 18.3%, 48.9% 
  PLOG/1.000E+00    1.37E+30       -5.56    46450.0/                            ! fit btw. 298 and 1400 K with MAE of 25.7%, 72.3% 
  PLOG/1.000E+01    3.00E+22       -2.98    46120.0/                            ! fit btw. 298 and 1600 K with MAE of 37.8%, 112.0% 
  PLOG/1.000E+02    2.63E+11        0.51    44230.0/                            ! fit btw. 298 and 1800 K with MAE of 48.4%, 130.3% 
  PLOG/1.000E+03    4.73E-01        4.07    41580.0/                            ! fit btw. 298 and 2000 K with MAE of 48.8%, 126.5% 
C4H8-1+H<=>PC4H9                                    2.23E+14       -0.27    4415.0
  PLOG/1.000E-02    2.34E+49      -12.60    10880.0/                            ! fit btw. 298 and 900 K with MAE of 6.5%, 14.9%
  PLOG/1.000E-01    7.03E+45      -10.98    11260.0/                            ! fit btw. 298 and 1000 K with MAE of 11.1%, 26.6%
  PLOG/1.000E+00    9.86E+36       -7.81    9848.0/                             ! fit btw. 298 and 1100 K with MAE of 16.5%, 37.5%
  PLOG/1.000E+01    1.56E+26       -4.17    7401.0/                             ! fit btw. 298 and 1200 K with MAE of 17.7%, 37.6%
  PLOG/1.000E+02    7.66E+18       -1.75    5605.0/                             ! fit btw. 298 and 1400 K with MAE of 16.6%, 40.7%
  PLOG/1.000E+03    2.23E+14       -0.27    4415.0/                             ! fit btw. 298 and 1700 K with MAE of 13.8%, 38.0%
C4H8-1+H<=>SC4H9                                    6.06E+15       -0.60    3486.0
  PLOG/1.000E-02    3.51E+51      -13.04    10500.0/                            ! fit btw. 298 and 1000 K with MAE of 8.8%, 20.9%
  PLOG/1.000E-01    2.53E+44      -10.30    9794.0/                             ! fit btw. 298 and 1000 K with MAE of 12.0%, 28.0%
  PLOG/1.000E+00    8.78E+37       -7.94    8949.0/                             ! fit btw. 298 and 1200 K with MAE of 19.7%, 44.8%
  PLOG/1.000E+01    3.05E+27       -4.44    6500.0/                             ! fit btw. 298 and 1300 K with MAE of 20.9%, 46.0%
  PLOG/1.000E+02    2.17E+20       -2.08    4702.0/                             ! fit btw. 298 and 1500 K with MAE of 19.0%, 48.6%
  PLOG/1.000E+03    6.06E+15       -0.60    3486.0/                             ! fit btw. 298 and 1800 K with MAE of 16.1%, 44.7%
C4H8-1+H<=>C2H4+C2H5                                    2.19E-06        6.02    5190.0
  PLOG/1.000E-02    1.10E+11        0.84    4023.0/                             ! fit btw. 298 and 2000 K with MAE of 2.2%, 5.3%
  PLOG/1.000E-01    1.86E+14       -0.07    6273.0/                             ! fit btw. 298 and 2000 K with MAE of 4.1%, 8.2%
  PLOG/1.000E+00    1.85E+16       -0.60    8558.0/                             ! fit btw. 298 and 2000 K with MAE of 6.8%, 33.7%
  PLOG/1.000E+01    8.52E+13        0.17    9422.0/                             ! fit btw. 298 and 2000 K with MAE of 23.3%, 77.6%
  PLOG/1.000E+02    9.33E+05        2.59    8133.0/                             ! fit btw. 298 and 2000 K with MAE of 39.2%, 107.5%
  PLOG/1.000E+03    2.19E-06        6.02    5190.0/                             ! fit btw. 298 and 2000 K with MAE of 34.1%, 92.1%
C4H8-1+H<=>C4H8-2+H                                    1.23E-09        6.84    5250.0
  PLOG/1.000E-02    1.49E+07        1.83    3839.0/                             ! fit btw. 298 and 2000 K with MAE of 0.8%, 1.9%
  PLOG/1.000E-01    2.93E+10        0.90    6121.0/                             ! fit btw. 298 and 2000 K with MAE of 2.2%, 5.3%
  PLOG/1.000E+00    3.47E+12        0.36    8435.0/                             ! fit btw. 298 and 2000 K with MAE of 7.6%, 38.4%
  PLOG/1.000E+01    1.91E+10        1.10    9326.0/                             ! fit btw. 298 and 2000 K with MAE of 25.0%, 84.6%
  PLOG/1.000E+02    3.04E+02        3.47    8096.0/                             ! fit btw. 298 and 2000 K with MAE of 41.2%, 116.8%
  PLOG/1.000E+03    1.23E-09        6.84    5250.0/                             ! fit btw. 298 and 2000 K with MAE of 39.1%, 97.4%
C4H8-1+H<=>C3H6+CH3                                    1.13E-06        6.18    3913.0
  PLOG/1.000E-02    1.83E+13        0.26    3523.0/                             ! fit btw. 298 and 2000 K with MAE of 2.8%, 6.5%
  PLOG/1.000E-01    3.09E+16       -0.64    5921.0/                             ! fit btw. 298 and 2000 K with MAE of 4.0%, 7.9%
  PLOG/1.000E+00    5.28E+17       -0.94    7992.0/                             ! fit btw. 298 and 2000 K with MAE of 9.8%, 45.9%
  PLOG/1.000E+01    2.13E+14        0.14    8469.0/                             ! fit btw. 298 and 2000 K with MAE of 28.0%, 87.5%
  PLOG/1.000E+02    4.26E+05        2.77    6876.0/                             ! fit btw. 298 and 2000 K with MAE of 41.8%, 114.9%
  PLOG/1.000E+03    1.13E-06        6.18    3913.0/                             ! fit btw. 298 and 2000 K with MAE of 36.8%, 89.6%
PC4H9<=>SC4H9                                   8.80E-05        4.82    26730.0
  PLOG/1.000E-02    3.58E+25       -5.99    30390.0/                            ! fit btw. 298 and 900 K with MAE of 21.7%, 58.9%
  PLOG/1.000E-01    2.75E+18       -3.23    30030.0/                            ! fit btw. 298 and 1000 K with MAE of 37.8%, 120.2%
  PLOG/1.000E+00    9.08E+09       -0.13    28980.0/                            ! fit btw. 298 and 1100 K with MAE of 54.5%, 185.5%
  PLOG/1.000E+01    1.40E+00        3.25    27040.0/                            ! fit btw. 298 and 1200 K with MAE of 61.6%, 208.8%
  PLOG/1.000E+02    2.39E-04        4.59    26490.0/                            ! fit btw. 298 and 1400 K with MAE of 65.8%, 229.6%
  PLOG/1.000E+03    8.80E-05        4.82    26730.0/                            ! fit btw. 298 and 1700 K with MAE of 67.0%, 249.9%
PC4H9<=>C2H4+C2H5                                   3.64E+15       -0.58    31150.0
  PLOG/1.000E-02    5.73E+44      -10.47    37620.0/                            ! fit btw. 298 and 900 K with MAE of 8.8%, 21.0%
  PLOG/1.000E-01    1.47E+38       -8.12    36550.0/                            ! fit btw. 298 and 1000 K with MAE of 12.9%, 30.3%
  PLOG/1.000E+00    1.61E+30       -5.41    34830.0/                            ! fit btw. 298 and 1100 K with MAE of 15.2%, 31.7%
  PLOG/1.000E+01    4.24E+22       -2.90    32960.0/                            ! fit btw. 298 and 1200 K with MAE of 14.1%, 30.1%
  PLOG/1.000E+02    1.58E+18       -1.44    31840.0/                            ! fit btw. 298 and 1400 K with MAE of 12.3%, 29.6%
  PLOG/1.000E+03    3.64E+15       -0.58    31150.0/                            ! fit btw. 298 and 1700 K with MAE of 10.4%, 26.5%
PC4H9<=>C4H8-2+H                                   2.69E-08        6.02    39170.0
  PLOG/1.000E-02    3.65E+44      -11.83    43900.0/                            ! fit btw. 298 and 900 K with MAE of 6.7%, 16.6%
  PLOG/1.000E-01    8.17E+42      -10.67    46310.0/                            ! fit btw. 298 and 1000 K with MAE of 12.5%, 32.8%
  PLOG/1.000E+00    1.25E+34       -7.37    46630.0/                            ! fit btw. 298 and 1100 K with MAE of 23.5%, 65.2%
  PLOG/1.000E+01    5.96E+17       -1.92    44150.0/                            ! fit btw. 298 and 1200 K with MAE of 35.5%, 96.7%
  PLOG/1.000E+02    7.87E+02        2.84    41300.0/                            ! fit btw. 298 and 1400 K with MAE of 45.9%, 113.4%
  PLOG/1.000E+03    2.69E-08        6.02    39170.0/                            ! fit btw. 298 and 1700 K with MAE of 51.1%, 152.4%
PC4H9<=>C3H6+CH3                                  2.06E-07        5.99    36930.0
  PLOG/1.000E-02    5.34E+44      -11.31    42100.0/                            ! fit btw. 298 and 900 K with MAE of 8.5%, 21.7%
  PLOG/1.000E-01    5.81E+41       -9.82    44130.0/                            ! fit btw. 298 and 1000 K with MAE of 15.4%, 42.3%
  PLOG/1.000E+00    1.00E+32       -6.31    43980.0/                            ! fit btw. 298 and 1100 K with MAE of 27.3%, 78.8%
  PLOG/1.000E+01    7.38E+15       -0.99    41320.0/                            ! fit btw. 298 and 1200 K with MAE of 38.3%, 107.1%
  PLOG/1.000E+02    2.23E+02        3.28    38710.0/                            ! fit btw. 298 and 1400 K with MAE of 47.4%, 118.5%
  PLOG/1.000E+03    2.06E-07        5.99    36930.0/                            ! fit btw. 298 and 1700 K with MAE of 52.0%, 154.8%
SC4H9<=>C2H4+C2H5                                   9.99E-08        6.09    39900.0
  PLOG/1.000E-02    3.21E+43      -10.94    44800.0/                            ! fit btw. 298 and 1000 K with MAE of 7.9%, 20.7%
  PLOG/1.000E-01    1.10E+41       -9.60    46970.0/                            ! fit btw. 298 and 1000 K with MAE of 15.6%, 41.4%
  PLOG/1.000E+00    2.86E+32       -6.45    47180.0/                            ! fit btw. 298 and 1200 K with MAE of 25.9%, 81.1%
  PLOG/1.000E+01    4.07E+16       -1.22    44620.0/                            ! fit btw. 298 and 1300 K with MAE of 36.7%, 110.8%
  PLOG/1.000E+02    5.09E+02        3.18    41910.0/                            ! fit btw. 298 and 1500 K with MAE of 46.0%, 115.2%
  PLOG/1.000E+03    9.99E-08        6.09    39900.0/                            ! fit btw. 298 and 1800 K with MAE of 52.2%, 179.0%
SC4H9<=>C4H8-2+H                                    4.48E+13       -0.20    36700.0
  PLOG/1.000E-02    9.98E+46      -11.66    43570.0/                            ! fit btw. 298 and 1000 K with MAE of 9.6%, 23.6%
  PLOG/1.000E-01    5.38E+38       -8.66    42360.0/                            ! fit btw. 298 and 1000 K with MAE of 13.0%, 30.7%
  PLOG/1.000E+00    3.02E+32       -6.43    41370.0/                            ! fit btw. 298 and 1200 K with MAE of 19.5%, 44.1%
  PLOG/1.000E+01    1.72E+23       -3.35    39160.0/                            ! fit btw. 298 and 1300 K with MAE of 20.0%, 42.6%
  PLOG/1.000E+02    1.84E+17       -1.38    37650.0/                            ! fit btw. 298 and 1500 K with MAE of 18.0%, 44.2%
  PLOG/1.000E+03    4.48E+13       -0.20    36700.0/                            ! fit btw. 298 and 1800 K with MAE of 15.7%, 41.2%
SC4H9<=>C3H6+CH3                                    1.87E+14       -0.20    32250.0
  PLOG/1.000E-02    1.21E+43       -9.90    38800.0/                            ! fit btw. 298 and 1000 K with MAE of 12.1%, 29.8%
  PLOG/1.000E-01    2.58E+33       -6.59    36780.0/                            ! fit btw. 298 and 1000 K with MAE of 13.9%, 31.1%
  PLOG/1.000E+00    3.46E+28       -4.90    35880.0/                            ! fit btw. 298 and 1200 K with MAE of 18.8%, 38.5%
  PLOG/1.000E+01    1.50E+21       -2.46    34040.0/                            ! fit btw. 298 and 1300 K with MAE of 17.5%, 38.3%
  PLOG/1.000E+02    6.65E+16       -1.04    32920.0/                            ! fit btw. 298 and 1500 K with MAE of 15.3%, 37.8%
  PLOG/1.000E+03    1.87E+14       -0.20    32250.0/                            ! fit btw. 298 and 1800 K with MAE of 13.3%, 34.7%
C2H4+C2H5<=>C4H8-2+H                                   6.36E-22        9.99    21370.0
  PLOG/1.000E-02    2.70E-02        3.69    14620.0/                            ! fit btw. 298 and 2000 K with MAE of 2.4%, 5.9%
  PLOG/1.000E-01    2.37E+04        2.01    18570.0/                            ! fit btw. 298 and 2000 K with MAE of 4.0%, 9.0%
  PLOG/1.000E+00    6.35E+09        0.52    23290.0/                            ! fit btw. 298 and 2000 K with MAE of 7.0%, 33.7%
  PLOG/1.000E+01    1.68E+09        0.83    26370.0/                            ! fit btw. 298 and 2000 K with MAE of 30.0%, 132.2%
  PLOG/1.000E+02    1.97E-02        4.20    25680.0/                            ! fit btw. 298 and 2000 K with MAE of 66.0%, 234.4%
  PLOG/1.000E+03    6.36E-22        9.99    21370.0/                            ! fit btw. 298 and 2000 K with MAE of 76.4%, 228.1%
C2H4+C2H5<=>C3H6+CH3                                   1.08E-19        9.55    20100.0
  PLOG/1.000E-02    2.18E+04        2.18    14310.0/                            ! fit btw. 298 and 2000 K with MAE of 2.0%, 5.6%
  PLOG/1.000E-01    4.15E+10        0.41    18690.0/                            ! fit btw. 298 and 2000 K with MAE of 5.4%, 10.8%
  PLOG/1.000E+00    1.61E+15       -0.83    23270.0/                            ! fit btw. 298 and 2000 K with MAE of 9.3%, 47.7%
  PLOG/1.000E+01    1.08E+13       -0.04    25810.0/                            ! fit btw. 298 and 2000 K with MAE of 35.8%, 153.5%
  PLOG/1.000E+02    4.24E+00        3.75    24540.0/                            ! fit btw. 298 and 2000 K with MAE of 70.1%, 249.4%
  PLOG/1.000E+03    1.08E-19        9.55    20100.0/                            ! fit btw. 298 and 2000 K with MAE of 79.1%, 228.0%  
C4H8-2+H<=>C3H6+CH3                                    3.46E-07        6.35    4857.0  
  PLOG/1.000E-02    1.61E+15       -0.29    5211.0/                             ! fit btw. 298 and 2000 K with MAE of 4.5%, 9.3%  
  PLOG/1.000E-01    1.75E+18       -1.13    7704.0/                             ! fit btw. 298 and 2000 K with MAE of 4.7%, 13.9%
  PLOG/1.000E+00    4.60E+18       -1.18    9527.0/                             ! fit btw. 298 and 2000 K with MAE of 13.0%, 57.4%
  PLOG/1.000E+01    2.61E+14        0.15    9689.0/                             ! fit btw. 298 and 2000 K with MAE of 31.9%, 99.6%
  PLOG/1.000E+02    1.48E+05        2.93    7871.0/                             ! fit btw. 298 and 2000 K with MAE of 44.1%, 120.4%  
  PLOG/1.000E+03    3.46E-07        6.35    4857.0/                             ! fit btw. 298 and 2000 K with MAE of 37.2%, 90.3%  
IC4H8+H<=>TC4H9                                    7.89E+15       -0.53    2864.0
PLOG/                               1.000E-02    2.30E+47      -11.04    10290.0/                            ! fit btw. 298 and 1100 K with MAE of 16.9%, 40.6%
PLOG/                               1.000E-01    6.22E+40       -8.74    9115.0/                             ! fit btw. 298 and 1200 K with MAE of 21.8%, 50.4%
PLOG/                               1.000E+00    1.19E+33       -6.14    7374.0/                             ! fit btw. 298 and 1300 K with MAE of 24.9%, 53.9%
PLOG/                               1.000E+01    2.17E+25       -3.59    5411.0/                             ! fit btw. 298 and 1400 K with MAE of 22.9%, 56.5%
PLOG/                               1.000E+02    2.39E+20       -1.97    4133.0/                             ! fit btw. 298 and 1600 K with MAE of 21.2%, 58.6%
PLOG/                               1.000E+03    7.89E+15       -0.53    2864.0/                             ! fit btw. 298 and 1800 K with MAE of 16.1%, 48.4%
IC4H8+H<=>IC4H9                                    9.67E+13       -0.21    5278.0
PLOG/                                1.000E-02    2.10E+47      -11.74    11910.0/                            ! fit btw. 298 and 900 K with MAE of 7.6%, 17.3%
PLOG/                                1.000E-01    7.75E+42       -9.97    11760.0/                            ! fit btw. 298 and 1000 K with MAE of 12.0%, 28.8%
PLOG/                                1.000E+00    9.90E+34       -7.19    10380.0/                            ! fit btw. 298 and 1100 K with MAE of 16.8%, 38.1%
PLOG/                                1.000E+01    5.77E+25       -4.08    8275.0/                             ! fit btw. 298 and 1200 K with MAE of 18.1%, 38.1%
PLOG/                                1.000E+02    2.77E+19       -1.98    6753.0/                             ! fit btw. 298 and 1400 K with MAE of 18.1%, 43.5%
PLOG/                                1.000E+03    9.67E+13       -0.21    5278.0/                             ! fit btw. 298 and 1600 K with MAE of 13.6%, 36.7%  
IC4H8+H<=>C3H6+CH3                                    3.24E-04        5.45    8014.0
PLOG/                                 1.000E-02    2.34E+13        0.19    6589.0/                             ! fit btw. 298 and 2000 K with MAE of 5.9%, 11.6%
PLOG/                                 1.000E-01    1.97E+16       -0.62    8930.0/                             ! fit btw. 298 and 2000 K with MAE of 5.6%, 10.7%
PLOG/                                 1.000E+00    4.02E+17       -0.94    11010.0/                            ! fit btw. 298 and 2000 K with MAE of 8.1%, 38.6%
PLOG/                                 1.000E+01    1.31E+15       -0.12    11810.0/                            ! fit btw. 298 and 2000 K with MAE of 23.4%, 82.5%
PLOG/                                 1.000E+02    5.53E+07        2.12    10740.0/                            ! fit btw. 298 and 2000 K with MAE of 39.2%, 114.5%
PLOG/                                 1.000E+03    3.24E-04        5.45    8014.0/                             ! fit btw. 298 and 2000 K with MAE of 38.4%, 102.1%  
TC4H9<=>IC4H9                                   1.94E-01        3.94    32230.0
PLOG/                                1.000E-02    1.74E+26       -5.58    36710.0/                            ! fit btw. 298 and 900 K with MAE of 20.7%, 55.1%
PLOG/                                1.000E-01    1.11E+21       -3.59    36350.0/                            ! fit btw. 298 and 1000 K with MAE of 31.5%, 92.4%
PLOG/                                1.000E+00    1.00E+14       -1.09    35240.0/                            ! fit btw. 298 and 1100 K with MAE of 41.5%, 122.3%
PLOG/                                1.000E+01    9.99E+05        1.64    33550.0/                            ! fit btw. 298 and 1200 K with MAE of 44.9%, 128.1%
PLOG/                                1.000E+02    6.14E+02        2.77    33030.0/                            ! fit btw. 298 and 1400 K with MAE of 49.0%, 137.6%
PLOG/                                1.000E+03    1.94E-01        3.94    32230.0/                            ! fit btw. 298 and 1600 K with MAE of 46.2%, 130.9%  
TC4H9<=>C3H6+CH3                                   7.13E-03        4.84    43140.0
PLOG/                                  1.000E-02    6.62E+48      -11.92    49440.0/                            ! fit btw. 298 and 1100 K with MAE of 12.6%, 34.0%
PLOG/                                  1.000E-01    1.56E+45      -10.39    50780.0/                            ! fit btw. 298 and 1200 K with MAE of 19.5%, 57.8%
PLOG/                                  1.000E+00    4.92E+36       -7.41    50580.0/                            ! fit btw. 298 and 1300 K with MAE of 30.7%, 97.4%
PLOG/                                  1.000E+01    1.52E+23       -3.00    48450.0/                            ! fit btw. 298 and 1400 K with MAE of 43.7%, 128.8%
PLOG/                                  1.000E+02    6.80E+10        0.89    46150.0/                            ! fit btw. 298 and 1600 K with MAE of 53.3%, 137.4%
PLOG/                                  1.000E+03    7.13E-03        4.84    43140.0/                            ! fit btw. 298 and 1800 K with MAE of 52.0%, 127.4%  
IC4H9<=>C3H6+CH3                                   1.46E+17       -0.91    32980.0
PLOG/                                 1.000E-02    4.66E+47      -11.31    39520.0/                            ! fit btw. 298 and 900 K with MAE of 8.5%, 20.6%
PLOG/                                 1.000E-01    1.03E+42       -9.24    38770.0/                            ! fit btw. 298 and 1000 K with MAE of 13.1%, 31.7%
PLOG/                                 1.000E+00    2.75E+34       -6.63    37250.0/                            ! fit btw. 298 and 1100 K with MAE of 16.7%, 36.9%
PLOG/                                 1.000E+01    3.54E+26       -4.00    35380.0/                            ! fit btw. 298 and 1200 K with MAE of 17.0%, 34.7%
PLOG/                                 1.000E+02    3.17E+21       -2.32    34150.0/                            ! fit btw. 298 and 1400 K with MAE of 16.4%, 37.3%
PLOG/                                 1.000E+03    1.46E+17       -0.91    32980.0/  
