# Supplementary material for: Hierarchical Study of the Reactions of Hydrogen Atoms with Alkenes: A Theoretical Study of the Reactions of Hydrogen Atoms with C2–C4 Alkenes
Source: J Phys Chem A. 2021 Jun 8;125(23):5124–45. doi: 10.1021/acs.jpca.1c03168 (PMC8279655; doi:10.1021/acs.jpca.1c03168)
Supplement: Supplementary file 1 — jp1c03168_si_001.zip [file jp1c03168_si_001.zip › C2-C4_ALKENES+H_SUPPORTING_INFO/FITTINGS/NUIGMech1.2_C4_JP.MECH]

ELEMENTS
C
H
N
O
AR
HE
END  
!\END_ELEMENTS_LIST
!\START_SPECIES_LIST
SPECIES
!++++++++++++++++++++++++++++++++++++++++++++++++++++++++++++++++++++++++++++++++++++++++++++++++++++++++++++++++++++++++++++++++++++++++++++++++++++++++++++++
!\SPECIES_MODULE: DILUENTS
!++++++++++++++++++++++++++++++++++++++++++++++++++++++++++++++++++++++++++++++++++++++++++++++++++++++++++++++++++++++++++++++++++++++++++++++++++++++++++++++
!------------------------------------------------------------------------------
!\SUBMECH: UNDEFINED
!------------------------------------------------------------------------------
!\UNDEFINED
AR
N2
HE
!------------------------------------------------------------------------------
!++++++++++++++++++++++++++++++++++++++++++++++++++++++++++++++++++++++++++++++++++++++++++++++++++++++++++++++++++++++++++++++++++++++++++++++++++++++++++++++
!\END_SPECIES_MODULE: DILUENTS
!++++++++++++++++++++++++++++++++++++++++++++++++++++++++++++++++++++++++++++++++++++++++++++++++++++++++++++++++++++++++++++++++++++++++++++++++++++++++++++++
!++++++++++++++++++++++++++++++++++++++++++++++++++++++++++++++++++++++++++++++++++++++++++++++++++++++++++++++++++++++++++++++++++++++++++++++++++++++++++++++
!\SPECIES_MODULE: H2_O2
!++++++++++++++++++++++++++++++++++++++++++++++++++++++++++++++++++++++++++++++++++++++++++++++++++++++++++++++++++++++++++++++++++++++++++++++++++++++++++++++
!------------------------------------------------------------------------------
!\SUBMECH: H2
!------------------------------------------------------------------------------
!\PYROSPEC
H2
H
!------------------------------------------------------------------------------
!------------------------------------------------------------------------------
!\SUBMECH: O2
!------------------------------------------------------------------------------
!\PYROSPEC
O2
O
!------------------------------------------------------------------------------
!------------------------------------------------------------------------------
!\SUBMECH: H2O
!------------------------------------------------------------------------------
!\PYROSPEC
H2O
OH
OHV
!------------------------------------------------------------------------------
!------------------------------------------------------------------------------
!\SUBMECH: H2O2
!------------------------------------------------------------------------------
!\PYROSPEC
H2O2
HO2
!------------------------------------------------------------------------------
!++++++++++++++++++++++++++++++++++++++++++++++++++++++++++++++++++++++++++++++++++++++++++++++++++++++++++++++++++++++++++++++++++++++++++++++++++++++++++++++
!\END_SPECIES_MODULE: H2_O2
!++++++++++++++++++++++++++++++++++++++++++++++++++++++++++++++++++++++++++++++++++++++++++++++++++++++++++++++++++++++++++++++++++++++++++++++++++++++++++++++
!++++++++++++++++++++++++++++++++++++++++++++++++++++++++++++++++++++++++++++++++++++++++++++++++++++++++++++++++++++++++++++++++++++++++++++++++++++++++++++++
!\SPECIES_MODULE: C1
!++++++++++++++++++++++++++++++++++++++++++++++++++++++++++++++++++++++++++++++++++++++++++++++++++++++++++++++++++++++++++++++++++++++++++++++++++++++++++++++
!------------------------------------------------------------------------------
!\SUBMECH: CO
!------------------------------------------------------------------------------
!\HTOXID
HOCO
!\PYROSPEC
CO
CO2
!------------------------------------------------------------------------------
!------------------------------------------------------------------------------
!\SUBMECH: CH4
!------------------------------------------------------------------------------
!\LTOXID
CH3O2H
CH3O2
CH2O2H
!\PYROSPEC
CH4
CH3
CH2
CH2(S)
C
CH
CHV
!------------------------------------------------------------------------------
!------------------------------------------------------------------------------
!\SUBMECH: CH3OH
!------------------------------------------------------------------------------
!\PYROSPEC
CH3OH
CH3O
CH2OH
!------------------------------------------------------------------------------
!------------------------------------------------------------------------------
!\SUBMECH: CH2O
!------------------------------------------------------------------------------
!\LTOXID
HO2CHO
HOCH2O2H
HOCH2O2
OCH2O2H
HOCH2O
O2CHO
HOCHO
OCHO
!\PYROSPEC
CH2O
HCO
HCOH
C3H6O3
!------------------------------------------------------------------------------
!++++++++++++++++++++++++++++++++++++++++++++++++++++++++++++++++++++++++++++++++++++++++++++++++++++++++++++++++++++++++++++++++++++++++++++++++++++++++++++++
!\END_SPECIES_MODULE: C1
!++++++++++++++++++++++++++++++++++++++++++++++++++++++++++++++++++++++++++++++++++++++++++++++++++++++++++++++++++++++++++++++++++++++++++++++++++++++++++++++
!++++++++++++++++++++++++++++++++++++++++++++++++++++++++++++++++++++++++++++++++++++++++++++++++++++++++++++++++++++++++++++++++++++++++++++++++++++++++++++++
!\SPECIES_MODULE: C2
!++++++++++++++++++++++++++++++++++++++++++++++++++++++++++++++++++++++++++++++++++++++++++++++++++++++++++++++++++++++++++++++++++++++++++++++++++++++++++++++
!------------------------------------------------------------------------------
!\SUBMECH: C2H6
!------------------------------------------------------------------------------
!\LTOXID
C2H5O2H
C2H5O2
!\PYROSPEC
C2H6
C2H5
!------------------------------------------------------------------------------
!------------------------------------------------------------------------------
!\SUBMECH: C2H4
!------------------------------------------------------------------------------
!\HTOXID
CHOCHO
C2H3OOH
C2H3OO
CHCHO
!\PYROSPEC
C2H4
C2H3
!------------------------------------------------------------------------------
!------------------------------------------------------------------------------
!\SUBMECH: C2H2
!------------------------------------------------------------------------------
!\HTOXID
C2O
!\PYROSPEC
C2H2
C2H
H2CC
C2
!------------------------------------------------------------------------------
!------------------------------------------------------------------------------
!\SUBMECH: C2H5OH
!------------------------------------------------------------------------------
!\LTOXID
O2C2H4OH
C2H4O2H
C2H4O1-2
C2H3O1-2
!\PYROSPEC
C2H5OH
C2H5O
PC2H4OH
SC2H4OH
!------------------------------------------------------------------------------
!------------------------------------------------------------------------------
!\SUBMECH: CH3CHO
!------------------------------------------------------------------------------
!\LTOXID
O2CH2CHO
HO2CH2CO
CH2CO2
!\PYROSPEC
CH3CHO
CH3CO
CH2CHO
!------------------------------------------------------------------------------
!------------------------------------------------------------------------------
!\SUBMECH: C2H3OH
!------------------------------------------------------------------------------
!\LTOXID
CH2COHCO
!\PYROSPEC
C2H3OH
C2H2OH
SC2H2OH
!------------------------------------------------------------------------------
!------------------------------------------------------------------------------
!\SUBMECH: CH2CO
!------------------------------------------------------------------------------
!\PYROSPEC
CH2CO
HCCO
HCCOH
CH2COOH
CH3CCO
CH3COH
!------------------------------------------------------------------------------
!------------------------------------------------------------------------------
!\SUBMECH: ACID
!------------------------------------------------------------------------------
!\PYROSPEC
CH3CO3H
CH3CO3
CH3CO2
!------------------------------------------------------------------------------
!------------------------------------------------------------------------------
!\SUBMECH: CH3OCH3
!------------------------------------------------------------------------------
!\LTOXID
CH3OCH2O2H
CH3OCH2O2
CH2OCH2O2H
O2CH2OCH2O2H
HO2CH2OCHO
OCH2OCHO
HOCH2OCO
CH3OCH2OH
CH3OCH2O
!\PYROSPEC
CH3OCH3
CH3OCH2
!------------------------------------------------------------------------------
!------------------------------------------------------------------------------
!\SUBMECH: CH3OCHO
!------------------------------------------------------------------------------
!\PYROSPEC
CH3OCHO
CH3OCO
CH2OCHO
!------------------------------------------------------------------------------
!++++++++++++++++++++++++++++++++++++++++++++++++++++++++++++++++++++++++++++++++++++++++++++++++++++++++++++++++++++++++++++++++++++++++++++++++++++++++++++++
!\END_SPECIES_MODULE: C2
!++++++++++++++++++++++++++++++++++++++++++++++++++++++++++++++++++++++++++++++++++++++++++++++++++++++++++++++++++++++++++++++++++++++++++++++++++++++++++++++
!++++++++++++++++++++++++++++++++++++++++++++++++++++++++++++++++++++++++++++++++++++++++++++++++++++++++++++++++++++++++++++++++++++++++++++++++++++++++++++++
!\SPECIES_MODULE: C3
!++++++++++++++++++++++++++++++++++++++++++++++++++++++++++++++++++++++++++++++++++++++++++++++++++++++++++++++++++++++++++++++++++++++++++++++++++++++++++++++
!------------------------------------------------------------------------------
!\SUBMECH: C3H8
!------------------------------------------------------------------------------
!\HTOXID
CH3COCH
CH2COCH2
CH3CCHO
CH2CCO
!\LTOXID
NC3H7O2H
NC3H7O2
IC3H7O2H
IC3H7O2
C3H6OOH1-2
C3H6OOH1-3
C3H6OOH2-1
C3H6OOH1-2O2
C3H6OOH1-3O2
C3H6OOH2-1O2
C3KET12
C3KET13
C3H51-2,3OOH
C3H5O1-2OOH-3
C3H6O1-2
C3H6O1-3
C3H5-SOOH
SC3H5OO
TC3H5OO
CH3COCHO
CH2CHOCHO
OCHCH2CH2O
CH2CHOCO
C3H52-1,3OOH
!\PYROSPEC
C3H8
IC3H7
NC3H7
!------------------------------------------------------------------------------
!------------------------------------------------------------------------------
!\SUBMECH: C3H6
!------------------------------------------------------------------------------
!\HTOXID
CH3CHCHO
CH3CHCO
C3H5O
CH2CHOCH2
CH2OOHCHCO  !O=C=CCOO, 
CH2OCHCO    !C([O])C=C=O, InChI=1S/C3H3O2/c4-2-1-3-5/h1H,2H2
!\LTOXID
AC4H7OOH
AC3H5OOH
!\PYROSPEC
C3H6
C3H5-A
C3H5-S
C3H5-T
CC3H6
!------------------------------------------------------------------------------
!------------------------------------------------------------------------------
!\SUBMECH: C3H4-AC3H4-P
!------------------------------------------------------------------------------
!\HTOXID
PC3H4OH-1
PC3H4OH-2
SC3H4OH
C3H3O
C3H4O
!\LTOXID
C3H3O2H
C2HCHO
C3H5O31
C3H5O32
CH2CCH2OOH
CH2CHCH2OO
CH2COOHCHO
CH2COCHO
CH2COOHCH2OO
CH2COOCH2OOH
CH2COOHCH2OOH
CH2COOHCH2
C3H4O21-2 
CH2COOHCHOH
!\PYROSPEC
C3H4-P
C3H4-A
C3H3
CC3H4
C3H2
H2CCC(S)
C3H2(S)
C3H2C
!------------------------------------------------------------------------------
!------------------------------------------------------------------------------
!\SUBMECH: NC3H7OH
!------------------------------------------------------------------------------
!\LTOXID
TQJC3H6OH
TQC3H6OI
QC3H5OHP
TQC3H5OHI
QC3H5OHPO2
C3H4OHOOH1-3-2
C3H4OH1KT2-3
C(OH)CY(COC)
CCY(COC)OH
CY(COC)COH
IQJC3H6OH
IQC3H6OT
IQC3H5OHPJ
IQC3H5OHPJC
CY(CCOC)OH
CHOCOHCH3
TQC3H5OHIO2
TQC3H5OHIQ-I
TQC3H5OHIQ-P
C2H3COHOOH
COHOOHCY(COC)
OHCY(COCC)OOH
IQC3H5OHPJO2
IQC3H5OTQ-I
IQC3H5OHQ-SJ
CHOCOHCH2OOH
TQC3H5OHTO2
OHCOCOOHCH3
HO2CH2CHO
CJCYCCO
CCYCCJO
CH3OCHCH2
!\PYROSPEC
NC3H7OH
C3H6OH1-1
C3H6OH1-2
C3H6OH1-3
NC3H7O
C3H5OH
SC3H5OH
CH2CCH2OH
C2H4OCHO
NC3H7COCH2
NC5KET21
C6Y2-1J
C4H7O12-4
!------------------------------------------------------------------------------
!------------------------------------------------------------------------------
!\SUBMECH: IC3H7OH
!------------------------------------------------------------------------------
!\PYROSPEC
IC3H7OH
C3H6OH2-1
TC3H6OH
IC3H7O
IC3H5OH
!------------------------------------------------------------------------------
!------------------------------------------------------------------------------
!\SUBMECH: CH3COCH3
!------------------------------------------------------------------------------
!\LTOXID
CH3COCH2O2
CH3COCH2O
C3KET21
!\PYROSPEC
CH3COCH3
CH3COCH2
!------------------------------------------------------------------------------
!------------------------------------------------------------------------------
!\SUBMECH: C2H3CHO
!------------------------------------------------------------------------------
!\PYROSPEC
C2H3CHO
C2H3CO
!------------------------------------------------------------------------------
!------------------------------------------------------------------------------
!\SUBMECH: C2H5CHO
!------------------------------------------------------------------------------
!\LTOXID
QCH3CHCO3H
CH3#CHCOO#
QCH2CH2CO3H
cCH2COOCH2#
O2CH2CH2CO3H
C2H5CO2
CH3CH(OO)CO3H
CH2CH(OOH)CO3H
KCH3COCO3H
HO2CH2CH2CO3
cCH2OCH#CO3H
CH3CH(OOH)CO3
KCHOCH2CO3H
CH3CH(OO)CHO
QCH2CH(OOH)CHO
QCH3CH(OOH)CO
O2CH2CH(OOH)CHO
KHO2CH2COCHO
HO2CH2CH(OOH)CO
HO2CH2cCHOCO#
HO2CH2CH(OO)CHO
HCOCH(OOH)CHO
O2CH2CH2CHO
QHO2CH2CH2CO
QHO2CH2CHCHO
CYC2H3OCHO
!\PYROSPEC
C2H5CHO
C2H5CO
CH2CH2CHO
CH2CHCHOH
CH3C(OH)CH
!------------------------------------------------------------------------------
!++++++++++++++++++++++++++++++++++++++++++++++++++++++++++++++++++++++++++++++++++++++++++++++++++++++++++++++++++++++++++++++++++++++++++++++++++++++++++++++
!\END_SPECIES_MODULE: C3
!++++++++++++++++++++++++++++++++++++++++++++++++++++++++++++++++++++++++++++++++++++++++++++++++++++++++++++++++++++++++++++++++++++++++++++++++++++++++++++++
!++++++++++++++++++++++++++++++++++++++++++++++++++++++++++++++++++++++++++++++++++++++++++++++++++++++++++++++++++++++++++++++++++++++++++++++++++++++++++++++
!\SPECIES_MODULE: C4
!\MODCOMMENTS: IC3H5Q /CH3COCHO ARE(?) C3 SPECIES BUT ARE UNIQUE TO I-C4H8 SO IS INCLUDED IN C4 MODULE
!++++++++++++++++++++++++++++++++++++++++++++++++++++++++++++++++++++++++++++++++++++++++++++++++++++++++++++++++++++++++++++++++++++++++++++++++++++++++++++++
!------------------------------------------------------------------------------
!\SUBMECH: C4H10
!------------------------------------------------------------------------------
!\HTOXID
PC4H9O
SC4H9O
!\LTOXID
PC4H9O2
SC4H9O2
PC4H9O2H
SC4H9O2H
C4H8OOH1-2
C4H8OOH1-3
C4H8OOH1-4
C4H8OOH2-1
C4H8OOH2-3
C4H8OOH2-4
C4H8O1-2
C4H8O1-3
C4H8O1-4
C4H8O2-3
C4H8OOH1-2O2
C4H8OOH1-3O2
C4H8OOH1-4O2
C4H8OOH2-1O2
C4H8OOH2-3O2
C4H8OOH2-4O2
C4H71-2,4OOH
C4H72-1,3OOH
C4H72-1,4OOH
C4H71-2,3OOH
C4H7O1-3OOH-4
C4H7O1-3OOH-2
C4H7O1-2OOH-4
C4H7O1-4OOH-2
C4H7O1-2OOH-3
C4H7O2-3OOH-1
C4H72-1OOH
NC4KET12
NC4KET13
NC4KET14
NC4KET21
NC4KET23
NC4KET24
C4H71-3OOH
C4H71-4OOH
C4H71-3,4OOH
C4H72-3,4OOH
C4H71-O
!\PYROSPEC
C4H10
PC4H9
SC4H9
!------------------------------------------------------------------------------
!------------------------------------------------------------------------------
!\SUBMECH: IC4H10
!------------------------------------------------------------------------------
!\HTOXID
TC4H9O
IC4H9O
IC3H7CHO
SC4H7OH-I
SC4H7OH-IP
SC4H7OOH-I
SC4H7O-I
IC4H6OH
IC3H7CO
IC3H6CHO
TC3H6CHO
IC3H5CHO
IC3H6CO
IC3H5CO
IC3H4CHO-A
!\LTOXID
IC4H8O
TC3H6O2HCO
TC3H6OCHO
IC4H9O2
TC4H9O2
IC4H8O2H-I
IC4H8O2H-T
TC4H8O2H-I
CC4H8O
IC4H8OOH-IO2
IC4H8OOH-TO2
TC4H8OOH-IO2
IC4KETII
IC4KETIT
TIC4H7Q2-I
IIC4H7Q2-I
IIC4H7Q2-T
IC4H7OOH
IC4H9O2H
TC4H9O2H
!\PYROSPEC
IC4H10
IC4H9
TC4H9
!------------------------------------------------------------------------------
!------------------------------------------------------------------------------
!\SUBMECH: IC4H8
!------------------------------------------------------------------------------
!\LTOXID
IC4H7O2
IC4H6OOH-I
CCYCCOOC-T1
C2CYCOOC-I1
CCYCCOOC-I2
IC3H5OOCH2
CHOIC3H6O
CVCYCCOC
CCYC2OCO
CCYCCO-T1
IC4H7O
IC4H7-I1OO
IC4H7O-1
IC4H7CO
IC4H7CHO-A
IC4YAA
IC4YAA-R
OVCC(VC)COOH
OVCC(VC)COJ
CVC(COOJ)COOH
IC4QA-AOJ
C4H5-2C2H
CHCCH2CH2CHCH2
CH2CCHCH2CHCH2
!\PYROSPEC
IC4H8
IC4H7
IC4H7-I1
!------------------------------------------------------------------------------
!------------------------------------------------------------------------------
!\SUBMECH: C4H8-1
!------------------------------------------------------------------------------
!\LTOXID
SC3H5CHO
SC3H5CO
AC3H5OCH2
C4H7O1-4
C4H7O2-1
SC3H5OCH2-1
C4H71-1O2
C4H71-2O2
C4H71-3O2
C4H72-1O2
C4H71-4O2
C4H61OOH4-3O2
C4H61KET43
C4H61KET43O
C4H61-3OOH4
C4H6O1-3OOH4
!\PYROSPEC
C4H8-1
C4H71-1
C4H71-2
C4H71-3
C4H71-4
C4H6-1
C4H5-1
C4H5-3
C3H4O1-2
C4H5-4
!------------------------------------------------------------------------------
!------------------------------------------------------------------------------
!\SUBMECH: C4H8-2
!------------------------------------------------------------------------------
!\LTOXID
C4H72-2O2
!\PYROSPEC
C4H8-2
C4H72-2
!------------------------------------------------------------------------------
!------------------------------------------------------------------------------
!\SUBMECH: SC4H9OH
!------------------------------------------------------------------------------
!\LTOXID
SC4H8OH-1O2
SC4H8OH-3O2
PQC4H8OS
PQC4H7OHS-3
SQC4H7OHS-4
SQC4H8OS
NC4KET12OH
NC4KET23OH
CH3COCOHCH3
CH3COHCO
CH2COHCHO
C4H71-3OH
C4H72-2OH
C4H63,1-3OH
CCY(COCC)OH
SQC4H7OHS-4O2
C4H7O2-1,3OOH
NC4KET13OH-2
C4H6OHOOH1-2-3
CH2(OH)OCH2
ET12IC4-1OOH
SQC4H7OHS-3
CCY(COC)OHC
!\PYROSPEC
SC4H8OH-1
SC4H8OH-2
SC4H8OH-3
!------------------------------------------------------------------------------
!------------------------------------------------------------------------------
!\SUBMECH: NC4H9OH
!------------------------------------------------------------------------------
!\LTOXID
PC4H8OH-2O2
SQC4H8OP
SQC4H7OHP-4
SQC4H7OHP-1
SQC4H7OHP-3
PQC4H7OHS-2
PQC4H7OHS-4
CY(CCCO)COH
C4H7OH1O1-2
C4H7OH1O2-3
C4H7OH2O1-2
C4H7OH2O1-4
NC4KET21OH
C2H5CHOHCO
C2H4COCH2OH
C4H71-1OH
C4H71-4OH
C4H72-1OH
C4H71-2OH
C4H63,1-2OH
C4H64,2-1OH
C4H63,1-1OH
C4H5OH-13
SQC4H7OHP-4O2
PQC4H7OHS-3O2
SQC4H7OHP-3O2
PQC4H7OHS-4O2
C4H6OH1KET2-3
C4H6OH2KET1-4
NC4KET24OH-1
NC4KET24OH-3
C4H6OHOOH1-4-3
C4H6OHOOH2-2-1
C4H6OHOOH1-3-4
HOCH2COCH2
HOCH2CHO
HOCH2CO
HOCHCHO
CH3COCHOH
!\PYROSPEC
PC4H8OH-1
PC4H8OH-2
PC4H8OH-3
PC4H8OH-4
!------------------------------------------------------------------------------
!------------------------------------------------------------------------------
!\SUBMECH: IC4H9OH
!------------------------------------------------------------------------------
!\LTOXID
TQJC4H8OH
TQC4H7OHI
IQJC4H8OH
TQC4H8OI
QC4H7OHP
IQC4H8OT
IQC4H7OHT
IC4H7OH
IC4H8OH
CCY(CCOC)OH
CCY(CCO)COH
C2CY(COC)OH
IC3H6OHCHO
CH2COHCH2O
CH2COHCH2OOH
TQC4H7OHIO2
TQC4H7OHTO2
TQC4H7OHIQ-I
TQC4H7OHIQ-P
IQC4H7OHTO2
IQC4H8OTQ-I
IQC4H7OHTQ-P
CH2CQCOHQ
IC3H5COHQ
IC3H5Q
COHQCYC(COC)
QCYC(CCOC)OH
HOCOCQ(CH3)2
CHOC(CH3)OHCH2Q
CO(CH2OOH)2
!\PYROSPEC
IC4H8OH-IT
IC4H8OH-TI
!------------------------------------------------------------------------------
!------------------------------------------------------------------------------
!\SUBMECH: C4H6
!------------------------------------------------------------------------------
!\AROMATIC
CYHEXDN13
CYHEXDN14
C6H8
CYHEXEN-4J
CYPENTN-4MJ
CYPENTN-4M4J
CYPENTN-4M3J
CYPENTN-4MTHNE
!\HTOXID
CH2CHCHCHO
NC4H5O2
C3H3CH2OOH
C3H3CH2O
C3H3CHO
!\LTOXID
C2H3CHOHCH2
C2H3CHOHCH2OO
C2H3CHOHCH2O
C4H51,3OH2
C2H3CHOHCHO
C4H5OH1-4OOH
C4H5OH1-4OOH-2OO
C3H3OHCHO1-2OOH
C4H5OJ1-2,4OOH
CDY(COCC)OH
C3H2OHCH2Q
C3H4CH2OH-3O
C2H3COCH2Q
C2H3COCH2OH
C3H4CH2OH-1OOH
C3H4CH2OH-1O
CHOC3H4OH
C4H61OOH3-4
C4H61-OOH3-OO4
C4H61-2OOH34
C4H61-OOH34-OO2
C4H412-OOH34
C3H3CHO-OOH23
C4H4O-OOH24
C4H512-OO4
C4H513-OO2
CYCCCOO-3J
CH2CYCOO-CH2
C2H3COOCH2
CYCOOC-CH2
C4H6O25
C2H3CHOCH2
C4H4O
C4H6O23
!\PYROSPEC
C4H6
C4H5-I
C4H5-N
C4H5-2
C4H4
C4H3-I
C4H3-N
C4H2
CH2CHCHCHCCH
PC4H8CHO-1O2
NC3H7COCH3
CH3CH2CHCOCH3
CH2CH2CH2COCH3
CH2CH2COC2H5
CH3CHCOC2H5
C6H7-2
C5H5CH2
C5H5CH3-1
C5H4CH3
C5H5CH2-1
C5H5CH2-2
C5H5CH3-2
C6Y2-1J
CYC6H7
C4H7O13-4
B13DE2M
AC5H9-D
AC3H5CHO
AC5H10
AC3H5CHO
!------------------------------------------------------------------------------
!------------------------------------------------------------------------------
!\SUBMECH: C4H612C4H6-2
!------------------------------------------------------------------------------
!\PYROSPEC
C4H612
C4H6-2
H2C4O
!------------------------------------------------------------------------------
!------------------------------------------------------------------------------
!\SUBMECH: NC3H7CHO
!------------------------------------------------------------------------------
!\LTOXID
C3H6CHO-1O2
C3H6CHO-2O2
C3H6CHO-3O2
C3H6COQ1
C3H5CHOQ1-3
C3H6COQ2
C3H5CHOQ2-1
C3H6COQ3
C3H5CHOQ3-1
C3H5CHOQ3-2
CH3CYC2H2OCHO
CYC3H5OCHO
CYC2H3OCH2CHO
C3H5CHOQ1-3O2
C3H5CHOQ2-1O2
C3H5CHOQ3-1O2
C2H4COCHOQ3
CH3COCHCHOQ1
CHOCH2CHCHOQ1
!\PYROSPEC
NC3H7CHO
NC3H7CO
C3H6CHO-1
C3H6CHO-2
C3H6CHO-3
!------------------------------------------------------------------------------
!------------------------------------------------------------------------------
!\SUBMECH: C2H5COCH3
!------------------------------------------------------------------------------
!\LTOXID
CH3CHOOCOCH3
CH2CHOOHCOCH3
!\PYROSPEC
C2H5COCH3
C2H5COCH2
CH2CH2COCH3
CH3CHCOCH3
C2H3COCH3
!------------------------------------------------------------------------------
!------------------------------------------------------------------------------
!\SUBMECH: C2H5CHCO
!------------------------------------------------------------------------------
!\PYROSPEC
C2H5CHCO
!DONG 0923
CH3CHOOHCHCO  !C(OO)(C)C=C=O, InChI=1S/C4H6O3/c1-4(7-6)2-3-5/h2,4,6H,1H3
CH3CHOCHCO    !C([O])(C)C=C=O, InChI=1S/C4H5O2/c1-4(6)2-3-5/h2,4H,1H3
OVCCVCVO
!+++++++++
!\END_SPECIES_MODULE: C4
!\MODCOMMENTS: IC4H7CHO IS UNIQUE DECOMPOSITION PRODUCT OF H15DE2M, SO IS NOT INCLUDED IN C4 MECHANISM YET.
!++++++++++++++++++++++++++++++++++++++++++++++++++++++++++++++++++++++++++++++++++++++++++++++++++++++++++++++++++++++++++++++++++++++++++++++++++++++++++++++
!------------------------------------------------------------------------------
!\SUBMECH: H15DE25DM
!------------------------------------------------------------------------------
!\LTOXID
H15DE25DM-AO
H15DE25DM-SO
H15DE2M-T
IC4H7CHO
!\PYROSPEC
H15DE25DM
H15DE25DM-S
H15DE25DM-A
!------------------------------------------------------------------------------
!------------------------------------------------------------------------------
!\SUBMECH: C8H141-5,3-4
!------------------------------------------------------------------------------
!\LTOXID

!\PYROSPEC

!------------------------------------------------------------------------------
!------------------------------------------------------------------------------
!\SUBMECH: C8H141-5,3
!------------------------------------------------------------------------------
!\LTOXID

!\PYROSPEC

!------------------------------------------------------------------------------
!------------------------------------------------------------------------------
!\SUBMECH: C8H142-6
!------------------------------------------------------------------------------
!\LTOXID

!\PYROSPEC

!------------------------------------------------------------------------------
!++++++++++++++++++++++++++++++++++++++++++++++++++++++++++++++++++++++++++++++++++++++++++++++++++++++++++++++++++++++++++++++++++++++++++++++++++++++++++++++
!\END_SPECIES_MODULE: C8
!++++++++++++++++++++++++++++++++++++++++++++++++++++++++++++++++++++++++++++++++++++++++++++++++++++++++++++++++++++++++++++++++++++++++++++++++++++++++++++++
!++++++++++++++++++++++++++++++++++++++++++++++++++++++++++++++++++++++++++++++++++++++++++++++++++++++++++++++++++++++++++++++++++++++++++++++++++++++++++++++
!\SPECIES_MODULE: AROMATIC
!++++++++++++++++++++++++++++++++++++++++++++++++++++++++++++++++++++++++++++++++++++++++++++++++++++++++++++++++++++++++++++++++++++++++++++++++++++++++++++++
!------------------------------------------------------------------------------
!\SUBMECH: CORE_TO_AROMATIC_LINKERS
!------------------------------------------------------------------------------
!\PYROSPEC
L-C6H4
C-C6H4
C6H3
C6H2
!------------------------------------------------------------------------------
!------------------------------------------------------------------------------
!\SUBMECH: C6H6
!------------------------------------------------------------------------------
!\HTOXID
C6H5OO
C6H5OOH
!\PYROSPEC
C6H6
FULVENE
C6H5
!------------------------------------------------------------------------------
!------------------------------------------------------------------------------
!\SUBMECH: C6H5OH
!------------------------------------------------------------------------------
!\HTOXID
OC6H4OH
O-C6H4O2
P-C6H4O2
O-OC6H5OJ
P-OC6H5OJ
P-C6H3O2
!\PYROSPEC
C6H5OH
C6H5O
C6H4OH
!------------------------------------------------------------------------------
!------------------------------------------------------------------------------
!\SUBMECH: C5H6
!------------------------------------------------------------------------------
!\HTOXID
CVCCJCVCOH
CVCCVCCOH
C5H5OH
C5H5O
C5H4OH
C5H4O
C5H3O
CJVCCVCCVO
CVCCVCCJVO
CJVCCVO
!\LTOXID
HOCVCCVO
HOCVCCJVO
OC5H7O
OC4H6O
OC4H5O
O2CCHOOJ
!\PYROSPEC
C5H6
C5H5
C5H6-L
C#CCVCCJ
CVCCJCVC
C5H7
!------------------------------------------------------------------------------
!------------------------------------------------------------------------------
!\SUBMECH: C6H5CH3
!------------------------------------------------------------------------------
!\HTOXID
BZCOOH
O-O2C6H4CH3
OC6H4CH2
CYC6H7
C6H7-2
C5H5CH2
!\LTOXID
C6H5CH2OO
!\PYROSPEC
C6H5CH3
C6H5CH2
C6H4CH3
C7H6
C7H5
!------------------------------------------------------------------------------
!------------------------------------------------------------------------------
!\SUBMECH: C6H5CHO
!------------------------------------------------------------------------------
!\PYROSPEC
C6H5CHO
C6H5CO
!------------------------------------------------------------------------------
!------------------------------------------------------------------------------
!\SUBMECH: HOC6H4CH3
!------------------------------------------------------------------------------
!\HTOXID
OCH3C6H4O
HOC6H4CH2O
HOC6H4CHO
HOC6H4CO
!\LTOXID
HOC6H4CH2OOH
HOC6H4CH2OO
!\PYROSPEC
HOC6H4CH3
HOC6H4CH2
OC6H4CH3
!------------------------------------------------------------------------------
!------------------------------------------------------------------------------
!\SUBMECH: C6H5CH2OH
!------------------------------------------------------------------------------
!\PYROSPEC
C6H5CH2OH
C6H5CHOH
C6H5CH2O
!------------------------------------------------------------------------------
!------------------------------------------------------------------------------
!\SUBMECH: C6H5C2H5
!------------------------------------------------------------------------------
!\LTOXID
C6H5CHOOCH3
C6H5CH2CH2OO
!\PYROSPEC
C6H5C2H5
C6H5C2H
C6H5CHCH3
C6H5CH2CH2
!------------------------------------------------------------------------------
!------------------------------------------------------------------------------
!\SUBMECH: C6H5C2H3
!------------------------------------------------------------------------------
!\PYROSPEC
C6H5C2H3
C6H5CCH2
C6H5CHCH
!------------------------------------------------------------------------------
!------------------------------------------------------------------------------
!\SUBMECH: C14H14
!------------------------------------------------------------------------------
!\HTOXID
C14H13OOH
!\LTOXID
C14H13OO
C14H12OOH
C14H12O2H-1O2
C14H11O-1O2H
C14H13O
C14H12O
!\PYROSPEC
C14H14
C14H13
C14H12
C14H11
!------------------------------------------------------------------------------
!------------------------------------------------------------------------------
!\SUBMECH: IND
!------------------------------------------------------------------------------
!\PYROSPEC
IND
C10H9
C10H10
C5H5CH3
C9H7
C9H6O
NAPH
NAPH-
NAPHV
NAPHO
FLUORENE
C14H10
C16H10
CJCYCCO CCYCJCO CCYCCJO
!Methyl vinyl ether and favored radical
CH3OCHCH2 CH2OCHCH2
IQC3H5OHPJC
C6KET21
C4H7O23-1
C2H5CO3
C2H5CO3H
PC4H9CO
IC4H6Q2-II
!------------------------------------------------------------------------------ 
!\SUBMECH: \C6H101-5 
!------------------------------------------------------------------------------ 
!\PYROSPEC: 
C6H101-5
C6H9-A
C6H9-AOOH
C6H111-5
C6H10D14
NC6D1KET53O
C6H101OOH5-3O2
CVCCJCVCC
C6H9D13-5OOH
C6H9D13-5OOH
NC6D1KET53
C6H101OOH5-3 
C6H111O2-5
CH2CCH2OOH
CH2CHCH2OO
CH2COOHCHO
CH2COCHO
CH2COOHCH2OO
CH2COOCH2OOH
CH2COOHCH2OOH
CH2COOHCH2
C3H4O21-2 
CH2COOHCHOH
!C6H101-5OH1-2
!C6H101-5OH1-2O2 
!C6H101-5OH2-1O2
!C6H101-5OH2-1
!\HTOXID: 
!\LTOXID: 
END  
!\END_SPECIES_LIST
!\START_KINETICS_INPUT
REACTIONS
!++++++++++++++++++++++++++++++++++++++++++++++++++++++++++++++++++++++++++++++++++++++++++++++++++++++++++++++++++++++++++++++++++++++++++++++++++++++++++++++
!\KINETICS_MODULE: H2_O2
!++++++++++++++++++++++++++++++++++++++++++++++++++++++++++++++++++++++++++++++++++++++++++++++++++++++++++++++++++++++++++++++++++++++++++++++++++++++++++++++
!----------------------------------------------------------------------------------------------------------------------------------
!\SUBMECH: H2
!----------------------------------------------------------------------------------------------------------------------------------
!___________________________________________________________________________________________________________ 
!\REACTIONCLASS: RH<=>PRODUCTS
!___________________________________________________________________________________________________________ 
H2+M<=>H+H+M                                      +4.57700000E+019 -1.40000000E+000 +1.04400000E+005 !\Author: AK !\Ref: TSANG AND HAMPSON, J. PHYS. CHEM. REF. DATA, 15 !\Comment: WARNING 
HE / +0.8300 / CO / +1.9000 / CH4 / +2.0000 / H2 / +2.5000 / C2H6 / +3.0000 / CO2 / +3.8000 / H2O / +12.0000 / 
!___________________________________________________________________________________________________________ 
!\REACTIONCLASS: RH+R_ABSTRACTION
!___________________________________________________________________________________________________________ 
O+H2<=>OH+H                                       +3.80000000E+012 +0.00000000E+000 +7.94800000E+003 !\Author: SP !\Ref: BAULCH, D. L.; BOWMAN, C. T.; COBOS, J PHYS CHEM REF DATA 2005, 34, 757-1397. !\Comment: WARNING 
DUP
O+H2<=>OH+H                                       +8.80000000E+014 +0.00000000E+000 +1.91750000E+004 !\Author: SP !\Ref: BAULCH, D. L.; BOWMAN, C. T.; COBOS, J PHYS CHEM REF DATA 2005, 34, 757-1397. !\Comment: WARNING 
DUP
H2+OH<=>H+H2O                                     +2.20000000E+008 +1.51000000E+000 +3.43000000E+003 !\Author: UB !\Ref: J.V.MICHAEL SUTHERLAND, J.PHYS.CHEM. 92(1988) 3853 !\Comment: WARNING 
!___________________________________________________________________________________________________________ 
!\REACTIONCLASS: TERMOLECULARREACTIONH+O2+R<=>RH+O2!!AUTHOR
!___________________________________________________________________________________________________________ 
H+O2+H=H2+O2                                      +8.80000000E+022 -1.83500000E+000 +8.00000000E+002 !\Author: WARNING !\Ref: WARNING !\Comment: WARNING 
H+O2+H=OH+OH                                      +4.00000000E+022 -1.83500000E+000 +8.00000000E+002 !\Author: WARNING !\Ref: WARNING !\Comment: WARNING 
H+O2+O=OH+O2                                      +7.35000000E+022 -1.83500000E+000 +8.00000000E+002 !\Author: WARNING !\Ref: WARNING !\Comment: WARNING 
H+O2+OH=H2O+O2                                    +2.56000000E+022 -1.83500000E+000 +8.00000000E+002 !\Author: WARNING !\Ref: WARNING !\Comment: WARNING 
!----------------------------------------------------------------------------------------------------------------------------------
!\ENDSUBMECH: H2
!----------------------------------------------------------------------------------------------------------------------------------
!----------------------------------------------------------------------------------------------------------------------------------
!\SUBMECH: O2
!----------------------------------------------------------------------------------------------------------------------------------
!___________________________________________________________________________________________________________ 
!\REACTIONCLASS: RH<=>PRODUCTS
!___________________________________________________________________________________________________________ 
O+O+M<=>O2+M                                      +6.16500000E+015 -5.00000000E-001 +0.00000000E+000 !\Author: AK !\Ref: TSANG AND HAMPSON, J. PHYS. CHEM. REF. DATA, 15 !\Comment: WARNING 
HE / +0.8300 / AR / +0.8300 / CO / +1.9000 / CH4 / +2.0000 / H2 / +2.5000 / C2H6 / +3.0000 / CO2 / +3.8000 / H2O / +12.0000 / 
!___________________________________________________________________________________________________________ 
!\REACTIONCLASS: RADICAL_ADDITIONH
!___________________________________________________________________________________________________________ 
O2+H<=>O+OH                                       +1.04000000E+014 +0.00000000E+000 +1.52860000E+004 !\Author: AK !\Ref: HONG ET AL. PROC. OF THE COMB. INST. 33(2011) 309?16 !\Comment: 2 PARAMETER FIT 
!----------------------------------------------------------------------------------------------------------------------------------
!\ENDSUBMECH: O2
!----------------------------------------------------------------------------------------------------------------------------------
!----------------------------------------------------------------------------------------------------------------------------------
!\SUBMECH: H2O
!----------------------------------------------------------------------------------------------------------------------------------
!___________________________________________________________________________________________________________ 
!\REACTIONCLASS: RH<=>PRODUCTS
!___________________________________________________________________________________________________________ 
H+OH(+M)<=>H2O(+M)                                +2.50000000E+013 +2.34000000E-001 -1.14000000E+002 !\Author: ABS_TEST SP !\Ref: SELLEVAG, S. R.;J. PHYS. CHEM. A 2008, 112, 50855095 ! !\Comment: WARNING 
LOW /                                             +4.53000000E+021 -1.81000000E+000 +4.92000000E+002 /
TROE /                           +7.30000000E-001 +1.00000000E-030 +1.00000000E+030 +1.00000000E+030 /
AR / +0.4000 / HE / +0.5700 / O2 / +1.0000 / N2 / +1.0000 / H2 / +1.5000 / H2O / +13.0000 / 
!___________________________________________________________________________________________________________ 
!\REACTIONCLASS: RH+R_ABSTRACTION
!___________________________________________________________________________________________________________ 
OH+OH<=>H2O+O                                     +2.88000000E+006 +1.79000000E+000 -1.75000000E+003 !\Author: WARNING !\Ref: G. ALTINAY, J. PHYS. CHEM. A, 118(2014), PP. 38-54 !\Comment: WARNING 
!___________________________________________________________________________________________________________ 
!\REACTIONCLASS: RADICAL_ALPHA_SCISSION
!___________________________________________________________________________________________________________ 
O+H+M<=>OH+M                                      +4.71400000E+018 -1.00000000E+000 +0.00000000E+000 !\Author: AK !\Ref: TSANG AND HAMPSON, J. PHYS. CHEM. REF. DATA, 15 !\Comment: WARNING 
AR / +0.7500 / HE / +0.7500 / CO / +1.5000 / CH4 / +2.0000 / CO2 / +2.0000 / H2 / +2.5000 / C2H6 / +3.0000 / H2O / +12.0000 / 
!===========================================================================================================
!\SUBSPECIES: OHV
!===========================================================================================================
!___________________________________________________________________________________________________________ 
!\REACTIONCLASS: RADICAL_ALPHA_SCISSION
!___________________________________________________________________________________________________________ 
H+O+M<=>OHV+M                                     +4.43000000E+014 +0.00000000E+000 +1.00000000E+004 !\Author: ABS !\Ref: HALL AND PETERSEN IJCK 2006 !\Comment: WARNING 
AR / +0.4000 / O2 / +0.8000 / CO2 / +2.0000 / H2 / +2.0000 / CH4 / +2.0000 / H2O / +12.0000 / 
!___________________________________________________________________________________________________________ 
!\REACTIONCLASS: THIRD_BODY_DEACTIVATION
!___________________________________________________________________________________________________________ 
OHV+H2O<=>OH+H2O                                  +5.92000000E+012 +5.00000000E-001 -8.60000000E+002 !\Author: ABS !\Ref: HALL AND PETERSEN IJCK 2006 !\Comment: WARNING 
OHV+H2<=>OH+H2                                    +2.95000000E+012 +5.00000000E-001 -4.44000000E+002 !\Author: ABS !\Ref: HALL AND PETERSEN IJCK 2006 !\Comment: WARNING 
OHV+N2<=>OH+N2                                    +2.10000000E+012 +5.00000000E-001 -4.82000000E+002 !\Author: ABS !\Ref: WARNING !\Comment: WARNING 
OHV+OH<=>OH+OH                                    +1.50000000E+012 +5.00000000E-001 -0.00000000E+000 !\Author: ABS !\Ref: HALL AND PETERSEN IJCK 2006 !\Comment: WARNING 
OHV+H<=>OH+H                                      +1.50000000E+012 +5.00000000E-001 -0.00000000E+000 !\Author: ABS !\Ref: HALL AND PETERSEN IJCK 2006 !\Comment: WARNING 
OHV+AR<=>OH+AR                                    +2.17000000E+010 +5.00000000E-001 +2.06000000E+003 !\Author: ABS !\Ref: HALL AND PETERSEN IJCK 2006 !\Comment: WARNING 
OHV<=>OH                                          +1.40000000E+006 +0.00000000E+000 +0.00000000E+000 !\Author: ABS !\Ref: HALL AND PETERSEN IJCK 2006 !\Comment: WARNING 
OHV+O2<=>OH+O2                                    +2.10000000E+012 +5.00000000E-001 -4.82000000E+002 !\Author: ABS !\Ref: HALL AND PETERSEN IJCK 2006 !\Comment: WARNING 
OHV+CO2<=>OH+CO2                                  +2.75000000E+012 +5.00000000E-001 -9.68000000E+002 !\Author: ABS !\Ref: HALL AND PETERSEN IJCK 2006 !\Comment: WARNING 
OHV+CO<=>OH+CO                                    +3.23000000E+012 +5.00000000E-001 -7.87000000E+002 !\Author: ABS !\Ref: HALL AND PETERSEN IJCK 2006 !\Comment: WARNING 
OHV+CH4<=>OH+CH4                                  +3.36000000E+012 +5.00000000E-001 -6.35000000E+002 !\Author: ABS !\Ref: HALL AND PETERSEN IJCK 2006 !\Comment: WARNING 
OHV+O<=>OH+O                                      +1.50000000E+012 +5.00000000E-001 -0.00000000E+000 !\Author: ABS !\Ref: HALL AND PETERSEN IJCK 2006 !\Comment: WARNING 
!===========================================================================================================
!\ENDSUBSPECIES: OHV
!===========================================================================================================
!----------------------------------------------------------------------------------------------------------------------------------
!\ENDSUBMECH: H2O
!----------------------------------------------------------------------------------------------------------------------------------
!----------------------------------------------------------------------------------------------------------------------------------
!\SUBMECH: H2O2
!----------------------------------------------------------------------------------------------------------------------------------
!___________________________________________________________________________________________________________ 
!\REACTIONCLASS: RH<=>PRODUCTS
!___________________________________________________________________________________________________________ 
H2O2(+M)<=>OH+OH(+M)                              +2.00000000E+012 +9.00000000E-001 +4.87490000E+004 !\Author: UB !\Ref: TROE, COMBUST. FLAME, 158 !\Comment: RATE CONSTANT IS FOR N2, 
LOW /                                             +2.35301810E+024 -2.29293580E+000 +4.87434050E+004 /
TROE /                                            +4.30000000E-001 +1.00000000E-030 +1.00000000E+030 /
HE / +0.4400 / O2 / +0.7900 / CO2 / +1.0600 / N2 / +1.5000 / CO / +2.8000 / H2 / +3.7000 / H2O / +5.1000 / H2O2 / +5.2000 / 
!___________________________________________________________________________________________________________ 
!\REACTIONCLASS: RH+R_ABSTRACTION
!___________________________________________________________________________________________________________ 
H2O2+H<=>H2O+OH                                   +2.41000000E+013 +0.00000000E+000 +3.97000000E+003 !\Author: AK !\Ref: TSANG AND HAMPSON, J. PHYS. CHEM. REF. DATA, 15 !\Comment: WARNING 
H2O2+H=HO2+H2                                     +5.02000000E+006 +2.07000000E+000 +4.30000000E+003 !\Author: WARNING !\Ref: WARNING !\Comment: WARNING 
H2O2+O<=>OH+HO2                                   +9.55000000E+006 +2.00000000E+000 +3.97000000E+003 !\Author: AK !\Ref: TSANG AND HAMPSON, J. PHYS. CHEM. REF. DATA, 15 !\Comment: WARNING 
H2O2+OH<=>H2O+HO2                                 +1.74000000E+012 +0.00000000E+000 +3.18000000E+002 !\Author: AK !\Ref: HONG ET AL. J. PHYS. CHEM. A 114(2010) 5718-5727 !\Comment: WARNING 
DUP
H2O2+OH<=>H2O+HO2                                 +7.59000000E+013 +0.00000000E+000 +7.26900000E+003 !\Author: AK !\Ref: HONG ET AL. J. PHYS. CHEM. A 114(2010) 5718-5727 !\Comment: WARNING 
DUP
!___________________________________________________________________________________________________________ 
!\REACTIONCLASS: R+R<=>PRODUCTS
!___________________________________________________________________________________________________________ 
HO2+H=H2+O2                                       +2.80000000E+006 +2.09000000E+000 -1.45100000E+003 !\Author: WARNING !\Ref: WARNING !\Comment: WARNING 
HO2+H<=>OH+OH                                     +7.07900000E+013 +0.00000000E+000 +2.95000000E+002 !\Author: AK !\Ref: MUELLER ET AL., INT. J. CHEM. KINET. 31(10)(1999) 705724. !\Comment: WARNING 
HO2+O<=>OH+O2                                     +3.25000000E+013 +0.00000000E+000 +0.00000000E+000 !\Author: AK !\Ref: BAULCH ET AL., J. PHYS. CHEM. REF DATA, 21 !\Comment: WARNING 
OH+HO2<=>H2O+O2                                   +1.93000000E+020 -2.49000000E+000 +5.84240000E+002 !\Author: UB !\Ref: M.P. BURKE, S.J. KLIPPENSTEIN, L.B. HARDING, PROC. COMBUST. INST. 34(2013) 547-555 !\Comment: WARNING 
DUP
OH+HO2<=>H2O+O2                                   +1.21000000E+009 +1.24000000E+000 -1.30758000E+003 !\Author: UB !\Ref: M.P. BURKE, S.J. KLIPPENSTEIN, L.B. HARDING, PROC. COMBUST. INST. 34(2013) 547-555 !\Comment: WARNING 
DUP
HO2+HO2<=>H2O2+O2                                 +1.21400000E+010 +4.22000000E-001 -1.48052000E+003 !\Author: UB !\Ref: M.P. BURKE, S.J. KLIPPENSTEIN, L.B. HARDING, PROC. COMBUST. INST. 34(2013) 547-555 !\Comment: WARNING
DUP
HO2+HO2<=>H2O2+O2                                 +1.68800000E+016 -6.81000000E-001 +1.29316600E+004 !\Author: UB !\Ref: M.P. BURKE, S.J. KLIPPENSTEIN, L.B. HARDING, PROC. COMBUST. INST. 34(2013) 547-555 !\Comment: WARNING
DUP

!___________________________________________________________________________________________________________ 
!\REACTIONCLASS: RADICAL_ALPHA_SCISSION
!___________________________________________________________________________________________________________ 

H+O2(+M)=HO2(+M)                                  +4.66000000E+012 +4.40000000E-001 +0.00000000E+000 !\Author: WARNING !\Ref: WARNING !\Comment: WARNING
LOW /                                             +1.22500000E+019 -1.20000000E+000 +0.00000000E+000 /
!LOW /                                             +1.33500000E+019 -1.20000000E+000 +0.00000000E+000 /
TROE /                                            +5.00000000E-001 +1.00000000E+000 +1.00000000E+010 /
HE / +0.5200 / AR / +0.650 / O2 / +0.9000 / H2 / +1.3500 / CH4 / +2.0000 / CO2 / +3.2500 / H2O / +16.6000 / C2H6 / +3.0000 / CO / 3.0/
!----------------------------------------------------------------------------------------------------------------------------------
!\ENDSUBMECH: H2O2
!----------------------------------------------------------------------------------------------------------------------------------
!++++++++++++++++++++++++++++++++++++++++++++++++++++++++++++++++++++++++++++++++++++++++++++++++++++++++++++++++++++++++++++++++++++++++++++++++++++++++++++++
!\END_KINETICS_MODULE: H2_O2
!++++++++++++++++++++++++++++++++++++++++++++++++++++++++++++++++++++++++++++++++++++++++++++++++++++++++++++++++++++++++++++++++++++++++++++++++++++++++++++++
!++++++++++++++++++++++++++++++++++++++++++++++++++++++++++++++++++++++++++++++++++++++++++++++++++++++++++++++++++++++++++++++++++++++++++++++++++++++++++++++
!\KINETICS_MODULE: C1
!++++++++++++++++++++++++++++++++++++++++++++++++++++++++++++++++++++++++++++++++++++++++++++++++++++++++++++++++++++++++++++++++++++++++++++++++++++++++++++++
!----------------------------------------------------------------------------------------------------------------------------------
!\SUBMECH: CO
!----------------------------------------------------------------------------------------------------------------------------------
!___________________________________________________________________________________________________________ 
!\REACTIONCLASS: RADICAL_ADDITIONO
!___________________________________________________________________________________________________________ 
CO+O(+M)<=>CO2(+M)                                +1.36200000E+010 +0.00000000E+000 +2.38400000E+003 !\Author: ?? !\Ref: MEULLER 99 * 0.76 !\Comment: WARNING 
LOW /                                             +1.17300000E+024 -2.79000000E+000 +4.19100000E+003 /
HE / +0.7000 / AR / +0.7000 / CO / +1.7500 / H2 / +2.0000 / CO2 / +3.6000 / H2O / +12.0000 / 
!___________________________________________________________________________________________________________ 
!\REACTIONCLASS: RADICAL_ADDITIONOH
!___________________________________________________________________________________________________________ 
CO+OH<=>CO2+H                                     +2.30000000E+007 +1.35000000E+000 +9.74000000E+002 !\Author: UB !\Ref: J.P. SENOSIAIN, S.J. KLIPPENSTEIN, J.A. MILLER, PROC. COMBUST. INST. 30(2005) 945-953. !\Comment: WARNING 
PLOG /                           +1.31500000E-002 +2.10000000E+005 +1.90000000E+000 -1.06400000E+003 /
PLOG /                           +1.31500000E-001 +2.50000000E+005 +1.88000000E+000 -1.04300000E+003 /
PLOG /                           +1.31500000E+000 +8.70000000E+005 +1.73000000E+000 -6.85000000E+002 /
PLOG /                           +1.31580000E+001 +6.80000000E+006 +1.48000000E+000 +4.80000000E+001 /
PLOG /                           +1.31580000E+002 +2.30000000E+007 +1.35000000E+000 +9.74000000E+002 /
CO+OH<=>HOCO                                      +1.10000000E+020 -2.78000000E+000 +2.05600000E+003 !\Author: UB !\Ref: J.P. SENOSIAIN, S.J. KLIPPENSTEIN, J.A. MILLER, PROC. COMBUST. INST. 30(2005) 945-953. !\Comment: WARNING 
PLOG /                           +1.31580000E-002 +1.70000000E+015 -2.68000000E+000 +8.59000000E+002 /
PLOG /                           +1.31580000E-001 +5.90000000E+018 -3.35000000E+000 +8.87000000E+002 /
PLOG /                           +1.31580000E+000 +2.60000000E+020 -3.50000000E+000 +1.30900000E+003 /
PLOG /                           +1.31580000E+001 +7.10000000E+020 -3.32000000E+000 +1.76300000E+003 /
PLOG /                           +1.31580000E+002 +1.10000000E+020 -2.78000000E+000 +2.05600000E+003 /
!___________________________________________________________________________________________________________ 
!\REACTIONCLASS: RADICAL_ADDITIONHO2
!___________________________________________________________________________________________________________ 
!CO+HO2<=>CO2+OH                                   +8.55000000E+003 +2.52000000E+000 +1.55600000E+004 !\Author: UB !\Ref: S.J.KLIPPENSTEIN, PROC. COMBUST. INST. 36(2017) 77-111 !\Comment: WARNING 
CO+HO2=CO2+OH    8.350E+03   2.550     1.656E+04
!___________________________________________________________________________________________________________ 
!\REACTIONCLASS: R+O2<=>PRODUCTS
!___________________________________________________________________________________________________________ 
CO+O2<=>CO2+O                                     +1.11900000E+012 +0.00000000E+000 +4.77000000E+004 !\Author: ?? !\Ref: 86TSA / HAM * 0.44 !\Comment: WARNING 
!===========================================================================================================
!\SUBSPECIES: CO2
!===========================================================================================================
!___________________________________________________________________________________________________________ 
!\REACTIONCLASS: RADICAL_ADDITIONH
!___________________________________________________________________________________________________________ 
H+CO2<=>OCHO                                      +7.50000000E+013 +0.00000000E+000 +2.90000000E+004 !\Author: WARNING !\Ref: CURRAN ESTIMATE !\Comment: WARNING 
!===========================================================================================================
!\ENDSUBSPECIES: CO2
!===========================================================================================================
!===========================================================================================================
!\SUBSPECIES: HOCO
!===========================================================================================================
!___________________________________________________________________________________________________________ 
!\REACTIONCLASS: RADICAL_BETA_SCISSION
!___________________________________________________________________________________________________________ 
HOCO<=>CO2+H                                      +1.89700000E+038 -8.04700000E+000 +3.42400000E+004 !\Author: ?? !\Ref: JOHN R. BARKER CALCULATION 7 / 3 / 2013 !\Comment: WARNING 
PLOG /                           +1.00000000E-003 +4.75800000E+018 -3.81700000E+000 +1.76760000E+004 /
PLOG /                           +3.00000000E-003 +2.22500000E+020 -4.14900000E+000 +1.90370000E+004 /
PLOG /                           +9.90000000E-003 +7.56400000E+021 -4.43400000E+000 +2.03250000E+004 /
PLOG /                           +2.96000000E-002 +9.10700000E+024 -5.18900000E+000 +2.24190000E+004 /
PLOG /                           +9.87000000E-002 +3.14400000E+029 -6.37600000E+000 +2.52330000E+004 /
PLOG /                           +2.96100000E-001 +1.15000000E+032 -7.03700000E+000 +2.66620000E+004 /
PLOG /                           +9.86900000E-001 +1.06900000E+036 -8.10700000E+000 +2.90640000E+004 /
PLOG /                           +2.96070000E+000 +2.43800000E+036 -8.15300000E+000 +2.93360000E+004 /
PLOG /                           +9.86900000E+000 +6.66300000E+035 -7.91900000E+000 +2.92170000E+004 /
PLOG /                           +2.96070000E+001 +1.72300000E+038 -8.50600000E+000 +3.12730000E+004 /
PLOG /                           +9.86900000E+001 +3.00700000E+041 -9.29000000E+000 +3.39660000E+004 /
PLOG /                           +2.96070000E+002 +6.76700000E+036 -7.83200000E+000 +3.16130000E+004 /
PLOG /                           +9.86900000E+002 +1.89700000E+038 -8.04700000E+000 +3.42400000E+004 /
CO+H2O2<=>HOCO+OH                                 +3.60000000E+004 +2.50000000E+000 +2.86600000E+004 !\Author: SP !\Ref: P GLARBORG P MARSHALL CPL 475(2009) 40-43 !\Comment: WARNING ! 
HOCO+H<=>CO2+H2                                   +3.10000000E+017 -1.34750000E+000 +5.55000000E+002 !\Author: SP !\Ref: H.G. YU, J.S. FRANCISCO, J. CHEM. PHYS. 128(2008) 244315 !\Comment: WARNING 
HOCO+H<=>CO+H2O                                   +6.00000000E+015 -5.25000000E-001 +2.12500000E+003 !\Author: SP !\Ref: H.G. YU, J.S. FRANCISCO, J. CHEM. PHYS. 128(2008) 244315 !\Comment: WARNING 
HOCO+O<=>CO2+OH                                   +8.67000000E+012 +0.00000000E+000 +0.00000000E+000 !\Author: SP !\Ref: H.G. YU, J.T. MUCKERMAN, J.S. FRANCISCO, J. CHEM. PHYS. 127(2007) 094302. !\Comment: WARNING 
HOCO+OH<=>CO2+H2O                                 +4.56000000E+012 +0.00000000E+000 -8.90000000E+001 !\Author: SP !\Ref: YU ET AL., JPCA, 2005, 109(23) !\Comment: WARNING 
DUP
HOCO+OH<=>CO2+H2O                                 +9.54000000E+006 +2.00000000E+000 -8.90000000E+001 !\Author: SP !\Ref: YU ET AL., JPCA, 2005, 109(23) !\Comment: WARNING 
DUP
HOCO+HO2<=>CO2+H2O2                               +3.93000000E+013 +0.00000000E+000 +0.00000000E+000 !\Author: SP !\Ref: YU ET AL., JCP, 2008, 129(21) !\Comment: WARNING 
HOCO+O2<=>CO2+HO2                                 +4.00000000E+009 +1.00000000E+000 +0.00000000E+000 !\Author: SP !\Ref: YU ET AL., JPCA, 2005, 109(23) !\Comment: WARNING 
HOCO+CH3<=>CO2+CH4                                +1.36000000E+013 +0.00000000E+000 +0.00000000E+000 !\Author: SP !\Ref: YU AND FRANCISCO, JPCA, 2009, 113(16) !\Comment: WARNING 
HOCO+CH3<=>CH2CO+H2O                              +2.13000000E+013 +0.00000000E+000 +0.00000000E+000 !\Author: SP !\Ref: YU AND FRANCISCO, JPCA, 2009, 113(16) !\Comment: WARNING 
!===========================================================================================================
!\ENDSUBSPECIES: HOCO
!===========================================================================================================
!----------------------------------------------------------------------------------------------------------------------------------
!\ENDSUBMECH: CO
!----------------------------------------------------------------------------------------------------------------------------------
!----------------------------------------------------------------------------------------------------------------------------------
!\SUBMECH: CH4
!----------------------------------------------------------------------------------------------------------------------------------
!___________________________________________________________________________________________________________ 
!\REACTIONCLASS: RH<=>PRODUCTS
!___________________________________________________________________________________________________________ 
CH3+H(+M)<=>CH4(+M)                               +6.47000000E+013 +1.85000000E-001 -5.40000000E+001 !J.TROE, V.G. USHAKOV, J. CHEM. PHYS. 136(2012) 214309 !\Comment: WARNING 
LOW /                                             +8.54000000E+032 -4.69000000E+000 +2.20000000E+003 /
TROE /                           +5.16194000E-001 +3.63784820E+003 +1.00000000E+000 +1.00000000E+030 /
H2/4/ H2O/12.0/ CO/2.30/ CO2/4.0/ AR/1.0/ CH4/5.0/ C2H6/4.0/ N2/1.50/ HE/0.7/ CH3OH/6.0/ O2/1.5/ 
!___________________________________________________________________________________________________________ 
!\REACTIONCLASS: RH+R_ABSTRACTION
!___________________________________________________________________________________________________________ 
CH4+H<=>CH3+H2                                    +4.08000000E+003 +3.16000000E+000 +8.75600000E+003 !\Author: UB !\Ref: J.W.SUTHERLAND, M.-C.SU, J.V.MICHAEL, INT.J.CHEM.KINET. 33(2001) 669-684 !\Comment: WARNING 
CH4+O<=>CH3+OH                                    +4.90000000E+006 +2.20000000E+000 +7.59100000E+003 !\Author: UB !REF !\Ref: WARNING !\Comment: WARNING 
CH4+OH<=>CH3+H2O                                  +5.65476000E+006 +1.93695000E+000 +2.65626980E+003 !\Author: UB !\Ref: ULTAN LEAST SQUARES FIT TO AVAILABLE EXPERIMENT 27-6-2018 !\Comment: WARNING 
CH4+HO2<=>CH3+H2O2                                +1.12000000E+001 +3.74000000E+000 +2.10090000E+004 !\Author: WARNING !\Ref: J. AGUILERA-IPARRAGUIRRE ET AL. J PHYS CHEM A(2008) 112(30) !\Comment: 1.695E+001 IN ARAMCOMECH1.3(WITH AX1.5) 
CH4+O2CHO<=>CH3+HO2CHO                            +3.22000000E+003 +3.13000000E+000 +1.52000000E+004 !\Author: SP !\Ref: H-H CARSTENSEN, A.M. DEAN, O. DEUTSCHMANN, PROC. COMBUST. INST. 31(2007) 149-157 ! !\Comment: WARNING 
CH4+CH3O2<=>CH3+CH3O2H                            +9.60000000E-001 +3.77000000E+000 +1.78100000E+004 !\Author: WARNING !\Ref: NEW FIT FROM HJC !\Comment: WARNING 
CH3+HO2<=>CH4+O2                                  +1.81900000E+003 +2.83000000E+000 -3.73000000E+003 !\Author: WARNING !\Ref: ZHU AND LIN ET AL. !\Comment: WARNING 
!___________________________________________________________________________________________________________ 
!\REACTIONCLASS: RADICAL_ADDITIONCH2
!___________________________________________________________________________________________________________ 
CH4+CH2<=>CH3+CH3                                 +2.46000000E+006 +2.00000000E+000 +8.27000000E+003 !\Author: WARNING !\Ref: GRI 3.0 !\Comment: WARNING 
!===========================================================================================================
!\SUBSPECIES: CH2(S)
!===========================================================================================================
!___________________________________________________________________________________________________________ 
!\REACTIONCLASS: THIRD_BODY_DEACTIVATION
!___________________________________________________________________________________________________________ 
CH2(S)+N2<=>CH2+N2                                +1.26000000E+013 +0.00000000E+000 +4.30000000E+002 !\Author: UB !\Ref: F.HAYES, W.D.LAWRENCE, W.S.STAKER, K.D.KING, J. PHYS. CHEM. 100(1996) 11314-11318 !\Comment: WARNING 
CH2(S)+AR<=>CH2+AR                                +6.62000000E+012 +0.00000000E+000 +4.54000000E+002 !\Author: UB !\Ref: F.HAYES, W.D.LAWRENCE, W.S.STAKER, K.D.KING, J. PHYS. CHEM. 100(1996) 11314-11318 !\Comment: WARNING 
CH2(S)+H2O<=>CH2+H2O                              +5.48000000E+013 +0.00000000E+000 -4.30000000E+002 !\Author: UB !\Ref: F.HAYES, W.D.LAWRENCE, W.S.STAKER, K.D.KING, J. PHYS. CHEM. 100(1996) 11314-11318 !\Comment: WARNING 
CH2(S)+CO<=>CH2+CO                                +1.26000000E+013 +0.00000000E+000 +4.30000000E+002 !\Author: UB !\Ref: F.HAYES, W.D.LAWRENCE, W.S.STAKER, K.D.KING, J. PHYS. CHEM. 100(1996) 11314-11318 !\Comment: WARNING 
CH2(S)+CO2<=>CH2+CO2                              +5.48000000E+013 +0.00000000E+000 -4.30000000E+002 !\Author: UB !\Ref: F.HAYES, W.D.LAWRENCE, W.S.STAKER, K.D.KING, J. PHYS. CHEM. 100(1996) 11314-11318 !\Comment: WARNING 
!___________________________________________________________________________________________________________ 
!\REACTIONCLASS: MISC
!___________________________________________________________________________________________________________ 
CH2(S)+O2=>H+OH+CO                                +1.20140000E+012 +0.00000000E+000 +0.00000000E+000 !\Author: UB !\Ref: P.-F. LEE, H. MATSUI, W.-Y. CHEN, C.-S. WANG, J. PHYS. CHEM. A, 116(2012) 9245-9254 !\Comment: WARNING 
CH2(S)+O2<=>CO+H2O                                +5.14880000E+011 +0.00000000E+000 +0.00000000E+000 !\Author: UB !\Ref: P.-F. LEE, H. MATSUI, W.-Y. CHEN, C.-S. WANG, J. PHYS. CHEM. A, 116(2012) 9245-9254 !\Comment: WARNING 
CH2(S)+O<=>CO+H2                                  +1.50000000E+013 +0.00000000E+000 +0.00000000E+000 !\Author: WARNING !\Ref: GRI 3.0 !\Comment: WARNING 
CH2(S)+O<=>HCO+H                                  +1.50000000E+013 +0.00000000E+000 +0.00000000E+000 !\Author: WARNING !\Ref: GRI 3.0 !\Comment: WARNING 
CH2(S)+H2<=>CH3+H                                 +7.00000000E+013 +0.00000000E+000 +0.00000000E+000 !\Author: WARNING !\Ref: GRI 3.0 !\Comment: WARNING 
CH2(S)+H<=>CH+H2                                  +3.00000000E+013 +0.00000000E+000 +0.00000000E+000 !\Author: WARNING !\Ref: GRI 3.0 !\Comment: WARNING 
CH2(S)+OH<=>CH2O+H                                +3.00000000E+013 +0.00000000E+000 +0.00000000E+000 !\Author: WARNING !\Ref: GRI 3.0 !\Comment: WARNING 
CH2(S)+CO2<=>CH2O+CO                              +1.40000000E+013 +0.00000000E+000 +0.00000000E+000 !\Author: WARNING !\Ref: GRI 3.0 !\Comment: WARNING 
C2H2+CH2(S)<=>C2H2+CH2                            +4.00000000E+013 +0.00000000E+000 +0.00000000E+000 !\Author: UB !\Ref: W. HACH ET AL. BER. BUNSENGES. PHYS. CHEM. 93, 165(1989) !\Comment: WARNING 
!===========================================================================================================
!\ENDSUBSPECIES: CH2(S)
!===========================================================================================================
!===========================================================================================================
!\SUBSPECIES: CH2
!===========================================================================================================
!___________________________________________________________________________________________________________ 
!\REACTIONCLASS: RADICAL_ALPHA_SCISSION
!___________________________________________________________________________________________________________ 
H+CH2(+M)<=>CH3(+M)                               +6.00000000E+014 +0.00000000E+000 +0.00000000E+000 !\Author: UB !\Ref: GRI3.0 !\Comment: WARNING 
LOW /                                             +1.04000000E+026 -2.76000000E+000 +1.60000000E+003 /
TROE /                           +5.62000000E-001 +9.10000000E+001 +5.83600000E+003 +8.55200000E+003 /
AR / +0.7000 / CO / +1.5000 / CO2 / +2.0000 / CH4 / +2.0000 / H2 / +2.0000 / C2H6 / +3.0000 / H2O / +6.0000 / 
CH+H2(+M)<=>CH3(+M)                               +1.97000000E+012 +4.30000000E-001 -3.70000000E+002 !\Author: UB !\Ref: GRI3.0 !\Comment: WARNING 
LOW /                                             +4.82000000E+025 -2.80000000E+000 +5.90000000E+002 /
TROE /                           +5.78000000E-001 +1.22000000E+002 +2.53500000E+003 +9.36500000E+003 /
AR / +0.7000 / CO / +1.5000 / CO2 / +2.0000 / CH4 / +2.0000 / H2 / +2.0000 / C2H6 / +3.0000 / H2O / +6.0000 / 
!___________________________________________________________________________________________________________ 
!\REACTIONCLASS: MISC
!___________________________________________________________________________________________________________ 
!CH2+O2<=>CH2O+O                                   +1.30000000E+005 +2.42020000E+000 +1.60400000E+003 !\Author: UB !\Ref: PRIVATE COMMUNICATION WITH S.J. KLIPPENSTEIN !\Comment: WARNING 
!CH2+O2=>CO2+H+H                                   +1.05000000E+009 +9.92900000E-001 -2.69000000E+002 !\Author: UB !\Ref: PRIVATE COMMUNICATION WITH S.J. KLIPPENSTEIN !\Comment: WARNING 
!CH2+O2=>CO+H+OH                                   +6.50000000E+005 +9.92900000E-001 -2.69000000E+002 !\Author: UB !\Ref: PRIVATE COMMUNICATION WITH S.J. KLIPPENSTEIN !\Comment: WARNING 

CH2+O2=CO2+H+H                       2100000000	0.9929	-269
CH2+O2=CH2O+O                       195000	2.4202	1604 

CH2+O=>CO+H+H                                     +5.00000000E+013 +0.00000000E+000 +0.00000000E+000 !\Author: WARNING !\Ref: GRI 3.0 !\Comment: WARNING 

!CH2+H<=>CH+H2                                     +1.00000000E+018 -1.56000000E+000 +0.00000000E+000 !\Author: UB !\Ref: ARAMCOMECH1.3, COMBINING GRI3.0 AND S.W.MAYER, ET AL. 11TH INT. SYMP. COMBUST. !\Comment: WARNING 
!DUP
!CH2+H<=>CH+H2                                     +2.70000000E+011 +6.70000000E-001 +2.57000000E+004 !\Author: UB !\Ref: ARAMCOMECH1.3, COMBINING GRI3.0 AND S.W.MAYER, ET AL. 11TH INT. SYMP. COMBUST. !\Comment: WARNING 
!DUP
CH2+H=CH+H2 1.600E+14 0.000 0.00E+00

CH2+H2<=>CH3+H                                    +4.40000000E+005 +2.39000000E+000 +7.35000000E+003 !\Author: UB !\Ref: K-W LU, H MATSUI, C-L HUANG, P RAGHUNATH, N-S WANG, MC LIN, J. PHYS. CHEM. A 2010, 114, 54935502 !\Comment: WARNING 
!CH2+OH<=>CH+H2O                                   +1.13000000E+007 +2.00000000E+000 +3.00000000E+003 !\Author: WARNING !\Ref: GRI 3.0 !\Comment: WARNING 

CH2+OH=CH2O+H                        2.8E13  0.1228    -161 !            
! A.W. Jasper, S.J. Klippenstein, L.B. Harding, J. Phys. Chem. A 111 (2007) 8699-8707.
!
CH2+OH=CH+H2O                        8.6E05  2.019     6776 !          
! A.W. Jasper, S.J. Klippenstein, L.B. Harding, J. Phys. Chem. A 111 (2007) 8699-8707.


CH2+CH2=C2H2+H+H                     7.0E13   0.0022      8 !          
! Jasper AW Klippenstein SJ Harding LB JPCA 111:8689-8707 2007
!
CH2+CH2=C2H2+H2                      1.8E13   0.0022      8 !          
! Jasper AW Klippenstein SJ Harding LB JPCA 111:8689-8707 2007
!
CH3+CH2=C2H4+H                       1.2E15  -0.3432    153 !      
! Jasper AW Klippenstein SJ Harding LB JPCA 111:8689-8707 2007
CH2+C2H2=H+C3H3                                         1.2000e+13    0.000      6620.00  !CRECK=ITV2015
!CH2(S)+C2H2=H+C3H3                                      2.0000e+13    0.000         0.00  !1.9000e+14 in ITV2015; 2.0000e+13 in CRECK 

C2H2+CH2(S)=>C3H3+H  7.06E+15 -6.62E-01  3.77E+01 !! RATES FROM POLINO ET AL., JPCA, 117 (2013), 12677-12692
DUP
C2H2+CH2(S)=>C3H3+H  6.63E+07 1.48E+00 -1.65E+03 !! RATES FROM POLINO ET AL., JPCA, 117 (2013), 12677-12692
DUP
!===========================================================================================================
!\ENDSUBSPECIES: CH2
!===========================================================================================================
!===========================================================================================================
!\SUBSPECIES: CHV
!===========================================================================================================
!___________________________________________________________________________________________________________ 
!\REACTIONCLASS: THIRD_BODY_DEACTIVATION
!___________________________________________________________________________________________________________ 
CHV+AR<=>CH+AR                                    +4.00000000E+011 +5.00000000E-001 +0.00000000E+000 !\Author: ?? !\Ref: HWANG, GARDINER, FRENKLACH, HIDAKA, COMB. FL. 67, 65-75(1987) !\Comment: CHV+M<=>CH+M 
CHV+H2O<=>CH+H2O                                  +5.30000000E+013 +0.00000000E+000 +0.00000000E+000 !\Author: ?? !\Ref: HWANG, GARDINER, FRENKLACH, HIDAKA, COMB. FL. 67, 65-75(1987) !\Comment: WARNING 
CHV+CO<=>CH+CO                                    +2.44000000E+012 +5.00000000E-001 +0.00000000E+000 !\Author: ?? !\Ref: HWANG, GARDINER, FRENKLACH, HIDAKA, COMB. FL. 67, 65-75(1987) !\Comment: WARNING 
CHV+CO2<=>CH+CO2                                  +2.41000000E-001 +4.30000000E+000 -1.69400000E+003 !\Author: ?? !\Ref: HWANG, GARDINER, FRENKLACH, HIDAKA, COMB. FL. 67, 65-75(1987) !\Comment: WARNING 
CHV+O2<=>CH+O2                                    +2.48000000E+006 +2.14000000E+000 -1.72000000E+003 !\Author: ?? !\Ref: HWANG, GARDINER, FRENKLACH, HIDAKA, COMB. FL. 67, 65-75(1987) !\Comment: WARNING 
CHV+H2<=>CH+H2                                    +1.47000000E+014 +0.00000000E+000 +1.36100000E+003 !\Author: ?? !\Ref: HWANG, GARDINER, FRENKLACH, HIDAKA, COMB. FL. 67, 65-75(1987) !\Comment: WARNING 
CHV+CH4<=>CH+CH4                                  +1.73000000E+013 +0.00000000E+000 +1.67000000E+002 !\Author: ?? !\Ref: HWANG, GARDINER, FRENKLACH, HIDAKA, COMB. FL. 67, 65-75(1987) !\Comment: WARNING 
CHV<=>CH                                          +1.86000000E+006 +0.00000000E+000 +0.00000000E+000 !\Author: ?? !\Ref: HWANG, GARDINER, FRENKLACH, HIDAKA, COMB. FL. 67, 65-75(1987) !\Comment: WARNING 
CHV+N2<=>CH+N2                                    +3.03000000E+002 +3.40000000E+000 -3.81000000E+002 !\Author: ?? !\Ref: HWANG, GARDINER, FRENKLACH, HIDAKA, COMB. FL. 67, 65-75(1987) !\Comment: WARNING 
C+H+M<=>CHV+M                                     +6.00000000E+014 +0.00000000E+000 +6.94000000E+003 !\Author: ?? !\Ref: KATHROTIA ET AL. COMB & FLAME 2010 !\Comment: WARNING 
!___________________________________________________________________________________________________________ 
!\REACTIONCLASS: MISC
!___________________________________________________________________________________________________________ 
CH+O2<=>CO+OHV                                    +3.24000000E+014 -4.00000000E-001 +4.15000000E+003 !\Author: ABS !\Ref: HALL AND PETERSEN IJCK 2006 !\Comment: WARNING 
CH+O2<=>HCO+O                                     +3.24000000E+014 -4.00000000E-001 +4.15000000E+003 !\Author: WARNING !\Ref: WARNING !\Comment: WARNING 
CH+O2=>H+CO+O                                     +4.86000000E+014 -4.00000000E-001 +4.15000000E+003 !\Author: WARNING !\Ref: WARNING !\Comment: WARNING 
CH+O2<=>H+CO2                                     +4.86000000E+014 -4.00000000E-001 +4.15000000E+003 !\Author: WARNING !\Ref: WARNING !\Comment: WARNING 
CH+O<=>CO+H                                       +5.70000000E+013 +0.00000000E+000 +0.00000000E+000 !\Author: WARNING !\Ref: MESSING ET AL.,J. CHEM. PHYS. 74, 3874(1981) !\Comment: WARNING 
CH+H<=>C+H2                                       +1.10000000E+014 +0.00000000E+000 +0.00000000E+000 !\Author: WARNING !\Ref: GRI 3.0 !\Comment: WARNING 
CH+OH<=>HCO+H                                     +3.00000000E+013 +0.00000000E+000 +0.00000000E+000 !\Author: WARNING !\Ref: GLARBORG, MILLER, AND KEE, WESTERN STATES SECTION, SAN ANTONIO(1985) !\Comment: WARNING 
!CH+H2O<=>H+CH2O                                   +1.77400000E+016 -1.22000000E+000 +2.38000000E+001 !\Author: WARNING !\Ref: BERGEAT ET AL., CHEM. PHYS. LETT. 480, 21(2009) !\Comment: WARNING 
CH+H2O=H+CH2O     2.80E+07 1.59E+00 -2.61E+03
CH+CO2<=>HCO+CO                                   +1.70000000E+012 +0.00000000E+000 +6.85000000E+002 !\Author: WARNING !\Ref: BERMAN, FLEMING, HARVEY AND LIN, 19TH SYMP. COMB. P. 73, 1982 !\Comment: X0.5 
!===========================================================================================================
!\ENDSUBSPECIES: CHV
!===========================================================================================================
!===========================================================================================================
!\SUBSPECIES: C
!===========================================================================================================
!___________________________________________________________________________________________________________ 
!\REACTIONCLASS: MISC
!___________________________________________________________________________________________________________ 
C+OH<=>CO+H                                       +5.00000000E+013 +0.00000000E+000 +0.00000000E+000 !\Author: WARNING !\Ref: GLARBORG, MILLER, AND KEE, WESTERN STATES SECTION, SAN ANTONIO(1985) !\Comment: WARNING 
C+O2<=>CO+O                                       +5.00000000E+013 +0.00000000E+000 +0.00000000E+000 !\Author: WARNING !\Ref: GLARBORG, MILLER, AND KEE, WESTERN STATES SECTION, SAN ANTONIO(1985) !\Comment: WARNING 
!===========================================================================================================
!\ENDSUBSPECIES: C
!===========================================================================================================
!===========================================================================================================
!\SUBSPECIES: CH3
!===========================================================================================================
!___________________________________________________________________________________________________________ 
!\REACTIONCLASS: R+O2<=>PRODUCTS
!___________________________________________________________________________________________________________ 
CH3+O2(+M)<=>CH3O2(+M)                            +7.81200000E+009 +9.00000000E-001 +0.00000000E+000 !\Author: ?? !\Ref: R.X. FERNANDES ET AL.,J PHYS. CHEM. A,(2006) 110 !\Comment: WARNING 
LOW /                                             +6.85000000E+024 -3.00000000E+000 +0.00000000E+000 /
TROE /                           +6.00000000E-001 +1.00000000E+003 +7.00000000E+001 +1.70000000E+003 /
CH3+O2<=>CH3O+O                                   +7.54600000E+012 +0.00000000E+000 +2.83200000E+004 !\Author: ?? !\Ref: N. K. SRINIVASAN ET AL.,J. PHYS. CHEM. A 109, 7902-7914(2005) !\Comment: WARNING 
CH3+O2<=>CH2O+OH                                  +2.64100000E+000 +3.28300000E+000 +8.10500000E+003 !\Author: WARNING !\Ref: WARNING !\Comment: WARNING 

CH3O2=CH2O+OH	8.25E+2 0.85 39000.0 !\Author: SP !\Ref: Villano, The Journal of Physical Chemistry A 115, no. 46 (2011): 13425-13442. !\Comment: N CHANGED 

!___________________________________________________________________________________________________________ 
!\REACTIONCLASS: RADICAL_ADDITIONO
!___________________________________________________________________________________________________________ 
CH3+O<=>CH2O+H                                    +5.54000000E+013 +5.00000000E-002 -1.36000000E+002 !\Author: UB !\Ref: HARDING AND KLIPPENSTEIN 2B04, 30TH SYMP 2004. !\Comment: REVERTING TO ORIGINAL PRODUCTS DUE TO CONVERGENCE PROBLEMS 
!___________________________________________________________________________________________________________ 
!\REACTIONCLASS: RADICAL_ADDITIONOH
!___________________________________________________________________________________________________________ 
CH3+OH<=>CH2+H2O                                  +4.29300000E+004 +2.56800000E+000 +3.99780000E+003 !\Author: ?? !\Ref: FROM JASPER / KLIPP,J.PHYS.CHEM A 111,19,3932-3950 !\Comment: WARNING 
CH3+OH<=>CH2(S)+H2O                               +8.43300000E+019 -1.96200000E+000 +8.24400000E+003 !\Author: ?? !\Ref: FROM JASPER / KLIPP,J.PHYS.CHEM A 111,19,3932-3950 !\Comment: ONLY INCLUDING TRANS HCOH FOR SIMPLICITY, DO NOT HAVE TO COMBINE THE K'S. IT'S NOT REALLY SIG !CH3+OH<=>CH2(S)+H2O +4.9360000E+014 -6.6900000E-001 -4.4580000E+002 
PLOG /                           +1.00000000E-002 +4.93600000E+014 -6.69000000E-001 -4.45800000E+002 /
PLOG /                           +1.00000000E-001 +1.20700000E+015 -7.78000000E-001 -1.75600000E+002 /
PLOG /                           +1.00000000E+000 +5.28200000E+017 -1.51800000E+000 +1.77200000E+003 /
PLOG /                           +1.00000000E+001 +4.78800000E+023 -3.15500000E+000 +7.00300000E+003 /
PLOG /                           +1.00000000E+002 +8.43300000E+019 -1.96200000E+000 +8.24400000E+003 /
CH3+OH<=>CH2O+H2                                  +9.49400000E+018 -2.19900000E+000 +9.76900000E+003 !\Author: ?? !\Ref: FROM JASPER / KLIPP,J.PHYS.CHEM A 111,19,3932-3950 !\Comment: WARNING 
PLOG /                           +1.00000000E-002 +3.50200000E+005 +1.44100000E+000 -3.24400000E+003 /
PLOG /                           +1.00000000E-001 +8.85400000E+005 +1.32700000E+000 -2.97500000E+003 /
PLOG /                           +1.00000000E+000 +1.65000000E+007 +9.73000000E-001 -2.01000000E+003 /
PLOG /                           +1.00000000E+001 +5.37400000E+009 +2.87000000E-001 +2.80000000E+002 /
PLOG /                           +1.00000000E+002 +9.49400000E+018 -2.19900000E+000 +9.76900000E+003 /
CH3+OH=CH2OH+H                                    +2.33350000E+014 -1.86000000E-001 +8.60000000E+003 !\Author: UB !\Ref: FROM JASPER / KLIPP,J.PHYS.CHEM A 111,19,3932-3950 !\Comment: 1.3*A\ 
PLOG /                           +1.00000000E-002 +1.05365000E+010 +9.65000000E-001 +3.21000000E+003 /
PLOG /                           +1.00000000E-001 +1.17455000E+010 +9.50000000E-001 +3.25000000E+003 /
PLOG /                           +1.00000000E+000 +3.04590000E+010 +8.33000000E-001 +3.57000000E+003 /
PLOG /                           +1.00000000E+001 +9.91250000E+012 +1.34000000E-001 +5.64000000E+003 /
PLOG /                           +1.00000000E+002 +2.33350000E+014 -1.86000000E-001 +8.60000000E+003 /
CH3+OH<=>H+CH3O                                   +5.24200000E+010 +5.51000000E-001 +1.30700000E+004 !\Author: ?? !\Ref: FROM JASPER / KLIPP,J.PHYS.CHEM A 111,19,3932-3950 !\Comment: WARNING 
PLOG /                           +1.00000000E-002 +1.18600000E+009 +1.01600000E+000 +1.19400000E+004 /
PLOG /                           +1.00000000E-001 +1.18800000E+009 +1.01600000E+000 +1.19400000E+004 /
PLOG /                           +1.00000000E+000 +1.23000000E+009 +1.01100000E+000 +1.19500000E+004 /
PLOG /                           +1.00000000E+001 +1.79800000E+009 +9.65000000E-001 +1.20600000E+004 /
PLOG /                           +1.00000000E+002 +5.24200000E+010 +5.51000000E-001 +1.30700000E+004 /
CH3+OH<=>HCOH+H2                                  +7.25000000E+020 -2.40200000E+000 +9.63900000E+003 !\Author: ?? !\Ref: FROM JASPER / KLIPP,J.PHYS.CHEM A 111,19,3932-3950 !\Comment: WARNING 
PLOG /                           +1.00000000E-002 +8.67400000E+008 +7.87000000E-001 -3.04600000E+003 /
PLOG /                           +1.00000000E-001 +3.11500000E+009 +6.30000000E-001 -2.66900000E+003 /
PLOG /                           +1.00000000E+000 +1.55700000E+011 +1.56000000E-001 -1.36800000E+003 /
PLOG /                           +1.00000000E+001 +1.70400000E+021 -2.64100000E+000 +6.41200000E+003 /
PLOG /                           +1.00000000E+002 +7.25000000E+020 -2.40200000E+000 +9.63900000E+003 /
!___________________________________________________________________________________________________________ 
!\REACTIONCLASS: R+HO2<=>PRODUCTS
!___________________________________________________________________________________________________________ 
CH3+HO2<=>CH3O+OH                                 +1.00000000E+012 +2.69000000E-001 -6.87500000E+002 !\Author: WARNING !\Ref: WARNING !\Comment: WARNING 
!===========================================================================================================
!\ENDSUBSPECIES: CH3
!===========================================================================================================
!===========================================================================================================
!\SUBSPECIES: CH3O2
!===========================================================================================================
!___________________________________________________________________________________________________________ 
!\REACTIONCLASS: R+R<=>PRODUCTS
!___________________________________________________________________________________________________________ 
CH3O2+O<=>CH3O+O2                                 +3.60000000E+013 +0.00000000E+000 +0.00000000E+000 !\Author: WARNING !\Ref: LIGHTFOOT ET AL. J. CHEM. SOC. FARA TRANS. 1991, 87(19), 3213--3220. !\Comment: WARNING 
CH3O2+H<=>CH3O+OH                                 +9.60000000E+013 +0.00000000E+000 +0.00000000E+000 !\Author: WARNING !\Ref: LIGHTFOOT ET AL. J. CHEM. SOC. FARA TRANS. 1991, 87(19), 3213--3220. !\Comment: WARNING 
CH3O2+OH<=>CH3OH+O2                               +6.00000000E+013 +0.00000000E+000 +0.00000000E+000 !\Author: WARNING !\Ref: LIGHTFOOT ET AL. J. CHEM. SOC. FARA TRANS. 1991, 87(19), 3213--3220. !\Comment: WARNING 
CH3O2+HO2<=>CH3O2H+O2                             +2.47000000E+011 +0.00000000E+000 -1.57000000E+003 !\Author: WARNING !\Ref: LIGHTFOOT,P.D. ET AL., ATMOS. ENVIRON. PART A !\Comment: WARNING 
CH3O2+H2O2<=>CH3O2H+HO2                           +2.41000000E+012 +0.00000000E+000 +9.93600000E+003 !\Author: WARNING !\Ref: !REF !\Comment: ADDED 29 / 07 / 2015 
CH3O2+CH3=CH3O+CH3O                               +5.84900000E+011 +3.53000000E-001 -1.46000000E+003 !\Author: WARNING !\Ref: WARNING !\Comment: WARNING 
CH3O2+CH3O2=>CH2O+CH3OH+O2                        +3.11000000E+014 -1.61000000E+000 -1.05100000E+003 !\Author: WARNING !\Ref: LIGHTFOOT ET AL. J. CHEM. SOC. FARA TRANS. 1991, 87(19), 3213--3220. !\Comment: WARNING 
CH3O2+CH3O2=>O2+CH3O+CH3O                         +1.40000000E+016 -1.61000000E+000 +1.86000000E+003 !\Author: WARNING !\Ref: LIGHTFOOT ET AL. J. CHEM. SOC. FARA TRANS. 1991, 87(19), 3213--3220. !\Comment: WARNING 
!___________________________________________________________________________________________________________ 
!\REACTIONCLASS: RH+R_ABSTRACTION
!___________________________________________________________________________________________________________ 
H2+CH3O2<=>H+CH3O2H                               +1.50000000E+014 +0.00000000E+000 +2.60300000E+004 !\Author: WARNING !\Ref: TSANG & HAMPSON, METHANE, J. PHYS. CHEM. REF. DATA, VOL 15, 1986 !\Comment: WARNING 
!___________________________________________________________________________________________________________ 
!\REACTIONCLASS: KHP_HOMOLYTIC_FISSION
!___________________________________________________________________________________________________________ 
CH3O2H(+M)<=>CH3O+OH(+M)                          +4.04972000E+019 -1.15300000E+000 +4.42504900E+004 !\Author: SP !\Ref: A.W.JASPER, S.J.KLIPPENSTEIN, L.B.HARDING, PROC.COMBUST.INST. 32(2009) 279-286 !\Comment: WARNING 
LOW /                                             +3.80285000E+042 -7.50200000E+000 +4.67560970E+004 /
TROE /                           +8.37500000E-001 +3.65620000E+004 +4.98800000E+002 +9.99000000E+003 /
CH2O2H<=>CH2O+OH                                  +7.00000000E+014 -1.06400000E+000 +1.74400000E+003 !\Author: UB !\Ref: ING W-C SHENG CY BOZZELLI JW FUEL PROC. TECHNOL. 83 !\Comment: WARNING 
PLOG /                           +4.00000000E-002 +9.60000000E+010 -9.25000000E-001 +1.56700000E+003 /
PLOG /                           +1.00000000E+000 +2.40000000E+012 -9.25000000E-001 +1.56700000E+003 /
PLOG /                           +1.00000000E+001 +2.50000000E+013 -9.27000000E-001 +1.57900000E+003 /
PLOG /                           +1.00000000E+002 +7.00000000E+014 -1.06400000E+000 +1.74400000E+003 /
CH3O+OH<=>CH2O+H2O                                +3.61920000E+002 +2.49760000E+000 +1.88944800E+003 !\Author: UB !\Ref: A.W.JASPER, S.J.KLIPPENSTEIN, L.B.HARDING, PROC.COMBUST.INST. 32(2009) 279-286 !\Comment: WARNING 
!===========================================================================================================
!\ENDSUBSPECIES: CH3O2
!===========================================================================================================
!----------------------------------------------------------------------------------------------------------------------------------
!\ENDSUBMECH: CH4
!----------------------------------------------------------------------------------------------------------------------------------
!----------------------------------------------------------------------------------------------------------------------------------
!\SUBMECH: CH3OH
!\MECHCOMMENTS: HCOH IS FORMED FROM CH3+OH, IT IS NOT NECESSARY FOR FORMALDEHYDE OXIDATION, AND MINOR FOR CH4 /CH3OH
!----------------------------------------------------------------------------------------------------------------------------------
!___________________________________________________________________________________________________________ 
!\REACTIONCLASS: RH<=>PRODUCTS
!___________________________________________________________________________________________________________ 
CH3OH(+M)<=>CH3+OH(+M)                            +2.08400000E+018 -6.15000000E-001 +9.25406000E+004 !\Author: SP !\Ref: FROM JASPER / KLIPP,J.PHYS.CHEM A 111,19,3932-3950 !\Comment: NEGLECTING HCOH CHANNELS AS THEY ARE NOT IMPORTANT 
LOW /                                             +1.50000000E+043 -6.99500000E+000 +9.79922000E+004 /
TROE /                           +7.65600000E-001 +5.95100000E+001 +1.91000000E+003 +9.37400000E+003 /
CH3OH(+M)<=>CH2(S)+H2O(+M)                        +3.12100000E+018 -1.01700000E+000 +9.17120000E+004 !\Author: SP !\Ref: FROM JASPER / KLIPP,J.PHYS.CHEM A 111,19,3932-3950 !\Comment: NEGLECTING HCOH CHANNELS AS THEY ARE NOT IMPORTANT 
LOW /                                             +1.43000000E+047 -8.22700000E+000 +9.94171000E+004 /
TROE /                           +9.92200000E-001 +4.73100000E+004 +9.43000000E+002 +4.71100000E+004 /
CH3OH(+M)<=>CH2OH+H(+M)                           +7.89600000E-003 +5.03800000E+000 +8.44674000E+004 !\Author: SP !\Ref: FROM JASPER / KLIPP,J.PHYS.CHEM A 111,19,3932-3950 !\Comment: NEGLECTING HCOH CHANNELS AS THEY ARE NOT IMPORTANT 
LOW /                                             +3.39000000E+042 -7.24400000E+000 +1.05230300E+005 /
TROE /                           +6.84300000E-001 +4.14930000E+004 +3.70490000E+004 +3.98000000E+003 /
!___________________________________________________________________________________________________________ 
!\REACTIONCLASS: RH+R_ABSTRACTION
!___________________________________________________________________________________________________________ 
CH3OH+H<=>CH2OH+H2                                +1.35000000E+003 +3.20000000E+000 +3.48800000E+003 !\Author: UB !\Ref: J.T.JODKOWSKI, ET AL, J. PHYS. CHEM.A, 103(1999) 3750-3765 \ !COMMENT !\Comment: WARNING 
CH3OH+H<=>CH3O+H2                                 +4.10000000E+004 +2.65800000E+000 +9.22100000E+003 !\Author: UB !\Ref: J.I.MOSES ET AL. J. ASTROPHYS. 737(2011) 15 !\Comment: WARNING 
CH3OH+O<=>CH3O+OH                                 +1.70000000E+012 +0.00000000E+000 +2.28500000E+003 !\Author: UB !\Ref: H.F.LEFEVRE ET AL. INT. J. CHEM. KINET. 4(1972) 103 !\Comment: WARNING 
CH3OH+O<=>CH2OH+OH                                +3.88000000E+005 +2.50000000E+000 +3.08000000E+003 !\Author: UB !\Ref: TSANG, JPC REF. DATA, 16 !\Comment: WARNING 
CH3OH+OH<=>CH3O+H2O                               +1.50000000E+002 +3.03000000E+000 -7.63000000E+002 !\Author: UB !\Ref: XU ET AL. PROC 31 2007 159-166 !\Comment: WARNING 
CH3OH+OH<=>CH2OH+H2O                              +3.08000000E+004 +2.65000000E+000 -8.06700000E+002 !\Author: UB !\Ref: XU ET AL. PROC 31 2007 159-166 !\Comment: WARNING 
CH3O+HO2<=>CH3OH+O2                               +1.40000000E+011 +0.00000000E+000 +0.00000000E+000 !\Author: UB !\Ref: MOUSAVIPOUR, S. H.; HOMAYOON, Z. J PHYS CHEM A 2011, 115, 3291-3300 !\Comment: WARNING 
CH3OH+O2<=>CH2OH+HO2                              +3.58000000E+005 +2.27000000E+000 +4.27645000E+004 !\Author: UB !\Ref: S. J. KLIPPENSTEIN, L. B. HARDING, M. J. DAVIS, A. S. TOMLIN, R. T. SKODJE, PCI, 33(2011) 351-357 !\Comment: ULTAN ADDED 21 / 08 / 15 
CH3OH+HO2<=>CH3O+H2O2                             +1.22000000E+012 +0.00000000E+000 +2.00707000E+004 !\Author: UB !\Ref: M. ALTARAWNEH, A. H. AL-MUHTASEB, B. Z. DLUGOGORSKI, E. M. KENNEDY, J. C. MACKIE, J. COMP. CHEM. 32(2011) 1725-1733 !\Comment: ULTAN ADDED 21 / 08 / 15 
CH3OH+HO2<=>CH2OH+H2O2                            +3.26000000E+013 +0.00000000E+000 +1.87822000E+004 !\Author: UB !\Ref: M. ALTARAWNEH, A. H. AL-MUHTASEB, B. Z. DLUGOGORSKI, E. M. KENNEDY, J. C. MACKIE, J. COMP. CHEM. 32(2011) 1725-1733 !\Comment: EA INCREASED BY 500 CAL /MOL 
CH3OH+CH3<=>CH2OH+CH4                             +2.13000000E-001 +3.95300000E+000 +7.05510000E+003 !\Author: UB !\Ref: I. M. ALECU, D. G. TRUHLAR, J. PHYS. CHEM. A, 115(2011) 14599-14611 !\Comment: ULTAN ADDED 21 / 08 / 15 
CH3OH+CH3<=>CH3O+CH4                              +3.22000000E+003 +2.42500000E+000 +8.57950000E+003 !\Author: UB !\Ref: I. M. ALECU, D. G. TRUHLAR, J. PHYS. CHEM. A, 115(2011) 14599-14611 !\Comment: ULTAN ADDED 21 / 08 / 15 
CH3OH+HCO<=>CH2OH+CH2O                            +9.63000000E+003 +2.90000000E+000 +1.31100000E+004 !\Author: UB !\Ref: TSANG, JPC REF. DATA, 16 !\Comment: WARNING 
CH3OH+CH3O<=>CH2OH+CH3OH                          +3.00000000E+011 +0.00000000E+000 +4.07400000E+003 !\Author: UB !\Ref: TSANG, JPC REF. DATA, 16 !\Comment: WARNING 
CH3OH+CH3O2<=>CH2OH+CH3O2H                        +1.81000000E+012 +0.00000000E+000 +1.37100000E+004 !\Author: UB !\Ref: TSANG, JPC REF. DATA, 16 !\Comment: WARNING 
!===========================================================================================================
!\SUBSPECIES: CH2OH
!===========================================================================================================
!___________________________________________________________________________________________________________ 
!\REACTIONCLASS: R+R<=>RH+RH
!___________________________________________________________________________________________________________ 
CH2OH+O2=CH2O+HO2    7.200E+13	0.000	3.736E+03
    DUP
CH2OH+O2=CH2O+HO2    2.9E16 -1.5 0.0E0
    DUP
CH2OH+H=CH2O+H2                                   +4.00000000E+006 +1.86000000E+000 +1.47000000E+002 !\Author: SP !\Ref: XU K XU ZF LIN MC MOL PHYS 105 !\Comment: WARNING 
CH2OH+HO2<=>CH2O+H2O2                             +1.20000000E+013 +0.00000000E+000 +0.00000000E+000 !\Author: WARNING !\Ref: NORTON, T.S ET AL., IJCK.(1991). !\Comment: WARNING 
CH2OH+CH3O<=>CH2O+CH3OH                           +2.40000000E+013 +0.00000000E+000 +0.00000000E+000 !\Author: WARNING !\Ref: NORTON, T.S ET AL., IJCK.(1991). !\Comment: WARNING 
CH2OH+OH<=>H2O+CH2O                               +2.40000000E+013 +0.00000000E+000 +0.00000000E+000 !\Author: WARNING !\Ref: TSANG, JPC REF. DATA, 16 !\Comment: WARNING 
CH2OH+O<=>OH+CH2O                                 +4.20000000E+013 +0.00000000E+000 +0.00000000E+000 !\Author: WARNING !\Ref: TSANG, JPC REF. DATA, 16 !\Comment: WARNING 
CH2OH+CH2OH<=>CH2O+CH3OH                          +3.00000000E+012 +0.00000000E+000 +0.00000000E+000 !\Author: WARNING !\Ref: TSANG, JPC REF. DATA, 16 !\Comment: WARNING 
!___________________________________________________________________________________________________________ 
!\REACTIONCLASS: R+HO2<=>PRODUCTS
!___________________________________________________________________________________________________________ 
CH2OH+HO2<=>HOCH2O+OH                             +1.00000000E+013 +0.00000000E+000 +0.00000000E+000 !\Author: WARNING !\Ref: CURRAN ESTIMATE !\Comment: WARNING 
!===========================================================================================================
!\ENDSUBSPECIES: CH2OH
!===========================================================================================================
!===========================================================================================================
!\SUBSPECIES: CH3O
!===========================================================================================================
!___________________________________________________________________________________________________________ 
!\REACTIONCLASS: R+R<=>RH+RH
!___________________________________________________________________________________________________________ 
CH3O+O2<=>CH2O+HO2                                +2.17000000E+010 +0.00000000E+000 +1.74870000E+003 !\Author: UB !\Ref: BAULCH ET AL. J. PHYS. CHEM. REF. DATA, 34(2005) 757 !\Comment: WARNING 
CH3O+H<=>CH2O+H2                                  +2.00000000E+013 +0.00000000E+000 +0.00000000E+000 !\Author: WARNING !\Ref: HOYERMANN ET AL., 18TH SYMPOSIUM !\Comment: WARNING 
CH3O+HO2<=>CH2O+H2O2                              +3.01000000E+011 +0.00000000E+000 +0.00000000E+000 !\Author: WARNING !\Ref: TSANG AND HAMPSON, J. PHYS. CHEM. REF. DATA, 15 !\Comment: WARNING 
CH3O+CH3<=>CH2O+CH4                               +1.20000000E+013 +0.00000000E+000 +0.00000000E+000 !\Author: WARNING !\Ref: WARNING !\Comment: WARNING 
CH3O+CH3O<=>CH3OH+CH2O                            +6.03000000E+013 +0.00000000E+000 +0.00000000E+000 !\Author: WARNING !\Ref: TSANG AND HAMPSON, J. PHYS. CHEM. REF. DATA, 15 !\Comment: WARNING 
!===========================================================================================================
!\ENDSUBSPECIES: CH3O
!===========================================================================================================
!===========================================================================================================
!\SUBSPECIES: HCOH
!===========================================================================================================
!___________________________________________________________________________________________________________ 
!\REACTIONCLASS: R+R<=>PRODUCTS
!___________________________________________________________________________________________________________ 
HCOH+O2=>CO2+H+OH                                 +5.00000000E+012 +0.00000000E+000 +0.00000000E+000 !\Author: WARNING !\Ref: MARINOV 1996 !\Comment: WARNING 
HCOH+O2<=>CO2+H2O                                 +3.00000000E+013 +0.00000000E+000 +0.00000000E+000 !\Author: WARNING !\Ref: MARINOV 1996 !\Comment: WARNING 
HCOH+O=>CO2+H+H                                   +5.00000000E+013 +0.00000000E+000 +0.00000000E+000 !\Author: WARNING !\Ref: MARINOV 1996 !\Comment: WARNING 
HCOH+O=>CO+OH+H                                   +3.00000000E+013 +0.00000000E+000 +0.00000000E+000 !\Author: WARNING !\Ref: MARINOV 1996 !\Comment: WARNING 
HCOH+H<=>CH2O+H                                   +2.00000000E+014 +0.00000000E+000 +0.00000000E+000 !\Author: WARNING !\Ref: MARINOV 1996 !\Comment: WARNING 
HCOH+OH<=>HCO+H2O                                 +2.00000000E+013 +0.00000000E+000 +0.00000000E+000 !\Author: WARNING !\Ref: MARINOV 1996 !\Comment: WARNING 
!===========================================================================================================
!\ENDSUBSPECIES: HCOH
!===========================================================================================================
!----------------------------------------------------------------------------------------------------------------------------------
!\ENDSUBMECH: CH3OH
!----------------------------------------------------------------------------------------------------------------------------------
!----------------------------------------------------------------------------------------------------------------------------------
!\SUBMECH: CH2O
!\MECHCOMMENTS: THE REACTION OCHO+OH<=>HO2CHO SEEMS TO BE A DEAD END OF SORTS, HO2CHO HAS A LIMITED SET OF CONSUMPTION / CROSS-REACTIONS(KPS, 28 / 06 / 2015)
!\MECHCOMMENTS: THE REACTION SEQUENCE H+CO2<=>OCHO=>PRODUCTS MEANS THAT THE THE CO / CH2O MECHANISMS ARE INEXTRICABLY LINKED "IN THEORY". I AM NOT SURE ABOUT "IN PRACTICE".(KPS, 28 / 06 / 2015)
!----------------------------------------------------------------------------------------------------------------------------------
!___________________________________________________________________________________________________________ 
!\REACTIONCLASS: RH<=>PRODUCTS
!___________________________________________________________________________________________________________ 
HCO+H(+M)<=>CH2O(+M)                              +1.09000000E+012 +4.80000000E-001 -2.60000000E+002 !\Author: WARNING !\Ref: LASKIN ET AL. IJCK 32 589-614 2000 !\Comment: WARNING 
LOW /                                             +1.35000000E+024 -2.57000000E+000 +1.42500000E+003 /
TROE /                           +7.82400000E-001 +2.71000000E+002 +2.75500000E+003 +6.57000000E+003 /
CO+H2(+M)<=>CH2O(+M)                              +4.30000000E+007 +1.50000000E+000 +7.96000000E+004 !\Author: WARNING !\Ref: LASKIN ET AL. IJCK 32 589-614 2000 !\Comment: WARNING 
LOW /                                             +5.07000000E+027 -3.42000000E+000 +8.43480000E+004 /
TROE /                           +9.32000000E-001 +1.97000000E+002 +1.54000000E+003 +1.03000000E+004 /
!___________________________________________________________________________________________________________ 
!\REACTIONCLASS: RH+R_ABSTRACTION
!___________________________________________________________________________________________________________ 
CH2O+O2<=>HCO+HO2                                 +8.07000000E+015 +0.00000000E+000 +5.34200000E+004 !\Author: WARNING !\Ref: N. K. SRINIVASAN ET AL.,J. PHYS. CHEM. A 109, 7902-7914(2005) !\Comment: WARNING 
CH2O+O<=>HCO+OH                                   +6.26000000E+009 +1.15000000E+000 +2.26000000E+003 !\Author: WARNING !\Ref: CURRAN FIT TO NIST DATABASE !\Comment: WARNING 
CH2O+H<=>HCO+H2                                   +1.06911540E+005 +2.73093000E+000 +1.88714000E+003 !\Author: UB !\Ref: S.WANG ET AL. J.PHYS.CHEM.A, 118(2014) 10201-10209 !\Comment: RE-FIT TO INCLUDE BRANCHING RATIO TO PROMPT PATHWAY 
CH2O+OH<=>HCO+H2O                                 +2.18500000E+009 +1.17820000E+000 -5.76020000E+002 !\Author: UB !\Ref: V. VASUDEVAN ET AL. IJCK. 37 !\Comment: RE-FIT TO REMOVE NEGATIVE A-FACTOR BUT RETAIN BRANCHING RATIO TO PROMPT PATHWAY 
CH2O+HO2<=>HCO+H2O2                               +7.10000000E-003 +4.51700000E+000 +6.58000000E+003 !\Author: UB/HJC !\Ref: ROBERTSON, S. H.; SEAKINS, P. W.; PILLING, M. J. CHEMICAL KINETICS, IN PILLING, M. J., ED.; ELSEVIER !\Comment: WARNING 
CH2O+CH3<=>HCO+CH4                                +2.93000000E-002 +4.30000000E+000 +2.83100000E+003 !\Author: UB !\Ref: NIST FIT TO AVAILABLE EXP. 26-02-2018 !\Comment: WARNING 
CH2O+O2CHO<=>HCO+HO2CHO                           +1.99000000E+012 +0.00000000E+000 +1.16600000E+004 !\Author: WARNING !\Ref: ANALOGY WITH CH3O2+CH2O TSANG / HAMPSON 1986 !\Comment: WARNING 
CH2O+OCHO<=>HCO+HOCHO                             +5.60000000E+012 +0.00000000E+000 +1.36000000E+004 !\Author: WARNING !\Ref: CURRAN ESTIMATE !\Comment: WARNING 
CH2O+CH3O<=>HCO+CH3OH                             +6.62000000E+011 +0.00000000E+000 +2.29400000E+003 !\Author: WARNING !\Ref: FITTSCHEN, C., J. CHIM. PHYS. 95 !\Comment: WARNING 
CH2O+CH3O2<=>HCO+CH3O2H                           +1.99000000E+012 +0.00000000E+000 +1.16600000E+004 !\Author: WARNING !\Ref: TSANG AND HAMPSON, J. PHYS. CHEM. REF. DATA, 15 !\Comment: WARNING 
!___________________________________________________________________________________________________________ 
!\REACTIONCLASS: PROMPT_ALPHA_SCISSION
!___________________________________________________________________________________________________________ 
CH2O+OH=>H+CO+H2O                                 +2.56500000E+011 +6.93040000E-001 +9.36870000E+003 !\Author: UB !\Ref: N.J.LABBE, R.SIVARAMAKRISHNAN, C.FRANKLIN-GOLDSMITH, Y.GEORGIEVSKII, J.A.MILLER, S.J.KLIPPENSTEIN, J.PHYS.CHEM.LETT. 7(2016) 85-89 !\Comment: WARNING 
CH2O+H=>H+CO+H2                                   +1.94000000E+007 +2.19200000E+000 +1.17402900E+004 !\Author: UB !\Ref: N.J.LABBE, R.SIVARAMAKRISHNAN, C.FRANKLIN-GOLDSMITH, Y.GEORGIEVSKII, J.A.MILLER, S.J.KLIPPENSTEIN, J.PHYS.CHEM.LETT. 7(2016) 85-89 !\Comment: WARNING 
!___________________________________________________________________________________________________________ 
!\REACTIONCLASS: RADICAL_ALPHA_SCISSION
!___________________________________________________________________________________________________________ 
HCO+M<=>H+CO+M                                    +4.75000000E+011 +6.60000000E-001 +1.48700000E+004 !\Author: UB !\Ref: LI ET AL. IJCK 2007 !\Comment: REMOVED X1.2 
CO / +1.5000 / CH4 / +2.0000 / H2 / +2.0000 / CO2 / +2.0000 / C2H6 / +3.0000 / H2O / +6.0000 / 
!___________________________________________________________________________________________________________ 
!\REACTIONCLASS: R+R<=>RH_RH
!___________________________________________________________________________________________________________ 
HCO+O2<=>CO+HO2                                   +1.20000000E+010 +8.07000000E-001 -7.27000000E+002 !\Author: SP !\Ref: HSU ET AL. !\Comment: WARNING 
HCO+O<=>CO+OH                                     +3.02000000E+013 +0.00000000E+000 +0.00000000E+000 !\Author: WARNING !\Ref: TSANG AND HAMPSON, J. PHYS. CHEM. REF. DATA, 15 !\Comment: WARNING 
HCO+H<=>CO+H2                                     +9.13000000E+012 +4.10000000E-001 -2.15571500E+002 !\Author: UB !\Ref: L.B.HARDING, A.F.WAGNER, PROC. COMBUST. INST. 21(1986) 721-728 !\Comment: WARNING 
HCO+OH<=>CO+H2O                                   +3.01100000E+013 +0.00000000E+000 +0.00000000E+000 !\Author: WARNING !\Ref: TSANG AND HAMPSON, J. PHYS. CHEM. REF. DATA, 15 !\Comment: WARNING 
HCO+CH3<=>CO+CH4                                  +2.65000000E+013 +0.00000000E+000 +0.00000000E+000 !\Author: WARNING !\Ref: MULENKO, S.A. REV. ROUM. PHYS. 32, 173(1987) !\Comment: WARNING 
HCO+HCO<=>CO+CH2O                                 +2.70000000E+013 +0.00000000E+000 +0.00000000E+000 !\Author: UB !\Ref: G.FRIEDRICHS, J.T.HERBON, D.F.DAVIDSON, R.K.HANSON, PHYS. CHEM. CHEM. PHYS. 4(2002) 5778-5788 \COMMENT !\Comment: WARNING 
!___________________________________________________________________________________________________________ 
!\REACTIONCLASS: R+R<=>PRODUCTS
!___________________________________________________________________________________________________________ 
HCO+O<=>CO2+H                                     +3.00000000E+013 +0.00000000E+000 +0.00000000E+000 !\Author: WARNING !\Ref: TSANG AND HAMPSON, J. PHYS. CHEM. REF. DATA, 15 !\Comment: WARNING 
HCO+HO2=>CO2+H+OH                                 +3.00000000E+013 +0.00000000E+000 +0.00000000E+000 !\Author: WARNING !\Ref: TSANG AND HAMPSON, J. PHYS. CHEM. REF. DATA, 15 !\Comment: WARNING 
HCO+HCO=>H2+CO+CO                                 +3.00000000E+012 +0.00000000E+000 +0.00000000E+000 !\Author: WARNING !\Ref: TSANG AND HAMPSON, J. PHYS. CHEM. REF. DATA, 15 !\Comment: WARNING 
!___________________________________________________________________________________________________________ 
!\REACTIONCLASS: RADICAL_ADDITIONH
!___________________________________________________________________________________________________________ 
CH2OH(+M)<=>CH2O+H(+M)                            +7.37000000E+010 +8.11000000E-001 +3.95850000E+004 !\Author: SP !\Ref: E.E.DAME, D.M.GOLDEN, J. PHYS. CHEM. A, 117(2013) 7686-7696 !\Comment: WARNING 
LOW /                                             +3.50000000E+021 -1.99000000E+000 +2.40000000E+004 /
TROE /                           +8.44000000E-001 +9.00000000E+002 +1.00000000E+000 +3.31500000E+003 /
HE / +0.6700 / AR / +0.8500 / O2 / +1.0000 / CO / +1.5000 / CO2 / +2.0000 / H2 / +2.0000 / CH4 / +2.0000 / CH2O / +2.5000 / CH3OH / +3.0000 / C2H6 / +3.0000 / H2O / +6.0000 / 
CH3O(+M)<=>CH2O+H(+M)                             +1.13000000E+010 +1.21000000E+000 +2.40849000E+004 !\Author: UB !\Ref: E.E.DAME, D.M.GOLDEN, J. PHYS. CHEM. A, 117(2013) 7686-7696 !\Comment: WARNING 
LOW /                                             +6.02200000E+016 -5.47000000E-001 +1.80239000E+004 /
TROE /                           +3.41000000E-001 +2.80000000E+001 +1.00000000E+003 +2.33900000E+003 /
HE / +0.6700 / AR / +0.8500 / O2 / +1.0000 / CO / +1.5000 / CO2 / +2.0000 / H2 / +2.0000 / CH4 / +2.0000 / CH3OH / +3.0000 / C2H6 / +3.0000 / H2O / +6.0000 / 
!___________________________________________________________________________________________________________ 
!\REACTIONCLASS: RADICAL_ADDITIONOH
!___________________________________________________________________________________________________________ 
CH2O+OH<=>HOCH2O                                  +6.32000000E+006 +1.63000000E+000 +4.28400000E+003 !\Author: KPS !\Ref: DAMES, CNF, 2016 !\Comment: ORIGINALLY FROM XU /ZHU2006 
HOCH2O<=>HOCHO+H                                  +1.03200000E+017 -1.48000000E+000 +1.24800000E+004 !\Author: KPS !\Ref: DAMES, CNF, 2016 !\Comment: WARNING 
PLOG /                           +1.00000000E-003 +2.04200000E+012 -1.61000000E+000 +7.28000000E+003 /
PLOG /                           +4.00000000E-003 +8.06500000E+013 -1.90000000E+000 +8.11000000E+003 /
PLOG /                           +1.80000000E-002 +3.55000000E+015 -2.20000000E+000 +8.99000000E+003 /
PLOG /                           +7.50000000E-002 +1.56000000E+017 -2.50000000E+000 +9.91000000E+003 /
PLOG /                           +3.16000000E-001 +5.38900000E+018 -2.77000000E+000 +1.08500000E+004 /
PLOG /                           +1.33400000E+000 +8.62400000E+019 -2.93000000E+000 +1.17300000E+004 /
PLOG /                           +5.62300000E+000 +2.40500000E+020 -2.87000000E+000 +1.24300000E+004 /
PLOG /                           +2.37140000E+001 +3.21400000E+019 -2.42000000E+000 +1.27400000E+004 /
PLOG /                           +1.00000000E+002 +1.03200000E+017 -1.48000000E+000 +1.24800000E+004 /
!___________________________________________________________________________________________________________ 
!\REACTIONCLASS: RADICAL_ADDITIONHO2
!___________________________________________________________________________________________________________ 
CH2O+HO2<=>OCH2O2H                                +1.50000000E+011 +0.00000000E+000 +1.19000000E+004 !\Author: WARNING !\Ref: CURRAN ESTIMATE !\Comment: WARNING 
OCH2O2H<=>HOCH2O2                                 +3.00000000E+011 +0.00000000E+000 +8.60000000E+003 !\Author: WARNING !\Ref: CURRAN ESTIMATE !\Comment: WARNING 
HOCH2O2+HO2<=>HOCH2O2H+O2                         +3.50000000E+010 +0.00000000E+000 -3.27500000E+003 !\Author: WARNING !\Ref: CURRAN ESTIMATE !\Comment: WARNING 
HOCH2O+OH<=>HOCH2O2H                              +1.00000000E+013 +0.00000000E+000 +0.00000000E+000 !\Author: WARNING !\Ref: CURRAN ESTIMATE !\Comment: WARNING 
!___________________________________________________________________________________________________________ 
!\REACTIONCLASS: R+O2<=>RO2
!___________________________________________________________________________________________________________ 
HCO+O2<=>O2CHO                                    +1.20000000E+011 +0.00000000E+000 -1.10000000E+003 !\Author: WARNING !\Ref: CURRAN ESTIMATE !\Comment: WARNING 
!===========================================================================================================
!\SUBSPECIES: HOCHO
!===========================================================================================================
!___________________________________________________________________________________________________________ 
!\REACTIONCLASS: RH<=>PRODUCTS
!___________________________________________________________________________________________________________ 
HOCHO(+M)<=>CO+H2O(+M)                            +7.50000000E+014 +0.00000000E+000 +6.87100000E+004 !\Author: SP !\Ref: J.-G. CHANG, ET AL. J. PHYS. CHEM. A, 111(2007) 6789-6797 !\Comment: WARNING 
LOW /                                             +4.10000000E+015 +0.00000000E+000 +5.29800000E+004 /
HOCHO(+M)<=>CO2+H2(+M)                            +4.50000000E+013 +0.00000000E+000 +6.82400000E+004 !\Author: SP !\Ref: J.-G. CHANG, ET AL. J. PHYS. CHEM. A, 111(2007) 6789-6797 !\Comment: WARNING 
LOW /                                             +1.70000000E+015 +0.00000000E+000 +5.11100000E+004 /
!___________________________________________________________________________________________________________ 
!\REACTIONCLASS: RH+R_ABSTRACTION
!___________________________________________________________________________________________________________ 
HOCO+HO2<=>HOCHO+O2                               +4.00000000E+011 +0.00000000E+000 +0.00000000E+000 !\Author: UB !\Ref: H.G. YU, ET AL. J. CHEM. PHYS. 129(2008) 214307 !\Comment: WARNING 
HOCHO+O2<=>OCHO+HO2                               +3.00000000E+013 +0.00000000E+000 +6.30000000E+004 !\Author: UB !\Ref: P. MARSHALL, P. GLARBORG, PROC. COMBUST. INST. 35(2015) 153-160 !\Comment: WARNING 
HOCHO+H<=>HOCO+H2                                 +2.30000000E+002 +3.27200000E+000 +4.85800000E+003 !\Author: UB !\Ref: P. MARSHALL, P. GLARBORG, PROC. COMBUST. INST. 35(2015) 153-160 !\Comment: WARNING 
HOCHO+H<=>OCHO+H2                                 +4.20000000E+005 +2.25500000E+000 +1.40910000E+004 !\Author: UB !\Ref: P. MARSHALL, P. GLARBORG, PROC. COMBUST. INST. 35(2015) 153-160 !\Comment: WARNING 
HOCHO+O<=>HOCO+OH                                 +5.10000000E+001 +3.42200000E+000 +4.21600000E+003 !\Author: UB !\Ref: P. MARSHALL, P. GLARBORG, PROC. COMBUST. INST. 35(2015) 153-160 !\Comment: WARNING 
HOCHO+O<=>OCHO+OH                                 +1.70000000E+005 +2.10300000E+000 +9.88000000E+003 !\Author: UB !\Ref: P. MARSHALL, P. GLARBORG, PROC. COMBUST. INST. 35(2015) 153-160 !\Comment: WARNING 
HOCHO+OH<=>HOCO+H2O                               +7.80000000E-006 +5.57000000E+000 -2.36500000E+003 !\Author: UB !\Ref: J.M. ANGLADA, J. AM. CHEM. SOC. 126(2004) 9809-9820 !\Comment: WARNING 
HOCHO+OH<=>OCHO+H2O                               +4.90000000E-005 +4.91000000E+000 -5.06700000E+003 !\Author: UB !\Ref: J.M. ANGLADA, J. AM. CHEM. SOC. 126(2004) 9809-9820 !\Comment: WARNING 
HOCHO+CH3=>CH4+CO+OH                              +3.90000000E-007 +5.80000000E+000 +2.20000000E+003 !\Author: WARNING !\Ref: MARINOV ESTIMATE !\Comment: WARNING 
HOCHO+HO2<=>HOCO+H2O2                             +4.70000000E-001 +3.97500000E+000 +1.67870000E+004 !\Author: UB !\Ref: P. MARSHALL, P. GLARBORG, PROC. COMBUST. INST. 35(2015) 153-160 !\Comment: WARNING 
HOCHO+HO2<=>OCHO+H2O2                             +3.90000000E+001 +3.08000000E+000 +2.52060000E+004 !\Author: UB !\Ref: P. MARSHALL, P. GLARBORG, PROC. COMBUST. INST. 35(2015) 153-160 !\Comment: WARNING 
!___________________________________________________________________________________________________________ 
!\REACTIONCLASS: R+O2<=>RO2
!___________________________________________________________________________________________________________ 
OCHO+O2<=>CO2+HO2                                 +5.00000000E+013 +0.00000000E+000 +0.00000000E+000 !\Author: UB !\Ref: P. MARSHALL, P. GLARBORG, PROC. COMBUST. INST. 35(2015) 153-160 !\Comment: WARNING 
!===========================================================================================================
!\ENDSUBSPECIES: HOCHO
!===========================================================================================================
!----------------------------------------------------------------------------------------------------------------------------------
!\ENDSUBMECH: CH2O
!----------------------------------------------------------------------------------------------------------------------------------
!++++++++++++++++++++++++++++++++++++++++++++++++++++++++++++++++++++++++++++++++++++++++++++++++++++++++++++++++++++++++++++++++++++++++++++++++++++++++++++++
!\END_KINETICS_MODULE: C1
!++++++++++++++++++++++++++++++++++++++++++++++++++++++++++++++++++++++++++++++++++++++++++++++++++++++++++++++++++++++++++++++++++++++++++++++++++++++++++++++
!++++++++++++++++++++++++++++++++++++++++++++++++++++++++++++++++++++++++++++++++++++++++++++++++++++++++++++++++++++++++++++++++++++++++++++++++++++++++++++++
!\KINETICS_MODULE: C2
!++++++++++++++++++++++++++++++++++++++++++++++++++++++++++++++++++++++++++++++++++++++++++++++++++++++++++++++++++++++++++++++++++++++++++++++++++++++++++++++
!----------------------------------------------------------------------------------------------------------------------------------
!\SUBMECH: C2H6
!----------------------------------------------------------------------------------------------------------------------------------
!___________________________________________________________________________________________________________ 
!\REACTIONCLASS: RH<=>PRODUCTS
!___________________________________________________________________________________________________________ 

C2H5+H(+M)<=>C2H6(+M)                             +5.21000000E+017 -9.90000000E-001 +1.58000000E+003 !\Author: WARNING !\Ref: WANG ET AL., JPC A 107 !\Comment: WARNING 
LOW /                                             +1.99000000E+041 -7.08000000E+000 +6.68500000E+003 /
TROE /                           +8.42000000E-001 +1.25000000E+002 +2.21900000E+003 +6.88200000E+003 /
HE / +0.7000 / AR / +0.7000 / CO / +1.5000 / CO2 / +2.0000 / H2 / +2.0000 / CH4 / +2.0000 / C2H6 / +3.0000 / H2O / +6.0000 / 

CH3+CH3(+M)<=>C2H6(+M)                                       +2.3500000E+014 -3.3700000E-001 -4.9410000E+000   !\AUTHOR: SP !\REF: M.A.BLITZ, N.J.B.GREEN, R.J.SHANNON, M.J.PILLING, P.W.SEAKINS, C.M.WESTERN, S.H.ROBERTSON, J.PHYS.CHEM.A, 119 (2015) 7668-7682 !\COMMENT: TROE PARAMETER AND K0 BASED ON WANG ET AL.
LOW /                                             +8.05400000E+031 -3.75000000E+000 +9.81600000E+002 /
TROE /                           +0.00000000E+000 +5.70000000E+002 +1.00000000E+030 +1.00000000E+030 /
H2O / 5.000 / CO / 2.000 / CO2 / 3.000 /  !\3RD BODY COLLIDER EFFICIENCIES

C2H5+H=CH3+CH3                                  3.32E+14   -0.074     620
  PLOG/  1.00E-03      3.90E+14      -0.200          67/
  PLOG/  1.00E-03      7.25E+14      -0.230        2220/
  PLOG/  3.00E-03      3.90E+14      -0.200          67/
  PLOG/  3.00E-03      7.25E+14      -0.230        2220/
  PLOG/  1.00E-02      3.90E+14      -0.200          67/
  PLOG/  1.00E-02      7.25E+14      -0.230        2220/
  PLOG/  3.00E-02      3.90E+14      -0.200          67/
  PLOG/  3.00E-02      7.25E+14      -0.230        2220/
  PLOG/  1.00E-01      3.97E+14      -0.200          81/
  PLOG/  1.00E-01      7.25E+14      -0.230        2241/
  PLOG/  3.00E-01      4.51E+14      -0.200         199/
  PLOG/  3.00E-01      5.57E+14      -0.210        2260/
  PLOG/  1.00E+00      1.62E+59     -16.670        7216/
  PLOG/  1.00E+00      5.18E+14      -0.130         731/
  PLOG/  3.00E+00      2.58E+18      -1.260        3057/
  PLOG/  3.00E+00      3.70E+11       0.700        -233/
  PLOG/  1.00E+01      8.50E+22      -2.560        6492/
  PLOG/  1.00E+01      2.59E+12       0.500         666/
  PLOG/  3.00E+01      6.52E+23      -2.710        8376/
  PLOG/  3.00E+01      6.53E+11       0.640         914/
  PLOG/  1.00E+02      2.05E+23      -2.460        9901/
  PLOG/  1.00E+02      2.54E+12       0.340        1388/
! SJ Klippenstein - unpublished calculations (2014).
! DH = -11.4


!___________________________________________________________________________________________________________ 
!\REACTIONCLASS: RH+R_ABSTRACTION
!___________________________________________________________________________________________________________ 
C2H6+O2<=>C2H5+HO2                                +6.03000000E+013 +0.00000000E+000 +5.18700000E+004 !\Author: WARNING !\Ref: BAULCH ET AL., J. PHYS. CHEM. REF DATA, 21 !\Comment: WARNING 
C2H6+O<=>C2H5+OH                                  +3.55000000E+006 +2.40000000E+000 +5.83000000E+003 !\Author: WARNING !\Ref: MIYOSHI,A. ET AL., CHEM. PHYS. LETT. 204, 241-247(1993) !\Comment: WARNING 
C2H6+H<=>C2H5+H2                                  +7.35000000E+003 +3.10000000E+000 +5.34000000E+003 !\Author: UB !\Ref: R.SIVARAMAKRISHNAN, J.V.MICHAEL, B.RUSCIC, INT. J. CHEM. KINET. 44(2012) 194-205 !\Comment: WARNING 
DUP
C2H6+H<=>C2H5+H2                                  +3.26000000E+014 +0.00000000E+000 +1.37000000E+004 !\Author: UB !\Ref: R.SIVARAMAKRISHNAN, J.V.MICHAEL, B.RUSCIC, INT. J. CHEM. KINET. 44(2012) 194-205 !\Comment: WARNING 
DUP
C2H6+OH<=>C2H5+H2O                                +1.61390000E+006 +2.22400000E+000 +7.41230000E+002 !\Author: UB !\Ref: L.N. KRASNOPEROV, J.V.MICAHEL, J.PHYS.CHEM.A, 108(2004) 5643-5648 !\Comment: WARNING 

C2H6+HO2<=>C2H5+H2O2                              +2.77000000E+001 +3.59000000E+000 +1.56000000E+004 !\Author: WARNING !\Ref: WARNING !\Comment: WARNING 
C2H6+O2CHO<=>C2H5+HO2CHO                          +4.23000000E+003 +2.96000000E+000 +1.05000000E+004 !\Author: SP !\Ref: H-H CARSTENSEN, A.M. DEAN, O. DEUTSCHMANN, PROC. COMBUST. INST. 31(2007) 149-157 ! !\Comment: WARNING 
HO2CHO(+M)<=>OCHO+OH(+M)                          +4.04972000E+019 -1.15300000E+000 +4.42504900E+004 !\Author: ANALOGY TO CH3CO2H<=>CH3O+OH(BASED ON BDE) !\Ref: WARNING !\Comment: WARNING 
LOW /                                             +3.80285000E+042 -7.50200000E+000 +4.67560970E+004 /
TROE /                           +8.37500000E-001 +3.65620000E+004 +4.98800000E+002 +9.99000000E+003 /
C2H6+CH<=>C2H5+CH2                                +1.10000000E+014 +0.00000000E+000 -2.60000000E+002 !\Author: WARNING !\Ref: TSANG AND HAMPSON, J. PHYS. CHEM. REF. DATA, 15 !\Comment: WARNING 
C2H6+CH2(S)<=>C2H5+CH3                            +1.20000000E+014 +0.00000000E+000 +0.00000000E+000 !\Author: WARNING !\Ref: MECHANISM AND MODELING OF NITROGEN CHEMISTRY IN COMBUSTION, WSS / CI, AUTUMN 1988 !\Comment: WARNING 
C2H6+CH3<=>C2H5+CH4                               +3.45000000E+001 +3.44000000E+000 +1.03910000E+004 !\Author: UB !\Ref: S.L.PEUKERT, N.J.LABBE, R.SIVARAMAKRISHNAN, J.V.MICHAEL, J.PHYS.CHEM.A, 117(2013) 10228-10238 !\Comment: WARNING 
C2H6+CH3O<=>C2H5+CH3OH                            +2.41000000E+011 +0.00000000E+000 +7.09000000E+003 !\Author: WARNING !\Ref: TSANG AND HAMPSON, J. PHYS. CHEM. REF. DATA, 15 !\Comment: WARNING 
C2H6+CH3O2=C2H5+CH3O2H                            +4.04000000E+001 +3.55000000E+000 +1.69000000E+004 !\Author: WARNING !\Ref: CARSTENSEN AND DEAN PROC COMBUST INST 30(2007) 995?003 !\Comment: WARNING 
C2H6+C2H5O2=C2H5+C2H5O2H                          +5.88000000E+001 +3.49000000E+000 +1.71000000E+004 !\Author: WARNING !\Ref: CARSTENSEN AND DEAN PROC COMBUST INST 30(2007) 995?003 !\Comment: WARNING 
!___________________________________________________________________________________________________________ 
!\REACTIONCLASS: RADICAL_BETA_SCISSION
!___________________________________________________________________________________________________________ 

C2H4+H(+M)<=>C2H5(+M)                             +1.44000000E+013 +0.10000000E+000 +3.03500000E+003 !\Author: JP !\Ref: !\Comment: H_ADDITION_APPROX_VARIATIONAL_EFFECT 
LOW /                                             +2.44000000E+038 -6.45000000E+000 +3.39800000E+003 /
TROE /                            -6.1000000E-001 +1.00000000E+002 -1.02000000E+004 +1.58000000E+002 /    
N2 / +1.5000 / CO / +2.2500 / CH4 / +3.0000 / H2 / +3.0000 / CO2 / +3.0000 / C2H6 / +4.5000 / H2O / +9.0000 / HE / 0.75 /
!___________________________________________________________________________________________________________ 
!\REACTIONCLASS: R+R<=>RH+RH
!___________________________________________________________________________________________________________ 
C2H5+H<=>C2H4+H2                                  +1.81000000E+011 +0.00000000E+000 +0.00000000E+000 !\Author: UB !\Ref: Y.ZHANG, Q.S.LI, S.W.ZHANG, J.MOL.STRUCT.(THEOCHEM) 682(2004) 163-170 !\Comment: WARNING 
C2H4+C2H4<=>C2H5+C2H3                             +4.82000000E+014 +0.00000000E+000 +7.15300000E+004 !\Author: WARNING !\Ref: TSANG AND HAMPSON, J. PHYS. CHEM. REF. DATA, 15 !\Comment: WARNING 
C2H5+CH3<=>CH4+C2H4                               +1.18000000E+004 +2.45000000E+000 -2.92100000E+003 !\Author: WARNING !\Ref: ZHU, R.S. ET AL.,J. CHEM. PHYS. 120 !\Comment: WARNING 
!___________________________________________________________________________________________________________ 
!\REACTIONCLASS: RADICAL_ADDITIONO
!___________________________________________________________________________________________________________ 
C2H5+O<=>C2H5O                                    +3.17000000E+013 +3.00000000E-002 -3.94000000E+002 !\Author: UB !\Ref: L.B.HARDING, S.J.KLIPPENSTEIN, Y.GEORGIEVSHII, PROC.COMBUST.INST, 30(2005) 985-993 !\Comment: WARNING 
C2H5+O<=>C2H4+OH                                  +3.17000000E+012 +3.00000000E-002 -3.94000000E+002 !\Author: UB !\Ref: L.B.HARDING, S.J.KLIPPENSTEIN, Y.GEORGIEVSHII, PROC.COMBUST.INST, 30(2005) 985-993 !\Comment: WARNING 
!___________________________________________________________________________________________________________ 
!\REACTIONCLASS: RADICAL_ADDITIONOH
!___________________________________________________________________________________________________________ 
C2H5+OH<=>C2H4+H2O                                +4.69610000E+018 -1.58050000E+000 +7.99920000E+003 !\Author: UB !\Ref: N.J.LABBE, R.SIVARAMAKRISHNAN, S.J.KLIPPENSTEIN, PROC.COMBUST.INST. 35(2015) 447-455 !\Comment: WARNING 
PLOG /                           +1.00000000E-003 +1.29260000E+019 -1.96000000E+000 +2.72700000E+002 /
PLOG /                           +1.00000000E-002 +1.21840000E+019 -1.95330000E+000 +2.38800000E+002 /
PLOG /                           +1.00000000E-001 +4.10520000E+019 -2.10070000E+000 +6.25400000E+002 /
PLOG /                           +1.00000000E+000 +7.94060000E+022 -2.98920000E+000 +3.86260000E+003 /
PLOG /                           +1.00000000E+001 +2.79260000E+024 -3.32870000E+000 +7.74880000E+003 /
PLOG /                           +1.00000000E+002 +4.69610000E+018 -1.58050000E+000 +7.99920000E+003 /
C2H5+OH<=>CH3+CH2OH                               +6.50440000E+022 -2.44270000E+000 +1.26466000E+004 !\Author: UB !\Ref: N.J.LABBE, R.SIVARAMAKRISHNAN, S.J.KLIPPENSTEIN, PROC.COMBUST.INST. 35(2015) 447-455 !\Comment: WARNING 
PLOG /                           +1.00000000E-003 +9.20170000E+017 -1.29940000E+000 +2.50460000E+003 /
PLOG /                           +1.00000000E-002 +1.09810000E+018 -1.32060000E+000 +2.56940000E+003 /
PLOG /                           +1.00000000E-001 +5.73670000E+018 -1.51820000E+000 +3.18480000E+003 /
PLOG /                           +1.00000000E+000 +6.52780000E+021 -2.35150000E+000 +6.02270000E+003 /
PLOG /                           +1.00000000E+001 +1.87990000E+025 -3.24950000E+000 +1.05762000E+004 /
PLOG /                           +1.00000000E+002 +6.50440000E+022 -2.44270000E+000 +1.26466000E+004 /
!___________________________________________________________________________________________________________ 
!\REACTIONCLASS: RADICAL_ADDITIONHO2
!___________________________________________________________________________________________________________ 
C2H5+HO2<=>C2H5O+OH                               +1.00000000E+012 +2.69000000E-001 -6.88000000E+002 !\Author: WARNING !\Ref: WARNING !\Comment: WARNING 
C2H5+HO2<=>C2H4+H2O2                              +6.20000000E+012 +0.00000000E+000 +0.00000000E+000 !\Author: UB !\Ref: W.LUDWIG, B.BRANDT, G.FRIEDRICHS, F.TEMPS, J.PHYS.CHEM.A, 110(2006) 3330-3337, 80 !\Comment: WARNING 
!___________________________________________________________________________________________________________ 
!\REACTIONCLASS: RADICAL_ADDITIONCH3O2
!___________________________________________________________________________________________________________ 
C2H5+CH3O2<=>C2H5O+CH3O                           +8.00000000E+012 +0.00000000E+000 -1.00000000E+003 !\Author: WARNING !\Ref: CURRAN. BASED ON CH3+HO2<=>PRODUCTS !\Comment: WARNING 
!___________________________________________________________________________________________________________ 
!\REACTIONCLASS: R+O2<=>PRODUCTS
!___________________________________________________________________________________________________________ 
C2H5+O2<=>C2H5O2                                  +1.59000000E+030 -5.56000000E+000 +5.90900000E+003 !\Author: UB !\Ref: S.J. KLIPPENSTEIN, PROC. COMBUST. INST. 36(2017) 77-111 !\Comment: WARNING 
PLOG /                           +1.00000000E-004 +1.28000000E+042 -1.11200000E+001 +5.13700000E+003 /
PLOG /                           +3.00000000E-004 +1.95000000E+043 -1.13000000E+001 +5.48500000E+003 /
PLOG /                           +1.00000000E-003 +1.22000000E+044 -1.13600000E+001 +5.85000000E+003 /
PLOG /                           +3.00000000E-003 +3.23000000E+044 -1.13200000E+001 +6.19800000E+003 /
PLOG /                           +1.00000000E-002 +1.31000000E+045 -1.13300000E+001 +6.76100000E+003 /
PLOG /                           +3.00000000E-002 +1.20000000E+045 -1.11500000E+001 +7.16300000E+003 /
PLOG /                           +1.00000000E-001 +4.34000000E+044 -1.08300000E+001 +7.56400000E+003 /
PLOG /                           +3.00000000E-001 +4.87000000E+043 -1.03700000E+001 +7.81000000E+003 /
PLOG /                           +1.00000000E+000 +3.98000000E+042 -9.86000000E+000 +8.12400000E+003 /
PLOG /                           +3.00000000E+000 +1.24000000E+040 -8.95000000E+000 +7.85700000E+003 /
PLOG /                           +1.00000000E+001 +2.16000000E+037 -7.95000000E+000 +7.52500000E+003 /
PLOG /                           +3.00000000E+001 +1.59000000E+034 -6.88000000E+000 +6.91300000E+003 /
PLOG /                           +1.00000000E+002 +1.59000000E+030 -5.56000000E+000 +5.90900000E+003 /
C2H5+O2<=>C2H4O2H                                 +1.90000000E+015 -1.72000000E+000 +8.03400000E+003 !\Author: UB !\Ref: S.J. KLIPPENSTEIN, PROC. COMBUST. INST. 36(2017) 77-111 !\Comment: WARNING 
PLOG /                           +1.00000000E-004 +3.23000000E+021 -5.53000000E+000 -8.35000000E+001 /
PLOG /                           +3.00000000E-004 +4.60000000E+023 -6.12000000E+000 +5.86300000E+002 /
PLOG /                           +1.00000000E-003 +2.86000000E+025 -6.60000000E+000 +1.27900000E+003 /
PLOG /                           +3.00000000E-003 +2.90000000E+024 -6.19000000E+000 +1.22900000E+003 /
PLOG /                           +1.00000000E-002 +5.88000000E+025 -6.49000000E+000 +2.02600000E+003 /
PLOG /                           +3.00000000E-002 +2.90000000E+025 -6.26000000E+000 +2.44900000E+003 /
PLOG /                           +1.00000000E-001 +4.63000000E+026 -6.47000000E+000 +3.59800000E+003 /
PLOG /                           +3.00000000E-001 +4.74000000E+026 -6.29000000E+000 +4.51800000E+003 /
PLOG /                           +1.00000000E+000 +3.59000000E+026 -6.03000000E+000 +5.71500000E+003 /
PLOG /                           +3.00000000E+000 +6.32000000E+025 -5.58000000E+000 +6.79300000E+003 /
PLOG /                           +1.00000000E+001 +6.63000000E+023 -4.74000000E+000 +7.75600000E+003 /
PLOG /                           +3.00000000E+001 +7.71000000E+020 -3.63000000E+000 +8.31900000E+003 /
PLOG /                           +1.00000000E+002 +1.90000000E+015 -1.72000000E+000 +8.03400000E+003 /
C2H5+O2<=>C2H4+HO2                                +1.89000000E+011 +1.40000000E-001 +6.37300000E+003 !\Author: UB !\Ref: S.J. KLIPPENSTEIN, PROC. COMBUST. INST. 36(2017) 77-111 !\Comment: WARNING 
PLOG /                           +1.00000000E-004 +9.10000000E+000 +2.87000000E+000 -5.09900000E+003 /
PLOG /                           +3.00000000E-004 +1.18000000E+001 +2.84000000E+000 -5.02900000E+003 /
PLOG /                           +1.00000000E-003 +2.82000000E+001 +2.73000000E+000 -4.78000000E+003 /
PLOG /                           +3.00000000E-003 +1.10000000E+002 +2.56000000E+000 -4.38000000E+003 /
PLOG /                           +1.00000000E-002 +9.57000000E+002 +2.30000000E+000 -3.73500000E+003 /
PLOG /                           +3.00000000E-002 +1.32000000E+004 +1.98000000E+000 -2.93300000E+003 /
PLOG /                           +1.00000000E-001 +4.90000000E+005 +1.54000000E+000 -1.79000000E+003 /
PLOG /                           +3.00000000E-001 +2.41000000E+007 +1.07000000E+000 -4.97700000E+002 /
PLOG /                           +1.00000000E+000 +2.47000000E+009 +5.10000000E-001 +1.15700000E+003 /
PLOG /                           +3.00000000E+000 +1.36000000E+011 +4.00000000E-002 +2.78900000E+003 /
PLOG /                           +1.00000000E+001 +3.13000000E+012 -3.10000000E-001 +4.50100000E+003 /
PLOG /                           +3.00000000E+001 +5.29000000E+012 -3.30000000E-001 +5.72800000E+003 /
PLOG /                           +1.00000000E+002 +1.89000000E+011 +1.40000000E-001 +6.37300000E+003 /
C2H5+O2<=>C2H4O1-2+OH                             +9.68000000E+014 -1.22000000E+000 +1.25000000E+004 !\Author: UB !\Ref: S.J. KLIPPENSTEIN, PROC. COMBUST. INST. 36(2017) 77-111 !\Comment: WARNING 
PLOG /                           +1.00000000E-004 +1.37000000E-005 +4.20000000E+000 -5.61800000E+003 /
PLOG /                           +3.00000000E-004 +1.85000000E-005 +4.16000000E+000 -5.53700000E+003 /
PLOG /                           +1.00000000E-003 +4.96000000E-005 +4.04000000E+000 -5.26000000E+003 /
PLOG /                           +3.00000000E-003 +2.27000000E-004 +3.85000000E+000 -4.82500000E+003 /
PLOG /                           +1.00000000E-002 +2.59000000E-003 +3.55000000E+000 -4.12100000E+003 /
PLOG /                           +3.00000000E-002 +5.18000000E-002 +3.18000000E+000 -3.23800000E+003 /
PLOG /                           +1.00000000E-001 +4.06000000E+000 +2.65000000E+000 -1.92800000E+003 /
PLOG /                           +3.00000000E-001 +6.08000000E+002 +2.04000000E+000 -3.70900000E+002 /
PLOG /                           +1.00000000E+000 +4.86000000E+005 +1.22000000E+000 +1.80200000E+003 /
PLOG /                           +3.00000000E+000 +4.99000000E+008 +3.90000000E-001 +4.21800000E+003 /
PLOG /                           +1.00000000E+001 +8.78000000E+011 -4.90000000E-001 +7.19000000E+003 /
PLOG /                           +3.00000000E+001 +1.69000000E+014 -1.09000000E+000 +9.93600000E+003 /
PLOG /                           +1.00000000E+002 +9.68000000E+014 -1.22000000E+000 +1.25000000E+004 /
C2H5O2<=>C2H4O2H                                  +1.87000000E+008 +5.70000000E-001 +2.85900000E+004 !\Author: UB !\Ref: S.J. KLIPPENSTEIN, PROC. COMBUST. INST. 36(2017) 77-111 !\Comment: WARNING 
PLOG /                           +1.00000000E-004 +3.15000000E+031 -8.25000000E+000 +2.93600000E+004 /
PLOG /                           +3.00000000E-004 +3.50000000E+030 -7.88000000E+000 +2.93300000E+004 /
PLOG /                           +1.00000000E-003 +1.52000000E+029 -7.37000000E+000 +2.92100000E+004 /
PLOG /                           +3.00000000E-003 +3.47000000E+027 -6.77000000E+000 +2.90000000E+004 /
PLOG /                           +1.00000000E-002 +3.57000000E+025 -6.04000000E+000 +2.87800000E+004 /
PLOG /                           +3.00000000E-002 +1.60000000E+024 -5.51000000E+000 +2.88000000E+004 /
PLOG /                           +1.00000000E-001 +1.44000000E+021 -4.40000000E+000 +2.84100000E+004 /
PLOG /                           +3.00000000E-001 +2.85000000E+019 -3.73000000E+000 +2.84900000E+004 /
PLOG /                           +1.00000000E+000 +1.27000000E+017 -2.81000000E+000 +2.85000000E+004 /
PLOG /                           +3.00000000E+000 +5.27000000E+014 -1.90000000E+000 +2.84700000E+004 /
PLOG /                           +1.00000000E+001 +4.67000000E+013 -1.40000000E+000 +2.89700000E+004 /
PLOG /                           +3.00000000E+001 +4.21000000E+012 -9.20000000E-001 +2.93800000E+004 /
PLOG /                           +1.00000000E+002 +1.87000000E+008 +5.70000000E-001 +2.85900000E+004 /
C2H5O2<=>C2H4+HO2                                 +1.92000000E+030 -5.71000000E+000 +3.59100000E+004 !\Author: SERJIO !\Ref: S.J. KLIPPENSTEIN, PROC. COMBUST. INST. 36(2017) 77-111 !\Comment: WARNING 
PLOG /                           +1.00000000E-004 +1.91000000E+046 -1.18500000E+001 +3.64400000E+004 /
PLOG /                           +3.00000000E-004 +4.21000000E+046 -1.18800000E+001 +3.68200000E+004 /
PLOG /                           +1.00000000E-003 +3.63000000E+046 -1.17700000E+001 +3.71000000E+004 /
PLOG /                           +3.00000000E-003 +1.70000000E+046 -1.15800000E+001 +3.73300000E+004 /
PLOG /                           +1.00000000E-002 +4.36000000E+045 -1.12800000E+001 +3.75700000E+004 /
PLOG /                           +3.00000000E-002 +8.12000000E+044 -1.09400000E+001 +3.77800000E+004 /
PLOG /                           +1.00000000E-001 +4.61000000E+043 -1.04300000E+001 +3.79100000E+004 /
PLOG /                           +3.00000000E-001 +8.69000000E+041 -9.77000000E+000 +3.78600000E+004 /
PLOG /                           +1.00000000E+000 +8.65000000E+039 -9.01000000E+000 +3.77800000E+004 /
PLOG /                           +3.00000000E+000 +7.24000000E+036 -7.95000000E+000 +3.72400000E+004 /
PLOG /                           +1.00000000E+001 +4.30000000E+033 -6.84000000E+000 +3.66600000E+004 /
PLOG /                           +3.00000000E+001 +1.92000000E+030 -5.71000000E+000 +3.59100000E+004 /
PLOG /                           +1.00000000E+002 +2.37000000E+026 -4.37000000E+000 +3.48400000E+004 /
C2H5O2<=>C2H4O1-2+OH                              +2.45000000E+031 -6.10000000E+000 +4.45600000E+004 !\Author: UB !\Ref: S.J. KLIPPENSTEIN, PROC. COMBUST. INST. 36(2017) 77-111 !\Comment: WARNING 
PLOG /                           +1.00000000E-004 +2.00000000E+049 -1.33200000E+001 +3.88200000E+004 /
PLOG /                           +3.00000000E-004 +1.66000000E+050 -1.35200000E+001 +3.95100000E+004 /
PLOG /                           +1.00000000E-003 +6.61000000E+050 -1.36200000E+001 +4.01800000E+004 /
PLOG /                           +3.00000000E-003 +3.89000000E+048 -1.28500000E+001 +3.98300000E+004 /
PLOG /                           +1.00000000E-002 +7.63000000E+048 -1.28200000E+001 +4.06200000E+004 /
PLOG /                           +3.00000000E-002 +9.69000000E+046 -1.21100000E+001 +4.06400000E+004 /
PLOG /                           +1.00000000E-001 +9.94000000E+046 -1.19400000E+001 +4.16700000E+004 /
PLOG /                           +3.00000000E-001 +1.25000000E+045 -1.12000000E+001 +4.20200000E+004 /
PLOG /                           +1.00000000E+000 +1.48000000E+044 -1.07100000E+001 +4.30400000E+004 /
PLOG /                           +3.00000000E+000 +1.03000000E+042 -9.86000000E+000 +4.36400000E+004 /
PLOG /                           +1.00000000E+001 +2.46000000E+039 -8.87000000E+000 +4.42900000E+004 /
PLOG /                           +3.00000000E+001 +1.85000000E+036 -7.75000000E+000 +4.46600000E+004 /
PLOG /                           +1.00000000E+002 +2.45000000E+031 -6.10000000E+000 +4.45600000E+004 /
C2H4O2H<=>C2H4O1-2+OH                             +3.18000000E+021 -2.97000000E+000 +1.64000000E+004 !\Author: UB !\Ref: S.J. KLIPPENSTEIN, PROC. COMBUST. INST. 36(2017) 77-111 !\Comment: WARNING 
PLOG /                           +1.00000000E-004 +2.20000000E+024 -5.76000000E+000 +1.24100000E+004 /
PLOG /                           +3.00000000E-004 +7.31000000E+026 -6.39000000E+000 +1.33400000E+004 /
PLOG /                           +1.00000000E-003 +1.26000000E+029 -6.91000000E+000 +1.42400000E+004 /
PLOG /                           +3.00000000E-003 +1.68000000E+028 -6.45000000E+000 +1.42300000E+004 /
PLOG /                           +1.00000000E-002 +2.19000000E+030 -6.94000000E+000 +1.52200000E+004 /
PLOG /                           +3.00000000E-002 +1.40000000E+030 -6.70000000E+000 +1.55400000E+004 /
PLOG /                           +1.00000000E-001 +9.95000000E+031 -7.10000000E+000 +1.66100000E+004 /
PLOG /                           +3.00000000E-001 +6.33000000E+031 -6.87000000E+000 +1.70800000E+004 /
PLOG /                           +1.00000000E+000 +2.01000000E+031 -6.53000000E+000 +1.75500000E+004 /
PLOG /                           +3.00000000E+000 +1.19000000E+030 -6.00000000E+000 +1.77500000E+004 /
PLOG /                           +1.00000000E+001 +4.00000000E+027 -5.08000000E+000 +1.75500000E+004 /
PLOG /                           +3.00000000E+001 +7.84000000E+024 -4.12000000E+000 +1.71300000E+004 /
PLOG /                           +1.00000000E+002 +3.18000000E+021 -2.97000000E+000 +1.64000000E+004 /
C2H4+HO2<=>C2H4O2H                                +4.40000000E+018 -2.17000000E+000 +1.68400000E+004 !\Author: UB !\Ref: S.J. KLIPPENSTEIN, PROC. COMBUST. INST. 36(2017) 77-111 !\Comment: WARNING 
PLOG /                           +1.00000000E-004 +3.14000000E+020 -5.24000000E+000 +1.10300000E+004 /
PLOG /                           +3.00000000E-004 +2.70000000E+020 -5.14000000E+000 +1.14300000E+004 /
PLOG /                           +1.00000000E-003 +2.57000000E+021 -5.24000000E+000 +1.21900000E+004 /
PLOG /                           +3.00000000E-003 +1.17000000E+023 -5.53000000E+000 +1.29900000E+004 /
PLOG /                           +1.00000000E-002 +6.65000000E+025 -6.13000000E+000 +1.41400000E+004 /
PLOG /                           +3.00000000E-002 +2.22000000E+027 -6.37000000E+000 +1.49800000E+004 /
PLOG /                           +1.00000000E-001 +8.69000000E+028 -6.60000000E+000 +1.60100000E+004 /
PLOG /                           +3.00000000E-001 +3.44000000E+029 -6.55000000E+000 +1.68000000E+004 /
PLOG /                           +1.00000000E+000 +2.67000000E+029 -6.27000000E+000 +1.75300000E+004 /
PLOG /                           +3.00000000E+000 +2.15000000E+028 -5.71000000E+000 +1.79400000E+004 /
PLOG /                           +1.00000000E+001 +1.49000000E+026 -4.82000000E+000 +1.80700000E+004 /
PLOG /                           +3.00000000E+001 +2.14000000E+023 -3.77000000E+000 +1.78200000E+004 /
PLOG /                           +1.00000000E+002 +4.40000000E+018 -2.17000000E+000 +1.68400000E+004 /
C2H4+HO2<=>C2H4O1-2+OH                            +2.22000000E+012 +1.60000000E-001 +1.99800000E+004 !\Author: UB !\Ref: S.J. KLIPPENSTEIN, PROC. COMBUST. INST. 36(2017) 77-111 !\Comment: WARNING 
PLOG /                           +1.00000000E-004 +1.03000000E+004 +2.42000000E+000 +1.20500000E+004 /
PLOG /                           +3.00000000E-004 +1.07000000E+004 +2.41000000E+000 +1.20600000E+004 /
PLOG /                           +1.00000000E-003 +1.09000000E+004 +2.41000000E+000 +1.20700000E+004 /
PLOG /                           +3.00000000E-003 +1.15000000E+004 +2.41000000E+000 +1.20800000E+004 /
PLOG /                           +1.00000000E-002 +1.34000000E+004 +2.39000000E+000 +1.21200000E+004 /
PLOG /                           +3.00000000E-002 +2.01000000E+004 +2.34000000E+000 +1.22300000E+004 /
PLOG /                           +1.00000000E-001 +5.97000000E+004 +2.20000000E+000 +1.25300000E+004 /
PLOG /                           +3.00000000E-001 +4.15000000E+005 +1.96000000E+000 +1.30900000E+004 /
PLOG /                           +1.00000000E+000 +1.32000000E+007 +1.54000000E+000 +1.41200000E+004 /
PLOG /                           +3.00000000E+000 +9.33000000E+008 +1.02000000E+000 +1.54700000E+004 /
PLOG /                           +1.00000000E+001 +1.08000000E+011 +4.50000000E-001 +1.72200000E+004 /
PLOG /                           +3.00000000E+001 +2.12000000E+012 +1.10000000E-001 +1.87500000E+004 /
PLOG /                           +1.00000000E+002 +2.22000000E+012 +1.60000000E-001 +1.99800000E+004 /
!===========================================================================================================
!\SUBSPECIES: C2H5O2H
!===========================================================================================================
!___________________________________________________________________________________________________________ 
!\REACTIONCLASS: RH+R_ABSTRACTION
!___________________________________________________________________________________________________________ 
C2H5O2+HO2<=>C2H5O2H+O2                           +1.75000000E+010 +0.00000000E+000 -3.27500000E+003 !\Author: WARNING !\Ref: TSANG, JPC REF. DATA, 16 !\Comment: WARNING 
C2H5O2+CH2O<=>C2H5O2H+HCO                         +1.99000000E+012 +0.00000000E+000 +1.16600000E+004 !\Author: WARNING !\Ref: TSANG AND HAMPSON, J. PHYS. CHEM. REF. DATA, 15 !\Comment: WARNING 
C2H5O2+CH4<=>C2H5O2H+CH3                          +1.24000000E+001 +3.69000000E+000 +2.13000000E+004 !\Author: SP !\Ref: H-H CARSTENSEN, A.M. DEAN, O. DEUTSCHMANN, PROC. COMBUST. INST. 31(2007) 149-157 !\Comment: WARNING 
C2H5O2+CH3OH<=>C2H5O2H+CH2OH                      +1.81000000E+012 +0.00000000E+000 +1.37100000E+004 !\Author: WARNING !\Ref: TSANG, JPC REF. DATA, 16 !\Comment: WARNING 
C2H5O2+H2<=>C2H5O2H+H                             +1.50000000E+014 +0.00000000E+000 +2.60300000E+004 !\Author: WARNING !\Ref: TSANG & HAMPSON, METHANE, J. PHYS. CHEM. REF. DATA, VOL 15, 1986 !\Comment: WARNING 
!___________________________________________________________________________________________________________ 
!\REACTIONCLASS: KHP_HOMOLYTIC_FISSION
!___________________________________________________________________________________________________________ 
C2H5O2H(+M)<=>C2H5O+OH(+M)                        +4.04972000E+019 -1.15300000E+000 +4.42504900E+004 !\Author: SP !\Ref: A.W.JASPER, S.J.KLIPPENSTEIN, L.B.HARDING, PROC.COMBUST.INST. 32(2009) 279-286 !\Comment: WARNING 
LOW /                                             +3.80285000E+042 -7.50200000E+000 +4.67560970E+004 /
TROE /                           +8.37500000E-001 +3.65620000E+004 +4.98800000E+002 +9.99000000E+003 /
!===========================================================================================================
!\ENDSUBSPECIES: C2H5O2H
!===========================================================================================================
!===========================================================================================================
!\SUBSPECIES: C2H4O1-2
!===========================================================================================================
!___________________________________________________________________________________________________________ 
!\REACTIONCLASS: RH<=>PRODUCTS
!___________________________________________________________________________________________________________ 
C2H4O1-2<=>CH3+HCO                                +3.63000000E+013 +0.00000000E+000 +5.72000000E+004 !\Author: WARNING !\Ref: LIFSHITZ ET AL. 1983 !\Comment: WARNING 
C2H4O1-2<=>CH3CHO                                 +7.40700000E+012 +0.00000000E+000 +5.38000000E+004 !\Author: WARNING !\Ref: CURRAN, FIT TO NIST DATABASE !\Comment: WARNING 
!___________________________________________________________________________________________________________ 
!\REACTIONCLASS: RH+R_ABSTRACTION
!___________________________________________________________________________________________________________ 
C2H4O1-2+H<=>C2H3O1-2+H2                          +8.00000000E+013 +0.00000000E+000 +9.68000000E+003 !\Author: WARNING !\Ref: BALDWIN ET AL., J. CHEM. SOC. FARADAY TRANS. 1, 80, 435(1984) !\Comment: WARNING 
C2H4O1-2+OH<=>C2H3O1-2+H2O                        +1.78000000E+013 +0.00000000E+000 +3.61000000E+003 !\Author: WARNING !\Ref: BALDWIN ET AL., J. CHEM. SOC. FARADAY TRANS. 1, 80, 435(1984) !\Comment: WARNING 
C2H4O1-2+HO2<=>C2H3O1-2+H2O2                      +1.13000000E+013 +0.00000000E+000 +3.04300000E+004 !\Author: WARNING !\Ref: ANALOGY WITH ETHENE !\Comment: WARNING 
C2H4O1-2+CH3<=>C2H3O1-2+CH4                       +1.07000000E+012 +0.00000000E+000 +1.18300000E+004 !\Author: WARNING !\Ref: BALDWIN ET AL., J. CHEM. SOC. FARADAY TRANS. 1, 80, 435(1984) !\Comment: WARNING 
C2H4O1-2+CH3O<=>C2H3O1-2+CH3OH                    +1.20000000E+011 +0.00000000E+000 +6.75000000E+003 !\Author: WARNING !\Ref: BALDWIN ET AL., J. CHEM. SOC. FARADAY TRANS. 1, 80, 435(1984) !\Comment: WARNING 
C2H4O1-2+CH3O2<=>C2H3O1-2+CH3O2H                  +1.13000000E+013 +0.00000000E+000 +3.04300000E+004 !\Author: WARNING !\Ref: ANALOGY WITH ETHENE !\Comment: WARNING 
C2H4O1-2+C2H5O2<=>C2H3O1-2+C2H5O2H                +1.13000000E+013 +0.00000000E+000 +3.04300000E+004 !\Author: WARNING !\Ref: ANALOGY WITH ETHENE !\Comment: WARNING 
!___________________________________________________________________________________________________________ 
!\REACTIONCLASS: RADICAL_ISOMERISATION
!___________________________________________________________________________________________________________ 
C2H3O1-2<=>CH3CO                                  +8.50000000E+014 +0.00000000E+000 +1.40000000E+004 !\Author: WARNING !\Ref: BALDWIN ET AL., J. CHEM. SOC. FARADAY TRANS. 1, 80, 435(1984) !\Comment: WARNING 
C2H3O1-2<=>CH2CHO                                 +1.00000000E+014 +0.00000000E+000 +1.40000000E+004 !\Author: WARNING !\Ref: BALDWIN ET AL., J. CHEM. SOC. FARADAY TRANS. 1, 80, 435(1984) !\Comment: WARNING 
!===========================================================================================================
!\ENDSUBSPECIES: C2H4O1-2
!===========================================================================================================
!----------------------------------------------------------------------------------------------------------------------------------
!\ENDSUBMECH: C2H6
!----------------------------------------------------------------------------------------------------------------------------------
!----------------------------------------------------------------------------------------------------------------------------------
!\SUBMECH: C2H4
!----------------------------------------------------------------------------------------------------------------------------------
!___________________________________________________________________________________________________________ 
!\REACTIONCLASS: RH<=>PRODUCTS
!___________________________________________________________________________________________________________ 
C2H3+H<=>C2H4                                     +1.24950000E+019 -1.59200000E+000 +1.96108900E+003 !\Author: ABS REFIT_ARAMCO BASIS !\Ref: S.J.KLIPPENSTEIN, L.B.HARDING, PHYS.CHEM.CHEM.PHYS. 1(1999) 989 !\Comment: BASIS FOR THE CHEMICALLY ACTIVATED PATHWAY 
PLOG /                           +1.00000000E-003 +1.19350000E+026 -5.02100000E+000 +3.08975700E+003 /
PLOG /                           +1.00000000E-002 +1.05350000E+027 -5.00000000E+000 +3.07336400E+003 /
PLOG /                           +1.00000000E-001 +2.10700000E+028 -5.08500000E+000 +3.48577200E+003 /
PLOG /                           +1.00000000E+000 +8.82000000E+029 -5.23600000E+000 +5.08016400E+003 /
PLOG /                           +1.00000000E+001 +3.62390000E+022 -2.79100000E+000 +2.63700500E+003 /
PLOG /                           +1.00000000E+002 +1.24950000E+019 -1.59200000E+000 +1.96108900E+003 /
C2H4(+M)<=>H2+H2CC(+M)                            +8.00000000E+012 +4.40000000E-001 +8.88000000E+004 !\Author: ABS GLARBORG_ET AL 2016_WANG !\Ref: WARNING !\Comment: WARNING 
LOW /                                             +7.00000000E+050 -9.31000000E+000 +9.99000000E+004 /
TROE /                           +7.34500000E-001 +1.80000000E+002 +1.03500000E+003 +5.41700000E+003 /
AR / +0.7000 / CO / +1.5000 / CO2 / +2.0000 / CH4 / +2.0000 / H2 / +2.0000 / C2H6 / +3.0000 / H2O / +6.0000 / 
!___________________________________________________________________________________________________________ 
!\REACTIONCLASS: RH+R_ABSTRACTION
!___________________________________________________________________________________________________________ 
C2H4+O2<=>C2H3+HO2                                +7.17000000E+013 +0.00000000E+000 +6.00100000E+004 !\Author: UB !\Ref: H.HUA, B.RUSCIC, B.S.WANG, CHEM. PHYS. 311(2005) 335-341 !\Comment: WARNING 
C2H4+H<=>C2H3+H2                                   4.79E+05           2.55E+00         1.24E+04!\Author: JP !\Ref: !\Comment: H_ADDITION_APPROX_VARIATIONAL_EFFECT 
C2H4+OH<=>C2H3+H2O                                +1.34880000E-001 +4.19650000E+000 -8.65630000E+002 !\Author: UB !\Ref: J.P. SENOSIAIN, S.J. KLIPPENSTEIN, J.A. MILLER, J. PHYS. CHEM. A, 110(2006) 6960-6970 !\Comment: WARNING 
C2H4+HO2<=>C2H3+H2O2                              +1.91400000E+003 +3.05900000E+000 +2.07986000E+004 !\Author: UB !\Ref: C3 NUIG CALCULATION J.M !\Comment: ADDED AS ANALOGY TO ABSTRACTION FROM PROPENE VINYL SITE INCREASED AX2 TO ACCOUNT FOR NO. H-ATOMS 
C2H4+CH3O<=>C2H3+CH3OH                            +1.20000000E+011 +0.00000000E+000 +6.75000000E+003 !\Author: WARNING !\Ref: TSANG AND HAMPSON, J. PHYS. CHEM. REF. DATA, 15 !\Comment: WARNING 
C2H4+CH3O2<=>C2H3+CH3O2H                          +3.82800000E+003 +3.05900000E+000 +2.07986000E+004 !\Author: UB !\Ref: ANALOGY TO C2H4+HO2 !\Comment: REDUCED BY FACTOR OF 2.5 RELATIVE TO HO2 'K' SIMILAR TO APPROACH IN C3H6 
C2H4+C2H5O2<=>C2H3+C2H5O2H                        +3.82800000E+003 +3.05900000E+000 +2.07986000E+004 !\Author: UB !\Ref: ANALOGY TO C2H4+HO2 !\Comment: REDUCED BY FACTOR OF 2.5 RELATIVE TO HO2 'K' SIMILAR TO APPROACH IN C3H6 
C2H4+CH3CO3<=>C2H3+CH3CO3H                        +1.13000000E+013 +0.00000000E+000 +3.04300000E+004 !\Author: WARNING !\Ref: BAULCH ET AL., J. PHYS. CHEM. REF DATA, 21 !\Comment: WARNING 
C2H4+CH3<=>C2H3+CH4                               +9.75564000E+002 +2.94700000E+000 +1.51480000E+004 !\Author: UB !\Ref: J.A. MILLER, S.J. KLIPPENSTEIN, J. PHYS. CHEM. 117(2013) 2718-2727 !\Comment: WARNING 
DUP
C2H4+CH3<=>C2H3+CH4                               +8.12970000E-005 +4.41700000E+000 +8.83580000E+003 !\Author: UB !\Ref: J.A. MILLER, S.J. KLIPPENSTEIN, J. PHYS. CHEM. 117(2013) 2718-2727 !\Comment: WARNING 
DUP
C2H4+C2H5<=>C2H3+C2H6                             +4.87782000E+002 +2.94700000E+000 +1.51480000E+004 !\Author: UB !\Ref: J.A. MILLER, S.J. KLIPPENSTEIN, J. PHYS. CHEM. 117(2013) 2718-2727 !\Comment: ANALOGY TO ABSTRACTION BY CH3 
DUP
C2H4+C2H5<=>C2H3+C2H6                             +4.06485000E-005 +4.41700000E+000 +8.83580000E+003 !\Author: UB !\Ref: J.A. MILLER, S.J. KLIPPENSTEIN, J. PHYS. CHEM. 117(2013) 2718-2727 !\Comment: ANALOGY TO ABSTRACTION BY CH3 
DUP
C2H4+C2H3OO<=>C2H3+C2H3OOH                        +3.82800000E+003 +3.05900000E+000 +2.07986000E+004 !\Author: UB !\Ref: ANALOGY TO C2H4+HO2 !\Comment: REDUCED BY FACTOR OF 2.5 RELATIVE TO HO2 'K' SIMILAR TO APPROACH IN C3H6 
!___________________________________________________________________________________________________________ 
!\REACTIONCLASS: RADICAL_ADDITIONO
!___________________________________________________________________________________________________________ 
C2H4+O<=>CH3+HCO                                  +5.70800000E+017 -1.71300000E+000 +2.88776000E+003 !\Author: UB !\Ref: X.LI, A.W.JASPER, J.ZADOR, J.A.MILLER, S.J.KLIPPENSTEIN !\Comment: WARNING 
C2H4+O<=>CH3CO+H                                  +8.41400000E+012 -4.81000000E-001 +1.95250000E+003 !\Author: UB !\Ref: X.LI, A.W.JASPER, J.ZADOR, J.A.MILLER, S.J.KLIPPENSTEIN !\Comment: WARNING 
C2H4+O<=>CH2CHO+H                                 +3.00500000E+010 +7.95000000E-001 +1.95253000E+003 !\Author: UB !\Ref: X.LI, A.W.JASPER, J.ZADOR, J.A.MILLER, S.J.KLIPPENSTEIN !\Comment: WARNING 
C2H4+O<=>CH2+CH2O                                 +5.77500000E+006 +1.99100000E+000 +2.85975000E+003 !\Author: UB !\Ref: X.LI, A.W.JASPER, J.ZADOR, J.A.MILLER, S.J.KLIPPENSTEIN !\Comment: WARNING 
C2H4+O<=>CH2CO+H2                                 +2.11800000E+016 -1.61700000E+000 +2.85963000E+003 !\Author: UB !\Ref: X.LI, A.W.JASPER, J.ZADOR, J.A.MILLER, S.J.KLIPPENSTEIN !\Comment: WARNING 
!___________________________________________________________________________________________________________ 
!\REACTIONCLASS: RADICAL_ADDITIONH
!___________________________________________________________________________________________________________ 
CH+CH4<=>C2H4+H                                   +6.00000000E+013 +0.00000000E+000 +0.00000000E+000 !\Author: WARNING !\Ref: BUTLER, FLEMING, GOSS, LIN, ACS SYMP. SER. 134(1980). !\Comment: WARNING 
CH2(S)+CH3<=>C2H4+H                               +2.00000000E+013 +0.00000000E+000 +0.00000000E+000 !\Author: WARNING !\Ref: MARINOV ESTIMATE. !\Comment: WARNING 
!___________________________________________________________________________________________________________ 
!\REACTIONCLASS: RADICAL_ADDITIONOH
!___________________________________________________________________________________________________________ 
C2H4+OH<=>CH3+CH2O                                +2.76000000E+013 -5.00000000E-001 +1.14551000E+004 !\Author: WARNING !\Ref: SJK, J PHYS CHEM 110 2006 6960-6970 !\Comment: WARNING 
PLOG /                           +1.00000000E-002 +5.35000000E+000 +2.92000000E+000 -1.73270000E+003 /
PLOG /                           +2.50000000E-002 +3.19000000E+001 +2.71000000E+000 -1.17230000E+003 /
PLOG /                           +1.00000000E-001 +5.55000000E+002 +2.36000000E+000 -1.80800000E+002 /
PLOG /                           +1.00000000E+000 +1.78000000E+005 +1.68000000E+000 +2.06050000E+003 /
PLOG /                           +1.00000000E+001 +2.37000000E+009 +5.60000000E-001 +6.00670000E+003 /
PLOG /                           +1.00000000E+002 +2.76000000E+013 -5.00000000E-001 +1.14551000E+004 /
C2H4+OH<=>CH3CHO+H                                +6.80000000E+009 +8.10000000E-001 +1.38673000E+004 !\Author: WARNING !\Ref: SJK, J PHYS CHEM 110 2006 6960-6970 !\Comment: WARNING 
PLOG /                           +1.00000000E-002 +2.37000000E-007 +5.30000000E+000 -2.05060000E+003 /
PLOG /                           +2.50000000E-002 +8.73000000E-005 +4.57000000E+000 -6.18000000E+002 /
PLOG /                           +1.00000000E-001 +4.03000000E-001 +3.54000000E+000 +1.88170000E+003 /
PLOG /                           +1.00000000E+000 +2.38000000E-002 +3.91000000E+000 +1.72270000E+003 /
PLOG /                           +1.00000000E+001 +8.25000000E+008 +1.01000000E+000 +1.05073000E+004 /
PLOG /                           +1.00000000E+002 +6.80000000E+009 +8.10000000E-001 +1.38673000E+004 /
C2H4+OH<=>C2H3OH+H                                +8.55000000E+010 +7.50000000E-001 +1.14908000E+004 !\Author: WARNING !\Ref: SJK, J PHYS CHEM 110 2006 6960-6970 !\Comment: WARNING 
PLOG /                           +1.00000000E-002 +1.04000000E+004 +2.60000000E+000 +4.12100000E+003 /
PLOG /                           +2.50000000E-002 +1.07000000E+004 +2.60000000E+000 +4.12900000E+003 /
PLOG /                           +1.00000000E-001 +1.52000000E+004 +2.56000000E+000 +4.23830000E+003 /
PLOG /                           +1.00000000E+000 +3.19000000E+005 +2.19000000E+000 +5.25560000E+003 /
PLOG /                           +1.00000000E+001 +1.94000000E+008 +1.43000000E+000 +7.82880000E+003 /
PLOG /                           +1.00000000E+002 +8.55000000E+010 +7.50000000E-001 +1.14908000E+004 /
C2H4+OH<=>PC2H4OH                                 +1.12000000E+026 -4.10100000E+000 +5.75700000E+003 !\Author: WARNING !\Ref: SJK, J PHYS CHEM 110 2006 6960-6970 !\Comment: WARNING 
PLOG /                           +1.00000000E-002 +1.74000000E+043 -1.04610000E+001 +7.69870000E+003 /
PLOG /                           +2.50000000E-002 +3.25000000E+037 -8.62900000E+000 +5.21470000E+003 /
PLOG /                           +1.00000000E-001 +1.84000000E+035 -7.75000000E+000 +4.90890000E+003 /
PLOG /                           +1.00000000E+000 +2.56000000E+036 -7.75200000E+000 +6.94610000E+003 /
PLOG /                           +1.00000000E+001 +3.70000000E+033 -6.57300000E+000 +7.60590000E+003 /
PLOG /                           +1.00000000E+002 +1.12000000E+026 -4.10100000E+000 +5.75700000E+003 /
!===========================================================================================================
!\SUBSPECIES: C2H3
!===========================================================================================================
!___________________________________________________________________________________________________________ 
!\REACTIONCLASS: RADICAL_BETA_SCISSION
!___________________________________________________________________________________________________________ 
C2H2+H(+M)<=>C2H3(+M)                             +1.71000000E+010 +1.26600000E+000 +2.70900000E+003 !\Author: WARNING !\Ref: MILLER KLIPPENSTEIN PCCP 2004, 6, 1192-1202 !\Comment: WARNING 
LOW /                                             +6.34600000E+031 -4.66400000E+000 +3.78000000E+003 /
TROE /                                            +7.88000000E-001 -1.02000000E+004 +1.00000000E-030 /
AR / +0.7000 / N2 / +1.4000 / CO / +1.5000 / CO2 / +2.0000 / H2 / +2.0000 / CH4 / +2.0000 / C2H6 / +3.0000 / H2O / +6.0000 / HE/3.0/
!___________________________________________________________________________________________________________ 
!\REACTIONCLASS: R+O2<=>PRODUCTS
!___________________________________________________________________________________________________________ 
C2H3+O2<=>C2H3OO                                  +3.41000000E+039 -8.04000000E+000 +1.43600000E+004 !\Author: WARNING !\Ref: GOLDSMITH ET AL, J. PHYS. CHEM. A 2015, 119, 7766-7779 !\Comment: WARNING 
PLOG /                           +1.00000000E-002 +1.55000000E+024 -5.45000000E+000 +9.66200000E+003 /
PLOG /                           +1.00000000E-002 +1.78000000E-009 +4.15000000E+000 -4.70700000E+003 /
PLOG /                           +1.00000000E-001 +3.48000000E+056 -1.50100000E+001 +1.91600000E+004 /
PLOG /                           +1.00000000E-001 +2.36000000E+022 -4.52000000E+000 +2.83900000E+003 /
PLOG /                           +3.16000000E-001 +1.25000000E+064 -1.69700000E+001 +2.12900000E+004 /
PLOG /                           +3.16000000E-001 +2.00000000E+026 -5.43000000E+000 +2.72500000E+003 /
PLOG /                           +1.00000000E+000 +3.34000000E+061 -1.57900000E+001 +2.01500000E+004 /
PLOG /                           +1.00000000E+000 +6.13000000E+028 -5.89000000E+000 +3.15400000E+003 /
PLOG /                           +3.16000000E+000 +7.34000000E+053 -1.31100000E+001 +1.73000000E+004 /
PLOG /                           +3.16000000E+000 +2.14000000E+029 -5.80000000E+000 +3.52000000E+003 /
PLOG /                           +1.00000000E+001 +4.16000000E+048 -1.12100000E+001 +1.60000000E+004 /
PLOG /                           +1.00000000E+001 +3.48000000E+028 -5.37000000E+000 +3.63600000E+003 /
PLOG /                           +3.16000000E+001 +2.33000000E+043 -9.38000000E+000 +1.48100000E+004 /
PLOG /                           +3.16000000E+001 +3.32000000E+027 -4.95000000E+000 +3.61000000E+003 /
PLOG /                           +1.00000000E+002 +3.41000000E+039 -8.04000000E+000 +1.43600000E+004 /
PLOG /                           +1.00000000E+002 +1.03000000E+027 -4.72000000E+000 +3.68000000E+003 /
C2H3+O2<=>CHCHO+OH                                +1.65000000E+030 -5.35000000E+000 +1.84300000E+004 !\Author: WARNING !\Ref: GOLDSMITH ET AL, J. PHYS. CHEM. A 2015, 119, 7766-7779 !\Comment: WARNING 
PLOG /                           +1.00000000E-002 +3.91000000E+011 -1.10000000E-001 +2.13100000E+003 /
PLOG /                           +1.00000000E-002 +9.91000000E+011 -6.60000000E-001 -6.00000000E-001 /
PLOG /                           +1.00000000E-001 +1.13000000E+009 +5.50000000E-001 +4.60000000E+001 /
PLOG /                           +1.00000000E-001 +6.94000000E+014 -1.16000000E+000 +4.54200000E+003 /
PLOG /                           +3.16000000E-001 +8.46000000E+008 +5.60000000E-001 +7.00000000E-001 /
PLOG /                           +3.16000000E-001 +2.79000000E+013 -7.20000000E-001 +3.47900000E+003 /
PLOG /                           +1.00000000E+000 +2.75000000E+014 -1.83000000E+000 +4.60000000E+000 /
PLOG /                           +1.00000000E+000 +4.99000000E+011 -1.40000000E-001 +1.99500000E+003 /
PLOG /                           +3.16000000E+000 +2.58000000E+020 -2.84000000E+000 +7.53000000E+003 /
PLOG /                           +3.16000000E+000 +2.35000000E+010 +2.30000000E-001 +1.57300000E+003 /
PLOG /                           +1.00000000E+001 +9.18000000E+014 -2.26000000E+000 -4.00000000E-001 /
PLOG /                           +1.00000000E+001 +1.70000000E+014 -8.20000000E-001 +4.45000000E+003 /
PLOG /                           +3.16000000E+001 +6.11000000E+025 -4.21000000E+000 +1.30500000E+004 /
PLOG /                           +3.16000000E+001 +1.42000000E+011 +5.00000000E-002 +3.77400000E+003 /
PLOG /                           +1.00000000E+002 +1.65000000E+030 -5.35000000E+000 +1.84300000E+004 /
PLOG /                           +1.00000000E+002 +3.17000000E+011 -2.00000000E-002 +5.33800000E+003 /
C2H3+O2<=>CH2CHO+O                                +9.27000000E+025 -3.80000000E+000 +1.39100000E+004 !\Author: UB !\Ref: GOLDSMITH ET AL, J. PHYS. CHEM. A 2015, 119, 7766-7779 !\Comment: WARNING 
PLOG /                           +1.00000000E-002 +7.16000000E+020 -2.67000000E+000 +6.74200000E+003 /
PLOG /                           +1.00000000E-002 +1.24000000E+010 +6.20000000E-001 -2.77600000E+002 /
PLOG /                           +1.00000000E-001 +7.02000000E+020 -2.67000000E+000 +6.71300000E+003 /
PLOG /                           +1.00000000E-001 +1.29000000E+010 +6.20000000E-001 -2.47700000E+002 /
PLOG /                           +3.16000000E-001 +8.97000000E+020 -2.70000000E+000 +6.72400000E+003 /
PLOG /                           +3.16000000E-001 +1.51000000E+010 +6.00000000E-001 -1.62500000E+002 /
PLOG /                           +1.00000000E+000 +6.45000000E+020 -2.65000000E+000 +6.48900000E+003 /
PLOG /                           +1.00000000E+000 +1.84000000E+010 +5.80000000E-001 +3.84000000E+001 /
PLOG /                           +3.16000000E+000 +4.09000000E+020 -2.53000000E+000 +6.40600000E+003 /
PLOG /                           +3.16000000E+000 +8.86000000E+009 +6.70000000E-001 +2.48000000E+002 /
PLOG /                           +1.00000000E+001 +1.60000000E+023 -3.22000000E+000 +8.69700000E+003 /
PLOG /                           +1.00000000E+001 +6.67000000E+009 +7.20000000E-001 +7.78100000E+002 /
PLOG /                           +3.16000000E+001 +2.85000000E+025 -3.77000000E+000 +1.15300000E+004 /
PLOG /                           +3.16000000E+001 +1.43000000E+009 +9.20000000E-001 +1.21900000E+003 /
PLOG /                           +1.00000000E+002 +9.27000000E+025 -3.80000000E+000 +1.39100000E+004 /
PLOG /                           +1.00000000E+002 +7.14000000E+007 +1.28000000E+000 +1.40100000E+003 /
C2H3+O2<=>C2H2+HO2                                +1.06000000E+017 -1.45000000E+000 +1.22300000E+004 !\Author: WARNING !\Ref: GOLDSMITH ET AL, J. PHYS. CHEM. A 2015, 119, 7766-7779 !\Comment: WARNING 
PLOG /                           +1.00000000E-002 +1.08000000E+007 +1.28000000E+000 +3.32200000E+003 /
PLOG /                           +1.00000000E-002 +4.76000000E+001 +2.75000000E+000 -7.96400000E+002 /
PLOG /                           +1.00000000E-001 +7.75000000E+006 +1.33000000E+000 +3.21600000E+003 /
PLOG /                           +1.00000000E-001 +5.16000000E+001 +2.73000000E+000 -7.68300000E+002 /
PLOG /                           +3.16000000E-001 +1.21000000E+007 +1.27000000E+000 +3.31100000E+003 /
PLOG /                           +3.16000000E-001 +5.55000000E+001 +2.73000000E+000 -6.58500000E+002 /
PLOG /                           +1.00000000E+000 +2.15000000E+007 +1.19000000E+000 +3.36700000E+003 /
PLOG /                           +1.00000000E+000 +4.60000000E+001 +2.76000000E+000 -4.92800000E+002 /
PLOG /                           +3.16000000E+000 +1.13000000E+008 +1.00000000E+000 +3.69500000E+003 /
PLOG /                           +3.16000000E+000 +3.75000000E+000 +3.07000000E+000 -6.01000000E+002 /
PLOG /                           +1.00000000E+001 +1.31000000E+011 +1.20000000E-001 +5.87200000E+003 /
PLOG /                           +1.00000000E+001 +5.48000000E+000 +3.07000000E+000 +8.57000000E+001 /
PLOG /                           +3.16000000E+001 +1.19000000E+009 +8.20000000E-001 +5.61700000E+003 /
PLOG /                           +3.16000000E+001 +4.47000000E+008 +0.00000000E+000 +9.55000000E+002 /
PLOG /                           +1.00000000E+002 +1.06000000E+017 -1.45000000E+000 +1.22300000E+004 /
PLOG /                           +1.00000000E+002 +2.02000000E+001 +2.94000000E+000 +1.84700000E+003 /
C2H3+O2<=>CHOCHO+H                                +3.28000000E+031 -5.76000000E+000 +1.62500000E+004 !\Author: WARNING !\Ref: GOLDSMITH ET AL, J. PHYS. CHEM. A 2015, 119, 7766-7779 !\Comment: WARNING 
PLOG /                           +1.00000000E-002 +4.79000000E+014 -1.03000000E+000 +9.12000000E+002 /
PLOG /                           +1.00000000E-002 +2.80000000E-004 +4.04000000E+000 -7.01900000E+003 /
PLOG /                           +1.00000000E-001 +5.03000000E+014 -1.04000000E+000 +9.22500000E+002 /
PLOG /                           +1.00000000E-001 +3.45000000E-004 +4.01000000E+000 -6.97800000E+003 /
PLOG /                           +3.16000000E-001 +6.43000000E+014 -1.07000000E+000 +9.82900000E+002 /
PLOG /                           +3.16000000E-001 +9.73000000E-004 +3.89000000E+000 -6.76800000E+003 /
PLOG /                           +1.00000000E+000 +3.73000000E+015 -1.29000000E+000 +1.44100000E+003 /
PLOG /                           +1.00000000E+000 +4.98000000E-001 +3.15000000E+000 -5.49600000E+003 /
PLOG /                           +3.16000000E+000 +2.44000000E+018 -2.13000000E+000 +3.23400000E+003 /
PLOG /                           +3.16000000E+000 +1.34000000E+005 +1.67000000E+000 -2.93100000E+003 /
PLOG /                           +1.00000000E+001 +1.30000000E+015 -1.09000000E+000 +2.39300000E+003 /
PLOG /                           +1.00000000E+001 +4.50000000E+015 -3.08000000E+000 -4.83600000E+003 /
PLOG /                           +3.16000000E+001 +3.57000000E+033 -6.50000000E+000 +1.49100000E+004 /
PLOG /                           +3.16000000E+001 +3.84000000E+010 +2.20000000E-001 +9.41300000E+002 /
PLOG /                           +1.00000000E+002 +3.28000000E+031 -5.76000000E+000 +1.62500000E+004 /
PLOG /                           +1.00000000E+002 +2.75000000E+008 +8.30000000E-001 +8.57600000E+002 /
C2H3+O2<=>CH2CO+OH                                +1.66000000E+010 +3.60000000E-001 +1.20100000E+004 !\Author: WARNING !\Ref: GOLDSMITH ET AL, J. PHYS. CHEM. A 2015, 119, 7766-7779 !\Comment: WARNING 
PLOG /                           +1.00000000E-002 +8.66000000E+002 +2.41000000E+000 +6.06100000E+003 /
PLOG /                           +1.00000000E-002 +1.82000000E-001 +3.12000000E+000 +1.33100000E+003 /
PLOG /                           +1.00000000E-001 +8.91000000E+002 +2.41000000E+000 +6.07800000E+003 /
PLOG /                           +1.00000000E-001 +2.07000000E-001 +3.11000000E+000 +1.38300000E+003 /
PLOG /                           +3.16000000E-001 +9.43000000E+002 +2.40000000E+000 +6.11200000E+003 /
PLOG /                           +3.16000000E-001 +2.71000000E-001 +3.08000000E+000 +1.49600000E+003 /
PLOG /                           +1.00000000E+000 +1.06000000E+003 +2.39000000E+000 +6.18000000E+003 /
PLOG /                           +1.00000000E+000 +5.26000000E-001 +3.01000000E+000 +1.77700000E+003 /
PLOG /                           +3.16000000E+000 +1.09000000E+003 +2.38000000E+000 +6.17900000E+003 /
PLOG /                           +3.16000000E+000 +1.37000000E+000 +2.90000000E+000 +2.22500000E+003 /
PLOG /                           +1.00000000E+001 +1.39000000E+003 +2.36000000E+000 +6.07400000E+003 /
PLOG /                           +1.00000000E+001 +4.19000000E-001 +2.93000000E+000 +2.05200000E+003 /
PLOG /                           +3.16000000E+001 +2.49000000E+006 +1.42000000E+000 +8.48000000E+003 /
PLOG /                           +3.16000000E+001 +1.19000000E-004 +4.21000000E+000 +2.04300000E+003 /
PLOG /                           +1.00000000E+002 +1.66000000E+010 +3.60000000E-001 +1.20100000E+004 /
PLOG /                           +1.00000000E+002 +1.30000000E-003 +3.97000000E+000 +3.41400000E+003 /
C2H3+O2<=>CH2O+HCO                                +3.03000000E+033 -6.28000000E+000 +1.60000000E+004 !\Author: UB !\Ref: GOLDSMITH ET AL, J. PHYS. CHEM. A 2015, 119, 7766-7779 !\Comment: WARNING 
PLOG /                           +1.00000000E-002 +2.77000000E+036 -7.60000000E+000 +1.26400000E+004 /
PLOG /                           +1.00000000E-002 +5.04000000E+015 -1.28000000E+000 +5.15300000E+002 /
PLOG /                           +1.00000000E-001 +2.70000000E+036 -7.60000000E+000 +1.26100000E+004 /
PLOG /                           +1.00000000E-001 +5.10000000E+015 -1.28000000E+000 +5.13000000E+002 /
PLOG /                           +3.16000000E-001 +2.17000000E+036 -7.57000000E+000 +1.24900000E+004 /
PLOG /                           +3.16000000E-001 +5.34000000E+015 -1.29000000E+000 +5.20600000E+002 /
PLOG /                           +1.00000000E+000 +3.03000000E+035 -7.32000000E+000 +1.18200000E+004 /
PLOG /                           +1.00000000E+000 +6.76000000E+015 -1.31000000E+000 +6.45700000E+002 /
PLOG /                           +3.16000000E+000 +1.59000000E+036 -7.47000000E+000 +1.24600000E+004 /
PLOG /                           +3.16000000E+000 +1.05000000E+016 -1.36000000E+000 +1.06600000E+003 /
PLOG /                           +1.00000000E+001 +5.76000000E+035 -7.20000000E+000 +1.34300000E+004 /
PLOG /                           +1.00000000E+001 +2.84000000E+015 -1.18000000E+000 +1.42900000E+003 /
PLOG /                           +3.16000000E+001 +3.54000000E+020 -2.57000000E+000 +5.57800000E+003 /
PLOG /                           +3.16000000E+001 +1.14000000E+069 -1.92300000E+001 +1.47600000E+004 /
PLOG /                           +1.00000000E+002 +3.03000000E+033 -6.28000000E+000 +1.60000000E+004 /
PLOG /                           +1.00000000E+002 +4.68000000E+010 +1.90000000E-001 +8.30600000E+002 /
C2H3+O2=>CH2O+H+CO                                +7.07000000E+033 -6.28000000E+000 +1.60000000E+004 !\Author: UB !\Ref: GOLDSMITH ET AL, J. PHYS. CHEM. A 2015, 119, 7766-7779 !\Comment: WARNING 
PLOG /                           +1.00000000E-002 +6.47000000E+036 -7.60000000E+000 +1.26400000E+004 /
PLOG /                           +1.00000000E-002 +1.18000000E+016 -1.28000000E+000 +5.15300000E+002 /
PLOG /                           +1.00000000E-001 +6.29000000E+036 -7.60000000E+000 +1.26100000E+004 /
PLOG /                           +1.00000000E-001 +1.19000000E+016 -1.28000000E+000 +5.13000000E+002 /
PLOG /                           +3.16000000E-001 +5.06000000E+036 -7.57000000E+000 +1.24900000E+004 /
PLOG /                           +3.16000000E-001 +1.26000000E+016 -1.29000000E+000 +5.20600000E+002 /
PLOG /                           +1.00000000E+000 +7.07000000E+035 -7.32000000E+000 +1.18200000E+004 /
PLOG /                           +1.00000000E+000 +1.58000000E+016 -1.31000000E+000 +6.45700000E+002 /
PLOG /                           +3.16000000E+000 +3.72000000E+036 -7.47000000E+000 +1.24600000E+004 /
PLOG /                           +3.16000000E+000 +2.44000000E+016 -1.36000000E+000 +1.06600000E+003 /
PLOG /                           +1.00000000E+001 +1.34000000E+036 -7.20000000E+000 +1.34300000E+004 /
PLOG /                           +1.00000000E+001 +6.64000000E+015 -1.18000000E+000 +1.42900000E+003 /
PLOG /                           +3.16000000E+001 +8.26000000E+020 -2.57000000E+000 +5.57800000E+003 /
PLOG /                           +3.16000000E+001 +2.66000000E+069 -1.92300000E+001 +1.47600000E+004 /
PLOG /                           +1.00000000E+002 +7.07000000E+033 -6.28000000E+000 +1.60000000E+004 /
PLOG /                           +1.00000000E+002 +1.09000000E+011 +1.90000000E-001 +8.30600000E+002 /
C2H3+O2<=>CO+CH3O                                 +5.79000000E+032 -6.45000000E+000 +1.68100000E+004 !\Author: WARNING !\Ref: GOLDSMITH ET AL, J. PHYS. CHEM. A 2015, 119, 7766-7779 !\Comment: WARNING 
PLOG /                           +1.00000000E-002 +8.19000000E+018 -2.66000000E+000 +3.20100000E+003 /
PLOG /                           +1.00000000E-002 +1.29000000E+009 +1.80000000E-001 -1.71700000E+003 /
PLOG /                           +1.00000000E-001 +4.06000000E+014 -1.32000000E+000 +8.85800000E+002 /
PLOG /                           +1.00000000E-001 +5.99000000E+011 -2.93000000E+000 -9.56400000E+003 /
PLOG /                           +3.16000000E-001 +4.34000000E+014 -1.33000000E+000 +9.00600000E+002 /
PLOG /                           +3.16000000E-001 +2.91000000E+011 -2.93000000E+000 -1.01200000E+004 /
PLOG /                           +1.00000000E+000 +1.03000000E+011 -3.30000000E-001 -7.47800000E+002 /
PLOG /                           +1.00000000E+000 +5.77000000E+021 -3.54000000E+000 +4.77200000E+003 /
PLOG /                           +3.16000000E+000 +1.89000000E+012 -3.00000000E+000 -8.99500000E+003 /
PLOG /                           +3.16000000E+000 +4.99000000E+015 -1.62000000E+000 +1.84900000E+003 /
PLOG /                           +1.00000000E+001 +1.93000000E+024 -5.63000000E+000 +1.80000000E+000 /
PLOG /                           +1.00000000E+001 +9.33000000E+016 -1.96000000E+000 +3.32400000E+003 /
PLOG /                           +3.16000000E+001 +1.10000000E+018 -2.22000000E+000 +5.17800000E+003 /
PLOG /                           +3.16000000E+001 +1.02000000E+072 -2.06900000E+001 +1.58600000E+004 /
PLOG /                           +1.00000000E+002 +5.79000000E+032 -6.45000000E+000 +1.68100000E+004 /
PLOG /                           +1.00000000E+002 +1.10000000E+009 +3.10000000E-001 +1.02400000E+003 /
C2H3+O2<=>CO2+CH3                                 +1.21000000E+032 -6.32000000E+000 +1.61900000E+004 !\Author: WARNING !\Ref: GOLDSMITH ET AL, J. PHYS. CHEM. A 2015, 119, 7766-7779 !\Comment: WARNING 
PLOG /                           +1.00000000E-002 +2.37000000E+035 -7.76000000E+000 +1.26300000E+004 /
PLOG /                           +1.00000000E-002 +6.27000000E+013 -1.16000000E+000 +4.06300000E+002 /
PLOG /                           +1.00000000E-001 +1.73000000E+035 -7.72000000E+000 +1.25200000E+004 /
PLOG /                           +1.00000000E-001 +6.24000000E+013 -1.16000000E+000 +4.01400000E+002 /
PLOG /                           +3.16000000E-001 +4.47000000E+034 -7.55000000E+000 +1.21400000E+004 /
PLOG /                           +3.16000000E-001 +6.12000000E+013 -1.16000000E+000 +3.97000000E+002 /
PLOG /                           +1.00000000E+000 +7.25000000E+031 -6.70000000E+000 +1.04400000E+004 /
PLOG /                           +1.00000000E+000 +5.32000000E+013 -1.14000000E+000 +4.46700000E+002 /
PLOG /                           +3.16000000E+000 +3.63000000E+035 -7.75000000E+000 +1.28300000E+004 /
PLOG /                           +3.16000000E+000 +1.45000000E+014 -1.26000000E+000 +9.87700000E+002 /
PLOG /                           +1.00000000E+001 +2.09000000E+035 -7.53000000E+000 +1.40500000E+004 /
PLOG /                           +1.00000000E+001 +5.02000000E+013 -1.11000000E+000 +1.40900000E+003 /
PLOG /                           +3.16000000E+001 +3.84000000E+018 -2.44000000E+000 +5.40800000E+003 /
PLOG /                           +3.16000000E+001 +1.40000000E+070 -2.01100000E+001 +1.54300000E+004 /
PLOG /                           +1.00000000E+002 +1.21000000E+032 -6.32000000E+000 +1.61900000E+004 /
PLOG /                           +1.00000000E+002 +9.21000000E+008 +2.50000000E-001 +8.55300000E+002 /
C2H3OO<=>CHCHO+OH                                 +9.54000000E+195 -5.22700000E+001 +1.63500000E+005 !\Author: WARNING !\Ref: GOLDSMITH ET AL, J. PHYS. CHEM. A 2015, 119, 7766-7779 !\Comment: WARNING 
PLOG /                           +1.00000000E-002 +3.64000000E+049 -1.21300000E+001 +6.74200000E+004 /
PLOG /                           +1.00000000E-002 +1.17000000E+056 -1.48100000E+001 +6.07000000E+004 /
PLOG /                           +1.00000000E-001 +1.44000000E+036 -9.92000000E+000 +4.12200000E+004 /
PLOG /                           +1.00000000E-001 +2.32000000E+040 -9.39000000E+000 +5.04200000E+004 /
PLOG /                           +3.16000000E-001 +4.18000000E+040 -1.05300000E+001 +4.36700000E+004 /
PLOG /                           +3.16000000E-001 +1.61000000E+043 -9.99000000E+000 +5.02900000E+004 /
PLOG /                           +1.00000000E+000 +3.79000000E+046 -1.07200000E+001 +5.19000000E+004 /
PLOG /                           +1.00000000E+000 +2.33000000E+124 -3.67700000E+001 +7.01000000E+004 /
PLOG /                           +3.16000000E+000 +1.60000000E+049 -1.12400000E+001 +5.41500000E+004 /
PLOG /                           +3.16000000E+000 +1.88000000E+103 -2.94900000E+001 +6.54100000E+004 /
PLOG /                           +1.00000000E+001 +2.38000000E+051 -1.16400000E+001 +5.69800000E+004 /
PLOG /                           +1.00000000E+001 +5.96000000E+086 -2.38100000E+001 +6.21700000E+004 /
PLOG /                           +3.16000000E+001 +2.00000000E+054 -1.22200000E+001 +6.18400000E+004 /
PLOG /                           +3.16000000E+001 +1.51000000E+057 -1.39400000E+001 +5.53900000E+004 /
PLOG /                           +1.00000000E+002 +9.54000000E+195 -5.22700000E+001 +1.63500000E+005 /
PLOG /                           +1.00000000E+002 +1.79000000E+034 -6.40000000E+000 +5.00000000E+004 /
C2H3OO<=>CH2CHO+O                                 +4.30000000E+048 -1.03100000E+001 +5.60900000E+004 !\Author: WARNING !\Ref: GOLDSMITH ET AL, J. PHYS. CHEM. A 2015, 119, 7766-7779 !\Comment: WARNING 
PLOG /                           +1.00000000E-002 +2.70000000E+180 -4.81900000E+001 +1.69300000E+005 /
PLOG /                           +1.00000000E-002 +1.47000000E+030 -6.64000000E+000 +4.11100000E+004 /
PLOG /                           +1.00000000E-001 +9.65000000E-012 +5.96000000E+000 +2.28900000E+004 /
PLOG /                           +1.00000000E-001 +3.90000000E+038 -8.69000000E+000 +4.27700000E+004 /
PLOG /                           +3.16000000E-001 +4.57000000E+047 -1.12100000E+001 +4.70500000E+004 /
PLOG /                           +3.16000000E-001 +3.95000000E+022 -3.71000000E+000 +3.62700000E+004 /
PLOG /                           +1.00000000E+000 +7.62000000E+081 -2.12800000E+001 +6.50800000E+004 /
PLOG /                           +1.00000000E+000 +2.39000000E+033 -6.62000000E+000 +4.12800000E+004 /
PLOG /                           +3.16000000E+000 +1.86000000E+068 -1.68300000E+001 +6.06800000E+004 /
PLOG /                           +3.16000000E+000 +6.37000000E+031 -5.96000000E+000 +4.12600000E+004 /
PLOG /                           +1.00000000E+001 +2.02000000E+055 -1.26900000E+001 +5.58400000E+004 /
PLOG /                           +1.00000000E+001 +2.13000000E+029 -5.10000000E+000 +4.07100000E+004 /
PLOG /                           +3.16000000E+001 +1.11000000E+053 -1.17900000E+001 +5.66900000E+004 /
PLOG /                           +3.16000000E+001 +4.66000000E+027 -4.50000000E+000 +4.05300000E+004 /
PLOG /                           +1.00000000E+002 +4.30000000E+048 -1.03100000E+001 +5.60900000E+004 /
PLOG /                           +1.00000000E+002 +5.99000000E+025 -3.85000000E+000 +4.01200000E+004 /
C2H3OO<=>CHOCHO+H                                 +1.30000000E+032 -5.92000000E+000 +4.06600000E+004 !\Author: WARNING !\Ref: GOLDSMITH ET AL, J. PHYS. CHEM. A 2015, 119, 7766-7779 !\Comment: WARNING 
PLOG /                           +1.00000000E-002 +6.41000000E+080 -2.22000000E+001 +5.17500000E+004 /
PLOG /                           +1.00000000E-002 +1.19000000E+028 -6.01000000E+000 +2.87400000E+004 /
PLOG /                           +1.00000000E-001 +3.31000000E+065 -1.70100000E+001 +4.80900000E+004 /
PLOG /                           +1.00000000E-001 +1.40000000E+025 -4.80000000E+000 +2.89400000E+004 /
PLOG /                           +3.16000000E-001 +5.98000000E+051 -1.26200000E+001 +4.30000000E+004 /
PLOG /                           +3.16000000E-001 +2.91000000E+020 -3.29000000E+000 +2.75500000E+004 /
PLOG /                           +1.00000000E+000 +1.48000000E+044 -1.01200000E+001 +4.07900000E+004 /
PLOG /                           +1.00000000E+000 +1.58000000E+019 -2.82000000E+000 +2.76200000E+004 /
PLOG /                           +3.16000000E+000 +1.26000000E+059 -1.43300000E+001 +5.13900000E+004 /
PLOG /                           +3.16000000E+000 +1.93000000E+022 -3.54000000E+000 +2.99800000E+004 /
PLOG /                           +1.00000000E+001 +4.93000000E+026 -4.67000000E+000 +3.43200000E+004 /
PLOG /                           +1.00000000E+001 +7.51000000E+029 -5.75000000E+000 +3.44900000E+004 /
PLOG /                           +3.16000000E+001 +2.06000000E+033 -6.38000000E+000 +3.95200000E+004 /
PLOG /                           +3.16000000E+001 +7.14000000E+061 -1.61600000E+001 +4.32800000E+004 /
PLOG /                           +1.00000000E+002 +1.30000000E+032 -5.92000000E+000 +4.06600000E+004 /
PLOG /                           +1.00000000E+002 +1.14000000E+019 -2.56000000E+000 +2.96700000E+004 /
C2H3OO<=>CH2CO+OH                                 +9.08000000E+035 -7.21000000E+000 +5.75500000E+004 !\Author: WARNING !\Ref: GOLDSMITH ET AL, J. PHYS. CHEM. A 2015, 119, 7766-7779 !\Comment: WARNING 
PLOG /                           +1.00000000E-002 +1.15000000E+047 -1.22800000E+001 +7.53300000E+004 /
PLOG /                           +1.00000000E-002 +2.31000000E+002 -7.30000000E-001 +2.57100000E+004 /
PLOG /                           +1.00000000E-001 +8.43000000E+009 -2.06000000E+000 +3.37200000E+004 /
PLOG /                           +1.00000000E-001 +1.83000000E-023 +7.84000000E+000 +2.01900000E+004 /
PLOG /                           +3.16000000E-001 +6.06000000E+004 +1.70000000E-001 +3.42200000E+004 /
PLOG /                           +3.16000000E-001 +3.82000000E+063 -2.04400000E+001 +4.34200000E+004 /
PLOG /                           +1.00000000E+000 +1.51000000E+019 -3.61000000E+000 +4.30600000E+004 /
PLOG /                           +1.00000000E+000 +3.18000000E+027 -7.76000000E+000 +3.72300000E+004 /
PLOG /                           +3.16000000E+000 +2.13000000E+033 -7.39000000E+000 +5.16100000E+004 /
PLOG /                           +3.16000000E+000 +2.32000000E-005 +3.47000000E+000 +3.15600000E+004 /
PLOG /                           +1.00000000E+001 +4.44000000E+036 -7.99000000E+000 +5.46800000E+004 /
PLOG /                           +1.00000000E+001 +1.06000000E-001 +2.64000000E+000 +3.41600000E+004 /
PLOG /                           +3.16000000E+001 +1.19000000E+037 -7.80000000E+000 +5.64600000E+004 /
PLOG /                           +3.16000000E+001 +5.62000000E+002 +1.70000000E+000 +3.64500000E+004 /
PLOG /                           +1.00000000E+002 +9.08000000E+035 -7.21000000E+000 +5.75500000E+004 /
PLOG /                           +1.00000000E+002 +1.11000000E+007 +5.20000000E-001 +3.86700000E+004 /
C2H3OO<=>CH2O+HCO                                 +5.70000000E+029 -5.19000000E+000 +3.68000000E+004 !\Author: WARNING !\Ref: GOLDSMITH ET AL, J. PHYS. CHEM. A 2015, 119, 7766-7779 !\Comment: WARNING 
PLOG /                           +1.00000000E-002 +1.66000000E+174 -5.55200000E+001 +6.03200000E+004 /
PLOG /                           +1.00000000E-002 +2.27000000E+035 -7.97000000E+000 +3.12800000E+004 /
PLOG /                           +1.00000000E-001 +9.03000000E+066 -1.72500000E+001 +4.81200000E+004 /
PLOG /                           +1.00000000E-001 +2.08000000E+026 -4.96000000E+000 +2.87800000E+004 /
PLOG /                           +3.16000000E-001 +1.82000000E+043 -9.87000000E+000 +3.79600000E+004 /
PLOG /                           +3.16000000E-001 +1.45000000E+020 -3.08000000E+000 +2.66300000E+004 /
PLOG /                           +1.00000000E+000 +8.64000000E+033 -6.88000000E+000 +3.43700000E+004 /
PLOG /                           +1.00000000E+000 +1.06000000E+130 -3.93800000E+001 +5.47000000E+004 /
PLOG /                           +3.16000000E+000 +7.29000000E+171 -4.35300000E+001 +1.91900000E+005 /
PLOG /                           +3.16000000E+000 +2.35000000E+034 -6.87000000E+000 +3.57000000E+004 /
PLOG /                           +1.00000000E+001 +1.03000000E+032 -6.06000000E+000 +3.55000000E+004 /
PLOG /                           +1.00000000E+001 +2.18000000E+175 -5.37800000E+001 +6.85000000E+004 /
PLOG /                           +3.16000000E+001 +1.85000000E+034 -6.57000000E+000 +3.85100000E+004 /
PLOG /                           +3.16000000E+001 +1.07000000E+185 -5.42200000E+001 +8.89900000E+004 /
PLOG /                           +1.00000000E+002 +5.70000000E+029 -5.19000000E+000 +3.68000000E+004 /
PLOG /                           +1.00000000E+002 +4.68000000E+002 +1.81000000E+000 +1.81000000E+004 /
C2H3OO=>CH2O+H+CO                                 +1.33000000E+030 -5.19000000E+000 +3.68000000E+004 !\Author: WARNING !\Ref: GOLDSMITH ET AL, J. PHYS. CHEM. A 2015, 119, 7766-7779 !\Comment: WARNING 
PLOG /                           +1.00000000E-002 +3.88000000E+174 -5.55200000E+001 +6.03200000E+004 /
PLOG /                           +1.00000000E-002 +5.29000000E+035 -7.97000000E+000 +3.12800000E+004 /
PLOG /                           +1.00000000E-001 +2.11000000E+067 -1.72500000E+001 +4.81200000E+004 /
PLOG /                           +1.00000000E-001 +4.85000000E+026 -4.96000000E+000 +2.87800000E+004 /
PLOG /                           +3.16000000E-001 +4.26000000E+043 -9.87000000E+000 +3.79600000E+004 /
PLOG /                           +3.16000000E-001 +3.37000000E+020 -3.08000000E+000 +2.66300000E+004 /
PLOG /                           +1.00000000E+000 +2.02000000E+034 -6.88000000E+000 +3.43700000E+004 /
PLOG /                           +1.00000000E+000 +2.46000000E+130 -3.93800000E+001 +5.47000000E+004 /
PLOG /                           +3.16000000E+000 +1.70000000E+172 -4.35300000E+001 +1.91900000E+005 /
PLOG /                           +3.16000000E+000 +5.49000000E+034 -6.87000000E+000 +3.57000000E+004 /
PLOG /                           +1.00000000E+001 +2.40000000E+032 -6.06000000E+000 +3.55000000E+004 /
PLOG /                           +1.00000000E+001 +5.09000000E+175 -5.37800000E+001 +6.85000000E+004 /
PLOG /                           +3.16000000E+001 +4.32000000E+034 -6.57000000E+000 +3.85100000E+004 /
PLOG /                           +3.16000000E+001 +2.49000000E+185 -5.42200000E+001 +8.89900000E+004 /
PLOG /                           +1.00000000E+002 +1.33000000E+030 -5.19000000E+000 +3.68000000E+004 /
PLOG /                           +1.00000000E+002 +1.09000000E+003 +1.81000000E+000 +1.81000000E+004 /
C2H3OO=CO+CH3O                             1.60E+04    1.676	  22805.65 !\Author: WARNING !\Ref: GOLDSMITH ET AL, J. PHYS. CHEM. A 2015, 119, 7766-7779 !\Comment: WARNING 
PLOG /  1.00E-02  5.20E+33   -7.920   31320 /
PLOG /  1.00E-02 2.31E+129  -41.860   45850 /
PLOG /  1.00E-01  1.26E+98  -27.090   64060 /
PLOG /  1.00E-01  2.42E+28   -5.990   30540 /
PLOG /  3.16E-01  1.80E+33   -7.270   33760 /
PLOG /  3.16E-01  8.69E-50   16.630   -3900 /
PLOG /  1.00E+00  3.83E+33   -7.200   35100 /
PLOG /  1.00E+00  1.19E-39   13.610   -1317 /
PLOG /  3.16E+00  1.28E+79  -19.610   74870 /
PLOG /  3.16E+00  8.80E+86  -23.080   61010 /
PLOG /  1.00E+01  4.07E+32   -6.620   37210 /
PLOG /  1.00E+01  1.27E+03    1.440   18660 /
PLOG /  3.16E+01  6.86E+44  -10.040   47030 /
PLOG /  3.16E+01  1.97E+17   -2.230   28590 /
!DONG 1027 REFIT CONVERGE!PLOG /  1.00E+02 -1.07E+04    1.330   15620 /
!DONG 1027 REFIT CONVERGE!PLOG /  1.00E+02  1.16E-07    4.810   12010 /
PLOG /  1.00E+02  8.18E-07    4.747	  19711.98 /  ! fit btw. 500 and 2000 K with MAE of 76%, 40%
PLOG /  1.00E+02  1.60E+04    1.676	  22805.65 /
!___________________________________________________________________________________________________________ 
!\REACTIONCLASS: R+R<=>RH_RH
!___________________________________________________________________________________________________________ 
C2H3+H<=>C2H2+H2                                  +4.50000000E+013 +0.00000000E+000 +0.00000000E+000 !\Author: ABS !\Ref: !MONKS PS NESBITT FL PAYNE WA SCANLON M STIEF LJ SHALLCROSS DE JPC 99 !\Comment: WARNING 
C2H3+H<=>H2CC+H2                                  +6.00000000E+013 +0.00000000E+000 +0.00000000E+000 !\Author: ABS !\Ref: USC ESTIMATE !\Comment: WARNING 
C2H3+OH<=>C2H3OH                                  +3.01100000E+013 +0.00000000E+000 +0.00000000E+000 !\Author: UB !\Ref: TSANG AND HAMPSON, J. PHYS. CHEM. REF. DATA, 15 !\Comment: PRODUCT CHANGED BASED ON G.X.LIU, ET AL. CHEM. J. CHIN. UNIV. 23(2002) 1147-1150 
C2H3+CH3<=>C2H2+CH4                               +2.05000000E+013 +0.00000000E+000 +0.00000000E+000 !\Author: UB !\Ref: A. FAHR ET AL. J. PHYS. CHEM. 95(1991) 3218-3224 !\Comment: WARNING 
C2H3+C2H3<=>C2H2+C2H4                             +1.45000000E+013 +0.00000000E+000 +0.00000000E+000 !\Author: UB !\Ref: A. FAHR ET AL. J. PHYS. CHEM. 95(1991) 3218-3224 !\Comment: WARNING 
C2H3+HO2=>CH2CHO+OH                               +3.01100000E+013 +0.00000000E+000 +0.00000000E+000 !\Author: UB !\Ref: W.TSANG, R.F.HAMPSON, J. PHYS. CHEM. REF. DATA, 15(1986) !\Comment: WARNING 
C2H3+O<=>CH2CHO                                   +1.03000000E+013 +2.00000000E-001 -4.27000000E+002 !\Author: UB !\Ref: L.B.HARDING, S.J.KLIPPENSTEIN, Y.GEORGIEVSHII, PROC.COMBUST.INST. 30(2005) 985-993 !\Comment: WARNING 
C2H3+O<=>C2H2+OH                                  +1.03000000E+012 +2.00000000E-001 -4.27000000E+002 !\Author: UB !\Ref: L.B.HARDING, S.J.KLIPPENSTEIN, Y.GEORGIEVSHII, PROC.COMBUST.INST. 30(2005) 985-993 !\Comment: WARNING 
C2H3+HCO<=>C2H4+CO                                +9.03300000E+013 +0.00000000E+000 +0.00000000E+000 !\Author: UB !\Ref: TSANG AND HAMPSON, J. PHYS. CHEM. REF. DATA, 15 !\Comment: WARNING 
!===========================================================================================================
!\ENDSUBSPECIES: C2H3
!===========================================================================================================
!===========================================================================================================
!\SUBSPECIES: C2H3OOH
!===========================================================================================================
!___________________________________________________________________________________________________________ 
!\REACTIONCLASS: RH<=>PRODUCTS
!___________________________________________________________________________________________________________ 
C2H3OOH<=>CH2CHO+OH                               +2.22000000E+017 -4.20000000E-001 +4.46220000E+004 !\Author: UB !\Ref: GIMENEZ-LOPEZ ET AL. INT. J. CHEM. KINET. 48, 11(2016) 724-738 !\Comment: WARNING 
PLOG /                           +1.00000000E+000 +2.00000000E+035 -6.70000000E+000 +4.74500000E+004 /
PLOG /                           +1.00000000E+001 +1.12000000E+028 -4.15000000E+000 +4.61900000E+004 /
PLOG /                           +5.00000000E+001 +2.80000000E+026 -3.50000000E+000 +4.63400000E+004 /
PLOG /                           +1.00000000E+002 +2.22000000E+017 -4.20000000E-001 +4.46220000E+004 /
!___________________________________________________________________________________________________________ 
!\REACTIONCLASS: RH+R_ABSTRACTION
!___________________________________________________________________________________________________________ 
C2H3OOH+H<=>C2H3OO+H2                             +4.30000000E+010 +0.00000000E+000 +1.86000000E+003 !\Author: UB !\Ref: GIMENEZ-LOPEZ ET AL. INT. J. CHEM. KINET. 48, 11(2016) 724-738 !\Comment: WARNING 
C2H3OOH+H<=>CH2CHO+H2O                            +1.20000000E+010 +0.00000000E+000 +1.86000000E+003 !\Author: UB !\Ref: GIMENEZ-LOPEZ ET AL. INT. J. CHEM. KINET. 48, 11(2016) 724-738 !\Comment: WARNING 
C2H3OOH+O<=>C2H3OO+OH                             +8.70000000E+012 +0.00000000E+000 +4.75000000E+003 !\Author: UB !\Ref: GIMENEZ-LOPEZ ET AL. INT. J. CHEM. KINET. 48, 11(2016) 724-738 !\Comment: WARNING 
C2H3OOH+OH<=>C2H3OO+H2O                           +1.10000000E+012 +0.00000000E+000 -4.37000000E+002 !\Author: UB !\Ref: GIMENEZ-LOPEZ ET AL. INT. J. CHEM. KINET. 48, 11(2016) 724-738 !\Comment: WARNING 
C2H3OOH+HO2<=>C2H3OO+H2O2                         +4.10000000E+004 +2.50000000E+000 +1.02060000E+004 !\Author: UB !\Ref: GIMENEZ-LOPEZ ET AL. INT. J. CHEM. KINET. 48, 11(2016) 724-738 !\Comment: WARNING 
!___________________________________________________________________________________________________________ 
!\REACTIONCLASS: RADICAL_ADDITIONMISC
!___________________________________________________________________________________________________________ 
C2H3OO+H<=>CH2CHO+OH                              +9.60000000E+013 +0.00000000E+000 +0.00000000E+000 !\Author: UB !\Ref: GIMENEZ-LOPEZ ET AL. INT. J. CHEM. KINET. 48, 11(2016) 724-738 !\Comment: WARNING 
C2H3OO+O<=>CH2CHO+O2                              +1.60000000E+013 +0.00000000E+000 -1.45000000E+002 !\Author: UB !\Ref: GIMENEZ-LOPEZ ET AL. INT. J. CHEM. KINET. 48, 11(2016) 724-738 !\Comment: WARNING 
C2H3OO+OH<=>C2H3OH+O2                             +2.00000000E+015 -6.00000000E-001 +0.00000000E+000 !\Author: UB !\Ref: GIMENEZ-LOPEZ ET AL. INT. J. CHEM. KINET. 48, 11(2016) 724-738 !\Comment: WARNING 
C2H3OO+OH<=>CH2CHO+HO2                            +4.00000000E+011 +6.00000000E-001 +0.00000000E+000 !\Author: UB !\Ref: GIMENEZ-LOPEZ ET AL. INT. J. CHEM. KINET. 48, 11(2016) 724-738 !\Comment: WARNING 
C2H3OOH+O2=C2H3OO+HO2                             +9.00000000E+013 +0.00000000E+000 +4.04000000E+004 !\Author: SP !GK_RATE_ESTIAMTES BASED ON SWW ANALYSIS.. GK ! ! !\Ref: WARNING !\Comment: WARNING 
C2H3OO+CO<=>CH2CHO+CO2                            +1.60000000E+005 +2.18000000E+000 +1.79400000E+004 !\Author: UB !\Ref: GIMENEZ-LOPEZ ET AL. INT. J. CHEM. KINET. 48, 11(2016) 724-738 !\Comment: WARNING 
C2H3OO+CH3<=>CH2CHO+CH3O                          +5.10000000E+012 +0.00000000E+000 -1.41100000E+003 !\Author: UB !\Ref: GIMENEZ-LOPEZ ET AL. INT. J. CHEM. KINET. 48, 11(2016) 724-738 !\Comment: WARNING 
C2H3OO+CH4<=>C2H3OOH+CH3                          +4.70000000E+004 +2.50000000E+000 +2.10000000E+004 !\Author: UB !\Ref: GIMENEZ-LOPEZ ET AL. INT. J. CHEM. KINET. 48, 11(2016) 724-738 !\Comment: WARNING 
C2H3OO+CH3OH<=>C2H3OOH+CH2OH                      +4.00000000E+013 +0.00000000E+000 +1.94000000E+004 !\Author: UB !\Ref: GIMENEZ-LOPEZ ET AL. INT. J. CHEM. KINET. 48, 11(2016) 724-738 !\Comment: WARNING 
C2H3OO+CH2O<=>C2H3OOH+HCO                         +4.10000000E+004 +2.50000000E+000 +1.02060000E+004 !\Author: UB !\Ref: GIMENEZ-LOPEZ ET AL. INT. J. CHEM. KINET. 48, 11(2016) 724-738 !\Comment: WARNING 
C2H3OO+C2H6<=>C2H3OOH+C2H5                        +8.60000000E+000 +3.76000000E+000 +1.72000000E+004 !\Author: UB !\Ref: GIMENEZ-LOPEZ ET AL. INT. J. CHEM. KINET. 48, 11(2016) 724-738 !\Comment: WARNING 
!===========================================================================================================
!\ENDSUBSPECIES: C2H3OOH
!===========================================================================================================
!===========================================================================================================
!\SUBSPECIES: CHCHO
!===========================================================================================================
!___________________________________________________________________________________________________________ 
!\REACTIONCLASS: RADICAL_ADDITIONMISC
!___________________________________________________________________________________________________________ 
CHCHO+H<=>CH2CO+H                                 +1.00000000E+014 +0.00000000E+000 +0.00000000E+000 !\Author: UB !\Ref: GIMENEZ-LOPEZ ET AL. INT. J. CHEM. KINET. 48, 11(2016) 724-738 !\Comment: WARNING 
CHCHO+O2=>CO2+H+HCO                               +4.80000000E+003 +2.88200000E+000 -1.62167200E+003 !\Author: SP !\Ref: GIMENEZ-LOPEZ ET AL. INT. J. CHEM. KINET. 48, 11(2016) 724-738 !\Comment: BR INCREASED 
CHCHO+O2<=>CHOCHO+O                               +1.02000000E+006 +2.42000000E+000 +1.60668600E+003 !\Author: SP !\Ref: GIMENEZ-LOPEZ ET AL. INT. J. CHEM. KINET. 48, 11(2016) 724-738 !\Comment: WARNING 
!===========================================================================================================
!\ENDSUBSPECIES: CHCHO
!===========================================================================================================
!===========================================================================================================
!\SUBSPECIES: CHOCHO
!===========================================================================================================
!___________________________________________________________________________________________________________ 
!\REACTIONCLASS: RH<=>PRODUCTS
!___________________________________________________________________________________________________________ 
CHOCHO<=>CH2O+CO                                  +5.50000000E+056 -1.26000000E+001 +7.99640000E+004 !\Author: UB !\Ref: G. FRIEDRICHS ET AL. PHYS. CHEM. CHEM. PHYS. 10(2008) 6520-6533 !\Comment: WARNING 
PLOG /                           +9.86900000E-003 +4.20000000E+053 -1.25000000E+001 +7.08450000E+004 /
PLOG /                           +4.93500000E-002 +5.10000000E+054 -1.26000000E+001 +7.30120000E+004 /
PLOG /                           +9.86900000E-002 +1.00000000E+055 -1.26000000E+001 +7.38770000E+004 /
PLOG /                           +4.93500000E-001 +4.50000000E+055 -1.26000000E+001 +7.58690000E+004 /
PLOG /                           +9.86900000E-001 +8.00000000E+055 -1.26000000E+001 +7.67130000E+004 /
PLOG /                           +4.93500000E+000 +1.10000000E+056 -1.22000000E+001 +7.76430000E+004 /
PLOG /                           +9.86900000E+000 +5.50000000E+056 -1.26000000E+001 +7.99640000E+004 /
CHOCHO<=>HCOH+CO                                  +5.70000000E+059 -1.33000000E+001 +8.35390000E+004 !\Author: UB !\Ref: G. FRIEDRICHS ET AL. PHYS. CHEM. CHEM. PHYS. 10(2008) 6520-6533 !\Comment: WARNING 
PLOG /                           +9.86900000E-003 +8.40000000E+052 -1.26000000E+001 +7.23930000E+004 /
PLOG /                           +4.93500000E-002 +8.30000000E+054 -1.29000000E+001 +7.51130000E+004 /
PLOG /                           +9.86900000E-002 +4.40000000E+055 -1.30000000E+001 +7.62570000E+004 /
PLOG /                           +4.93500000E-001 +1.30000000E+057 -1.32000000E+001 +7.88510000E+004 /
PLOG /                           +9.86900000E-001 +2.60000000E+057 -1.32000000E+001 +7.97540000E+004 /
PLOG /                           +4.93500000E+000 +1.00000000E+057 -1.29000000E+001 +8.11610000E+004 /
PLOG /                           +9.86900000E+000 +5.70000000E+059 -1.33000000E+001 +8.35390000E+004 /
CHOCHO=>CO+CO+H2                                  +3.40000000E+059 -1.33000000E+001 +8.42940000E+004 !\Author: UB !\Ref: G. FRIEDRICHS ET AL. PHYS. CHEM. CHEM. PHYS. 10(2008) 6520-6533 !\Comment: WARNING 
PLOG /                           +9.86900000E-003 +6.00000000E+051 -1.21000000E+001 +7.18540000E+004 /
PLOG /                           +4.93500000E-002 +1.40000000E+054 -1.25000000E+001 +7.47510000E+004 /
PLOG /                           +9.86900000E-002 +1.80000000E+055 -1.27000000E+001 +7.61370000E+004 /
PLOG /                           +4.93500000E-001 +1.30000000E+057 -1.30000000E+001 +7.89720000E+004 /
PLOG /                           +9.86900000E-001 +6.10000000E+057 -1.31000000E+001 +8.01470000E+004 /
PLOG /                           +4.93500000E+000 +5.80000000E+057 -1.29000000E+001 +8.18710000E+004 /
PLOG /                           +9.86900000E+000 +3.40000000E+059 -1.33000000E+001 +8.42940000E+004 /
CHOCHO<=>HCO+HCO                                  +3.00000000E+060 -1.33000000E+001 +8.89930000E+004 !\Author: UB !\Ref: G. FRIEDRICHS ET AL. PHYS. CHEM. CHEM. PHYS. 10(2008) 6520-6533 !\Comment: WARNING 
PLOG /                           +9.86900000E-003 +1.00000000E+042 -9.70000000E+000 +7.35340000E+004 /
PLOG /                           +4.93500000E-002 +6.00000000E+048 -1.11000000E+001 +7.74620000E+004 /
PLOG /                           +9.86900000E-002 +1.70000000E+051 -1.16000000E+001 +7.91110000E+004 /
PLOG /                           +4.93500000E-001 +5.30000000E+055 -1.25000000E+001 +8.27740000E+004 /
PLOG /                           +9.86900000E-001 +1.90000000E+057 -1.28000000E+001 +8.43210000E+004 /
PLOG /                           +4.93500000E+000 +2.20000000E+059 -1.31000000E+001 +8.72580000E+004 /
PLOG /                           +9.86900000E+000 +3.00000000E+060 -1.33000000E+001 +8.89930000E+004 /
!___________________________________________________________________________________________________________ 
!\REACTIONCLASS: RH+R_ABSTRACTIONLUMPED
!___________________________________________________________________________________________________________ 
CHOCHO+OH=>HCO+CO+H2O                             +6.13299000E+004 +2.65000000E+000 -4.58640000E+003 !\Author: WARNING !\Ref: J. MENDES, C-W ZHOU, AND H. J. CURRAN. JPCA, 2014, 118, 12089-12104. !\Comment: WARNING 
CHOCHO+O=>HCO+CO+OH                               +5.94000000E+012 +0.00000000E+000 +1.86800000E+003 !\Author: UB !\Ref: ANALOGY TO CH3CHO+O<=>CH3CO+OH !\Comment: WARNING 
CHOCHO+HO2=>HCO+CO+H2O2                           +1.70000000E+013 +0.00000000E+000 +1.62900000E+004 !\Author: SP\REF !\Ref: WARNING !\Comment: WARNING 
CHOCHO+HO2=>HOCHO+CO+OH                           +3.30000000E-004 +3.99500000E+000 +3.00000000E+002 !\Author: UB !\Ref: G. DA SILVA J. PHYS. CHEM. A, 115(2011) 191-197 !\Comment: WARNING 
CHOCHO+O2=>HCO+CO+HO2                             +3.01000000E+013 +0.00000000E+000 +3.91500000E+004 !\Author: UB !\Ref: ANALOGY TO CH3CHO+O2<=>CH3CO+HO2 !\Comment: WARNING 
CHOCHO+H<=>CH2O+HCO                               +5.40000000E+013 +0.00000000E+000 +4.30000000E+003 !\Author: UB !\Ref: M. COLBERG, G. FRIEDRICHS, J. PHYS. CHEM. A, 110(2006) 160-170 !\Comment: WARNING 
!===========================================================================================================
!\ENDSUBSPECIES: CHOCHO
!===========================================================================================================
!----------------------------------------------------------------------------------------------------------------------------------
!\ENDSUBMECH: C2H4
!----------------------------------------------------------------------------------------------------------------------------------
!----------------------------------------------------------------------------------------------------------------------------------
!\SUBMECH: C2H2
!----------------------------------------------------------------------------------------------------------------------------------
!___________________________________________________________________________________________________________ 
!\REACTIONCLASS: RADICAL_ADDITIONO2
!___________________________________________________________________________________________________________ 
C2H2+O2<=>HCO+HCO                                 +6.10000000E+012 +0.00000000E+000 +5.32500000E+004 !\Author: UB !\Ref: GIMENEZ-LOPEZ ET AL. INT. J. CHEM. KINET. 48, 11(2016) 724-738 !\Comment: WARNING 
DUP
C2H2+O2<=>HCO+HCO                                 +1.70000000E+007 +1.67000000E+000 +7.09600000E+004 !\Author: UB !\Ref: GIMENEZ-LOPEZ ET AL. INT. J. CHEM. KINET. 48, 11(2016) 724-738 !\Comment: WARNING 
DUP
!___________________________________________________________________________________________________________ 
!\REACTIONCLASS: RH+R_ABSTRACTION
!___________________________________________________________________________________________________________ 
C2H+H2<=>H+C2H2                                   +4.10000000E+005 +2.39000000E+000 +8.64000000E+002 !\Author: UB !\Ref: L.B. HARDING ET AL. J. CHEM. PHYS. 76, 10(1982) 5172 !\Comment: WARNING 
C2H2+OH<=>C2H+H2O                                 +2.63200000E+006 +2.14000000E+000 +1.70600000E+004 !\Author: WARNING !\Ref: SJK J. PHYS. CHEM A 2005, 109, 6045-6055 !\Comment: WARNING 
!___________________________________________________________________________________________________________ 
!\REACTIONCLASS: RH<=>PRODUCTS
!___________________________________________________________________________________________________________ 
C2H+H(+M)<=>C2H2(+M)                              +2.25000000E+013 +3.20000000E-001 +0.00000000E+000 !\Author: UB !\Ref: L.B.HARDING, Y.GEORGIEVSKII, S.J.KLIPPENSTEIN, J.PHYS.CHEM.A. 109(2005) 4646-4656 !\Comment: WARNING 
LOW /                                             +3.75000000E+033 -4.80000000E+000 +1.90000000E+003 /
TROE /                           +6.46000000E-001 +1.32000000E+002 +1.31500000E+003 +5.56600000E+003 /
HE / +0.7000 / AR / +0.7000 / CO / +1.5000 / CO2 / +2.0000 / CH4 / +2.0000 / H2 / +2.0000 / C2H6 / +3.0000 / H2O / +6.0000 / 
C2H2(+M)<=>H2CC(+M)                               +8.00000000E+014 -5.20000000E-001 +5.07500000E+004 !\Author: WARNING !\Ref: 99 LAS / WA !\Comment: WARNING 
LOW /                                             +2.45000000E+015 -6.40000000E-001 +4.97000000E+004 /
CO / +1.5000 / CO2 / +2.0000 / CH4 / +2.0000 / H2 / +2.0000 / C2H4 / +2.5000 / C2H2 / +2.5000 / C2H6 / +3.0000 / H2O / +6.0000 / 
!___________________________________________________________________________________________________________ 
!\REACTIONCLASS: RADICAL_ADDITIONHCO
!___________________________________________________________________________________________________________ 
C2H2+HCO<=>C2H3+CO                                +1.00000000E+007 +2.00000000E+000 +6.00000000E+003 !\Author: WARNING !\Ref: GRI 3.0 AND USC II !\Comment: WARNING 
!___________________________________________________________________________________________________________ 
!\REACTIONCLASS: RADICAL_ADDITIONCH3O2
!___________________________________________________________________________________________________________ 
C2H2+CH3O2<=>CH2O+CH2CHO                          +4.45800000E-003 +4.30100000E+000 +9.04302000E+003 !\Author: UB !\Ref: K EST. BASED ON TOTAL K FOR C2H2+HO2, P'S BASED ON ADD-ISOM-BETA-S !\Comment: WARNING 
!___________________________________________________________________________________________________________ 
!\REACTIONCLASS: RADICAL_ADDITIONOH
!___________________________________________________________________________________________________________ 
C2H2+OH<=>HCCOH+H                                 +7.34700000E+006 +1.89000000E+000 +1.36000000E+004 !\Author: WARNING !\Ref: SJK J. PHYS. CHEM A 2005, 109, 6045-6055 !\Comment: WARNING 
PLOG /                           +1.00000000E-002 +2.80000000E+005 +2.28000000E+000 +1.24200000E+004 /
PLOG /                           +2.50000000E-002 +7.46700000E+005 +2.16000000E+000 +1.25500000E+004 /
PLOG /                           +1.00000000E-001 +1.77600000E+006 +2.04000000E+000 +1.26700000E+004 /
PLOG /                           +1.00000000E+000 +2.41500000E+006 +2.00000000E+000 +1.27100000E+004 /
PLOG /                           +1.00000000E+001 +3.21000000E+006 +1.97000000E+000 +1.28100000E+004 /
PLOG /                           +1.00000000E+002 +7.34700000E+006 +1.89000000E+000 +1.36000000E+004 /
C2H2+OH<=>CH2CO+H                                 +1.45700000E+004 +2.45000000E+000 +4.47700000E+003 !\Author: WARNING !\Ref: SJK J. PHYS. CHEM A 2005, 109, 6045-6055 !\Comment: WARNING 
PLOG /                           +1.00000000E-002 +1.57800000E+003 +2.56000000E+000 -8.44500000E+002 /
PLOG /                           +2.50000000E-002 +1.51800000E+004 +2.28000000E+000 -2.92100000E+002 /
PLOG /                           +1.00000000E-001 +3.01700000E+005 +1.92000000E+000 +5.98100000E+002 /
PLOG /                           +1.00000000E+000 +7.52800000E+006 +1.55000000E+000 +2.10600000E+003 /
PLOG /                           +1.00000000E+001 +5.10100000E+006 +1.65000000E+000 +3.40000000E+003 /
PLOG /                           +1.00000000E+002 +1.45700000E+004 +2.45000000E+000 +4.47700000E+003 /
C2H2+OH<=>CH3+CO                                  +8.25000000E+005 +1.77000000E+000 +4.69700000E+003 !\Author: WARNING !\Ref: SJK J. PHYS. CHEM A 2005, 109, 6045-6055 !\Comment: WARNING 
PLOG /                           +1.00000000E-002 +4.75700000E+005 +1.68000000E+000 -3.29800000E+002 /
PLOG /                           +2.50000000E-002 +4.37200000E+006 +1.40000000E+000 +2.26500000E+002 /
PLOG /                           +1.00000000E-001 +7.64800000E+007 +1.05000000E+000 +1.11500000E+003 /
PLOG /                           +1.00000000E+000 +1.27700000E+009 +7.30000000E-001 +2.57900000E+003 /
PLOG /                           +1.00000000E+001 +4.31200000E+008 +9.20000000E-001 +3.73600000E+003 /
PLOG /                           +1.00000000E+002 +8.25000000E+005 +1.77000000E+000 +4.69700000E+003 /
C2H2+OH<=>C2H2OH                                  +6.20000000E+020 -2.80000000E+000 +2.83100000E+003 !\Author: WARNING !\Ref: SJK J. PHYS. CHEM A 2005, 109, 6045-6055 !\Comment: WARNING 
PLOG /                           +1.00000000E-002 +2.90000000E+064 -1.85700000E+001 +1.00090000E+004 /
PLOG /                           +1.00000000E-002 +2.60000000E+033 -7.36000000E+000 +6.39200000E+003 /
PLOG /                           +2.50000000E-002 +4.70000000E+059 -1.68700000E+001 +9.08700000E+003 /
PLOG /                           +2.50000000E-002 +4.40000000E+032 -7.02000000E+000 +5.93300000E+003 /
PLOG /                           +1.00000000E-001 +1.20000000E+028 -5.56000000E+000 +3.72400000E+003 /
PLOG /                           +1.00000000E-001 +6.40000000E+042 -9.96000000E+000 +1.17370000E+004 /
PLOG /                           +1.00000000E+000 +1.90000000E+044 -1.13800000E+001 +6.29900000E+003 /
PLOG /                           +1.00000000E+000 +3.50000000E+031 -6.20000000E+000 +6.63500000E+003 /
PLOG /                           +1.00000000E+001 +1.50000000E+024 -4.06000000E+000 +3.26100000E+003 /
PLOG /                           +1.00000000E+001 +4.50000000E+031 -5.92000000E+000 +8.76100000E+003 /
PLOG /                           +1.00000000E+002 +6.20000000E+020 -2.80000000E+000 +2.83100000E+003 /
PLOG /                           +1.00000000E+002 +1.60000000E+029 -4.91000000E+000 +9.73400000E+003 /
!___________________________________________________________________________________________________________ 
!\REACTIONCLASS: RADICAL_ADDITIONO
!___________________________________________________________________________________________________________ 
C2H2+O<=>CH2+CO                                   +7.39500000E+008 +1.28000000E+000 +2.47200000E+003 !\Author: SP !\Ref: NGUYEN ET AL. J.PHYS.CHEM A 2006, 110, 6696-6706 !\Comment: WARNING 
C2H2+O<=>HCCO+H                                   +2.95800000E+009 +1.28000000E+000 +2.47200000E+003 !\Author: SP !\Ref: NGUYEN ET AL. J.PHYS.CHEM A 2006, 110, 6696-6706 !\Comment: WARNING 
C2H2+O<=>CHCHO                                    +3.80000000E+044 -9.63000000E+000 +3.76000000E+004 !\Author: UB !\Ref: DAVIS AND LAW J. PHYS. CHEM. A 1999, 103, 5889-589 !\Comment: ANALOGY TO THE DECOMPOSITION OF ALLYL RADICAL 
!___________________________________________________________________________________________________________ 
!\REACTIONCLASS: RADICAL_ADDITIONHO2
!___________________________________________________________________________________________________________ 
C2H2+HO2<=>CHCHO+OH                               +1.12000000E+011 +4.80000000E-001 +1.77000000E+004 !\Author: UB !\Ref: GIMENEZ-LOPEZ ET AL. INT. J. CHEM. KINET. 48, 11(2016) 724-738 !\Comment: WARNING 
PLOG /                           +1.00000000E-002 +4.22000000E+009 +9.10000000E-001 +1.85000000E+004 /
PLOG /                           +1.00000000E-002 +1.85000000E+007 +1.54000000E+000 +1.47000000E+004 /
PLOG /                           +1.00000000E-001 +4.56000000E+009 +9.00000000E-001 +1.86000000E+004 /
PLOG /                           +1.00000000E-001 +1.91000000E+007 +1.54000000E+000 +1.47000000E+004 /
PLOG /                           +3.16000000E-001 +5.23000000E+009 +8.80000000E-001 +1.86000000E+004 /
PLOG /                           +3.16000000E-001 +2.02000000E+007 +1.54000000E+000 +1.47000000E+004 /
PLOG /                           +1.00000000E+000 +1.20000000E+010 +7.70000000E-001 +1.90000000E+004 /
PLOG /                           +1.00000000E+000 +1.92000000E+007 +1.56000000E+000 +1.48000000E+004 /
PLOG /                           +3.16000000E+000 +2.68000000E+009 +9.90000000E-001 +1.88000000E+004 /
PLOG /                           +3.16000000E+000 +1.13000000E+008 +1.32000000E+000 +1.51000000E+004 /
PLOG /                           +1.00000000E+001 +4.15000000E+010 +6.10000000E-001 +2.07000000E+004 /
PLOG /                           +1.00000000E+001 +1.24000000E+008 +1.36000000E+000 +1.54000000E+004 /
PLOG /                           +3.16000000E+001 +2.85000000E+008 +1.23000000E+000 +1.60000000E+004 /
PLOG /                           +3.16000000E+001 +1.28000000E+007 +1.59000000E+000 +1.59000000E+004 /
PLOG /                           +1.00000000E+002 +1.12000000E+011 +4.80000000E-001 +1.77000000E+004 /
PLOG /                           +1.00000000E+002 +5.55000000E+006 +1.73000000E+000 +1.60000000E+004 /
C2H2+HO2<=>CH2CHO+O                               +5.78000000E+018 -2.09000000E+000 +2.43500000E+004 !\Author: UB !\Ref: GIMENEZ-LOPEZ ET AL. INT. J. CHEM. KINET. 48, 11(2016) 724-738 !\Comment: WARNING 
PLOG /                           +1.00000000E-002 +5.50000000E+006 +1.19000000E+000 +1.28800000E+004 /
PLOG /                           +1.00000000E-002 +2.94000000E-004 +4.16000000E+000 +7.73600000E+003 /
PLOG /                           +1.00000000E-001 +1.16000000E+008 +7.70000000E-001 +1.36000000E+004 /
PLOG /                           +1.00000000E-001 +6.14000000E-003 +3.81000000E+000 +8.39400000E+003 /
PLOG /                           +3.16000000E-001 +1.20000000E+007 +1.09000000E+000 +1.30500000E+004 /
PLOG /                           +3.16000000E-001 +5.44000000E-004 +4.09000000E+000 +8.04400000E+003 /
PLOG /                           +1.00000000E+000 +3.02000000E+007 +9.80000000E-001 +1.33100000E+004 /
PLOG /                           +1.00000000E+000 +2.48000000E-004 +4.19000000E+000 +8.20300000E+003 /
PLOG /                           +3.16000000E+000 +1.98000000E+074 -1.63300000E+001 +1.09200000E+005 /
PLOG /                           +3.16000000E+000 +6.57000000E+004 +1.85000000E+000 +1.23600000E+004 /
PLOG /                           +1.00000000E+001 +7.50000000E+014 -1.17000000E+000 +1.83500000E+004 /
PLOG /                           +1.00000000E+001 +2.92000000E-001 +3.38000000E+000 +1.05900000E+004 /
PLOG /                           +3.16000000E+001 +8.63000000E+018 -2.27000000E+000 +2.22300000E+004 /
PLOG /                           +3.16000000E+001 +1.95000000E+000 +3.17000000E+000 +1.17400000E+004 /
PLOG /                           +1.00000000E+002 +5.78000000E+018 -2.09000000E+000 +2.43500000E+004 /
PLOG /                           +1.00000000E+002 +1.10000000E-001 +3.52000000E+000 +1.19800000E+004 /
C2H2+HO2<=>CHOCHO+H                               +5.91000000E+021 -3.32000000E+000 +2.50300000E+004 !\Author: UB !\Ref: GIMENEZ-LOPEZ ET AL. INT. J. CHEM. KINET. 48, 11(2016) 724-738 !\Comment: WARNING 
PLOG /                           +1.00000000E-002 +8.51000000E+007 +4.80000000E-001 +1.17200000E+004 /
PLOG /                           +1.00000000E-002 +2.43000000E-006 +4.43000000E+000 +5.57800000E+003 /
PLOG /                           +1.00000000E-001 +7.43000000E+007 +5.00000000E-001 +1.16900000E+004 /
PLOG /                           +1.00000000E-001 +2.00000000E-006 +4.45000000E+000 +5.56400000E+003 /
PLOG /                           +3.16000000E-001 +7.91000000E+007 +4.90000000E-001 +1.17000000E+004 /
PLOG /                           +3.16000000E-001 +1.81000000E-006 +4.46000000E+000 +5.65400000E+003 /
PLOG /                           +1.00000000E+000 +2.18000000E+009 +6.00000000E-002 +1.24700000E+004 /
PLOG /                           +1.00000000E+000 +2.24000000E-005 +4.17000000E+000 +6.41600000E+003 /
PLOG /                           +3.16000000E+000 +7.00000000E+049 -1.01800000E+001 +7.71100000E+004 /
PLOG /                           +3.16000000E+000 +7.65000000E+005 +1.18000000E+000 +1.13400000E+004 /
PLOG /                           +1.00000000E+001 +4.06000000E+016 -2.03000000E+000 +1.76300000E+004 /
PLOG /                           +1.00000000E+001 +2.01000000E-002 +3.38000000E+000 +8.69600000E+003 /
PLOG /                           +3.16000000E+001 +9.38000000E+016 -2.03000000E+000 +1.95900000E+004 /
PLOG /                           +3.16000000E+001 +6.06000000E-003 +3.53000000E+000 +9.21700000E+003 /
PLOG /                           +1.00000000E+002 +5.91000000E+021 -3.32000000E+000 +2.50300000E+004 /
PLOG /                           +1.00000000E+002 +6.76000000E-002 +3.27000000E+000 +1.07600000E+004 /
C2H2+HO2<=>CH2CO+OH                               +3.58000000E+003 +1.97000000E+000 +2.30100000E+004 !\Author: UB !\Ref: GIMENEZ-LOPEZ ET AL. INT. J. CHEM. KINET. 48, 11(2016) 724-738 !\Comment: WARNING 
PLOG /                           +1.00000000E-002 +6.25000000E-007 +4.75000000E+000 +1.55300000E+004 /
PLOG /                           +1.00000000E-002 +1.31000000E-014 +6.58000000E+000 +1.02700000E+004 /
PLOG /                           +1.00000000E-001 +6.70000000E-007 +4.74000000E+000 +1.55500000E+004 /
PLOG /                           +1.00000000E-001 +1.29000000E-014 +6.59000000E+000 +1.03300000E+004 /
PLOG /                           +3.16000000E-001 +4.18000000E-007 +4.81000000E+000 +1.54100000E+004 /
PLOG /                           +3.16000000E-001 +3.99000000E-014 +6.36000000E+000 +1.02700000E+004 /
PLOG /                           +1.00000000E+000 +5.28000000E-007 +4.78000000E+000 +1.54600000E+004 /
PLOG /                           +1.00000000E+000 +3.28000000E-015 +6.70000000E+000 +1.00900000E+004 /
PLOG /                           +3.16000000E+000 +1.04000000E-006 +4.69000000E+000 +1.56400000E+004 /
PLOG /                           +3.16000000E+000 +8.71000000E-021 +8.30000000E+000 +8.10700000E+003 /
PLOG /                           +1.00000000E+001 +4.68000000E-005 +4.22000000E+000 +1.67800000E+004 /
PLOG /                           +1.00000000E+001 +8.36000000E-022 +8.76000000E+000 +8.80400000E+003 /
PLOG /                           +3.16000000E+001 +8.99000000E-001 +2.97000000E+000 +1.97300000E+004 /
PLOG /                           +3.16000000E+001 +6.87000000E-014 +6.67000000E+000 +1.31300000E+004 /
PLOG /                           +1.00000000E+002 +3.58000000E+003 +1.97000000E+000 +2.30100000E+004 /
PLOG /                           +1.00000000E+002 +6.63000000E-012 +6.15000000E+000 +1.47300000E+004 /
C2H2+HO2<=>CH2O+HCO                               +2.47000000E+016 -1.70000000E+000 +2.00300000E+004 !\Author: UB !\Ref: GIMENEZ-LOPEZ ET AL. INT. J. CHEM. KINET. 48, 11(2016) 724-738 !\Comment: WARNING 
PLOG /                           +1.00000000E-002 +3.90000000E+013 -1.17000000E+000 +1.37500000E+004 /
PLOG /                           +1.00000000E-002 +8.43000000E+000 +2.56000000E+000 +7.38200000E+003 /
PLOG /                           +1.00000000E-001 +4.26000000E+000 +2.64000000E+000 +7.25300000E+003 /
PLOG /                           +1.00000000E-001 +1.56000000E+013 -1.05000000E+000 +1.35200000E+004 /
PLOG /                           +3.16000000E-001 +2.59000000E-006 +4.34000000E+000 +4.52500000E+003 /
PLOG /                           +3.16000000E-001 +6.90000000E+009 -0.00000000E+000 +1.17200000E+004 /
PLOG /                           +1.00000000E+000 +3.33000000E+102 -2.41800000E+001 +1.38600000E+005 /
PLOG /                           +1.00000000E+000 +8.07000000E+007 +6.00000000E-001 +1.08500000E+004 /
PLOG /                           +3.16000000E+000 +5.22000000E+015 -1.75000000E+000 +1.51800000E+004 /
PLOG /                           +3.16000000E+000 +3.54000000E+000 +2.69000000E+000 +8.02500000E+003 /
PLOG /                           +1.00000000E+001 +7.32000000E+035 -7.77000000E+000 +2.69700000E+004 /
PLOG /                           +1.00000000E+001 +9.84000000E+006 +9.10000000E-001 +1.17100000E+004 /
PLOG /                           +3.16000000E+001 +1.78000000E+028 -5.30000000E+000 +2.51300000E+004 /
PLOG /                           +3.16000000E+001 +1.79000000E+004 +1.70000000E+000 +1.12500000E+004 /
PLOG /                           +1.00000000E+002 +2.47000000E+016 -1.70000000E+000 +2.00300000E+004 /
PLOG /                           +1.00000000E+002 +4.32000000E-006 +4.31000000E+000 +6.82900000E+003 /
C2H2+HO2=>CH2O+H+CO                               +5.77000000E+016 -1.70000000E+000 +2.00300000E+004 !\Author: UB !\Ref: GIMENEZ-LOPEZ ET AL. INT. J. CHEM. KINET. 48, 11(2016) 724-738 !\Comment: WARNING 
PLOG /                           +1.00000000E-002 +9.10000000E+013 -1.17000000E+000 +1.37500000E+004 /
PLOG /                           +1.00000000E-002 +1.97000000E+001 +2.56000000E+000 +7.38200000E+003 /
PLOG /                           +1.00000000E-001 +9.94000000E+000 +2.64000000E+000 +7.25300000E+003 /
PLOG /                           +1.00000000E-001 +3.63000000E+013 -1.05000000E+000 +1.35200000E+004 /
PLOG /                           +3.16000000E-001 +6.05000000E-006 +4.34000000E+000 +4.52500000E+003 /
PLOG /                           +3.16000000E-001 +1.61000000E+010 -0.00000000E+000 +1.17200000E+004 /
PLOG /                           +1.00000000E+000 +7.77000000E+102 -2.41800000E+001 +1.38600000E+005 /
PLOG /                           +1.00000000E+000 +1.88000000E+008 +6.00000000E-001 +1.08500000E+004 /
PLOG /                           +3.16000000E+000 +1.22000000E+016 -1.75000000E+000 +1.51800000E+004 /
PLOG /                           +3.16000000E+000 +8.26000000E+000 +2.69000000E+000 +8.02500000E+003 /
PLOG /                           +1.00000000E+001 +1.71000000E+036 -7.77000000E+000 +2.69700000E+004 /
PLOG /                           +1.00000000E+001 +2.30000000E+007 +9.10000000E-001 +1.17100000E+004 /
PLOG /                           +3.16000000E+001 +4.14000000E+028 -5.30000000E+000 +2.51300000E+004 /
PLOG /                           +3.16000000E+001 +4.19000000E+004 +1.70000000E+000 +1.12500000E+004 /
PLOG /                           +1.00000000E+002 +5.77000000E+016 -1.70000000E+000 +2.00300000E+004 /
PLOG /                           +1.00000000E+002 +1.01000000E-005 +4.31000000E+000 +6.82900000E+003 /
C2H2+HO2<=>CO+CH3O                                +1.17000000E+018 -2.57000000E+000 +2.23600000E+004 !\Author: UB !\Ref: GIMENEZ-LOPEZ ET AL. INT. J. CHEM. KINET. 48, 11(2016) 724-738 !\Comment: WARNING 
PLOG /                           +1.00000000E-002 +3.54000000E+011 +0.00000000E+000 +4.95100000E+004 /
PLOG /                           +1.00000000E-002 +2.89000000E+004 +1.23000000E+000 +9.90300000E+003 /
PLOG /                           +1.00000000E-001 +2.78000000E+008 +1.00000000E-002 +1.19200000E+004 /
PLOG /                           +1.00000000E-001 +9.67000000E-007 +4.15000000E+000 +5.17300000E+003 /
PLOG /                           +3.16000000E-001 +8.06000000E+007 +1.80000000E-001 +1.16500000E+004 /
PLOG /                           +3.16000000E-001 +1.84000000E-008 +4.62000000E+000 +4.51700000E+003 /
PLOG /                           +1.00000000E+000 +8.94000000E+069 -1.58500000E+001 +1.02500000E+005 /
PLOG /                           +1.00000000E+000 +5.38000000E+005 +8.60000000E-001 +1.07000000E+004 /
PLOG /                           +3.16000000E+000 +5.66000000E+012 -1.25000000E+000 +1.45700000E+004 /
PLOG /                           +3.16000000E+000 +5.37000000E-004 +3.42000000E+000 +7.21800000E+003 /
PLOG /                           +1.00000000E+001 +3.30000000E+023 -4.45000000E+000 +2.12100000E+004 /
PLOG /                           +3.16000000E+001 +2.43000000E+022 -3.96000000E+000 +2.26500000E+004 /
PLOG /                           +3.16000000E+001 +8.11000000E+000 +2.30000000E+000 +1.05600000E+004 /
PLOG /                           +1.00000000E+002 +1.17000000E+018 -2.57000000E+000 +2.23600000E+004 /
PLOG /                           +1.00000000E+002 +6.86000000E-004 +3.42000000E+000 +9.32900000E+003 /
C2H2+HO2<=>CO2+CH3                                +1.71000000E+015 -1.80000000E+000 +2.03700000E+004 !\Author: UB !\Ref: GIMENEZ-LOPEZ ET AL. INT. J. CHEM. KINET. 48, 11(2016) 724-738 !\Comment: WARNING 
PLOG /                           +1.00000000E-002 +1.15000000E-007 +4.31000000E+000 +4.61400000E+003 /
PLOG /                           +1.00000000E-002 +2.01000000E+008 +0.00000000E+000 +1.17900000E+004 /
PLOG /                           +1.00000000E-001 +1.10000000E-007 +4.32000000E+000 +4.62200000E+003 /
PLOG /                           +1.00000000E-001 +2.01000000E+008 +0.00000000E+000 +1.17800000E+004 /
PLOG /                           +3.16000000E-001 +1.75000000E+142 -3.50400000E+001 +1.88700000E+005 /
PLOG /                           +3.16000000E-001 +1.55000000E+005 +9.50000000E-001 +1.02000000E+004 /
PLOG /                           +1.00000000E+000 +3.96000000E+084 -1.98000000E+001 +1.19800000E+005 /
PLOG /                           +1.00000000E+000 +1.38000000E+006 +6.80000000E-001 +1.08100000E+004 /
PLOG /                           +3.16000000E+000 +5.02000000E+013 -1.60000000E+000 +1.49800000E+004 /
PLOG /                           +3.16000000E+000 +9.29000000E-003 +3.00000000E+000 +7.65900000E+003 /
PLOG /                           +1.00000000E+001 +8.56000000E+028 -6.15000000E+000 +2.40300000E+004 /
PLOG /                           +1.00000000E+001 +1.86000000E+004 +1.26000000E+000 +1.12300000E+004 /
PLOG /                           +3.16000000E+001 +1.28000000E+027 -5.42000000E+000 +2.53800000E+004 /
PLOG /                           +3.16000000E+001 +2.89000000E+002 +1.79000000E+000 +1.12400000E+004 /
PLOG /                           +1.00000000E+002 +1.71000000E+015 -1.80000000E+000 +2.03700000E+004 /
PLOG /                           +1.00000000E+002 +3.90000000E-007 +4.21000000E+000 +7.31400000E+003 /
C2H2+HO2<=>C2H3OO                                 +2.53000000E+035 -7.26000000E+000 +2.63900000E+004 !\Author: UB !\Ref: GIMENEZ-LOPEZ ET AL. INT. J. CHEM. KINET. 48, 11(2016) 724-738 !\Comment: WARNING 
PLOG /                           +1.00000000E-002 +4.99000000E+006 -1.02000000E+000 +9.15200000E+003 /
PLOG /                           +1.00000000E-002 +1.88000000E+026 -8.34000000E+000 +9.24900000E+003 /
PLOG /                           +1.00000000E-001 +6.02000000E+017 -3.82000000E+000 +1.07900000E+004 /
PLOG /                           +1.00000000E-001 +5.26000000E+129 -4.17400000E+001 +3.59300000E+004 /
PLOG /                           +3.16000000E-001 +2.47000000E+048 -1.28200000E+001 +2.52200000E+004 /
PLOG /                           +3.16000000E-001 +1.96000000E+018 -3.67000000E+000 +1.04800000E+004 /
PLOG /                           +1.00000000E+000 +4.06000000E+050 -1.30700000E+001 +2.72200000E+004 /
PLOG /                           +1.00000000E+000 +4.93000000E+021 -4.37000000E+000 +1.22200000E+004 /
PLOG /                           +3.16000000E+000 +9.08000000E+046 -1.15700000E+001 +2.68800000E+004 /
PLOG /                           +3.16000000E+000 +1.92000000E+022 -4.28000000E+000 +1.30800000E+004 /
PLOG /                           +1.00000000E+001 +4.60000000E+043 -1.02400000E+001 +2.69300000E+004 /
PLOG /                           +1.00000000E+001 +2.11000000E+021 -3.78000000E+000 +1.33800000E+004 /
PLOG /                           +3.16000000E+001 +5.61000000E+038 -8.49000000E+000 +2.62100000E+004 /
PLOG /                           +3.16000000E+001 +1.39000000E+020 -3.30000000E+000 +1.34100000E+004 /
PLOG /                           +1.00000000E+002 +2.53000000E+035 -7.26000000E+000 +2.63900000E+004 /
PLOG /                           +1.00000000E+002 +1.42000000E+019 -2.91000000E+000 +1.34200000E+004 /
!===========================================================================================================
!\SUBSPECIES: H2CC
!===========================================================================================================
!___________________________________________________________________________________________________________ 
!\REACTIONCLASS: RADICAL_ADDITIONMISC
!___________________________________________________________________________________________________________ 
H2CC+OH<=>CH2CO+H                                 +2.00000000E+013 +0.00000000E+000 +0.00000000E+000 !\Author: WARNING !\Ref: USC II !\Comment: WARNING 
H2CC+O2<=>HCO+HCO                                 +1.00000000E+013 +0.00000000E+000 +0.00000000E+000 !\Author: UB !\Ref: FROM USCII/A.LASKIN, H.WANG CHEM. PHYS. LETT. 30(1999) 43-49 !\Comment: WARNING 
H2CC+H<=>C2H2+H                                   +1.00000000E+014 +0.00000000E+000 +0.00000000E+000 !\Author: WARNING !\Ref: USC II !\Comment: WARNING 
!===========================================================================================================
!\ENDSUBSPECIES: H2CC
!===========================================================================================================
!===========================================================================================================
!\SUBSPECIES: C2H
!===========================================================================================================
!___________________________________________________________________________________________________________ 
!\REACTIONCLASS: RADICAL_ADDITION
!___________________________________________________________________________________________________________ 
C2H+O2<=>CO2+CHV                                  +2.17000000E+010 +0.00000000E+000 +0.00000000E+000 !\Author: WARNING !\Ref: DEVRIENDT, VAN LOOK, CEURSTERS, AND PEETERS, CHEM PHYS LETT. 261(1996) 450, C2H+O2 !\Comment: WARNING 
C2H+O2=>CO+CO+H                                   +4.70000000E+013 -1.60000000E-001 +0.00000000E+000 !\Author: UB !\Ref: H. THIESEMANN, C.A. TAATJES, CHEM. PHYS. LETT. 270, 5-6(1997) 580-586 !\Comment: WARNING 
C2H+O<=>CO+CHV                                    +6.20000000E+012 +0.00000000E+000 +0.00000000E+000 !\Author: WARNING !\Ref: OHV KATHROTIA ET AL. COMB & FLAME 2010 !\Comment: WARNING 
C2H+O<=>CO+CH                                     +5.00000000E+013 +0.00000000E+000 +0.00000000E+000 !\Author: WARNING !\Ref: GRI3.0 !\Comment: WARNING 
C2+H2<=>C2H+H                                     +4.00000000E+005 +2.40000000E+000 +1.00000000E+003 !\Author: UB !\Ref: P. GLARBORG ET AL. COMBUST. FLAME, 115, 1(1998) 1-27 !\Comment: WARNING 
C2H+CH4<=>CH3+C2H2                                +7.20000000E+012 +0.00000000E+000 +9.76000000E+002 !\Author: UB !\Ref: B.J. OPANSKY ET AL. J. PHYS. CHEM., 100(1996) 4888-4892 !\Comment: WARNING 
!===========================================================================================================
!\ENDSUBSPECIES: C2H
!===========================================================================================================
!===========================================================================================================
!\SUBSPECIES: C2
!===========================================================================================================
!___________________________________________________________________________________________________________ 
!\REACTIONCLASS: MISC
!___________________________________________________________________________________________________________ 
C2+M<=>C+C+M                                      +1.50000000E+016 +0.00000000E+000 +1.42300000E+005 !\Author: UB !\Ref: T. KRUSE, P. ROTH, J. PHYS. CHEM. A, 101(1997) 2138-2146 !\Comment: WARNING 
C2+O<=>C+CO                                       +1.00000000E+014 +0.00000000E+000 +0.00000000E+000 !\Author: UB !\Ref: GIMENEZ-LOPEZ ET AL. INT. J. CHEM. KINET. 48, 11(2016) 724-738 !\Comment: WARNING 
C2+OH<=>C2O+H                                     +5.00000000E+013 +0.00000000E+000 +0.00000000E+000 !\Author: UB !\Ref: P. GLARBORG ET AL. COMBUST. FLAME, 115, 1(1998) 1-27 !\Comment: WARNING 
C2+O2<=>CO+CO                                     +9.00000000E+012 +0.00000000E+000 +9.80000000E+002 !\Author: UB !\Ref: S.L. BAUGHUM, R.C. OLDENBORG, AMERICAN CHEM. SOC. SYMP. SER., 249, ED. T.M. SLOANE, WASHINGTON DC, 1984, 257-266 !\Comment: WARNING 
!===========================================================================================================
!\ENDSUBSPECIES: C2
!===========================================================================================================
!===========================================================================================================
!\SUBSPECIES: C2O
!===========================================================================================================
!___________________________________________________________________________________________________________ 
!\REACTIONCLASS: MISC
!___________________________________________________________________________________________________________ 
C2O+M=>C+CO+M                                     +2.00000000E+015 +0.00000000E+000 +4.42000000E+004 !\Author: UB !\Ref: G. FRIEDRICHS ET AL. Z. PHYS. CHEM. 203(1998) 1-14 !\Comment: WARNING 
C2O+H<=>CH+CO                                     +1.30000000E+013 +0.00000000E+000 +0.00000000E+000 !\Author: UB !\Ref: W. BAUER ET AL. BER. BUNSENGES. PHYS. CHEM. 89(1985) 340 !\Comment: WARNING 
C2O+O<=>CO+CO                                     +5.20000000E+013 +0.00000000E+000 +0.00000000E+000 !\Author: UB !\Ref: W. BAUER ET AL. BER. BUNSENGES. PHYS. CHEM. 89(1985) 340 !\Comment: WARNING 
C2O+OH=>CO+CO+H                                   +2.00000000E+013 +0.00000000E+000 +0.00000000E+000 !\Author: UB !\Ref: GIMENEZ-LOPEZ ET AL. INT. J. CHEM. KINET. 48, 11(2016) 724-738 !\Comment: WARNING 
C2O+O2=>CO+CO+O                                   +1.00000000E+013 +0.00000000E+000 +2.60000000E+003 !\Author: UB !\Ref: K.H. BECKER ET AL. J. PHOTOCHEM. PHOTOBIOL. A, 64(1992) 1-14 !\Comment: D.G. WILLIAMSON K.D. BAYES JACS 89 
C2O+O2<=>CO+CO2                                   +1.00000000E+013 +0.00000000E+000 +2.60000000E+003 !\Author: UB !\Ref: K.H. BECKER ET AL. J. PHOTOCHEM. PHOTOBIOL. A, 64(1992) 1-14 !\Comment: D.G. WILLIAMSON K.D. BAYES JACS 89 
C2O+C<=>CO+C2                                     +1.00000000E+014 +0.00000000E+000 +0.00000000E+000 !\Author: UB !\Ref: G. FRIEDRICHS ET AL. Z. PHYS. CHEM. 203(1998) 1-14 !\Comment: WARNING 
!===========================================================================================================
!\ENDSUBSPECIES: C2O
!===========================================================================================================
!===========================================================================================================
!\SUBSPECIES: HCCOH
!===========================================================================================================
!___________________________________________________________________________________________________________ 
!\REACTIONCLASS: RADICAL_ADDITIONH
!___________________________________________________________________________________________________________ 
H+HCCOH<=>H2+HCCO                                 +3.00000000E+007 +2.00000000E+000 +1.00000000E+003 !\Author: UB !\Ref: GIMENEZ-LOPEZ ET AL. INT. J. CHEM. KINET. 48, 11(2016) 724-738 !\Comment: WARNING 
!___________________________________________________________________________________________________________ 
!\REACTIONCLASS: RADICAL_ADDITIONOH
!___________________________________________________________________________________________________________ 
OH+HCCOH<=>H2O+HCCO                               +1.00000000E+007 +2.00000000E+000 +1.00000000E+003 !\Author: UB !\Ref: GIMENEZ-LOPEZ ET AL. INT. J. CHEM. KINET. 48, 11(2016) 724-738 !\Comment: WARNING 
!===========================================================================================================
!\ENDSUBSPECIES: HCCOH
!===========================================================================================================
!===========================================================================================================
!\SUBSPECIES: C2H2OH
!===========================================================================================================
!___________________________________________________________________________________________________________ 
!\REACTIONCLASS: RH<=>PRODUCTS
!___________________________________________________________________________________________________________ 
C2H2OH<=>HCCOH+H                                  +5.50000000E+029 -5.05700000E+000 +5.23770000E+004 !\Author: UB !\Ref: W.-C. ING ET AL. FUEL PROC. TECH. 83, 1-3(2003) 111-145 !\Comment: WARNING 
PLOG /                           +4.00000000E-002 +4.40000000E+029 -6.15300000E+000 +5.13830000E+004 /
PLOG /                           +1.00000000E+000 +1.10000000E+031 -6.15300000E+000 +5.13830000E+004 /
PLOG /                           +1.00000000E+001 +1.50000000E+032 -6.16800000E+000 +5.22390000E+004 /
PLOG /                           +1.00000000E+002 +5.50000000E+029 -5.05700000E+000 +5.23770000E+004 /
!___________________________________________________________________________________________________________ 
!\REACTIONCLASS: RADICAL_ADDITIONH
!___________________________________________________________________________________________________________ 
C2H2OH+H<=>CH2CHO+H                               +5.00000000E+013 +0.00000000E+000 +0.00000000E+000 !\Author: UB !\Ref: P. GLARBORG ET AL. COMBUST. FLAME, 115, 1(1998) 1-27 !\Comment: WARNING 
C2H2OH+H<=>HCCOH+H2                               +2.40881250E+013 +0.00000000E+000 +0.00000000E+000 !\Author: UB !\Ref: TSANG AND HAMPSON, J. PHYS. CHEM. REF. DATA, 15 !\Comment: ESTIMATED BASED ON C2H3+H 
!___________________________________________________________________________________________________________ 
!\REACTIONCLASS: RADICAL_ADDITIONOH
!___________________________________________________________________________________________________________ 
C2H2OH+OH<=>HCCOH+H2O                             +3.01100000E+013 +0.00000000E+000 +0.00000000E+000 !\Author: UB !\Ref: TSANG AND HAMPSON, J. PHYS. CHEM. REF. DATA, 15 !\Comment: WARNING 
!___________________________________________________________________________________________________________ 
!\REACTIONCLASS: RADICAL_ADDITIONO
!___________________________________________________________________________________________________________ 
C2H2OH+O<=>CHOCHO+H                               +5.00000000E+013 +0.00000000E+000 +0.00000000E+000 !\Author: UB !\Ref: P. GLARBORG ET AL. COMBUST. FLAME, 115, 1(1998) 1-27 !\Comment: WARNING 
!___________________________________________________________________________________________________________ 
!\REACTIONCLASS: RADICAL_ADDITIONO2
!___________________________________________________________________________________________________________ 
C2H2OH+O2=CHOCHO+OH                               +1.80000000E+012 +0.00000000E+000 -1.87000000E+002 !\Author: SP !\Ref: GIMENEZ-LOPEZ ET AL. INT. J. CHEM. KINET. 48, 11(2016) 724-738 !\Comment: WARNING 
C2H2OH+O2=HOCHO+HCO                               +1.27800000E+022 -2.87100000E+000 +8.25130000E+003 !\Author: SP !\Ref: GIMENEZ-LOPEZ ET AL. INT. J. CHEM. KINET. 48, 11(2016) 724-738 !\Comment: WARNING 
DUP
C2H2OH+O2=HOCHO+HCO                               +5.89500000E+015 -1.19500000E+000 +1.19050000E+003 !\Author: SP !\Ref: GIMENEZ-LOPEZ ET AL. INT. J. CHEM. KINET. 48, 11(2016) 724-738 !\Comment: WARNING 
DUP
C2H2OH+O2=>HOCHO+H+CO                              +1.43500000E+022 -2.52800000E+000 +2.03454000E+004 !\Author: SP !\Ref: GIMENEZ-LOPEZ ET AL. INT. J. CHEM. KINET. 48, 11(2016) 724-738 !\Comment: WARNING 
!___________________________________________________________________________________________________________ 
!\REACTIONCLASS: RADICAL_ADDITIONMISC
!___________________________________________________________________________________________________________ 
C2H2OH+CH2O<=>C2H3OH+HCO                          +5.40000000E+003 +2.81000000E+000 +5.86000000E+003 !\Author: UB !\Ref: GIMENEZ-LOPEZ ET AL. INT. J. CHEM. KINET. 48, 11(2016) 724-738 !\Comment: WARNING 
C2H2OH+HCO<=>C2H3OH+CO                            +9.03300000E+013 +0.00000000E+000 +0.00000000E+000 !\Author: UB !\Ref: TSANG AND HAMPSON, J. PHYS. CHEM. REF. DATA, 15 !\Comment: BASE ON VINYL+RADICAL 
C2H2OH+CH3<=>HCCOH+CH4                            +2.05000000E+013 +0.00000000E+000 +0.00000000E+000 !\Author: UB !\Ref: A. FAHR ET AL. J. PHYS. CHEM. 95(1991) 3218-3224 !\Comment: BASE ON VINYL+RADICAL 
!===========================================================================================================
!\ENDSUBSPECIES: C2H2OH
!===========================================================================================================
!----------------------------------------------------------------------------------------------------------------------------------
!\ENDSUBMECH: C2H2
!----------------------------------------------------------------------------------------------------------------------------------
!----------------------------------------------------------------------------------------------------------------------------------
!\SUBMECH: CH3CHO
!----------------------------------------------------------------------------------------------------------------------------------
!___________________________________________________________________________________________________________ 
!\REACTIONCLASS: RH<=>PRODUCTS
!___________________________________________________________________________________________________________ 
CH3CHO(+M)<=>CH3+HCO(+M)                          +2.72000000E+022 -1.74000000E+000 +8.63550000E+004 !\Author: WARNING !\Ref: SIVARAMAKRISHNAN THE JOURNAL OF PHYSICAL CHEMISTRY A 28(2015) 7724-7733. !\Comment: WARNING 
LOW /                                             +1.14400000E+059 -1.13000000E+001 +9.59125000E+004 /
TROE /                           +1.83000000E-001 +4.62000000E+002 +1.67730000E+005 +1.58000000E+006 /
CH3CHO<=>CH4+CO                                   +1.63900000E+045 -9.10000000E+000 +9.27930000E+004 !\Author: WARNING !\Ref: SIVARAMAKRISHNAN THE JOURNAL OF PHYSICAL CHEMISTRY A 28(2015) 7724-7733. !\Comment: WARNING 
PLOG /                           +5.00000000E-002 +5.12400000E+045 -9.85000000E+000 +8.90180000E+004 /
PLOG /                           +1.00000000E-001 +1.43800000E+045 -9.65000000E+000 +8.79250000E+004 /
PLOG /                           +1.00000000E+000 +1.86700000E+045 -9.43000000E+000 +8.94150000E+004 /
PLOG /                           +1.00000000E+001 +1.63900000E+045 -9.10000000E+000 +9.27930000E+004 /
CH3CHO<=>CH2CO+H2                                 +2.21900000E+045 -9.55000000E+000 +9.48790000E+004 !\Author: WARNING !\Ref: SIVARAMAKRISHNAN THE JOURNAL OF PHYSICAL CHEMISTRY A 28(2015) 7724-7733. !\Comment: WARNING 
PLOG /                           +5.00000000E-002 +3.97900000E+044 -1.00700000E+001 +8.74280000E+004 /
PLOG /                           +1.00000000E-001 +7.38000000E+044 -1.00500000E+001 +8.84220000E+004 /
PLOG /                           +1.00000000E+000 +8.54400000E+044 -9.77000000E+000 +9.09050000E+004 /
PLOG /                           +1.00000000E+001 +2.21900000E+045 -9.55000000E+000 +9.48790000E+004 /
!___________________________________________________________________________________________________________ 
!\REACTIONCLASS: RH+R_ABSTRACTION
!___________________________________________________________________________________________________________ 
CH3CHO+O2<=>CH3CO+HO2                             +1.20000000E+005 +2.50000000E+000 +3.75600000E+004 !\Author: WARNING !\Ref: WARNING !\Comment: WARNING 
CH3CHO+O<=>CH3CO+OH                               +5.94000000E+012 +0.00000000E+000 +1.86800000E+003 !\Author: WARNING !\Ref: CURRAN, FIT TO NIST DATABASE !\Comment: WARNING 
CH3CHO+H=CH3CO+H2                                 +6.90000000E+005 +2.40000000E+000 +1.90500000E+003 !\Author: WARNING !\Ref: WARNING !\Comment: WARNING 
CH3CHO+H=CH2CHO+H2                                +1.05000000E+005 +2.50000000E+000 +8.04100000E+003 !\Author: WARNING !\Ref: WARNING !\Comment: WARNING 
CH3CHO+OH=CH3CO+H2O                               +2.80000000E+012 +0.00000000E+000 -7.09000000E+002 !\Author: SP !\Ref: S. WANG, D.F. DAVIDSON, R.K. HANSON, PROC. COMBUST. INST. 35(2015) 473-480. !\Comment: WARNING 
CH3CHO+OH<=>CH2CHO+H2O                            +8.50000000E+013 +0.00000000E+000 +5.31300000E+003 !\Author: SP !\Ref: S. WANG, D.F. DAVIDSON, R.K. HANSON, PROC. COMBUST. INST. 35(2015) 473-480. !\Comment: WARNING 
CH3CHO+HO2=CH3CO+H2O2                             +1.70000000E+013 +0.00000000E+000 +1.62930000E+004 !\Author: WARNING !\Ref: WARNING !\Comment: WARNING 
CH3CHO+HO2=CH2CHO+H2O2                            +1.10000000E+013 +0.00000000E+000 +2.32480000E+004 !\Author: WARNING !\Ref: WARNING !\Comment: WARNING 
CH3CHO+CH3<=>CH3CO+CH4                            +7.08000000E-004 +4.58000000E+000 +9.66000000E+002 !\Author: WARNING !\Ref: WARNING !\Comment: WARNING 
CH3CHO+CH3<=>CH2CHO+CH4                           +1.43700000E+000 +3.70000000E+000 +8.85700000E+003 !\Author: WARNING !\Ref: WARNING !\Comment: WARNING 
CH3CHO+C2H3<=>CH3CO+C2H4                          +1.65000000E+001 +3.17000000E+000 +9.39980000E+003 !\Author: WARNING !\Ref: KINETICS FROM FRANKLIN C GOLDSMITH J. PHYS. CHEM. A, 2012, 116(13), PP 3325? 3346 !\Comment: WARNING 
CH3CHO+CH3O2<=>CH3CO+CH3O2H                       +4.83000000E-001 +3.94000000E+000 +9.50000000E+003 !\Author: WARNING !\Ref: WARNING !\Comment: WARNING 
DUP
CH3CHO+CH3O2<=>CH3CO+CH3O2H                       +4.99000000E-006 +4.97560000E+000 +5.26820000E+003 !\Author: WARNING !\Ref: WARNING !\Comment: WARNING 
DUP
CH3CHO+CH3O2<=>CH2CHO+CH3O2H                      +8.23000000E-003 +4.27590000E+000 +1.68170000E+004 !\Author: WARNING !\Ref: WARNING !\Comment: WARNING 
DUP
CH3CHO+CH3O2<=>CH2CHO+CH3O2H                      +7.08000000E-009 +5.65710000E+000 +1.16990000E+004 !\Author: WARNING !\Ref: WARNING !\Comment: WARNING 
DUP
CH3CHO+CH3CO3<=>CH2CHO+CH3CO3H                    +2.54000000E-003 +4.35740000E+000 +1.34260000E+004 !\Author: WARNING !\Ref: WARNING !\Comment: WARNING 
DUP
CH3CHO+CH3CO3<=>CH2CHO+CH3CO3H                    +3.60000000E-011 +6.20000000E+000 +7.35080000E+003 !\Author: WARNING !\Ref: WARNING !\Comment: WARNING 
DUP
CH3CHO+CH3CO3<=>CH3CO+CH3CO3H                     +1.91580000E+000 +3.64260000E+000 +5.64190000E+003 !\Author: WARNING !\Ref: WARNING !\Comment: WARNING 
DUP
CH3CHO+CH3CO3<=>CH3CO+CH3CO3H                     +9.81000000E-004 +4.32010000E+000 +2.63610000E+003 !\Author: WARNING !\Ref: WARNING !\Comment: WARNING 
DUP
!___________________________________________________________________________________________________________ 
!\REACTIONCLASS: RADICAL_ADDITIONOH
!___________________________________________________________________________________________________________ 
CH3CHO+OH<=>CH3+HOCHO                             +3.00000000E+015 -1.07600000E+000 +0.00000000E+000 !\Author: WARNING !\Ref: TAYLOR ET AL. 1996 !\Comment: WARNING 
!===========================================================================================================
!\SUBSPECIES: CH3CO
!===========================================================================================================
!___________________________________________________________________________________________________________ 
!\REACTIONCLASS: RADICAL_ALPHA_SCISSION
!___________________________________________________________________________________________________________ 
CH3CO(+M)<=>CH3+CO(+M)                            +1.07000000E+012 +6.30000000E-001 +1.69000000E+004 !\Author: WARNING !\Ref: J. PHYS. CHEM. A 2006, 110, 5772-5781 !\Comment: WARNING 
LOW /                                             +5.65000000E+018 -9.70000000E-001 +1.46000000E+004 /
TROE /                           +6.29000000E-001 +8.73000000E+009 +5.52000000E+000 +7.60000000E+007 /
CH2CO+H=CH3CO                                     +2.30000000E+008 +1.61000000E+000 +2.62700000E+003 !\Author: WARNING !\Ref: WARNING !\Comment: WARNING 
!___________________________________________________________________________________________________________ 
!\REACTIONCLASS: R+R<=>RH_RH
!___________________________________________________________________________________________________________ 
CH3CO+H<=>CH2CO+H2                                +2.00000000E+013 +0.00000000E+000 +0.00000000E+000 !\Author: WARNING !\Ref: ESTIMATE !\Comment: WARNING 
CH3CO+O<=>CH2CO+OH                                +2.00000000E+013 +0.00000000E+000 +0.00000000E+000 !\Author: WARNING !\Ref: ESTIMATE !\Comment: WARNING 
CH3CO+CH3<=>CH2CO+CH4                             +5.00000000E+013 +0.00000000E+000 +0.00000000E+000 !\Author: WARNING !\Ref: ESTIMATE !\Comment: WARNING 
!___________________________________________________________________________________________________________ 
!\REACTIONCLASS: R+O2<=>PRODUCTS
!___________________________________________________________________________________________________________ 
CH3CO+O2=CH3CO3                                   +3.15000000E+059 -1.53000000E+001 +1.46000000E+004 !\Author: WARNING !\Ref: WARNING !\Comment: WARNING 
PLOG /                           +1.00000000E-001 +1.08000000E+095 -2.73360000E+001 +2.51410000E+004 /
PLOG /                           +1.00000000E-001 +1.21000000E+045 -1.17330000E+001 +5.35830000E+003 /
PLOG /                           +1.00000000E+000 +9.27000000E+068 -1.87000000E+001 +1.67000000E+004 /
PLOG /                           +1.00000000E+000 +6.18000000E+043 -1.10000000E+001 +5.69000000E+003 /
PLOG /                           +1.00000000E+001 +3.15000000E+059 -1.53000000E+001 +1.46000000E+004 /
PLOG /                           +1.00000000E+001 +2.46000000E+045 -1.14000000E+001 +6.41000000E+003 /
CH2CO2=CH2(S)+CO2                                 +1.24000000E+011 -8.50000000E-001 +1.65630000E+004 !\Author: WARNING !\Ref: WARNING !\Comment: WARNING 
!H2COCO#<=>CH2O+CO                                 +1.21000000E+012 +0.00000000E+000 +3.60000000E+004 !\Author: WARNING !\Ref: WARNING !\Comment: WARNING 
CH3CHO+CH3O<=>CH3CO+CH3OH                         +1.69000000E+005 +2.04380000E+000 +2.35320000E+003 !\Author: WARNING !\Ref: WARNING !\Comment: WARNING 
DUP
CH3CHO+CH3O<=>CH3CO+CH3OH                         +9.62000000E+003 +2.50050000E+000 +1.58950000E+002 !\Author: WARNING !\Ref: WARNING !\Comment: WARNING 
DUP
CH3CHO+CH3O<=>CH2CHO+CH3OH                        +2.65020000E+001 +3.45190000E+000 +5.87330000E+003 !\Author: WARNING !\Ref: WARNING !\Comment: WARNING 
DUP
CH3CHO+CH3O<=>CH2CHO+CH3OH                        +5.64000000E-006 +4.93000000E+000 +6.27690000E+002 !\Author: WARNING !\Ref: WARNING !\Comment: WARNING 
DUP
CH2CHO+HO2=>CO+CH2O+H2O                           +1.00000000E+013 +0.00000000E+000 +0.00000000E+000 !\Author: WARNING !\Ref: WARNING !\Comment: WARNING 
CH2CHO+HO2=>HCO+CH2O+OH                           +1.00000000E+013 +0.00000000E+000 +0.00000000E+000 !\Author: WARNING !\Ref: WARNING !\Comment: WARNING 
!===========================================================================================================
!\ENDSUBSPECIES: CH3CO
!===========================================================================================================
!===========================================================================================================
!\SUBSPECIES: C2H3OH
!===========================================================================================================
!___________________________________________________________________________________________________________ 
!\REACTIONCLASS: RH<=>PRODUCTS
!___________________________________________________________________________________________________________ 
C2H3OH(+M)<=>CH3CHO(+M)                           +9.66000000E+023 -3.29000000E+000 +5.99875300E+004 !\Author: SP !\Ref: E.E. DAMES, INT. J. CHEM. KINET. 46(2014) 176-188 !\Comment: WARNING 
LOW /                                             +2.87000000E+043 -8.12000000E+000 +5.21984900E+004 /
TROE /                           +5.00000000E-001 +8.63000000E+002 +3.20000000E+002 +1.00000000E+005 /
!___________________________________________________________________________________________________________ 
!\REACTIONCLASS: RH+R_ABSTRACTION
!___________________________________________________________________________________________________________ 
C2H3OH+O2<=>CH2CHO+HO2                            +5.31000000E+011 +2.10000000E-001 +3.98300000E+004 !\Author: WARNING !\Ref: ETHENOL CHEMISTRY FROM CURRAN / YASUNAGA !\Comment: WARNING 
C2H3OH+O<=>CH2CHO+OH                              +1.87500000E+006 +1.90000000E+000 -8.60000000E+002 !\Author: WARNING !\Ref: ETHENOL CHEMISTRY FROM CURRAN / YASUNAGA !\Comment: WARNING 
C2H3OH+H<=>CH2CHO+H2                              +1.48000000E+003 +3.07700000E+000 +7.22000000E+003 !\Author: WARNING !\Ref: ENOL+H RAO |J. PHYS. CHEM. A 2011, 115, 1602-1608, !\Comment: WARNING 
C2H3OH+OH<=>CH2CHO+H2O                            +3.33000000E+009 +1.10000000E+000 +5.40500000E+002 !\Author: WARNING !\Ref: ETHENOL CHEMISTRY FROM CURRAN / YASUNAGA !\Comment: WARNING 
C2H3OH+CH3<=>CH2CHO+CH4                           +2.03000000E-008 +5.90000000E+000 +1.05200000E+003 !\Author: WARNING !\Ref: ETHENOL CHEMISTRY FROM CURRAN / YASUNAGA !\Comment: WARNING 
C2H3OH+CH3O2<=>CH2CHO+CH3O2H                      +3.40000000E+003 +2.50000000E+000 +8.92200000E+003 !\Author: WARNING !\Ref: ETHENOL CHEMISTRY FROM CURRAN / YASUNAGA !\Comment: WARNING 
C2H3OH+H<=>C2H2OH+H2                              +2.47000000E+007 +2.03000000E+000 +1.52000000E+004 !\Author: WARNING !\Ref: ENOL+H RAO |J. PHYS. CHEM. A 2011, 115, 1602-1608, !\Comment: WARNING 
C2H3OH+HOCHO<=>CH3CHO+HOCHO                     +2.81000000E-002 +3.28600000E+000 -4.50900000E+003
!___________________________________________________________________________________________________________ 
!\REACTIONCLASS: RADICAL_ADDITIONH
!___________________________________________________________________________________________________________ 
C2H3OH+H<=>PC2H4OH                                +3.01000000E+008 +1.57700000E+000 +3.67000000E+003 !\Author: WARNING !\Ref: ENOL+H RAO |J. PHYS. CHEM. A 2011, 115, 1602-1608, !\Comment: WARNING 
!___________________________________________________________________________________________________________ 
!\REACTIONCLASS: RADICAL_ADDITIONHO2
!___________________________________________________________________________________________________________ 
C2H3OH+HO2<=>CH3CHO+HO2                           +1.49000000E+005 +1.67000000E+000 +6.81000000E+003 !\Author: WARNING !\Ref: DA SILVA BOZZELLI CHEMICAL PHYSICS LETTERS 483(2009) 25-29 !\Comment: WARNING 
!===========================================================================================================
!\ENDSUBSPECIES: C2H3OH
!===========================================================================================================
!===========================================================================================================
!\SUBSPECIES: CH2CHO
!===========================================================================================================
!___________________________________________________________________________________________________________ 
!\REACTIONCLASS: RADICAL_BETA_SCISSION
!___________________________________________________________________________________________________________ 
CH2CHO<=>H+CH2CO                                  +1.18000000E+036 -6.48000000E+000 +5.51710000E+004 !\Author: UB !\Ref: J.P. SENOSIAIN, ET AL. J. PHYS. CHEM. A, 110(2006) 5772-5781 !\Comment: WARNING 
PLOG /                           +1.00000000E-002 +2.39000000E+025 -4.80000000E+000 +4.34240000E+004 /
PLOG /                           +2.50000000E-002 +2.48000000E+027 -5.23000000E+000 +4.43040000E+004 /
PLOG /                           +1.00000000E-001 +2.37000000E+030 -5.86000000E+000 +4.61140000E+004 /
PLOG /                           +1.00000000E+000 +1.32000000E+034 -6.57000000E+000 +4.94540000E+004 /
PLOG /                           +1.00000000E+001 +3.46000000E+036 -6.92000000E+000 +5.29790000E+004 /
PLOG /                           +1.00000000E+002 +1.18000000E+036 -6.48000000E+000 +5.51710000E+004 /
CH2CHO<=>CH3+CO                                   +2.23000000E+033 -5.97000000E+000 +5.04480000E+004 !\Author: UB !\Ref: J.P. SENOSIAIN, ET AL. J. PHYS. CHEM. A, 110(2006) 5772-5781 !\Comment: WARNING 
PLOG /                           +1.00000000E-002 +1.16000000E+030 -6.07000000E+000 +4.13320000E+004 /
PLOG /                           +2.50000000E-002 +1.54000000E+031 -6.27000000E+000 +4.24780000E+004 /
PLOG /                           +1.00000000E-001 +6.37000000E+032 -6.57000000E+000 +4.42820000E+004 /
PLOG /                           +1.00000000E+000 +6.51000000E+034 -6.87000000E+000 +4.71910000E+004 /
PLOG /                           +1.00000000E+001 +2.15000000E+035 -6.67000000E+000 +4.95480000E+004 /
PLOG /                           +1.00000000E+002 +2.23000000E+033 -5.97000000E+000 +5.04480000E+004 /
!___________________________________________________________________________________________________________ 
!\REACTIONCLASS: R+H<=>PRODUCTS
!___________________________________________________________________________________________________________ 
CH2CHO+H<=>CH3+HCO                                +7.46730000E+020 -1.69300000E+000 +1.34293000E+004 !\Author: UB !\Ref: N.J. LABBE, ET AL. PROC. COMBUST. INST. 35(2015) 447-455 !\Comment: WARNING 
PLOG /                           +1.00000000E-003 +1.48650000E+017 -9.03000000E-001 +3.02350000E+003 /
PLOG /                           +1.00000000E-002 +1.93310000E+017 -9.35000000E-001 +3.11980000E+003 /
PLOG /                           +1.00000000E-001 +2.53580000E+018 -1.24300000E+000 +4.06180000E+003 /
PLOG /                           +1.00000000E+000 +1.92820000E+022 -2.30000000E+000 +7.69270000E+003 /
PLOG /                           +1.00000000E+001 +2.78760000E+025 -3.10000000E+000 +1.24544000E+004 /
PLOG /                           +1.00000000E+002 +7.46730000E+020 -1.69300000E+000 +1.34293000E+004 /
CH2CHO+H<=>H+CH3CO                                +8.07038000E+019 -1.50969000E+000 +1.55339280E+004 !\Author: UB !\Ref: N.J. LABBE, ET AL. PROC. COMBUST. INST. 35(2015) 447-455 !\Comment: WARNING 
PLOG /                           +1.00000000E-003 +3.60192000E+013 +5.13900000E-002 +4.30182000E+003 /
PLOG /                           +1.00000000E-002 +4.63879000E+013 +2.10100000E-002 +4.39221300E+003 /
PLOG /                           +1.00000000E-001 +3.37344000E+014 -2.16860000E-001 +5.11319290E+003 /
PLOG /                           +1.00000000E+000 +9.20824000E+017 -1.15762000E+000 +8.19254000E+003 /
PLOG /                           +1.00000000E+001 +1.58439000E+022 -2.27331000E+000 +1.32607140E+004 /
PLOG /                           +1.00000000E+002 +8.07038000E+019 -1.50969000E+000 +1.55339280E+004 /
!___________________________________________________________________________________________________________ 
!\REACTIONCLASS: R+OH<=>PRODUCTS
!___________________________________________________________________________________________________________ 
CH2CHO+OH<=>CH2CO+H2O                             +2.00000000E+013 +0.00000000E+000 +0.00000000E+000 !\Author: UB !\Ref: C.J. POPE, J.A. MILLER, PROC. COMBUST. INST. 28(2000) 1518-1529 !\Comment: WARNING 
CH2CHO+OH<=>CH2OH+HCO                             +1.00000000E+013 +0.00000000E+000 +0.00000000E+000 !\Author: UB !\Ref: C.J. POPE, J.A. MILLER, PROC. COMBUST. INST. 28(2000) 1518-1529 !\Comment: WARNING 
!___________________________________________________________________________________________________________ 
!\REACTIONCLASS: R+O<=>PRODUCTS
!___________________________________________________________________________________________________________ 
CH2CHO+O<=>CH2O+HCO                               +5.00000000E+013 +0.00000000E+000 +0.00000000E+000 !\Author: UB !\Ref: C.J. POPE, J.A. MILLER, PROC. COMBUST. INST. 28(2000) 1518-1529 !\Comment: WARNING 
!___________________________________________________________________________________________________________ 
!\REACTIONCLASS: R+O2<=>PRODUCTS
!___________________________________________________________________________________________________________ 
CH2CHO+O2<=>O2CH2CHO                              +3.05000000E+050 -1.22000000E+001 +1.56300000E+004 !\Author: WARNING !\Ref: J. LEE, AND J.W. BOZZELLI. J. PHYS. CHEM. A, 2003, 107(19), 3778-3791 !\Comment: WARNING 
PLOG /                           +1.00000000E-002 +1.58000000E+077 -2.19000000E+001 +1.93500000E+004 /
PLOG /                           +1.00000000E-001 +3.88000000E+069 -1.88400000E+001 +1.92400000E+004 /
PLOG /                           +1.00000000E+000 +7.80000000E+059 -1.54000000E+001 +1.76500000E+004 /
PLOG /                           +1.00000000E+001 +3.05000000E+050 -1.22000000E+001 +1.56300000E+004 /
CH2CHO+O2<=>CH2CO+HO2                             +7.05000000E+007 +1.63000000E+000 +2.52900000E+004 !\Author: WARNING !\Ref: J. LEE, AND J.W. BOZZELLI. J. PHYS. CHEM. A, 2003, 107(19), 3778-3791 !\Comment: WARNING 
PLOG /                           +1.00000000E-002 +1.88000000E+005 +2.37000000E+000 +2.37300000E+004 /
PLOG /                           +1.00000000E-001 +1.88000000E+005 +2.37000000E+000 +2.73700000E+004 /
PLOG /                           +1.00000000E+000 +2.51000000E+005 +2.33000000E+000 +2.38000000E+004 /
PLOG /                           +1.00000000E+001 +7.05000000E+007 +1.63000000E+000 +2.52900000E+004 /
CH2CHO+O2=>CH2O+CO+OH                             +8.95300000E+013 -6.00000000E-001 +1.01200000E+004 !\Author: WARNING !\Ref: J. LEE, AND J.W. BOZZELLI. J. PHYS. CHEM. A, 2003, 107(19), 3778-3791 !\Comment: WARNING 
PLOG /                           +1.00000000E-002 +2.68000000E+017 -1.84000000E+000 +6.53000000E+003 /
PLOG /                           +1.00000000E-001 +1.52000000E+020 -2.58000000E+000 +8.98000000E+003 /
PLOG /                           +1.00000000E+000 +1.65000000E+019 -2.22000000E+000 +1.03400000E+004 /
PLOG /                           +1.00000000E+001 +8.95300000E+013 -6.00000000E-001 +1.01200000E+004 /
CH2CHO+O2<=>HO2CH2CO                              +4.80000000E+038 -1.21400000E+001 +1.49600000E+004 !\Author: WARNING !\Ref: J. LEE, AND J.W. BOZZELLI. J. PHYS. CHEM. A, 2003, 107(19), 3778-3791 !\Comment: WARNING 
PLOG /                           +1.00000000E-002 +3.64000000E+065 -2.18700000E+001 +1.90200000E+004 /
PLOG /                           +1.00000000E-001 +3.64000000E+058 -1.90000000E+001 +1.90900000E+004 /
PLOG /                           +1.00000000E+000 +6.65000000E+048 -1.55500000E+001 +1.74600000E+004 /
PLOG /                           +1.00000000E+001 +4.80000000E+038 -1.21400000E+001 +1.49600000E+004 /
O2CH2CHO<=>HO2CH2CO                               +1.43000000E+016 -1.67000000E+000 +2.12100000E+004 !\Author: WARNING !\Ref: J. LEE, AND J.W. BOZZELLI. J. PHYS. CHEM. A, 2003, 107(19), 3778-3791 !\Comment: WARNING 
PLOG /                           +1.00000000E-002 +8.27000000E+030 -6.65000000E+000 +2.45000000E+004 /
PLOG /                           +1.00000000E-001 +1.73000000E+026 -4.99000000E+000 +2.37600000E+004 /
PLOG /                           +1.00000000E+000 +9.03000000E+019 -2.92000000E+000 +2.21700000E+004 /
PLOG /                           +1.00000000E+001 +1.43000000E+016 -1.67000000E+000 +2.12100000E+004 /
O2CH2CHO<=>CH2CO+HO2                              +1.12000000E+061 -1.60400000E+001 +6.00100000E+004 !\Author: WARNING !\Ref: J. LEE, AND J.W. BOZZELLI. J. PHYS. CHEM. A, 2003, 107(19), 3778-3791 !\Comment: WARNING 
PLOG /                           +1.00000000E-002 +2.05000000E+040 -1.33100000E+001 +5.21500000E+004 /
PLOG /                           +1.00000000E-001 +5.72000000E+045 -1.40000000E+001 +5.22000000E+004 /
PLOG /                           +1.00000000E+000 +4.16000000E+055 -1.57600000E+001 +5.50800000E+004 /
PLOG /                           +1.00000000E+001 +1.12000000E+061 -1.60400000E+001 +6.00100000E+004 /
HO2CH2CO=>CO+CH2O+OH                              +4.16000000E+020 -3.02000000E+000 +8.24000000E+003 !\Author: WARNING !\Ref: J. LEE, AND J.W. BOZZELLI. J. PHYS. CHEM. A, 2003, 107(19), 3778-3791 !\Comment: WARNING 
PLOG /                           +1.00000000E-002 +2.36000000E+017 -2.95000000E+000 +8.10000000E+003 /
PLOG /                           +1.00000000E-001 +2.38000000E+018 -2.95000000E+000 +8.10000000E+003 /
PLOG /                           +1.00000000E+000 +2.51000000E+019 -2.95000000E+000 +8.11000000E+003 /
PLOG /                           +1.00000000E+001 +4.16000000E+020 -3.02000000E+000 +8.24000000E+003 /
HO2CH2CO<=>CH2CO+HO2                              +2.09000000E+009 -3.55000000E+000 +2.12200000E+004 !\Author: WARNING !\Ref: J. LEE, AND J.W. BOZZELLI. J. PHYS. CHEM. A, 2003, 107(19), 3778-3791 !\Comment: WARNING 
PLOG /                           +1.00000000E-002 +1.12000000E+007 -3.76000000E+000 +2.16800000E+004 /
PLOG /                           +1.00000000E-001 +1.10000000E+008 -3.76000000E+000 +2.16800000E+004 /
PLOG /                           +1.00000000E+000 +9.20000000E+008 -3.73000000E+000 +2.16300000E+004 /
PLOG /                           +1.00000000E+001 +2.09000000E+009 -3.55000000E+000 +2.12200000E+004 /
!===========================================================================================================
!\ENDSUBSPECIES: CH2CHO
!===========================================================================================================
!===========================================================================================================
!\SUBSPECIES: CH3CO3H
!===========================================================================================================
!___________________________________________________________________________________________________________ 
!\REACTIONCLASS: RH<=>PRODUCTS
!___________________________________________________________________________________________________________ 
CH3CO3H(+M)<=>CH3CO2+OH(+M)                       +1.82237000E+020 -1.15300000E+000 +4.42504900E+004 !\Author: WARNING !\Ref: WARNING !\Comment: WARNING 
LOW /                                             +1.71128000E+043 -7.50200000E+000 +4.67560970E+004 /
TROE /                           +8.37500000E-001 +3.65620000E+004 +4.98800000E+002 +9.99000000E+003 /
!___________________________________________________________________________________________________________ 
!\REACTIONCLASS: RH+R_ABSTRACTION
!___________________________________________________________________________________________________________ 
CH3CO3+CH2O<=>CH3CO3H+HCO                         +1.99000000E+012 +0.00000000E+000 +1.16600000E+004 !\Author: WARNING !\Ref: ANALOGY TO CH3O2+CH2O !\Comment: WARNING 
CH3CO3+C2H6<=>CH3CO3H+C2H5                        +1.01000000E+002 +3.37000000E+000 +9.64000000E+003 !\Author: WARNING !\Ref: ANALOGY TO CH3O2+CH2O !\Comment: WARNING 
CH3CO3+HO2<=>CH3CO3H+O2                           +1.75000000E+010 +0.00000000E+000 -3.27500000E+003 !\Author: WARNING !\Ref: TSANG AND HAMPSON, J. PHYS. CHEM. REF. DATA, 15 !\Comment: WARNING 
CH3CO3+H2O2<=>CH3CO3H+HO2                         +2.41000000E+012 +0.00000000E+000 +9.93600000E+003 !\Author: WARNING !\Ref: TSANG AND HAMPSON, J. PHYS. CHEM. REF. DATA, 15 !\Comment: WARNING 
CH3CO3+CH4<=>CH3CO3H+CH3                          +7.26000000E+001 +3.60000000E+000 +1.42000000E+004 !\Author: SP !\Ref: H-H CARSTENSEN, A.M. DEAN, O. DEUTSCHMANN, PROC. COMBUST. INST. 31(2007) 149-157 !\Comment: WARNING 
!___________________________________________________________________________________________________________ 
!\REACTIONCLASS: RADICAL_ALPHA_SCISSION
!___________________________________________________________________________________________________________ 
CH3CO2+M<=>CH3+CO2+M                              +4.40000000E+015 +0.00000000E+000 +1.05000000E+004 !\Author: WARNING !\Ref: ANALOGY TO CH3CO<=>CH3+CO !\Comment: WARNING 
!===========================================================================================================
!\ENDSUBSPECIES: CH3CO3H
!===========================================================================================================
!----------------------------------------------------------------------------------------------------------------------------------
!\ENDSUBMECH: CH3CHO
!----------------------------------------------------------------------------------------------------------------------------------
!----------------------------------------------------------------------------------------------------------------------------------
!\SUBMECH: CH2CO
!----------------------------------------------------------------------------------------------------------------------------------
!___________________________________________________________________________________________________________ 
!\REACTIONCLASS: RH<=>PRODUCTS
!___________________________________________________________________________________________________________ 
CH2+CO(+M)<=>CH2CO(+M)                            +8.10000000E+011 +5.00000000E-001 +4.51000000E+003 !\Author: UB !\Ref: LASKIN ET AL. IJCK 32 589-614 2000 !\Comment: HPL CORRECTED TO USCII VALUE 
LOW /                                             +2.69000000E+033 -5.11000000E+000 +7.09500000E+003 /
TROE /                           +5.90700000E-001 +2.75000000E+002 +1.22600000E+003 +5.18500000E+003 /
AR / +0.7000 / HE / +0.7000 / CO / +1.5000 / H2 / +2.0000 / CH4 / +2.0000 / CO2 / +2.0000 / C2H6 / +3.0000 / H2O / +6.0000 / 
!___________________________________________________________________________________________________________ 
!\REACTIONCLASS: RH+R_ABSTRACTION
!___________________________________________________________________________________________________________ 
CH2CO+H<=>HCCO+H2                                 +1.40100000E+015 -1.71000000E-001 +8.78320000E+003 !\Author: WARNING !\Ref: WKM(SEE COMMENTS AT BEGINNING OF FILE 15 / 09 / 2011 !\Comment: WARNING 
CH2CO+OH=>HCCO+H2O                                +3.93000000E+004 +2.45000000E+000 +4.52400000E+003 !\Author: WARNING !\Ref: WARNING !\Comment: WARNING 
DUP
CH2CO+OH=>HCCO+H2O                                +2.60000000E+002 +2.70000000E+000 +1.27900000E+003 !\Author: WARNING !\Ref: WARNING !\Comment: WARNING 
DUP
CH2CO+OH<=>CH2OH+CO                               +3.50000000E+007 +1.41000000E+000 -1.24900000E+003 !\Author: WARNING !\Ref: WARNING !\Comment: WARNING 
DUP
CH2CO+OH<=>CH2OH+CO                               +4.09000000E+006 +1.76000000E+000 +2.08800000E+003 !\Author: WARNING !\Ref: WARNING !\Comment: WARNING 
DUP
CH2CO+OH=>CH3+CO2                                 +9.59000000E+021 -2.66000000E+000 +1.66700000E+004 !\Author: WARNING !\Ref: WARNING !\Comment: WARNING 
PLOG /                           +1.00000000E-004 +1.17000000E+012 -1.10000000E-001 +3.67000000E+001 /
PLOG /                           +1.00000000E-004 +3.61000000E-015 -1.55400000E+001 -9.05800000E+004 /
PLOG /                           +1.00000000E-003 +1.17000000E+012 -1.10000000E-001 +3.64000000E+001 /
PLOG /                           +1.00000000E-003 +2.81000000E-007 -8.00000000E-001 -2.65800000E+004 /
PLOG /                           +1.00000000E-002 +1.54000000E+012 -1.50000000E-001 +1.33400000E+002 /
PLOG /                           +1.00000000E-002 +1.34000000E-008 -6.20000000E-001 -2.78800000E+004 /
PLOG /                           +1.00000000E+000 +2.70000000E+025 -3.95000000E+000 +9.98800000E+003 /
PLOG /                           +1.00000000E+000 +3.06000000E+008 +9.10000000E-001 +3.74800000E+002 /
PLOG /                           +1.00000000E+001 +4.64000000E+023 -3.26000000E+000 +1.29000000E+004 /
PLOG /                           +1.00000000E+001 +3.92000000E+005 +1.68000000E+000 +4.31600000E+002 /
PLOG /                           +2.00000000E+001 +4.58000000E+022 -2.93000000E+000 +1.36100000E+004 /
PLOG /                           +2.00000000E+001 +4.22000000E+004 +1.93000000E+000 +3.48500000E+002 /
PLOG /                           +5.00000000E+001 +1.70000000E+022 -2.76000000E+000 +1.52500000E+004 /
PLOG /                           +5.00000000E+001 +9.90000000E+002 +2.38000000E+000 +1.96400000E+002 /
PLOG /                           +1.00000000E+002 +9.59000000E+021 -2.66000000E+000 +1.66700000E+004 /
PLOG /                           +1.00000000E+002 +2.67000000E+001 +2.83000000E+000 +3.00000000E+000 /
CH2CO+OH=>CH2COOH                                 +6.97000000E+033 -6.19000000E+000 +1.59700000E+004 !\Author: WARNING !\Ref: WARNING !\Comment: WARNING 
PLOG /                           +1.00000000E-004 +4.32000000E-012 -4.31000000E+000 -5.21500000E+004 /
PLOG /                           +1.00000000E-004 +1.55000000E+039 -1.04200000E+001 +1.54600000E+004 /
PLOG /                           +1.00000000E-003 +2.17000000E+030 -7.46000000E+000 +6.32500000E+003 /
PLOG /                           +1.00000000E-003 +1.10000000E+026 -6.52000000E+000 +2.25300000E+003 /
PLOG /                           +1.00000000E-002 +3.60000000E+040 -9.90000000E+000 +9.61100000E+003 /
PLOG /                           +1.00000000E-002 +3.69000000E+033 -8.17000000E+000 +3.45000000E+003 /
PLOG /                           +1.00000000E+000 +7.99000000E+039 -8.61000000E+000 +1.26900000E+004 /
PLOG /                           +1.00000000E+000 +7.01000000E+027 -5.50000000E+000 +3.35000000E+003 /
PLOG /                           +1.00000000E+001 +4.40000000E+037 -7.57000000E+000 +1.46700000E+004 /
PLOG /                           +1.00000000E+001 +1.34000000E+022 -3.48000000E+000 +2.32500000E+003 /
PLOG /                           +2.00000000E+001 +4.54000000E+036 -7.19000000E+000 +1.51400000E+004 /
PLOG /                           +2.00000000E+001 +3.63000000E+020 -2.94000000E+000 +2.01100000E+003 /
PLOG /                           +5.00000000E+001 +1.64000000E+035 -6.66000000E+000 +1.57200000E+004 /
PLOG /                           +5.00000000E+001 +6.51000000E+018 -2.34000000E+000 +1.65700000E+003 /
PLOG /                           +1.00000000E+002 +6.97000000E+033 -6.19000000E+000 +1.59700000E+004 /
PLOG /                           +1.00000000E+002 +2.20000000E+017 -1.85000000E+000 +1.33100000E+003 /
CH2COOH=>CH3+CO2                                  +2.37000000E+030 -5.20000000E+000 +4.71500000E+004 !\Author: WARNING !\Ref: WARNING !\Comment: WARNING 
PLOG /                           +1.00000000E+000 +2.32000000E-003 +3.86000000E+000 +2.19100000E+004 /
PLOG /                           +1.00000000E+000 +2.21000000E-031 -1.24000000E+000 -3.63600000E+004 /
PLOG /                           +1.00000000E+001 +1.47000000E-065 +2.03700000E+001 -9.83600000E+003 /
PLOG /                           +1.00000000E+001 +4.20000000E+023 -3.49000000E+000 +3.93500000E+004 /
PLOG /                           +2.00000000E+001 +1.47000000E+033 -6.10000000E+000 +4.74100000E+004 /
PLOG /                           +2.00000000E+001 +5.22000000E+015 -1.57000000E+000 +3.28900000E+004 /
PLOG /                           +5.00000000E+001 +1.36000000E+032 -5.74000000E+000 +4.77400000E+004 /
PLOG /                           +5.00000000E+001 +2.77000000E+014 -1.13000000E+000 +3.26200000E+004 /
PLOG /                           +1.00000000E+002 +2.37000000E+030 -5.20000000E+000 +4.71500000E+004 /
PLOG /                           +1.00000000E+002 +6.78000000E+013 -9.30000000E-001 +3.24800000E+004 /
CH2COOH=>CH2CO+OH                                 +1.77000000E+040 -7.57000000E+000 +6.31700000E+004 !\Author: WARNING !\Ref: WARNING !\Comment: WARNING 
PLOG /                           +1.00000000E-004 +1.41000000E-004 -5.95000000E+000 -2.91400000E+003 /
PLOG /                           +1.00000000E-004 +7.47000000E+046 -1.20800000E+001 +6.49100000E+004 /
PLOG /                           +1.00000000E-003 +1.02000000E+037 -8.84000000E+000 +5.48200000E+004 /
PLOG /                           +1.00000000E-003 +1.62000000E+030 -7.25000000E+000 +5.00400000E+004 /
PLOG /                           +1.00000000E-002 +1.32000000E+053 -1.31200000E+001 +6.07900000E+004 /
PLOG /                           +1.00000000E-002 +5.96000000E+035 -8.05000000E+000 +5.13600000E+004 /
PLOG /                           +1.00000000E+000 +2.89000000E+051 -1.14700000E+001 +6.36400000E+004 /
PLOG /                           +1.00000000E+000 +2.65000000E+031 -5.84000000E+000 +5.15600000E+004 /
PLOG /                           +1.00000000E+001 +6.20000000E+045 -9.43000000E+000 +6.35400000E+004 /
PLOG /                           +1.00000000E+001 +6.53000000E+028 -4.89000000E+000 +5.12000000E+004 /
PLOG /                           +2.00000000E+001 +2.08000000E+044 -8.92000000E+000 +6.35900000E+004 /
PLOG /                           +2.00000000E+001 +4.71000000E+027 -4.49000000E+000 +5.09800000E+004 /
PLOG /                           +5.00000000E+001 +1.36000000E+042 -8.18000000E+000 +6.34700000E+004 /
PLOG /                           +5.00000000E+001 +1.34000000E+026 -3.95000000E+000 +5.06800000E+004 /
PLOG /                           +1.00000000E+002 +1.77000000E+040 -7.57000000E+000 +6.31700000E+004 /
PLOG /                           +1.00000000E+002 +1.25000000E+025 -3.60000000E+000 +5.04600000E+004 /
!___________________________________________________________________________________________________________ 
!\REACTIONCLASS: RADICAL_ADDITIONH
!___________________________________________________________________________________________________________ 
CH2CO+H=CH3+CO                                    +7.80000000E+008 +1.45000000E+000 +2.78000000E+003 !\Author: WARNING !\Ref: WARNING !\Comment: WARNING 
CH+CH2O<=>H+CH2CO                                 +9.46000000E+013 +0.00000000E+000 -5.15000000E+002 !\Author: WARNING !\Ref: REG 2.11 !\Comment: WARNING 
O2+CH2CO=>CO2+CH2O                                +1.00000000E+014 +0.00000000E+000 +3.70000000E+004 !\Author: WARNING !\Ref: WARNING !\Comment: WARNING 
O2+CH2CO=>OH+CO+HCO                               +3.00000000E+014 +0.00000000E+000 +4.00000000E+004 !\Author: WARNING !\Ref: WARNING !\Comment: WARNING 
O2+CH2CO=>HO2+HCCO                                +1.36000000E+007 +2.00000000E+000 +5.45264300E+004 !\Author: WARNING !\Ref: WARNING !\Comment: WARNING 
!___________________________________________________________________________________________________________ 
!\REACTIONCLASS: RADICAL_ADDITIONO
!___________________________________________________________________________________________________________ 
CH2CO+O<=>HCCO+OH                                 +1.00000000E+013 +0.00000000E+000 +8.00000000E+003 !\Author: WARNING !\Ref: WKM ESTIMATE, LLNL !\Comment: WARNING 
CH2CO+O=CO2+CH2                                   +1.80000000E+012 +0.00000000E+000 +1.35000000E+003 !\Author: WARNING !\Ref: WARNING !\Comment: WARNING 
!___________________________________________________________________________________________________________ 
!\REACTIONCLASS: RADICAL_ADDITIONMISC
!___________________________________________________________________________________________________________ 
CH2CO+CH2(S)<=>C2H4+CO                            +1.60000000E+014 +0.00000000E+000 +0.00000000E+000 !\Author: WARNING !\Ref: WKM CALCULATION !\Comment: CHEMICALLY ACTIVATED, APPEARS PRESSURE INDEPENDANT 
CH2CO+CH3<=>C2H5+CO                               +4.76900000E+004 +2.31200000E+000 +9.46800000E+003 !\Author: WARNING !\Ref: WKM CALCULATION !\Comment: CHEMICALLY ACTIVATED, APPEARS PRESSURE INDEPENDANT 
!===========================================================================================================
!\SUBSPECIES: HCCO
!===========================================================================================================
!___________________________________________________________________________________________________________ 
!\REACTIONCLASS: RADICAL_ALPHA_SCISSION
!___________________________________________________________________________________________________________ 
CH+CO(+M)<=>HCCO(+M)                              +5.00000000E+013 +0.00000000E+000 +0.00000000E+000 !\Author: UB !\Ref: GRI3.0 !\Comment: WARNING 
LOW /                                             +2.69000000E+028 -3.74000000E+000 +1.93600000E+003 /
TROE /                           +5.75700000E-001 +2.37000000E+002 +1.65200000E+003 +5.06900000E+003 /
AR / +0.7000 / CO / +1.5000 / CH4 / +2.0000 / H2 / +2.0000 / CO2 / +2.0000 / C2H6 / +3.0000 / H2O / +6.0000 / 
!___________________________________________________________________________________________________________ 
!\REACTIONCLASS: RADICAL_ADDITIONO2
!___________________________________________________________________________________________________________ 
HCCO+O2=>OH+CO+CO                                 +1.91000000E+011 -2.00000000E-002 +1.02000000E+003 !\Author: UB !\Ref: S.J. KLIPPENSTEIN ET AL. PROC. COMBUST. INST. 29(2002) 1209-1217 !\Comment: WARNING 
HCCO+O2=>CO2+CO+H                                 +4.78000000E+012 -1.42000000E-001 +1.15000000E+003 !\Author: UB !\Ref: S.J. KLIPPENSTEIN ET AL. PROC. COMBUST. INST. 29(2002) 1209-1217 !\Comment: WARNING 
HCCO+O2=>HCO+CO+O                                 +2.18000000E+002 +2.69200000E+000 +3.54100000E+003 !\Author: UB !\Ref: S.J. KLIPPENSTEIN ET AL. PROC. COMBUST. INST. 29(2002) 1209-1217 !\Comment: WARNING 
!___________________________________________________________________________________________________________ 
!\REACTIONCLASS: RADICAL_ADDITIONOH
!___________________________________________________________________________________________________________ 
HCCO+OH<=>CO+HCOH                                 +1.50000000E+014 -5.75000000E-002 +2.60770000E+002 !\Author: UB !\Ref: REFIT OF XIONG ET AL COMBUST. FLAME, 161(2014) 885-897 !\Comment: WARNING 
!___________________________________________________________________________________________________________ 
!\REACTIONCLASS: RADICAL_ADDITIONMISC
!___________________________________________________________________________________________________________ 
HCCO+O=>H+CO+CO                                   +8.00000000E+013 +0.00000000E+000 +0.00000000E+000 !\Author: WARNING !\Ref: WKM CALCULATION !\Comment: CHEMICALLY ACTIVATED, APPEARS PRESSURE INDEPENDANT 
HCCO+CH<=>CO+C2H2                                 +1.00000000E+013 +0.00000000E+000 +0.00000000E+000 !\Author: WARNING !\Ref: GRI3.0 !\Comment: WARNING 
HCCO+CH2<=>C2H3+CO                                +1.00000000E+013 +0.00000000E+000 +0.00000000E+000 !\Author: UB !\Ref: GIMENEZ-LOPEZ ET AL. INT. J. CHEM. KINET. 48, 11(2016) 724-738 !\Comment: WARNING 
HCCO+H<=>CH2(S)+CO                                +1.02000000E+014 +0.00000000E+000 +0.00000000E+000 !\Author: UB !\Ref: GLASS ET AL. J.PHYS.CHEM.A, 104(2000) 8360-8367 !\Comment: WARNING 
HCCO+HCCO=>C2H2+CO+CO                             +1.00000000E+013 +0.00000000E+000 +0.00000000E+000 !\Author: UB !\Ref: GIMENEZ-LOPEZ ET AL. INT. J. CHEM. KINET. 48, 11(2016) 724-738 !\Comment: WARNING 
!===========================================================================================================
!\ENDSUBSPECIES: HCCO
!===========================================================================================================
!----------------------------------------------------------------------------------------------------------------------------------
!\ENDSUBMECH: CH2CO
!----------------------------------------------------------------------------------------------------------------------------------
!----------------------------------------------------------------------------------------------------------------------------------
!\SUBMECH: C2H5OH
!\MECHCOMMENTS: KPS, 30 / 07 / 2015,LOW TEMPERATURE PATHWAYS FOR ETHANOL RADICALS+O2 ARE FROM VARYING SOURCES. ARE THERE ANY INCONSISTENCIES IN HPL / P-DEPENDENT KINETICS
!----------------------------------------------------------------------------------------------------------------------------------
!___________________________________________________________________________________________________________ 
!\REACTIONCLASS: RH<=>PRODUCTS
!___________________________________________________________________________________________________________ 
C2H5OH<=>C2H4+H2O                                 +3.84000000E+020 -2.06000000E+000 +6.94655000E+004 !\Author: WARNING !\Ref: SIVARAMAKRISHNAN J. PHYS. CHEM. A, VOL. 114, NO. 35, 2010 !\Comment: WARNING 
PLOG /                           +1.00000000E-003 +3.41000000E+059 -1.42000000E+001 +8.36726000E+004 /
PLOG /                           +1.00000000E-002 +2.62000000E+057 -1.33000000E+001 +8.52622000E+004 /
PLOG /                           +1.00000000E-001 +1.65000000E+052 -1.15000000E+001 +8.47456000E+004 /
PLOG /                           +1.00000000E+000 +5.23000000E+043 -8.90000000E+000 +8.15067000E+004 /
PLOG /                           +1.00000000E+001 +4.59000000E+032 -5.60000000E+000 +7.60624000E+004 /
PLOG /                           +1.00000000E+002 +3.84000000E+020 -2.06000000E+000 +6.94655000E+004 /
C2H5OH<=>CH3+CH2OH                                +1.78000000E+047 -8.96000000E+000 +1.01058800E+005 !\Author: WARNING !\Ref: SIVARAMAKRISHNAN J. PHYS. CHEM. A, VOL. 114, NO. 35, 2010 !\Comment: WARNING 
PLOG /                           +1.00000000E-003 +1.20000000E+054 -1.29000000E+001 +1.00005700E+005 /
PLOG /                           +1.00000000E-002 +5.18000000E+059 -1.40000000E+001 +9.99064000E+004 /
PLOG /                           +1.00000000E-001 +1.62000000E+066 -1.53000000E+001 +1.05390500E+005 /
PLOG /                           +1.00000000E+000 +5.55000000E+064 -1.45000000E+001 +1.06183000E+005 /
PLOG /                           +1.00000000E+001 +1.55000000E+058 -1.23000000E+001 +1.05768000E+005 /
PLOG /                           +1.00000000E+002 +1.78000000E+047 -8.96000000E+000 +1.01058800E+005 /
C2H5OH<=>C2H5+OH                                  +6.17000000E+051 -1.03000000E+001 +1.09940700E+005 !\Author: WARNING !\Ref: SIVARAMAKRISHNAN J. PHYS. CHEM. A, VOL. 114, NO. 35, 2010 !\Comment: WARNING 
PLOG /                           +1.00000000E-003 +8.10000000E+046 -1.13000000E+001 +1.11053400E+005 /
PLOG /                           +1.00000000E-002 +1.86000000E+056 -1.35000000E+001 +1.07238400E+005 /
PLOG /                           +1.00000000E-001 +4.65000000E+063 -1.50000000E+001 +1.09622800E+005 /
PLOG /                           +1.00000000E+000 +4.46000000E+065 -1.49000000E+001 +1.12345000E+005 /
PLOG /                           +1.00000000E+001 +2.79000000E+061 -1.34000000E+001 +1.13080200E+005 /
PLOG /                           +1.00000000E+002 +6.17000000E+051 -1.03000000E+001 +1.09940700E+005 /
!___________________________________________________________________________________________________________ 
!\REACTIONCLASS: RH+R_ABSTRACTION
!___________________________________________________________________________________________________________ 
C2H5OH+O<=>C2H5O+OH                               +1.46000000E-003 +4.73000000E+000 +1.72700000E+003 !\Author: WARNING !\Ref: WU ET AL., J. PHYS. CHEM. A 2007, 111, 6693-6703 !\Comment: WARNING 
C2H5OH+OH<=>C2H5O+H2O                             +5.81000000E-003 +4.28000000E+000 -3.56000000E+003 !\Author: WARNING !\Ref: SMB 04 / 09 / 2013 !\Comment: BRANCHING RATIO CHANGED FOR THE UNDERPREDICIOTN OF C2H4 IN THE JSR AND FLOW REACTOR 
C2H5OH+H<=>C2H5O+H2                               +9.45000000E+002 +3.14000000E+000 +8.70110000E+003 !\Author: WARNING !\Ref: SIVARAMAKRISHNAN J. PHYS. CHEM. A, VOL. 114, NO. 35, 2010 !\Comment: WARNING 
C2H5OH+HO2<=>C2H5O+H2O2                           +6.47000000E-007 +5.30000000E+000 +1.05331000E+004 !\Author: WARNING !\Ref: MITTAL 2013 !\Comment: INCREASED BY 1.75 ZHOU WARNING 
C2H5OH+CH3<=>C2H5O+CH4                            +2.03500000E+000 +3.57000000E+000 +7.72100000E+003 !\Author: WARNING !\Ref: XU, Z.F. ET AL., J. CHEM. PHYS. 120,6593-6599, 2004 !\Comment: WARNING 
C2H5OH+CH3O2<=>C2H5O+CH3O2H                       +3.23600000E-007 +5.30000000E+000 +1.05331000E+004 !\Author: WARNING !\Ref: ANAOLGY WITH C2H5OH+HO2 !\Comment: WARNING 
C2H5OH+O2<=>SC2H4OH+HO2                           +1.50000000E+013 +0.00000000E+000 +5.01500000E+004 !\Author: WARNING !\Ref: SIVARAMAKRISHNAN J. PHYS. CHEM. A, VOL. 114, NO. 35, 2010 !\Comment: WARNING 
C2H5OH+O<=>SC2H4OH+OH                             +1.45000000E+005 +2.47000000E+000 +8.76000000E+002 !\Author: WARNING !\Ref: WU ET AL., J. PHYS. CHEM. A 2007, 111, 6693-6703 !\Comment: WARNING 
C2H5OH+H<=>SC2H4OH+H2                             +8.79000000E+004 +2.68000000E+000 +2.91000000E+003 !\Author: WARNING !\Ref: SIVARAMAKRISHNAN J. PHYS. CHEM. A, VOL. 114, NO. 35, 2010 !\Comment: WARNING 
C2H5OH+OH<=>SC2H4OH+H2O                           +7.52000000E+004 +2.49000000E+000 -1.47410000E+003 !\Author: WARNING !\Ref: SMB 04 / 09 / 2013 !\Comment: BRANCHING RATIO CHANGED FOR THE UNDERPREDICIOTN OF C2H4 IN THE JSR AND FLOW REACTOR 
!C2H5OH+HO2<=>SC2H4OH+H2O2                         +2.99510000E-007 +6.00000000E+000 +9.00000000E+003 !\Author: WARNING !\Ref: ACCHEN RATE !\Comment: 
C2H5OH+HO2<=>SC2H4OH+H2O2                         +2.45000000E-005 +5.26000000E+000 +7.47510000E+003 !\Author: WARNING !\Ref: MITTAL 2013 !\Comment: INCREASED BY 1.75 ZHOU WARNING 
!C2H5OH+HO2=SC2H4OH+H2O2        2.80E-05   5.26    7967.907   !\ Ref: Zhou et al.Int J Chem Kinet 44: 155-164, 2012!\Comment: Ea-300 cal/mol
C2H5OH+CH3<=>SC2H4OH+CH4                          +1.99300000E+001 +3.37000000E+000 +7.63400000E+003 !\Author: WARNING !\Ref: XU, Z.F. ET AL., J. CHEM. PHYS. 120,6593-6599, 2004 !\Comment: WARNING 
C2H5OH+CH3O2<=>SC2H4OH+CH3O2H                     +1.22500000E-005 +5.26000000E+000 +7.47510000E+003 !\Author: WARNING !\Ref: ANAOLGY WITH C2H5OH+HO2 !\Comment: WARNING 
C2H5OH+C2H5<=>SC2H4OH+C2H6                        +5.00000000E+010 +0.00000000E+000 +1.04000000E+004 !\Author: WARNING !\Ref: ESTIMATE !\Comment: WARNING 
C2H5OH+O2<=>PC2H4OH+HO2                           +2.00000000E+013 +0.00000000E+000 +5.28000000E+004 !\Author: WARNING !\Ref: SIVARAMAKRISHNAN J. PHYS. CHEM. A, VOL. 114, NO. 35, 2010 !\Comment: WARNING 
C2H5OH+O<=>PC2H4OH+OH                             +9.69000000E+002 +3.23000000E+000 +4.65800000E+003 !\Author: WARNING !\Ref: WU ET AL., J. PHYS. CHEM. A 2007, 111, 6693-6703 !\Comment: WARNING 
C2H5OH+H<=>PC2H4OH+H2                             +5.31000000E+004 +2.81000000E+000 +7.49000000E+003 !\Author: WARNING !\Ref: SIVARAMAKRISHNAN J. PHYS. CHEM. A, VOL. 114, NO. 35, 2010 !\Comment: WARNING 
C2H5OH+OH<=>PC2H4OH+H2O                           +3.76000000E+003 +2.78000000E+000 -1.81020000E+003 !\Author: WARNING !\Ref: SMB 04 / 09 / 2013 !\Comment: BRANCHING RATIO CHANGED FOR THE UNDERPREDICIOTN OF C2H4 IN THE JSR AND FLOW RE 
C2H5OH+HO2<=>PC2H4OH+H2O2                         +3.98600000E-002 +4.30000000E+000 +1.53330000E+004 !\Author: WARNING !\Ref: MITTAL 2013 !\Comment: INCREASED BY 1.75 ZHOU WARNING 
C2H5OH+CH3<=>PC2H4OH+CH4                          +3.30000000E+002 +3.30000000E+000 +1.22900000E+004 !\Author: WARNING !\Ref: XU, Z.F. ET AL., J. CHEM. PHYS. 120,6593-6599, 2004 !\Comment: WARNING 
C2H5OH+CH3O2<=>PC2H4OH+CH3O2H                     +1.99500000E-002 +4.30000000E+000 +1.53330000E+004 !\Author: WARNING !\Ref: ANAOLGY WITH C2H5OH+HO2 !\Comment: WARNING 
C2H5OH+C2H5<=>PC2H4OH+C2H6                        +5.00000000E+010 +0.00000000E+000 +1.34000000E+004 !\Author: WARNING !\Ref: 1 / 2 OF C4H10+C2H5 !\Comment: WARNING 
!___________________________________________________________________________________________________________ 
!\REACTIONCLASS: RADICAL_BETA_SCISSION
!___________________________________________________________________________________________________________ 
SC2H4OH(+M)=CH3CHO+H(+M)                          +6.20000000E+009 +1.31000000E+000 +3.37780000E+004 !\Author: SP !\Ref: E.E. DAMES, INT. J. CHEM. KINET. 46(2014) 176-188 !\Comment: WARNING 
LOW /                                             +1.80000000E+016 +0.00000000E+000 +2.07820000E+004 /
TROE /                           +1.87000000E-001 +6.52000000E+001 +2.56800000E+003 +4.12260000E+004 /
SC2H4OH(+M)=C2H3OH+H(+M)                          +6.40000000E+009 +1.33000000E+000 +3.59740000E+004 !\Author: SP !\Ref: E.E. DAMES, INT. J. CHEM. KINET. 46(2014) 176-188 !\Comment: WARNING 
LOW /                                             +8.20000000E+014 +0.00000000E+000 +2.15170000E+004 /
TROE /                           +4.73000000E-001 +1.00000000E+001 +2.21800000E+003 +2.61500000E+003 /
SC2H4OH(+M)=CH3+CH2O(+M)                          +2.20000000E+009 +1.18000000E+000 +3.39870000E+004 !\Author: SP !\Ref: E.E. DAMES, INT. J. CHEM. KINET. 46(2014) 176-188 !\Comment: WARNING 
LOW /                                             +5.90000000E+015 +0.00000000E+000 +2.13330000E+004 /
TROE /                           +1.24000000E-001 +1.00000000E+000 +1.72900000E+003 +5.00000000E+004 /
CH3CHO+H<=>C2H5O                                  +4.61000000E+007 +1.71000000E+000 +7.09000000E+003 !\Author: WARNING !\Ref: HARDING J. PHYS. CHEM., VOL. 114, NO. 2, 2010 !\Comment: WARNING 
C2H5O(+M)<=>CH3+CH2O(+M)                          +6.30000000E+010 +9.30000000E-001 +1.70980000E+004 !\Author: SP !\Ref: E.E. DAMES, INT. J. CHEM. KINET. 46(2014) 176-188 !\Comment: WARNING 
LOW /                                             +4.70000000E+025 -3.00000000E+000 +1.65320000E+004 /
TROE /                           +4.26000000E-001 +3.00000000E-001 +2.27800000E+003 +1.00000000E+005 /
!___________________________________________________________________________________________________________ 
!\REACTIONCLASS: R+O2<=>PRODUCTS
!___________________________________________________________________________________________________________ 
C2H5O+O2<=>CH3CHO+HO2                             +4.28000000E+010 +0.00000000E+000 +1.09700000E+003 !\Author: WARNING !\Ref: HARTMANN ET AL. 1990 !\Comment: WARNING 
O2C2H4OH<=>PC2H4OH+O2                             +3.90000000E+016 -1.00000000E+000 +3.00000000E+004 !\Author: WARNING !\Ref: BASED ON C3H6OH+O2 REACTION !\Comment: WARNING 
SC2H4OH+O2<=>CH3CHO+HO2                           +5.26000000E+017 -1.63800000E+000 +8.69000000E+002 !\Author: WARNING !\Ref: DA SILVA J. PHYS. CHEM. A 2009, 113, 8923-8933 !\Comment: WARNING 
SC2H4OH+O2<=>C2H3OH+HO2                           +4.38000000E+005 +1.69900000E+000 +2.33000000E+003 !\Author: WARNING !\Ref: DA SILVA J. PHYS. CHEM. A 2009, 113, 8923-8933 !\Comment: WARNING 
PLOG /                           +1.00000000E-002 +5.12000000E+002 +2.49600000E+000 -4.14000000E+002 /
PLOG /                           +1.00000000E-001 +5.33000000E+002 +2.49000000E+000 -4.02000000E+002 /
PLOG /                           +1.00000000E+000 +7.62000000E+002 +2.44600000E+000 -2.96000000E+002 /
PLOG /                           +1.00000000E+001 +8.92000000E+003 +2.14600000E+000 +4.70000000E+002 /
PLOG /                           +1.00000000E+002 +4.38000000E+005 +1.69900000E+000 +2.33000000E+003 /
!___________________________________________________________________________________________________________ 
!\REACTIONCLASS: RO2<=>PRODUCTS
!___________________________________________________________________________________________________________ 
O2C2H4OH=>OH+CH2O+CH2O                            +3.80000000E+018 -2.60000000E+000 +1.99720000E+004 !\Author: SP !\Ref: ZADOR J FERNANDES RX GEORGIEVSKII Y MELONI G TAATJES CA MILLER JA PROC COMBUST INST 2009 32 271-277 !\Comment: WARNING 
PLOG /                           +1.30000000E-002 +5.60000000E+013 -1.90000000E+000 +1.43380000E+004 /
PLOG /                           +1.00000000E-001 +2.20000000E+014 -1.92000000E+000 +1.48700000E+004 /
PLOG /                           +1.00000000E+000 +2.00000000E+015 -2.03000000E+000 +1.59130000E+004 /
PLOG /                           +1.00000000E+001 +5.00000000E+016 -2.26000000E+000 +1.75520000E+004 /
PLOG /                           +1.00000000E+002 +3.80000000E+018 -2.60000000E+000 +1.99720000E+004 /
O2C2H4OH<=>C2H3OH+HO2                             +5.80000000E+014 -1.51000000E+000 +2.05610000E+004 !\Author: SP !\Ref: ZADOR J FERNANDES RX GEORGIEVSKII Y MELONI G TAATJES CA MILLER JA PROC COMBUST INST 2009 32 271-277 !\Comment: WARNING 
PLOG /                           +1.30000000E-002 +2.00000000E+009 -1.01000000E+000 +1.31600000E+004 /
PLOG /                           +1.00000000E-001 +2.10000000E+009 -8.10000000E-001 +1.35980000E+004 /
PLOG /                           +1.00000000E+000 +1.40000000E+010 -7.80000000E-001 +1.48360000E+004 /
PLOG /                           +1.00000000E+001 +8.50000000E+011 -1.01000000E+000 +1.70450000E+004 /
PLOG /                           +1.00000000E+002 +5.80000000E+014 -1.51000000E+000 +2.05610000E+004 /
!----------------------------------------------------------------------------------------------------------------------------------
!\ENDSUBMECH: C2H5OH
!----------------------------------------------------------------------------------------------------------------------------------
!----------------------------------------------------------------------------------------------------------------------------------
!\SUBMECH: CH3OCH3
!----------------------------------------------------------------------------------------------------------------------------------
!___________________________________________________________________________________________________________ 
!\REACTIONCLASS: RH<=>PRODUCTS
!___________________________________________________________________________________________________________ 
CH3OCH3(+M)<=>CH3+CH3O(+M)                        +2.33000000E+019 -6.61000000E-001 +8.41390000E+004 !\Author: WARNING !\Ref: R. SIVARAMAKRISHNAN, J.V. MICHAEL, A.F. WAGNER, R. DAWES, A.W. JASPER, L.B. HARDING, Y. GEORGIEVSKII, S.J. KLIPPENSTEIN, COMBUSTION AND FLAME, 158(2011) 61 !\Comment: WARNING 
LOW /                                             +1.72000000E+059 -1.14000000E+001 +9.32956000E+004 /
TROE /                                            +1.00000000E+000 +1.00000000E-030 +8.80000000E+002 /
N2 / +1.5000 / CO / +2.2500 / H2 / +3.0000 / CH4 / +3.0000 / CO2 / +3.0000 / C2H6 / +4.5000 / CH3OCH3 / +5.0000 / H2O / +9.0000 / 
!___________________________________________________________________________________________________________ 
!\REACTIONCLASS: RH+R_ABSTRACTION
!___________________________________________________________________________________________________________ 
CH3OCH3+OH<=>CH3OCH2+H2O                          +9.35000000E+005 +2.29000000E+000 -7.80700000E+002 !\Author: WARNING !\Ref: S.L. FISCHER, F.L. DRYER, H.J. CURRAN, INTERNATIONAL JOURNAL OF CHEMICAL KINETICS, 32(2000) 713-740. !\Comment: WARNING 
CH3OCH3+H<=>CH3OCH2+H2                            +7.72100000E+006 +2.09000000E+000 +3.38400000E+003 !\Author: WARNING !\Ref: CURRAN, FIT TO NIST DATABASE !\Comment: WARNING 
CH3OCH3+O<=>CH3OCH2+OH                            +7.75000000E+008 +1.36000000E+000 +2.25000000E+003 !\Author: WARNING !\Ref: CURRAN 08 NIST FIT !\Comment: WARNING 
CH3OCH3+HO2<=>CH3OCH2+H2O2                        +3.17000000E-003 +4.64000000E+000 +1.05560000E+004 !\Author: WARNING !\Ref: J. MENDES, C.-W. ZHOU, H.J. CURRAN, THE JOURNAL OF PHYSICAL CHEMISTRY A, 118(2014) 1300-1308. !\Comment: WARNING 
CH3OCH3+CH3O2<=>CH3OCH2+CH3O2H                    +1.26800000E-003 +4.64000000E+000 +1.05560000E+004 !\Author: WARNING !\Ref: J. MENDES, C.-W. ZHOU, H.J. CURRAN, THE JOURNAL OF PHYSICAL CHEMISTRY A, 118(2014) 1300-1308. !\Comment: WARNING 
CH3OCH3+CH3<=>CH3OCH2+CH4                         +4.59000000E+000 +3.78000000E+000 +9.69400000E+003 !\Author: KPS, RESTORED TO ORIGINAL TRANTER RATE CONSTANT, 30 / 05 / 2016 !\Ref: R.S. TRANTER, P.T. LYNCH, C.J. ANNESLEY, THE JOURNAL OF PHYSICAL CHEMISTRY A, 116(2012) 7287-7292. !\Comment: (A-FACTOR - 3.0) 
CH3OCH3+O2<=>CH3OCH2+HO2                          +4.10000000E+013 +0.00000000E+000 +4.49100000E+004 !\Author: WARNING !\Ref: S.L. FISCHER, F.L. DRYER, H.J. CURRAN, INTERNATIONAL JOURNAL OF CHEMICAL KINETICS, 32(2000) 713-740. !\Comment: WARNING 
CH3OCH3+CH3O<=>CH3OCH2+CH3OH                      +6.02000000E+011 +0.00000000E+000 +4.07400000E+003 !\Author: WARNING !\Ref: ESTIMATE, S.L. FISCHER, F.L. DRYER, H.J. CURRAN, INTERNATIONAL JOURNAL OF CHEMICAL KINETICS, 32(2000) 713-740. !\Comment: WARNING 
CH3OCH3+CH3OCH2O2<=>CH3OCH2+CH3OCH2O2H            +5.00000000E+012 +0.00000000E+000 +1.76900000E+004 !\Author: WARNING !\Ref: S.L. FISCHER, F.L. DRYER, H.J. CURRAN, INTERNATIONAL JOURNAL OF CHEMICAL KINETICS, 32(2000) 713-740. !\Comment: WARNING 
CH3OCH3+O2CHO<=>CH3OCH2+HO2CHO                    +4.42500000E+004 +2.60000000E+000 +1.39100000E+004 !\Author: WARNING !\Ref: S.L. FISCHER, F.L. DRYER, H.J. CURRAN, INTERNATIONAL JOURNAL OF CHEMICAL KINETICS, 32(2000) 713-740. !\Comment: WARNING 
CH3OCH3+OCHO<=>CH3OCH2+HOCHO                      +1.00000000E+013 +0.00000000E+000 +1.76900000E+004 !\Author: WARNING !\Ref: S.L. FISCHER, F.L. DRYER, H.J. CURRAN, INTERNATIONAL JOURNAL OF CHEMICAL KINETICS, 32(2000) 713-740. !\Comment: WARNING 
CH3OCH2+CH2O<=>CH3OCH3+HCO                        +5.49000000E+003 +2.80000000E+000 +5.86200000E+003 !\Author: WARNING !\Ref: S.L. FISCHER, F.L. DRYER, H.J. CURRAN, INTERNATIONAL JOURNAL OF CHEMICAL KINETICS, 32(2000) 713-740. !\Comment: WARNING 
CH3OCH2+CH3CHO<=>CH3OCH3+CH3CO                    +1.26000000E+012 +0.00000000E+000 +8.49900000E+003 !\Author: WARNING !\Ref: S.L. FISCHER, F.L. DRYER, H.J. CURRAN, INTERNATIONAL JOURNAL OF CHEMICAL KINETICS, 32(2000) 713-740. !\Comment: WARNING 
CH3OCH3+CH2OCHO<=>CH3OCH2+CH3OCHO                 +8.86600000E-003 +4.36800000E+000 +1.32350000E+001 !\Author: KPS !\Ref: DAMES, CNF, 2016 !\Comment: WARNING 
CH3OCH3+CH3OCO<=>CH3OCH2+CH3OCHO                  +1.81200000E+004 +2.75000000E+000 +1.75300000E+001 !\Author: KPS !\Ref: DAMES, CNF, 2016 !\Comment: WARNING 
!___________________________________________________________________________________________________________ 
!\REACTIONCLASS: R+R<=>RH_RH
!___________________________________________________________________________________________________________ 
CH3OCH2+CH3O<=>CH3OCH3+CH2O                       +2.41000000E+013 +0.00000000E+000 +0.00000000E+000 !\Author: WARNING !\Ref: S.L. FISCHER, F.L. DRYER, H.J. CURRAN, INTERNATIONAL JOURNAL OF CHEMICAL KINETICS, 32(2000) 713-740. !\Comment: WARNING 
!___________________________________________________________________________________________________________ 
!\REACTIONCLASS: RADICAL_BETA_SCISSION
!___________________________________________________________________________________________________________ 
CH3OCH2<=>CH3+CH2O                                +2.65900000E+029 -4.93580000E+000 +3.17855000E+004 !\Author: WARNING !\Ref: BURKE, CNF 2014 !\Comment: KPS 
PLOG /                           +1.00000000E-002 +7.49400000E+023 -4.51520000E+000 +2.52361000E+004 /
PLOG /                           +1.00000000E-001 +6.92100000E+028 -5.72710000E+000 +2.74949000E+004 /
PLOG /                           +1.00000000E+000 +4.22900000E+029 -5.61030000E+000 +2.88983000E+004 /
PLOG /                           +1.00000000E+001 +6.60800000E+027 -4.70730000E+000 +2.97352000E+004 /
PLOG /                           +1.00000000E+002 +2.65900000E+029 -4.93580000E+000 +3.17855000E+004 /
!___________________________________________________________________________________________________________ 
!\REACTIONCLASS: R+O2<=>PRODUCTS
!___________________________________________________________________________________________________________ 
CH3OCH2+O2<=>CH3OCH2O2                            +5.43000000E+017 -1.73000000E+000 +2.21000000E+003 !\Author: WARNING !\Ref: BURKE, CNF 2014 !\Comment: BASED ON T. YAMADA, J.W. BOZZELLI, T.H. LAY, INTERNATIONAL JOURNAL OF CHEMICAL KINETICS, 32(2000) 435-452 AND S.L. FISCHER, F.L. 
PLOG /                           +1.00000000E-003 +1.12000000E+018 -3.37000000E+000 -4.29400000E+003 /
PLOG /                           +1.00000000E-002 +1.33000000E+021 -3.95000000E+000 -2.61500000E+003 /
PLOG /                           +1.00000000E+000 +1.13000000E+028 -5.24000000E+000 +4.08800000E+003 /
PLOG /                           +2.00000000E+000 +3.91000000E+027 -5.00000000E+000 +4.51200000E+003 /
PLOG /                           +1.00000000E+001 +2.75000000E+024 -3.87000000E+000 +4.29000000E+003 /
PLOG /                           +2.00000000E+001 +2.97000000E+022 -3.23000000E+000 +3.78100000E+003 /
PLOG /                           +5.00000000E+001 +5.19000000E+019 -2.35000000E+000 +2.90800000E+003 /
PLOG /                           +1.00000000E+002 +5.43000000E+017 -1.73000000E+000 +2.21000000E+003 /
CH3OCH2+O2<=>CH2OCH2O2H                           +1.62000000E+020 -2.81000000E+000 +8.61900000E+003 !\Author: WARNING !\Ref: BURKE, CNF 2014 !\Comment: BASED ON T. YAMADA, J.W. BOZZELLI, T.H. LAY, INTERNATIONAL JOURNAL OF CHEMICAL KINETICS, 32(2000) 435-452 AND S.L. FISCHER, F.L. 
PLOG /                           +1.00000000E-003 +5.08000000E+020 -4.39000000E+000 +4.69000000E+002 /
PLOG /                           +1.00000000E-002 +5.47000000E+023 -4.96000000E+000 +2.18300000E+003 /
PLOG /                           +1.00000000E+000 +2.81000000E+028 -5.63000000E+000 +7.84800000E+003 /
PLOG /                           +2.00000000E+000 +5.19000000E+027 -5.33000000E+000 +8.14400000E+003 /
PLOG /                           +1.00000000E+001 +9.67000000E+024 -4.36000000E+000 +8.41700000E+003 /
PLOG /                           +2.00000000E+001 +4.08000000E+023 -3.90000000E+000 +8.49400000E+003 /
PLOG /                           +5.00000000E+001 +5.08000000E+021 -3.28000000E+000 +8.58500000E+003 /
PLOG /                           +1.00000000E+002 +1.62000000E+020 -2.81000000E+000 +8.61900000E+003 /
CH3OCH2+O2=>CH2O+CH2O+OH                          +2.41000000E+027 -4.55000000E+000 +1.61070000E+004 !\Author: WARNING !\Ref: BURKE, CNF 2014 !\Comment: BASED ON T. YAMADA, J.W. BOZZELLI, T.H. LAY, INTERNATIONAL JOURNAL OF CHEMICAL KINETICS, 32(2000) 435-452 AND S.L. FISCHER, F.L. 
PLOG /                           +1.00000000E-003 +8.01000000E+021 -3.18000000E+000 +3.06700000E+003 /
PLOG /                           +1.00000000E-002 +1.73000000E+023 -3.55000000E+000 +4.05000000E+003 /
PLOG /                           +1.00000000E+000 +2.04000000E+031 -5.76000000E+000 +1.15940000E+004 /
PLOG /                           +2.00000000E+000 +5.99000000E+031 -5.87000000E+000 +1.27100000E+004 /
PLOG /                           +1.00000000E+001 +9.39000000E+030 -5.59000000E+000 +1.45170000E+004 /
PLOG /                           +2.00000000E+001 +1.09000000E+030 -5.30000000E+000 +1.50510000E+004 /
PLOG /                           +5.00000000E+001 +3.58000000E+028 -4.88000000E+000 +1.56640000E+004 /
PLOG /                           +1.00000000E+002 +2.41000000E+027 -4.55000000E+000 +1.61070000E+004 /
!___________________________________________________________________________________________________________ 
!\REACTIONCLASS: RO2<=>PRODUCTS
!___________________________________________________________________________________________________________ 
CH3OCH2O2=>CH2O+CH2O+OH                           +1.22000000E+030 -5.20000000E+000 +3.95490000E+004 !\Author: WARNING !\Ref: BURKE, CNF 2014 !\Comment: BASED ON T. YAMADA, J.W. BOZZELLI, T.H. LAY, INTERNATIONAL JOURNAL OF CHEMICAL KINETICS, 32(2000) 435-452 AND S.L. FISCHER, F.L. 
PLOG /                           +1.00000000E-003 +2.06000000E+036 -8.32000000E+000 +3.34150000E+004 /
PLOG /                           +1.00000000E-002 +2.07000000E+039 -8.86000000E+000 +3.58420000E+004 /
PLOG /                           +1.00000000E+000 +1.12000000E+040 -8.42000000E+000 +3.98350000E+004 /
PLOG /                           +2.00000000E+000 +9.72000000E+038 -8.04000000E+000 +3.99230000E+004 /
PLOG /                           +1.00000000E+001 +6.28000000E+035 -6.97000000E+000 +3.99000000E+004 /
PLOG /                           +2.00000000E+001 +1.60000000E+034 -6.46000000E+000 +3.98500000E+004 /
PLOG /                           +5.00000000E+001 +8.32000000E+031 -5.75000000E+000 +3.97190000E+004 /
PLOG /                           +1.00000000E+002 +1.22000000E+030 -5.20000000E+000 +3.95490000E+004 /
!___________________________________________________________________________________________________________ 
!\REACTIONCLASS: RO2<=>QOOH
!___________________________________________________________________________________________________________ 
CH3OCH2O2<=>CH2OCH2O2H                            +3.70000000E+014 -1.13000000E+000 +2.00340000E+004 !\Author: WARNING !\Ref: BURKE, CNF 2014 !\Comment: BASED ON T. YAMADA, J.W. BOZZELLI, T.H. LAY, INTERNATIONAL JOURNAL OF CHEMICAL KINETICS, 32(2000) 435-452 AND S.L. FISCHER, F.L. 
PLOG /                           +1.00000000E-003 +1.94000000E+029 -6.99000000E+000 +2.24460000E+004 /
PLOG /                           +1.00000000E-002 +4.07000000E+027 -6.16000000E+000 +2.16190000E+004 /
PLOG /                           +1.00000000E+000 +2.52000000E+025 -4.76000000E+000 +2.26910000E+004 /
PLOG /                           +2.00000000E+000 +5.97000000E+024 -4.48000000E+000 +2.28680000E+004 /
PLOG /                           +1.00000000E+001 +4.44000000E+021 -3.38000000E+000 +2.23860000E+004 /
PLOG /                           +2.00000000E+001 +4.52000000E+019 -2.74000000E+000 +2.18030000E+004 /
PLOG /                           +5.00000000E+001 +5.72000000E+016 -1.82000000E+000 +2.08290000E+004 /
PLOG /                           +1.00000000E+002 +3.70000000E+014 -1.13000000E+000 +2.00340000E+004 /
!___________________________________________________________________________________________________________ 
!\REACTIONCLASS: QOOH<=>PRODUCTS
!___________________________________________________________________________________________________________ 
CH2OCH2O2H=>CH2O+CH2O+OH                          +1.40000000E+022 -2.72000000E+000 +2.44070000E+004 !\Author: WARNING !\Ref: BURKE, CNF 2014 !\Comment: BASED ON T. YAMADA, J.W. BOZZELLI, T.H. LAY, INTERNATIONAL JOURNAL OF CHEMICAL KINETICS, 32(2000) 435-452 AND S.L. FISCHER, F.L. 
PLOG /                           +1.00000000E-003 +1.66000000E+023 -4.53000000E+000 +2.22430000E+004 /
PLOG /                           +1.00000000E-002 +5.30000000E+025 -4.93000000E+000 +2.41580000E+004 /
PLOG /                           +1.00000000E+000 +7.81000000E+022 -3.50000000E+000 +2.31560000E+004 /
PLOG /                           +2.00000000E+000 +4.98000000E+022 -3.35000000E+000 +2.30620000E+004 /
PLOG /                           +1.00000000E+001 +8.46000000E+022 -3.22000000E+000 +2.35590000E+004 /
PLOG /                           +2.00000000E+001 +9.09000000E+022 -3.14000000E+000 +2.38990000E+004 /
PLOG /                           +5.00000000E+001 +4.59000000E+022 -2.94000000E+000 +2.42620000E+004 /
PLOG /                           +1.00000000E+002 +1.40000000E+022 -2.72000000E+000 +2.44070000E+004 /
!___________________________________________________________________________________________________________ 
!\REACTIONCLASS: QOOH+O2<=>PRODUCTS
!___________________________________________________________________________________________________________ 
CH2OCH2O2H+O2<=>O2CH2OCH2O2H                      +4.87000000E+012 -3.20000000E-001 +4.28000000E+002 !\Author: WARNING !\Ref: BURKE, CNF 2014 !\Comment: BASED ON T. YAMADA, J.W. BOZZELLI, T.H. LAY, INTERNATIONAL JOURNAL OF CHEMICAL KINETICS, 32(2000) 435-452 AND S.L. FISCHER, F.L. 
PLOG /                           +1.00000000E-003 +9.42000000E+012 -1.68000000E+000 -4.99800000E+003 /
PLOG /                           +1.00000000E-002 +8.16000000E+016 -2.50000000E+000 -2.75300000E+003 /
PLOG /                           +1.00000000E+000 +1.06000000E+022 -3.30000000E+000 +3.38900000E+003 /
PLOG /                           +2.00000000E+000 +3.48000000E+020 -2.79000000E+000 +3.13100000E+003 /
PLOG /                           +1.00000000E+001 +2.86000000E+016 -1.48000000E+000 +1.87300000E+003 /
PLOG /                           +2.00000000E+001 +8.55000000E+014 -1.01000000E+000 +1.31200000E+003 /
PLOG /                           +5.00000000E+001 +2.68000000E+013 -5.40000000E-001 +7.27000000E+002 /
PLOG /                           +1.00000000E+002 +4.87000000E+012 -3.20000000E-001 +4.28000000E+002 /
CH2OCH2O2H+O2<=>HO2CH2OCHO+OH                     +3.96000000E+018 -2.31000000E+000 +1.05000000E+004 !\Author: WARNING !\Ref: BURKE, CNF 2014 !\Comment: BASED ON T. YAMADA, J.W. BOZZELLI, T.H. LAY, INTERNATIONAL JOURNAL OF CHEMICAL KINETICS, 32(2000) 435-452 AND S.L. FISCHER, F.L 
PLOG /                           +1.00000000E-003 +5.90000000E+020 -2.88000000E+000 +3.23400000E+003 /
PLOG /                           +1.00000000E-002 +2.06000000E+023 -3.59000000E+000 +5.11600000E+003 /
PLOG /                           +1.00000000E+000 +4.45000000E+029 -5.29000000E+000 +1.27910000E+004 /
PLOG /                           +2.00000000E+000 +2.44000000E+028 -4.92000000E+000 +1.28910000E+004 /
PLOG /                           +1.00000000E+001 +9.42000000E+023 -3.68000000E+000 +1.20490000E+004 /
PLOG /                           +2.00000000E+001 +1.04000000E+022 -3.16000000E+000 +1.15050000E+004 /
PLOG /                           +5.00000000E+001 +6.95000000E+019 -2.60000000E+000 +1.08610000E+004 /
PLOG /                           +1.00000000E+002 +3.96000000E+018 -2.31000000E+000 +1.05000000E+004 /
!___________________________________________________________________________________________________________ 
!\REACTIONCLASS: O2QOOH<=>PRODUCTS
!___________________________________________________________________________________________________________ 
O2CH2OCH2O2H<=>HO2CH2OCHO+OH                      +3.86000000E+007 +9.80000000E-001 +1.74670000E+004 !\Author: WARNING !\Ref: BURKE, CNF 2014 !\Comment: BASED ON T. YAMADA, J.W. BOZZELLI, T.H. LAY, INTERNATIONAL JOURNAL OF CHEMICAL KINETICS, 32(2000) 435-452 AND S.L. FISCHER, F.L 
PLOG /                           +1.00000000E-003 +9.05000000E+023 -4.88000000E+000 +1.88050000E+004 /
PLOG /                           +1.00000000E-002 +6.84000000E+026 -5.32000000E+000 +2.25330000E+004 /
PLOG /                           +1.00000000E+000 +5.07000000E+016 -1.81000000E+000 +2.11750000E+004 /
PLOG /                           +2.00000000E+000 +2.66000000E+014 -1.11000000E+000 +2.03100000E+004 /
PLOG /                           +1.00000000E+001 +1.69000000E+010 +1.80000000E-001 +1.86040000E+004 /
PLOG /                           +2.00000000E+001 +1.11000000E+009 +5.40000000E-001 +1.81000000E+004 /
PLOG /                           +5.00000000E+001 +1.07000000E+008 +8.40000000E-001 +1.76610000E+004 /
PLOG /                           +1.00000000E+002 +3.86000000E+007 +9.80000000E-001 +1.74670000E+004 /
!___________________________________________________________________________________________________________ 
!\REACTIONCLASS: RO2_RO2<=>PRODUCTS
!___________________________________________________________________________________________________________ 
CH3OCH2O2+CH3OCH2O2=>O2+CH3OCH2O+CH3OCH2O         +1.59600000E+023 -4.50000000E+000 +0.00000000E+000 !\Author: KPS !\Ref: DAMES, CNF, 2016 !\Comment: WARNING 
PLOG /                           +3.28900000E-002 +8.76820000E+020 -4.02060000E+000 -7.00070000E+002 /
PLOG /                           +6.57900000E-002 +9.10630000E+020 -3.98130000E+000 -7.00067000E+002 /
PLOG /                           +1.31580000E-001 +5.67034000E+023 -5.07465000E+000 -7.00067000E+002 /
PLOG /                           +2.63160000E-001 +5.36207000E+022 -4.64244000E+000 -7.00067000E+002 /
PLOG /                           +5.26316000E-001 +1.25374000E+021 -3.93198000E+000 -7.00067000E+002 /
PLOG /                           +7.89470000E-001 +4.37972000E+019 -3.33450000E+000 -7.00067000E+002 /
PLOG /                           +1.05263000E+000 +1.48289000E+020 -3.51727000E+000 -6.98022000E+002 /
PLOG /                           +1.00000000E+002 +1.59600000E+023 -4.50000000E+000 +0.00000000E+000 /
CH3OCH2O2+CH3OCH2O2=>O2+CH3OCHO+CH3OCH2OH         +6.84000000E+022 -4.50000000E+000 +0.00000000E+000 !\Author: KPS !\Ref: DAMES, CNF, 2016 !\Comment: WARNING 
PLOG /                           +3.28900000E-002 +3.75780000E+020 -4.02060000E+000 -7.00070000E+002 /
PLOG /                           +6.57900000E-002 +3.90270000E+020 -3.98130000E+000 -7.00067000E+002 /
PLOG /                           +1.31580000E-001 +2.43014000E+023 -5.07465000E+000 -7.00067000E+002 /
PLOG /                           +2.63160000E-001 +2.29803000E+022 -4.64244000E+000 -7.00067000E+002 /
PLOG /                           +5.26316000E-001 +5.37315000E+020 -3.93198000E+000 -7.00067000E+002 /
PLOG /                           +7.89470000E-001 +1.87702000E+019 -3.33450000E+000 -7.00067000E+002 /
PLOG /                           +1.05263000E+000 +6.35523000E+019 -3.51727000E+000 -6.98022000E+002 /
PLOG /                           +1.00000000E+002 +6.84000000E+022 -4.50000000E+000 +0.00000000E+000 /
!===========================================================================================================
!\SUBSPECIES: CH3OCH2O2H
!===========================================================================================================
!___________________________________________________________________________________________________________ 
!\REACTIONCLASS: KHP_HOMOLYTIC_FISSION
!___________________________________________________________________________________________________________ 
CH3OCH2O2H<=>CH3OCH2O+OH                          +2.10600000E+022 -2.12000000E+000 +4.38300000E+004 !\Author: KPS !\Ref: DAMES, CNF, 2016 !\Comment: ORIGINALLY FROM ZHAO MODEL 
!___________________________________________________________________________________________________________ 
!\REACTIONCLASS: RH+R_ABSTRACTION
!___________________________________________________________________________________________________________ 
CH3OCH2O2+CH2O<=>CH3OCH2O2H+HCO                   +1.00000000E+012 +0.00000000E+000 +1.16600000E+004 !\Author: WARNING !\Ref: WARNING !\Comment: 1 / 2 CH3O2+CH2O<=>CH3O2H+HCO 
CH3OCH2O2+CH3CHO<=>CH3OCH2O2H+CH3CO               +2.80000000E+012 +0.00000000E+000 +1.36000000E+004 !\Author: WARNING !\Ref: S.L. FISCHER, F.L. DRYER, H.J. CURRAN, INTERNATIONAL JOURNAL OF CHEMICAL KINETICS, 32(2000) 713-740. !\Comment: WARNING 
!===========================================================================================================
!\ENDSUBSPECIES: CH3OCH2O2H
!===========================================================================================================
!===========================================================================================================
!\SUBSPECIES: HO2CH2OCHO
!===========================================================================================================
!___________________________________________________________________________________________________________ 
!\REACTIONCLASS: KHP_HOMOLYTIC_FISSION
!___________________________________________________________________________________________________________ 
HO2CH2OCHO<=>OCH2OCHO+OH                          +4.00000000E+015 +0.00000000E+000 +4.09000000E+004 !\Author: KPS, ADOPTED FROM DAMES 30 / 05 / 2016 !\Ref: WARNING !\Comment: WARNING 
!===========================================================================================================
!\ENDSUBSPECIES: HO2CH2OCHO
!===========================================================================================================
!===========================================================================================================
!\SUBSPECIES: OCH2OCHOHOCH2OCO
!===========================================================================================================
!___________________________________________________________________________________________________________ 
!\REACTIONCLASS: RADICAL_ISOMERISATION
!___________________________________________________________________________________________________________ 
OCH2OCHO<=>HOCH2OCO                               +1.00000000E+011 +0.00000000E+000 +1.40000000E+004 !\Author: WARNING !\Ref: ESTIMATE WKM RECOMMENDATION 8 / 9 / 2010 !\Comment: WARNING 
!___________________________________________________________________________________________________________ 
!\REACTIONCLASS: RADICAL_BETA_SCISSION
!___________________________________________________________________________________________________________ 
OCH2OCHO<=>HOCHO+HCO                              +4.14700000E+014 -8.00000000E-001 +1.46300000E+004 !\Author: KPS !\Ref: DAMES, CNF, 2016 !\Comment: WARNING 
PLOG /                           +1.00000000E-003 +1.64700000E+022 -4.50000000E+000 +1.36000000E+004 /
PLOG /                           +4.00000000E-003 +4.39800000E+023 -4.73000000E+000 +1.43000000E+004 /
PLOG /                           +1.80000000E-002 +1.14500000E+025 -4.96000000E+000 +1.51200000E+004 /
PLOG /                           +7.50000000E-002 +1.43900000E+026 -5.10000000E+000 +1.59600000E+004 /
PLOG /                           +3.16000000E-001 +2.36300000E+026 -4.97000000E+000 +1.66200000E+004 /
PLOG /                           +1.33400000E+000 +1.21300000E+025 -4.38000000E+000 +1.68100000E+004 /
PLOG /                           +5.62300000E+000 +1.34600000E+022 -3.31000000E+000 +1.64000000E+004 /
PLOG /                           +2.37140000E+001 +1.58300000E+018 -1.98000000E+000 +1.55400000E+004 /
PLOG /                           +1.00000000E+002 +4.14700000E+014 -8.00000000E-001 +1.46300000E+004 /
HOCH2OCO<=>CH2OH+CO2                              +1.11700000E+017 -1.52600000E+000 +2.07719000E+004 !\Author: WARNING !\Ref: REVERSE RATE CONSTANT OF S.L. FISCHER, F.L. DRYER, H.J. CURRAN, INTERNATIONAL JOURNAL OF CHEMICAL KINETICS, 32(2000) 713-740. !\Comment: WARNING 
HOCH2OCO<=>HOCH2O+CO                              +2.92000000E+018 -1.96500000E+000 +1.96190000E+004 !\Author: WARNING !\Ref: REVERSE RATE CONSTANT OF S.L. FISCHER, F.L. DRYER, H.J. CURRAN, INTERNATIONAL JOURNAL OF CHEMICAL KINETICS, 32(2000) 713-740. !\Comment: WARNING 
!===========================================================================================================
!\ENDSUBSPECIES: OCH2OCHOHOCH2OCO
!===========================================================================================================
!===========================================================================================================
!\SUBSPECIES: CH3OCH2O
!===========================================================================================================
!___________________________________________________________________________________________________________ 
!\REACTIONCLASS: RADICAL_BETA_SCISSION
!___________________________________________________________________________________________________________ 
CH3OCH2O<=>CH3OCHO+H                              +8.97400000E+020 -2.56000000E+000 +1.48400000E+004 !\Author: KPS !\Ref: DAMES, CNF, 2016 !\Comment: PATHWAY FORMING CH3O+CH2O NO LONGER INCLUDED AS PER DAMES MECHANISM 
PLOG /                           +1.00000000E-003 +1.42600000E+017 -3.03000000E+000 +9.58000000E+003 /
PLOG /                           +4.00000000E-003 +1.42700000E+019 -3.44000000E+000 +1.05400000E+004 /
PLOG /                           +1.80000000E-002 +1.56000000E+021 -3.86000000E+000 +1.15500000E+004 /
PLOG /                           +7.50000000E-002 +1.52200000E+023 -4.26000000E+000 +1.26000000E+004 /
PLOG /                           +3.16000000E-001 +8.85700000E+024 -4.59000000E+000 +1.36500000E+004 /
PLOG /                           +1.33400000E+000 +1.39500000E+026 -4.75000000E+000 +1.46000000E+004 /
PLOG /                           +5.62300000E+000 +1.62800000E+026 -4.56000000E+000 +1.52500000E+004 /
PLOG /                           +2.37140000E+001 +3.44800000E+024 -3.85000000E+000 +1.53800000E+004 /
PLOG /                           +1.00000000E+002 +8.97400000E+020 -2.56000000E+000 +1.48400000E+004 /
!___________________________________________________________________________________________________________ 
!\REACTIONCLASS: R+R<=>RH+RH
!___________________________________________________________________________________________________________ 
CH3OCH2O+O2<=>CH3OCHO+HO2                         +5.00000000E+010 +0.00000000E+000 +5.00000000E+002 !\Author: KPS !\Ref: DAMES, CNF, 2016 !\Comment: ORIGINALLY FROM ZHAO MODEL 
CH3OCH2O+CH3OCH2<=>CH3OCHO+CH3OCH3                +9.64000000E+011 +0.00000000E+000 +0.00000000E+000 !\Author: KPS !\Ref: DAMES, CNF, 2016 !\Comment: WARNING 
CH3OCH2O+CH3OCH2O2<=>CH3OCHO+CH3OCH2O2H           +1.37000000E+010 +1.00400000E+000 +1.53000000E-001 !\Author: KPS !\Ref: DAMES, CNF, 2016 !\Comment: WARNING 
CH3OCH2O+CH2OCH2O2H<=>CH3OCHO+CH3OCH2O2H          +9.64000000E+011 +0.00000000E+000 +0.00000000E+000 !\Author: KPS !\Ref: DAMES, CNF, 2016 !\Comment: WARNING 
!===========================================================================================================
!\ENDSUBSPECIES: CH3OCH2O
!===========================================================================================================
!----------------------------------------------------------------------------------------------------------------------------------
!\ENDSUBMECH: CH3OCH3
!----------------------------------------------------------------------------------------------------------------------------------
!----------------------------------------------------------------------------------------------------------------------------------
!\SUBMECH: CH3OCHO
!\MECHCOMMENTS: KPS, 30 / 07 / 2015, ANALOGIES SEEM DATED. SHOULD BE UPDATED AT SOME STAGE
!----------------------------------------------------------------------------------------------------------------------------------
!___________________________________________________________________________________________________________ 
!\REACTIONCLASS: RH<=>PRODUCTS
!___________________________________________________________________________________________________________ 
CH3O+HCO<=>CH3OCHO                                +3.00000000E+013 +0.00000000E+000 +0.00000000E+000 !\Author: WARNING !\Ref: FISHER, E.M. ET AL., PROC. COMB. INST., VOL. 28, 2000. !\Comment: ULTAN REMOVED 21 / 08 / 15 
CH3O+HCO<=>CH3OH+CO                               +9.00000000E+013 +0.00000000E+000 +0.00000000E+000 !\Author: WARNING !\Ref: FRIEDRICHS, G.; DAVIDSON, D. F.; HANSON, R. K. INT J. CHEM. KINET. 2004, 36, 157. !\Comment: ULTAN ADDED 21 / 08 / 15 
CH3+OCHO<=>CH3OCHO                                +1.00000000E+013 +0.00000000E+000 +0.00000000E+000 !\Author: WARNING !\Ref: ESTIMATE !\Comment: WARNING 
CH2OCHO+H<=>CH3OCHO                               +1.00000000E+014 +0.00000000E+000 +0.00000000E+000 !\Author: WARNING !\Ref: FISHER, E.M. ET AL., PROC. COMB. INST., VOL. 28, 2000. !\Comment: WARNING 
CH3OCO+H<=>CH3OCHO                                +1.00000000E+014 +0.00000000E+000 +0.00000000E+000 !\Author: WARNING !\Ref: FISHER, E.M. ET AL., PROC. COMB. INST., VOL. 28, 2000. !\Comment: WARNING 
!___________________________________________________________________________________________________________ 
!\REACTIONCLASS: RH+R_ABSTRACTION
!___________________________________________________________________________________________________________ 
CH3OCHO+O2<=>CH3OCO+HO2                           +1.00000000E+013 +0.00000000E+000 +4.97000000E+004 !\Author: WARNING !\Ref: ESTIMATE !\Comment: WARNING 
CH3OCHO+OH<=>CH3OCO+H2O                           +1.58000000E+007 +1.80000000E+000 +9.34000000E+002 !\Author: WARNING !\Ref: ANOLOGY TO PROPANE !\Comment: WARNING 
CH3OCHO+HO2<=>CH3OCO+H2O2                         +4.82000000E+003 +2.60000000E+000 +1.39100000E+004 !\Author: WARNING !\Ref: CURRAN ESTIMATE TSANG '88 PRIMARY H !\Comment: WARNING 
CH3OCHO+O<=>CH3OCO+OH                             +2.75500000E+005 +2.45000000E+000 +2.83000000E+003 !\Author: WARNING !\Ref: TSANG, W. J. PHYS. CHEM. REF. DATA 17, 887(1988) !\Comment: WARNING 
CH3OCHO+H<=>CH3OCO+H2                             +6.50000000E+005 +2.40000000E+000 +4.47100000E+003 !\Author: WARNING !\Ref: TSANG, W. J. PHYS. CHEM. REF. DATA 17, 887(1988) !\Comment: WARNING 
CH3OCHO+CH3<=>CH3OCO+CH4                          +7.55000000E-001 +3.46000000E+000 +5.48100000E+003 !\Author: WARNING !\Ref: TSANG, W. J. PHYS. CHEM. REF. DATA 17, 887(1988) !\Comment: WARNING 
CH3OCHO+CH3O<=>CH3OCO+CH3OH                       +5.48000000E+011 +0.00000000E+000 +5.00000000E+003 !\Author: WARNING !\Ref: ESTIMATE !\Comment: WARNING 
CH3OCHO+CH3O2<=>CH3OCO+CH3O2H                     +4.82000000E+003 +2.60000000E+000 +1.39100000E+004 !\Author: WARNING !\Ref: ANOLOGY WITH HO2 !\Comment: WARNING 
CH3OCHO+HCO<=>CH3OCO+CH2O                         +5.40000000E+006 +1.90000000E+000 +1.70100000E+004 !\Author: WARNING !\Ref: TSANG, W. J. PHYS. CHEM. REF. DATA 17, 887(1988) !\Comment: WARNING 
CH3OCO+CH3OCH2O2H<=>CH3OCHO+CH2OCH2O2H            +9.06000000E+003 +2.75000000E+000 +1.75300000E+001 !\Author: KPS !\Ref: DAMES, CNF, 2016 !\Comment: WARNING 
CH3OCHO+O2<=>CH2OCHO+HO2                          +2.05000000E+013 +0.00000000E+000 +5.20000000E+004 !\Author: WARNING !\Ref: ESTIMATE !\Comment: WARNING 
CH3OCHO+OH<=>CH2OCHO+H2O                          +5.27000000E+009 +9.70000000E-001 +1.58600000E+003 !\Author: WARNING !\Ref: ANOLOGY TO PROPANE !\Comment: WARNING 
CH3OCHO+HO2<=>CH2OCHO+H2O2                        +2.38000000E+004 +2.55000000E+000 +1.64900000E+004 !\Author: WARNING !\Ref: CURRAN ESTIMATE TSANG '88 PRIMARY H !\Comment: WARNING 
CH3OCHO+O<=>CH2OCHO+OH                            +9.80000000E+005 +2.43000000E+000 +4.75000000E+003 !\Author: WARNING !\Ref: FIT TO COHEN / WESTBERG '86 !\Comment: WARNING 
CH3OCHO+H<=>CH2OCHO+H2                            +6.65000000E+005 +2.54000000E+000 +6.75600000E+003 !\Author: WARNING !\Ref: TSANG, W. J. PHYS. CHEM. REF. DATA 17, 887(1988) !\Comment: WARNING 
CH3OCHO+CH3<=>CH2OCHO+CH4                         +4.52000000E-001 +3.65000000E+000 +7.15400000E+003 !\Author: WARNING !\Ref: TSANG, W. J. PHYS. CHEM. REF. DATA 17, 887(1988) !\Comment: WARNING 
CH3OCHO+CH3O<=>CH2OCHO+CH3OH                      +2.17000000E+011 +0.00000000E+000 +6.45800000E+003 !\Author: WARNING !\Ref: ESTIMATE !\Comment: WARNING 
CH3OCHO+CH3O2<=>CH2OCHO+CH3O2H                    +2.38000000E+004 +2.55000000E+000 +1.64900000E+004 !\Author: WARNING !\Ref: ANOLOGY WITH HO2 !\Comment: WARNING 
CH3OCHO+HCO<=>CH2OCHO+CH2O                        +1.02500000E+005 +2.50000000E+000 +1.84300000E+004 !\Author: WARNING !\Ref: TSANG, W. J. PHYS. CHEM. REF. DATA 17, 887(1988) !\Comment: WARNING 
CH2OCHO+CH3OCH2O2H<=>CH3OCHO+CH2OCH2O2H           +4.43300000E-003 +4.36800000E+000 +1.32350000E+001 !\Author: KPS !\Ref: DAMES, CNF, 2016 !\Comment: WARNING 
!___________________________________________________________________________________________________________ 
!\REACTIONCLASS: R+R<=>PRODUCTS
!___________________________________________________________________________________________________________ 
CH2OCHO+HO2CH2OCHO=>CH3OCHO+HO2+2HCO              +2.95900000E-003 +4.24100000E+000 +5.00400000E+000 !\Author: KPS !\Ref: DAMES, CNF, 2016 !\Comment: WARNING 
CH3OCO+HO2CH2OCHO=>CH3OCHO+HO2+2HCO               +1.18000000E+008 +1.35000000E+000 +2.60300000E+001 !\Author: KPS !\Ref: DAMES, CNF, 2016 !\Comment: WARNING 
!___________________________________________________________________________________________________________ 
!\REACTIONCLASS: RADICAL_ADDITIONCH3
!___________________________________________________________________________________________________________ 
CH3OCH3+HCO<=>CH3OCHO+CH3                         +2.03400000E+000 +3.66200000E+000 +2.99590000E+001 !\Author: KPS !\Ref: DAMES, CNF, 2016 !\Comment: WARNING 
!___________________________________________________________________________________________________________ 
!\REACTIONCLASS: RADICAL_ALPHA_SCISSION
!___________________________________________________________________________________________________________ 
CH3OCO<=>CH3+CO2                                  +8.69000000E+017 -1.81000000E+000 +1.36567000E+004 !\Author: WARNING !\Ref: WARNING !\Comment: ISOMERISATION PATHWAY OF CH3OCO<=>CH2OCHO NO LONGER INCLUDED AS IN DAMES MECHANISM 
PLOG /                           +5.00000000E-002 +9.72000000E+012 -1.31000000E+000 +9.41670000E+003 /
PLOG /                           +1.00000000E+000 +1.25000000E+016 -1.83000000E+000 +1.13408000E+004 /
PLOG /                           +1.00000000E+001 +1.04000000E+018 -2.10000000E+000 +1.28269000E+004 /
PLOG /                           +1.00000000E+002 +8.69000000E+017 -1.81000000E+000 +1.36567000E+004 /
CH3OCO<=>CH3O+CO                                  +2.82500000E+022 -3.44000000E+000 +2.35924000E+004 !\Author: WARNING !\Ref: WARNING !\Comment: ISOMERISATION PATHWAY OF CH3OCO<=>CH2OCHO NO LONGER INCLUDED AS IN DAMES MECHANISM 
PLOG /                           +5.00000000E-002 +1.03000000E+003 +1.29000000E+000 +2.54010000E+004 /
PLOG /                           +1.00000000E+000 +4.09000000E+005 +8.10000000E-001 +2.19691000E+004 /
PLOG /                           +1.00000000E+001 +9.02000000E+014 -1.72000000E+000 +2.17675000E+004 /
PLOG /                           +1.00000000E+002 +2.82500000E+022 -3.44000000E+000 +2.35924000E+004 /
!___________________________________________________________________________________________________________ 
!\REACTIONCLASS: RADICAL_BETA_SCISSION
!___________________________________________________________________________________________________________ 
CH2OCHO<=>CH2O+HCO                                +1.10500000E+017 -1.21000000E+000 +3.36100000E+004 !\Author: KPS !\Ref: DAMES, CNF, 2016 !\Comment: WARNING 
PLOG /                           +1.00000000E-003 +8.27300000E+036 -8.38000000E+000 +3.65900000E+004 /
PLOG /                           +4.00000000E-003 +8.01900000E+036 -8.18000000E+000 +3.71800000E+004 /
PLOG /                           +1.80000000E-002 +1.54800000E+036 -7.77000000E+000 +3.75600000E+004 /
PLOG /                           +7.50000000E-002 +3.74400000E+034 -7.10000000E+000 +3.76300000E+004 /
PLOG /                           +3.16000000E-001 +9.93100000E+031 -6.16000000E+000 +3.73300000E+004 /
PLOG /                           +1.33400000E+000 +3.99900000E+028 -4.99000000E+000 +3.66700000E+004 /
PLOG /                           +5.62300000E+000 +5.00700000E+024 -3.69000000E+000 +3.57400000E+004 /
PLOG /                           +2.37140000E+001 +5.00700000E+020 -2.38000000E+000 +3.46700000E+004 /
PLOG /                           +1.00000000E+002 +1.10500000E+017 -1.21000000E+000 +3.36100000E+004 /
!----------------------------------------------------------------------------------------------------------------------------------
!\ENDSUBMECH: CH3OCHO
!----------------------------------------------------------------------------------------------------------------------------------
!++++++++++++++++++++++++++++++++++++++++++++++++++++++++++++++++++++++++++++++++++++++++++++++++++++++++++++++++++++++++++++++++++++++++++++++++++++++++++++++
!\END_KINETICS_MODULE: C2
!++++++++++++++++++++++++++++++++++++++++++++++++++++++++++++++++++++++++++++++++++++++++++++++++++++++++++++++++++++++++++++++++++++++++++++++++++++++++++++++
!++++++++++++++++++++++++++++++++++++++++++++++++++++++++++++++++++++++++++++++++++++++++++++++++++++++++++++++++++++++++++++++++++++++++++++++++++++++++++++++
!\KINETICS_MODULE: C3
!++++++++++++++++++++++++++++++++++++++++++++++++++++++++++++++++++++++++++++++++++++++++++++++++++++++++++++++++++++++++++++++++++++++++++++++++++++++++++++++
!----------------------------------------------------------------------------------------------------------------------------------
!\SUBMECH: C3H8
!----------------------------------------------------------------------------------------------------------------------------------
!___________________________________________________________________________________________________________ 
!\REACTIONCLASS: RH<=>PRODUCTS
!___________________________________________________________________________________________________________ 
C3H8(+M)<=>C2H5+CH3(+M)                           +1.55000000E+024 -2.03400000E+000 +9.03880000E+004 !\Author: SP !\Ref: SIVARAMAKRISHNAN ET AL., DX.DOI.ORG / 10.1021 / JP2006205 / / J. PHYS. CHEM. A 2011, 115, 3366-3379, !\Comment: WARNING 
LOW /                                             +4.77000000E+077 -1.66700000E+001 +1.00100000E+005 /
TROE /                           +8.10000000E-001 +3.09100000E+003 +1.28000000E+002 +8.82900000E+003 /
N2 / +1.5000 / H2 / +2.0000 / CO / +2.0000 / CO2 / +3.0000 / H2O / +5.0000 / 
NC3H7+H(+M)<=>C3H8(+M)                            +3.60000000E+013 +0.00000000E+000 +0.00000000E+000 !\Author: SP !\Ref: TSANG, W. J.PHYS.CHEM.REF.DATA 1988, 17, 887 !\Comment: WARNING 
LOW /                                             +3.01000000E+048 -9.32000000E+000 +5.83360000E+003 /
TROE /                           +4.98000000E-001 +1.31400000E+003 +1.31400000E+003 +5.00000000E+004 /
H2/2.0/ H2O/6.0/ CH4/2.0/ CO/1.5/ CO2/2.0/ C2H6/3.0/ AR/0.7/
IC3H7+H<=>C3H8                                    +1.66000000E+013 +2.20000000E-001 +0.00000000E+000 !\Author: SP !\Ref: HARDING ET AL., J. PHYS. CHEM. A, 2005, 109(21), PP 4646-4656 !\Comment: WARNING 
!___________________________________________________________________________________________________________ 
!\REACTIONCLASS: RO2+RO2<=>PRODUCTS
!___________________________________________________________________________________________________________ 
NC3H7O2+CH3O2=>NC3H7O+CH3O+O2                     +1.40000000E+016 -1.61000000E+000 +1.86000000E+003 !\Author: ESTIMATE !\Ref: WARNING !\Comment: WARNING 
NC3H7O2+C2H5O2=>NC3H7O+C2H5O+O2                   +1.40000000E+016 -1.61000000E+000 +1.86000000E+003 !\Author: ESTIMATE !\Ref: WARNING !\Comment: WARNING 
NC3H7O2+NC3H7O2=>NC3H7O+NC3H7O+O2                 +7.00000000E+016 -1.61000000E+000 +1.86000000E+003 !\Author: WARNING !\Ref: ESTIMATE !\Comment: WARNING 
NC3H7O2+IC3H7O2=>NC3H7O+IC3H7O+O2                 +4.00000000E+009 +0.00000000E+000 +0.00000000E+000 !\Author: SP !\Ref: JOHNSON, D.; PRICE, D.W.; MARSTON, G.; ATMOS. ENVIRON. 38(2004) 1447 - 1458 !\Comment: WARNING 
NC3H7O2+CH3CO3=>NC3H7O+CH3CO2+O2                  +1.40000000E+016 -1.61000000E+000 +1.86000000E+003 !\Author: WARNING !\Ref: ESTIMATE !\Comment: WARNING 
!___________________________________________________________________________________________________________ 
!\REACTIONCLASS: R+RO2<=>PRODUCTS
!___________________________________________________________________________________________________________ 
NC3H7O2+CH3<=>NC3H7O+CH3O                         +7.00000000E+012 +0.00000000E+000 -1.00000000E+003 !\Author: WARNING !\Ref: ESTIMATE !\Comment: WARNING 
NC3H7O2+C2H5<=>NC3H7O+C2H5O                       +7.00000000E+012 +0.00000000E+000 -1.00000000E+003 !\Author: WARNING !\Ref: ESTIMATE !\Comment: WARNING 
NC3H7O2+IC3H7<=>NC3H7O+IC3H7O                     +7.00000000E+012 +0.00000000E+000 -1.00000000E+003 !\Author: WARNING !\Ref: ESTIMATE !\Comment: WARNING 
NC3H7O2+NC3H7<=>NC3H7O+NC3H7O                     +7.00000000E+012 +0.00000000E+000 -1.00000000E+003 !\Author: WARNING !\Ref: ESTIMATE !\Comment: WARNING 
NC3H7O2+C3H5-A<=>NC3H7O+C3H5O                     +2.60000000E+013 +0.00000000E+000 -1.00000000E+003 !\Author: WARNING !\Ref: ESTIMATE !\Comment: WARNING 
!___________________________________________________________________________________________________________ 
!\REACTIONCLASS: RH+R_ABSTRACTION
!___________________________________________________________________________________________________________ 
C3H8+IC3H7<=>NC3H7+C3H8                           +8.44000000E-003 +4.20000000E+000 +8.72400000E+003 !\Author: SP !\Ref: TSANG, W. J. PHYS. CHEM. REF. DATA 17, 887(1988) !\Comment: WARNING 
C3H8+O2<=>NC3H7+HO2                               +3.97000000E+013 +0.00000000E+000 +5.09000000E+004 !\Author: SP !\Ref: TSANG 1988 !\Comment: WARNING 
C3H8+H<=>NC3H7+H2                                 +1.29000000E+004 +2.93000000E+000 +5.24568000E+003 !\Author: SP WARNING !\Ref: SIVARAMAKRISHNAN ET AL., INT. J. CHEMICAL KINETIC 44.3(2012) !\Comment: WARNING 
DUP
C3H8+H<=>NC3H7+H2                                 +1.47000000E+010 +1.31000000E+000 +1.03000000E+004 !\Author: SP WARNING !\Ref: SIVARAMAKRISHNAN ET AL., INT. J. CHEMICAL KINETIC 44.3(2012) !\Comment: WARNING 
DUP
C3H8+H<=>IC3H7+H2                                 +3.06000000E+004 +2.80000000E+000 +3.47327600E+003 !\Author: SP WARNING !\Ref: SIVARAMAKRISHNAN ET AL., INT. J. CHEMICAL KINETIC 44.3(2012) !\Comment: WARNING 
DUP
C3H8+H<=>IC3H7+H2                                 +5.73000000E+013 +1.00000000E-001 +1.06000000E+004 !\Author: SP WARNING !\Ref: SIVARAMAKRISHNAN ET AL., INT. J. CHEMICAL KINETIC 44.3(2012) !\Comment: WARNING 
DUP
C3H8+O<=>NC3H7+OH                                 +3.71000000E+006 +2.40000000E+000 +5.50500000E+003 !\Author: WARNING !\Ref: COHEN, N.; WESTBERG, K.R., THE USE OF TRANSITION-STATE THEORY TO EXTRAPOLATE RATE COEFFICIENTS FOR REACTIONS OF O ATOMS WITH ALKANES, INT. J. CHEM. KINET., 99-140(1986) !\Comment: WARNING 
C3H8+OH<=>NC3H7+H2O                               +6.86508000E+006 +2.00000000E+000 +6.77308690E+002 !\Author: SP !\Ref: FAROOQ ET AL., SITE-SPECIFIC RATE CONSTANT MEASUREMENTS FOR PRIMARY AND SECONDARY H-ABSTRACTION BY OH RADICALS !\Comment: WARNING 
C3H8+OH<=>IC3H7+H2O                               +3.73838198E+005 +2.30514000E+000 -5.61322330E+002 !\Author: SP !\Ref: NEW FIT !\Comment: WARNING 
C3H8+HO2<=>NC3H7+H2O2                             +2.08000000E+001 +3.59000000E+000 +1.56000000E+004 !\Author: SP !\Ref: 60% OF NEW FIT !\Comment: WARNING 
C3H8+HO2<=>IC3H7+H2O2                             +6.32000000E+001 +3.37000000E+000 +1.37200000E+004 !\Author: WARNING !\Ref: J. AGUILERA-IPARRAGUIRRE ET AL. J PHYS CHEM A(2008) 112(30) !\Comment: WARNING 
C3H8+CH3<=>IC3H7+CH4                              +1.51000000E+000 +3.46000000E+000 +5.48000000E+003 !\Author: WARNING !\Ref: FIT TO NIST DATABASE !\Comment: WARNING 
C3H8+CH3<=>NC3H7+CH4                              +3.45000000E+001 +3.44000000E+000 +1.04000000E+004 !\Author: WARNING !\Ref: WARNING !\Comment: WARNING 
C3H8+C2H3<=>NC3H7+C2H4                            +8.40000000E+002 +3.05000000E+000 +6.00000000E+003 !\Author: SP !\Ref: RAMAN, CARSTENSEN, INT J CHEM KINET 44.5(2012) !\Comment: WARNING 
C3H8+C2H5<=>NC3H7+C2H6                            +3.13200000E-001 +3.76000000E+000 +9.58580000E+003 !\Author: SP !\Ref: RATKIEWICZ, HUYNH, PHAM, TRUONG, THEOR CHEM ACC(2013) 132 !\Comment: WARNING 
C3H8+C3H5-A<=>NC3H7+C3H6                          +7.94000000E+011 +0.00000000E+000 +2.05000000E+004 !\Author: WARNING !\Ref: DAGAUT ET AL., CST 71, 111(1990) !\Comment: WARNING 
C3H8+CH3O<=>NC3H7+CH3OH                           +3.00000000E+011 +0.00000000E+000 +7.00000000E+003 !\Author: WARNING !\Ref: DRYER ESTIMATE !\Comment: WARNING 
C3H8+CH3O2<=>NC3H7+CH3O2H                         +6.71000000E+000 +3.72000000E+000 +1.69000000E+004 !\Author: SP !\Ref: H-H CARSTENSEN, A.M. DEAN, O. DEUTSCHMANN, PROC. COMBUST. INST. 31(2007) 149-157 !\Comment: WARNING 
C3H8+C2H5O2<=>NC3H7+C2H5O2H                       +7.14000000E+000 +3.65000000E+000 +1.71000000E+004 !\Author: SP !\Ref: H-H CARSTENSEN, A.M. DEAN, O. DEUTSCHMANN, PROC. COMBUST. INST. 31(2007) 149-157 !\Comment: WARNING 
C3H8+NC3H7O2<=>NC3H7+NC3H7O2H                     +7.14000000E+000 +3.65000000E+000 +1.71000000E+004 !\Author: WARNING !\Ref: ANALOGY TO C2H6+C2H5O2 !\Comment: WARNING 
C3H8+IC3H7O2<=>NC3H7+IC3H7O2H                     +7.14000000E+000 +3.65000000E+000 +1.71000000E+004 !\Author: WARNING !\Ref: ANALOGY TO C2H6+C2H5O2 !\Comment: WARNING 
C3H8+CH3CO3<=>NC3H7+CH3CO3H                       +2.08000000E+001 +3.59000000E+000 +1.56000000E+004 !\Author: WARNING !\Ref: ANALOGY TO C2H6+HO2 !\Comment: WARNING 
C3H8+O2CHO<=>NC3H7+HO2CHO                         +2.08000000E+001 +3.59000000E+000 +1.56000000E+004 !\Author: SP !\Ref: HO2 !\Comment: WARNING 
C3H8+O2<=>IC3H7+HO2                               +3.97000000E+013 +0.00000000E+000 +4.77000000E+004 !\Author: SP ! !\Ref: TSANG 1988 !\Comment: WARNING 
C3H8+O<=>IC3H7+OH                                 +5.49000000E+005 +2.50000000E+000 +3.14000000E+003 !\Author: WARNING !\Ref: COHEN, N.; WESTBERG, K.R. INT. J. CHEM. KINET., 99-140(1986) !\Comment: WARNING 
C3H8+C2H3<=>IC3H7+C2H4                            +1.02000000E+003 +2.92000000E+000 +4.20000000E+003 !\Author: SP !\Ref: RAMAN, CARSTENSEN, INT J CHEM KINET 44.5(2012) !\Comment: WARNING 
C3H8+C2H5<=>IC3H7+C2H6                            +1.56600000E-001 +3.71000000E+000 +6.55540000E+003 !\Author: SP !\Ref: RATKIEWICZ, HUYNH, PHAM, TRUONG, THEOR CHEM ACC(2013) 132 !\Comment: WARNING 
C3H8+C3H5-A<=>IC3H7+C3H6                          +7.94000000E+011 +0.00000000E+000 +1.62000000E+004 !\Author: WARNING !\Ref: DAGAUT ET AL., CST 71, 111(1990) !\Comment: WARNING 
C3H8+CH3O<=>IC3H7+CH3OH                           +3.00000000E+011 +0.00000000E+000 +7.00000000E+003 !\Author: WARNING !\Ref: DRYER ESTIMATE !\Comment: WARNING 
C3H8+C2H5O2<=>IC3H7+C2H5O2H                       +4.02000000E+001 +3.41000000E+000 +1.41000000E+004 !\Author: SP !\Ref: H-H CARSTENSEN, A.M. DEAN, O. DEUTSCHMANN, PROC. COMBUST. INST. 31(2007) 149-157 !\Comment: WARNING 
C3H8+CH3O2<=>IC3H7+CH3O2H                         +4.02000000E+001 +3.41000000E+000 +1.41000000E+004 !\Author: SP !\Ref: C2H5O2 !\Comment: WARNING 
C3H8+NC3H7O2<=>IC3H7+NC3H7O2H                     +2.00000000E+012 +0.00000000E+000 +1.70000000E+004 !\Author: WARNING !\Ref: WALKER, R. W., REACTION KINETICS, VOL. 1, S. P. R. CHEMICAL SOCIETY, 1975 !\Comment: WARNING 
C3H8+CH3CO3<=>IC3H7+CH3CO3H                       +6.32000000E+001 +3.37000000E+000 +1.37200000E+004 !\Author: WARNING !\Ref: WARNING !\Comment: WARNING 
C3H8+O2CHO<=>IC3H7+HO2CHO                         +6.32000000E+001 +3.37000000E+000 +1.37200000E+004 !\Author: HO2 !\Ref: WARNING !\Comment: WARNING 
C3H8+IC3H7O2<=>IC3H7+IC3H7O2H                     +2.00000000E+012 +0.00000000E+000 +1.70000000E+004 !\Author: WARNING !\Ref: WALKER, R. W., REACTION KINETICS, VOL. 1, S. P. R. CHEMICAL SOCIETY, 1975 !\Comment: WARNING 
!___________________________________________________________________________________________________________ 
!\REACTIONCLASS: R+R<=>PRODUCTS
!___________________________________________________________________________________________________________ 
IC3H7+H<=>C2H5+CH3                                +2.00000000E+013 +0.00000000E+000 +0.00000000E+000 !\Author: WARNING !\Ref: GLAUDE,P.A. ET AL,PROC. COMBUST. INST !\Comment: WARNING 
IC3H7+OH<=>C3H6+H2O                               +2.41000000E+013 +0.00000000E+000 +0.00000000E+000 !\Author: WARNING !\Ref: TSANG, W. J. PHYS. CHEM. REF. DATA 17, 887(1988) !\Comment: WARNING 
IC3H7+O<=>CH3COCH3+H                              +4.10000000E+013 +0.00000000E+000 +0.00000000E+000 !\Author: SP !\Ref: HOYERMANN, ET AL PCI 33, 283-291(2011) !\Comment: WARNING 
IC3H7+O<=>CH3CHO+CH3                              +4.56000000E+013 +0.00000000E+000 +0.00000000E+000 !\Author: SP !\Ref: HOYERMANN, ET AL PCI 33, 283-291(2011) !\Comment: WARNING 
IC3H7+O<=>C3H6+OH                                 +2.74000000E+013 +0.00000000E+000 +0.00000000E+000 !\Author: SP !\Ref: HOYERMANN, ET AL PCI 33, 283-291(2011) !\Comment: WARNING 
!___________________________________________________________________________________________________________ 
!\REACTIONCLASS: R+RO2<=>PRODUCTS
!___________________________________________________________________________________________________________ 
NC3H7+HO2<=>NC3H7O+OH                             +2.58000000E+016 -1.17800000E+000 +1.14800000E+002 !\Author: WARNING !\Ref: WARNING !\Comment: WARNING 
NC3H7+CH3O2<=>NC3H7O+CH3O                         +2.58000000E+016 -1.17800000E+000 +1.14800000E+002 !\Author: WARNING !\Ref: WARNING !\Comment: WARNING 
IC3H7+HO2<=>IC3H7O+OH                             +2.58000000E+016 -1.17800000E+000 +1.14800000E+002 !\Author: WARNING !\Ref: WARNING !\Comment: WARNING 
IC3H7+CH3O2<=>IC3H7O+CH3O                         +2.58000000E+016 -1.17800000E+000 +1.14800000E+002 !\Author: WARNING !\Ref: WARNING !\Comment: WARNING 
!___________________________________________________________________________________________________________ 
!\REACTIONCLASS: R+O2<=>PRODUCTS
!___________________________________________________________________________________________________________ 
O2+NC3H7<=>HO2+C3H6                               +7.37000000E+002 +2.71000000E+000 +5.49647000E+003 !\Author: UB !\Ref: C. FRANKLIN GOLDSMITH, W.H. GREEN, S.J. KLIPPENSTEIN, J. PHYS. CHEM. A. 116, 2012, 3325-3346 !\Comment: WARNING 
PLOG /                           +1.00000000E-002 +5.05000000E+010 +2.06000000E-002 +5.01905000E+002 /
PLOG /                           +1.00000000E-001 +7.47000000E+015 -1.45000000E+000 +4.11290000E+003 /
PLOG /                           +1.00000000E+000 +1.18000000E+019 -2.35000000E+000 +7.29953000E+003 /
PLOG /                           +1.00000000E+001 +2.63000000E+000 +3.46000000E+000 +2.48117000E+003 /
PLOG /                           +1.00000000E+002 +7.37000000E+002 +2.71000000E+000 +5.49647000E+003 /
O2+IC3H7<=>HO2+C3H6                               +9.84000000E+007 +1.34000000E+000 +5.37912000E+003 !\Author: UB !\Ref: C. FRANKLIN GOLDSMITH, W.H. GREEN, S.J. KLIPPENSTEIN, J. PHYS. CHEM. A. 116, 2012, 3325-3346 !\Comment: WARNING 
PLOG /                           +1.00000000E-002 +5.91000000E+009 +4.28000000E-001 -1.43857000E+003 /
PLOG /                           +1.00000000E-001 +1.60000000E+014 -8.45000000E-001 +1.42377000E+003 /
PLOG /                           +1.00000000E+000 +4.05000000E+018 -2.07000000E+000 +4.97147000E+003 /
PLOG /                           +1.00000000E+001 +4.91000000E+017 -1.66000000E+000 +6.96404000E+003 /
PLOG /                           +1.00000000E+002 +9.84000000E+007 +1.34000000E+000 +5.37912000E+003 /
O2+NC3H7<=>C3H6OOH1-2                             +7.63000000E+016 -2.30000000E+000 +9.03614000E+003 !\Author: UB !\Ref: C. FRANKLIN GOLDSMITH, W.H. GREEN, S.J. KLIPPENSTEIN, J. PHYS. CHEM. A. 116, 2012, 3325-3346 !\Comment: WARNING 
PLOG /                           +1.00000000E-002 +2.97000000E+015 -2.84000000E+000 +3.56751000E+003 /
PLOG /                           +1.00000000E-001 +2.64000000E+012 -1.58000000E+000 +3.36232000E+003 /
PLOG /                           +1.00000000E+000 +2.78000000E+002 +1.63000000E+000 -4.92364000E+002 /
PLOG /                           +1.00000000E+001 +1.30000000E+014 -1.73000000E+000 +5.16366000E+003 /
PLOG /                           +1.00000000E+002 +7.63000000E+016 -2.30000000E+000 +9.03614000E+003 /
O2+NC3H7<=>C3H6OOH1-3                             +6.58000000E-015 +7.80000000E+000 -3.43101000E+003 !\Author: UB !\Ref: C. FRANKLIN GOLDSMITH, W.H. GREEN, S.J. KLIPPENSTEIN, J. PHYS. CHEM. A. 116, 2012, 3325-3346 !\Comment: WARNING 
PLOG /                           +1.00000000E-002 +3.09000000E+146 -4.59000000E+001 +3.12822000E+004 /
PLOG /                           +1.00000000E-002 +6.19000000E+008 +8.78000000E-001 +1.11866000E+004 /
PLOG /                           +1.00000000E-001 +1.26000000E+047 -1.24000000E+001 +8.20313000E+003 /
PLOG /                           +1.00000000E-001 +1.12000000E+014 -5.31000000E-001 +1.38975000E+004 /
PLOG /                           +1.00000000E+000 +1.30000000E+023 -4.03000000E+000 +5.08867000E+003 /
PLOG /                           +1.00000000E+000 +2.07000000E+014 -4.00000000E-001 +1.51581000E+004 /
PLOG /                           +1.00000000E+001 +3.94000000E-018 +8.88000000E+000 -6.19970000E+003 /
PLOG /                           +1.00000000E+001 +1.02000000E+021 -2.26000000E+000 +1.85540000E+004 /
PLOG /                           +1.00000000E+002 +6.58000000E-015 +7.80000000E+000 -3.43101000E+003 /
PLOG /                           +1.00000000E+002 +1.05000000E+015 -4.86000000E-001 +1.58767000E+004 /
O2+NC3H7<=>OH+C3H6O1-2                            +3.05000000E+008 +9.19000000E-001 +1.10484000E+004 !\Author: UB !\Ref: C. FRANKLIN GOLDSMITH, W.H. GREEN, S.J. KLIPPENSTEIN, J. PHYS. CHEM. A. 116, 2012, 3325-3346 !\Comment: WARNING 
PLOG /                           +1.00000000E-002 +7.98000000E+007 +5.96000000E-001 -6.35854000E+001 /
PLOG /                           +1.00000000E-001 +1.97000000E+013 -9.39000000E-001 +3.66419000E+003 /
PLOG /                           +1.00000000E+000 +1.73000000E+017 -2.05000000E+000 +7.25103000E+003 /
PLOG /                           +1.00000000E+001 +3.35000000E+002 +2.61000000E+000 +4.69739000E+003 /
PLOG /                           +1.00000000E+002 +3.05000000E+008 +9.19000000E-001 +1.10484000E+004 /
O2+IC3H7<=>C3H6OOH2-1                             +3.56000000E+010 -1.16000000E-001 +7.05645000E+003 !\Author: UB !\Ref: C. FRANKLIN GOLDSMITH, W.H. GREEN, S.J. KLIPPENSTEIN, J. PHYS. CHEM. A. 116, 2012, 3325-3346 !\Comment: WARNING 
PLOG /                           +1.00000000E-002 +4.86000000E+010 -1.56000000E+000 -7.08183000E+002 /
PLOG /                           +1.00000000E-001 +3.76000000E+011 -1.48000000E+000 +4.70031000E+002 /
PLOG /                           +1.00000000E+000 +4.08000000E+012 -1.45000000E+000 +2.16878000E+003 /
PLOG /                           +1.00000000E+001 +1.13000000E+014 -1.50000000E+000 +5.25342000E+003 /
PLOG /                           +1.00000000E+002 +3.56000000E+010 -1.16000000E-001 +7.05645000E+003 /
O2+IC3H7<=>OH+C3H6O1-2                            +1.35000000E+014 -8.32000000E-001 +1.26015000E+004 !\Author: UB !\Ref: C. FRANKLIN GOLDSMITH, W.H. GREEN, S.J. KLIPPENSTEIN, J. PHYS. CHEM. A. 116, 2012, 3325-3346 !\Comment: WARNING 
PLOG /                           +1.00000000E-002 +7.43000000E+002 +2.04000000E+000 -2.16311000E+003 /
PLOG /                           +1.00000000E-001 +3.03000000E+007 +7.08000000E-001 +6.92028000E+002 /
PLOG /                           +1.00000000E+000 +4.00000000E+013 -1.03000000E+000 +5.01464000E+003 /
PLOG /                           +1.00000000E+001 +2.81000000E+018 -2.31000000E+000 +1.01193000E+004 /
PLOG /                           +1.00000000E+002 +1.35000000E+014 -8.32000000E-001 +1.26015000E+004 /
!___________________________________________________________________________________________________________ 
!\REACTIONCLASS: R+O2<=>RO2
!___________________________________________________________________________________________________________ 
O2+NC3H7<=>NC3H7O2                                +2.07001000E+016 -1.30000000E+000 +8.03419000E+002 !\Author: UB !\Ref: C. FRANKLIN GOLDSMITH, W.H. GREEN, S.J. KLIPPENSTEIN, J. PHYS. CHEM. A. 116, 2012, 3325-3346 !\Comment: WARNING 
PLOG /                           +1.00000000E-002 +9.20000000E+008 +4.05000000E-001 -4.39865000E+003 /
PLOG /                           +1.00000000E-001 +1.45001000E+014 -9.84000000E-001 -1.71080000E+003 /
PLOG /                           +1.00000000E+000 +2.09001000E+013 -4.99000000E-001 -9.38423000E+002 /
PLOG /                           +1.00000000E+001 +1.15001000E+020 -2.42000000E+000 +2.45126000E+003 /
PLOG /                           +1.00000000E+002 +2.07001000E+016 -1.30000000E+000 +8.03419000E+002 /
O2+IC3H7<=>IC3H7O2                                +1.67000000E+029 -5.15000000E+000 +5.03645000E+003 !\Author: UB !\Ref: C. FRANKLIN GOLDSMITH, W.H. GREEN, S.J. KLIPPENSTEIN, J. PHYS. CHEM. A. 116, 2012, 3325-3346 !\Comment: WARNING 
PLOG /                           +1.00000000E-002 +7.33000000E+005 +1.33000000E+000 -6.34564000E+003 /
PLOG /                           +1.00000000E-001 +2.24000000E+011 -1.05000000E-001 -3.69787000E+003 /
PLOG /                           +1.00000000E+000 +1.54000000E+018 -2.02000000E+000 -4.98567000E+002 /
PLOG /                           +1.00000000E+001 +6.74000000E+027 -4.85000000E+000 +3.77982000E+003 /
PLOG /                           +1.00000000E+002 +1.67000000E+029 -5.15000000E+000 +5.03645000E+003 /
!___________________________________________________________________________________________________________ 
!\REACTIONCLASS: RO2<=>ALKENE_HO2
!___________________________________________________________________________________________________________ 
NC3H7O2<=>HO2+C3H6                                +2.26000000E+032 -6.22000000E+000 +3.79482000E+004 !\Author: UB !\Ref: C. FRANKLIN GOLDSMITH, W.H. GREEN, S.J. KLIPPENSTEIN, J. PHYS. CHEM. A. 116, 2012, 3325-3346 !\Comment: WARNING 
PLOG /                           +1.00000000E-002 +4.30000000E+053 -1.40000000E+001 +3.95260000E+004 /
PLOG /                           +1.00000000E-001 +9.52000000E+057 -1.50000000E+001 +4.26843000E+004 /
PLOG /                           +1.00000000E+000 +7.90000000E+033 -7.03000000E+000 +3.65435000E+004 /
PLOG /                           +1.00000000E+001 +2.55000000E+016 -1.22000000E+000 +3.24803000E+004 /
PLOG /                           +1.00000000E+002 +2.26000000E+032 -6.22000000E+000 +3.79482000E+004 /
IC3H7O2<=>C3H6+HO2                                +6.40000000E+025 -4.02000000E+000 +3.49139000E+004 !\Author: UB !\Ref: C. FRANKLIN GOLDSMITH, W.H. GREEN, S.J. KLIPPENSTEIN, J. PHYS. CHEM. A. 116, 2012, 3325-3346 !\Comment: WARNING 
PLOG /                           +1.00000000E-002 +1.61000000E+075 -2.06000000E+001 +4.62030000E+004 /
PLOG /                           +1.00000000E-001 +1.72000000E+066 -1.73000000E+001 +4.54589000E+004 /
PLOG /                           +1.00000000E+000 +4.03000000E+056 -1.40000000E+001 +4.40102000E+004 /
PLOG /                           +1.00000000E+001 +1.29000000E+040 -8.58000000E+000 +3.94186000E+004 /
PLOG /                           +1.00000000E+002 +6.40000000E+025 -4.02000000E+000 +3.49139000E+004 /
!___________________________________________________________________________________________________________ 
!\REACTIONCLASS: RO2<=>PRODUCTS
!___________________________________________________________________________________________________________ 
NC3H7O2<=>OH+C3H6O1-2                             +7.93000000E+033 -6.68000000E+000 +4.37971000E+004 !\Author: UB !\Ref: C. FRANKLIN GOLDSMITH, W.H. GREEN, S.J. KLIPPENSTEIN, J. PHYS. CHEM. A. 116, 2012, 3325-3346 !\Comment: WARNING 
PLOG /                           +1.00000000E-002 +8.09000000E+047 -1.26000000E+001 +3.66774000E+004 /
PLOG /                           +1.00000000E-001 +5.45000000E+052 -1.37000000E+001 +4.06341000E+004 /
PLOG /                           +1.00000000E+000 +7.59000000E+033 -7.28000000E+000 +3.75640000E+004 /
PLOG /                           +1.00000000E+001 +3.28000000E+021 -2.88000000E+000 +3.73428000E+004 /
PLOG /                           +1.00000000E+002 +7.93000000E+033 -6.68000000E+000 +4.37971000E+004 /
IC3H7O2<=>OH+C3H6O1-2                             +7.60000000E+036 -7.67000000E+000 +4.65002000E+004 !\Author: UB !\Ref: C. FRANKLIN GOLDSMITH, W.H. GREEN, S.J. KLIPPENSTEIN, J. PHYS. CHEM. A. 116, 2012, 3325-3346 !\Comment: WARNING 
PLOG /                           +1.00000000E-002 +3.67000000E+087 -2.53000000E+001 +5.10301000E+004 /
PLOG /                           +1.00000000E-001 +1.24000000E+072 -1.98000000E+001 +4.91111000E+004 /
PLOG /                           +1.00000000E+000 +1.35000000E+067 -1.77000000E+001 +5.08045000E+004 /
PLOG /                           +1.00000000E+001 +1.94000000E+053 -1.30000000E+001 +4.93824000E+004 /
PLOG /                           +1.00000000E+002 +7.60000000E+036 -7.67000000E+000 +4.65002000E+004 /
NC3H7O2<=>OH+C2H5CHO                              +1.98000000E+009 +1.20000000E+000 +3.97000000E+004 !\Author: SP !\Ref: S. SHARMA, S. RAMAN, W. H. GREEN,JPCA 114, 2010, 5689-5701 !\Comment: 1-3 SHIFT 
!___________________________________________________________________________________________________________ 
!\REACTIONCLASS: RO2<=>QOOH
!___________________________________________________________________________________________________________ 
NC3H7O2<=>C3H6OOH1-2                              +2.79000000E+042 -1.01000000E+001 +3.91082000E+004 !\Author: UB !\Ref: C. FRANKLIN GOLDSMITH, W.H. GREEN, S.J. KLIPPENSTEIN, J. PHYS. CHEM. A. 116, 2012, 3325-3346 !\Comment: WARNING 
PLOG /                           +1.00000000E-002 +9.48000000E+020 -5.14000000E+000 +2.37097000E+004 /
PLOG /                           +1.00000000E-001 +1.24000000E+022 -4.93000000E+000 +2.64778000E+004 /
PLOG /                           +1.00000000E+000 +1.99000000E+020 -3.92000000E+000 +2.76341000E+004 /
PLOG /                           +1.00000000E+001 +2.58000000E+042 -1.03000000E+001 +3.76702000E+004 /
PLOG /                           +1.00000000E+002 +2.79000000E+042 -1.01000000E+001 +3.91082000E+004 /

NC3H7O2<=>C3H6OOH1-3                              +7.15000000E+000 +3.12000000E+000 +1.93400000E+004 !\Author: UB !\Ref: C. FRANKLIN GOLDSMITH, W.H. GREEN, S.J. KLIPPENSTEIN, J. PHYS. CHEM. A. 116, 2012, 3325-3346 !\Comment: REFIT BY SJK 03 / 05 / 17
PLOG /                           +1.00000000E-002 +6.38000000E+006 +7.50000000E-001 +1.95500000E+004 /
PLOG /                           +1.00000000E-001 +3.85000000E+006 +1.07000000E+000 +2.02400000E+004 /
PLOG /                           +1.00000000E+000 +1.50000000E+03	2.32000000E+00	1.980000000E+04 /
PLOG /                           +1.00000000E+001 +1.440000000E+04	2.06000000E+00	2.020000000E+04 /
PLOG /                           +1.00000000E+002 +7.870000000E+00	3.12000000E+00	1.930000000E+04 /

IC3H7O2<=>C3H6OOH2-1                              +2.22000000E+018 -2.35000000E+000 +3.32447000E+004 !\Author: UB !\Ref: C. FRANKLIN GOLDSMITH, W.H. GREEN, S.J. KLIPPENSTEIN, J. PHYS. CHEM. A. 116, 2012, 3325-3346 !\Comment: WARNING 
PLOG /                           +1.00000000E-002 +6.00000000E+033 -8.94000000E+000 +3.04423000E+004 /
PLOG /                           +1.00000000E-001 +2.48000000E+034 -8.62000000E+000 +3.29047000E+004 /
PLOG /                           +1.00000000E+000 +2.01000000E+033 -7.75000000E+000 +3.48901000E+004 /
PLOG /                           +1.00000000E+001 +4.62000000E+027 -5.55000000E+000 +3.50367000E+004 /
PLOG /                           +1.00000000E+002 +2.22000000E+018 -2.35000000E+000 +3.32447000E+004 /
!___________________________________________________________________________________________________________ 
!\REACTIONCLASS: QOOH<=>PRODUCTS
!___________________________________________________________________________________________________________ 
C3H6OOH1-2<=>HO2+C3H6                             +1.27000000E-015 +8.78000000E+000 +9.26654000E+003 !\Author: SP !\Ref: C. FRANKLIN GOLDSMITH, W.H. GREEN, S.J. KLIPPENSTEIN, J. PHYS. CHEM. A. 116, 2012, 3325-3346 !\Comment: WARNING 
PLOG /                           +1.00000000E-002 +1.49000000E-015 +9.24000000E+000 +1.89606000E+004 /
PLOG /                           +1.00000000E-001 +2.90000000E-044 +1.76000000E+001 +1.88870000E+003 /
PLOG /                           +1.00000000E+000 +1.08000000E+031 -4.56000000E+000 +3.21226000E+004 /
PLOG /                           +1.00000000E+001 +1.16000000E-009 +7.46000000E+000 +1.47457000E+004 /
PLOG /                           +1.00000000E+002 +1.27000000E-015 +8.78000000E+000 +9.26654000E+003 /
C3H6OOH1-2<=>OH+C3H6O1-2                          +3.34000000E+014 -7.46000000E-001 +1.30738000E+004 !\Author: SP !\Ref: C. FRANKLIN GOLDSMITH, W.H. GREEN, S.J. KLIPPENSTEIN, J. PHYS. CHEM. A. 116, 2012, 3325-3346 !\Comment: WARNING 
PLOG /                           +1.00000000E-002 +7.76000000E+000 +3.20000000E+000 +8.96496000E+003 /
PLOG /                           +1.00000000E-001 +3.64000000E-005 +4.82000000E+000 +5.68960000E+003 /
PLOG /                           +1.00000000E+000 +1.74000000E+017 -1.42000000E+000 +1.54174000E+004 /
PLOG /                           +1.00000000E+001 +1.17000000E+004 +2.74000000E+000 +1.07594000E+004 /
PLOG /                           +1.00000000E+002 +3.34000000E+014 -7.46000000E-001 +1.30738000E+004 /
C3H6OOH1-3<=>HO2+C3H6                             +3.45000000E+017 -2.82000000E+000 +2.15791000E+004 !\Author: UB !\Ref: C. FRANKLIN GOLDSMITH, W.H. GREEN, S.J. KLIPPENSTEIN, J. PHYS. CHEM. A. 116, 2012, 3325-3346 !\Comment: WARNING 
PLOG /                           +1.00000000E-002 +3.55000000E-090 +2.75000000E+001 -3.50570000E+004 /
PLOG /                           +1.00000000E-001 +3.21000000E+004 -3.42000000E-001 +4.33923000E+003 /
PLOG /                           +1.00000000E+000 +1.97000000E+026 -5.97000000E+000 +1.87428000E+004 /
PLOG /                           +1.00000000E+001 +1.60000000E+010 -4.44000000E-001 +1.75318000E+004 /
PLOG /                           +1.00000000E+002 +3.45000000E+017 -2.82000000E+000 +2.15791000E+004 /
C3H6OOH1-3<=>OH+C3H6O1-2                          +3.96000000E+025 -5.29000000E+000 +2.90028000E+004 !\Author: UB !\Ref: C. FRANKLIN GOLDSMITH, W.H. GREEN, S.J. KLIPPENSTEIN, J. PHYS. CHEM. A. 116, 2012, 3325-3346 !\Comment: WARNING 
PLOG /                           +1.00000000E-002 +3.00000000E-094 +2.83000000E+001 -3.70056000E+004 /
PLOG /                           +1.00000000E-001 +1.72000000E+001 +3.54000000E-001 +3.37305000E+003 /
PLOG /                           +1.00000000E+000 +1.97000000E+025 -5.92000000E+000 +1.91448000E+004 /
PLOG /                           +1.00000000E+001 +4.60000000E+014 -1.97000000E+000 +2.12429000E+004 /
PLOG /                           +1.00000000E+002 +3.96000000E+025 -5.29000000E+000 +2.90028000E+004 /
C3H6OOH2-1<=>HO2+C3H6                             +1.04000000E+023 -3.25000000E+000 +2.02479000E+004 !\Author: UB !\Ref: C. FRANKLIN GOLDSMITH, W.H. GREEN, S.J. KLIPPENSTEIN, J. PHYS. CHEM. A. 116, 2012, 3325-3346 !\Comment: WARNING 
PLOG /                           +1.00000000E-002 +1.27000000E-080 +2.78000000E+001 -1.57525000E+004 /
PLOG /                           +1.00000000E-001 +3.07000000E-068 +2.41000000E+001 -1.36247000E+004 /
PLOG /                           +1.00000000E+000 +7.16000000E-048 +1.81000000E+001 -6.62037000E+003 /
PLOG /                           +1.00000000E+001 +5.04000000E-023 +1.05000000E+001 +2.46501000E+003 /
PLOG /                           +1.00000000E+002 +1.04000000E+023 -3.25000000E+000 +2.02479000E+004 /
C3H6OOH2-1<=>OH+C3H6O1-2                          +2.98000000E+018 -2.00000000E+000 +1.42508000E+004 !\Author: UB !\Ref: C. FRANKLIN GOLDSMITH, W.H. GREEN, S.J. KLIPPENSTEIN, J. PHYS. CHEM. A. 116, 2012, 3325-3346 !\Comment: WARNING 
PLOG /                           +1.00000000E-002 +2.31000000E-006 +4.58000000E+000 +2.77470000E+003 /
PLOG /                           +1.00000000E-001 +3.37000000E+000 +2.89000000E+000 +5.13002000E+003 /
PLOG /                           +1.00000000E+000 +1.15000000E+009 +5.21000000E-001 +9.00753000E+003 /
PLOG /                           +1.00000000E+001 +5.40000000E+016 -1.64000000E+000 +1.26945000E+004 /
PLOG /                           +1.00000000E+002 +2.98000000E+018 -2.00000000E+000 +1.42508000E+004 /
!___________________________________________________________________________________________________________ 
!\REACTIONCLASS: QOOH+O2<=>O2QOOH
!___________________________________________________________________________________________________________ 
O2+C3H6OOH1-3<=>C3H6OOH1-3O2                      +1.46000000E+018 -1.85000000E+000 +1.00584000E+003 !\Author: UB !\Ref: C. FRANKLIN GOLDSMITH, W.H. GREEN, S.J. KLIPPENSTEIN, J. PHYS. CHEM. A. 116, 2012, 3325-3346 !\Comment: WARNING 
PLOG /                           +1.00000000E-002 +2.95000000E+042 -1.02000000E+001 +5.86236000E+003 /
PLOG /                           +1.00000000E-001 +4.30000000E+042 -9.88000000E+000 +7.52686000E+003 /
PLOG /                           +1.00000000E+000 +7.47000000E+036 -7.85000000E+000 +6.72435000E+003 /
PLOG /                           +1.00000000E+001 +2.18000000E+027 -4.75000000E+000 +4.02617000E+003 /
PLOG /                           +1.00000000E+002 +1.46000000E+018 -1.85000000E+000 +1.00584000E+003 /
O2+C3H6OOH1-2<=>C3H6OOH1-2O2                      +6.65000000E+022 -3.28000000E+000 +2.69488000E+003 !\Author: UB !\Ref: C. FRANKLIN GOLDSMITH, W.H. GREEN, S.J. KLIPPENSTEIN, J. PHYS. CHEM. A. 116, 2012, 3325-3346 !\Comment: WARNING 
PLOG /                           +1.00000000E-002 +3.53000000E+043 -1.06000000E+001 +5.58018000E+003 /
PLOG /                           +1.00000000E-001 +1.73000000E+044 -1.05000000E+001 +7.43582000E+003 /
PLOG /                           +1.00000000E+000 +5.07000000E+040 -9.11000000E+000 +7.63329000E+003 /
PLOG /                           +1.00000000E+001 +4.23000000E+032 -6.42000000E+000 +5.73700000E+003 /
PLOG /                           +1.00000000E+002 +6.65000000E+022 -3.28000000E+000 +2.69488000E+003 /
O2+C3H6OOH2-1<=>C3H6OOH1-2O2                      +5.55000000E+009 -1.18000000E-001 +4.98652000E+003 !\Author: UB !\Ref: C. FRANKLIN GOLDSMITH, W.H. GREEN, S.J. KLIPPENSTEIN, J. PHYS. CHEM. A. 116, 2012, 3325-3346 !\Comment: WARNING 
PLOG /                           +1.00000000E-002 +3.34000000E+046 -1.20000000E+001 +9.04943000E+003 /
PLOG /                           +1.00000000E-001 +5.37000000E+042 -1.06000000E+001 +1.00940000E+004 /
PLOG /                           +1.00000000E+000 +2.82000000E+034 -7.84000000E+000 +9.74812000E+003 /
PLOG /                           +1.00000000E+001 +8.14000000E+026 -5.40000000E+000 +9.40736000E+003 /
PLOG /                           +1.00000000E+002 +5.55000000E+009 -1.18000000E-001 +4.98652000E+003 /
O2+C3H6OOH2-1<=>C3H6OOH2-1O2                      +6.87000000E+025 -4.35000000E+000 +4.01975000E+003 !\Author: UB !\Ref: C. FRANKLIN GOLDSMITH, W.H. GREEN, S.J. KLIPPENSTEIN, J. PHYS. CHEM. A. 116, 2012, 3325-3346 !\Comment: WARNING 
PLOG /                           +1.00000000E-002 +1.15000000E+019 -3.42000000E+000 -4.03727000E+003 /
PLOG /                           +1.00000000E-001 +1.50000000E+027 -5.55000000E+000 +5.17703000E+002 /
PLOG /                           +1.00000000E+000 +4.10000000E+033 -7.19000000E+000 +4.54340000E+003 /
PLOG /                           +1.00000000E+001 +5.85000000E+033 -6.97000000E+000 +6.01835000E+003 /
PLOG /                           +1.00000000E+002 +6.87000000E+025 -4.35000000E+000 +4.01975000E+003 /
O2+C3H6OOH1-2<=>C3H6OOH2-1O2                      +9.85000000E+016 -2.36000000E+000 +7.51856000E+003 !\Author: UB !\Ref: C. FRANKLIN GOLDSMITH, W.H. GREEN, S.J. KLIPPENSTEIN, J. PHYS. CHEM. A. 116, 2012, 3325-3346 !\Comment: WARNING 
PLOG /                           +1.00000000E-002 +1.23000000E+068 -1.88000000E+001 +1.58888000E+004 /
PLOG /                           +1.00000000E-001 +9.14000000E+063 -1.72000000E+001 +1.72064000E+004 /
PLOG /                           +1.00000000E+000 +3.48000000E+057 -1.50000000E+001 +1.78921000E+004 /
PLOG /                           +1.00000000E+001 +2.64000000E+039 -9.26000000E+000 +1.39274000E+004 /
PLOG /                           +1.00000000E+002 +9.85000000E+016 -2.36000000E+000 +7.51856000E+003 /
!___________________________________________________________________________________________________________ 
!\REACTIONCLASS: QOOH+O2<=>PRODUCTS
!___________________________________________________________________________________________________________ 
O2+C3H6OOH1-3=>OH+OH+OCHCH2CH2O                   +6.32000000E+000 +3.02000000E+000 +1.62507000E+003 !\Author: SP !\Ref: C. FRANKLIN GOLDSMITH, W.H. GREEN, S.J. KLIPPENSTEIN, J. PHYS. CHEM. A. 116, 2012, 3325-3346 !\Comment: WARNING 
PLOG /                           +1.00000000E-002 +6.20000000E+030 -6.23000000E+000 +5.24155000E+003 /
PLOG /                           +1.00000000E-001 +2.42000000E+032 -6.58000000E+000 +8.14472000E+003 /
PLOG /                           +1.00000000E+000 +3.70000000E+027 -5.03000000E+000 +8.65443000E+003 /
PLOG /                           +1.00000000E+001 +3.58000000E+015 -1.36000000E+000 +5.98573000E+003 /
PLOG /                           +1.00000000E+002 +6.32000000E+000 +3.02000000E+000 +1.62507000E+003 /
O2+C3H6OOH1-3<=>HO2+AC3H5OOH                      +6.76000000E-004 +4.57000000E+000 +4.46375000E+003 !\Author: UB !\Ref: C. FRANKLIN GOLDSMITH, W.H. GREEN, S.J. KLIPPENSTEIN, J. PHYS. CHEM. A. 116, 2012, 3325-3346 !\Comment: WARNING 
PLOG /                           +1.00000000E-002 +1.46000000E+015 -1.27000000E+000 +3.27888000E+003 /
PLOG /                           +1.00000000E-001 +2.53000000E+020 -2.73000000E+000 +7.33277000E+003 /
PLOG /                           +1.00000000E+000 +2.77000000E+020 -2.61000000E+000 +9.79694000E+003 /
PLOG /                           +1.00000000E+001 +3.08000000E+011 +1.79000000E-001 +8.56997000E+003 /
PLOG /                           +1.00000000E+002 +6.76000000E-004 +4.57000000E+000 +4.46375000E+003 /
O2+C3H6OOH1-3<=>OH+C3H5O1-2OOH-3                  +2.54000000E-006 +4.94000000E+000 +4.15870000E+003 !\Author: UB !\Ref: C. FRANKLIN GOLDSMITH, W.H. GREEN, S.J. KLIPPENSTEIN, J. PHYS. CHEM. A. 116, 2012, 3325-3346 !\Comment: WARNING 
PLOG /                           +1.00000000E-002 +8.19000000E+011 -6.62000000E-001 +2.53187000E+003 /
PLOG /                           +1.00000000E-001 +2.74000000E+017 -2.21000000E+000 +6.72897000E+003 /
PLOG /                           +1.00000000E+000 +6.70000000E+017 -2.19000000E+000 +9.35246000E+003 /
PLOG /                           +1.00000000E+001 +1.36000000E+009 +5.23000000E-001 +8.25881000E+003 /
PLOG /                           +1.00000000E+002 +2.54000000E-006 +4.94000000E+000 +4.15870000E+003 /
O2+C3H6OOH1-2<=>C3H51-2,3OOH                      +1.26000000E+009 -3.59000000E-001 +1.27879000E+004 !\Author: UB !\Ref: C. FRANKLIN GOLDSMITH, W.H. GREEN, S.J. KLIPPENSTEIN, J. PHYS. CHEM. A. 116, 2012, 3325-3346 !\Comment: WARNING 
PLOG /                           +1.00000000E-002 +2.70000000E+071 -2.04000000E+001 +1.93355000E+004 /
PLOG /                           +1.00000000E-001 +1.18000000E+056 -1.54000000E+001 +1.72485000E+004 /
PLOG /                           +1.00000000E+000 +9.12000000E+046 -1.22000000E+001 +1.82452000E+004 /
PLOG /                           +1.00000000E+001 +1.88000000E+034 -8.11000000E+000 +1.82617000E+004 /
PLOG /                           +1.00000000E+002 +1.26000000E+009 -3.59000000E-001 +1.27879000E+004 /
O2+C3H6OOH1-2<=>OH+C3H5O1-2OOH-3                  +9.90000000E+009 -3.10000000E-001 +1.91655000E+004 !\Author: UB !\Ref: C. FRANKLIN GOLDSMITH, W.H. GREEN, S.J. KLIPPENSTEIN, J. PHYS. CHEM. A. 116, 2012, 3325-3346 !\Comment: WARNING 
PLOG /                           +1.00000000E-002 +5.90000000E+040 -1.04000000E+001 +9.90331000E+003 /
PLOG /                           +1.00000000E-001 +4.98000000E+043 -1.11000000E+001 +1.50599000E+004 /
PLOG /                           +1.00000000E+000 +2.48000000E+044 -1.10000000E+001 +2.05661000E+004 /
PLOG /                           +1.00000000E+001 +1.77000000E+036 -8.31000000E+000 +2.35873000E+004 /
PLOG /                           +1.00000000E+002 +9.90000000E+009 -3.10000000E-001 +1.91655000E+004 /
O2+C3H6OOH1-2=>OH+OH+CH3COCH2O                    +7.15000000E+002 +1.70000000E+000 +1.11595000E+004 !\Author: UB !\Ref: C. FRANKLIN GOLDSMITH, W.H. GREEN, S.J. KLIPPENSTEIN, J. PHYS. CHEM. A. 116, 2012, 3325-3346 !\Comment: WARNING 
PLOG /                           +1.00000000E-002 +5.81000000E+037 -9.43000000E+000 +8.66810000E+003 /
PLOG /                           +1.00000000E-001 +6.21000000E+039 -9.86000000E+000 +1.30868000E+004 /
PLOG /                           +1.00000000E+000 +4.55000000E+037 -9.00000000E+000 +1.65229000E+004 /
PLOG /                           +1.00000000E+001 +1.97000000E+026 -5.41000000E+000 +1.65377000E+004 /
PLOG /                           +1.00000000E+002 +7.15000000E+002 +1.70000000E+000 +1.11595000E+004 /
O2+C3H6OOH1-2=>OH+OH+C2H4OCHO                     +7.36000000E+001 +2.72000000E+000 +5.02039000E+003 !\Author: SP !\Ref: C. FRANKLIN GOLDSMITH, W.H. GREEN, S.J. KLIPPENSTEIN, J. PHYS. CHEM. A. 116, 2012, 3325-3346 !\Comment: WARNING 
PLOG /                           +1.00000000E-002 +2.79000000E+012 -8.55000000E-001 +5.28159000E+002 /
PLOG /                           +1.00000000E-001 +8.75000000E+017 -2.40000000E+000 +4.56698000E+003 /
PLOG /                           +1.00000000E+000 +1.79000000E+020 -2.96000000E+000 +7.84392000E+003 /
PLOG /                           +1.00000000E+001 +9.72000000E+014 -1.26000000E+000 +8.21243000E+003 /
PLOG /                           +1.00000000E+002 +7.36000000E+001 +2.72000000E+000 +5.02039000E+003 /
O2+C3H6OOH1-2<=>HO2+AC3H5OOH                      +4.35000000E+003 +2.55000000E+000 +6.47735000E+003 !\Author: UB !\Ref: C. FRANKLIN GOLDSMITH, W.H. GREEN, S.J. KLIPPENSTEIN, J. PHYS. CHEM. A. 116, 2012, 3325-3346 !\Comment: WARNING 
PLOG /                           +1.00000000E-002 +6.32000000E+010 +1.66000000E-003 +8.74545000E+002 /
PLOG /                           +1.00000000E-001 +5.12000000E+016 -1.68000000E+000 +4.87214000E+003 /
PLOG /                           +1.00000000E+000 +1.51000000E+020 -2.59000000E+000 +8.51258000E+003 /
PLOG /                           +1.00000000E+001 +1.51000000E+016 -1.27000000E+000 +9.39150000E+003 /
PLOG /                           +1.00000000E+002 +4.35000000E+003 +2.55000000E+000 +6.47735000E+003 /
O2+C3H6OOH1-2<=>HO2+C3H5-SOOH                     +2.50000000E+002 +2.77000000E+000 +6.67451000E+003 !\Author: UB !\Ref: C. FRANKLIN GOLDSMITH, W.H. GREEN, S.J. KLIPPENSTEIN, J. PHYS. CHEM. A. 116, 2012, 3325-3346 !\Comment: WARNING 
PLOG /                           +1.00000000E-002 +1.80000000E+008 +6.06000000E-001 +5.91748000E+002 /
PLOG /                           +1.00000000E-001 +2.05000000E+014 -1.12000000E+000 +4.59917000E+003 /
PLOG /                           +1.00000000E+000 +1.61000000E+018 -2.16000000E+000 +8.38266000E+003 /
PLOG /                           +1.00000000E+001 +5.14000000E+014 -9.88000000E-001 +9.47190000E+003 /
PLOG /                           +1.00000000E+002 +2.50000000E+002 +2.77000000E+000 +6.67451000E+003 /
O2+C3H6OOH1-2<=>HO2+IC3H5Q                        +2.68000000E+004 +1.52000000E+000 +1.34351000E+004 !\Author: SP !\Ref: C. FRANKLIN GOLDSMITH, W.H. GREEN, S.J. KLIPPENSTEIN, J. PHYS. CHEM. A. 116, 2012, 3325-3346 !\Comment: WARNING 
PLOG /                           +1.00000000E-002 +8.76000000E+026 -5.92000000E+000 +6.49586000E+003 /
PLOG /                           +1.00000000E-001 +3.26000000E+032 -7.42000000E+000 +1.18907000E+004 /
PLOG /                           +1.00000000E+000 +1.52000000E+034 -7.71000000E+000 +1.66291000E+004 /
PLOG /                           +1.00000000E+001 +1.33000000E+026 -5.08000000E+000 +1.79826000E+004 /
PLOG /                           +1.00000000E+002 +2.68000000E+004 +1.52000000E+000 +1.34351000E+004 /
O2+C3H6OOH1-2<=>O2+C3H6OOH2-1                     +1.02000000E+010 +3.04000000E-001 +1.44948000E+004 !\Author: UB !\Ref: C. FRANKLIN GOLDSMITH, W.H. GREEN, S.J. KLIPPENSTEIN, J. PHYS. CHEM. A. 116, 2012, 3325-3346 !\Comment: WARNING 
PLOG /                           +1.00000000E-002 +1.68000000E+033 -7.31000000E+000 +8.13443000E+003 /
PLOG /                           +1.00000000E-001 +4.31000000E+038 -8.76000000E+000 +1.33994000E+004 /
PLOG /                           +1.00000000E+000 +8.96000000E+039 -8.95000000E+000 +1.79480000E+004 /
PLOG /                           +1.00000000E+001 +3.58000000E+031 -6.24000000E+000 +1.90919000E+004 /
PLOG /                           +1.00000000E+002 +1.02000000E+010 +3.04000000E-001 +1.44948000E+004 /
O2+C3H6OOH2-1<=>C3H51-2,3OOH                      +1.46000000E+016 -1.87000000E+000 +8.88932000E+003 !\Author: UB !\Ref: C. FRANKLIN GOLDSMITH, W.H. GREEN, S.J. KLIPPENSTEIN, J. PHYS. CHEM. A. 116, 2012, 3325-3346 !\Comment: WARNING 
PLOG /                           +1.00000000E-002 +2.06000000E+029 -7.20000000E+000 +1.93920000E+003 /
PLOG /                           +1.00000000E-001 +4.31000000E+034 -8.44000000E+000 +6.44502000E+003 /
PLOG /                           +1.00000000E+000 +3.03000000E+037 -8.90000000E+000 +1.07705000E+004 /
PLOG /                           +1.00000000E+001 +2.01000000E+031 -6.67000000E+000 +1.18880000E+004 /
PLOG /                           +1.00000000E+002 +1.46000000E+016 -1.87000000E+000 +8.88932000E+003 /
O2+C3H6OOH2-1<=>OH+C3H5O1-2OOH-3                  +1.15000000E+015 -1.23000000E+000 +1.50306000E+004 !\Author: UB !\Ref: C. FRANKLIN GOLDSMITH, W.H. GREEN, S.J. KLIPPENSTEIN, J. PHYS. CHEM. A. 116, 2012, 3325-3346 !\Comment: WARNING 
PLOG /                           +1.00000000E-002 +2.19000000E+013 -1.36000000E+000 +9.25373000E+001 /
PLOG /                           +1.00000000E-001 +2.98000000E+022 -3.99000000E+000 +5.87299000E+003 /
PLOG /                           +1.00000000E+000 +1.30000000E+032 -6.72000000E+000 +1.30559000E+004 /
PLOG /                           +1.00000000E+001 +3.60000000E+031 -6.33000000E+000 +1.72835000E+004 /
PLOG /                           +1.00000000E+002 +1.15000000E+015 -1.23000000E+000 +1.50306000E+004 /
O2+C3H6OOH2-1=>OH+OH+CH3COCH2O                    +1.13000000E+010 +1.17000000E-001 +7.22707000E+003 !\Author: UB !\Ref: C. FRANKLIN GOLDSMITH, W.H. GREEN, S.J. KLIPPENSTEIN, J. PHYS. CHEM. A. 116, 2012, 3325-3346 !\Comment: WARNING 
PLOG /                           +1.00000000E-002 +1.28000000E+009 -4.11000000E-002 -1.69352000E+003 /
PLOG /                           +1.00000000E-001 +1.26000000E+016 -2.06000000E+000 +2.60312000E+003 /
PLOG /                           +1.00000000E+000 +6.70000000E+022 -3.98000000E+000 +7.36021000E+003 /
PLOG /                           +1.00000000E+001 +2.35000000E+021 -3.39000000E+000 +9.36049000E+003 /
PLOG /                           +1.00000000E+002 +1.13000000E+010 +1.17000000E-001 +7.22707000E+003 /
O2+C3H6OOH2-1=>OH+OH+C2H4OCHO                     +5.91000000E-013 +6.32000000E+000 +6.80779000E+003 !\Author: UB !\Ref: C. FRANKLIN GOLDSMITH, W.H. GREEN, S.J. KLIPPENSTEIN, J. PHYS. CHEM. A. 116, 2012, 3325-3346 !\Comment: WARNING 
PLOG /                           +1.00000000E-002 +8.11000000E+018 -3.19000000E+000 +5.91089000E+003 /
PLOG /                           +1.00000000E-001 +3.67000000E+013 -1.44000000E+000 +6.96738000E+003 /
PLOG /                           +1.00000000E+000 +5.70000000E+006 +6.97000000E-001 +7.67386000E+003 /
PLOG /                           +1.00000000E+001 +2.30000000E+003 +1.68000000E+000 +9.63139000E+003 /
PLOG /                           +1.00000000E+002 +5.91000000E-013 +6.32000000E+000 +6.80779000E+003 /
O2+C3H6OOH2-1<=>HO2+AC3H5OOH                      +2.23000000E+004 +1.94000000E+000 +1.30748000E+004 !\Author: UB !\Ref: C. FRANKLIN GOLDSMITH, W.H. GREEN, S.J. KLIPPENSTEIN, J. PHYS. CHEM. A. 116, 2012, 3325-3346 !\Comment: WARNING 
PLOG /                           +1.00000000E-002 +1.83000000E+015 -1.76000000E+000 +4.65656000E+003 /
PLOG /                           +1.00000000E-001 +4.68000000E+015 -1.86000000E+000 +6.59916000E+003 /
PLOG /                           +1.00000000E+000 +1.81000000E+022 -3.78000000E+000 +1.18049000E+004 /
PLOG /                           +1.00000000E+001 +8.68000000E+020 -3.20000000E+000 +1.53524000E+004 /
PLOG /                           +1.00000000E+002 +2.23000000E+004 +1.94000000E+000 +1.30748000E+004 /
O2+C3H6OOH2-1<=>HO2+C3H5-SOOH                     +2.04000000E-012 +6.35000000E+000 +8.21157000E+003 !\Author: UB !\Ref: C. FRANKLIN GOLDSMITH, W.H. GREEN, S.J. KLIPPENSTEIN, J. PHYS. CHEM. A. 116, 2012, 3325-3346 !\Comment: WARNING 
PLOG /                           +1.00000000E-002 +1.06000000E+018 -2.77000000E+000 +6.95757000E+003 /
PLOG /                           +1.00000000E-001 +2.41000000E+012 -9.13000000E-001 +7.83126000E+003 /
PLOG /                           +1.00000000E+000 +3.37000000E+005 +1.25000000E+000 +8.42379000E+003 /
PLOG /                           +1.00000000E+001 +7.81000000E+002 +2.02000000E+000 +1.06172000E+004 /
PLOG /                           +1.00000000E+002 +2.04000000E-012 +6.35000000E+000 +8.21157000E+003 /
O2+C3H6OOH2-1<=>HO2+IC3H5Q                        +2.02000000E+011 +4.84000000E-002 +9.73661000E+003 !\Author: UB !\Ref: C. FRANKLIN GOLDSMITH, W.H. GREEN, S.J. KLIPPENSTEIN, J. PHYS. CHEM. A. 116, 2012, 3325-3346 !\Comment: WARNING 
PLOG /                           +1.00000000E-002 +1.69000000E+005 +1.47000000E+000 -3.39622000E+002 /
PLOG /                           +1.00000000E-001 +1.92000000E+011 -2.95000000E-001 +3.11573000E+003 /
PLOG /                           +1.00000000E+000 +8.39000000E+018 -2.50000000E+000 +7.89585000E+003 /
PLOG /                           +1.00000000E+001 +3.26000000E+020 -2.84000000E+000 +1.09710000E+004 /
PLOG /                           +1.00000000E+002 +2.02000000E+011 +4.84000000E-002 +9.73661000E+003 /
!___________________________________________________________________________________________________________ 
!\REACTIONCLASS: O2QOOH<=>PRODUCTS
!___________________________________________________________________________________________________________ 
C3H6OOH1-2O2<=>C3H6OOH2-1O2                       +8.35000000E+010 -5.57000000E-001 +1.93347000E+004 !\Author: UB !\Ref: C. FRANKLIN GOLDSMITH, W.H. GREEN, S.J. KLIPPENSTEIN, J. PHYS. CHEM. A. 116, 2012, 3325-3346 !\Comment: WARNING 
PLOG /                           +1.00000000E-002 +4.97000000E+032 -7.73000000E+000 +2.49489000E+004 /
PLOG /                           +1.00000000E-001 +7.45000000E+030 -7.03000000E+000 +2.50233000E+004 /
PLOG /                           +1.00000000E+000 +8.96000000E+026 -5.68000000E+000 +2.43057000E+004 /
PLOG /                           +1.00000000E+001 +3.25000000E+019 -3.28000000E+000 +2.21430000E+004 /
PLOG /                           +1.00000000E+002 +8.35000000E+010 -5.57000000E-001 +1.93347000E+004 /
C3H6OOH1-2O2<=>C3H51-2,3OOH                       +7.45000000E+008 -2.01000000E-001 +3.18605000E+004 !\Author: UB !\Ref: C. FRANKLIN GOLDSMITH, W.H. GREEN, S.J. KLIPPENSTEIN, J. PHYS. CHEM. A. 116, 2012, 3325-3346 !\Comment: WARNING 
PLOG /                           +1.00000000E-002 +6.93000000E+057 -1.58000000E+001 +4.06438000E+004 /
PLOG /                           +1.00000000E-001 +4.01000000E+056 -1.52000000E+001 +4.29381000E+004 /
PLOG /                           +1.00000000E+000 +1.65000000E+051 -1.33000000E+001 +4.38991000E+004 /
PLOG /                           +1.00000000E+001 +1.53000000E+039 -9.43000000E+000 +4.22092000E+004 /
PLOG /                           +1.00000000E+002 +7.45000000E+008 -2.01000000E-001 +3.18605000E+004 /
C3H6OOH1-2O2<=>OH+C3H5O1-2OOH-3                   +2.87000000E+029 -6.03000000E+000 +4.90954000E+004 !\Author: UB !\Ref: C. FRANKLIN GOLDSMITH, W.H. GREEN, S.J. KLIPPENSTEIN, J. PHYS. CHEM. A. 116, 2012, 3325-3346 !\Comment: WARNING 
PLOG /                           +1.00000000E-002 +3.96000000E+074 -2.06000000E+001 +4.90257000E+004 /
PLOG /                           +1.00000000E-001 +3.82000000E+075 -2.06000000E+001 +5.32619000E+004 /
PLOG /                           +1.00000000E+000 +3.59000000E+071 -1.91000000E+001 +5.63378000E+004 /
PLOG /                           +1.00000000E+001 +2.30000000E+058 -1.49000000E+001 +5.61284000E+004 /
PLOG /                           +1.00000000E+002 +2.87000000E+029 -6.03000000E+000 +4.90954000E+004 /
C3H6OOH1-2O2<=>OH+C3KET21                         +1.29000000E+015 -1.92000000E+000 +3.58450000E+004 !\Author: UB !\Ref: C. FRANKLIN GOLDSMITH, W.H. GREEN, S.J. KLIPPENSTEIN, J. PHYS. CHEM. A. 116, 2012, 3325-3346 !\Comment: WARNING 
PLOG /                           +1.00000000E-002 +1.10000000E+067 -1.83000000E+001 +4.52148000E+004 /
PLOG /                           +1.00000000E-001 +7.50000000E+062 -1.68000000E+001 +4.65753000E+004 /
PLOG /                           +1.00000000E+000 +6.21000000E+052 -1.36000000E+001 +4.56424000E+004 /
PLOG /                           +1.00000000E+001 +8.86000000E+036 -8.60000000E+000 +4.21939000E+004 /
PLOG /                           +1.00000000E+002 +1.29000000E+015 -1.92000000E+000 +3.58450000E+004 /
C3H6OOH1-2O2<=>OH+C3KET12                         +1.95000000E+010 +1.54000000E-001 +2.56120000E+004 !\Author: UB !\Ref: C. FRANKLIN GOLDSMITH, W.H. GREEN, S.J. KLIPPENSTEIN, J. PHYS. CHEM. A. 116, 2012, 3325-3346 !\Comment: WARNING 
PLOG /                           +1.00000000E-002 +2.53000000E+040 -9.91000000E+000 +3.26314000E+004 /
PLOG /                           +1.00000000E-001 +2.54000000E+037 -8.72000000E+000 +3.29095000E+004 /
PLOG /                           +1.00000000E+000 +1.12000000E+031 -6.53000000E+000 +3.18066000E+004 /
PLOG /                           +1.00000000E+001 +1.98000000E+021 -3.34000000E+000 +2.91378000E+004 /
PLOG /                           +1.00000000E+002 +1.95000000E+010 +1.54000000E-001 +2.56120000E+004 /
C3H6OOH1-2O2<=>HO2+AC3H5OOH                       +7.71000000E+023 -3.45000000E+000 +3.43005000E+004 !\Author: UB !\Ref: C. FRANKLIN GOLDSMITH, W.H. GREEN, S.J. KLIPPENSTEIN, J. PHYS. CHEM. A. 116, 2012, 3325-3346 !\Comment: WARNING 
PLOG /                           +1.00000000E-002 +1.02000000E+051 -1.28000000E+001 +3.93617000E+004 /
PLOG /                           +1.00000000E-001 +1.20000000E+050 -1.22000000E+001 +4.06620000E+004 /
PLOG /                           +1.00000000E+000 +1.15000000E+045 -1.03000000E+001 +4.03316000E+004 /
PLOG /                           +1.00000000E+001 +3.13000000E+035 -7.15000000E+000 +3.79395000E+004 /
PLOG /                           +1.00000000E+002 +7.71000000E+023 -3.45000000E+000 +3.43005000E+004 /
C3H6OOH1-2O2<=>HO2+C3H5-SOOH                      +5.15000000E+022 -3.26000000E+000 +3.46912000E+004 !\Author: UB !\Ref: C. FRANKLIN GOLDSMITH, W.H. GREEN, S.J. KLIPPENSTEIN, J. PHYS. CHEM. A. 116, 2012, 3325-3346 !\Comment: WARNING 
PLOG /                           +1.00000000E-002 +1.04000000E+050 -1.27000000E+001 +3.95358000E+004 /
PLOG /                           +1.00000000E-001 +2.23000000E+049 -1.21000000E+001 +4.10053000E+004 /
PLOG /                           +1.00000000E+000 +2.98000000E+044 -1.03000000E+001 +4.08144000E+004 /
PLOG /                           +1.00000000E+001 +5.65000000E+034 -7.10000000E+000 +3.84419000E+004 /
PLOG /                           +1.00000000E+002 +5.15000000E+022 -3.26000000E+000 +3.46912000E+004 /
C3H6OOH1-2O2<=>HO2+IC3H5Q                         +1.55000000E+023 -3.97000000E+000 +4.24779000E+004 !\Author: UB !\Ref: C. FRANKLIN GOLDSMITH, W.H. GREEN, S.J. KLIPPENSTEIN, J. PHYS. CHEM. A. 116, 2012, 3325-3346 !\Comment: WARNING 
PLOG /                           +1.00000000E-002 +7.84000000E+068 -1.88000000E+001 +4.83569000E+004 /
PLOG /                           +1.00000000E-001 +1.43000000E+067 -1.80000000E+001 +5.07954000E+004 /
PLOG /                           +1.00000000E+000 +4.77000000E+059 -1.54000000E+001 +5.11842000E+004 /
PLOG /                           +1.00000000E+001 +1.87000000E+045 -1.08000000E+001 +4.86553000E+004 /
PLOG /                           +1.00000000E+002 +1.55000000E+023 -3.97000000E+000 +4.24779000E+004 /
C3H6OOH2-1O2<=>C3H51-2,3OOH                       +1.98000000E+016 -1.63000000E+000 +2.59740000E+004 !\Author: UB !\Ref: C. FRANKLIN GOLDSMITH, W.H. GREEN, S.J. KLIPPENSTEIN, J. PHYS. CHEM. A. 116, 2012, 3325-3346 !\Comment: WARNING 
PLOG /                           +1.00000000E-002 +1.75000000E+042 -1.05000000E+001 +3.11586000E+004 /
PLOG /                           +1.00000000E-001 +2.76000000E+039 -9.32000000E+000 +3.16906000E+004 /
PLOG /                           +1.00000000E+000 +1.42000000E+033 -7.12000000E+000 +3.06965000E+004 /
PLOG /                           +1.00000000E+001 +3.66000000E+025 -4.59000000E+000 +2.88575000E+004 /
PLOG /                           +1.00000000E+002 +1.98000000E+016 -1.63000000E+000 +2.59740000E+004 /
C3H6OOH2-1O2<=>OH+C3H5O1-2OOH-3                   +8.89000000E+030 -5.73000000E+000 +4.18277000E+004 !\Author: UB !\Ref: C. FRANKLIN GOLDSMITH, W.H. GREEN, S.J. KLIPPENSTEIN, J. PHYS. CHEM. A. 116, 2012, 3325-3346 !\Comment: WARNING 
PLOG /                           +1.00000000E-002 +1.11000000E+075 -2.03000000E+001 +4.66221000E+004 /
PLOG /                           +1.00000000E-001 +3.41000000E+071 -1.88000000E+001 +4.86322000E+004 /
PLOG /                           +1.00000000E+000 +1.91000000E+060 -1.50000000E+001 +4.77755000E+004 /
PLOG /                           +1.00000000E+001 +3.44000000E+050 -1.18000000E+001 +4.70802000E+004 /
PLOG /                           +1.00000000E+002 +8.89000000E+030 -5.73000000E+000 +4.18277000E+004 /
C3H6OOH2-1O2<=>OH+C3KET21                         +2.04000000E+009 +5.15000000E-001 +2.32465000E+004 !\Author: UB !\Ref: C. FRANKLIN GOLDSMITH, W.H. GREEN, S.J. KLIPPENSTEIN, J. PHYS. CHEM. A. 116, 2012, 3325-3346 !\Comment: WARNING 
PLOG /                           +1.00000000E-002 +4.03000000E+049 -1.26000000E+001 +3.43143000E+004 /
PLOG /                           +1.00000000E-001 +9.78000000E+040 -9.67000000E+000 +3.27570000E+004 /
PLOG /                           +1.00000000E+000 +1.47000000E+028 -5.51000000E+000 +2.91113000E+004 /
PLOG /                           +1.00000000E+001 +7.98000000E+018 -2.52000000E+000 +2.63998000E+004 /
PLOG /                           +1.00000000E+002 +2.04000000E+009 +5.15000000E-001 +2.32465000E+004 /
C3H6OOH2-1O2<=>OH+C3KET12                         +1.40000000E+016 -2.18000000E+000 +3.70962000E+004 !\Author: UB !\Ref: C. FRANKLIN GOLDSMITH, W.H. GREEN, S.J. KLIPPENSTEIN, J. PHYS. CHEM. A. 116, 2012, 3325-3346 !\Comment: WARNING 
PLOG /                           +1.00000000E-002 +1.74000000E+040 -9.94000000E+000 +3.66527000E+004 /
PLOG /                           +1.00000000E-001 +1.98000000E+053 -1.41000000E+001 +4.25456000E+004 /
PLOG /                           +1.00000000E+000 +1.46000000E+053 -1.37000000E+001 +4.63238000E+004 /
PLOG /                           +1.00000000E+001 +1.08000000E+038 -8.90000000E+000 +4.33298000E+004 /
PLOG /                           +1.00000000E+002 +1.40000000E+016 -2.18000000E+000 +3.70962000E+004 /
C3H6OOH2-1O2<=>HO2+AC3H5OOH                       +2.10000000E+029 -5.33000000E+000 +4.40437000E+004 !\Author: UB !\Ref: C. FRANKLIN GOLDSMITH, W.H. GREEN, S.J. KLIPPENSTEIN, J. PHYS. CHEM. A. 116, 2012, 3325-3346 !\Comment: WARNING 
PLOG /                           +1.00000000E-002 +4.87000000E+048 -1.23000000E+001 +3.95968000E+004 /
PLOG /                           +1.00000000E-001 +6.31000000E+085 -2.35000000E+001 +5.59002000E+004 /
PLOG /                           +1.00000000E+000 +7.67000000E+059 -1.51000000E+001 +4.99265000E+004 /
PLOG /                           +1.00000000E+001 +1.30000000E+050 -1.18000000E+001 +4.95067000E+004 /
PLOG /                           +1.00000000E+002 +2.10000000E+029 -5.33000000E+000 +4.40437000E+004 /
C3H6OOH2-1O2<=>HO2+C3H5-SOOH                      +1.45000000E+021 -3.45000000E+000 +4.13826000E+004 !\Author: UB !\Ref: C. FRANKLIN GOLDSMITH, W.H. GREEN, S.J. KLIPPENSTEIN, J. PHYS. CHEM. A. 116, 2012, 3325-3346 !\Comment: WARNING 
PLOG /                           +1.00000000E-002 +3.60000000E+041 -1.03000000E+001 +3.85450000E+004 /
PLOG /                           +1.00000000E-001 +3.08000000E+056 -1.49000000E+001 +4.58661000E+004 /
PLOG /                           +1.00000000E+000 +2.01000000E+057 -1.48000000E+001 +4.98037000E+004 /
PLOG /                           +1.00000000E+001 +1.71000000E+043 -1.03000000E+001 +4.74851000E+004 /
PLOG /                           +1.00000000E+002 +1.45000000E+021 -3.45000000E+000 +4.13826000E+004 /
C3H6OOH2-1O2<=>HO2+IC3H5Q                         +2.99000000E+026 -4.15000000E+000 +3.61050000E+004 !\Author: UB !\Ref: C. FRANKLIN GOLDSMITH, W.H. GREEN, S.J. KLIPPENSTEIN, J. PHYS. CHEM. A. 116, 2012, 3325-3346 !\Comment: WARNING 
PLOG /                           +1.00000000E-002 +6.58000000E+063 -1.67000000E+001 +4.44813000E+004 /
PLOG /                           +1.00000000E-001 +1.17000000E+059 -1.48000000E+001 +4.49121000E+004 /
PLOG /                           +1.00000000E+000 +1.74000000E+047 -1.09000000E+001 +4.21456000E+004 /
PLOG /                           +1.00000000E+001 +3.79000000E+037 -7.68000000E+000 +3.96391000E+004 /
PLOG /                           +1.00000000E+002 +2.99000000E+026 -4.15000000E+000 +3.61050000E+004 /
!___________________________________________________________________________________________________________ 
!\REACTIONCLASS: O2QOOH<=>PRODUCTS
!___________________________________________________________________________________________________________ 
C3H6OOH1-3O2<=>C3KET13+OH                         +1.67000000E+005 +1.48000000E+000 +1.62379000E+004 !\Author: UB !\Ref: C. FRANKLIN GOLDSMITH, W.H. GREEN, S.J. KLIPPENSTEIN, J. PHYS. CHEM. A. 116, 2012, 3325-3346 !\Comment: WARNING 
PLOG /                           +1.00000000E-002 +4.08000000E+029 -6.39000000E+000 +2.34402000E+004 /
PLOG /                           +1.00000000E-001 +2.49000000E+025 -4.95000000E+000 +2.26125000E+004 /
PLOG /                           +1.00000000E+000 +1.01000000E+019 -2.88000000E+000 +2.08036000E+004 /
PLOG /                           +1.00000000E+001 +4.46000000E+011 -5.38000000E-001 +1.84411000E+004 /
PLOG /                           +1.00000000E+002 +1.67000000E+005 +1.48000000E+000 +1.62379000E+004 /
C3H6OOH1-3O2<=>HO2+AC3H5OOH                       +1.96000000E+016 -1.27000000E+000 +3.09174000E+004 !\Author: UB !\Ref: C. FRANKLIN GOLDSMITH, W.H. GREEN, S.J. KLIPPENSTEIN, J. PHYS. CHEM. A. 116, 2012, 3325-3346 !\Comment: WARNING 
PLOG /                           +1.00000000E-002 +3.85000000E+046 -1.14000000E+001 +3.78724000E+004 /
PLOG /                           +1.00000000E-001 +5.56000000E+044 -1.05000000E+001 +3.88355000E+004 /
PLOG /                           +1.00000000E+000 +3.87000000E+037 -8.08000000E+000 +3.75223000E+004 /
PLOG /                           +1.00000000E+001 +6.42000000E+026 -4.59000000E+000 +3.43972000E+004 /
PLOG /                           +1.00000000E+002 +1.96000000E+016 -1.27000000E+000 +3.09174000E+004 /
C3H6OOH1-3O2<=>OH+C3H5O1-2OOH-3                   +1.72000000E+005 +1.60000000E+000 +2.58824000E+004 !\Author: UB !\Ref: C. FRANKLIN GOLDSMITH, W.H. GREEN, S.J. KLIPPENSTEIN, J. PHYS. CHEM. A. 116, 2012, 3325-3346 !\Comment: WARNING 
PLOG /                           +1.00000000E-002 +2.47000000E+038 -9.47000000E+000 +3.37339000E+004 /
PLOG /                           +1.00000000E-001 +4.84000000E+035 -8.30000000E+000 +3.44354000E+004 /
PLOG /                           +1.00000000E+000 +6.96000000E+027 -5.62000000E+000 +3.29059000E+004 /
PLOG /                           +1.00000000E+001 +2.66000000E+016 -1.93000000E+000 +2.95836000E+004 /
PLOG /                           +1.00000000E+002 +1.72000000E+005 +1.60000000E+000 +2.58824000E+004 /
!___________________________________________________________________________________________________________ 
!\REACTIONCLASS: POOH<=>PRODUCTS
!___________________________________________________________________________________________________________ 
C3H51-2,3OOH<=>OH+C3H5O1-2OOH-3                   +6.12000000E+015 -1.06000000E+000 +1.64864000E+004 !\Author: UB !\Ref: C. FRANKLIN GOLDSMITH, W.H. GREEN, S.J. KLIPPENSTEIN, J. PHYS. CHEM. A. 116, 2012, 3325-3346 !\Comment: WARNING 
PLOG /                           +1.00000000E-002 +3.30000000E+011 -6.35000000E-001 +1.10415000E+004 /
PLOG /                           +1.00000000E-001 +1.61000000E+018 -2.41000000E+000 +1.44138000E+004 /
PLOG /                           +1.00000000E+000 +4.78000000E+024 -4.13000000E+000 +1.81100000E+004 /
PLOG /                           +1.00000000E+001 +5.27000000E+021 -3.00000000E+000 +1.81253000E+004 /
PLOG /                           +1.00000000E+002 +6.12000000E+015 -1.06000000E+000 +1.64864000E+004 /
C3H51-2,3OOH<=>OH+C3KET21                         +5.09000000E+005 +9.38000000E-001 +2.06527000E+004 !\Author: UB !\Ref: C. FRANKLIN GOLDSMITH, W.H. GREEN, S.J. KLIPPENSTEIN, J. PHYS. CHEM. A. 116, 2012, 3325-3346 !\Comment: WARNING 
PLOG /                           +1.00000000E-002 +1.16000000E-025 +1.04000000E+001 +2.78819000E+003 /
PLOG /                           +1.00000000E-001 +5.60000000E-037 +1.39000000E+001 -2.56536000E+002 /
PLOG /                           +1.00000000E+000 +2.24000000E+008 +8.21000000E-002 +1.74394000E+004 /
PLOG /                           +1.00000000E+001 +4.11000000E+020 -3.63000000E+000 +2.43075000E+004 /
PLOG /                           +1.00000000E+002 +5.09000000E+005 +9.38000000E-001 +2.06527000E+004 /
C3H51-2,3OOH<=>OH+C3KET12                         +2.83000000E+008 -6.30000000E-001 +2.99615000E+004 !\Author: UB !\Ref: C. FRANKLIN GOLDSMITH, W.H. GREEN, S.J. KLIPPENSTEIN, J. PHYS. CHEM. A. 116, 2012, 3325-3346 !\Comment: WARNING 
PLOG /                           +1.00000000E-002 +7.61000000E-032 +1.19000000E+001 +4.21828000E+003 /
PLOG /                           +1.00000000E-001 +9.21000000E-042 +1.48000000E+001 +1.99043000E+003 /
PLOG /                           +1.00000000E+000 +2.20000000E+006 +2.03000000E-002 +2.15108000E+004 /
PLOG /                           +1.00000000E+001 +3.28000000E+028 -6.77000000E+000 +3.36821000E+004 /
PLOG /                           +1.00000000E+002 +2.83000000E+008 -6.30000000E-001 +2.99615000E+004 /
[truncated: 1,186,086 more chars]
