# Supplementary material for: Hierarchical Study of the Reactions of Hydrogen Atoms with Alkenes: A Theoretical Study of the Reactions of Hydrogen Atoms with C2–C4 Alkenes
Source: J Phys Chem A. 2021 Jun 8;125(23):5124–45. doi: 10.1021/acs.jpca.1c03168 (PMC8279655; doi:10.1021/acs.jpca.1c03168)
Supplement: Supplementary file 1 — jp1c03168_si_001.zip [file jp1c03168_si_001.zip › C2-C4_ALKENES+H_SUPPORTING_INFO/FITTINGS/VARIATIONAL_PLOG.Ttxt]

H_ADDITION_APPROX_VARIATIONAL_EFFECT

C2H4+H<=>C2H5                                    1.44E+13        0.10    3035.0
  PLOG/1.000E-02    1.94E+33       -7.03    6758.0/                             ! fit btw. 298 and 1400 K with MAE of 8.5%, 18.1%
  PLOG/1.000E-01    1.40E+32       -6.38    7138.0/                             ! fit btw. 298 and 1500 K with MAE of 10.9%, 23.8%
  PLOG/1.000E+00    7.00E+28       -5.11    6874.0/                             ! fit btw. 298 and 1600 K with MAE of 14.3%, 30.8%
  PLOG/1.000E+01    2.81E+24       -3.57    6105.0/                             ! fit btw. 298 and 1800 K with MAE of 18.0%, 38.1%
  PLOG/1.000E+02    1.48E+19       -1.82    4814.0/                             ! fit btw. 298 and 2000 K with MAE of 18.3%, 40.9%
  PLOG/1.000E+03    1.44E+13        0.10    3035.0/                             ! fit btw. 298 and 2000 K with MAE of 11.1%, 28.7%
C3H6+H<=>NC3H7                                    1.53E+15       -0.63    4527.0
  PLOG/1.000E-02    5.63E+38       -9.36    7964.0/                             ! fit btw. 298 and 1000 K with MAE of 5.3%, 11.9%
  PLOG/1.000E-01    3.08E+39       -9.12    9165.0/                             ! fit btw. 298 and 1100 K with MAE of 8.2%, 19.0%
  PLOG/1.000E+00    1.25E+35       -7.36    8988.0/                             ! fit btw. 298 and 1200 K with MAE of 12.7%, 29.8%
  PLOG/1.000E+01    1.38E+27       -4.60    7441.0/                             ! fit btw. 298 and 1300 K with MAE of 16.2%, 33.4%
  PLOG/1.000E+02    1.50E+20       -2.27    5817.0/                             ! fit btw. 298 and 1500 K with MAE of 16.7%, 38.1%
  PLOG/1.000E+03    1.53E+15       -0.63    4527.0/                             ! fit btw. 298 and 1800 K with MAE of 15.0%, 37.9%
C3H6+H<=>IC3H7                                    2.40E+12        0.38    2310.0
  PLOG/1.000E-02    9.14E+38       -8.49    8655.0/                             ! fit btw. 298 and 1200 K with MAE of 14.2%, 33.2%
  PLOG/1.000E-01    1.56E+33       -6.46    7642.0/                             ! fit btw. 298 and 1300 K with MAE of 18.8%, 40.4%
  PLOG/1.000E+00    1.34E+28       -4.72    6634.0/                             ! fit btw. 298 and 1500 K with MAE of 23.0%, 50.9%
  PLOG/1.000E+01    1.15E+21       -2.41    4781.0/                             ! fit btw. 298 and 1600 K with MAE of 20.6%, 51.1%
  PLOG/1.000E+02    1.96E+17       -1.17    3815.0/                             ! fit btw. 298 and 1900 K with MAE of 19.7%, 54.0%
  PLOG/1.000E+03    2.40E+12        0.38    2310.0/                             ! fit btw. 298 and 2000 K with MAE of 10.6%, 32.0%
C3H6+H<=>C2H4+CH3                                   6.45E-05        5.48    4724.0
  PLOG/1.000E-02    5.02E+09        1.18    3272.0/                             ! fit btw. 298 and 2000 K with MAE of 1.0%, 3.4%
  PLOG/1.000E-01    2.54E+11        0.71    4620.0/                             ! fit btw. 298 and 2000 K with MAE of 0.8%, 2.3%
  PLOG/1.000E+00    1.29E+13        0.26    6544.0/                             ! fit btw. 298 and 2000 K with MAE of 3.7%, 16.1%
  PLOG/1.000E+01    5.64E+11        0.72    7657.0/                             ! fit btw. 298 and 2000 K with MAE of 14.5%, 47.0%
  PLOG/1.000E+02    3.33E+05        2.62    6963.0/                             ! fit btw. 298 and 2000 K with MAE of 27.1%, 72.5%
  PLOG/1.000E+03    6.45E-05        5.48    4724.0/                             ! fit btw. 298 and 2000 K with MAE of 28.4%, 63.7%
NC3H7<=>IC3H7                                   3.91E+04        2.29    30800.0
  PLOG/1.000E-02    2.32E+31       -7.44    34320.0/                            ! fit btw. 298 and 1000 K with MAE of 10.5%, 21.1%
  PLOG/1.000E-01    1.98E+26       -5.41    34270.0/                            ! fit btw. 298 and 1100 K with MAE of 20.5%, 50.1%
  PLOG/1.000E+00    1.84E+20       -3.14    33760.0/                            ! fit btw. 298 and 1200 K with MAE of 30.6%, 83.7%
  PLOG/1.000E+01    2.31E+12       -0.39    32290.0/                            ! fit btw. 298 and 1300 K with MAE of 36.9%, 98.7%
  PLOG/1.000E+02    1.87E+07        1.36    31290.0/                            ! fit btw. 298 and 1500 K with MAE of 40.8%, 103.4%
  PLOG/1.000E+03    3.91E+04        2.29    30800.0/                            ! fit btw. 298 and 1800 K with MAE of 40.7%, 103.0%
NC3H7<=>C2H4+CH3                                   7.80E+15       -0.67    32290.0
  PLOG/1.000E-02    1.16E+41       -9.40    37220.0/                            ! fit btw. 298 and 1000 K with MAE of 7.0%, 16.6%
  PLOG/1.000E-01    3.97E+37       -8.02    37090.0/                            ! fit btw. 298 and 1100 K with MAE of 10.9%, 25.9%
  PLOG/1.000E+00    4.18E+31       -5.91    36070.0/                            ! fit btw. 298 and 1200 K with MAE of 14.5%, 33.1%
  PLOG/1.000E+01    3.25E+24       -3.52    34450.0/                            ! fit btw. 298 and 1300 K with MAE of 16.0%, 31.7%
  PLOG/1.000E+02    2.18E+19       -1.80    33190.0/                            ! fit btw. 298 and 1500 K with MAE of 15.3%, 34.5%
  PLOG/1.000E+03    7.80E+15       -0.67    32290.0/                            ! fit btw. 298 and 1800 K with MAE of 13.6%, 32.9%
IC3H7<=>C2H4+CH3                                   1.24E-02        4.57    41110.0
  PLOG/1.000E-02    4.07E+34       -7.53    43810.0/                            ! fit btw. 298 and 1200 K with MAE of 15.4%, 38.5%
  PLOG/1.000E-01    7.89E+32       -6.65    45320.0/                            ! fit btw. 298 and 1300 K with MAE of 19.4%, 49.9%
  PLOG/1.000E+00    6.03E+29       -5.39    46530.0/                            ! fit btw. 298 and 1500 K with MAE of 28.2%, 79.0%
  PLOG/1.000E+01    2.19E+20       -2.27    45570.0/                            ! fit btw. 298 and 1600 K with MAE of 37.7%, 107.3%
  PLOG/1.000E+02    3.72E+11        0.49    44400.0/                            ! fit btw. 298 and 1900 K with MAE of 51.3%, 144.0%
  PLOG/1.000E+03    1.24E-02        4.57    41110.0/                            ! fit btw. 298 and 2000 K with MAE of 46.7%, 117.5%
C4H8-1+H<=>PC4H9                                    7.72E+13       -0.22    4366.0
  PLOG/1.000E-02    1.15E+49      -12.60    10880.0/                            ! fit btw. 298 and 900 K with MAE of 6.5%, 14.9%
  PLOG/1.000E-01    3.38E+45      -10.98    11250.0/                            ! fit btw. 298 and 1000 K with MAE of 11.1%, 26.6%
  PLOG/1.000E+00    4.47E+36       -7.80    9837.0/                             ! fit btw. 298 and 1100 K with MAE of 16.5%, 37.4%
  PLOG/1.000E+01    6.49E+25       -4.15    7380.0/                             ! fit btw. 298 and 1200 K with MAE of 17.6%, 37.5%
  PLOG/1.000E+02    2.90E+18       -1.71    5571.0/                             ! fit btw. 298 and 1400 K with MAE of 16.4%, 40.3%
  PLOG/1.000E+03    7.72E+13       -0.22    4366.0/                             ! fit btw. 298 and 1700 K with MAE of 13.5%, 37.0%
C4H8-1+H<=>SC4H9                                    1.33E+15       -0.49    3376.0
  PLOG/1.000E-02    1.65E+51      -13.03    10500.0/                            ! fit btw. 298 and 1000 K with MAE of 8.8%, 20.9%
  PLOG/1.000E-01    1.07E+44      -10.28    9778.0/                             ! fit btw. 298 and 1000 K with MAE of 12.0%, 28.0%
  PLOG/1.000E+00    3.11E+37       -7.89    8912.0/                             ! fit btw. 298 and 1200 K with MAE of 19.7%, 44.6%
  PLOG/1.000E+01    8.84E+26       -4.36    6435.0/                             ! fit btw. 298 and 1300 K with MAE of 20.7%, 45.6%
  PLOG/1.000E+02    5.30E+19       -1.99    4612.0/                             ! fit btw. 298 and 1500 K with MAE of 18.5%, 47.5%
  PLOG/1.000E+03    1.33E+15       -0.49    3376.0/                             ! fit btw. 298 and 1800 K with MAE of 15.3%, 42.5%
C4H8-1+H<=>C2H4+C2H5                                    4.15E-07        6.16    5059.0
  PLOG/1.000E-02    2.32E+10        0.96    3915.0/                             ! fit btw. 298 and 2000 K with MAE of 2.6%, 6.1%
  PLOG/1.000E-01    3.93E+13        0.05    6166.0/                             ! fit btw. 298 and 2000 K with MAE of 4.5%, 8.8%
  PLOG/1.000E+00    3.92E+15       -0.48    8451.0/                             ! fit btw. 298 and 2000 K with MAE of 6.9%, 32.8%
  PLOG/1.000E+01    1.78E+13        0.29    9313.0/                             ! fit btw. 298 and 2000 K with MAE of 22.9%, 76.4%
  PLOG/1.000E+02    1.84E+05        2.72    8013.0/                             ! fit btw. 298 and 2000 K with MAE of 38.6%, 105.5%
  PLOG/1.000E+03    4.15E-07        6.16    5059.0/                             ! fit btw. 298 and 2000 K with MAE of 33.2%, 89.6%
C4H8-1+H<=>C4H8-2+H                                   4.95E-11        7.09    5008.0
  PLOG/1.000E-02    9.20E+05        2.03    3679.0/                             ! fit btw. 298 and 2000 K with MAE of 0.8%, 1.6%
  PLOG/1.000E-01    1.82E+09        1.10    5963.0/                             ! fit btw. 298 and 2000 K with MAE of 2.6%, 5.8%
  PLOG/1.000E+00    2.11E+11        0.56    8275.0/                             ! fit btw. 298 and 2000 K with MAE of 7.3%, 37.4%
  PLOG/1.000E+01    1.04E+09        1.32    9148.0/                             ! fit btw. 298 and 2000 K with MAE of 24.6%, 83.0%
  PLOG/1.000E+02    1.36E+01        3.71    7882.0/                             ! fit btw. 298 and 2000 K with MAE of 40.5%, 113.7%
  PLOG/1.000E+03    4.95E-11        7.09    5008.0/                             ! fit btw. 298 and 2000 K with MAE of 37.7%, 93.7%
C4H8-1+H<=>C3H6+CH3                                    9.94E-08        6.42    3681.0
  PLOG/1.000E-02    2.28E+12        0.46    3359.0/                             ! fit btw. 298 and 2000 K with MAE of 3.3%, 7.5%
  PLOG/1.000E-01    3.88E+15       -0.45    5760.0/                             ! fit btw. 298 and 2000 K with MAE of 4.4%, 8.6%
  PLOG/1.000E+00    6.53E+16       -0.74    7829.0/                             ! fit btw. 298 and 2000 K with MAE of 9.5%, 44.7%
  PLOG/1.000E+01    2.41E+13        0.35    8291.0/                             ! fit btw. 298 and 2000 K with MAE of 27.5%, 85.7%
  PLOG/1.000E+02    4.03E+04        3.00    6667.0/                             ! fit btw. 298 and 2000 K with MAE of 41.0%, 111.6%
  PLOG/1.000E+03    9.94E-08        6.42    3681.0/                             ! fit btw. 298 and 2000 K with MAE of 35.3%, 85.6%
PC4H9<=>SC4H9                                   4.40E-05        4.91    26640.0
  PLOG/1.000E-02    3.47E+25       -5.98    30380.0/                            ! fit btw. 298 and 900 K with MAE of 21.7%, 58.9%
  PLOG/1.000E-01    2.52E+18       -3.22    30020.0/                            ! fit btw. 298 and 1000 K with MAE of 37.8%, 120.2%
  PLOG/1.000E+00    7.41E+09       -0.11    28960.0/                            ! fit btw. 298 and 1100 K with MAE of 54.5%, 185.4%
  PLOG/1.000E+01    9.64E-01        3.30    27000.0/                            ! fit btw. 298 and 1200 K with MAE of 61.4%, 208.2%
  PLOG/1.000E+02    1.38E-04        4.66    26420.0/                            ! fit btw. 298 and 1400 K with MAE of 65.4%, 228.1%
  PLOG/1.000E+03    4.40E-05        4.91    26640.0/                            ! fit btw. 298 and 1700 K with MAE of 66.3%, 247.5%
PC4H9<=>C2H4+C2H5                                   2.96E+15       -0.55    31120.0
  PLOG/1.000E-02    5.69E+44      -10.46    37620.0/                            ! fit btw. 298 and 900 K with MAE of 8.8%, 21.0%
  PLOG/1.000E-01    1.44E+38       -8.12    36540.0/                            ! fit btw. 298 and 1000 K with MAE of 12.9%, 30.3%
  PLOG/1.000E+00    1.53E+30       -5.41    34820.0/                            ! fit btw. 298 and 1100 K with MAE of 15.2%, 31.6%
  PLOG/1.000E+01    3.83E+22       -2.89    32950.0/                            ! fit btw. 298 and 1200 K with MAE of 14.1%, 30.0%
  PLOG/1.000E+02    1.35E+18       -1.42    31820.0/                            ! fit btw. 298 and 1400 K with MAE of 12.2%, 29.4%
  PLOG/1.000E+03    2.96E+15       -0.55    31120.0/                            ! fit btw. 298 and 1700 K with MAE of 10.1%, 26.0%
PC4H9<=>C4H8-2+H                                   2.82E-09        6.23    38970.0
  PLOG/1.000E-02    1.70E+44      -11.82    43900.0/                            ! fit btw. 298 and 900 K with MAE of 6.7%, 16.5%
  PLOG/1.000E-01    3.49E+42      -10.65    46290.0/                            ! fit btw. 298 and 1000 K with MAE of 12.5%, 32.8%
  PLOG/1.000E+00    4.22E+33       -7.31    46590.0/                            ! fit btw. 298 and 1100 K with MAE of 23.5%, 65.2%
  PLOG/1.000E+01    1.36E+17       -1.80    44070.0/                            ! fit btw. 298 and 1200 K with MAE of 35.4%, 96.2%
  PLOG/1.000E+02    1.16E+02        3.01    41160.0/                            ! fit btw. 298 and 1400 K with MAE of 45.4%, 112.3%
  PLOG/1.000E+03    2.82E-09        6.23    38970.0/                            ! fit btw. 298 and 1700 K with MAE of 49.9%, 148.4%
PC4H9<=>C3H6+CH3                                   4.95E-08        6.19    36750.0
  PLOG/1.000E-02    5.03E+44      -11.30    42090.0/                            ! fit btw. 298 and 900 K with MAE of 8.5%, 21.7%
  PLOG/1.000E-01    5.01E+41       -9.80    44120.0/                            ! fit btw. 298 and 1000 K with MAE of 15.4%, 42.3%
  PLOG/1.000E+00    6.99E+31       -6.26    43940.0/                            ! fit btw. 298 and 1100 K with MAE of 27.3%, 78.8%
  PLOG/1.000E+01    3.61E+15       -0.89    41240.0/                            ! fit btw. 298 and 1200 K with MAE of 38.2%, 106.6%
  PLOG/1.000E+02    7.38E+01        3.44    38580.0/                            ! fit btw. 298 and 1400 K with MAE of 46.9%, 117.3%
  PLOG/1.000E+03    4.95E-08        6.19    36750.0/                            ! fit btw. 298 and 1700 K with MAE of 50.8%, 150.8%
SC4H9<=>C2H4+C2H5                                   3.22E-08        6.25    39760.0
  PLOG/1.000E-02    3.08E+43      -10.94    44800.0/                            ! fit btw. 298 and 1000 K with MAE of 7.9%, 20.7%
  PLOG/1.000E-01    9.34E+40       -9.57    46960.0/                            ! fit btw. 298 and 1000 K with MAE of 15.6%, 41.4%
  PLOG/1.000E+00    2.14E+32       -6.41    47160.0/                            ! fit btw. 298 and 1200 K with MAE of 25.9%, 81.2%
  PLOG/1.000E+01    2.27E+16       -1.14    44560.0/                            ! fit btw. 298 and 1300 K with MAE of 36.7%, 110.6%
  PLOG/1.000E+02    2.04E+02        3.31    41800.0/                            ! fit btw. 298 and 1500 K with MAE of 45.6%, 113.7%
  PLOG/1.000E+03    3.22E-08        6.25    39760.0/                            ! fit btw. 298 and 1800 K with MAE of 50.5%, 170.2%
SC4H9<=>C4H8-2+H                                  1.14E+13       -0.11    36610.0
  PLOG/1.000E-02    4.71E+46      -11.65    43560.0/                            ! fit btw. 298 and 1000 K with MAE of 9.6%, 23.6%
  PLOG/1.000E-01    2.32E+38       -8.64    42340.0/                            ! fit btw. 298 and 1000 K with MAE of 13.0%, 30.7%
  PLOG/1.000E+00    1.12E+32       -6.38    41340.0/                            ! fit btw. 298 and 1200 K with MAE of 19.4%, 44.0%
  PLOG/1.000E+01    5.45E+22       -3.28    39100.0/                            ! fit btw. 298 and 1300 K with MAE of 19.8%, 42.3%
  PLOG/1.000E+02    5.06E+16       -1.30    37580.0/                            ! fit btw. 298 and 1500 K with MAE of 17.6%, 43.3%
  PLOG/1.000E+03    1.14E+13       -0.11    36610.0/                            ! fit btw. 298 and 1800 K with MAE of 15.0%, 39.5%
SC4H9<=>C3H6+CH3                                   1.11E+14       -0.13    32180.0
  PLOG/1.000E-02    1.16E+43       -9.90    38800.0/                            ! fit btw. 298 and 1000 K with MAE of 12.1%, 29.7%
  PLOG/1.000E-01    2.31E+33       -6.58    36770.0/                            ! fit btw. 298 and 1000 K with MAE of 13.9%, 31.1%
  PLOG/1.000E+00    2.77E+28       -4.86    35860.0/                            ! fit btw. 298 and 1200 K with MAE of 18.7%, 38.3%
  PLOG/1.000E+01    1.07E+21       -2.42    33990.0/                            ! fit btw. 298 and 1300 K with MAE of 17.3%, 38.0%
  PLOG/1.000E+02    4.24E+16       -0.97    32860.0/                            ! fit btw. 298 and 1500 K with MAE of 15.0%, 37.0%
  PLOG/1.000E+03    1.11E+14       -0.13    32180.0/                            ! fit btw. 298 and 1800 K with MAE of 12.8%, 33.3%
C2H4+C2H5<=>C4H8-2+H                                   1.99E-23       10.37    21010.0
  PLOG/1.000E-02    1.64E-03        3.99    14370.0/                            ! fit btw. 298 and 2000 K with MAE of 2.0%, 4.7%
  PLOG/1.000E-01    1.47E+03        2.30    18330.0/                            ! fit btw. 298 and 2000 K with MAE of 4.8%, 10.4%
  PLOG/1.000E+00    4.08E+08        0.81    23050.0/                            ! fit btw. 298 and 2000 K with MAE of 7.1%, 32.1%
  PLOG/1.000E+01    1.04E+08        1.13    26140.0/                            ! fit btw. 298 and 2000 K with MAE of 29.3%, 129.8%
  PLOG/1.000E+02    9.71E-04        4.52    25410.0/                            ! fit btw. 298 and 2000 K with MAE of 65.1%, 229.9%
  PLOG/1.000E+03    1.99E-23       10.37    21010.0/                            ! fit btw. 298 and 2000 K with MAE of 74.1%, 218.4%
C2H4+C2H5<=>C3H6+CH3                                6.33E-21        9.94    19730.0
  PLOG/1.000E-02    2.72E+03        2.47    14060.0/                            ! fit btw. 298 and 2000 K with MAE of 2.6%, 7.1%
  PLOG/1.000E-01    5.34E+09        0.70    18450.0/                            ! fit btw. 298 and 2000 K with MAE of 6.1%, 11.8%
  PLOG/1.000E+00    2.17E+14       -0.54    23030.0/                            ! fit btw. 298 and 2000 K with MAE of 9.2%, 45.8%
  PLOG/1.000E+01    1.43E+12        0.25    25580.0/                            ! fit btw. 298 and 2000 K with MAE of 35.0%, 150.6%
  PLOG/1.000E+02    4.57E-01        4.07    24270.0/                            ! fit btw. 298 and 2000 K with MAE of 69.1%, 244.4%
  PLOG/1.000E+03    6.33E-21        9.94    19730.0/                            ! fit btw. 298 and 2000 K with MAE of 75.7%, 217.3%  
C4H8-2+H<=>C3H6+CH3                                  3.24E-08        6.58    4632.0  
  PLOG/1.000E-02    2.01E+14       -0.10    5046.0/                             ! fit btw. 298 and 2000 K with MAE of 5.0%, 10.3%  
  PLOG/1.000E-01    2.22E+17       -0.94    7540.0/                             ! fit btw. 298 and 2000 K with MAE of 5.0%, 12.8%  
  PLOG/1.000E+00    5.78E+17       -0.99    9363.0/                             ! fit btw. 298 and 2000 K with MAE of 12.6%, 56.0%  
  PLOG/1.000E+01    3.05E+13        0.35    9513.0/                             ! fit btw. 298 and 2000 K with MAE of 31.3%, 97.6%  
  PLOG/1.000E+02    1.47E+04        3.16    7666.0/                             ! fit btw. 298 and 2000 K with MAE of 43.2%, 116.9%  
  PLOG/1.000E+03    3.24E-08        6.58    4632.0/                             ! fit btw. 298 and 2000 K with MAE of 35.8%, 86.1%    
IC4H8+H<=>TC4H9                                     7.80E+14       -0.30    2671.0
  PLOG/1.000E-02    2.63E+44      -10.13    9763.0/                             ! fit btw. 298 and 1100 K with MAE of 17.6%, 41.7%
  PLOG/1.000E-01    2.49E+37       -7.71    8381.0/                             ! fit btw. 298 and 1200 K with MAE of 22.0%, 48.2%
  PLOG/1.000E+00    4.33E+29       -5.12    6556.0/                             ! fit btw. 298 and 1300 K with MAE of 23.6%, 53.0%
  PLOG/1.000E+01    1.80E+22       -2.70    4638.0/                             ! fit btw. 298 and 1400 K with MAE of 20.2%, 51.9%
  PLOG/1.000E+02    5.97E+17       -1.24    3455.0/                             ! fit btw. 298 and 1600 K with MAE of 17.7%, 50.6%
  PLOG/1.000E+03    7.80E+14       -0.30    2671.0/                             ! fit btw. 298 and 1900 K with MAE of 15.5%, 47.4%
IC4H8+H<=>IC4H9                                    2.39E+13       -0.11    5184.0
  PLOG/1.000E-02    3.35E+45      -11.24    11560.0/                            ! fit btw. 298 and 900 K with MAE of 7.3%, 16.5%
  PLOG/1.000E-01    2.43E+41       -9.57    11450.0/                            ! fit btw. 298 and 1000 K with MAE of 11.4%, 27.3%
  PLOG/1.000E+00    6.18E+33       -6.89    10140.0/                            ! fit btw. 298 and 1100 K with MAE of 16.0%, 36.3%
  PLOG/1.000E+01    6.96E+24       -3.88    8102.0/                             ! fit btw. 298 and 1200 K with MAE of 17.3%, 35.7%
  PLOG/1.000E+02    4.63E+18       -1.83    6613.0/                             ! fit btw. 298 and 1400 K with MAE of 17.2%, 40.5%
  PLOG/1.000E+03    2.39E+13       -0.11    5184.0/                             ! fit btw. 298 and 1600 K with MAE of 12.9%, 33.9%
IC4H8+H<=>C3H6+CH3                                    1.60E-05        5.77    7702.0
  PLOG/1.000E-02    4.50E+13        0.06    6944.0/                             ! fit btw. 298 and 2000 K with MAE of 5.2%, 9.3%
  PLOG/1.000E-01    1.18E+16       -0.60    9117.0/                             ! fit btw. 298 and 2000 K with MAE of 4.6%, 10.4%
  PLOG/1.000E+00    6.32E+16       -0.75    10970.0/                            ! fit btw. 298 and 2000 K with MAE of 9.3%, 41.2%
  PLOG/1.000E+01    6.10E+13        0.22    11560.0/                            ! fit btw. 298 and 2000 K with MAE of 24.4%, 80.9%
  PLOG/1.000E+02    1.27E+06        2.54    10350.0/                            ! fit btw. 298 and 2000 K with MAE of 38.0%, 108.3%
  PLOG/1.000E+03    1.60E-05        5.77    7702.0/                             ! fit btw. 298 and 2000 K with MAE of 36.5%, 87.5%
TC4H9<=>IC4H9                                   2.59E-02        4.22    31970.0
  PLOG/1.000E-02    8.52E+24       -5.13    36420.0/                            ! fit btw. 298 and 900 K with MAE of 20.7%, 55.0%
  PLOG/1.000E-01    4.53E+19       -3.13    36020.0/                            ! fit btw. 298 and 1000 K with MAE of 31.3%, 91.3%
  PLOG/1.000E+00    4.14E+12       -0.63    34890.0/                            ! fit btw. 298 and 1100 K with MAE of 40.7%, 119.3%
  PLOG/1.000E+01    5.60E+04        2.04    33210.0/                            ! fit btw. 298 and 1200 K with MAE of 43.7%, 123.9%
  PLOG/1.000E+02    4.76E+01        3.13    32710.0/                            ! fit btw. 298 and 1400 K with MAE of 47.2%, 132.6%
  PLOG/1.000E+03    2.59E-02        4.22    31970.0/                            ! fit btw. 298 and 1600 K with MAE of 44.3%, 126.4%
TC4H9<=>C3H6+CH3                                   5.34E-02        4.58    43510.0
  PLOG/1.000E-02    2.04E+47      -11.35    49290.0/                            ! fit btw. 298 and 1100 K with MAE of 14.1%, 36.7%
  PLOG/1.000E-01    1.46E+43       -9.67    50440.0/                            ! fit btw. 298 and 1200 K with MAE of 21.2%, 60.2%
  PLOG/1.000E+00    2.21E+34       -6.62    50070.0/                            ! fit btw. 298 and 1300 K with MAE of 31.8%, 97.4%
  PLOG/1.000E+01    7.08E+20       -2.23    47880.0/                            ! fit btw. 298 and 1400 K with MAE of 43.9%, 124.6%
  PLOG/1.000E+02    6.13E+08        1.55    45610.0/                            ! fit btw. 298 and 1600 K with MAE of 52.9%, 130.3%
  PLOG/1.000E+03    5.34E-02        4.58    43510.0/                            ! fit btw. 298 and 1900 K with MAE of 55.3%, 160.1%
IC4H9<=>C3H6+CH3                                    1.33E+17       -0.90    32970.0
  PLOG/1.000E-02    4.59E+47      -11.30    39520.0/                            ! fit btw. 298 and 900 K with MAE of 8.5%, 20.6%
  PLOG/1.000E-01    1.00E+42       -9.24    38770.0/                            ! fit btw. 298 and 1000 K with MAE of 13.1%, 31.7%
  PLOG/1.000E+00    2.60E+34       -6.63    37250.0/                            ! fit btw. 298 and 1100 K with MAE of 16.7%, 36.9%
  PLOG/1.000E+01    3.29E+26       -3.99    35370.0/                            ! fit btw. 298 and 1200 K with MAE of 16.9%, 34.6%
  PLOG/1.000E+02    2.90E+21       -2.31    34140.0/                            ! fit btw. 298 and 1400 K with MAE of 16.3%, 37.2%
  PLOG/1.000E+03    1.33E+17       -0.90    32970.0/                            ! fit btw. 298 and 1600 K with MAE of 12.6%, 31.8% 
  
  
  
H_ABSTRACTION 
C2H4+H<=>C2H3+H2                                   4.79E+05           2.55E+00         1.24E+04
C3H6+H<=>C3H5-A+H2                                 6.97E+02           3.24E+00         3.33E+03
C3H6+H<=>C3H5-S+H2                                 1.21E+06           2.43E+00         1.29E+04
C3H6+H<=>C3H5-T+H2                                 3.11E+05           2.51E+00         9.65E+03
C4H8-1+H<=>C4H71-1+H2                              2.01E+06           2.44E+00         1.30E+04
C4H8-1+H<=>C4H71-2+H2                              2.11E+05           2.54E+00         9.72E+03
C4H8-1+H<=>C4H71-3+H2                              2.37E+05           2.56E+00         2.92E+03
C4H8-1+H<=>C4H71-4+H2                              1.23E+05           2.71E+00         6.94E+03
C4H8-2+H<=>C4H71-3+H2                              2.60E+04           2.95E+00         3.67E+03
C4H8-2+H<=>C4H72-2+H2                              1.21E+06           2.40E+00         1.03E+04 
IC4H8+H<=>IC4H7+H2                                 4.45E+03           3.08E+00         3.54E+03
IC4H8+H<=>IC4H7-I1+H2                              2.60E+06           2.34E+00         1.30E+04 
  
  
  
