# Supplementary material for: Hierarchical Study of the Reactions of Hydrogen Atoms with Alkenes: A Theoretical Study of the Reactions of Hydrogen Atoms with C2–C4 Alkenes
Source: J Phys Chem A. 2021 Jun 8;125(23):5124–45. doi: 10.1021/acs.jpca.1c03168 (PMC8279655; doi:10.1021/acs.jpca.1c03168)
Supplement: Supplementary file 1 — jp1c03168_si_001.zip [file jp1c03168_si_001.zip › C2-C4_ALKENES+H_SUPPORTING_INFO/H_ABSTRACTION/C2H4_H_C2H3_H2_newextrap.inp]

TemperatureList[K]                   298 300 400 500 600 700 800. 900. 1000 1100 1200 1300 1400 1500 1600 1700 1800 1900 2000
ModelEnergyLimit[kcal/mol]		400

  Bimolecular		R			# C2H4+H
  Fragment H
  Atom                      
  Mass[amu]                     1
  ElectronicLevels[1/cm]        1
    0  2
    End
    Fragment  C2H4    
      RRHO  
        Geometry[angstrom]      		6
C        0.000000000      0.000000000      0.660897000
C        0.000000000      0.000000000     -0.660897000		
H        0.000000000      0.921828000      1.228238000		
H        0.000000000     -0.921828000      1.228238000		
H        0.000000000     -0.921828000     -1.228238000		
H        0.000000000      0.921828000     -1.228238000		
            Core RigidRotor
 	          SymmetryFactor                          4.
      End
     Frequencies[1/cm]             12
839.022 989.4081 1002.9342 1066.4546 1248.976 1390.7976 1479.4778 1712.6593 3145.3806 3164.1195 3223.7336 3250.2429
        ZeroEnergy[kcal/mol]                    0
        ElectronicLevels[1/cm]                  1
                0       1
      End             
    GroundEnergy[kcal/mol]    		0.0
  End
 Bimolecular		P1			# C2H3 + H2   
  Fragment H2
   RRHO
     Geometry[angstrom]      2            
H        0.000000000      0.000000000      0.371568000
H        0.000000000      0.000000000     -0.371568000	 
        Core    RigidRotor  
          SymmetryFactor        		2
        End
        Frequencies[1/cm]       		1
4433.2208   
        ZeroEnergy[kcal/mol]                    0
        ElectronicLevels[1/cm]                  1
                0       1
      End             
    Fragment 	C2H3 
      RRHO  
        Geometry[angstrom] 5     		
C        0.048765000     -0.583743000      0.000000000
C        0.048765000      0.716538000      0.000000000
H        0.968050000     -1.160441000      0.000000000
H       -0.880074000     -1.154211000      0.000000000
H       -0.673153000      1.517877000      0.000000000		
        Core    RigidRotor  
          SymmetryFactor        		1
        End
        Frequencies[1/cm]  9     		
714.537
841.4895
940.6986
1056.6072
1398.1609
1669.5939
3079.0192
3172.7445
3253.247					 
        ZeroEnergy[kcal/mol]                    0.0
        ElectronicLevels[1/cm]                  1
                0       2
      End 
     GroundEnergy[kcal/mol]    5.76         		
  End       
                 
    Barrier	B1	R  P1		# C2H4 + H = C2H3 + H2
    RRHO
      Geometry[angstrom] 7			
C        0.151134000      0.549446000      0.000000000
C        0.151134000     -0.759066000      0.000000000
H        0.965611000      1.260029000      0.000000000
H       -1.134512000      1.166362000      0.000000000
H       -0.772613000     -1.326368000      0.000000000
H        1.076507000     -1.327884000      0.000000000
H       -1.948596000      1.485580000      0.000000000	
      Tunneling  	Eckart
        ImaginaryFrequency[1/cm] 1133.0354       	
        WellDepth[kcal/mol]  15.086           	
        WellDepth[kcal/mol]  9.328           	
      End
      Core	RigidRotor
	SymmetryFactor				2.0
      End    
      Frequencies[1/cm]	 14			
286.8382
370.0992
828.8055
917.0757
950.5995
972.1213
1098.5715
1158.0092
1407.3484
1657.9384
2058.4414
3118.6481
3200.9418
3222.3063
!-1133.0354
      ZeroEnergy[kcal/mol]	15.088		
      ElectronicLevels[1/cm]			1
		0	2
    End


        
 
