# Supplementary material for: Hierarchical Study of the Reactions of Hydrogen Atoms with Alkenes: A Theoretical Study of the Reactions of Hydrogen Atoms with C2–C4 Alkenes
Source: J Phys Chem A. 2021 Jun 8;125(23):5124–45. doi: 10.1021/acs.jpca.1c03168 (PMC8279655; doi:10.1021/acs.jpca.1c03168)
Supplement: Supplementary file 1 — jp1c03168_si_001.zip [file jp1c03168_si_001.zip › C2-C4_ALKENES+H_SUPPORTING_INFO/H_ABSTRACTION/C2H4_H_C2H3_H2_newextrap.out]

Rate Units: cm^3/sec

 T, K        R->P1        P1->R
  298  1.43761e-21  1.78837e-18
  300  1.67014e-21  1.93339e-18
  400  5.59366e-19   4.2599e-17
  500  2.26626e-17  3.22241e-16
  600  2.96548e-16  1.34991e-15
  700  1.98485e-15  3.97552e-15
  800   8.6368e-15  9.33688e-15
  900  2.80165e-14  1.87913e-14
 1000  7.36744e-14  3.38594e-14
 1100  1.65817e-13  5.61828e-14
 1200  3.31368e-13  8.74922e-14
 1300  6.03357e-13  1.29581e-13
 1400  1.01986e-12  1.84286e-13
 1500  1.62275e-12  2.53468e-13
 1600  2.45637e-12  3.38998e-13
 1700  3.56634e-12  4.42747e-13
 1800  4.99849e-12  5.66574e-13
 1900  6.79799e-12  7.12325e-13
 2000  9.00866e-12  8.81818e-13
