# Supplementary material for: Hierarchical Study of the Reactions of Hydrogen Atoms with Alkenes: A Theoretical Study of the Reactions of Hydrogen Atoms with C2–C4 Alkenes
Source: J Phys Chem A. 2021 Jun 8;125(23):5124–45. doi: 10.1021/acs.jpca.1c03168 (PMC8279655; doi:10.1021/acs.jpca.1c03168)
Supplement: Supplementary file 1 — jp1c03168_si_001.zip [file jp1c03168_si_001.zip › C2-C4_ALKENES+H_SUPPORTING_INFO/H_ABSTRACTION/C3H6_H_C3H51_H2_cis_newextrap.out]

Rate Units: cm^3/sec

 T, K        R->P1        P1->R
  298  4.12495e-22  6.08062e-18
  300  4.81789e-22  6.55906e-18
  400  1.91623e-19  1.29828e-16
  500  8.43688e-18  9.03512e-16
  600   1.1587e-16  3.54479e-15
  700   7.9989e-16  9.88596e-15
  800  3.55453e-15  2.21486e-14
  900  1.17037e-14  4.27448e-14
 1000   3.1116e-14  7.41484e-14
 1100  7.06128e-14  1.18818e-13
 1200  1.42013e-13  1.79152e-13
 1300   2.5987e-13  2.57458e-13
 1400  4.41009e-13  3.55939e-13
 1500  7.03958e-13  4.76679e-13
 1600  1.06837e-12  6.21643e-13
 1700  1.55448e-12   7.9267e-13
 1800  2.18262e-12  9.91477e-13
 1900  2.97283e-12  1.21966e-12
 2000  3.94455e-12  1.47872e-12
