# Supplementary material for: Hierarchical Study of the Reactions of Hydrogen Atoms with Alkenes: A Theoretical Study of the Reactions of Hydrogen Atoms with C2–C4 Alkenes
Source: J Phys Chem A. 2021 Jun 8;125(23):5124–45. doi: 10.1021/acs.jpca.1c03168 (PMC8279655; doi:10.1021/acs.jpca.1c03168)
Supplement: Supplementary file 1 — jp1c03168_si_001.zip [file jp1c03168_si_001.zip › C2-C4_ALKENES+H_SUPPORTING_INFO/H_ABSTRACTION/C3H6_H_C3H51_H2_trans_newextrap.inp]

TemperatureList[K]                   298 300 400 500 600 700 800. 900. 1000 1100 1200 1300 1400 1500 1600 1700 1800 1900 2000
ModelEnergyLimit[kcal/mol]		400

  Bimolecular		R			# C3H6+H
  Fragment H
  Atom                      
  Mass[amu]                     1
  ElectronicLevels[1/cm]        1
    0  2
    End
    Fragment  C3H6    
      RRHO  
        Geometry[angstrom]      		9
C       -1.131470000     -0.504287000      0.000000000
C        0.000000000      0.472421000      0.000000000
C        1.284039000      0.150584000      0.000000000
H        1.607074000     -0.884010000      0.000000000
H        2.056641000      0.907517000      0.000000000
H       -0.275554000      1.522681000      0.000000000
H       -0.770053000     -1.532255000      0.000000000
H       -1.766760000     -0.363123000      0.876730000
H       -1.766760000     -0.363123000     -0.876730000		
            Core RigidRotor
 	          SymmetryFactor                          1
      End
      Rotor 	Hindered			! rotor 1_2		  	  
        Group                         		7 8 9		  	  
        Axis                          		1 2		  	  
        Symmetry                      		3		  	  
        Potential[kcal/mol]     		12		  	  
0.017918534 0.097365002 0.434542799 0.85490953 1.385561056 1.748702686 1.909933095 1.752837974 1.394961149 0.869083715 0.421193789 0.109334118  
	End	  
Frequencies[1/cm]   20          		  
435.1813	  
596.8194	  
935.7176	  
955.0355	  
961.2877	  
1036.4097	  
1082.5162	  
1200.4481	  
1337.4268	  
1413.4657	  
1458.3229	  
1485.131
1500.2708
1738.065
3040.9274
3099.5561
3124.717
3145.7766
3157.9902
3236.6312	
!199.9967	
        ZeroEnergy[kcal/mol]                    0
        ElectronicLevels[1/cm]                  1
                0       1
      End             
    GroundEnergy[kcal/mol]    		0.0
  End
 Bimolecular		P1			# C3H5-1 + H2   
  Fragment H2
   RRHO
     Geometry[angstrom]      2            
H        0.000000000      0.000000000      0.371568000
H        0.000000000      0.000000000     -0.371568000	 
        Core    RigidRotor  
          SymmetryFactor        		2
        End
        Frequencies[1/cm]       		1
4433.2208   
        ZeroEnergy[kcal/mol]                    0
        ElectronicLevels[1/cm]                  1
                0       1
      End             
    Fragment 	C3H5-1 
      RRHO  
        Geometry[angstrom] 8     		
C       -0.969952000     -0.704166000      0.000000000
C        0.000000000      0.441842000      0.000000000
C        1.299762000      0.348060000      0.000000000
H        2.144282000      1.018127000      0.000000000
H       -0.441432000      1.442022000      0.000000000
H       -0.451086000     -1.660213000      0.000000000
H       -1.615310000     -0.657178000      0.878597000
H       -1.615310000     -0.657178000     -0.878597000	
        Core    RigidRotor  
          SymmetryFactor        		1
        End
		       Frequencies[1/cm]  18     		
188.3309
410.5093
619.3235
801.8736
836.8078
940.1295
1071.2459
1119.2441
1277.7051
1411.8739
1489.5166
1490.0175
1706.8685
3047.1686
3055.4319
3108.7633
3146.5117
3256.8351
        ZeroEnergy[kcal/mol]                    0.0
        ElectronicLevels[1/cm]                  1
                0       2
      End 
     GroundEnergy[kcal/mol]          6.96 		
  End       
                 
    Barrier	B1	R  P1		# C3H6 + H = C3H5 + H2
    RRHO
      Geometry[angstrom] 10			
C       -1.250236000     -0.252814000      0.000000000
C        0.000000000      0.571360000      0.000000000
C        1.228379000      0.112537000      0.000000000
H       -1.857578000     -0.025591000      0.877623000
H       -1.857578000     -0.025591000     -0.877623000
H       -0.139319000      1.653093000      0.000000000
H        2.173437000      0.635851000      0.000000000
H        1.387039000     -1.318784000      0.000000000
H        1.448526000     -2.188425000      0.000000000
H       -1.023382000     -1.317048000      0.000000000
      Tunneling  	Eckart
        ImaginaryFrequency[1/cm] 1105.198       	
        WellDepth[kcal/mol] 15.446          	
        WellDepth[kcal/mol]  8.487         	
      End
      Core	RigidRotor
	SymmetryFactor				1.0
      End    
 Rotor 	Hindered	! 1_2	  
   Group            4 5 10    	  
   Axis               1 2  	  
   Symmetry           3  	  
   Potential[kcal/mol]  12
0.013226645
0.09180966
0.381020631
0.781030954
1.231189954
1.564093157
1.693134838
1.548970805
1.220984767
0.775631235
0.387510962
0.114196689
	  End
      Frequencies[1/cm]	 22			
262.8388
271.6647
486.8581
626.6838
904.6029
908.6204
942.2572
947.7028
1076.1186
1117.5789
1164.4081
1290.7882
1417.3154
1488.44
1491.7006
1695.0456
2088.878
3048.5754
3088.3554
3108.0944
3146.1436
3226.3449
!-1105.198  184.3164
      ZeroEnergy[kcal/mol]	15.449		
      ElectronicLevels[1/cm]			1
		0	2
    End


        
 
