# Supplementary material for: Hierarchical Study of the Reactions of Hydrogen Atoms with Alkenes: A Theoretical Study of the Reactions of Hydrogen Atoms with C2–C4 Alkenes
Source: J Phys Chem A. 2021 Jun 8;125(23):5124–45. doi: 10.1021/acs.jpca.1c03168 (PMC8279655; doi:10.1021/acs.jpca.1c03168)
Supplement: Supplementary file 1 — jp1c03168_si_001.zip [file jp1c03168_si_001.zip › C2-C4_ALKENES+H_SUPPORTING_INFO/H_ABSTRACTION/C3H6_H_C3H51_H2_trans_newextrap.out]

Rate Units: cm^3/sec

 T, K        R->P1        P1->R
  298  3.20257e-22   1.0458e-17
  300  3.74581e-22   1.1237e-17
  400  1.57821e-19  1.93385e-16
  500  7.21449e-18  1.24116e-15
  600  1.01654e-16  4.61639e-15
  700  7.14846e-16  1.23951e-14
  800   3.2212e-15   2.6993e-14
  900  1.07222e-14  5.09583e-14
 1000  2.87561e-14  8.68526e-14
 1100  6.57251e-14  1.37186e-13
 1200  1.32973e-13  2.04379e-13
 1300  2.44559e-13  2.90747e-13
 1400  4.16826e-13  3.98481e-13
 1500  6.67858e-13  5.29648e-13
 1600  1.01692e-12  6.86183e-13
 1700  1.48391e-12  8.69893e-13
 1800  2.08891e-12  1.08246e-12
 1900  2.85176e-12  1.32544e-12
 2000  3.79178e-12  1.60029e-12
