# Supplementary material for: Hierarchical Study of the Reactions of Hydrogen Atoms with Alkenes: A Theoretical Study of the Reactions of Hydrogen Atoms with C2–C4 Alkenes
Source: J Phys Chem A. 2021 Jun 8;125(23):5124–45. doi: 10.1021/acs.jpca.1c03168 (PMC8279655; doi:10.1021/acs.jpca.1c03168)
Supplement: Supplementary file 1 — jp1c03168_si_001.zip [file jp1c03168_si_001.zip › C2-C4_ALKENES+H_SUPPORTING_INFO/H_ABSTRACTION/C3H6_H_C3H52_H2_newextrap.inp]

TemperatureList[K]                   298 300 400 500 600 700 800. 900. 1000 1100 1200 1300 1400 1500 1600 1700 1800 1900 2000
ModelEnergyLimit[kcal/mol]		400

  Bimolecular		R			# C3H6+H
  Fragment H
  Atom                      
  Mass[amu]                     1
  ElectronicLevels[1/cm]        1
    0  2
    End
    Fragment  C3H6    
      RRHO  
        Geometry[angstrom]      		9
C       -1.131470000     -0.504287000      0.000000000
C        0.000000000      0.472421000      0.000000000
C        1.284039000      0.150584000      0.000000000
H        1.607074000     -0.884010000      0.000000000
H        2.056641000      0.907517000      0.000000000
H       -0.275554000      1.522681000      0.000000000
H       -0.770053000     -1.532255000      0.000000000
H       -1.766760000     -0.363123000      0.876730000
H       -1.766760000     -0.363123000     -0.876730000		
            Core RigidRotor
 	          SymmetryFactor                          1
      End
      Rotor 	Hindered			! rotor 1_2		  	  
        Group                         		7 8 9		  	  
        Axis                          		1 2		  	  
        Symmetry                      		3		  	  
        Potential[kcal/mol]     		12		  	  
0.017918534 0.097365002 0.434542799 0.85490953 1.385561056 1.748702686 1.909933095 1.752837974 1.394961149 0.869083715 0.421193789 0.109334118    
	End	  
Frequencies[1/cm]   20          		  
435.1813	  
596.8194	  
935.7176	  
955.0355	  
961.2877	  
1036.4097	  
1082.5162	  
1200.4481	  
1337.4268	  
1413.4657	  
1458.3229	  
1485.131
1500.2708
1738.065
3040.9274
3099.5561
3124.717
3145.7766
3157.9902
3236.6312	
!199.9967	
        ZeroEnergy[kcal/mol]                    0
        ElectronicLevels[1/cm]                  1
                0       1
      End             
    GroundEnergy[kcal/mol]    		0.0
  End
 Bimolecular		P1			# C3H5-2 + H2   
  Fragment H2
   RRHO
     Geometry[angstrom]      2            
H        0.000000000      0.000000000      0.371568000
H        0.000000000      0.000000000     -0.371568000	 
        Core    RigidRotor  
          SymmetryFactor        		2
        End
        Frequencies[1/cm]       		1
4433.2208   
        ZeroEnergy[kcal/mol]                    0
        ElectronicLevels[1/cm]                  1
                0       1
      End             
    Fragment 	C3H5-2 
      RRHO  
        Geometry[angstrom] 8     		
C       -1.178715000     -0.467661000      0.000000000
C        0.000000000      0.403328000      0.000000000
C        1.300814000      0.322439000      0.000000000
H        1.806041000     -0.645010000      0.000000000
H        1.936265000      1.200471000      0.000000000
H       -0.880202000     -1.523172000      0.000000000
H       -1.797349000     -0.290465000      0.880564000
H       -1.797349000     -0.290465000     -0.880564000		
        Core    RigidRotor  
          SymmetryFactor        		1
        End
		       Frequencies[1/cm]  18     		
175.4349
317.6343
490.2403
904.0013
904.6496
943.1468
1056.1822
1110.2344
1395.0804
1424.4921
1462.1297
1477.671
1766.5074
3000.9733
3065.1108
3088.3748
3116.3221
3180.5622
        ZeroEnergy[kcal/mol]                    0.0
        ElectronicLevels[1/cm]                  1
                0       2
      End 
     GroundEnergy[kcal/mol]          2.8800  		
  End       
                 
    Barrier	B1	R  P1		# C3H6 + H = C3H5 + H2
    RRHO
      Geometry[angstrom] 10			
C       -1.048289000     -0.757075000      0.000000000
C        0.000000000      0.284405000      0.000000000
C        1.310784000      0.247339000      0.000000000
H        1.847796000     -0.697874000      0.000000000
H        1.903780000      1.153352000      0.000000000
H       -0.518350000      1.567920000      0.000000000
H       -0.602487000     -1.754807000      0.000000000
H       -1.687549000     -0.664658000      0.879141000
H       -1.687549000     -0.664658000     -0.879141000
H       -0.830616000      2.412709000      0.000000000
      Tunneling  	Eckart
        ImaginaryFrequency[1/cm] 1188.9578       	
        WellDepth[kcal/mol] 12.4163        	
        WellDepth[kcal/mol] 9.5387          	
      End
      Core	RigidRotor
	SymmetryFactor				1.0
      End    
 Rotor 	Hindered	! 1_2	  
   Group              7 8 9    	  
   Axis               1 2  	  
   Symmetry           3  	  
   Potential[kcal/mol]  12
0.011317134
0.075752947
0.316316871
0.61531448
0.968962519
1.212802043
1.331788512
1.220964687
0.960036197
0.626735153
0.310546921
0.088698468
	  End
      Frequencies[1/cm]	 22			
279.4788
309.092
371.0283
613.7694
915.3026
934.7995
956.993
990.1998
1071.0843
1123.372
1159.2513
1401.8329
1436.6149
1469.8687
1485.5874
1722.7912
1862.4095
3033.2132
3107.0414
3114.6906
3115.2519
3208.2833	  
!-1188.9578 154.3563
      ZeroEnergy[kcal/mol]	12.418		
      ElectronicLevels[1/cm]			1
		0	2
    End


        
 
