# Supplementary material for: Hierarchical Study of the Reactions of Hydrogen Atoms with Alkenes: A Theoretical Study of the Reactions of Hydrogen Atoms with C2–C4 Alkenes
Source: J Phys Chem A. 2021 Jun 8;125(23):5124–45. doi: 10.1021/acs.jpca.1c03168 (PMC8279655; doi:10.1021/acs.jpca.1c03168)
Supplement: Supplementary file 1 — jp1c03168_si_001.zip [file jp1c03168_si_001.zip › C2-C4_ALKENES+H_SUPPORTING_INFO/H_ABSTRACTION/C3H6_H_C3H52_H2_newextrap.out]

Rate Units: cm^3/sec

 T, K        R->P1        P1->R
  298  7.41895e-20   2.1942e-18
  300  8.35139e-20  2.37303e-18
  400  8.76088e-18  5.38241e-17
  500  1.77807e-16  4.16642e-16
  600  1.46475e-15  1.76609e-15
  700  7.02998e-15  5.21959e-15
  800  2.38025e-14  1.22335e-14
  900  6.34654e-14  2.44778e-14
 1000   1.4258e-13  4.37364e-14
 1100     2.82e-13  7.18372e-14
 1200  5.05878e-13  1.10605e-13
 1300  8.40534e-13  1.61828e-13
 1400  1.31338e-12  2.27238e-13
 1500  1.95198e-12  3.08493e-13
 1600  2.78332e-12   4.0717e-13
 1700  3.83324e-12  5.24761e-13
 1800  5.12609e-12  6.62665e-13
 1900  6.68442e-12  8.22199e-13
 2000   8.5289e-12  1.00459e-12
