# Supplementary material for: Hierarchical Study of the Reactions of Hydrogen Atoms with Alkenes: A Theoretical Study of the Reactions of Hydrogen Atoms with C2–C4 Alkenes
Source: J Phys Chem A. 2021 Jun 8;125(23):5124–45. doi: 10.1021/acs.jpca.1c03168 (PMC8279655; doi:10.1021/acs.jpca.1c03168)
Supplement: Supplementary file 1 — jp1c03168_si_001.zip [file jp1c03168_si_001.zip › C2-C4_ALKENES+H_SUPPORTING_INFO/H_ABSTRACTION/C3H6_H_C3H53_H2_newextrap.inp]

TemperatureList[K]                   298 300 400 500 600 700 800. 900. 1000 1100 1200 1300 1400 1500 1600 1700 1800 1900 2000
ModelEnergyLimit[kcal/mol]		400

  Bimolecular		R			# C3H6+H
  Fragment H
  Atom                      
  Mass[amu]                     1
  ElectronicLevels[1/cm]        1
    0  2
    End
    Fragment  C3H6    
      RRHO  
        Geometry[angstrom]      		9
C       -1.131470000     -0.504287000      0.000000000
C        0.000000000      0.472421000      0.000000000
C        1.284039000      0.150584000      0.000000000
H        1.607074000     -0.884010000      0.000000000
H        2.056641000      0.907517000      0.000000000
H       -0.275554000      1.522681000      0.000000000
H       -0.770053000     -1.532255000      0.000000000
H       -1.766760000     -0.363123000      0.876730000
H       -1.766760000     -0.363123000     -0.876730000		
            Core RigidRotor
 	          SymmetryFactor                          1
      End
      Rotor 	Hindered			! rotor 1_2		  	  
        Group                         		7 8 9		  	  
        Axis                          		1 2		  	  
        Symmetry                      		3		  	  
        Potential[kcal/mol]     		12		  	  
0.017918534 0.097365002 0.434542799 0.85490953 1.385561056 1.748702686 1.909933095 1.752837974 1.394961149 0.869083715 0.421193789 0.109334118  
	End	  
Frequencies[1/cm]   20          		  
435.1813	  
596.8194	  
935.7176	  
955.0355	  
961.2877	  
1036.4097	  
1082.5162	  
1200.4481	  
1337.4268	  
1413.4657	  
1458.3229	  
1485.131
1500.2708
1738.065
3040.9274
3099.5561
3124.717
3145.7766
3157.9902
3236.6312	
!199.9967	
        ZeroEnergy[kcal/mol]                    0
        ElectronicLevels[1/cm]                  1
                0       1
      End             
    GroundEnergy[kcal/mol]    		0.0
  End
 Bimolecular		P1			# C3H5-1 + H2   
  Fragment H2
   RRHO
     Geometry[angstrom]      2            
H        0.000000000      0.000000000      0.371568000
H        0.000000000      0.000000000     -0.371568000	 
        Core    RigidRotor  
          SymmetryFactor        		2
        End
        Frequencies[1/cm]       		1
4433.2208   
        ZeroEnergy[kcal/mol]                    0
        ElectronicLevels[1/cm]                  1
                0       1
      End             
    Fragment 	C3H5-3 
      RRHO  
        Geometry[angstrom] 8     		
C        0.000000000      1.220053000     -0.196144000
C        0.000000000      0.000000000      0.443557000
C        0.000000000     -1.220053000     -0.196144000
H        0.000000000     -1.280902000     -1.276751000
H        0.000000000     -2.146637000      0.358634000
H        0.000000000      0.000000000      1.528624000
H        0.000000000      1.280902000     -1.276751000
H        0.000000000      2.146637000      0.358634000		
        Core    RigidRotor  
          SymmetryFactor        		2
        End
		       Frequencies[1/cm]  18     		
437.3128
537.6674
558.2389
807.1857
830.8762
944.6303
1021.3367
1047.0959
1198.6798
1284.0535
1428.0333
1519.0537
1528.8092
3155.9683
3158.0687
3164.3422
3257.8584
3260.4612			   
        ZeroEnergy[kcal/mol]                    0.0
        ElectronicLevels[1/cm]                  1
                0       2
      End 
     GroundEnergy[kcal/mol]         -17.177  		
  End       
                 
    Barrier	B1	R  P1		# C3H6 + H = C3H5 + H2
    RRHO
      Geometry[angstrom] 10			
C       -1.095619000     -0.138023000     -0.268698000
C        0.226240000      0.460871000     -0.041438000
C        1.355224000     -0.229726000      0.086035000
H        1.368751000     -1.309759000      0.000923000
H        2.299695000      0.262651000      0.271897000
H        0.259209000      1.541088000      0.053210000
H       -1.072612000     -1.191229000     -0.538969000
H       -1.724746000     -0.127286000      0.798743000
H       -1.748307000      0.433000000     -0.924781000
H       -2.297059000     -0.167197000      1.683580000	  
      Tunneling  	Eckart
        ImaginaryFrequency[1/cm]    1374.7578   	
        WellDepth[kcal/mol]   7.4306       	
        WellDepth[kcal/mol]   24.6104       	
      End
      Core	RigidRotor
	SymmetryFactor				0.5
      End    
 Rotor 	Hindered	! 1_2	  
   Group              7 8 9  10   	  
   Axis               1 2  	  
   Symmetry           3  	  
   Potential[kcal/mol]  12
0
0.152009784
0.645364028
1.449749631
2.440592151
3.509997606
4.462434035
5.036221192
5.109836214
4.674345248
3.900442802
2.885315664
	  End
      Frequencies[1/cm]	 22			
317.1882
423.3308
554.04
635.4733
955.1481
957.3177
972.5152
1022.3159
1064.6266
1202.0417
1312.1904
1314.6801
1340.963
1353.905
1448.6104
1486.6766
1703.2301
3095.4312
3150.2719
3160.8571
3177.7305
3243.0493
!-1374.7578 158.4423
      ZeroEnergy[kcal/mol]	7.433 		
      ElectronicLevels[1/cm]			1
		0	2
    End


        
 
