# Supplementary material for: Hierarchical Study of the Reactions of Hydrogen Atoms with Alkenes: A Theoretical Study of the Reactions of Hydrogen Atoms with C2–C4 Alkenes
Source: J Phys Chem A. 2021 Jun 8;125(23):5124–45. doi: 10.1021/acs.jpca.1c03168 (PMC8279655; doi:10.1021/acs.jpca.1c03168)
Supplement: Supplementary file 1 — jp1c03168_si_001.zip [file jp1c03168_si_001.zip › C2-C4_ALKENES+H_SUPPORTING_INFO/H_ABSTRACTION/C3H6_H_C3H53_H2_newextrap.out]

Rate Units: cm^3/sec

 T, K        R->P1        P1->R
  298  4.61988e-16  9.45916e-29
  300   4.8646e-16  1.20363e-28
  400  4.35296e-15  1.20398e-24
  500  2.10804e-14   3.7604e-22
  600  6.88803e-14  1.92377e-20
  700  1.74531e-13  3.42647e-19
  800   3.7177e-13  3.12738e-18
  900  6.99098e-13  1.81795e-17
 1000  1.19749e-12  7.67652e-17
 1100   1.9084e-12  2.56163e-16
 1200  2.87214e-12  7.14817e-16
 1300  4.12673e-12  1.73509e-15
 1400  5.70719e-12  3.76901e-15
 1500  7.64513e-12  7.48212e-15
 1600  9.96857e-12  1.37915e-14
 1700   1.2702e-11  2.38954e-14
 1800  1.58665e-11  3.92927e-14
 1900    1.948e-11  6.17931e-14
 2000  2.35575e-11  9.35175e-14
