# Supplementary material for: Hierarchical Study of the Reactions of Hydrogen Atoms with Alkenes: A Theoretical Study of the Reactions of Hydrogen Atoms with C2–C4 Alkenes
Source: J Phys Chem A. 2021 Jun 8;125(23):5124–45. doi: 10.1021/acs.jpca.1c03168 (PMC8279655; doi:10.1021/acs.jpca.1c03168)
Supplement: Supplementary file 1 — jp1c03168_si_001.zip [file jp1c03168_si_001.zip › C2-C4_ALKENES+H_SUPPORTING_INFO/H_ABSTRACTION/C4H8-I_H_C4H7IA_H2_symmtest.out]

Rate Units: cm^3/sec

 T, K        R->P1        P1->R
  298  8.42592e-16  3.63173e-28
  300  8.88633e-16  4.52361e-28
  400  8.34242e-15  2.01697e-24
  500  4.11085e-14  3.81383e-22
  600  1.35048e-13  1.37846e-20
  700  3.42005e-13  1.89524e-19
  800  7.25834e-13  1.41202e-18
  900  1.35767e-12  6.95872e-18
 1000  2.31154e-12  2.55956e-17
 1100   3.6607e-12   7.5918e-17
 1200  5.47505e-12  1.91255e-16
 1300   7.8193e-12    4.243e-16
 1400  1.07521e-11  8.50793e-16
 1500  1.43253e-11  1.57184e-15
 1600  1.85844e-11   2.7148e-15
 1700  2.35682e-11  4.43276e-15
 1800  2.93099e-11  6.90294e-15
 1900  3.58368e-11  1.03242e-14
 2000  4.31716e-11  1.49142e-14
