# Supplementary material for: Hierarchical Study of the Reactions of Hydrogen Atoms with Alkenes: A Theoretical Study of the Reactions of Hydrogen Atoms with C2–C4 Alkenes
Source: J Phys Chem A. 2021 Jun 8;125(23):5124–45. doi: 10.1021/acs.jpca.1c03168 (PMC8279655; doi:10.1021/acs.jpca.1c03168)
Supplement: Supplementary file 1 — jp1c03168_si_001.zip [file jp1c03168_si_001.zip › C2-C4_ALKENES+H_SUPPORTING_INFO/H_ABSTRACTION/C4H8-I_H_C4H7IV_H2.inp]

TemperatureList[K]                   298 300 400 500 600 700 800. 900. 1000 1100 1200 1300 1400 1500 1600 1700 1800 1900 2000
ModelEnergyLimit[kcal/mol]		400

  Bimolecular		R			# C4H8-I+H
  Fragment H
  Atom                      
  Mass[amu]                     1
  ElectronicLevels[1/cm]        1
    0  2
    End
    Fragment  C4H8     
      RRHO     		
          Geometry[angstrom]   12   		
C	0.000000E+00	0.000000E+00	1.253690E-01
C	0.000000E+00	0.000000E+00	1.452288E+00
H	0.000000E+00	9.235610E-01	2.017045E+00
H	0.000000E+00	-9.235610E-01	2.017045E+00
C	0.000000E+00	1.268569E+00	-6.762190E-01
C	0.000000E+00	-1.268569E+00	-6.762190E-01
H	0.000000E+00	2.151049E+00	-3.888900E-02
H	8.767660E-01	1.311897E+00	-1.326906E+00
H	-8.767660E-01	1.311897E+00	-1.326906E+00
H	0.000000E+00	-2.151049E+00	-3.888900E-02
H	-8.767660E-01	-1.311897E+00	-1.326906E+00
H	8.767660E-01	-1.311897E+00	-1.326906E+00
            Core RigidRotor
 	          SymmetryFactor                          2.
      End
Rotor                Hindered            
Group                7     8     9     
Axis                 5     1     
Symmetry             3
Potential[kcal/mol]  12
+0.00000 +0.08903 +0.42559 +0.89189 +1.41245 +1.82011 +2.00259 +1.81313 +1.40525 +0.89384 +0.43971 +0.10017 
End
Rotor                Hindered            
Group                10    11    12    
Axis                 6     1     
Symmetry             3
Potential[kcal/mol]  12
+0.00000 +0.10414 +0.43008 +0.89632 +1.42631 +1.84456 +2.00096 +1.83518 +1.41869 +0.89930 +0.44293 +0.11934 
End
     Frequencies[1/cm] 28             
387.467
446.1975
448.1766
711.5621
828.2848
938.7802
970.3749
994.9744
1025.9469
1092.1289
1114.643
1311.0188
1418.7015
1420.9352
1452.6786
1477.1016
1489.0761
1496.6912
1509.5848 
1746.564
3033.6375
3037.3838
3089.3784
3091.2744
3132.7656
3134.8243
3150.0748
3233.1682
!168.9106 212.1871 
        ZeroEnergy[kcal/mol]                    0	
        ElectronicLevels[1/cm]                  1	
                0       1			  
      End             
    GroundEnergy[kcal/mol]    		0.0
  End
 Bimolecular		P1			# C4H7-IV + H2   
  Fragment H2
   RRHO
     Geometry[angstrom]      2            
H        0.000000000      0.000000000      0.371568000
H        0.000000000      0.000000000     -0.371568000	 
        Core    RigidRotor  
          SymmetryFactor        		2
        End
        Frequencies[1/cm]       		1
4433.2208   
        ZeroEnergy[kcal/mol]                    0
        ElectronicLevels[1/cm]                  1
                0       1
      End             
    Fragment 	C4H7-IV
      RRHO  
        Geometry[angstrom]    11  		
C        0.000000000      0.190586000      0.000000000
C       -0.202532000      1.481985000      0.000000000
H       -1.053192000      2.145928000      0.000000000
C        1.378072000     -0.415485000      0.000000000
C       -1.147419000     -0.794134000      0.000000000
H        2.152657000      0.347476000      0.000000000
H        1.511611000     -1.050222000      0.878856000
H        1.511611000     -1.050222000     -0.878856000
H       -2.113588000     -0.293913000      0.000000000
H       -1.088910000     -1.438381000     -0.880010000
H       -1.088910000     -1.438381000      0.880010000
        Core    RigidRotor  
          SymmetryFactor        		1
        End
        Frequencies[1/cm] 27      		
1.57E+02
2.03E+02
3.68E+02
3.98E+02
4.36E+02
6.93E+02
8.05E+02
876.6076
966.3823
972.3685
1097.8345
1103.8502
1216.179
1400.0349
1415.775
1478.0947
1483.8022
1489.0332
1497.0853
1718.8878
3037.5001
3040.5906
3097.2258
3099.4871
3140.4969
3149.0291
3242.7883	
        ZeroEnergy[kcal/mol]                    0.0
        ElectronicLevels[1/cm]                  1
                0       2
      End 
     GroundEnergy[kcal/mol]     7.69      		
  End       
                 
    Barrier	B1	R  P1		# C4H8 + H = C4H7-IV + H2 
    RRHO
      Geometry[angstrom] 	13		
C        0.000000000      0.082528000      0.000000000
C        1.085092000      0.825182000      0.000000000
H        2.364310000      0.139606000      0.000000000
H        1.198868000      1.900232000      0.000000000
C        0.032646000     -1.419701000      0.000000000
C       -1.375263000      0.701836000      0.000000000
H        1.049919000     -1.803357000      0.000000000
H       -0.488148000     -1.808603000      0.877678000
H       -0.488148000     -1.808603000     -0.877678000
H       -1.332970000      1.789043000      0.000000000
H       -1.935187000      0.375100000     -0.879029000
H       -1.935187000      0.375100000      0.879029000
H        3.111696000     -0.297588000      0.000000000	  
      Tunneling  	Eckart
        ImaginaryFrequency[1/cm] 1067.1699      	
        WellDepth[kcal/mol]    15.9536    	
        WellDepth[kcal/mol]     8.2600    	
      End
      Core	RigidRotor
	SymmetryFactor				1.0
      End    
Rotor                Hindered            
Group                7     8     9     
Axis                 5     1     
Symmetry             3
Potential[kcal/mol]  12
+0.00000 +0.09114 +0.37574 +0.79964 +1.28206 +1.67203 +1.81915 +1.65994 +1.27309 +0.79916 +0.38814 +0.10501 
End
Rotor                Hindered            
Group                10    11    12    
Axis                 6     1     
Symmetry             3
Potential[kcal/mol]  12
+0.00000 +0.08803 +0.40938 +0.86239 +1.36123 +1.76490 +1.94760 +1.76881 +1.37095 +0.87674 +0.43017 +0.10061 
End
      Frequencies[1/cm]	 30			
192.20
277.95
381.49
447.87
472.08
716.37
823.53
931.85
944.67
969.71
989.07
1082.72
1108.40
1143.98
1247.95
1406.25
1420.81
1477.80
1485.69
1490.52
1497.53
1705.15
2158.72
3038.24
3043.49
3098.19
3099.94
3140.67
3151.29
3214.61	  
!160.81 211.95 -1067.17
      ZeroEnergy[kcal/mol]	15.9536		
      ElectronicLevels[1/cm]			1
		0	2
    End


        
 
