# Supplementary material for: Hierarchical Study of the Reactions of Hydrogen Atoms with Alkenes: A Theoretical Study of the Reactions of Hydrogen Atoms with C2–C4 Alkenes
Source: J Phys Chem A. 2021 Jun 8;125(23):5124–45. doi: 10.1021/acs.jpca.1c03168 (PMC8279655; doi:10.1021/acs.jpca.1c03168)
Supplement: Supplementary file 1 — jp1c03168_si_001.zip [file jp1c03168_si_001.zip › C2-C4_ALKENES+H_SUPPORTING_INFO/H_ABSTRACTION/C4H8-I_H_C4H7IV_H2.out]

Rate Units: cm^3/sec

 T, K        R->P1        P1->R
  298  2.40491e-22  1.32673e-17
  300  2.83594e-22   1.4262e-17
  400  1.59613e-19  2.46852e-16
  500  8.57914e-18  1.57414e-15
  600  1.34058e-16  5.79172e-15
  700  1.01254e-15  1.53397e-14
  800  4.80624e-15   3.2888e-14
  900  1.66405e-14  6.10496e-14
 1000  4.60193e-14  1.02238e-13
 1100  1.07791e-13  1.58612e-13
 1200  2.22475e-13  2.32068e-13
 1300  4.15984e-13  3.24243e-13
 1400  7.18906e-13  4.36539e-13
 1500  1.16553e-12  5.70133e-13
 1600  1.79278e-12  7.26008e-13
 1700  2.63916e-12  9.04967e-13
 1800  3.74384e-12  1.10766e-12
 1900  5.14582e-12  1.33458e-12
 2000  6.88328e-12  1.58613e-12
