# Supplementary material for: Hierarchical Study of the Reactions of Hydrogen Atoms with Alkenes: A Theoretical Study of the Reactions of Hydrogen Atoms with C2–C4 Alkenes
Source: J Phys Chem A. 2021 Jun 8;125(23):5124–45. doi: 10.1021/acs.jpca.1c03168 (PMC8279655; doi:10.1021/acs.jpca.1c03168)
Supplement: Supplementary file 1 — jp1c03168_si_001.zip [file jp1c03168_si_001.zip › C2-C4_ALKENES+H_SUPPORTING_INFO/H_ABSTRACTION/C4H82_H_C4H713_H2_symmetrytest.inp]

TemperatureList[K]                   298 300 400 500 600 700 800. 900. 1000 1100 1200 1300 1400 1500 1600 1700 1800 1900 2000
ModelEnergyLimit[kcal/mol]		400

  Bimolecular		R			# C4H8+H
  Fragment H
  Atom                      
  Mass[amu]                     1
  ElectronicLevels[1/cm]        1
    0  2
    End
    Fragment  C4H8-2     
      RRHO  
        Geometry[angstrom]  12    		
C       -1.951928000      0.078781000     -0.000003000           		
C       -0.533019000     -0.393518000      0.000001000
C        0.533019000      0.393518000     -0.000001000		  
C        1.951928000     -0.078781000      0.000003000		  
H       -2.488148000     -0.290035000     -0.876949000		  
H       -2.008362000      1.167232000     -0.000008000		  
H       -2.488150000     -0.290027000      0.876944000		  
H       -0.384279000     -1.470500000      0.000007000		  
H        0.384279000      1.470499000     -0.000007000		  
H        2.008362000     -1.167232000      0.000009000		  
H        2.488148000      0.290035000      0.876949000
H        2.488150000      0.290026000     -0.876945000		  
Core    RigidRotor
          SymmetryFactor        		2
        End       
Rotor                Hindered            
Group                5 6 7
Axis                 2     1     
Symmetry             3
Potential[kcal/mol]  12	   
+0.00000 +0.08491 +0.40717 +0.85204 +1.35092 +1.72698 +1.87324 +1.68922 +1.29437 +0.78676 +0.35980 +0.06115 	
End	   
Rotor                Hindered            	   
Group                10    11    12    	   
Axis                 4     3     	   
Symmetry             3	   
Potential[kcal/mol]  12
+0.00000 +0.09608 +0.41323 +0.85799 +1.35416 +1.72112 +1.88305 +1.72914 +1.35850 +0.85869 +0.41542 +0.10557 
End				
        Frequencies[1/cm]  28     				
247.2937 		
288.8245 		
510.2755 		
771.7086 		
884.8097 			   
994.7463 			   
1009.8332			   
1074.6842			   
1083.7841			   
1089.0489			   
1175.7685			   
1337.899 			   
1344.7519			   
1420.4584			   
1421.3176			   
1484.8651			   
1485.5021			   
1495.5443			   
1503.6894			   
1770.8069			   
3038.0256			   
3038.5599			   
3094.5779			   
3095.0741			   
3119.2729			   
3120.0815			   
3138.7042			   
3144.0972					   
!176.1636 227.7948 	   
        ZeroEnergy[kcal/mol]                    0	   
        ElectronicLevels[1/cm]                  1	   
                0       1	   
      End	   
    GroundEnergy[kcal/mol]    0		
  End	   
 Bimolecular		P1			# C4H71-3 + H2   
  Fragment H2
   RRHO
     Geometry[angstrom]      2            
H        0.000000000      0.000000000      0.371568000
H        0.000000000      0.000000000     -0.371568000	 
        Core    RigidRotor  
          SymmetryFactor        		2
        End
        Frequencies[1/cm]       		1
4433.2208   
        ZeroEnergy[kcal/mol]                    0
        ElectronicLevels[1/cm]                  1
                0       1
      End             
    Fragment 	C4H71-3
      RRHO  
        Geometry[angstrom]    11  		
C       -1.309617000      1.334791000      0.000000000
C        0.000000000      0.628358000      0.000000000
C        0.147409000     -0.743951000      0.000000000
C        1.352472000     -1.409324000      0.000000000
H       -0.760026000     -1.341958000      0.000000000
H       -1.410836000      1.981948000      0.875675000
H       -1.410836000      1.981948000     -0.875675000
H       -2.143551000      0.633150000      0.000000000
H        0.896243000      1.240438000      0.000000000
H        2.288859000     -0.866606000      0.000000000
H        1.398566000     -2.488163000      0.000000000	
        Core    RigidRotor  
          SymmetryFactor        		1
        End
        Frequencies[1/cm] 27      		
140.2575
217.5003
293.4214
514.1553
552.7378
747.4338
808.2119
890.3734
999.7724
1001.0709
1034.8572
1151.0332
1201.409
1296.7608
1351.3105
1417.6624
1478.5896
1481.8588
1520.5113
1532.2938
3024.8248
3072.9367
3118.692
3142.3551
3158.2173
3160.7603
3258.1666
        ZeroEnergy[kcal/mol]                    0.0
        ElectronicLevels[1/cm]                  1
                0       2
      End 
     GroundEnergy[kcal/mol]    -17.03       	
  End       
                 
    Barrier	B1	R  P1		# C4H8-2 + H = C4H71-3 + H2 
    RRHO
      Geometry[angstrom] 	13		
C       -0.446765000      0.381250000     -0.149727000
C        0.623874000     -0.396120000     -0.001977000
C       -1.830824000     -0.107956000     -0.205263000
C        2.032639000      0.091189000      0.084073000
H       -0.306084000      1.456846000     -0.205933000
H        0.479871000     -1.471741000      0.057305000
H       -2.377426000      0.098004000      0.882000000
H        2.084296000      1.177115000      0.010901000
H       -2.477014000      0.432335000     -0.893582000
H       -1.921860000     -1.184256000     -0.334762000
H        2.491356000     -0.209843000      1.028459000
H        2.644275000     -0.335649000     -0.713568000
H       -2.890953000      0.227016000      1.806543000
      Tunneling  	Eckart
        ImaginaryFrequency[1/cm] 1325.3207      	
        WellDepth[kcal/mol]  7.11         	
        WellDepth[kcal/mol]  2379         	
      End
      Core	RigidRotor
	SymmetryFactor				1.0
      End 
Rotor 	Hindered	! 	3_1
   Group         7 9 10 13      	  
   Axis           3 1       	  
   Symmetry       1     	
   Potential[kcal/mol] 36    
0
0.15703237
0.61295379
1.347601124
2.295795589
3.345595765
4.336479073
5.050158805
5.344603833
5.07075555
4.31002139
3.224166401
2.109730237
1.12952212
0.44039307
0.062202507
0.020965092
0.271376523
0.736930214
1.316730167
1.886222648
2.41377114
2.886743248
3.323205598
3.691706787
3.936473143
4.008946725
3.902829848
3.621307124
3.215893944
2.737476308
2.204223755
1.636606899
1.03984411
0.505697356
0.132331713
	End 
Rotor 	Hindered	! 2_4	
   Group      8 11 12         	
   Axis        2 4         	  
   Symmetry    3           
   Potential[kcal/mol] 12   
0
0.100626796
0.400583867
0.831509701
1.298007166
1.666664604
1.804045259
1.656579899
1.288360462
0.824780289
0.405365489
0.109415694
End  
      Frequencies[1/cm]	30			
206.8629
285.2134
368.3403
495.6981
555.9783
796.1589
898.2951
1000.7866
1003.3868
1060.8693
1075.991
1105.5915
1179.5994
1305.1928
1316.9661
1348.6731
1352.233
1367.2501
1420.7661
1473.5345
1483.9624
1498.0528
1734.4322
3038.4596
3091.665
3094.465
3123.6467
3143.8214
3148.7654
3170.1506	  
!-1325.3207 142.521 210.0201
      ZeroEnergy[kcal/mol] 	7.11
      ElectronicLevels[1/cm]			1
		0	2
    End


        
 
