# Supplementary material for: Hierarchical Study of the Reactions of Hydrogen Atoms with Alkenes: A Theoretical Study of the Reactions of Hydrogen Atoms with C2–C4 Alkenes
Source: J Phys Chem A. 2021 Jun 8;125(23):5124–45. doi: 10.1021/acs.jpca.1c03168 (PMC8279655; doi:10.1021/acs.jpca.1c03168)
Supplement: Supplementary file 1 — jp1c03168_si_001.zip [file jp1c03168_si_001.zip › C2-C4_ALKENES+H_SUPPORTING_INFO/H_ABSTRACTION/C4H82_H_C4H713_H2_symmetrytest.out]

Rate Units: cm^3/sec

 T, K        R->P1        P1->R
  298  1.76197e-15  9.72892e-29
  300  1.86199e-15  1.24053e-28
  400  1.81764e-14  1.28149e-24
  500  8.93122e-14  3.92492e-22
  600  2.90588e-13  1.94595e-20
  700  7.28343e-13   3.3456e-19
  800  1.53083e-12  2.94347e-18
  900  2.83829e-12  1.64924e-17
 1000  4.79425e-12  6.71709e-17
 1100  7.53867e-12   2.1643e-16
 1200  1.12032e-11  5.83907e-16
 1300  1.59084e-11  1.37221e-15
 1400  2.17618e-11  2.88992e-15
 1500  2.88578e-11  5.56975e-15
 1600  3.72778e-11  9.98037e-15
 1700  4.70907e-11  1.68312e-14
 1800  5.83542e-11  2.69705e-14
 1900  7.11155e-11  4.13781e-14
 2000  8.54127e-11   6.1154e-14
