# Supplementary material for: Hierarchical Study of the Reactions of Hydrogen Atoms with Alkenes: A Theoretical Study of the Reactions of Hydrogen Atoms with C2–C4 Alkenes
Source: J Phys Chem A. 2021 Jun 8;125(23):5124–45. doi: 10.1021/acs.jpca.1c03168 (PMC8279655; doi:10.1021/acs.jpca.1c03168)
Supplement: Supplementary file 1 — jp1c03168_si_001.zip [file jp1c03168_si_001.zip › C2-C4_ALKENES+H_SUPPORTING_INFO/H_ABSTRACTION/C4H82_H_C4H722_H2_symmetry_test.inp]

TemperatureList[K]                   298 300 400 500 600 700 800. 900. 1000 1100 1200 1300 1400 1500 1600 1700 1800 1900 2000
ModelEnergyLimit[kcal/mol]		400

  Bimolecular		R			# C4H8+H
  Fragment H
  Atom                      
  Mass[amu]                     1
  ElectronicLevels[1/cm]        1
    0  2
    End
    Fragment  C4H8-2     
      RRHO  
        Geometry[angstrom]  12    		
C       -1.951928000      0.078781000     -0.000003000           		
C       -0.533019000     -0.393518000      0.000001000
C        0.533019000      0.393518000     -0.000001000		  
C        1.951928000     -0.078781000      0.000003000		  
H       -2.488148000     -0.290035000     -0.876949000		  
H       -2.008362000      1.167232000     -0.000008000		  
H       -2.488150000     -0.290027000      0.876944000		  
H       -0.384279000     -1.470500000      0.000007000		  
H        0.384279000      1.470499000     -0.000007000		  
H        2.008362000     -1.167232000      0.000009000		  
H        2.488148000      0.290035000      0.876949000
H        2.488150000      0.290026000     -0.876945000		  
Core    RigidRotor
          SymmetryFactor        		2
        End       
Rotor                Hindered            
Group                5 6 7
Axis                 2     1     
Symmetry             3
Potential[kcal/mol]  12	   
+0.00000 +0.08491 +0.40717 +0.85204 +1.35092 +1.72698 +1.87324 +1.68922 +1.29437 +0.78676 +0.35980 +0.06115 	
End	   
Rotor                Hindered            	   
Group                10    11    12    	   
Axis                 4     3     	   
Symmetry             3	   
Potential[kcal/mol]  12
+0.00000 +0.09608 +0.41323 +0.85799 +1.35416 +1.72112 +1.88305 +1.72914 +1.35850 +0.85869 +0.41542 +0.10557 
End				
        Frequencies[1/cm]  28     				
247.2937 		
288.8245 		
510.2755 		
771.7086 		
884.8097 			   
994.7463 			   
1009.8332			   
1074.6842			   
1083.7841			   
1089.0489			   
1175.7685			   
1337.899 			   
1344.7519			   
1420.4584			   
1421.3176			   
1484.8651			   
1485.5021			   
1495.5443			   
1503.6894			   
1770.8069			   
3038.0256			   
3038.5599			   
3094.5779			   
3095.0741			   
3119.2729			   
3120.0815			   
3138.7042			   
3144.0972					   
!176.1636 227.7948 	   
        ZeroEnergy[kcal/mol]                    0	   
        ElectronicLevels[1/cm]                  1	   
                0       1	   
      End	   
    GroundEnergy[kcal/mol]    0		
  End	   
 Bimolecular		P1			# C4H72-2 + H2   
  Fragment H2
   RRHO
     Geometry[angstrom]      2            
H        0.000000000      0.000000000      0.371568000
H        0.000000000      0.000000000     -0.371568000	 
        Core    RigidRotor  
          SymmetryFactor        		2
        End
        Frequencies[1/cm]       		1
4433.2208   
        ZeroEnergy[kcal/mol]                    0
        ElectronicLevels[1/cm]                  1
                0       1
      End             
    Fragment 	C4H72-2
      RRHO  
        Geometry[angstrom]    11  		
C       -0.103390000     -0.681313000      0.000000000
C        0.000000000      0.619707000      0.000000000
C        1.034205000     -1.661245000      0.000000000
C       -0.860160000      1.807534000      0.000000000
H       -1.109743000     -1.112230000      0.000000000
H        1.993898000     -1.148286000      0.000000000
H       -1.917708000      1.515052000      0.000000000
H        0.987505000     -2.307320000      0.878547000
H        0.987505000     -2.307320000     -0.878547000
H       -0.682695000      2.426003000      0.880852000
H       -0.682695000      2.426003000     -0.880852000	
        Core    RigidRotor  
          SymmetryFactor        		1
        End
        Frequencies[1/cm] 27      		
147.8917
192.2768
217.0633
244.5726
466.2729
750.2448
849.8843
990.8582
1054.2986
1071.2347
1076.2557
1123.9132
1299.2956
1401.468
1413.0328
1461.8658
1481.6577
1489.6973
1495.4474
1796.4393
2997.7211
3034.678
3044.9338
3083.9224
3101.3551
3111.3622
3140.2016
        ZeroEnergy[kcal/mol]                    0.0
        ElectronicLevels[1/cm]                  1
                0       2
      End 
     GroundEnergy[kcal/mol]    3.804       	
  End       
                 
    Barrier	B1	R  P1		# C4H8-2 + H = C4H72-2 + H2 
    RRHO
      Geometry[angstrom] 	13		
C       -0.248785000     -0.710838000      0.000000000
C        0.000000000      0.578640000      0.000000000
C        0.768643000     -1.809704000      0.000000000
C       -0.867276000      1.776012000      0.000000000
H       -1.295331000     -1.022038000      0.000000000
H        1.359256000      0.913088000      0.000000000
H        1.781586000     -1.411416000      0.000000000
H       -1.921764000      1.487767000      0.000000000
H        0.648296000     -2.447154000      0.877704000
H        0.648296000     -2.447154000     -0.877704000
H       -0.681793000      2.394786000      0.879328000
H       -0.681793000      2.394786000     -0.879328000
H        2.227758000      1.132681000      0.000000000
      Tunneling  	Eckart
        ImaginaryFrequency[1/cm] 1164.411    	
        WellDepth[kcal/mol] 12.966          	
        WellDepth[kcal/mol]  9.16         	
      End
      Core	RigidRotor
	SymmetryFactor				2.0
      End 
Rotor 	Hindered	! 	2_4
   Group           8 11 12 	  
   Axis               2 4 	  
   Symmetry           3	
   Potential[kcal/mol] 12   
0
0.071944592
0.309854778
0.629433444
0.986235346
1.251203742
1.352371451
1.264895372
1.001598661
0.641929668
0.315433965
0.0756287
	End 
Rotor 	Hindered	! 1_3	
   Group        7 9 10     	
   Axis          1 3       	  
   Symmetry     3         
   Potential[kcal/mol] 12   
0
0.093368394
0.372873675
0.778674656
1.221632357
1.572814911
1.703990752
1.566758189
1.217229123
0.776617052
0.380277032
0.102557643
End 
      Frequencies[1/cm]	30	  
227.071
263.7155
298.6874
307.8243
500.378
796.4036
862.8372
978.1269
997.9476
1070.9327
1071.3798
1075.5644
1136.0703
1167.9568
1305.6426
1408.6439
1419.2946
1470.2483
1488.4401
1488.4737
1497.7826
1756.6699
1898.9993
3029.7309
3046.0745
3076.7792
3101.7211
3103.647
3108.1985
3141.4627	  
!-1164.4111 153.5549 181.985
      ZeroEnergy[kcal/mol] 12.966	
      ElectronicLevels[1/cm]			1
		0	2
    End


        
 
