# Supplementary material for: Hierarchical Study of the Reactions of Hydrogen Atoms with Alkenes: A Theoretical Study of the Reactions of Hydrogen Atoms with C2–C4 Alkenes
Source: J Phys Chem A. 2021 Jun 8;125(23):5124–45. doi: 10.1021/acs.jpca.1c03168 (PMC8279655; doi:10.1021/acs.jpca.1c03168)
Supplement: Supplementary file 1 — jp1c03168_si_001.zip [file jp1c03168_si_001.zip › C2-C4_ALKENES+H_SUPPORTING_INFO/H_ABSTRACTION/C4H82_H_C4H722_H2_symmetry_test.out]

Rate Units: cm^3/sec

 T, K        R->P1        P1->R
  298  2.56243e-20  1.60845e-18
  300  2.90627e-20  1.73592e-18
  400  3.97027e-18   3.6034e-17
  500  9.31592e-17  2.61507e-16
  600  8.40789e-16  1.05318e-15
  700  4.29469e-15  2.97981e-15
  800  1.52096e-14  6.71847e-15
  900   4.1947e-14  1.29766e-14
 1000  9.67388e-14  2.24422e-14
 1100  1.95364e-13  3.57564e-14
 1200  3.56445e-13  5.35013e-14
 1300  6.00591e-13   7.6195e-14
 1400  9.49531e-13  1.04292e-13
 1500  1.42535e-12  1.38185e-13
 1600  2.04988e-12  1.78209e-13
 1700  2.84417e-12  2.24647e-13
 1800  3.82821e-12  2.77734e-13
 1900  5.02063e-12  3.37661e-13
 2000  6.43863e-12  4.04581e-13
