# Supplementary material for: Hierarchical Study of the Reactions of Hydrogen Atoms with Alkenes: A Theoretical Study of the Reactions of Hydrogen Atoms with C2–C4 Alkenes
Source: J Phys Chem A. 2021 Jun 8;125(23):5124–45. doi: 10.1021/acs.jpca.1c03168 (PMC8279655; doi:10.1021/acs.jpca.1c03168)
Supplement: Supplementary file 1 — jp1c03168_si_001.zip [file jp1c03168_si_001.zip › C2-C4_ALKENES+H_SUPPORTING_INFO/H_ABSTRACTION/C4H8_H_C4H711_H2.out]

Rate Units: cm^3/sec

 T, K        R->P1        P1->R
  298  5.28055e-22   2.6325e-17
  300  6.17894e-22   2.8478e-17
  400  2.66634e-19  6.41176e-16
  500  1.24256e-17  4.90264e-15
  600  1.77554e-16  2.05756e-14
  700   1.2617e-15  6.02306e-14
  800  5.73122e-15  1.39726e-13
  900  1.91985e-14  2.76464e-13
 1000  5.17536e-14  4.88062e-13
 1100   1.1879e-13  7.91511e-13
 1200  2.41188e-13  1.20268e-12
 1300  4.44927e-13  1.73606e-12
 1400   7.6031e-13  2.40464e-12
 1500  1.22097e-12  3.21993e-12
 1600  1.86282e-12  4.19193e-12
 1700  2.72305e-12   5.3293e-12
 1800  3.83928e-12  6.63938e-12
 1900  5.24874e-12  8.12834e-12
 2000  6.98773e-12  9.80129e-12
