# Supplementary material for: Hierarchical Study of the Reactions of Hydrogen Atoms with Alkenes: A Theoretical Study of the Reactions of Hydrogen Atoms with C2–C4 Alkenes
Source: J Phys Chem A. 2021 Jun 8;125(23):5124–45. doi: 10.1021/acs.jpca.1c03168 (PMC8279655; doi:10.1021/acs.jpca.1c03168)
Supplement: Supplementary file 1 — jp1c03168_si_001.zip [file jp1c03168_si_001.zip › C2-C4_ALKENES+H_SUPPORTING_INFO/H_ABSTRACTION/C4H8_H_C4H712_H2.inp]

TemperatureList[K]                   298 300 400 500 600 700 800. 900. 1000 1100 1200 1300 1400 1500 1600 1700 1800 1900 2000
ModelEnergyLimit[kcal/mol]		400

  Bimolecular		R			# C4H8+H
  Fragment H
  Atom                      
  Mass[amu]                     1
  ElectronicLevels[1/cm]        1
    0  2
    End
    Fragment  C4H8     
      RRHO    		
          Geometry[angstrom]   12   		
C        1.715669000     -0.248324000     -0.291112000
C        0.537412000      0.523080000      0.303126000
C       -0.717239000     -0.292748000      0.338167000
C       -1.848119000      0.016167000     -0.276762000
H       -0.664679000     -1.215808000      0.909903000
H        1.510839000     -0.532275000     -1.323571000
H        2.624611000      0.352913000     -0.276369000
H        1.909240000     -1.161872000      0.273274000
H        0.791735000      0.829370000      1.321810000
H        0.362885000      1.437511000     -0.266999000
H       -1.942473000      0.924458000     -0.860721000
H       -2.718496000     -0.623352000     -0.217837000
            Core RigidRotor		  
 	          SymmetryFactor                          1.		  
      End		  
      Rotor 	Hindered			! rotor 1_2	  
        Group                         		6 7 8		  
        Axis                          		1 2	  
        Symmetry                      		3		  
        Potential[kcal/mol]     			12	  
0
0.161217231
0.733768821
1.415572953
2.204354277
2.74207156
2.975764256
2.724087766
2.196511663
1.448770088
0.703751277
0.204829141
	End
 Rotor 	Hindered			! rotor 2_3	  
        Group                      9 10 1 6 7 8   				  
        Axis                       2 3   		  
        Symmetry                      1 				  
        Potential[kcal/mol]     		36		 	
0.107877041
0.210267766
0.527611243
1.008020593
1.482898447
1.956279692
2.225114174
2.154063783
1.788472356
1.209344466
0.626445871
0.147389431
0
0.171752488
0.591090104
1.249675129
1.808995682
2.184240088
2.224598989
1.957178913
1.526263119
0.964623919
0.54921263
0.237997411
0.109549981
0.228146139
0.532321329
1.020818649
1.500480636
1.923252612
2.048338473
1.892894957
1.496635258
0.99787251
0.537220296
0.2106951		
End 		
Frequencies[1/cm]  28          	
320.9731
441.249
661.6271
803.2895
869.8737
963.8234
997.5145
1035.9209
1048.0715
1105.0891
1209.302
1298.9285
1330.6032
1355.8923
1417.1377
1463.1973
1491.1626
1504.0657
1511.7599
1734.8056
3038.9108
3046.7717
3082.9473
3119.9206
3126.3589
3138.6079
3150.0326
3234.7411	
!103.9235 229.8818	
        ZeroEnergy[kcal/mol]                    0	
        ElectronicLevels[1/cm]                  1	
                0       1			  
      End             
    GroundEnergy[kcal/mol]    		0.0
  End
 Bimolecular		P1			# C4H71-2 + H2   
  Fragment H2
   RRHO
     Geometry[angstrom]      2            
H        0.000000000      0.000000000      0.371568000
H        0.000000000      0.000000000     -0.371568000	 
        Core    RigidRotor  
          SymmetryFactor        		2
        End
        Frequencies[1/cm]       		1
4433.2208   
        ZeroEnergy[kcal/mol]                    0
        ElectronicLevels[1/cm]                  1
                0       1
      End             
    Fragment 	C4H71-2
      RRHO  
        Geometry[angstrom]    11  		
C        0.317551000      1.505411000      0.000000000
C        0.974872000      0.119574000      0.000000000
C        0.000000000     -0.980661000      0.000000000
C       -1.291303000     -1.164468000      0.000000000
H       -0.307923000      1.637132000      0.882547000
H        1.078382000      2.285347000      0.000000000
H       -0.307923000      1.637132000     -0.882547000
H        1.624851000      0.018582000     -0.872579000
H        1.624851000      0.018582000      0.872579000
H       -1.984789000     -0.322148000      0.000000000
H       -1.734171000     -2.153765000      0.000000000	
        Core    RigidRotor  
          SymmetryFactor        		1
        End
        Frequencies[1/cm] 27      		
146.6784
211.8467
246.8026
478.7236
501.4866
797.4092
850.7739
901.7779
982.5989
1017.5272
1091.5308
1105.6487
1287.0303
1343.8081
1403.2868
1424.5405
1475.9576
1499.1266
1508.8238
1757.6618
3048.2702
3053.9969
3068.6487
3079.5962
3132.661
3132.9629
3180.0733		
        ZeroEnergy[kcal/mol]                    0.0
        ElectronicLevels[1/cm]                  1
                0       2
      End 
     GroundEnergy[kcal/mol]     3.12       		
  End       
                 
    Barrier	B1	R  P1		# C4H8 + H = C4H71-2 + H2 
    RRHO
      Geometry[angstrom] 	13		
C        0.188284000     -1.653255000      0.000000000
C        0.910571000     -0.308190000      0.000000000
C        0.000000000      0.860854000      0.000000000
C       -1.304131000      1.003172000      0.000000000
H        0.690990000      2.060822000      0.000000000
H        0.907832000     -2.471170000      0.000000000
H       -0.443484000     -1.757323000      0.882219000
H       -0.443484000     -1.757323000     -0.882219000
H        1.567587000     -0.236339000      0.870865000
H        1.567587000     -0.236339000     -0.870865000
H       -1.971127000      0.145462000      0.000000000
H       -1.763638000      1.983728000      0.000000000
H        1.119389000      2.853005000      0.000000000
      Tunneling  	Eckart
        ImaginaryFrequency[1/cm]  1184.0396     	
        WellDepth[kcal/mol]        12.497     	
        WellDepth[kcal/mol]         9.37   	
      End
      Core	RigidRotor
	SymmetryFactor				1.0
      End 
Rotor 	Hindered	! 	3_2  
   Group             9 10 1 6 7 8   	  
   Axis               3 2   	  
   Symmetry           1  	  
   Potential[kcal/mol] 36 	  
0
0.09019445
0.407096788
0.798011361
1.229356999
1.498921275
1.589973531
1.427473671
1.102747545
0.727489334
0.380684913
0.162865698
0.111376034
0.246542835
0.538212388
0.938824493
1.376514879
1.714519734
1.838219427
1.714527264
1.376538725
0.938836416
0.53818917
0.246534677
0.111360346
0.162898956
0.380680521
0.727459213
1.102767625
1.427475553
1.589927723
1.498923785
1.229357627
0.798028932
0.407103691
0.09018943  
	End 
Rotor 	Hindered	! 	1_2  
   Group               6 7 8  	  
   Axis                 1 2 	  
   Symmetry             3	  
   Potential[kcal/mol]  12 	
0
0.206028312
0.773354003
1.600608562
2.466794438
3.164049109
3.441026154
3.159053506
2.46943186
1.603668926
0.775884121
0.206156951 
End 
      Frequencies[1/cm]	30			
232.7795
285.3352
331.8766
512.4265
596.4131
802.7506
846.1003
932.8449
996.4486
1004.4123
1028.7358
1106.6085
1113.2018
1159.6292
1291.7675
1359.7803
1411.3403
1435.2316
1479.0313
1501.8875
1510.888
1717.4903
1864.6821
3044.04
3053.2622
3073.5031
3119.9269
3128.6485
3131.3171
3207.4292
!-1184.0396  105.7197  233.6932
      ZeroEnergy[kcal/mol]	12.497 	
      ElectronicLevels[1/cm]			1
		0	2
    End


        
 
