# Supplementary material for: Hierarchical Study of the Reactions of Hydrogen Atoms with Alkenes: A Theoretical Study of the Reactions of Hydrogen Atoms with C2–C4 Alkenes
Source: J Phys Chem A. 2021 Jun 8;125(23):5124–45. doi: 10.1021/acs.jpca.1c03168 (PMC8279655; doi:10.1021/acs.jpca.1c03168)
Supplement: Supplementary file 1 — jp1c03168_si_001.zip [file jp1c03168_si_001.zip › C2-C4_ALKENES+H_SUPPORTING_INFO/H_ABSTRACTION/C4H8_H_C4H712_H2.out]

Rate Units: cm^3/sec

 T, K        R->P1        P1->R
  298  5.25909e-20  6.87943e-18
  300  5.92701e-20  7.44249e-18
  400  6.47251e-18  1.71848e-16
  500  1.34436e-16   1.3563e-15
  600  1.12588e-15  5.84872e-15
  700   5.4741e-15  1.75195e-14
  800  1.87336e-14  4.14573e-14
  900  5.04021e-14  8.34631e-14
 1000   1.1411e-13  1.49615e-13
 1100  2.27207e-13  2.45957e-13
 1200  4.09974e-13  3.78289e-13
 1300  6.84697e-13  5.52037e-13
 1400  1.07476e-12   7.7218e-13
 1500  1.60383e-12  1.04321e-12
 1600  2.29522e-12  1.36914e-12
 1700  3.17138e-12  1.75348e-12
 1800  4.25358e-12   2.1993e-12
 1900  5.56161e-12  2.70923e-12
 2000   7.1137e-12  3.28549e-12
