# Supplementary material for: Hierarchical Study of the Reactions of Hydrogen Atoms with Alkenes: A Theoretical Study of the Reactions of Hydrogen Atoms with C2–C4 Alkenes
Source: J Phys Chem A. 2021 Jun 8;125(23):5124–45. doi: 10.1021/acs.jpca.1c03168 (PMC8279655; doi:10.1021/acs.jpca.1c03168)
Supplement: Supplementary file 1 — jp1c03168_si_001.zip [file jp1c03168_si_001.zip › C2-C4_ALKENES+H_SUPPORTING_INFO/H_ABSTRACTION/C4H8_H_C4H713_H2.inp]

TemperatureList[K]                   298 300 400 500 600 700 800. 900. 1000 1100 1200 1300 1400 1500 1600 1700 1800 1900 2000
ModelEnergyLimit[kcal/mol]		400

  Bimolecular		R			# C4H8+H
  Fragment H
  Atom                      
  Mass[amu]                     1
  ElectronicLevels[1/cm]        1
    0  2
    End
    Fragment  C4H8     
      RRHO     		
          Geometry[angstrom]   12   		
C        1.715669000     -0.248324000     -0.291112000
C        0.537412000      0.523080000      0.303126000
C       -0.717239000     -0.292748000      0.338167000
C       -1.848119000      0.016167000     -0.276762000
H       -0.664679000     -1.215808000      0.909903000
H        1.510839000     -0.532275000     -1.323571000
H        2.624611000      0.352913000     -0.276369000
H        1.909240000     -1.161872000      0.273274000
H        0.791735000      0.829370000      1.321810000
H        0.362885000      1.437511000     -0.266999000
H       -1.942473000      0.924458000     -0.860721000
H       -2.718496000     -0.623352000     -0.217837000
            Core RigidRotor		  
 	          SymmetryFactor                          1.		  
      End		  
      Rotor 	Hindered			! rotor 1_2	  
        Group                         		6 7 8		  
        Axis                          		1 2	  
        Symmetry                      		3		  
        Potential[kcal/mol]     			12	  
0
0.161217231
0.733768821
1.415572953
2.204354277
2.74207156
2.975764256
2.724087766
2.196511663
1.448770088
0.703751277
0.204829141
	End
 Rotor 	Hindered			! rotor 2_3	  
        Group                      9 10 1 6 7 8   				  
        Axis                       2 3   		  
        Symmetry                      1 				  
        Potential[kcal/mol]     		36		 	
0.107877041
0.210267766
0.527611243
1.008020593
1.482898447
1.956279692
2.225114174
2.154063783
1.788472356
1.209344466
0.626445871
0.147389431
0
0.171752488
0.591090104
1.249675129
1.808995682
2.184240088
2.224598989
1.957178913
1.526263119
0.964623919
0.54921263
0.237997411
0.109549981
0.228146139
0.532321329
1.020818649
1.500480636
1.923252612
2.048338473
1.892894957
1.496635258
0.99787251
0.537220296
0.2106951		
End 		
Frequencies[1/cm]  28          	
320.9731
441.249
661.6271
803.2895
869.8737
963.8234
997.5145
1035.9209
1048.0715
1105.0891
1209.302
1298.9285
1330.6032
1355.8923
1417.1377
1463.1973
1491.1626
1504.0657
1511.7599
1734.8056
3038.9108
3046.7717
3082.9473
3119.9206
3126.3589
3138.6079
3150.0326
3234.7411	
!103.9235 229.8818	
        ZeroEnergy[kcal/mol]                    0	
        ElectronicLevels[1/cm]                  1	
                0       1			  
      End             
    GroundEnergy[kcal/mol]    		0.0
  End
 Bimolecular		P1			# C4H71-3 + H2   
  Fragment H2
   RRHO
     Geometry[angstrom]      2            
H        0.000000000      0.000000000      0.371568000
H        0.000000000      0.000000000     -0.371568000	 
        Core    RigidRotor  
          SymmetryFactor        		2
        End
        Frequencies[1/cm]       		1
4433.2208   
        ZeroEnergy[kcal/mol]                    0
        ElectronicLevels[1/cm]                  1
                0       1
      End             
    Fragment 	C4H71-3
      RRHO  
        Geometry[angstrom]    11  		
C       -1.309617000      1.334791000      0.000000000
C        0.000000000      0.628358000      0.000000000
C        0.147409000     -0.743951000      0.000000000
C        1.352472000     -1.409324000      0.000000000
H       -0.760026000     -1.341958000      0.000000000
H       -1.410836000      1.981948000      0.875675000
H       -1.410836000      1.981948000     -0.875675000
H       -2.143551000      0.633150000      0.000000000
H        0.896243000      1.240438000      0.000000000
H        2.288859000     -0.866606000      0.000000000
H        1.398566000     -2.488163000      0.000000000	
        Core    RigidRotor  
          SymmetryFactor        		1
        End
        Frequencies[1/cm] 27      		
140.2575
217.5003
293.4214
514.1553
552.7378
747.4338
808.2119
890.3734
999.7724
1001.0709
1034.8572
1151.0332
1201.409
1296.7608
1351.3105
1417.6624
1478.5896
1481.8588
1520.5113
1532.2938
3024.8248
3072.9367
3118.692
3142.3551
3158.2173
3160.7603
3258.1666		
        ZeroEnergy[kcal/mol]                    0.0
        ElectronicLevels[1/cm]                  1
                0       2
      End 
     GroundEnergy[kcal/mol]           	-19.79	
  End       
                 
    Barrier	B1	R  P1		# C4H8 + H = C4H71-3 + H2 
    RRHO
      Geometry[angstrom] 	13		
C        1.735417000     -0.443750000     -0.083501000
C        0.490227000      0.411152000     -0.204716000
C       -0.739643000     -0.158635000      0.381658000
C       -1.943849000     -0.101490000     -0.174405000
H       -0.626790000     -0.642166000      1.347964000
H        1.636566000     -1.355449000     -0.675181000
H        2.615201000      0.094861000     -0.433889000
H        1.908398000     -0.735550000      0.953117000
H        0.735389000      1.427526000      0.409232000
H        0.328056000      0.776428000     -1.218961000
H       -2.098930000      0.370369000     -1.137385000
H       -2.811288000     -0.526214000      0.311848000
H        1.060487000      2.346533000      0.929040000	  
      Tunneling  	Eckart
        ImaginaryFrequency[1/cm] 1124.3713     	
        WellDepth[kcal/mol]  5.461          	
        WellDepth[kcal/mol]   25.260         	
      End
      Core	RigidRotor
	SymmetryFactor				0.5
      End 
Rotor 	Hindered	! 	1_2  
   Group               	6 7 8   
   Axis                 1 2 	  
   Symmetry            	 3 
   Potential[kcal/mol]  12	  
0.000116089
0.169657233
0.622225243
1.250958386
1.900696155
2.375858271
2.536568474
2.340944898
1.851639345
1.206404584
0.595759402
0.155490579
	End 
Rotor 	Hindered	! 2_3	  
   Group              9 10 13 1 7 6 8   	  
   Axis                2 3 	  
   Symmetry             1	  
   Potential[kcal/mol]  36 	
0.033870453
0.167004123
0.619526324
1.314927959
2.172751644
3.060494353
3.81954114
4.179146754
4.128620317
3.632241477
2.832234008
1.895820406
1.020770959
0.351518272
0.024149703
0
0.303245848
0.745975763
1.262769997
1.670564576
2.01811385
2.270718427
2.514928809
2.692374063
2.851646642
2.931386156
2.914834966
2.79325751
2.640775212
2.462035406
2.233406085
1.936735281
1.52503822
1.021463729
0.538313417
0.17127558
End  
      Frequencies[1/cm]	30	  
289.0584
293.356
315.5409
481.7372
664.314
845.0222
881.6382
963.106
1002.8252
1034.782
1077.4163
1094.4859
1209.5458
1248.1566
1325.6935
1348.3715
1351.0686
1412.1092
1418.0192
1471.6327
1499.3299
1502.2778
1714.6278
3045.2654
3093.6671
3115.1365
3129.8019
3145.4066
3155.1432
3241.0868
!-1124.3713 117.9233 206.1056
      ZeroEnergy[kcal/mol] 5.461		
      ElectronicLevels[1/cm]			1
		0	2
    End


        
 
