# Supplementary material for: Hierarchical Study of the Reactions of Hydrogen Atoms with Alkenes: A Theoretical Study of the Reactions of Hydrogen Atoms with C2–C4 Alkenes
Source: J Phys Chem A. 2021 Jun 8;125(23):5124–45. doi: 10.1021/acs.jpca.1c03168 (PMC8279655; doi:10.1021/acs.jpca.1c03168)
Supplement: Supplementary file 1 — jp1c03168_si_001.zip [file jp1c03168_si_001.zip › C2-C4_ALKENES+H_SUPPORTING_INFO/H_ABSTRACTION/C4H8_H_C4H713_H2.out]

Rate Units: cm^3/sec

 T, K        R->P1        P1->R
  298  6.39346e-15  1.71141e-29
  300   6.6956e-15  2.22792e-29
  400  4.43281e-14  4.72416e-25
  500  1.65228e-13  2.14282e-22
  600  4.38973e-13  1.36396e-20
  700  9.41818e-13  2.78779e-19
  800  1.74919e-12  2.78301e-18
  900  2.93122e-12  1.71625e-17
 1000  4.55043e-12  7.53386e-17
 1100  6.66073e-12  2.57741e-16
 1200  9.30729e-12  7.30193e-16
 1300  1.25271e-11  1.78695e-15
 1400  1.63497e-11  3.89372e-15
 1500  2.07979e-11  7.72499e-15
 1600  2.58889e-11  1.41915e-14
 1700  3.16349e-11  2.44561e-14
 1800   3.8044e-11  3.99373e-14
 1900  4.51211e-11  6.23028e-14
 2000   5.2868e-11  9.34529e-14
