# Supplementary material for: Hierarchical Study of the Reactions of Hydrogen Atoms with Alkenes: A Theoretical Study of the Reactions of Hydrogen Atoms with C2–C4 Alkenes
Source: J Phys Chem A. 2021 Jun 8;125(23):5124–45. doi: 10.1021/acs.jpca.1c03168 (PMC8279655; doi:10.1021/acs.jpca.1c03168)
Supplement: Supplementary file 1 — jp1c03168_si_001.zip [file jp1c03168_si_001.zip › C2-C4_ALKENES+H_SUPPORTING_INFO/H_ABSTRACTION/C4H8_H_C4H714_H2.inp]

TemperatureList[K]                   298 300 400 500 600 700 800. 900. 1000 1100 1200 1300 1400 1500 1600 1700 1800 1900 2000
ModelEnergyLimit[kcal/mol]		400

  Bimolecular		R			# C4H8+H
  Fragment H
  Atom                      
  Mass[amu]                     1
  ElectronicLevels[1/cm]        1
    0  2
    End
    Fragment  C4H8     
      RRHO     		
          Geometry[angstrom]   12   		
C        1.715669000     -0.248324000     -0.291112000
C        0.537412000      0.523080000      0.303126000
C       -0.717239000     -0.292748000      0.338167000
C       -1.848119000      0.016167000     -0.276762000
H       -0.664679000     -1.215808000      0.909903000
H        1.510839000     -0.532275000     -1.323571000
H        2.624611000      0.352913000     -0.276369000
H        1.909240000     -1.161872000      0.273274000
H        0.791735000      0.829370000      1.321810000
H        0.362885000      1.437511000     -0.266999000
H       -1.942473000      0.924458000     -0.860721000
H       -2.718496000     -0.623352000     -0.217837000
            Core RigidRotor		  
 	          SymmetryFactor                          1.		  
      End		  
      Rotor 	Hindered			! rotor 1_2	  
        Group                         		6 7 8		  
        Axis                          		1 2	  
        Symmetry                      		3		  
        Potential[kcal/mol]     			12	  
0
0.161217231
0.733768821
1.415572953
2.204354277
2.74207156
2.975764256
2.724087766
2.196511663
1.448770088
0.703751277
0.204829141
	End
 Rotor 	Hindered			! rotor 2_3	  
        Group                      9 10 1 6 7 8   				  
        Axis                       2 3   		  
        Symmetry                      1 				  
        Potential[kcal/mol]     		36		 	
0.107877041
0.210267766
0.527611243
1.008020593
1.482898447
1.956279692
2.225114174
2.154063783
1.788472356
1.209344466
0.626445871
0.147389431
0
0.171752488
0.591090104
1.249675129
1.808995682
2.184240088
2.224598989
1.957178913
1.526263119
0.964623919
0.54921263
0.237997411
0.109549981
0.228146139
0.532321329
1.020818649
1.500480636
1.923252612
2.048338473
1.892894957
1.496635258
0.99787251
0.537220296
0.2106951		
End 		
Frequencies[1/cm]  28          	
320.9731
441.249
661.6271
803.2895
869.8737
963.8234
997.5145
1035.9209
1048.0715
1105.0891
1209.302
1298.9285
1330.6032
1355.8923
1417.1377
1463.1973
1491.1626
1504.0657
1511.7599
1734.8056
3038.9108
3046.7717
3082.9473
3119.9206
3126.3589
3138.6079
3150.0326
3234.7411	
!103.9235 229.8818	
        ZeroEnergy[kcal/mol]                    0	
        ElectronicLevels[1/cm]                  1	
                0       1			  
      End             
    GroundEnergy[kcal/mol]    		0.0
  End
 Bimolecular		P1			# C4H71-4 + H2   
  Fragment H2
   RRHO
     Geometry[angstrom]      2            
H        0.000000000      0.000000000      0.371568000
H        0.000000000      0.000000000     -0.371568000	 
        Core    RigidRotor  
          SymmetryFactor        		2
        End
        Frequencies[1/cm]       		1
4433.2208   
        ZeroEnergy[kcal/mol]                    0
        ElectronicLevels[1/cm]                  1
                0       1
      End             
    Fragment 	C4H71-4
      RRHO  
        Geometry[angstrom]    11  		
C        1.747017000     -0.346127000     -0.228530000
C        0.615822000      0.542947000      0.149661000
C       -0.660843000     -0.202639000      0.407327000
C       -1.786091000     -0.035657000     -0.268978000
H       -0.624691000     -0.937219000      1.206026000
H        1.564423000     -1.262000000     -0.772527000
H        2.769835000     -0.032841000     -0.077482000
H        0.888807000      1.116900000      1.041124000
H        0.438546000      1.289384000     -0.637923000
H       -1.858207000      0.683383000     -1.076785000
H       -2.674145000     -0.608754000     -0.039313000	
        Core    RigidRotor  
          SymmetryFactor        		1
        End
        Frequencies[1/cm] 27      		
57.5076
115.9705
325.9375
431.6685
481.4995
668.0588
811.7896
903.9455
967.431
1038.2008
1053.6165
1094.308
1117.4577
1246.0241
1328.2698
1349.7754
1452.1563
1466.8652
1472.2308
1732.7696
2974.4262
3041.3033
3145.1582
3157.3054
3160.1783
3236.5245
3266.0902	
        ZeroEnergy[kcal/mol]                    0.0
        ElectronicLevels[1/cm]                  1
                0       2
      End 
     GroundEnergy[kcal/mol]       -3.527    	
  End       
                 
    Barrier	B1	R  P1		# C4H8 + H = C4H71-4 + H2 
    RRHO
      Geometry[angstrom] 	13		
C       -1.635513000     -0.103767000     -0.396129000
C       -0.439975000     -0.510211000      0.428802000
C        0.743339000      0.381952000      0.206429000
C        1.925520000     -0.019409000     -0.232061000
H        0.583919000      1.434976000      0.419775000
H       -2.547158000     -0.662137000     -0.202903000
H       -1.967270000      1.134106000      0.009599000
H       -1.442141000      0.036020000     -1.456368000
H       -0.716036000     -0.490625000      1.487043000
H       -0.167597000     -1.545195000      0.197981000
H        2.120140000     -1.061113000     -0.459748000
H        2.740879000      0.676321000     -0.376496000
H       -2.164961000      1.986253000      0.338874000 
      Tunneling  	Eckart
        ImaginaryFrequency[1/cm] 1294.938     	
        WellDepth[kcal/mol]    10.20         	
        WellDepth[kcal/mol]     13.73       	
      End
      Core	RigidRotor
	SymmetryFactor				1.0
      End 
Rotor 	Hindered	! 	1_2 
   Group               	6 7 8 13   
   Axis                 1 2  	  
   Symmetry            	1 
   Potential[kcal/mol]  36	  
0
0.18083506
0.672901655
1.374232627
2.130323844
2.747775622
3.099679812
3.074075542
2.704306784
2.083377976
1.398753816
0.79427015
0.400695564
0.291308735
0.458453421
0.884425695
1.408798988
1.89212814
2.144514344
2.086580157
1.737322802
1.230686064
0.703011443
0.284469509
0.074058044
0.103648254
0.383009836
0.844925854
1.386595819
1.878592133
2.142239622
2.091821116
1.713320563
1.155852419
0.579033764
0.158878503
	End 
Rotor 	Hindered	! 	2_3  
   Group               	9 10 1 6 8 7 13  
   Axis                	 2 3  
   Symmetry             1	  
   Potential[kcal/mol]   36	
0
0.093827103
0.382017116
0.830533296
1.369026808
1.815236891
2.096907708
2.116648529
1.917936351
1.456132657
0.925310448
0.413339253
0.137369987
0.100774261
0.373673122
0.829540576
1.390223452
1.847146377
2.08299896
1.984556525
1.663833282
1.171399594
0.738305715
0.426867102
0.295748365
0.341327517
0.590952679
0.982110098
1.422302993
1.780514281
1.917259268
1.773508765
1.380465052
0.893109798
0.431127264
0.109307135
End
      Frequencies[1/cm]	30			
271.6014
358.4306
435.8539
568.4115
668.0653
823.6671
875.1422
969.4547
988.4809
1039.116
1050.5457
1103.457
1161.1829
1202.7733
1210.4072
1263.1939
1330.5759
1357.0113
1459.6373
1461.9285
1481.5912
1629.8387
1735.9288
3024.4975
3063.4481
3101.814
3144.5053
3155.867
3187.2626
3236.5573
!-1294.938  97.6321 147.62
      ZeroEnergy[kcal/mol] 	10.20
      ElectronicLevels[1/cm]			1
		0	2
    End


        
 
