# Supplementary material for: Hierarchical Study of the Reactions of Hydrogen Atoms with Alkenes: A Theoretical Study of the Reactions of Hydrogen Atoms with C2–C4 Alkenes
Source: J Phys Chem A. 2021 Jun 8;125(23):5124–45. doi: 10.1021/acs.jpca.1c03168 (PMC8279655; doi:10.1021/acs.jpca.1c03168)
Supplement: Supplementary file 1 — jp1c03168_si_001.zip [file jp1c03168_si_001.zip › C2-C4_ALKENES+H_SUPPORTING_INFO/H_ABSTRACTION/C4H8_H_C4H714_H2.out]

Rate Units: cm^3/sec

 T, K        R->P1        P1->R
  298  8.65284e-18   5.4487e-21
  300  9.43682e-18  6.13143e-21
  400  3.23076e-16  6.43542e-19
  500  3.48909e-15   1.2852e-17
  600  1.90998e-14  1.02528e-16
  700  6.88287e-14   4.7412e-16
  800  1.88549e-13  1.54778e-15
  900  4.27159e-13  3.99134e-15
 1000  8.43409e-13  8.70608e-15
 1100   1.5021e-12   1.6784e-14
 1200   2.4705e-12  2.94541e-14
 1300  3.81542e-12   4.8029e-14
 1400  5.60107e-12  7.38572e-14
 1500  7.88751e-12  1.08285e-13
 1600  1.07298e-11  1.52623e-13
 1700  1.41777e-11   2.0813e-13
 1800  1.82751e-11  2.75989e-13
 1900  2.30608e-11  3.57305e-13
 2000  2.85682e-11  4.53093e-13
