# Supplementary material for: Hierarchical Study of the Reactions of Hydrogen Atoms with Alkenes: A Theoretical Study of the Reactions of Hydrogen Atoms with C2–C4 Alkenes
Source: J Phys Chem A. 2021 Jun 8;125(23):5124–45. doi: 10.1021/acs.jpca.1c03168 (PMC8279655; doi:10.1021/acs.jpca.1c03168)
Supplement: Supplementary file 1 — jp1c03168_si_001.zip [file jp1c03168_si_001.zip › C2-C4_ALKENES+H_SUPPORTING_INFO/H_ADDITION/APPROX_VARIATIONAL/c2h4_rrkm_newextrap_variational.out]

Wells (G - ground energy, D - dissociation limit, kcal/mol):
      Name        G        D
        W1    -35.0      2.7

Bimolecular Products (G - ground energy, kcal/mol):
      Name        G
         R      0.0

Well-to-Bimolecular Barriers (H/G - barrier height/well depth, kcal/mol)
      Name        H     Well        G  Product
        B1      2.7       W1    -35.0        R

________________________________________________________________________________________

Unimolecular Rate Units: 1/sec;  Bimolecular Rate Units: cm^3/sec

______________________________________________________________________________________

Species-Species Rate Tables:

Temperature = 298 K

High Pressure Rate Coefficients:

From\To            W1            R
W1                ***  7.33805e-16
R         2.73863e-13          ***

Temperature = 298 K    Pressure = 1e-11 atm

From\To            W1            R
W1        1.61434e-22  1.60748e-22
R          5.9371e-20  5.94022e-20

Temperature = 298 K    Pressure = 0.0001 atm

From\To            W1            R
W1        5.06516e-17  5.06516e-17
R         1.88982e-14  1.88982e-14

Temperature = 298 K    Pressure = 0.001 atm

From\To            W1            R
W1         1.7776e-16   1.7776e-16
R         6.63358e-14  6.63358e-14

Temperature = 298 K    Pressure = 0.01 atm

From\To            W1            R
W1        4.22811e-16  4.22811e-16
R         1.57795e-13  1.57795e-13

Temperature = 298 K    Pressure = 0.1 atm

From\To            W1            R
W1        6.39334e-16  6.39334e-16
R         2.38605e-13  2.38605e-13

Temperature = 298 K    Pressure = 1 atm

From\To            W1            R
W1        7.18539e-16  7.18539e-16
R         2.68165e-13  2.68165e-13

Temperature = 298 K    Pressure = 10 atm

From\To            W1            R
W1        7.32271e-16  7.32271e-16
R          2.7329e-13   2.7329e-13

Temperature = 298 K    Pressure = 100 atm

From\To            W1            R
W1        7.33846e-16  7.33846e-16
R         2.73878e-13  2.73878e-13

Temperature = 298 K    Pressure = 1000 atm

From\To            W1            R
W1        7.34006e-16  7.34006e-16
R         2.73938e-13  2.73938e-13

Temperature = 300 K

High Pressure Rate Coefficients:

From\To            W1            R
W1                ***  1.12434e-15
R          2.8148e-13          ***

Temperature = 300 K    Pressure = 1e-11 atm

From\To            W1            R
W1        2.35141e-22  2.34573e-22
R         5.81631e-20  5.81021e-20

Temperature = 300 K    Pressure = 0.0001 atm

From\To            W1            R
W1        7.58404e-17  7.58404e-17
R         1.89816e-14  1.89816e-14

Temperature = 300 K    Pressure = 0.001 atm

From\To            W1            R
W1        2.67901e-16  2.67901e-16
R         6.70639e-14  6.70639e-14

Temperature = 300 K    Pressure = 0.01 atm

From\To            W1            R
W1        6.41758e-16  6.41758e-16
R         1.60663e-13  1.60663e-13

Temperature = 300 K    Pressure = 0.1 atm

From\To            W1            R
W1        9.76175e-16  9.76175e-16
R         2.44387e-13  2.44387e-13

Temperature = 300 K    Pressure = 1 atm

From\To            W1            R
W1        1.10017e-15  1.10017e-15
R          2.7543e-13   2.7543e-13

Temperature = 300 K    Pressure = 10 atm

From\To            W1            R
W1        1.12189e-15  1.12189e-15
R         2.80868e-13  2.80868e-13

Temperature = 300 K    Pressure = 100 atm

From\To            W1            R
W1        1.12439e-15  1.12439e-15
R         2.81494e-13  2.81494e-13

Temperature = 300 K    Pressure = 1000 atm

From\To            W1            R
W1        1.12465e-15  1.12465e-15
R         2.81558e-13  2.81558e-13

Temperature = 400 K

High Pressure Rate Coefficients:

From\To            W1            R
W1                ***  9.80014e-09
R         8.38765e-13          ***

Temperature = 400 K    Pressure = 1e-11 atm

From\To            W1            R
W1        3.16545e-16  2.82991e-16
R         2.40794e-20  2.42349e-20

Temperature = 400 K    Pressure = 0.0001 atm

From\To            W1            R
W1        2.34716e-10  2.34716e-10
R         2.00798e-14  2.00798e-14

Temperature = 400 K    Pressure = 0.001 atm

From\To            W1            R
W1        1.06085e-09  1.06085e-09
R         9.07788e-14  9.07788e-14

Temperature = 400 K    Pressure = 0.01 atm

From\To            W1            R
W1        3.38094e-09  3.38094e-09
R         2.89352e-13  2.89352e-13

Temperature = 400 K    Pressure = 0.1 atm

From\To            W1            R
W1        6.77087e-09  6.77087e-09
R         5.79496e-13  5.79496e-13

Temperature = 400 K    Pressure = 1 atm

From\To            W1            R
W1        9.02342e-09  9.02342e-09
R         7.72288e-13  7.72288e-13

Temperature = 400 K    Pressure = 10 atm

From\To            W1            R
W1        9.68988e-09  9.68988e-09
R         8.29328e-13  8.29328e-13

Temperature = 400 K    Pressure = 100 atm

From\To            W1            R
W1        9.79164e-09  9.79164e-09
R         8.38037e-13  8.38037e-13

Temperature = 400 K    Pressure = 1000 atm

From\To            W1            R
W1        9.80281e-09  9.80281e-09
R         8.38993e-13  8.38993e-13

Temperature = 500 K

High Pressure Rate Coefficients:

From\To            W1            R
W1                ***  0.000158902
R         1.76204e-12          ***

Temperature = 500 K    Pressure = 1e-11 atm

From\To            W1            R
W1        9.93691e-13  1.04062e-12
R         1.14791e-20  1.13222e-20

Temperature = 500 K    Pressure = 0.0001 atm

From\To            W1            R
W1        1.49141e-06  1.49141e-06
R         1.65259e-14  1.65259e-14

Temperature = 500 K    Pressure = 0.001 atm

From\To            W1            R
W1        7.92042e-06  7.92042e-06
R         8.77968e-14  8.77968e-14

Temperature = 500 K    Pressure = 0.01 atm

From\To            W1            R
W1        3.09801e-05  3.09801e-05
R         3.43495e-13  3.43495e-13

Temperature = 500 K    Pressure = 0.1 atm

From\To            W1            R
W1        7.87667e-05  7.87667e-05
R         8.73416e-13  8.73416e-13

Temperature = 500 K    Pressure = 1 atm

From\To            W1            R
W1        0.000128759  0.000128759
R         1.42779e-12  1.42779e-12

Temperature = 500 K    Pressure = 10 atm

From\To            W1            R
W1        0.000152846  0.000152846
R         1.69489e-12  1.69489e-12

Temperature = 500 K    Pressure = 100 atm

From\To            W1            R
W1        0.000158209  0.000158209
R         1.75436e-12  1.75436e-12

Temperature = 500 K    Pressure = 1000 atm

From\To            W1            R
W1          0.0001589    0.0001589
R         1.76202e-12  1.76202e-12

Temperature = 600 K

High Pressure Rate Coefficients:

From\To            W1            R
W1                ***     0.108589
R         3.05531e-12          ***

Temperature = 600 K    Pressure = 1e-11 atm

From\To            W1            R
W1        3.31097e-10   2.1006e-10
R          5.8776e-21   5.4155e-21

Temperature = 600 K    Pressure = 0.0001 atm

From\To            W1            R
W1        0.000424525  0.000424525
R         1.19297e-14  1.19297e-14

Temperature = 600 K    Pressure = 0.001 atm

From\To            W1            R
W1         0.00252836   0.00252836
R          7.1089e-14   7.1089e-14

Temperature = 600 K    Pressure = 0.01 atm

From\To            W1            R
W1          0.0115348    0.0115348
R         3.24457e-13  3.24457e-13

Temperature = 600 K    Pressure = 0.1 atm

From\To            W1            R
W1          0.0357817    0.0357817
R          1.0067e-12   1.0067e-12

Temperature = 600 K    Pressure = 1 atm

From\To            W1            R
W1          0.0719445    0.0719445
R         2.02424e-12  2.02424e-12

Temperature = 600 K    Pressure = 10 atm

From\To            W1            R
W1          0.0983516    0.0983516
R         2.76725e-12  2.76725e-12

Temperature = 600 K    Pressure = 100 atm

From\To            W1            R
W1           0.107052     0.107052
R         3.01204e-12  3.01204e-12

Temperature = 600 K    Pressure = 1000 atm

From\To            W1            R
W1           0.108474     0.108474
R         3.05206e-12  3.05206e-12

Temperature = 700 K

High Pressure Rate Coefficients:

From\To            W1            R
W1                ***      12.0016
R         4.70579e-12          ***

Temperature = 700 K    Pressure = 1e-11 atm

From\To            W1            R
W1        3.11374e-09  8.09476e-09
R         3.15139e-21  2.72253e-21

Temperature = 700 K    Pressure = 0.0001 atm

From\To            W1            R
W1          0.0204227    0.0204227
R         7.98927e-15  7.98927e-15

Temperature = 700 K    Pressure = 0.001 atm

From\To            W1            R
W1           0.132569     0.132569
R         5.19056e-14  5.19056e-14

Temperature = 700 K    Pressure = 0.01 atm

From\To            W1            R
W1            0.68202      0.68202
R         2.67242e-13  2.67242e-13

Temperature = 700 K    Pressure = 0.1 atm

From\To            W1            R
W1            2.49562      2.49562
R         9.78339e-13  9.78339e-13

Temperature = 700 K    Pressure = 1 atm

From\To            W1            R
W1            6.08519      6.08519
R         2.38592e-12  2.38592e-12

Temperature = 700 K    Pressure = 10 atm

From\To            W1            R
W1            9.80221      9.80221
R         3.84342e-12  3.84342e-12

Temperature = 700 K    Pressure = 100 atm

From\To            W1            R
W1            11.5716      11.5716
R         4.53719e-12  4.53719e-12

Temperature = 700 K    Pressure = 1000 atm

From\To            W1            R
W1            11.9554      11.9554
R         4.68768e-12  4.68768e-12

Temperature = 800 K

High Pressure Rate Coefficients:

From\To            W1            R
W1                ***      421.609
R         6.69502e-12          ***

Temperature = 800 K    Pressure = 1e-11 atm

From\To            W1            R
W1        1.71328e-07  9.17088e-08
R         1.43998e-21  1.42905e-21

Temperature = 800 K    Pressure = 0.0001 atm

From\To            W1            R
W1           0.323275     0.323275
R          5.1137e-15   5.1137e-15

Temperature = 800 K    Pressure = 0.001 atm

From\To            W1            R
W1            2.24552      2.24552
R         3.55655e-14  3.55655e-14

Temperature = 800 K    Pressure = 0.01 atm

From\To            W1            R
W1            12.7299      12.7299
R         2.01872e-13  2.01872e-13

Temperature = 800 K    Pressure = 0.1 atm

From\To            W1            R
W1            53.4919      53.4919
R         8.49027e-13  8.49027e-13

Temperature = 800 K    Pressure = 1 atm

From\To            W1            R
W1            155.093      155.093
R         2.46258e-12  2.46258e-12

Temperature = 800 K    Pressure = 10 atm

From\To            W1            R
W1            296.321      296.321
R         4.70544e-12  4.70544e-12

Temperature = 800 K    Pressure = 100 atm

From\To            W1            R
W1            390.039      390.039
R         6.19369e-12  6.19369e-12

Temperature = 800 K    Pressure = 1000 atm

From\To            W1            R
W1            417.379      417.378
R         6.62784e-12  6.62784e-12

Temperature = 900 K

High Pressure Rate Coefficients:

From\To            W1            R
W1                ***      6864.04
R         9.00334e-12          ***

Temperature = 900 K    Pressure = 1e-11 atm

From\To            W1            R
W1        7.14435e-07  4.40578e-07
R         5.67443e-22  7.52954e-22

Temperature = 900 K    Pressure = 0.0001 atm

From\To            W1            R
W1            2.44657      2.44657
R         3.18783e-15  3.18783e-15

Temperature = 900 K    Pressure = 0.001 atm

From\To            W1            R
W1            17.9471      17.9471
R         2.34288e-14  2.34288e-14

Temperature = 900 K    Pressure = 0.01 atm

From\To            W1            R
W1            110.206      110.206
R         1.44158e-13  1.44158e-13

Temperature = 900 K    Pressure = 0.1 atm

From\To            W1            R
W1            520.461      520.461
R           6.819e-13    6.819e-13

Temperature = 900 K    Pressure = 1 atm

From\To            W1            R
W1             1758.6       1758.6
R         2.30602e-12  2.30602e-12

Temperature = 900 K    Pressure = 10 atm

From\To            W1            R
W1            3969.79      3969.79
R         5.20683e-12  5.20683e-12

Temperature = 900 K    Pressure = 100 atm

From\To            W1            R
W1            5943.11      5943.11
R         7.79537e-12  7.79537e-12

Temperature = 900 K    Pressure = 1000 atm

From\To            W1            R
W1            6713.52      6713.52
R         8.80591e-12  8.80591e-12

Temperature = 1000 K

High Pressure Rate Coefficients:

From\To            W1            R
W1                ***        65011
R         1.16121e-11          ***

Temperature = 1000 K    Pressure = 1e-11 atm

From\To            W1            R
W1        2.34849e-06   2.3485e-06
R         4.09626e-22  3.99981e-22

Temperature = 1000 K    Pressure = 0.0001 atm

From\To            W1            R
W1            11.0883      11.0883
R          1.9577e-15   1.9577e-15

Temperature = 1000 K    Pressure = 0.001 atm

From\To            W1            R
W1            85.0601      85.0601
R          1.5061e-14   1.5061e-14

Temperature = 1000 K    Pressure = 0.01 atm

From\To            W1            R
W1            558.362      558.362
R           9.919e-14    9.919e-14

Temperature = 1000 K    Pressure = 0.1 atm

From\To            W1            R
W1             2912.1       2912.1
R         5.18822e-13  5.18822e-13

Temperature = 1000 K    Pressure = 1 atm

From\To            W1            R
W1            11255.3      11255.3
R         2.00879e-12  2.00879e-12

Temperature = 1000 K    Pressure = 10 atm

From\To            W1            R
W1              29735        29735
R         5.31043e-12  5.31043e-12

Temperature = 1000 K    Pressure = 100 atm

From\To            W1            R
W1              51206        51206
R         9.14615e-12  9.14615e-12

Temperature = 1000 K    Pressure = 1000 atm

From\To            W1            R
W1            62269.6      62269.6
R         1.11224e-11  1.11224e-11

Temperature = 1100 K

High Pressure Rate Coefficients:

From\To            W1            R
W1                ***       414244
R         1.45037e-11          ***

Temperature = 1100 K    Pressure = 1e-11 atm

From\To            W1            R
W1          6.576e-06  6.57593e-06
R         2.21618e-22  2.13274e-22

Temperature = 1100 K    Pressure = 0.0001 atm

From\To            W1            R
W1            34.9752      34.9751
R         1.19853e-15  1.19853e-15

Temperature = 1100 K    Pressure = 0.001 atm

From\To            W1            R
W1            278.193      278.193
R         9.57718e-15  9.57718e-15

Temperature = 1100 K    Pressure = 0.01 atm

From\To            W1            R
W1            1929.43      1929.43
R         6.67962e-14  6.67962e-14

Temperature = 1100 K    Pressure = 0.1 atm

From\To            W1            R
W1              10938        10938
R         3.80721e-13  3.80721e-13

Temperature = 1100 K    Pressure = 1 atm

From\To            W1            R
W1            47494.5      47494.5
R         1.65932e-12  1.65932e-12

Temperature = 1100 K    Pressure = 10 atm

From\To            W1            R
W1             144968       144968
R         5.07331e-12  5.07331e-12

Temperature = 1100 K    Pressure = 100 atm

From\To            W1            R
W1             288230       288230
R         1.00911e-11  1.00911e-11

Temperature = 1100 K    Pressure = 1000 atm

From\To            W1            R
W1             383997       383997
R         1.34447e-11  1.34447e-11

Temperature = 1200 K

High Pressure Rate Coefficients:

From\To            W1            R
W1                ***  1.95743e+06
R         1.76629e-11          ***

Temperature = 1200 K    Pressure = 1e-11 atm

From\To            W1            R
W1        1.53471e-05  1.53472e-05
R         1.30251e-22  1.22446e-22

Temperature = 1200 K    Pressure = 0.0001 atm

From\To            W1            R
W1            84.0841      84.0841
R          7.3129e-16   7.3129e-16

Temperature = 1200 K    Pressure = 0.001 atm

From\To            W1            R
W1            689.571      689.571
R         6.03866e-15  6.03866e-15

Temperature = 1200 K    Pressure = 0.01 atm

From\To            W1            R
W1            5012.11      5012.11
R         4.42787e-14  4.42787e-14

Temperature = 1200 K    Pressure = 0.1 atm

From\To            W1            R
W1            30519.5      30519.5
R         2.72084e-13  2.72084e-13

Temperature = 1200 K    Pressure = 1 atm

From\To            W1            R
W1             146658       146658
R         1.31669e-12  1.31669e-12

Temperature = 1200 K    Pressure = 10 atm

From\To            W1            R
W1             510311       510311
R         4.59868e-12  4.59868e-12

Temperature = 1200 K    Pressure = 100 atm

From\To            W1            R
W1        1.16944e+06  1.16944e+06
R         1.05506e-11  1.05506e-11

Temperature = 1200 K    Pressure = 1000 atm

From\To            W1            R
W1        1.73082e+06  1.73082e+06
R         1.56179e-11  1.56179e-11

Temperature = 1300 K

High Pressure Rate Coefficients:

From\To            W1            R
W1                ***  7.33979e+06
R          2.1075e-11          ***

Temperature = 1300 K    Pressure = 1e-11 atm

From\To            W1            R
W1                ***          ***
R                 ***  4.72578e-27

Temperature = 1300 K    Pressure = 0.0001 atm

From\To            W1            R
W1            166.272      166.272
R         4.48714e-16  4.48714e-16

Temperature = 1300 K    Pressure = 0.001 atm

From\To            W1            R
W1            1398.24      1398.24
R          3.8117e-15   3.8117e-15

Temperature = 1300 K    Pressure = 0.01 atm

From\To            W1            R
W1            10565.9      10565.9
R         2.91933e-14  2.91933e-14

Temperature = 1300 K    Pressure = 0.1 atm

From\To            W1            R
W1              68306        68306
R         1.91541e-13  1.91541e-13

Temperature = 1300 K    Pressure = 1 atm

From\To            W1            R
W1             357871       357871
R         1.01622e-12  1.01622e-12

Temperature = 1300 K    Pressure = 10 atm

From\To            W1            R
W1        1.39856e+06  1.39856e+06
R         4.00196e-12  4.00196e-12

Temperature = 1300 K    Pressure = 100 atm

From\To            W1            R
W1        3.67019e+06  3.67019e+06
R         1.05324e-11  1.05324e-11

Temperature = 1300 K    Pressure = 1000 atm

From\To            W1            R
W1        6.09089e+06  6.09089e+06
R         1.74883e-11  1.74883e-11

Temperature = 1400 K

High Pressure Rate Coefficients:

From\To            W1            R
W1                ***  2.29285e+07
R          2.4728e-11          ***

Temperature = 1400 K    Pressure = 1e-11 atm

From\To            W1            R
W1                ***          ***
R                 *** -6.32755e-27

Temperature = 1400 K    Pressure = 0.0001 atm

From\To            W1            R
W1             285.65       285.65
R         2.78442e-16  2.78442e-16

Temperature = 1400 K    Pressure = 0.001 atm

From\To            W1            R
W1            2451.29      2451.29
R         2.42423e-15  2.42423e-15

Temperature = 1400 K    Pressure = 0.01 atm

From\To            W1            R
W1            19119.3      19119.3
R         1.92882e-14  1.92882e-14

Temperature = 1400 K    Pressure = 0.1 atm

From\To            W1            R
W1             129829       129829
R         1.34026e-13  1.34026e-13

Temperature = 1400 K    Pressure = 1 atm

From\To            W1            R
W1             731110       731110
R         7.70872e-13  7.70872e-13

Temperature = 1400 K    Pressure = 10 atm

From\To            W1            R
W1        3.15884e+06  3.15884e+06
R         3.37938e-12  3.37938e-12

Temperature = 1400 K    Pressure = 100 atm

From\To            W1            R
W1        9.39468e+06  9.39468e+06
R         1.01157e-11  1.01157e-11

Temperature = 1400 K    Pressure = 1000 atm

From\To            W1            R
W1        1.75555e+07  1.75555e+07
R         1.89308e-11  1.89308e-11

Temperature = 1500 K

High Pressure Rate Coefficients:

From\To            W1            R
W1                ***  6.18452e+07
R           2.861e-11          ***

Temperature = 1500 K    Pressure = 1e-11 atm

From\To            W1            R
W1                ***          ***
R                 *** -2.97213e-26

Temperature = 1500 K    Pressure = 0.0001 atm

From\To            W1            R
W1                ***          ***
R                 *** -2.12295e-26

Temperature = 1500 K    Pressure = 0.001 atm

From\To            W1            R
W1                ***          ***
R                 *** -2.97213e-26

Temperature = 1500 K    Pressure = 0.01 atm

From\To            W1            R
W1                ***          ***
R                 *** -2.97213e-26

Temperature = 1500 K    Pressure = 0.1 atm

From\To            W1            R
W1             219044       219044
R          9.3948e-14   9.3948e-14

Temperature = 1500 K    Pressure = 1 atm

From\To            W1            R
W1        1.30809e+06  1.30809e+06
R         5.80031e-13  5.80031e-13

Temperature = 1500 K    Pressure = 10 atm

From\To            W1            R
W1        6.14885e+06  6.14885e+06
R          2.7963e-12   2.7963e-12

Temperature = 1500 K    Pressure = 100 atm

From\To            W1            R
W1        2.04473e+07  2.04473e+07
R         9.42074e-12  9.42074e-12

Temperature = 1500 K    Pressure = 1000 atm

From\To            W1            R
W1        4.29787e+07  4.29787e+07
R         1.98739e-11  1.98739e-11

Temperature = 1600 K

High Pressure Rate Coefficients:

From\To            W1            R
W1                ***   1.4798e+08
R         3.27116e-11          ***

Temperature = 1600 K    Pressure = 1e-11 atm

From\To            W1            R
W1                ***          ***
R                 *** -2.84714e-26

Temperature = 1600 K    Pressure = 0.0001 atm

From\To            W1            R
W1                ***          ***
R                 *** -3.41656e-26

Temperature = 1600 K    Pressure = 0.001 atm

From\To            W1            R
W1                ***          ***
R                 *** -3.41656e-26

Temperature = 1600 K    Pressure = 0.01 atm

From\To            W1            R
W1                ***          ***
R                 *** -3.41656e-26

Temperature = 1600 K    Pressure = 0.1 atm

From\To            W1            R
W1                ***          ***
R                 *** -3.41656e-26

Temperature = 1600 K    Pressure = 1 atm

From\To            W1            R
W1        2.12201e+06  2.12201e+06
R         4.36064e-13  4.36064e-13

Temperature = 1600 K    Pressure = 10 atm

From\To            W1            R
W1        1.06868e+07  1.06868e+07
R         2.28648e-12  2.28648e-12

Temperature = 1600 K    Pressure = 100 atm

From\To            W1            R
W1        3.91349e+07  3.91349e+07
R         8.57297e-12  8.57297e-12

Temperature = 1600 K    Pressure = 1000 atm

From\To            W1            R
W1        9.19917e+07  9.19917e+07
R         2.03117e-11  2.03117e-11

Temperature = 1700 K

High Pressure Rate Coefficients:

From\To            W1            R
W1                ***  3.20665e+08
R         3.70226e-11          ***

Temperature = 1700 K    Pressure = 1e-11 atm

From\To            W1            R
W1                ***          ***
R                 ***            0

Temperature = 1700 K    Pressure = 0.0001 atm

From\To            W1            R
W1                ***          ***
R                 ***            0

Temperature = 1700 K    Pressure = 0.001 atm

From\To            W1            R
W1                ***          ***
R                 ***            0

Temperature = 1700 K    Pressure = 0.01 atm

From\To            W1            R
W1                ***          ***
R                 ***            0

Temperature = 1700 K    Pressure = 0.1 atm

From\To            W1            R
W1                ***          ***
R                 ***            0

Temperature = 1700 K    Pressure = 1 atm

From\To            W1            R
W1                ***          ***
R                 *** -7.70412e-27

Temperature = 1700 K    Pressure = 10 atm

From\To            W1            R
W1        1.70262e+07  1.70262e+07
R         1.85766e-12  1.85766e-12

Temperature = 1700 K    Pressure = 100 atm

From\To            W1            R
W1        6.76432e+07  6.76432e+07
R         7.67091e-12  7.67091e-12

Temperature = 1700 K    Pressure = 1000 atm

From\To            W1            R
W1        1.76221e+08  1.76221e+08
R         2.02894e-11  2.02894e-11

Temperature = 1800 K

High Pressure Rate Coefficients:

From\To            W1            R
W1                ***  6.39585e+08
R         4.15362e-11          ***

Temperature = 1800 K    Pressure = 1e-11 atm

From\To            W1            R
W1                ***          ***
R                 ***  5.24549e-27

Temperature = 1800 K    Pressure = 0.0001 atm

From\To            W1            R
W1                ***          ***
R                 ***  5.24549e-27

Temperature = 1800 K    Pressure = 0.001 atm

From\To            W1            R
W1                ***          ***
R                 ***            0

Temperature = 1800 K    Pressure = 0.01 atm

From\To            W1            R
W1                ***          ***
R                 ***            0

Temperature = 1800 K    Pressure = 0.1 atm

From\To            W1            R
W1                ***          ***
R                 ***            0

Temperature = 1800 K    Pressure = 1 atm

From\To            W1            R
W1                ***          ***
R                 *** -5.24549e-27

Temperature = 1800 K    Pressure = 10 atm

From\To            W1            R
W1        2.53633e+07  2.53633e+07
R         1.50533e-12  1.50533e-12

Temperature = 1800 K    Pressure = 100 atm

From\To            W1            R
W1        1.07852e+08  1.07852e+08
R         6.78345e-12  6.78345e-12

Temperature = 1800 K    Pressure = 1000 atm

From\To            W1            R
W1        3.08058e+08  3.08058e+08
R          1.9889e-11   1.9889e-11

Temperature = 1900 K

High Pressure Rate Coefficients:

From\To            W1            R
W1                ***  1.18933e+09
R          4.6244e-11          ***

Temperature = 1900 K    Pressure = 1e-11 atm

From\To            W1            R
W1                ***          ***
R                 ***  1.43729e-26

Temperature = 1900 K    Pressure = 0.0001 atm

From\To            W1            R
W1                ***          ***
R                 ***            0

Temperature = 1900 K    Pressure = 0.001 atm

From\To            W1            R
W1                ***          ***
R                 ***            0

Temperature = 1900 K    Pressure = 0.01 atm

From\To            W1            R
W1                ***          ***
R                 ***            0

Temperature = 1900 K    Pressure = 0.1 atm

From\To            W1            R
W1                ***          ***
R                 ***            0

Temperature = 1900 K    Pressure = 1 atm

From\To            W1            R
W1                ***          ***
R                 *** -1.43729e-26

Temperature = 1900 K    Pressure = 10 atm

From\To            W1            R
W1                ***          ***
R                 *** -7.18646e-26

Temperature = 1900 K    Pressure = 100 atm

From\To            W1            R
W1        1.61223e+08  1.61223e+08
R         5.94918e-12  5.94918e-12

Temperature = 1900 K    Pressure = 1000 atm

From\To            W1            R
W1        4.99364e+08  4.99364e+08
R         1.92012e-11  1.92012e-11

Temperature = 2000 K

High Pressure Rate Coefficients:

From\To            W1            R
W1                ***  2.08321e+09
R         5.11389e-11          ***

Temperature = 2000 K    Pressure = 1e-11 atm

From\To            W1            R
W1                ***          ***
R                 *** -2.97262e-26

Temperature = 2000 K    Pressure = 0.0001 atm

From\To            W1            R
W1                ***          ***
R                 ***  -3.9635e-26

Temperature = 2000 K    Pressure = 0.001 atm

From\To            W1            R
W1                ***          ***
R                 *** -2.97262e-26

Temperature = 2000 K    Pressure = 0.01 atm

From\To            W1            R
W1                ***          ***
R                 ***  -3.9635e-26

Temperature = 2000 K    Pressure = 0.1 atm

From\To            W1            R
W1                ***          ***
R                 ***  -3.9635e-26

Temperature = 2000 K    Pressure = 1 atm

From\To            W1            R
W1                ***          ***
R                 *** -2.97262e-26

Temperature = 2000 K    Pressure = 10 atm

From\To            W1            R
W1                ***          ***
R                 *** -5.94525e-26

Temperature = 2000 K    Pressure = 100 atm

From\To            W1            R
W1        2.28762e+08  2.28762e+08
R         5.18622e-12  5.18622e-12

Temperature = 2000 K    Pressure = 1000 atm

From\To            W1            R
W1        7.60472e+08  7.60472e+08
R         1.83106e-11  1.83106e-11

______________________________________________________________________________________

High Pressure Rate Coefficients (Temperature-Species Rate Tables):

   T(K)       W1->W1        W1->R
    298          ***  7.33805e-16
    300          ***  1.12434e-15
    400          ***  9.80014e-09
    500          ***  0.000158902
    600          ***     0.108589
    700          ***      12.0016
    800          ***      421.609
    900          ***      6864.04
   1000          ***        65011
   1100          ***       414244
   1200          ***  1.95743e+06
   1300          ***  7.33979e+06
   1400          ***  2.29285e+07
   1500          ***  6.18452e+07
   1600          ***   1.4798e+08
   1700          ***  3.20665e+08
   1800          ***  6.39585e+08
   1900          ***  1.18933e+09
   2000          ***  2.08321e+09

   T(K)        R->W1         R->R
    298  2.73863e-13          ***
    300   2.8148e-13          ***
    400  8.38765e-13          ***
    500  1.76204e-12          ***
    600  3.05531e-12          ***
    700  4.70579e-12          ***
    800  6.69502e-12          ***
    900  9.00334e-12          ***
   1000  1.16121e-11          ***
   1100  1.45037e-11          ***
   1200  1.76629e-11          ***
   1300   2.1075e-11          ***
   1400   2.4728e-11          ***
   1500    2.861e-11          ***
   1600  3.27116e-11          ***
   1700  3.70226e-11          ***
   1800  4.15362e-11          ***
   1900   4.6244e-11          ***
   2000  5.11389e-11          ***

Capture/Escape Rate Coefficients:

   T(K)           W1            R
    298  7.33805e-16  2.73863e-13
    300  1.12434e-15   2.8148e-13
    400  9.80014e-09  8.38765e-13
    500  0.000158902  1.76204e-12
    600     0.108589  3.05531e-12
    700      12.0016  4.70579e-12
    800      421.609  6.69502e-12
    900      6864.04  9.00334e-12
   1000        65011  1.16121e-11
   1100       414244  1.45037e-11
   1200  1.95743e+06  1.76629e-11
   1300  7.33979e+06   2.1075e-11
   1400  2.29285e+07   2.4728e-11
   1500  6.18452e+07    2.861e-11
   1600   1.4798e+08  3.27116e-11
   1700  3.20665e+08  3.70226e-11
   1800  6.39585e+08  4.15362e-11
   1900  1.18933e+09   4.6244e-11
   2000  2.08321e+09  5.11389e-11

______________________________________________________________________________________

Pressure-Species Rate Tables:

   Temperature = 298 K

   P(atm)        W1->R         W1->
    1e-11  1.60748e-22  1.61434e-22
   0.0001  5.06516e-17  5.06516e-17
    0.001   1.7776e-16   1.7776e-16
     0.01  4.22811e-16  4.22811e-16
      0.1  6.39334e-16  6.39334e-16
        1  7.18539e-16  7.18539e-16
       10  7.32271e-16  7.32271e-16
      100  7.33846e-16  7.33846e-16
     1000  7.34006e-16  7.34006e-16
    O-O  7.33805e-16  7.33805e-16

   Temperature = 300 K

   P(atm)        W1->R         W1->
    1e-11  2.34573e-22  2.35141e-22
   0.0001  7.58404e-17  7.58404e-17
    0.001  2.67901e-16  2.67901e-16
     0.01  6.41758e-16  6.41758e-16
      0.1  9.76175e-16  9.76175e-16
        1  1.10017e-15  1.10017e-15
       10  1.12189e-15  1.12189e-15
      100  1.12439e-15  1.12439e-15
     1000  1.12465e-15  1.12465e-15
    O-O  1.12434e-15  1.12434e-15

   Temperature = 400 K

   P(atm)        W1->R         W1->
    1e-11  2.82991e-16  3.16545e-16
   0.0001  2.34716e-10  2.34716e-10
    0.001  1.06085e-09  1.06085e-09
     0.01  3.38094e-09  3.38094e-09
      0.1  6.77087e-09  6.77087e-09
        1  9.02342e-09  9.02342e-09
       10  9.68988e-09  9.68988e-09
      100  9.79164e-09  9.79164e-09
     1000  9.80281e-09  9.80281e-09
    O-O  9.80014e-09  9.80014e-09

   Temperature = 500 K

   P(atm)        W1->R         W1->
    1e-11  1.04062e-12  9.93691e-13
   0.0001  1.49141e-06  1.49141e-06
    0.001  7.92042e-06  7.92042e-06
     0.01  3.09801e-05  3.09801e-05
      0.1  7.87667e-05  7.87667e-05
        1  0.000128759  0.000128759
       10  0.000152846  0.000152846
      100  0.000158209  0.000158209
     1000    0.0001589    0.0001589
    O-O  0.000158902  0.000158902

   Temperature = 600 K

   P(atm)        W1->R         W1->
    1e-11   2.1006e-10  3.31097e-10
   0.0001  0.000424525  0.000424525
    0.001   0.00252836   0.00252836
     0.01    0.0115348    0.0115348
      0.1    0.0357817    0.0357817
        1    0.0719445    0.0719445
       10    0.0983516    0.0983516
      100     0.107052     0.107052
     1000     0.108474     0.108474
    O-O     0.108589     0.108589

   Temperature = 700 K

   P(atm)        W1->R         W1->
    1e-11  8.09476e-09  3.11374e-09
   0.0001    0.0204227    0.0204227
    0.001     0.132569     0.132569
     0.01      0.68202      0.68202
      0.1      2.49562      2.49562
        1      6.08519      6.08519
       10      9.80221      9.80221
      100      11.5716      11.5716
     1000      11.9554      11.9554
    O-O      12.0016      12.0016

   Temperature = 800 K

   P(atm)        W1->R         W1->
    1e-11  9.17088e-08  1.71328e-07
   0.0001     0.323275     0.323275
    0.001      2.24552      2.24552
     0.01      12.7299      12.7299
      0.1      53.4919      53.4919
        1      155.093      155.093
       10      296.321      296.321
      100      390.039      390.039
     1000      417.378      417.379
    O-O      421.609      421.609

   Temperature = 900 K

   P(atm)        W1->R         W1->
    1e-11  4.40578e-07  7.14435e-07
   0.0001      2.44657      2.44657
    0.001      17.9471      17.9471
     0.01      110.206      110.206
      0.1      520.461      520.461
        1       1758.6       1758.6
       10      3969.79      3969.79
      100      5943.11      5943.11
     1000      6713.52      6713.52
    O-O      6864.04      6864.04

   Temperature = 1000 K

   P(atm)        W1->R         W1->
    1e-11   2.3485e-06  2.34849e-06
   0.0001      11.0883      11.0883
    0.001      85.0601      85.0601
     0.01      558.362      558.362
      0.1       2912.1       2912.1
        1      11255.3      11255.3
       10        29735        29735
      100        51206        51206
     1000      62269.6      62269.6
    O-O        65011        65011

   Temperature = 1100 K

   P(atm)        W1->R         W1->
    1e-11  6.57593e-06    6.576e-06
   0.0001      34.9751      34.9752
    0.001      278.193      278.193
     0.01      1929.43      1929.43
      0.1        10938        10938
        1      47494.5      47494.5
       10       144968       144968
      100       288230       288230
     1000       383997       383997
    O-O       414244       414244

   Temperature = 1200 K

   P(atm)        W1->R         W1->
    1e-11  1.53472e-05  1.53471e-05
   0.0001      84.0841      84.0841
    0.001      689.571      689.571
     0.01      5012.11      5012.11
      0.1      30519.5      30519.5
        1       146658       146658
       10       510311       510311
      100  1.16944e+06  1.16944e+06
     1000  1.73082e+06  1.73082e+06
    O-O  1.95743e+06  1.95743e+06

   Temperature = 1300 K

   P(atm)        W1->R         W1->
    1e-11          ***          ***
   0.0001      166.272      166.272
    0.001      1398.24      1398.24
     0.01      10565.9      10565.9
      0.1        68306        68306
        1       357871       357871
       10  1.39856e+06  1.39856e+06
      100  3.67019e+06  3.67019e+06
     1000  6.09089e+06  6.09089e+06
    O-O  7.33979e+06  7.33979e+06

   Temperature = 1400 K

   P(atm)        W1->R         W1->
    1e-11          ***          ***
   0.0001       285.65       285.65
    0.001      2451.29      2451.29
     0.01      19119.3      19119.3
      0.1       129829       129829
        1       731110       731110
       10  3.15884e+06  3.15884e+06
      100  9.39468e+06  9.39468e+06
     1000  1.75555e+07  1.75555e+07
    O-O  2.29285e+07  2.29285e+07

   Temperature = 1500 K

   P(atm)        W1->R         W1->
    1e-11          ***          ***
   0.0001          ***          ***
    0.001          ***          ***
     0.01          ***          ***
      0.1       219044       219044
        1  1.30809e+06  1.30809e+06
       10  6.14885e+06  6.14885e+06
      100  2.04473e+07  2.04473e+07
     1000  4.29787e+07  4.29787e+07
    O-O  6.18452e+07  6.18452e+07

   Temperature = 1600 K

   P(atm)        W1->R         W1->
    1e-11          ***          ***
   0.0001          ***          ***
    0.001          ***          ***
     0.01          ***          ***
      0.1          ***          ***
        1  2.12201e+06  2.12201e+06
       10  1.06868e+07  1.06868e+07
      100  3.91349e+07  3.91349e+07
     1000  9.19917e+07  9.19917e+07
    O-O   1.4798e+08   1.4798e+08

   Temperature = 1700 K

   P(atm)        W1->R         W1->
    1e-11          ***          ***
   0.0001          ***          ***
    0.001          ***          ***
     0.01          ***          ***
      0.1          ***          ***
        1          ***          ***
       10  1.70262e+07  1.70262e+07
      100  6.76432e+07  6.76432e+07
     1000  1.76221e+08  1.76221e+08
    O-O  3.20665e+08  3.20665e+08

   Temperature = 1800 K

   P(atm)        W1->R         W1->
    1e-11          ***          ***
   0.0001          ***          ***
    0.001          ***          ***
     0.01          ***          ***
      0.1          ***          ***
        1          ***          ***
       10  2.53633e+07  2.53633e+07
      100  1.07852e+08  1.07852e+08
     1000  3.08058e+08  3.08058e+08
    O-O  6.39585e+08  6.39585e+08

   Temperature = 1900 K

   P(atm)        W1->R         W1->
    1e-11          ***          ***
   0.0001          ***          ***
    0.001          ***          ***
     0.01          ***          ***
      0.1          ***          ***
        1          ***          ***
       10          ***          ***
      100  1.61223e+08  1.61223e+08
     1000  4.99364e+08  4.99364e+08
    O-O  1.18933e+09  1.18933e+09

   Temperature = 2000 K

   P(atm)        W1->R         W1->
    1e-11          ***          ***
   0.0001          ***          ***
    0.001          ***          ***
     0.01          ***          ***
      0.1          ***          ***
        1          ***          ***
       10          ***          ***
      100  2.28762e+08  2.28762e+08
     1000  7.60472e+08  7.60472e+08
    O-O  2.08321e+09  2.08321e+09

   Temperature = 298 K

   P(atm)        R->W1          R->
    1e-11   5.9371e-20  5.94022e-20
   0.0001  1.88982e-14  1.88982e-14
    0.001  6.63358e-14  6.63358e-14
     0.01  1.57795e-13  1.57795e-13
      0.1  2.38605e-13  2.38605e-13
        1  2.68165e-13  2.68165e-13
       10   2.7329e-13   2.7329e-13
      100  2.73878e-13  2.73878e-13
     1000  2.73938e-13  2.73938e-13
    O-O  2.73863e-13  2.73863e-13

   Temperature = 300 K

   P(atm)        R->W1          R->
    1e-11  5.81631e-20  5.81021e-20
   0.0001  1.89816e-14  1.89816e-14
    0.001  6.70639e-14  6.70639e-14
     0.01  1.60663e-13  1.60663e-13
      0.1  2.44387e-13  2.44387e-13
        1   2.7543e-13   2.7543e-13
       10  2.80868e-13  2.80868e-13
      100  2.81494e-13  2.81494e-13
     1000  2.81558e-13  2.81558e-13
    O-O   2.8148e-13   2.8148e-13

   Temperature = 400 K

   P(atm)        R->W1          R->
    1e-11  2.40794e-20  2.42349e-20
   0.0001  2.00798e-14  2.00798e-14
    0.001  9.07788e-14  9.07788e-14
     0.01  2.89352e-13  2.89352e-13
      0.1  5.79496e-13  5.79496e-13
        1  7.72288e-13  7.72288e-13
       10  8.29328e-13  8.29328e-13
      100  8.38037e-13  8.38037e-13
     1000  8.38993e-13  8.38993e-13
    O-O  8.38765e-13  8.38765e-13

   Temperature = 500 K

   P(atm)        R->W1          R->
    1e-11  1.14791e-20  1.13222e-20
   0.0001  1.65259e-14  1.65259e-14
    0.001  8.77968e-14  8.77968e-14
     0.01  3.43495e-13  3.43495e-13
      0.1  8.73416e-13  8.73416e-13
        1  1.42779e-12  1.42779e-12
       10  1.69489e-12  1.69489e-12
      100  1.75436e-12  1.75436e-12
     1000  1.76202e-12  1.76202e-12
    O-O  1.76204e-12  1.76204e-12

   Temperature = 600 K

   P(atm)        R->W1          R->
    1e-11   5.8776e-21   5.4155e-21
   0.0001  1.19297e-14  1.19297e-14
    0.001   7.1089e-14   7.1089e-14
     0.01  3.24457e-13  3.24457e-13
      0.1   1.0067e-12   1.0067e-12
        1  2.02424e-12  2.02424e-12
       10  2.76725e-12  2.76725e-12
      100  3.01204e-12  3.01204e-12
     1000  3.05206e-12  3.05206e-12
    O-O  3.05531e-12  3.05531e-12

   Temperature = 700 K

   P(atm)        R->W1          R->
    1e-11  3.15139e-21  2.72253e-21
   0.0001  7.98927e-15  7.98927e-15
    0.001  5.19056e-14  5.19056e-14
     0.01  2.67242e-13  2.67242e-13
      0.1  9.78339e-13  9.78339e-13
        1  2.38592e-12  2.38592e-12
       10  3.84342e-12  3.84342e-12
      100  4.53719e-12  4.53719e-12
     1000  4.68768e-12  4.68768e-12
    O-O  4.70579e-12  4.70579e-12

   Temperature = 800 K

   P(atm)        R->W1          R->
    1e-11  1.43998e-21  1.42905e-21
   0.0001   5.1137e-15   5.1137e-15
    0.001  3.55655e-14  3.55655e-14
     0.01  2.01872e-13  2.01872e-13
      0.1  8.49027e-13  8.49027e-13
        1  2.46258e-12  2.46258e-12
       10  4.70544e-12  4.70544e-12
      100  6.19369e-12  6.19369e-12
     1000  6.62784e-12  6.62784e-12
    O-O  6.69502e-12  6.69502e-12

   Temperature = 900 K

   P(atm)        R->W1          R->
    1e-11  5.67443e-22  7.52954e-22
   0.0001  3.18783e-15  3.18783e-15
    0.001  2.34288e-14  2.34288e-14
     0.01  1.44158e-13  1.44158e-13
      0.1    6.819e-13    6.819e-13
        1  2.30602e-12  2.30602e-12
       10  5.20683e-12  5.20683e-12
      100  7.79537e-12  7.79537e-12
     1000  8.80591e-12  8.80591e-12
    O-O  9.00334e-12  9.00334e-12

   Temperature = 1000 K

   P(atm)        R->W1          R->
    1e-11  4.09626e-22  3.99981e-22
   0.0001   1.9577e-15   1.9577e-15
    0.001   1.5061e-14   1.5061e-14
     0.01    9.919e-14    9.919e-14
      0.1  5.18822e-13  5.18822e-13
        1  2.00879e-12  2.00879e-12
       10  5.31043e-12  5.31043e-12
      100  9.14615e-12  9.14615e-12
     1000  1.11224e-11  1.11224e-11
    O-O  1.16121e-11  1.16121e-11

   Temperature = 1100 K

   P(atm)        R->W1          R->
    1e-11  2.21618e-22  2.13274e-22
   0.0001  1.19853e-15  1.19853e-15
    0.001  9.57718e-15  9.57718e-15
     0.01  6.67962e-14  6.67962e-14
      0.1  3.80721e-13  3.80721e-13
        1  1.65932e-12  1.65932e-12
       10  5.07331e-12  5.07331e-12
      100  1.00911e-11  1.00911e-11
     1000  1.34447e-11  1.34447e-11
    O-O  1.45037e-11  1.45037e-11

   Temperature = 1200 K

   P(atm)        R->W1          R->
    1e-11  1.30251e-22  1.22446e-22
   0.0001   7.3129e-16   7.3129e-16
    0.001  6.03866e-15  6.03866e-15
     0.01  4.42787e-14  4.42787e-14
      0.1  2.72084e-13  2.72084e-13
        1  1.31669e-12  1.31669e-12
       10  4.59868e-12  4.59868e-12
      100  1.05506e-11  1.05506e-11
     1000  1.56179e-11  1.56179e-11
    O-O  1.76629e-11  1.76629e-11

   Temperature = 1300 K

   P(atm)        R->W1          R->
    1e-11          ***  4.72578e-27
   0.0001  4.48714e-16  4.48714e-16
    0.001   3.8117e-15   3.8117e-15
     0.01  2.91933e-14  2.91933e-14
      0.1  1.91541e-13  1.91541e-13
        1  1.01622e-12  1.01622e-12
       10  4.00196e-12  4.00196e-12
      100  1.05324e-11  1.05324e-11
     1000  1.74883e-11  1.74883e-11
    O-O   2.1075e-11   2.1075e-11

   Temperature = 1400 K

   P(atm)        R->W1          R->
    1e-11          *** -6.32755e-27
   0.0001  2.78442e-16  2.78442e-16
    0.001  2.42423e-15  2.42423e-15
     0.01  1.92882e-14  1.92882e-14
      0.1  1.34026e-13  1.34026e-13
        1  7.70872e-13  7.70872e-13
       10  3.37938e-12  3.37938e-12
      100  1.01157e-11  1.01157e-11
     1000  1.89308e-11  1.89308e-11
    O-O   2.4728e-11   2.4728e-11

   Temperature = 1500 K

   P(atm)        R->W1          R->
    1e-11          *** -2.97213e-26
   0.0001          *** -2.12295e-26
    0.001          *** -2.97213e-26
     0.01          *** -2.97213e-26
      0.1   9.3948e-14   9.3948e-14
        1  5.80031e-13  5.80031e-13
       10   2.7963e-12   2.7963e-12
      100  9.42074e-12  9.42074e-12
     1000  1.98739e-11  1.98739e-11
    O-O    2.861e-11    2.861e-11

   Temperature = 1600 K

   P(atm)        R->W1          R->
    1e-11          *** -2.84714e-26
   0.0001          *** -3.41656e-26
    0.001          *** -3.41656e-26
     0.01          *** -3.41656e-26
      0.1          *** -3.41656e-26
        1  4.36064e-13  4.36064e-13
       10  2.28648e-12  2.28648e-12
      100  8.57297e-12  8.57297e-12
     1000  2.03117e-11  2.03117e-11
    O-O  3.27116e-11  3.27116e-11

   Temperature = 1700 K

   P(atm)        R->W1          R->
    1e-11          ***            0
   0.0001          ***            0
    0.001          ***            0
     0.01          ***            0
      0.1          ***            0
        1          *** -7.70412e-27
       10  1.85766e-12  1.85766e-12
      100  7.67091e-12  7.67091e-12
     1000  2.02894e-11  2.02894e-11
    O-O  3.70226e-11  3.70226e-11

   Temperature = 1800 K

   P(atm)        R->W1          R->
    1e-11          ***  5.24549e-27
   0.0001          ***  5.24549e-27
    0.001          ***            0
     0.01          ***            0
      0.1          ***            0
        1          *** -5.24549e-27
       10  1.50533e-12  1.50533e-12
      100  6.78345e-12  6.78345e-12
     1000   1.9889e-11   1.9889e-11
    O-O  4.15362e-11  4.15362e-11

   Temperature = 1900 K

   P(atm)        R->W1          R->
    1e-11          ***  1.43729e-26
   0.0001          ***            0
    0.001          ***            0
     0.01          ***            0
      0.1          ***            0
        1          *** -1.43729e-26
       10          *** -7.18646e-26
      100  5.94918e-12  5.94918e-12
     1000  1.92012e-11  1.92012e-11
    O-O   4.6244e-11   4.6244e-11

   Temperature = 2000 K

   P(atm)        R->W1          R->
    1e-11          *** -2.97262e-26
   0.0001          ***  -3.9635e-26
    0.001          *** -2.97262e-26
     0.01          ***  -3.9635e-26
      0.1          ***  -3.9635e-26
        1          *** -2.97262e-26
       10          *** -5.94525e-26
      100  5.18622e-12  5.18622e-12
     1000  1.83106e-11  1.83106e-11
    O-O  5.11389e-11  5.11389e-11

______________________________________________________________________________________

Temperature-Species Rate Tables:

   Pressure = 1e-11 atm

   T(K)        W1->R         W1->      Capture
    298  1.60748e-22  1.61434e-22  7.33805e-16
    300  2.34573e-22  2.35141e-22  1.12434e-15
    400  2.82991e-16  3.16545e-16  9.80014e-09
    500  1.04062e-12  9.93691e-13  0.000158902
    600   2.1006e-10  3.31097e-10     0.108589
    700  8.09476e-09  3.11374e-09      12.0016
    800  9.17088e-08  1.71328e-07      421.609
    900  4.40578e-07  7.14435e-07      6864.04
   1000   2.3485e-06  2.34849e-06        65011
   1100  6.57593e-06    6.576e-06       414244
   1200  1.53472e-05  1.53471e-05  1.95743e+06
   1300          ***          ***  7.33979e+06
   1400          ***          ***  2.29285e+07
   1500          ***          ***  6.18452e+07
   1600          ***          ***   1.4798e+08
   1700          ***          ***  3.20665e+08
   1800          ***          ***  6.39585e+08
   1900          ***          ***  1.18933e+09
   2000          ***          ***  2.08321e+09

   Pressure = 0.0001 atm

   T(K)        W1->R         W1->      Capture
    298  5.06516e-17  5.06516e-17  7.33805e-16
    300  7.58404e-17  7.58404e-17  1.12434e-15
    400  2.34716e-10  2.34716e-10  9.80014e-09
    500  1.49141e-06  1.49141e-06  0.000158902
    600  0.000424525  0.000424525     0.108589
    700    0.0204227    0.0204227      12.0016
    800     0.323275     0.323275      421.609
    900      2.44657      2.44657      6864.04
   1000      11.0883      11.0883        65011
   1100      34.9751      34.9752       414244
   1200      84.0841      84.0841  1.95743e+06
   1300      166.272      166.272  7.33979e+06
   1400       285.65       285.65  2.29285e+07
   1500          ***          ***  6.18452e+07
   1600          ***          ***   1.4798e+08
   1700          ***          ***  3.20665e+08
   1800          ***          ***  6.39585e+08
   1900          ***          ***  1.18933e+09
   2000          ***          ***  2.08321e+09

   Pressure = 0.001 atm

   T(K)        W1->R         W1->      Capture
    298   1.7776e-16   1.7776e-16  7.33805e-16
    300  2.67901e-16  2.67901e-16  1.12434e-15
    400  1.06085e-09  1.06085e-09  9.80014e-09
    500  7.92042e-06  7.92042e-06  0.000158902
    600   0.00252836   0.00252836     0.108589
    700     0.132569     0.132569      12.0016
    800      2.24552      2.24552      421.609
    900      17.9471      17.9471      6864.04
   1000      85.0601      85.0601        65011
   1100      278.193      278.193       414244
   1200      689.571      689.571  1.95743e+06
   1300      1398.24      1398.24  7.33979e+06
   1400      2451.29      2451.29  2.29285e+07
   1500          ***          ***  6.18452e+07
   1600          ***          ***   1.4798e+08
   1700          ***          ***  3.20665e+08
   1800          ***          ***  6.39585e+08
   1900          ***          ***  1.18933e+09
   2000          ***          ***  2.08321e+09

   Pressure = 0.01 atm

   T(K)        W1->R         W1->      Capture
    298  4.22811e-16  4.22811e-16  7.33805e-16
    300  6.41758e-16  6.41758e-16  1.12434e-15
    400  3.38094e-09  3.38094e-09  9.80014e-09
    500  3.09801e-05  3.09801e-05  0.000158902
    600    0.0115348    0.0115348     0.108589
    700      0.68202      0.68202      12.0016
    800      12.7299      12.7299      421.609
    900      110.206      110.206      6864.04
   1000      558.362      558.362        65011
   1100      1929.43      1929.43       414244
   1200      5012.11      5012.11  1.95743e+06
   1300      10565.9      10565.9  7.33979e+06
   1400      19119.3      19119.3  2.29285e+07
   1500          ***          ***  6.18452e+07
   1600          ***          ***   1.4798e+08
   1700          ***          ***  3.20665e+08
   1800          ***          ***  6.39585e+08
   1900          ***          ***  1.18933e+09
   2000          ***          ***  2.08321e+09

   Pressure = 0.1 atm

   T(K)        W1->R         W1->      Capture
    298  6.39334e-16  6.39334e-16  7.33805e-16
    300  9.76175e-16  9.76175e-16  1.12434e-15
    400  6.77087e-09  6.77087e-09  9.80014e-09
    500  7.87667e-05  7.87667e-05  0.000158902
    600    0.0357817    0.0357817     0.108589
    700      2.49562      2.49562      12.0016
    800      53.4919      53.4919      421.609
    900      520.461      520.461      6864.04
   1000       2912.1       2912.1        65011
   1100        10938        10938       414244
   1200      30519.5      30519.5  1.95743e+06
   1300        68306        68306  7.33979e+06
   1400       129829       129829  2.29285e+07
   1500       219044       219044  6.18452e+07
   1600          ***          ***   1.4798e+08
   1700          ***          ***  3.20665e+08
   1800          ***          ***  6.39585e+08
   1900          ***          ***  1.18933e+09
   2000          ***          ***  2.08321e+09

   Pressure = 1 atm

   T(K)        W1->R         W1->      Capture
    298  7.18539e-16  7.18539e-16  7.33805e-16
    300  1.10017e-15  1.10017e-15  1.12434e-15
    400  9.02342e-09  9.02342e-09  9.80014e-09
    500  0.000128759  0.000128759  0.000158902
    600    0.0719445    0.0719445     0.108589
    700      6.08519      6.08519      12.0016
    800      155.093      155.093      421.609
    900       1758.6       1758.6      6864.04
   1000      11255.3      11255.3        65011
   1100      47494.5      47494.5       414244
   1200       146658       146658  1.95743e+06
   1300       357871       357871  7.33979e+06
   1400       731110       731110  2.29285e+07
   1500  1.30809e+06  1.30809e+06  6.18452e+07
   1600  2.12201e+06  2.12201e+06   1.4798e+08
   1700          ***          ***  3.20665e+08
   1800          ***          ***  6.39585e+08
   1900          ***          ***  1.18933e+09
   2000          ***          ***  2.08321e+09

   Pressure = 10 atm

   T(K)        W1->R         W1->      Capture
    298  7.32271e-16  7.32271e-16  7.33805e-16
    300  1.12189e-15  1.12189e-15  1.12434e-15
    400  9.68988e-09  9.68988e-09  9.80014e-09
    500  0.000152846  0.000152846  0.000158902
    600    0.0983516    0.0983516     0.108589
    700      9.80221      9.80221      12.0016
    800      296.321      296.321      421.609
    900      3969.79      3969.79      6864.04
   1000        29735        29735        65011
   1100       144968       144968       414244
   1200       510311       510311  1.95743e+06
   1300  1.39856e+06  1.39856e+06  7.33979e+06
   1400  3.15884e+06  3.15884e+06  2.29285e+07
   1500  6.14885e+06  6.14885e+06  6.18452e+07
   1600  1.06868e+07  1.06868e+07   1.4798e+08
   1700  1.70262e+07  1.70262e+07  3.20665e+08
   1800  2.53633e+07  2.53633e+07  6.39585e+08
   1900          ***          ***  1.18933e+09
   2000          ***          ***  2.08321e+09

   Pressure = 100 atm

   T(K)        W1->R         W1->      Capture
    298  7.33846e-16  7.33846e-16  7.33805e-16
    300  1.12439e-15  1.12439e-15  1.12434e-15
    400  9.79164e-09  9.79164e-09  9.80014e-09
    500  0.000158209  0.000158209  0.000158902
    600     0.107052     0.107052     0.108589
    700      11.5716      11.5716      12.0016
    800      390.039      390.039      421.609
    900      5943.11      5943.11      6864.04
   1000        51206        51206        65011
   1100       288230       288230       414244
   1200  1.16944e+06  1.16944e+06  1.95743e+06
   1300  3.67019e+06  3.67019e+06  7.33979e+06
   1400  9.39468e+06  9.39468e+06  2.29285e+07
   1500  2.04473e+07  2.04473e+07  6.18452e+07
   1600  3.91349e+07  3.91349e+07   1.4798e+08
   1700  6.76432e+07  6.76432e+07  3.20665e+08
   1800  1.07852e+08  1.07852e+08  6.39585e+08
   1900  1.61223e+08  1.61223e+08  1.18933e+09
   2000  2.28762e+08  2.28762e+08  2.08321e+09

   Pressure = 1000 atm

   T(K)        W1->R         W1->      Capture
    298  7.34006e-16  7.34006e-16  7.33805e-16
    300  1.12465e-15  1.12465e-15  1.12434e-15
    400  9.80281e-09  9.80281e-09  9.80014e-09
    500    0.0001589    0.0001589  0.000158902
    600     0.108474     0.108474     0.108589
    700      11.9554      11.9554      12.0016
    800      417.378      417.379      421.609
    900      6713.52      6713.52      6864.04
   1000      62269.6      62269.6        65011
   1100       383997       383997       414244
   1200  1.73082e+06  1.73082e+06  1.95743e+06
   1300  6.09089e+06  6.09089e+06  7.33979e+06
   1400  1.75555e+07  1.75555e+07  2.29285e+07
   1500  4.29787e+07  4.29787e+07  6.18452e+07
   1600  9.19917e+07  9.19917e+07   1.4798e+08
   1700  1.76221e+08  1.76221e+08  3.20665e+08
   1800  3.08058e+08  3.08058e+08  6.39585e+08
   1900  4.99364e+08  4.99364e+08  1.18933e+09
   2000  7.60472e+08  7.60472e+08  2.08321e+09

   Pressure = 1e-11 atm

   T(K)        R->W1          R->      Capture
    298   5.9371e-20  5.94022e-20  2.73863e-13
    300  5.81631e-20  5.81021e-20   2.8148e-13
    400  2.40794e-20  2.42349e-20  8.38765e-13
    500  1.14791e-20  1.13222e-20  1.76204e-12
    600   5.8776e-21   5.4155e-21  3.05531e-12
    700  3.15139e-21  2.72253e-21  4.70579e-12
    800  1.43998e-21  1.42905e-21  6.69502e-12
    900  5.67443e-22  7.52954e-22  9.00334e-12
   1000  4.09626e-22  3.99981e-22  1.16121e-11
   1100  2.21618e-22  2.13274e-22  1.45037e-11
   1200  1.30251e-22  1.22446e-22  1.76629e-11
   1300          ***  4.72578e-27   2.1075e-11
   1400          *** -6.32755e-27   2.4728e-11
   1500          *** -2.97213e-26    2.861e-11
   1600          *** -2.84714e-26  3.27116e-11
   1700          ***            0  3.70226e-11
   1800          ***  5.24549e-27  4.15362e-11
   1900          ***  1.43729e-26   4.6244e-11
   2000          *** -2.97262e-26  5.11389e-11

   Pressure = 0.0001 atm

   T(K)        R->W1          R->      Capture
    298  1.88982e-14  1.88982e-14  2.73863e-13
    300  1.89816e-14  1.89816e-14   2.8148e-13
    400  2.00798e-14  2.00798e-14  8.38765e-13
    500  1.65259e-14  1.65259e-14  1.76204e-12
    600  1.19297e-14  1.19297e-14  3.05531e-12
    700  7.98927e-15  7.98927e-15  4.70579e-12
    800   5.1137e-15   5.1137e-15  6.69502e-12
    900  3.18783e-15  3.18783e-15  9.00334e-12
   1000   1.9577e-15   1.9577e-15  1.16121e-11
   1100  1.19853e-15  1.19853e-15  1.45037e-11
   1200   7.3129e-16   7.3129e-16  1.76629e-11
   1300  4.48714e-16  4.48714e-16   2.1075e-11
   1400  2.78442e-16  2.78442e-16   2.4728e-11
   1500          *** -2.12295e-26    2.861e-11
   1600          *** -3.41656e-26  3.27116e-11
   1700          ***            0  3.70226e-11
   1800          ***  5.24549e-27  4.15362e-11
   1900          ***            0   4.6244e-11
   2000          ***  -3.9635e-26  5.11389e-11

   Pressure = 0.001 atm

   T(K)        R->W1          R->      Capture
    298  6.63358e-14  6.63358e-14  2.73863e-13
    300  6.70639e-14  6.70639e-14   2.8148e-13
    400  9.07788e-14  9.07788e-14  8.38765e-13
    500  8.77968e-14  8.77968e-14  1.76204e-12
    600   7.1089e-14   7.1089e-14  3.05531e-12
    700  5.19056e-14  5.19056e-14  4.70579e-12
    800  3.55655e-14  3.55655e-14  6.69502e-12
    900  2.34288e-14  2.34288e-14  9.00334e-12
   1000   1.5061e-14   1.5061e-14  1.16121e-11
   1100  9.57718e-15  9.57718e-15  1.45037e-11
   1200  6.03866e-15  6.03866e-15  1.76629e-11
   1300   3.8117e-15   3.8117e-15   2.1075e-11
   1400  2.42423e-15  2.42423e-15   2.4728e-11
   1500          *** -2.97213e-26    2.861e-11
   1600          *** -3.41656e-26  3.27116e-11
   1700          ***            0  3.70226e-11
   1800          ***            0  4.15362e-11
   1900          ***            0   4.6244e-11
   2000          *** -2.97262e-26  5.11389e-11

   Pressure = 0.01 atm

   T(K)        R->W1          R->      Capture
    298  1.57795e-13  1.57795e-13  2.73863e-13
    300  1.60663e-13  1.60663e-13   2.8148e-13
    400  2.89352e-13  2.89352e-13  8.38765e-13
    500  3.43495e-13  3.43495e-13  1.76204e-12
    600  3.24457e-13  3.24457e-13  3.05531e-12
    700  2.67242e-13  2.67242e-13  4.70579e-12
    800  2.01872e-13  2.01872e-13  6.69502e-12
    900  1.44158e-13  1.44158e-13  9.00334e-12
   1000    9.919e-14    9.919e-14  1.16121e-11
   1100  6.67962e-14  6.67962e-14  1.45037e-11
   1200  4.42787e-14  4.42787e-14  1.76629e-11
   1300  2.91933e-14  2.91933e-14   2.1075e-11
   1400  1.92882e-14  1.92882e-14   2.4728e-11
   1500          *** -2.97213e-26    2.861e-11
   1600          *** -3.41656e-26  3.27116e-11
   1700          ***            0  3.70226e-11
   1800          ***            0  4.15362e-11
   1900          ***            0   4.6244e-11
   2000          ***  -3.9635e-26  5.11389e-11

   Pressure = 0.1 atm

   T(K)        R->W1          R->      Capture
    298  2.38605e-13  2.38605e-13  2.73863e-13
    300  2.44387e-13  2.44387e-13   2.8148e-13
    400  5.79496e-13  5.79496e-13  8.38765e-13
    500  8.73416e-13  8.73416e-13  1.76204e-12
    600   1.0067e-12   1.0067e-12  3.05531e-12
    700  9.78339e-13  9.78339e-13  4.70579e-12
    800  8.49027e-13  8.49027e-13  6.69502e-12
    900    6.819e-13    6.819e-13  9.00334e-12
   1000  5.18822e-13  5.18822e-13  1.16121e-11
   1100  3.80721e-13  3.80721e-13  1.45037e-11
   1200  2.72084e-13  2.72084e-13  1.76629e-11
   1300  1.91541e-13  1.91541e-13   2.1075e-11
   1400  1.34026e-13  1.34026e-13   2.4728e-11
   1500   9.3948e-14   9.3948e-14    2.861e-11
   1600          *** -3.41656e-26  3.27116e-11
   1700          ***            0  3.70226e-11
   1800          ***            0  4.15362e-11
   1900          ***            0   4.6244e-11
   2000          ***  -3.9635e-26  5.11389e-11

   Pressure = 1 atm

   T(K)        R->W1          R->      Capture
    298  2.68165e-13  2.68165e-13  2.73863e-13
    300   2.7543e-13   2.7543e-13   2.8148e-13
    400  7.72288e-13  7.72288e-13  8.38765e-13
    500  1.42779e-12  1.42779e-12  1.76204e-12
    600  2.02424e-12  2.02424e-12  3.05531e-12
    700  2.38592e-12  2.38592e-12  4.70579e-12
    800  2.46258e-12  2.46258e-12  6.69502e-12
    900  2.30602e-12  2.30602e-12  9.00334e-12
   1000  2.00879e-12  2.00879e-12  1.16121e-11
   1100  1.65932e-12  1.65932e-12  1.45037e-11
   1200  1.31669e-12  1.31669e-12  1.76629e-11
   1300  1.01622e-12  1.01622e-12   2.1075e-11
   1400  7.70872e-13  7.70872e-13   2.4728e-11
   1500  5.80031e-13  5.80031e-13    2.861e-11
   1600  4.36064e-13  4.36064e-13  3.27116e-11
   1700          *** -7.70412e-27  3.70226e-11
   1800          *** -5.24549e-27  4.15362e-11
   1900          *** -1.43729e-26   4.6244e-11
   2000          *** -2.97262e-26  5.11389e-11

   Pressure = 10 atm

   T(K)        R->W1          R->      Capture
    298   2.7329e-13   2.7329e-13  2.73863e-13
    300  2.80868e-13  2.80868e-13   2.8148e-13
    400  8.29328e-13  8.29328e-13  8.38765e-13
    500  1.69489e-12  1.69489e-12  1.76204e-12
    600  2.76725e-12  2.76725e-12  3.05531e-12
    700  3.84342e-12  3.84342e-12  4.70579e-12
    800  4.70544e-12  4.70544e-12  6.69502e-12
    900  5.20683e-12  5.20683e-12  9.00334e-12
   1000  5.31043e-12  5.31043e-12  1.16121e-11
   1100  5.07331e-12  5.07331e-12  1.45037e-11
   1200  4.59868e-12  4.59868e-12  1.76629e-11
   1300  4.00196e-12  4.00196e-12   2.1075e-11
   1400  3.37938e-12  3.37938e-12   2.4728e-11
   1500   2.7963e-12   2.7963e-12    2.861e-11
   1600  2.28648e-12  2.28648e-12  3.27116e-11
   1700  1.85766e-12  1.85766e-12  3.70226e-11
   1800  1.50533e-12  1.50533e-12  4.15362e-11
   1900          *** -7.18646e-26   4.6244e-11
   2000          *** -5.94525e-26  5.11389e-11

   Pressure = 100 atm

   T(K)        R->W1          R->      Capture
    298  2.73878e-13  2.73878e-13  2.73863e-13
    300  2.81494e-13  2.81494e-13   2.8148e-13
    400  8.38037e-13  8.38037e-13  8.38765e-13
    500  1.75436e-12  1.75436e-12  1.76204e-12
    600  3.01204e-12  3.01204e-12  3.05531e-12
    700  4.53719e-12  4.53719e-12  4.70579e-12
    800  6.19369e-12  6.19369e-12  6.69502e-12
    900  7.79537e-12  7.79537e-12  9.00334e-12
   1000  9.14615e-12  9.14615e-12  1.16121e-11
   1100  1.00911e-11  1.00911e-11  1.45037e-11
   1200  1.05506e-11  1.05506e-11  1.76629e-11
   1300  1.05324e-11  1.05324e-11   2.1075e-11
   1400  1.01157e-11  1.01157e-11   2.4728e-11
   1500  9.42074e-12  9.42074e-12    2.861e-11
   1600  8.57297e-12  8.57297e-12  3.27116e-11
   1700  7.67091e-12  7.67091e-12  3.70226e-11
   1800  6.78345e-12  6.78345e-12  4.15362e-11
   1900  5.94918e-12  5.94918e-12   4.6244e-11
   2000  5.18622e-12  5.18622e-12  5.11389e-11

   Pressure = 1000 atm

   T(K)        R->W1          R->      Capture
    298  2.73938e-13  2.73938e-13  2.73863e-13
    300  2.81558e-13  2.81558e-13   2.8148e-13
    400  8.38993e-13  8.38993e-13  8.38765e-13
    500  1.76202e-12  1.76202e-12  1.76204e-12
    600  3.05206e-12  3.05206e-12  3.05531e-12
    700  4.68768e-12  4.68768e-12  4.70579e-12
    800  6.62784e-12  6.62784e-12  6.69502e-12
    900  8.80591e-12  8.80591e-12  9.00334e-12
   1000  1.11224e-11  1.11224e-11  1.16121e-11
   1100  1.34447e-11  1.34447e-11  1.45037e-11
   1200  1.56179e-11  1.56179e-11  1.76629e-11
   1300  1.74883e-11  1.74883e-11   2.1075e-11
   1400  1.89308e-11  1.89308e-11   2.4728e-11
   1500  1.98739e-11  1.98739e-11    2.861e-11
   1600  2.03117e-11  2.03117e-11  3.27116e-11
   1700  2.02894e-11  2.02894e-11  3.70226e-11
   1800   1.9889e-11   1.9889e-11  4.15362e-11
   1900  1.92012e-11  1.92012e-11   4.6244e-11
   2000  1.83106e-11  1.83106e-11  5.11389e-11

______________________________________________________________________________________

Temperature-Pressure Rate Tables:

W1->R

P\T              298          300          400          500          600          700          800          900         1000         1100         1200         1300         1400         1500         1600         1700         1800         1900         2000
1e-11    1.60748e-22  2.34573e-22  2.82991e-16  1.04062e-12   2.1006e-10  8.09476e-09  9.17088e-08  4.40578e-07   2.3485e-06  6.57593e-06  1.53472e-05          ***          ***          ***          ***          ***          ***          ***          ***
0.0001   5.06516e-17  7.58404e-17  2.34716e-10  1.49141e-06  0.000424525    0.0204227     0.323275      2.44657      11.0883      34.9751      84.0841      166.272       285.65          ***          ***          ***          ***          ***          ***
0.001     1.7776e-16  2.67901e-16  1.06085e-09  7.92042e-06   0.00252836     0.132569      2.24552      17.9471      85.0601      278.193      689.571      1398.24      2451.29          ***          ***          ***          ***          ***          ***
0.01     4.22811e-16  6.41758e-16  3.38094e-09  3.09801e-05    0.0115348      0.68202      12.7299      110.206      558.362      1929.43      5012.11      10565.9      19119.3          ***          ***          ***          ***          ***          ***
0.1      6.39334e-16  9.76175e-16  6.77087e-09  7.87667e-05    0.0357817      2.49562      53.4919      520.461       2912.1        10938      30519.5        68306       129829       219044          ***          ***          ***          ***          ***
1        7.18539e-16  1.10017e-15  9.02342e-09  0.000128759    0.0719445      6.08519      155.093       1758.6      11255.3      47494.5       146658       357871       731110  1.30809e+06  2.12201e+06          ***          ***          ***          ***
10       7.32271e-16  1.12189e-15  9.68988e-09  0.000152846    0.0983516      9.80221      296.321      3969.79        29735       144968       510311  1.39856e+06  3.15884e+06  6.14885e+06  1.06868e+07  1.70262e+07  2.53633e+07          ***          ***
100      7.33846e-16  1.12439e-15  9.79164e-09  0.000158209     0.107052      11.5716      390.039      5943.11        51206       288230  1.16944e+06  3.67019e+06  9.39468e+06  2.04473e+07  3.91349e+07  6.76432e+07  1.07852e+08  1.61223e+08  2.28762e+08
1000     7.34006e-16  1.12465e-15  9.80281e-09    0.0001589     0.108474      11.9554      417.378      6713.52      62269.6       383997  1.73082e+06  6.09089e+06  1.75555e+07  4.29787e+07  9.19917e+07  1.76221e+08  3.08058e+08  4.99364e+08  7.60472e+08
O-O      7.33805e-16  1.12434e-15  9.80014e-09  0.000158902     0.108589      12.0016      421.609      6864.04        65011       414244  1.95743e+06  7.33979e+06  2.29285e+07  6.18452e+07   1.4798e+08  3.20665e+08  6.39585e+08  1.18933e+09  2.08321e+09

R->W1

P\T              298          300          400          500          600          700          800          900         1000         1100         1200         1300         1400         1500         1600         1700         1800         1900         2000
1e-11     5.9371e-20  5.81631e-20  2.40794e-20  1.14791e-20   5.8776e-21  3.15139e-21  1.43998e-21  5.67443e-22  4.09626e-22  2.21618e-22  1.30251e-22          ***          ***          ***          ***          ***          ***          ***          ***
0.0001   1.88982e-14  1.89816e-14  2.00798e-14  1.65259e-14  1.19297e-14  7.98927e-15   5.1137e-15  3.18783e-15   1.9577e-15  1.19853e-15   7.3129e-16  4.48714e-16  2.78442e-16          ***          ***          ***          ***          ***          ***
0.001    6.63358e-14  6.70639e-14  9.07788e-14  8.77968e-14   7.1089e-14  5.19056e-14  3.55655e-14  2.34288e-14   1.5061e-14  9.57718e-15  6.03866e-15   3.8117e-15  2.42423e-15          ***          ***          ***          ***          ***          ***
0.01     1.57795e-13  1.60663e-13  2.89352e-13  3.43495e-13  3.24457e-13  2.67242e-13  2.01872e-13  1.44158e-13    9.919e-14  6.67962e-14  4.42787e-14  2.91933e-14  1.92882e-14          ***          ***          ***          ***          ***          ***
0.1      2.38605e-13  2.44387e-13  5.79496e-13  8.73416e-13   1.0067e-12  9.78339e-13  8.49027e-13    6.819e-13  5.18822e-13  3.80721e-13  2.72084e-13  1.91541e-13  1.34026e-13   9.3948e-14          ***          ***          ***          ***          ***
1        2.68165e-13   2.7543e-13  7.72288e-13  1.42779e-12  2.02424e-12  2.38592e-12  2.46258e-12  2.30602e-12  2.00879e-12  1.65932e-12  1.31669e-12  1.01622e-12  7.70872e-13  5.80031e-13  4.36064e-13          ***          ***          ***          ***
10        2.7329e-13  2.80868e-13  8.29328e-13  1.69489e-12  2.76725e-12  3.84342e-12  4.70544e-12  5.20683e-12  5.31043e-12  5.07331e-12  4.59868e-12  4.00196e-12  3.37938e-12   2.7963e-12  2.28648e-12  1.85766e-12  1.50533e-12          ***          ***
100      2.73878e-13  2.81494e-13  8.38037e-13  1.75436e-12  3.01204e-12  4.53719e-12  6.19369e-12  7.79537e-12  9.14615e-12  1.00911e-11  1.05506e-11  1.05324e-11  1.01157e-11  9.42074e-12  8.57297e-12  7.67091e-12  6.78345e-12  5.94918e-12  5.18622e-12
1000     2.73938e-13  2.81558e-13  8.38993e-13  1.76202e-12  3.05206e-12  4.68768e-12  6.62784e-12  8.80591e-12  1.11224e-11  1.34447e-11  1.56179e-11  1.74883e-11  1.89308e-11  1.98739e-11  2.03117e-11  2.02894e-11   1.9889e-11  1.92012e-11  1.83106e-11
O-O      2.73863e-13   2.8148e-13  8.38765e-13  1.76204e-12  3.05531e-12  4.70579e-12  6.69502e-12  9.00334e-12  1.16121e-11  1.45037e-11  1.76629e-11   2.1075e-11   2.4728e-11    2.861e-11  3.27116e-11  3.70226e-11  4.15362e-11   4.6244e-11  5.11389e-11

W1-> 

P\T              298          300          400          500          600          700          800          900         1000         1100         1200         1300         1400         1500         1600         1700         1800         1900         2000
1e-11    1.61434e-22  2.35141e-22  3.16545e-16  9.93691e-13  3.31097e-10  3.11374e-09  1.71328e-07  7.14435e-07  2.34849e-06    6.576e-06  1.53471e-05          ***          ***          ***          ***          ***          ***          ***          ***
0.0001   5.06516e-17  7.58404e-17  2.34716e-10  1.49141e-06  0.000424525    0.0204227     0.323275      2.44657      11.0883      34.9752      84.0841      166.272       285.65          ***          ***          ***          ***          ***          ***
0.001     1.7776e-16  2.67901e-16  1.06085e-09  7.92042e-06   0.00252836     0.132569      2.24552      17.9471      85.0601      278.193      689.571      1398.24      2451.29          ***          ***          ***          ***          ***          ***
0.01     4.22811e-16  6.41758e-16  3.38094e-09  3.09801e-05    0.0115348      0.68202      12.7299      110.206      558.362      1929.43      5012.11      10565.9      19119.3          ***          ***          ***          ***          ***          ***
0.1      6.39334e-16  9.76175e-16  6.77087e-09  7.87667e-05    0.0357817      2.49562      53.4919      520.461       2912.1        10938      30519.5        68306       129829       219044          ***          ***          ***          ***          ***
1        7.18539e-16  1.10017e-15  9.02342e-09  0.000128759    0.0719445      6.08519      155.093       1758.6      11255.3      47494.5       146658       357871       731110  1.30809e+06  2.12201e+06          ***          ***          ***          ***
10       7.32271e-16  1.12189e-15  9.68988e-09  0.000152846    0.0983516      9.80221      296.321      3969.79        29735       144968       510311  1.39856e+06  3.15884e+06  6.14885e+06  1.06868e+07  1.70262e+07  2.53633e+07          ***          ***
100      7.33846e-16  1.12439e-15  9.79164e-09  0.000158209     0.107052      11.5716      390.039      5943.11        51206       288230  1.16944e+06  3.67019e+06  9.39468e+06  2.04473e+07  3.91349e+07  6.76432e+07  1.07852e+08  1.61223e+08  2.28762e+08
1000     7.34006e-16  1.12465e-15  9.80281e-09    0.0001589     0.108474      11.9554      417.379      6713.52      62269.6       383997  1.73082e+06  6.09089e+06  1.75555e+07  4.29787e+07  9.19917e+07  1.76221e+08  3.08058e+08  4.99364e+08  7.60472e+08
O-O      7.33805e-16  1.12434e-15  9.80014e-09  0.000158902     0.108589      12.0016      421.609      6864.04        65011       414244  1.95743e+06  7.33979e+06  2.29285e+07  6.18452e+07   1.4798e+08  3.20665e+08  6.39585e+08  1.18933e+09  2.08321e+09

R-> 

P\T              298          300          400          500          600          700          800          900         1000         1100         1200         1300         1400         1500         1600         1700         1800         1900         2000
1e-11    5.94022e-20  5.81021e-20  2.42349e-20  1.13222e-20   5.4155e-21  2.72253e-21  1.42905e-21  7.52954e-22  3.99981e-22  2.13274e-22  1.22446e-22  4.72578e-27 -6.32755e-27 -2.97213e-26 -2.84714e-26            0  5.24549e-27  1.43729e-26 -2.97262e-26
0.0001   1.88982e-14  1.89816e-14  2.00798e-14  1.65259e-14  1.19297e-14  7.98927e-15   5.1137e-15  3.18783e-15   1.9577e-15  1.19853e-15   7.3129e-16  4.48714e-16  2.78442e-16 -2.12295e-26 -3.41656e-26            0  5.24549e-27            0  -3.9635e-26
0.001    6.63358e-14  6.70639e-14  9.07788e-14  8.77968e-14   7.1089e-14  5.19056e-14  3.55655e-14  2.34288e-14   1.5061e-14  9.57718e-15  6.03866e-15   3.8117e-15  2.42423e-15 -2.97213e-26 -3.41656e-26            0            0            0 -2.97262e-26
0.01     1.57795e-13  1.60663e-13  2.89352e-13  3.43495e-13  3.24457e-13  2.67242e-13  2.01872e-13  1.44158e-13    9.919e-14  6.67962e-14  4.42787e-14  2.91933e-14  1.92882e-14 -2.97213e-26 -3.41656e-26            0            0            0  -3.9635e-26
0.1      2.38605e-13  2.44387e-13  5.79496e-13  8.73416e-13   1.0067e-12  9.78339e-13  8.49027e-13    6.819e-13  5.18822e-13  3.80721e-13  2.72084e-13  1.91541e-13  1.34026e-13   9.3948e-14 -3.41656e-26            0            0            0  -3.9635e-26
1        2.68165e-13   2.7543e-13  7.72288e-13  1.42779e-12  2.02424e-12  2.38592e-12  2.46258e-12  2.30602e-12  2.00879e-12  1.65932e-12  1.31669e-12  1.01622e-12  7.70872e-13  5.80031e-13  4.36064e-13 -7.70412e-27 -5.24549e-27 -1.43729e-26 -2.97262e-26
10        2.7329e-13  2.80868e-13  8.29328e-13  1.69489e-12  2.76725e-12  3.84342e-12  4.70544e-12  5.20683e-12  5.31043e-12  5.07331e-12  4.59868e-12  4.00196e-12  3.37938e-12   2.7963e-12  2.28648e-12  1.85766e-12  1.50533e-12 -7.18646e-26 -5.94525e-26
100      2.73878e-13  2.81494e-13  8.38037e-13  1.75436e-12  3.01204e-12  4.53719e-12  6.19369e-12  7.79537e-12  9.14615e-12  1.00911e-11  1.05506e-11  1.05324e-11  1.01157e-11  9.42074e-12  8.57297e-12  7.67091e-12  6.78345e-12  5.94918e-12  5.18622e-12
1000     2.73938e-13  2.81558e-13  8.38993e-13  1.76202e-12  3.05206e-12  4.68768e-12  6.62784e-12  8.80591e-12  1.11224e-11  1.34447e-11  1.56179e-11  1.74883e-11  1.89308e-11  1.98739e-11  2.03117e-11  2.02894e-11   1.9889e-11  1.92012e-11  1.83106e-11
O-O      2.73863e-13   2.8148e-13  8.38765e-13  1.76204e-12  3.05531e-12  4.70579e-12  6.69502e-12  9.00334e-12  1.16121e-11  1.45037e-11  1.76629e-11   2.1075e-11   2.4728e-11    2.861e-11  3.27116e-11  3.70226e-11  4.15362e-11   4.6244e-11  5.11389e-11
