# Supplementary material for: Hierarchical Study of the Reactions of Hydrogen Atoms with Alkenes: A Theoretical Study of the Reactions of Hydrogen Atoms with C2–C4 Alkenes
Source: J Phys Chem A. 2021 Jun 8;125(23):5124–45. doi: 10.1021/acs.jpca.1c03168 (PMC8279655; doi:10.1021/acs.jpca.1c03168)
Supplement: Supplementary file 1 — jp1c03168_si_001.zip [file jp1c03168_si_001.zip › C2-C4_ALKENES+H_SUPPORTING_INFO/H_ADDITION/APPROX_VARIATIONAL/c3h6_rrkm_newextrap_variational.inp]

TemperatureList[K] 298 300 400 500 600 700 800 900 1000 1100 1200 1300 1400 1500 1600 1700 1800 1900 2000
PressureList[atm] 0.01 0.1 1 10 100 1000
EnergyStepOverTemperature		.2
ExcessEnergyOverTemperature		40
ModelEnergyLimit[kcal/mol]		400
CalculationMethod			direct
WellCutoff				     10
ChemicalEigenvalueMax			0.1
Reactant				R
Model
  EnergyRelaxation
    Exponential
      Factor[1/cm]			200.0
      Power				0.75
      ExponentCutoff			15
    End
  CollisionFrequency
    LennardJones
      Epsilons[1/cm]	     89        194
      Sigmas[angstrom]	     3.462     3.8
      Masses[amu]		     39.948    43
    End                     
  Well     W1					# C3H7-1 
   Species
    RRHO
      Geometry[angstrom]	10		
C        1.220229000     -0.240196000     -0.020514000
H        1.272769000     -0.948034000      0.807990000
H        1.295001000     -0.807578000     -0.948805000
C       -0.080838000      0.553571000      0.027390000
H       -0.093746000      1.167610000      0.939397000
H       -0.105337000      1.278588000     -0.793396000
H        2.087035000      0.417280000      0.043261000
C       -1.296823000     -0.295503000     -0.017258000
H       -2.274305000      0.144002000     -0.155029000
H       -1.236831000     -1.359101000      0.168875000	  
  Core  	RigidRotor
        SymmetryFactor                  1    
      End
           Rotor 	Hindered			! rotor 1_4      
          Group                         		3 2 7 	  
          Axis                          		1 4	  
          Symmetry                      		3	  
          Potential[kcal/mol]     		12
0.003974018
0.207473466
0.733140057
1.471209828
2.225437341
2.747041436
2.974604618
2.684874069
1.952251708
1.207045899
0.511336784
0.092724569
  	End  
	     Rotor 	Hindered			! rotor 4_8  
	    Group                         		9 10 	
	    Axis                          		4 8	  
	    Symmetry                      		2	  
	    Potential[kcal/mol]     		18
0.009197407
0.018633895
0.07826926
0.181566736
0.263988854
0.322092469
0.360315327
0.395301492
0.376732858
0.37090957
0.3669412
0.332165879
0.20311855
0.081545487
0.020012533
0.004241964
0.007859556
0.030091591	
End
      Frequencies[1/cm]  22          
382.2703
505.8304
768.0475
891.0763
932.0201
1058.6336
1100.5401
1174.2914
1279.0422
1374.7939
1416.3512
1470.9687
1473.6582
1503.5392
1507.5428
2973.6448
3032.1153
3051.7777
3122.5603
3128.162
3157.9342
3261.9709	  
!165.4026 245.6539
      ZeroEnergy[kcal/mol]	-31.778	
      ElectronicLevels[1/cm]			1
	0	2
    End
  End
 Well     W2					# C3H7-2 
   Species  
    RRHO  
      Geometry[angstrom]	10	  
C       -0.008654000     -0.198067000      1.288804000
H       -0.788909000     -0.965678000      1.308584000
H        0.940847000     -0.726662000      1.453959000
C       -0.008654000      0.538197000      0.000000000
H        0.176613000      1.603491000      0.000000000
H       -0.162356000      0.464404000      2.139546000
C       -0.008654000     -0.198067000     -1.288804000
H        0.940847000     -0.726662000     -1.453959000
H       -0.788909000     -0.965678000     -1.308584000
H       -0.162356000      0.464404000     -2.139546000
 Core  	RigidRotor 
       SymmetryFactor                  1     
     End 
           Rotor 	Hindered			! rotor 4_7   
          Group                         	8 9 10		 
          Axis                          	4 7	
          Symmetry                      	3	
          Potential[kcal/mol]              12
0.003881774
0.028526582
0.027019304
0.049244436
0.186463193
0.335795394
0.462226635
0.491814336
0.418719519
0.287989837
0.114388079
0.023259267  
  	End
            Rotor 	Hindered			! rotor 1_4  
           Group                         		2 3 6 	 
           Axis                          		1 4
           Symmetry                      		3
           Potential[kcal/mol]                  12
0.002007403
0.019073779
0.143704068
0.27559025
0.437300703
0.486717076
0.435440137
0.27316116
0.141442524
0.017545166
0.002301705
0.02244727		   
   	End
 Frequencies[1/cm]   22   
331.678
384.1476
898.6216
945.807
951.1972
1026.7797
1157.0706
1187.3244
1371.913
1417.1609
1423.0781
1472.4466
1481.4133
1483.8998
1496.2063
2974.3386
2977.9167
3039.959
3040.8582
3119.1996
3120.0785
3198.6326 
!95.2899   109.1258
        ZeroEnergy[kcal/mol]	-35.09
        ElectronicLevels[1/cm]			1
  	0	2
      End
    End
	Bimolecular		R			# C3H6+H
    Fragment H
    Atom
    Mass[amu]                     1
    ElectronicLevels[1/cm]        1
      0  2
      End
      Fragment  C3H6
        RRHO
          Geometry[angstrom]   9   		
C       -1.131470000     -0.504287000      0.000000000
C        0.000000000      0.472421000      0.000000000
C        1.284039000      0.150584000      0.000000000
H        1.607074000     -0.884010000      0.000000000
H        2.056641000      0.907517000      0.000000000
H       -0.275554000      1.522681000      0.000000000
H       -0.770053000     -1.532255000      0.000000000
H       -1.766760000     -0.363123000      0.876730000
H       -1.766760000     -0.363123000     -0.876730000
            Core RigidRotor		  
 	          SymmetryFactor                          1.		  
      End		  
      Rotor 	Hindered			! rotor 1_2		  
        Group                         		7 8 9		  
        Axis                          		1 2		  
        Symmetry                      		3		  
        Potential[kcal/mol]     		12		  
0.017918534 0.097365002 0.434542799 0.85490953 1.385561056 1.748702686 1.909933095 1.752837974 1.394961149 0.869083715 0.421193789 0.109334118
	End
Frequencies[1/cm]   20          	
435.1813
596.8194
935.7176
955.0355
961.2877
1036.4097
1082.5162
1200.4481
1337.4268
1413.4657
1458.3229
1485.131
1500.2708
1738.065
3040.9274
3099.5561
3124.717
3145.7766
3157.9902
3236.6312	
!199.9967	
        ZeroEnergy[kcal/mol]                    0	
        ElectronicLevels[1/cm]                  1	
                0       1	
      End	
    GroundEnergy[kcal/mol]    		0	
  End	
 Bimolecular		P1			# C2H4 + CH3	
    Fragment 	C2H4 
      RRHO 
        Geometry[angstrom]      		6 
C        0.000000000      0.000000000      0.660897000 
C        0.000000000      0.000000000     -0.660897000 
H        0.000000000      0.921828000      1.228238000 
H        0.000000000     -0.921828000      1.228238000 
H        0.000000000     -0.921828000     -1.228238000 
H        0.000000000      0.921828000     -1.228238000 
        Core    RigidRotor 
          SymmetryFactor        		4 
        End 
	
        Frequencies[1/cm]       		12
839.022 989.4081 1002.9342 1066.4546 1248.976 1390.7976 1479.4778 1712.6593 3145.3806 3164.1195 3223.7336 3250.2429
        ZeroEnergy[kcal/mol]                    0
        ElectronicLevels[1/cm]                  1
                0       1
      End
    Fragment     CH3
      RRHO	
        Geometry[angstrom]      		4	
C        0.000000000      0.000000000      0.000000000	
H        0.000000000      1.078266000      0.000000000	
H       -0.933806000     -0.539133000      0.000000000	
H        0.933806000     -0.539133000      0.000000000	
        Core    RigidRotor	
          SymmetryFactor        		6	
        End	
        Frequencies[1/cm]       		6	
532.2378 1410.0108 1410.022 3122.4484 3303.7025 3303.7117	
        ZeroEnergy[kcal/mol]                    0	
        ElectronicLevels[1/cm]                  1
                0       2
      End
    GroundEnergy[kcal/mol]   -9.935 		
  End

    Barrier	B1	R  W1		# C3H6 + H = C3H7-1
	RRHO
	  Geometry[angstrom] 10			
C        1.238602000     -0.206617000      0.012281000
C       -0.126118000      0.375417000     -0.205104000
C       -1.270688000     -0.284741000      0.016892000
H       -1.275069000     -1.255920000      0.496150000
H       -2.228227000      0.149081000     -0.235082000
H       -0.166464000      1.312704000     -0.749634000
H        1.910401000      0.513803000      0.476831000
H        1.194112000     -1.094375000      0.641989000
H        1.677261000     -0.490494000     -0.946697000
H       -0.162787000      1.560847000      1.372031000	
	    Tunneling  	Eckart
	      ImaginaryFrequency[1/cm]  759.7483       	
	      WellDepth[kcal/mol]     3.7308        	
          WellDepth[kcal/mol]     35.5138 	
        End
        Core	RigidRotor
    SymmetryFactor				1
        End
        Rotor 	Hindered			! 2_1
	        Group                  	7 8 9
	        Axis                   	2 1
	        Symmetry                3	
	        Potential[kcal/mol]    	12
0.003651478
0.144444529
0.458784746
0.869967248
1.274911051
1.589067407
1.701598058
1.599070536
1.29841944
0.892594613
0.43747264
0.132196799
End			
 Frequencies[1/cm] 22						
370.1655
426.4513
438.8971
597.3734
926.6721
933.6708
955.2259
1032.3094
1076.7618
1198.1986
1317.9217
1413.7133
1453.9279
1486.7308
1501.2452
1657.3804
3047.9539
3113.3776
3134.8792
3152.1354
3165.532
3245.9189			
!-759.7483 179.0916
      ZeroEnergy[kcal/mol]	3.733		
      ElectronicLevels[1/cm]			1
		0	2
    End
      Barrier	B2 R W2 # C3H6 + H = C3H7-2		
	RRHO			
	  Geometry[angstrom] 10				
C        1.289173000     -0.192299000     -0.006855000
C       -0.038588000      0.483751000      0.061475000
C       -1.204125000     -0.092549000     -0.238066000
H       -1.247295000     -1.098680000     -0.636795000
H       -2.132083000      0.460715000     -0.199911000
H       -0.040109000      1.510374000      0.413005000
H        1.200338000     -1.210434000     -0.384079000 
H        1.974439000      0.358479000     -0.654298000
H        1.752392000     -0.231741000      0.981811000
H       -1.786447000     -0.982127000      1.580942000
	    Tunneling  	Eckart			
	      ImaginaryFrequency[1/cm]   528.0587   			
	      WellDepth[kcal/mol]        2.005     			
          WellDepth[kcal/mol]     	37.098		
        End			
        Core	RigidRotor		
    SymmetryFactor				1		
        End
        Rotor 	Hindered			! 2_1
	        Group                  7 8 9
	        Axis                   	2 1
	        Symmetry                3	
	        Potential[kcal/mol]    	12
0.007348136
0.080923625
0.370344812
0.749736428
1.203609029
1.517263378
1.645761636
1.504996194
1.186287257
0.746215472
0.371250308
0.104169087
End			
 Frequencies[1/cm] 22				
215.1574
313.9794
435.6597
650.0519
934.8445
953.6533
973.6994
1027.5154
1072.638
1201.4816
1327.6059
1412.1452
1453.0515
1483.0453
1498.4481
1683.1205
3039.0238
3096.7033
3127.6305
3151.6643
3163.9895
3244.4157
!-528.0587 	179.1956		
  ZeroEnergy[kcal/mol]	2.005				
  ElectronicLevels[1/cm]			1			
	0	2			
End			
  Barrier	B3	W1 W2 # C3H7-1 = C3H7-2		
	RRHO			
	  Geometry[angstrom] 10	
C        1.271023000     -0.190772000     -0.023402000
H        1.254536000     -1.086171000      0.601784000
H        1.507010000     -0.519789000     -1.042605000
C       -0.042361000      0.518721000      0.020868000
H       -0.812740000      0.283004000      1.035040000
H       -0.093902000      1.556445000     -0.278922000
H        2.086608000      0.442908000      0.322430000
C       -1.306613000     -0.255799000     -0.037950000
H       -1.257913000     -1.334903000     -0.031505000
H       -2.215894000      0.225605000     -0.363317000
	    Tunneling  	Eckart			
	      ImaginaryFrequency[1/cm]  1874.5497
	      WellDepth[kcal/mol]       37.784
          WellDepth[kcal/mol]     	41.097
        End			
        Core	RigidRotor		
      SymmetryFactor				0.5		
     End
     Rotor 	Hindered			! 4_1  
	        Group              	 2 3 7
	        Axis               	 4 1
	        Symmetry           	 3
	        Potential[kcal/mol]	 12
0.003651478
0.144444529
0.458784746
0.869967248
1.274911051
1.589067407
1.701598058
1.599070536
1.29841944
0.892594613
0.43747264
0.132196799
End			
 Frequencies[1/cm]	22 
371.4132
377.7142
702.6718
742.8556
907.7604
932.4036
1044.572
1170.2667
1199.5692
1272.7734
1371.4482
1428.0685
1437.3093
1489.3377
1498.3547
2235.5828
2999.9598
3070.4314
3121.1868
3160.008
3189.9223
3275.8401
! -1874.5497  202.5132		
  ZeroEnergy[kcal/mol]	6.003				
  ElectronicLevels[1/cm]			1			
	0	2			
End			
  Barrier	B4 W1 P1  # C3H7-1 = C2H4 + CH3	
  RRHO
 	  Geometry[angstrom] 10	
C        1.152187000     -1.172265000      0.000000000
H        0.793744000     -1.610409000      0.919686000
H        0.793744000     -1.610409000     -0.919686000
C        0.000000000      0.807320000      0.000000000
H        0.508010000      1.070407000      0.917583000
H        0.508010000      1.070407000     -0.917583000
H        2.163496000     -0.788953000      0.000000000
C       -1.323376000      0.542766000      0.000000000
H       -1.869936000      0.401014000      0.922563000
H       -1.869936000      0.401014000     -0.922563000
    Tunneling  	Eckart			
	      ImaginaryFrequency[1/cm]  476.4176
	      WellDepth[kcal/mol]   8.726    
          WellDepth[kcal/mol]   30.571 	
        End			
        Core	RigidRotor		
      SymmetryFactor				1		
     End
     Rotor 	Hindered !1_4
  Group   2 3 7            
  Axis    1 4           
  Symmetry  3         
  Potential[kcal/mol] 12
0
0.035445502
0.134534899
0.286166922
0.433700681
0.556951077
0.598062362
0.547143731
0.433543804
0.280053097
0.130617985
0.027240187
 End			
 Frequencies[1/cm]	22 
226.7351
356.0085
519.0045
540.3594
809.4239
828.3496
887.431
966.5114
1027.8205
1246.2024
1312.6666
1423.1802
1428.896
1472.4734
1595.092
3104.4266
3150.6513
3161.4867
3230.0096
3255.3721
3263.9488
3273.9213
!-476.4176 	113.5727	
  ZeroEnergy[kcal/mol]	-1.206			
  ElectronicLevels[1/cm]			1			
	0	2			
End			 
 End
 End
 
 
 
 
 
 
 
 
 
	 
