# Supplementary material for: Hierarchical Study of the Reactions of Hydrogen Atoms with Alkenes: A Theoretical Study of the Reactions of Hydrogen Atoms with C2–C4 Alkenes
Source: J Phys Chem A. 2021 Jun 8;125(23):5124–45. doi: 10.1021/acs.jpca.1c03168 (PMC8279655; doi:10.1021/acs.jpca.1c03168)
Supplement: Supplementary file 1 — jp1c03168_si_001.zip [file jp1c03168_si_001.zip › C2-C4_ALKENES+H_SUPPORTING_INFO/H_ADDITION/APPROX_VARIATIONAL/c3h6_rrkm_newextrap_variational.out]

Wells (G - ground energy, D - dissociation limit, kcal/mol):
      Name        G        D
        W1    -31.8     -1.2
        W2    -35.1      2.0

Bimolecular Products (G - ground energy, kcal/mol):
      Name        G
         R      0.0
        P1     -9.9

Well-to-Bimolecular Barriers (H/G - barrier height/well depth, kcal/mol)
      Name        H     Well        G  Product
        B1      3.7       W1    -31.8        R
        B2      2.0       W2    -35.1        R
        B4     -1.2       W1    -31.8       P1

Well-to-Well Barriers (H/G - barrier height/well depth, kcal/mol):
      Name        H     Well       G1     Well       G2
        B3      6.0       W1    -31.8       W2    -35.1

________________________________________________________________________________________

Unimolecular Rate Units: 1/sec;  Bimolecular Rate Units: cm^3/sec

______________________________________________________________________________________

Species-Species Rate Tables:

Temperature = 298 K

High Pressure Rate Coefficients:

From\To            W1           W2            R           P1
W1                ***  9.27309e-12  4.20248e-14  3.89125e-10
W2        1.98426e-14          ***  1.87594e-15          ***
R         3.70774e-14  7.73475e-13          ***          ***
P1         6.0403e-19          ***          ***          ***

Temperature = 298 K    Pressure = 0.01 atm

From\To            W1           W2            R           P1
W1        3.32501e-10  6.37025e-13  1.11329e-14  3.31853e-10
W2        1.36311e-15  3.28259e-15  1.84062e-15  7.88582e-17
R         9.82223e-15  7.58914e-13  7.96596e-13  2.78598e-14
P1        5.15129e-19  5.72062e-23  4.90168e-23  5.15235e-19

Temperature = 298 K    Pressure = 0.1 atm

From\To            W1           W2            R           P1
W1        3.78833e-10  6.66052e-13  3.10898e-14  3.78136e-10
W2        1.42522e-15  3.31347e-15  1.86982e-15  1.84265e-17
R         2.74297e-14  7.70955e-13  8.08066e-13   9.6813e-15
P1        5.86972e-19  1.33672e-23  1.70334e-23  5.87002e-19

Temperature = 298 K    Pressure = 1 atm

From\To            W1           W2            R           P1
W1        3.88065e-10  6.73576e-13  4.02581e-14  3.87351e-10
W2        1.44132e-15  3.31717e-15  1.87328e-15  2.56535e-18
R         3.55186e-14  7.72379e-13  8.09448e-13  1.55028e-15
P1        6.01277e-19  1.86098e-24  2.72757e-24  6.01282e-19

Temperature = 298 K    Pressure = 10 atm

From\To            W1           W2            R           P1
W1        3.89203e-10   6.7466e-13  4.18212e-14  3.88487e-10
W2        1.44364e-15  3.31755e-15  1.87363e-15  2.74537e-19
R         3.68978e-14  7.72525e-13  8.09593e-13  1.70503e-16
P1         6.0304e-19  1.99157e-25  2.99985e-25   6.0304e-19

Temperature = 298 K    Pressure = 100 atm

From\To            W1           W2            R           P1
W1        3.89321e-10  6.74777e-13   4.1995e-14  3.88604e-10
W2        1.44389e-15  3.31759e-15  1.87367e-15  2.76845e-20
R         3.70511e-14   7.7254e-13  8.09608e-13  1.72514e-17
P1        6.03223e-19  2.00832e-26  3.03522e-26  6.03223e-19

Temperature = 298 K    Pressure = 1000 atm

From\To            W1           W2            R           P1
W1        3.89333e-10  6.74788e-13  4.20126e-14  3.88616e-10
W2        1.44392e-15  3.31759e-15  1.87367e-15  2.77085e-21
R         3.70666e-14  7.72541e-13  8.09609e-13  1.72723e-18
P1        6.03241e-19  2.01005e-27   3.0389e-27  6.03241e-19

Temperature = 300 K

High Pressure Rate Coefficients:

From\To            W1           W2            R           P1
W1                ***  1.13928e-11   6.2627e-14  5.51724e-10
W2         2.5294e-14          ***   2.8622e-15          ***
R         3.84397e-14  7.91285e-13          ***          ***
P1         6.6397e-19          ***          ***          ***

Temperature = 300 K    Pressure = 0.01 atm

From\To            W1           W2            R           P1
W1        4.69115e-10  8.90868e-13  1.63009e-14  4.68208e-10
W2        1.97787e-15  4.90402e-15  2.80608e-15   1.2007e-16
R         1.00053e-14  7.75769e-13  8.14857e-13  2.90826e-14
P1        5.63462e-19  6.50847e-23  5.70218e-23  5.63584e-19

Temperature = 300 K    Pressure = 0.1 atm

From\To            W1           W2            R           P1
W1        5.36512e-10  9.33295e-13  4.60297e-14  5.35532e-10
W2        2.07207e-15   4.9532e-15  2.85258e-15  2.85483e-17
R         2.82525e-14  7.88624e-13  8.27101e-13  1.02242e-14
P1        6.44484e-19  1.54745e-23  2.00465e-23   6.4452e-19

Temperature = 300 K    Pressure = 1 atm

From\To            W1           W2            R           P1
W1         5.5013e-10  9.44516e-13  5.99197e-14  5.49125e-10
W2        2.09698e-15  4.95911e-15  2.85811e-15  4.01712e-18
R          3.6778e-14  7.90155e-13  8.28586e-13   1.6531e-15
P1        6.60843e-19  2.17749e-24  3.24122e-24  6.60848e-19

Temperature = 300 K    Pressure = 10 atm

From\To            W1           W2            R           P1
W1         5.5182e-10  9.46152e-13  6.23149e-14  5.50812e-10
W2        2.10062e-15  4.95973e-15  2.85868e-15  4.31229e-19
R         3.82481e-14  7.90311e-13  8.28742e-13  1.82382e-16
P1        6.62873e-19  2.33749e-25  3.57594e-25  6.62873e-19

Temperature = 300 K    Pressure = 100 atm

From\To            W1           W2            R           P1
W1        5.51996e-10  9.46329e-13  6.25821e-14  5.50987e-10
W2        2.10101e-15  4.95979e-15  2.85874e-15  4.35046e-20
R         3.84121e-14  7.90327e-13  8.28758e-13  1.84618e-17
P1        6.63083e-19  2.35818e-26  3.61978e-26  6.63083e-19

Temperature = 300 K    Pressure = 1000 atm

From\To            W1           W2            R           P1
W1        5.52014e-10  9.46347e-13  6.26091e-14  5.51005e-10
W2        2.10105e-15  4.95979e-15  2.85874e-15  4.35443e-21
R         3.84288e-14  7.90329e-13  8.28759e-13  1.84851e-18
P1        6.63104e-19  2.36033e-27  3.62434e-27  6.63104e-19

Temperature = 400 K

High Pressure Rate Coefficients:

From\To            W1           W2            R           P1
W1                ***  2.82963e-07  1.96253e-07   0.00026456
W2        2.53027e-09          ***  2.15529e-08          ***
R         1.60073e-13  1.96593e-12          ***          ***
P1        2.42903e-17          ***          ***          ***

Temperature = 400 K    Pressure = 0.01 atm

From\To            W1           W2            R           P1
W1         0.00015627  1.46411e-07  2.04765e-08  0.000156103
W2        1.30921e-09  2.14982e-08  1.93239e-08  8.65026e-10
R         1.67014e-14  1.76262e-12  1.93309e-12  1.53777e-13
P1        1.43323e-17  8.88186e-21  1.73101e-20  1.43584e-17

Temperature = 400 K    Pressure = 0.1 atm

From\To            W1           W2            R           P1
W1        0.000228746  2.05301e-07  9.44843e-08  0.000228447
W2        1.83582e-09   2.3426e-08  2.11429e-08  4.47259e-10
R         7.70655e-14  1.92853e-12  2.09005e-12  8.44541e-14
P1        2.09746e-17   4.5923e-21  9.50666e-21  2.09887e-17

Temperature = 400 K    Pressure = 1 atm

From\To            W1           W2            R           P1
W1        0.000258123  2.45068e-07   1.6844e-07  0.000257709
W2        2.19141e-09  2.37881e-08  2.14813e-08  1.15388e-10
R         1.37387e-13   1.9594e-12  2.11948e-12  2.26981e-14
P1        2.36613e-17  1.18476e-21  2.55504e-21   2.3665e-17

Temperature = 400 K    Pressure = 10 atm

From\To            W1           W2            R           P1
W1        0.000263926  2.56574e-07  1.92288e-07  0.000263477
W2        2.29431e-09  2.38322e-08  2.15217e-08  1.61449e-11
R         1.56839e-13  1.96309e-12  2.12313e-12  3.20581e-15
P1        2.41909e-17  1.65769e-22  3.60866e-22  2.41914e-17

Temperature = 400 K    Pressure = 100 atm

From\To            W1           W2            R           P1
W1        0.000264637  2.58238e-07  1.95811e-07  0.000264183
W2        2.30918e-09  2.38368e-08  2.15259e-08  1.71983e-12
R         1.59712e-13  1.96347e-12  2.12352e-12  3.41821e-16
P1        2.42557e-17  1.76586e-23  3.84775e-23  2.42557e-17

Temperature = 400 K    Pressure = 1000 atm

From\To            W1           W2            R           P1
W1         0.00026471  2.58416e-07   1.9619e-07  0.000264256
W2        2.31077e-09  2.38372e-08  2.15263e-08  1.73276e-13
R         1.60021e-13   1.9635e-12  2.12356e-12  3.44416e-17
P1        2.42624e-17  1.77914e-24  3.87696e-24  2.42624e-17

Temperature = 500 K

High Pressure Rate Coefficients:

From\To            W1           W2            R           P1
W1                ***   0.00100583   0.00173064     0.740481
W2        2.13562e-05          ***  0.000325239          ***
R         4.14849e-13  3.67188e-12          ***          ***
P1        2.33961e-16          ***          ***          ***

Temperature = 500 K    Pressure = 0.01 atm

From\To            W1           W2            R           P1
W1           0.248543   0.00017153  6.89189e-05     0.248302
W2        3.64202e-06  0.000247358  0.000232331  1.13853e-05
R         1.65194e-14  2.62296e-12  3.09822e-12  4.58742e-13
P1        7.84469e-17  1.69429e-19  6.04664e-19   7.9221e-17

Temperature = 500 K    Pressure = 0.1 atm

From\To            W1           W2            R           P1
W1           0.489505  0.000414754  0.000462791     0.488627
W2        8.80625e-06  0.000318417  0.000299116  1.04954e-05
R         1.10934e-13  3.37696e-12  3.80776e-12  3.19872e-13
P1        1.54385e-16  1.56185e-19  4.21621e-19  1.54962e-16

Temperature = 500 K    Pressure = 1 atm

From\To            W1           W2            R           P1
W1           0.668599  0.000756179   0.00118202     0.666661
W2        1.60555e-05  0.000341636  0.000320727  4.85371e-06
R         2.83342e-13  3.62094e-12  4.03717e-12  1.32885e-13
P1        2.10637e-16  7.22283e-20  1.75155e-19  2.10885e-16

Temperature = 500 K    Pressure = 10 atm

From\To            W1           W2            R           P1
W1           0.730513  0.000952021   0.00161665     0.727945
W2        2.02136e-05  0.000345633  0.000324383  1.03632e-06
R         3.87526e-13  3.66222e-12  4.07698e-12  2.72311e-14
P1            2.3e-16  1.54215e-20  3.58931e-20  2.30052e-16

Temperature = 500 K    Pressure = 100 atm

From\To            W1           W2            R           P1
W1           0.741153  0.000997178   0.00171671     0.738439
W2        2.11724e-05    0.0003461  0.000324799  1.28816e-07
R         4.11511e-13  3.66691e-12  4.08177e-12  3.34039e-15
P1        2.33316e-16  1.91691e-21  4.40295e-21  2.33323e-16

Temperature = 500 K    Pressure = 1000 atm

From\To            W1           W2            R           P1
W1           0.742372    0.0010029   0.00172932      0.73964
W2        2.12938e-05  0.000346148  0.000324841   1.3322e-08
R         4.14533e-13  3.66739e-12  4.08227e-12  3.44647e-16
P1        2.33696e-16  1.98245e-22  4.54277e-22  2.33696e-16

Temperature = 600 K

High Pressure Rate Coefficients:

From\To            W1           W2            R           P1
W1                ***     0.370243     0.786275      154.669
W2          0.0142588          ***     0.213918          ***
R         8.29675e-13  5.86119e-12          ***          ***
P1        1.14208e-15          ***          ***          ***

Temperature = 600 K    Pressure = 0.01 atm

From\To            W1           W2            R           P1
W1            25.6409    0.0165815    0.0117181      25.6126
W2         0.00063866     0.110575     0.104436   0.00550084
R         1.23601e-14   2.8614e-12  3.87918e-12  1.00542e-12
P1         1.8904e-16  1.05475e-18  7.03575e-18   1.9713e-16

Temperature = 600 K    Pressure = 0.1 atm

From\To            W1           W2            R           P1
W1            66.9704    0.0656508     0.104135      66.8006
W2         0.00252848     0.178701     0.168251   0.00792117
R         1.09874e-13  4.60995e-12   5.5184e-12  7.98578e-13
P1        4.93219e-16  1.51883e-18  5.58828e-18  5.00326e-16

Temperature = 600 K    Pressure = 1 atm

From\To            W1           W2            R           P1
W1            117.212     0.186483     0.374799       116.65
W2         0.00718187     0.216208     0.203026   0.00599969
R         3.95484e-13  5.56276e-12   6.4067e-12  4.48457e-13
P1        8.61345e-16  1.15037e-18  3.13821e-18  8.65634e-16

Temperature = 600 K    Pressure = 10 atm

From\To            W1           W2            R           P1
W1            146.649     0.311858     0.658733      145.678
W2          0.0120103     0.226247     0.212196   0.00203997
R         6.95093e-13  5.81402e-12   6.6438e-12  1.34687e-13
P1        1.07569e-15  3.91133e-19  9.42514e-19  1.07703e-15

Temperature = 600 K    Pressure = 100 atm

From\To            W1           W2            R           P1
W1            154.465     0.360563     0.766396      153.338
W2           0.013886      0.22773     0.213513  0.000331176
R         8.08699e-13   5.8501e-12  6.67972e-12  2.09189e-14
P1        1.13225e-15  6.34978e-20  1.46386e-19  1.13246e-15

Temperature = 600 K    Pressure = 1000 atm

From\To            W1           W2            R           P1
W1             155.57     0.368796     0.784258      154.416
W2          0.0142031     0.227893     0.213654  3.67077e-05
R         8.27546e-13  5.85394e-12  6.68378e-12  2.29506e-15
P1        1.14022e-15  7.03812e-21  1.60604e-20  1.14024e-15

Temperature = 700 K

High Pressure Rate Coefficients:

From\To            W1           W2            R           P1
W1                ***       28.861      64.7353       7241.3
W2             1.7211          ***      23.1345          ***
R         1.41643e-12   8.4883e-12          ***          ***
P1        3.74913e-15          ***          ***          ***

Temperature = 700 K    Pressure = 0.01 atm

From\To            W1           W2            R           P1
W1            542.973     0.350007      0.36011      542.263
W2          0.0208853      7.17414       6.7765     0.376757
R         7.86611e-15  2.48605e-12  4.30589e-12  1.81197e-12
P1        2.80207e-16  3.27107e-18  4.28755e-17  3.26353e-16

Temperature = 700 K    Pressure = 0.1 atm

From\To            W1           W2            R           P1
W1            1812.63      2.04164      3.94781      1806.64
W2            0.12179      14.8011      13.9017      0.77761
R         8.63387e-14   5.1006e-12  6.74988e-12  1.56294e-12
P1        9.34907e-16  6.75199e-18   3.6983e-17  9.78642e-16

Temperature = 700 K    Pressure = 1 atm

From\To            W1           W2            R           P1
W1            4109.42      8.53148      19.2089      4081.68
W2           0.508796      21.4077      20.0071     0.891834
R         4.20269e-13  7.34081e-12  8.82715e-12  1.06607e-12
P1        2.11311e-15  7.74345e-18  2.52257e-17  2.14608e-15

Temperature = 700 K    Pressure = 10 atm

From\To            W1           W2            R           P1
W1            6246.24      19.6603      44.7739      6181.81
W2            1.17243      24.1802      22.5355     0.472337
R         9.79665e-13   8.2685e-12   9.6902e-12  4.42033e-13
P1        3.20057e-15  4.10091e-18  1.04595e-17  3.21513e-15

Temperature = 700 K    Pressure = 100 atm

From\To            W1           W2            R           P1
W1            7137.21       26.825      60.5095      7049.87
W2            1.59968      24.7481      23.0404     0.107978
R         1.32397e-12  8.45377e-12  9.86953e-12  9.17844e-14
P1        3.65001e-15  9.37471e-19  2.17184e-18  3.65312e-15

Temperature = 700 K    Pressure = 1000 atm

From\To            W1           W2            R           P1
W1            7307.55      28.5795      64.2329      7214.73
W2            1.70431      24.8193      23.1013    0.0136707
R         1.40544e-12  8.47612e-12  9.89287e-12   1.1305e-14
P1        3.73537e-15  1.18688e-19  2.67502e-19  3.73576e-15

Temperature = 800 K

High Pressure Rate Coefficients:

From\To            W1           W2            R           P1
W1                ***      804.059      1819.19       132191
W2            67.0628          ***      802.177          ***
R         2.17789e-12  1.15142e-11          ***          ***
P1        9.54709e-15          ***          ***          ***

Temperature = 800 K    Pressure = 0.01 atm

From\To            W1           W2            R           P1
W1            4265.36       2.7506      3.81408       4258.8
W2           0.229919      135.479       127.84      7.40916
R         4.53935e-15  1.83391e-12  4.70178e-12  2.86333e-12
P1        3.05512e-16  6.41385e-18  1.72736e-16  4.84661e-16

Temperature = 800 K    Pressure = 0.1 atm

From\To            W1           W2            R           P1
W1            17487.3      21.7544      48.9785      17416.6
W2            1.81672      352.939      330.542      20.5798
R         5.85087e-14  4.74401e-12   7.4158e-12  2.61328e-12
P1        1.25497e-15  1.78243e-17  1.57651e-16  1.43044e-15

Temperature = 800 K    Pressure = 1 atm

From\To            W1           W2            R           P1
W1            50523.1      126.067      307.598      50089.5
W2            10.5178      630.131      586.012      33.6009
R         3.68084e-13  8.41138e-12  1.08036e-11  2.02414e-12
P1        3.61587e-15  2.91025e-17   1.2211e-16  3.76708e-15

Temperature = 800 K    Pressure = 10 atm

From\To            W1           W2            R           P1
W1            96260.6      400.416      950.455      94909.7
W2             33.398       806.97      746.978      26.5935
R         1.13781e-12  1.07219e-11   1.2934e-11  1.07421e-12
P1        6.85425e-15  2.30301e-17  6.48037e-17  6.94209e-15

Temperature = 800 K    Pressure = 100 atm

From\To            W1           W2            R           P1
W1             125532      681.644      1567.35       123283
W2            56.8528      859.239       793.57      8.81564
R          1.8764e-12  1.13907e-11  1.35667e-11  2.99566e-13
P1        8.90372e-15  7.63378e-18  1.80719e-17  8.92943e-15

Temperature = 800 K    Pressure = 1000 atm

From\To            W1           W2            R           P1
W1             133497      784.892      1782.66       130929
W2            65.4641      867.291      800.464       1.3631
R         2.13416e-12  1.14896e-11  1.36675e-11  4.37272e-14
P1        9.45594e-15  1.18033e-18  2.63793e-18  9.45976e-15

Temperature = 900 K

High Pressure Rate Coefficients:

From\To            W1           W2            R           P1
W1                ***      11057.6      24854.2  1.28246e+06
W2            1203.02          ***      12953.4          ***
R         3.11174e-12  1.49065e-11          ***          ***
P1         2.0437e-14          ***          ***          ***

Temperature = 900 K    Pressure = 0.01 atm

From\To            W1           W2            R           P1
W1              17565      11.1798      20.1884      17533.6
W2            1.22434      1113.46      1049.37       62.862
R         2.48119e-15   1.2048e-12  5.34231e-12  4.13503e-12
P1         2.7361e-16  9.19166e-18  5.26316e-16  8.09118e-16

Temperature = 900 K    Pressure = 0.1 atm

From\To            W1           W2            R           P1
W1            84953.7      112.205      291.187      84550.3
W2            12.2603       3578.3      3342.61      223.431
R         3.61506e-14  3.84443e-12   7.7994e-12  3.91882e-12
P1        1.33535e-15  3.27336e-17  4.98797e-16  1.86689e-15

Temperature = 900 K    Pressure = 1 atm

From\To            W1           W2            R           P1
W1             303302      853.791      2253.16       300195
W2            93.0131      7943.47      7356.59      493.867
R         2.81425e-13  8.46517e-12  1.20558e-11  3.30925e-12
P1        4.77204e-15  7.23869e-17  4.21209e-16  5.26563e-15

Temperature = 900 K    Pressure = 10 atm

From\To            W1           W2            R           P1
W1             727121      3663.56      9039.93       714418
W2            398.668        12006      11047.6      559.681
R         1.13141e-12  1.27133e-11  1.59496e-11  2.10481e-12
P1        1.13808e-14  8.20125e-17  2.67906e-16  1.17307e-14

Temperature = 900 K    Pressure = 100 atm

From\To            W1           W2            R           P1
W1        1.12863e+06       8053.4      18736.2  1.10184e+06
W2            876.191      13745.9        12601      268.758
R         2.34572e-12   1.4501e-11  1.76135e-11  7.66774e-13
P1        1.75583e-14  3.93708e-17  9.75969e-17  1.76952e-14

Temperature = 900 K    Pressure = 1000 atm

From\To            W1           W2            R           P1
W1         1.2867e+06      10477.3      23737.6  1.25249e+06
W2            1139.89      14093.7      12900.3      53.5686
R         2.97195e-12  1.48454e-11  1.79552e-11  1.37861e-13
P1        1.99593e-14  7.84657e-18  1.75473e-17  1.99847e-14

Temperature = 1000 K

High Pressure Rate Coefficients:

From\To            W1           W2            R           P1
W1                ***      91950.6       204333  7.97187e+06
W2            12412.9          ***       122031          ***
R         4.21304e-12  1.86385e-11          ***          ***
P1        3.86201e-14          ***          ***          ***

Temperature = 1000 K    Pressure = 0.01 atm

From\To            W1           W2            R           P1
W1            47213.8      29.0904       67.437      47117.3
W2            3.99205      5116.14       4815.7      296.448
R         1.32379e-15  7.30043e-13  6.33729e-12  5.60592e-12
P1         2.1606e-16    1.057e-17  1.31717e-15   1.5438e-15

Temperature = 1000 K    Pressure = 0.1 atm

From\To            W1           W2            R           P1
W1             259599      351.294      1055.42       258193
W2            47.9998      19731.4      18391.1      1292.34
R         2.11987e-14  2.80239e-12  8.26322e-12  5.43963e-12
P1        1.21642e-15  4.63416e-17   1.2781e-15  2.54086e-15

Temperature = 1000 K    Pressure = 1 atm

From\To            W1           W2            R           P1
W1         1.1033e+06      3336.82      9620.33  1.09034e+06
W2            452.536      53962.1      49806.7      3702.81
R         1.96485e-13  7.60397e-12  1.26763e-11  4.87589e-12
P1        5.23028e-15  1.33068e-16  1.14564e-15    6.509e-15

Temperature = 1000 K    Pressure = 10 atm

From\To            W1           W2            R           P1
W1        3.27069e+06      18727.1      48460.6  3.20351e+06
W2            2530.62      98557.5      90254.4      5772.57
R         9.97256e-13  1.37845e-11  1.83178e-11  3.53603e-12
P1        1.54887e-14  2.07429e-16   8.3083e-16   1.6527e-14

Temperature = 1000 K    Pressure = 100 atm

From\To            W1           W2            R           P1
W1         6.1844e+06      53795.3       127211   6.0034e+06
W2            7262.87       125837       114624      3950.05
R         2.62246e-12  1.75072e-11   2.1744e-11  1.61432e-12
P1        2.90787e-14  1.41828e-16  3.79303e-16  2.95999e-14

Temperature = 1000 K    Pressure = 1000 atm

From\To            W1           W2            R           P1
W1        7.83625e+06      82548.9       186348  7.56736e+06
W2            11143.7       133144       120950      1051.13
R          3.8422e-12  1.84733e-11  2.26793e-11  3.63786e-13
P1        3.66603e-14  3.77258e-17  8.54757e-17  3.67835e-14

Temperature = 1100 K

High Pressure Rate Coefficients:

From\To            W1           W2            R           P1
W1                ***       527884  1.15858e+06  3.57889e+07
W2            85199.4          ***       774734          ***
R         5.47566e-12  2.26863e-11          ***          ***
P1        6.64963e-14          ***          ***          ***

Temperature = 1100 K    Pressure = 0.01 atm

From\To            W1           W2            R           P1
W1                ***          ***          ***          ***
W2                ***      15631.6      14696.4       937.81
R                 ***  4.21179e-13   7.6814e-12  7.26015e-12
P1                ***   1.0566e-17  2.85421e-15  2.86477e-15

Temperature = 1100 K    Pressure = 0.1 atm

From\To            W1           W2            R           P1
W1             584843      787.103      2758.75       581297
W2            130.647      70110.7      65224.2      4755.85
R         1.22016e-14  1.89413e-12  9.04836e-12  7.14203e-12
P1        1.00605e-15  5.44486e-17  2.80777e-15  3.86826e-15

Temperature = 1100 K    Pressure = 1 atm

From\To            W1           W2            R           P1
W1        2.84173e+06      8883.52      28376.7  2.80447e+06
W2            1452.19       231251       212859      16939.8
R         1.30259e-13  6.22046e-12  1.30173e-11  6.66662e-12
P1        5.05373e-15  1.95361e-16  2.62087e-15  7.86996e-15

Temperature = 1100 K    Pressure = 10 atm

From\To            W1           W2            R           P1
W1        1.00786e+07      62513.9       171986  9.84411e+06
W2            10125.9       513465       468410      34929.5
R         8.06422e-13  1.37129e-11  1.98354e-11  5.31608e-12
P1        1.81413e-14  4.03404e-16  2.08993e-15  2.06346e-14

Temperature = 1100 K    Pressure = 100 atm

From\To            W1           W2            R           P1
W1        2.32189e+07       232389       564089  2.24224e+07
W2            37526.7       754577       683808      33242.6
R         2.66331e-12  2.00236e-11  2.55981e-11  2.91121e-12
P1        4.16184e-14  3.83354e-16  1.14449e-15  4.31462e-14

Temperature = 1100 K    Pressure = 1000 atm

From\To            W1           W2            R           P1
W1        3.37395e+07       434601       981711  3.23232e+07
W2            70145.8       842290       760125      12019.7
R         4.63953e-12  2.22585e-11  2.77188e-11  8.20776e-13
P1        6.00543e-14  1.38432e-16  3.22674e-16  6.05154e-14

Temperature = 1200 K

High Pressure Rate Coefficients:

From\To            W1           W2            R           P1
W1                ***  2.28903e+06  4.96401e+06  1.25738e+08
W2             429363          ***  3.65135e+06          ***
R         6.89301e-12  2.70307e-11          ***          ***
P1        1.06581e-13          ***          ***          ***

Temperature = 1200 K    Pressure = 0.01 atm

From\To            W1           W2            R           P1
W1                ***          ***          ***          ***
W2                ***      35673.9      33502.2      2177.29
R                 ***  2.35661e-13  9.31846e-12  9.08276e-12
P1                ***  9.34909e-18  5.54443e-15  5.55378e-15

Temperature = 1200 K    Pressure = 0.1 atm

From\To            W1           W2            R           P1
W1                ***          ***          ***          ***
W2                ***       180897       168014      12946.7
R                 ***  1.21513e-12  1.02263e-11  9.01073e-12
P1                ***  5.71582e-17  5.50046e-15  5.55764e-15

Temperature = 1200 K    Pressure = 1 atm

From\To            W1           W2            R           P1
W1        5.80111e+06      18139.5      65241.6  5.71773e+06
W2            3503.65       700907       643703      53700.5
R         8.44334e-14  4.73112e-12  1.34469e-11  8.63132e-12
P1        4.49912e-15  2.42576e-16  5.26885e-15  1.00106e-14

Temperature = 1200 K    Pressure = 10 atm

From\To            W1           W2            R           P1
W1        2.36852e+07       153236       455420  2.30766e+07
W2              29032  1.87625e+06  1.70638e+06       140829
R         6.17384e-13  1.26169e-11  2.06061e-11  7.37172e-12
P1        1.90773e-14  6.40279e-16  4.49995e-15  2.42175e-14

Temperature = 1200 K    Pressure = 100 atm

From\To            W1           W2            R           P1
W1        6.52021e+07       718014  1.81165e+06  6.26725e+07
W2             134938  3.24103e+06  2.92512e+06       180972
R         2.50506e-12  2.16527e-11  2.88116e-11  4.65385e-12
P1        5.28935e-14  8.21556e-16  2.84087e-15   5.6556e-14

Temperature = 1200 K    Pressure = 1000 atm

From\To            W1           W2            R           P1
W1        1.10643e+08  1.66343e+06  3.78729e+06  1.05192e+08
W2             312063  3.91565e+06   3.5144e+06      89190.2
R          5.2576e-12  2.60168e-11  3.28891e-11  1.61466e-12
P1        8.91411e-14  4.03646e-16  9.85645e-16  9.05303e-14

Temperature = 1300 K

High Pressure Rate Coefficients:

From\To            W1           W2            R           P1
W1                ***  7.98484e+06  1.71257e+07  3.65568e+08
W2        1.70257e+06          ***  1.36662e+07          ***
R         8.45857e-12  3.16563e-11          ***          ***
P1        1.61445e-13          ***          ***          ***

Temperature = 1300 K    Pressure = 0.01 atm

From\To            W1           W2            R           P1
W1                ***          ***          ***          ***
W2                ***          ***          ***          ***
R                 ***          ***  1.10705e-11  1.10705e-11
P1                ***          ***  9.89865e-15  9.89865e-15

Temperature = 1300 K    Pressure = 0.1 atm

From\To            W1           W2            R           P1
W1                ***          ***          ***          ***
W2                ***       373665       346545      27263.2
R                 ***  7.59499e-13  1.17753e-11  1.10155e-11
P1                ***  5.34259e-17  9.84947e-15  9.90291e-15

Temperature = 1300 K    Pressure = 1 atm

From\To            W1           W2            R           P1
W1                ***          ***          ***          ***
W2                ***  1.64738e+06  1.51017e+06       138621
R                 ***  3.42627e-12  1.42139e-11  1.07847e-11
P1                ***  2.81212e-16  9.64309e-15  9.92455e-15

Temperature = 1300 K    Pressure = 10 atm

From\To            W1           W2            R           P1
W1        4.59689e+07       301193       980818  4.46869e+07
W2            65673.2  5.20318e+06  4.72039e+06       417111
R         4.57803e-13  1.08842e-11  2.09726e-11  9.63062e-12
P1        1.85948e-14  8.71019e-16  8.61117e-15   2.8077e-14

Temperature = 1300 K    Pressure = 100 atm

From\To            W1           W2            R           P1
W1        1.46884e+08  1.71824e+06  4.56729e+06  1.40598e+08
W2             368339  1.06328e+07  9.56556e+06       698921
R          2.2266e-12  2.21478e-11  3.11605e-11  6.78607e-12
P1        6.12563e-14  1.46135e-15  6.06773e-15  6.87853e-14

Temperature = 1300 K    Pressure = 1000 atm

From\To            W1           W2            R           P1
W1        2.91666e+08  4.92547e+06  1.14057e+07  2.75335e+08
W2        1.05083e+06  1.42472e+07  1.27312e+07       465147
R         5.62674e-12  2.94902e-11  3.79417e-11  2.82482e-12
P1        1.21447e-13  9.67235e-16  2.52579e-15   1.2494e-13

Temperature = 1400 K

High Pressure Rate Coefficients:

From\To            W1           W2            R           P1
W1                ***  2.34488e+07  4.97927e+07  9.15491e+08
W2        5.58444e+06          ***  4.26307e+07          ***
R          1.0166e-11  3.65467e-11          ***          ***
P1        2.33667e-13          ***          ***          ***

Temperature = 1400 K    Pressure = 0.01 atm

From\To            W1           W2            R           P1
W1                ***          ***          ***          ***
W2                ***          ***          ***          ***
R                 ***          ***   1.3192e-11   1.3192e-11
P1                ***          ***  1.64919e-14  1.64919e-14

Temperature = 1400 K    Pressure = 0.1 atm

From\To            W1           W2            R           P1
W1                ***          ***          ***          ***
W2                ***          ***          ***          ***
R                 ***          ***  1.31923e-11  1.31923e-11
P1                ***          ***  1.64922e-14  1.64922e-14

Temperature = 1400 K    Pressure = 1 atm

From\To            W1           W2            R           P1
W1                ***          ***          ***          ***
W2                ***  3.21997e+06  2.94693e+06       276173
R                 ***   2.4065e-12  1.53964e-11  1.29875e-11
P1                ***  2.81939e-16  1.62362e-14  1.65184e-14

Temperature = 1400 K    Pressure = 10 atm

From\To            W1           W2            R           P1
W1                ***          ***          ***          ***
W2                ***  1.16753e+07  1.05745e+07  1.12313e+06
R                 ***   8.9432e-12  2.13015e-11  1.23412e-11
P1                ***  1.18746e-15  1.54282e-14  1.66179e-14

Temperature = 1400 K    Pressure = 100 atm

From\To            W1           W2            R           P1
W1        2.80633e+08   3.3917e+06  9.61804e+06  2.67623e+08
W2             817658  2.80219e+07  2.51443e+07  2.05996e+06
R         1.90273e-12  2.15174e-11  3.26503e-11  9.23017e-12
P1         6.6083e-14  2.24311e-15   1.1539e-14  7.98651e-14

Temperature = 1400 K    Pressure = 1000 atm

From\To            W1           W2            R           P1
W1         6.4499e+08  1.18553e+07  2.82002e+07  6.04934e+08
W2        2.82818e+06  4.24172e+07  3.77734e+07   1.8156e+06
R           5.735e-12  3.23803e-11  4.25983e-11  4.48296e-12
P1        1.53774e-13  1.96288e-15  5.60432e-15  1.61341e-13

Temperature = 1500 K

High Pressure Rate Coefficients:

From\To            W1           W2            R           P1
W1                ***  5.99527e+07  1.26173e+08  2.03392e+09
W2         1.5722e+07          ***  1.14865e+08          ***
R         1.20094e-11  4.16911e-11          ***          ***
P1        3.25804e-13          ***          ***          ***

Temperature = 1500 K    Pressure = 0.01 atm

From\To            W1           W2            R           P1
W1                ***          ***          ***          ***
W2                ***          ***          ***          ***
R                 ***          ***  1.54495e-11  1.54495e-11
P1                ***          ***  2.60006e-14  2.60006e-14

Temperature = 1500 K    Pressure = 0.1 atm

From\To            W1           W2            R           P1
W1                ***          ***          ***          ***
W2                ***          ***          ***          ***
R                 ***          ***  1.54497e-11  1.54497e-11
P1                ***          ***  2.60009e-14  2.60009e-14

Temperature = 1500 K    Pressure = 1 atm

From\To            W1           W2            R           P1
W1                ***          ***          ***          ***
W2                ***  5.50991e+06  5.03544e+06       480553
R                 ***  1.66049e-12  1.69685e-11  1.53061e-11
P1                ***   2.6669e-16  2.57593e-14  2.60263e-14

Temperature = 1500 K    Pressure = 10 atm

From\To            W1           W2            R           P1
W1                ***          ***          ***          ***
W2                ***   2.2326e+07  2.01859e+07  2.18896e+06
R                 ***  7.09453e-12  2.18716e-11  1.47615e-11
P1                ***  1.29474e-15  2.48427e-14  2.61403e-14

Temperature = 1500 K    Pressure = 100 atm

From\To            W1           W2            R           P1
W1        4.74217e+08  5.79431e+06  1.77106e+07  4.50712e+08
W2        1.55563e+06  6.18846e+07  5.54127e+07   4.9162e+06
R         1.58233e-12  2.00002e-11  3.34904e-11   1.1908e-11
P1        6.75062e-14   3.0701e-15  2.00404e-14  9.06167e-14

Temperature = 1500 K    Pressure = 1000 atm

From\To            W1           W2            R           P1
W1        1.23945e+09  2.41633e+07  5.96347e+07  1.15565e+09
W2        6.36271e+06  1.06818e+08  9.48679e+07  5.58701e+06
R         5.61806e-12  3.44215e-11  4.66154e-11  6.57588e-12
P1        1.83133e-13  3.46855e-15  1.10668e-14  1.97669e-13

Temperature = 1600 K

High Pressure Rate Coefficients:

From\To            W1           W2            R           P1
W1                ***  1.36883e+08  2.85782e+08  4.09871e+09
W2        3.90683e+07          ***  2.74606e+08          ***
R         1.39833e-11   4.7077e-11          ***          ***
P1        4.40373e-13          ***          ***          ***

Temperature = 1600 K    Pressure = 0.01 atm

From\To            W1           W2            R           P1
W1                ***          ***          ***          ***
W2                ***          ***          ***          ***
R                 ***          ***  1.78322e-11  1.78322e-11
P1                ***          ***  3.91566e-14  3.91566e-14

Temperature = 1600 K    Pressure = 0.1 atm

From\To            W1           W2            R           P1
W1                ***          ***          ***          ***
W2                ***          ***          ***          ***
R                 ***          ***  1.78324e-11  1.78324e-11
P1                ***          ***  3.91569e-14  3.91569e-14

Temperature = 1600 K    Pressure = 1 atm

From\To            W1           W2            R           P1
W1                ***          ***          ***          ***
W2                ***          ***          ***          ***
R                 ***          ***  1.78333e-11  1.78333e-11
P1                ***          ***  3.91589e-14  3.91589e-14

Temperature = 1600 K    Pressure = 10 atm

From\To            W1           W2            R           P1
W1                ***          ***          ***          ***
W2                ***  3.78734e+07  3.41919e+07  3.77525e+06
R                 ***  5.49571e-12  2.27997e-11  1.72904e-11
P1                ***  1.33243e-15  3.79669e-14  3.93026e-14

Temperature = 1600 K    Pressure = 100 atm

From\To            W1           W2            R           P1
W1                ***          ***          ***          ***
W2                ***   1.1869e+08  1.06253e+08  1.29491e+07
R                 ***   1.7956e-11  3.39337e-11  1.59003e-11
P1                ***  4.80516e-15  3.49144e-14  3.97403e-14

Temperature = 1600 K    Pressure = 1000 atm

From\To            W1           W2            R           P1
W1         2.1311e+09  4.31482e+07  1.11502e+08  1.97645e+09
W2        1.24201e+07  2.33651e+08  2.07073e+08  1.41582e+07
R         5.33466e-12   3.5458e-11   4.9852e-11   9.0593e-12
P1        2.07365e-13  5.47135e-15  1.98927e-14  2.32729e-13

Temperature = 1700 K

High Pressure Rate Coefficients:

From\To            W1           W2            R           P1
W1                ***   2.8459e+08  5.89924e+08  7.62056e+09
W2        8.75522e+07          ***  5.94662e+08          ***
R         1.60824e-11   5.2696e-11          ***          ***
P1        5.79834e-13          ***          ***          ***

Temperature = 1700 K    Pressure = 0.01 atm

From\To            W1           W2            R           P1
W1                ***          ***          ***          ***
W2                ***          ***          ***          ***
R                 ***          ***  2.03306e-11  2.03306e-11
P1                ***          ***  5.67431e-14  5.67431e-14

Temperature = 1700 K    Pressure = 0.1 atm

From\To            W1           W2            R           P1
W1                ***          ***          ***          ***
W2                ***          ***          ***          ***
R                 ***          ***  2.03307e-11  2.03307e-11
P1                ***          ***  5.67435e-14  5.67435e-14

Temperature = 1700 K    Pressure = 1 atm

From\To            W1           W2            R           P1
W1                ***          ***          ***          ***
W2                ***          ***          ***          ***
R                 ***          ***  2.03314e-11  2.03314e-11
P1                ***          ***  5.67454e-14  5.67454e-14

Temperature = 1700 K    Pressure = 10 atm

From\To            W1           W2            R           P1
W1                ***          ***          ***          ***
W2                ***          ***          ***          ***
R                 ***          ***  2.03354e-11  2.03354e-11
P1                ***          ***  5.67564e-14  5.67564e-14

Temperature = 1700 K    Pressure = 100 atm

From\To            W1           W2            R           P1
W1                ***          ***          ***          ***
W2                ***  2.03781e+08  1.82154e+08  2.26147e+07
R                 ***  1.56592e-11  3.43508e-11  1.86157e-11
P1                ***  5.42606e-15  5.19567e-14  5.74091e-14

Temperature = 1700 K    Pressure = 1000 atm

From\To            W1           W2            R           P1
W1        3.35654e+09  6.93904e+07  1.89219e+08  3.09793e+09
W2        2.16791e+07  4.54002e+08  4.01673e+08  3.06496e+07
R          4.9439e-12  3.54764e-11  5.22945e-11  1.18741e-11
P1         2.2524e-13  7.87186e-15  3.31409e-14  2.66253e-13

Temperature = 1800 K

High Pressure Rate Coefficients:

From\To            W1           W2            R           P1
W1                ***  5.47076e+08  1.12677e+09  1.32471e+10
W2        1.79945e+08          ***   1.1854e+09          ***
R         1.83019e-11  5.85372e-11          ***          ***
P1        7.46586e-13          ***          ***          ***

Temperature = 1800 K    Pressure = 0.01 atm

From\To            W1           W2            R           P1
W1                ***          ***          ***          ***
W2                ***          ***          ***          ***
R                 ***          ***  2.29365e-11  2.29365e-11
P1                ***          ***  7.95838e-14  7.95838e-14

Temperature = 1800 K    Pressure = 0.1 atm

From\To            W1           W2            R           P1
W1                ***          ***          ***          ***
W2                ***          ***          ***          ***
R                 ***          ***  2.29366e-11  2.29366e-11
P1                ***          ***   7.9584e-14   7.9584e-14

Temperature = 1800 K    Pressure = 1 atm

From\To            W1           W2            R           P1
W1                ***          ***          ***          ***
W2                ***          ***          ***          ***
R                 ***          ***  2.29371e-11  2.29371e-11
P1                ***          ***  7.95858e-14  7.95858e-14

Temperature = 1800 K    Pressure = 10 atm

From\To            W1           W2            R           P1
W1                ***          ***          ***          ***
W2                ***          ***          ***          ***
R                 ***          ***  2.29402e-11  2.29402e-11
P1                ***          ***  7.95967e-14  7.95967e-14

Temperature = 1800 K    Pressure = 100 atm

From\To            W1           W2            R           P1
W1                ***          ***          ***          ***
W2                ***   3.2065e+08  2.86254e+08  3.61182e+07
R                 ***  1.33632e-11  3.48854e-11  2.14503e-11
P1                ***  5.85037e-15  7.44272e-14   8.0309e-14

Temperature = 1800 K    Pressure = 1000 atm

From\To            W1           W2            R           P1
W1        4.93394e+09  1.02745e+08   2.9745e+08  4.53374e+09
W2         3.4663e+07  7.99105e+08  7.06009e+08  5.84329e+07
R         4.49599e-12  3.45902e-11  5.40419e-11  1.49557e-11
P1        2.36393e-13  1.05154e-14  5.18923e-14  2.98801e-13

Temperature = 1900 K

High Pressure Rate Coefficients:

From\To            W1           W2            R           P1
W1                ***  9.84216e+08  2.01545e+09  2.17575e+10
W2        3.43751e+08          ***  2.20323e+09          ***
R         2.06377e-11  6.45945e-11          ***          ***
P1        9.42961e-13          ***          ***          ***

Temperature = 1900 K    Pressure = 0.01 atm

From\To            W1           W2            R           P1
W1                ***          ***          ***          ***
W2                ***          ***          ***          ***
R                 ***          ***  2.56425e-11  2.56425e-11
P1                ***          ***  1.08531e-13  1.08531e-13

Temperature = 1900 K    Pressure = 0.1 atm

From\To            W1           W2            R           P1
W1                ***          ***          ***          ***
W2                ***          ***          ***          ***
R                 ***          ***  2.56426e-11  2.56426e-11
P1                ***          ***  1.08532e-13  1.08532e-13

Temperature = 1900 K    Pressure = 1 atm

From\To            W1           W2            R           P1
W1                ***          ***          ***          ***
W2                ***          ***          ***          ***
R                 ***          ***  2.56429e-11  2.56429e-11
P1                ***          ***  1.08533e-13  1.08533e-13

Temperature = 1900 K    Pressure = 10 atm

From\To            W1           W2            R           P1
W1                ***          ***          ***          ***
W2                ***          ***          ***          ***
R                 ***          ***  2.56454e-11  2.56454e-11
P1                ***          ***  1.08544e-13  1.08544e-13

Temperature = 1900 K    Pressure = 100 atm

From\To            W1           W2            R           P1
W1                ***          ***          ***          ***
W2                ***  4.71135e+08  4.20138e+08  5.37755e+07
R                 ***  1.12139e-11  3.56585e-11  2.43784e-11
P1                ***  6.07499e-15  1.03181e-13  1.09292e-13

Temperature = 1900 K    Pressure = 1000 atm

From\To            W1           W2            R           P1
W1                ***          ***          ***          ***
W2                ***  1.29461e+09  1.14769e+09  1.58937e+08
R                 ***  3.30824e-11  5.50354e-11  2.16459e-11
P1                ***  1.93905e-14  9.16159e-14  1.11186e-13

Temperature = 2000 K

High Pressure Rate Coefficients:

From\To            W1           W2            R           P1
W1                ***  1.67329e+09  3.40872e+09  3.40496e+10
W2        6.16932e+08          ***  3.85765e+09          ***
R         2.30855e-11  7.08607e-11          ***          ***
P1        1.17122e-12          ***          ***          ***

Temperature = 2000 K    Pressure = 0.01 atm

From\To            W1           W2            R           P1
W1                ***          ***          ***          ***
W2                ***          ***          ***          ***
R                 ***          ***  2.84423e-11  2.84423e-11
P1                ***          ***  1.44459e-13  1.44459e-13

Temperature = 2000 K    Pressure = 0.1 atm

From\To            W1           W2            R           P1
W1                ***          ***          ***          ***
W2                ***          ***          ***          ***
R                 ***          ***  2.84424e-11  2.84424e-11
P1                ***          ***  1.44459e-13  1.44459e-13

Temperature = 2000 K    Pressure = 1 atm

From\To            W1           W2            R           P1
W1                ***          ***          ***          ***
W2                ***          ***          ***          ***
R                 ***          ***  2.84427e-11  2.84427e-11
P1                ***          ***  1.44461e-13  1.44461e-13

Temperature = 2000 K    Pressure = 10 atm

From\To            W1           W2            R           P1
W1                ***          ***          ***          ***
W2                ***          ***          ***          ***
R                 ***          ***  2.84446e-11  2.84446e-11
P1                ***          ***  1.44471e-13  1.44471e-13

Temperature = 2000 K    Pressure = 100 atm

From\To            W1           W2            R           P1
W1                ***          ***          ***          ***
W2                ***          ***          ***          ***
R                 ***          ***  2.84554e-11  2.84554e-11
P1                ***          ***  1.44526e-13  1.44526e-13

Temperature = 2000 K    Pressure = 1000 atm

From\To            W1           W2            R           P1
W1                ***          ***          ***          ***
W2                ***  1.96268e+09  1.73823e+09  2.44422e+08
R                 ***    3.096e-11   5.5919e-11  2.46441e-11
P1                ***  2.21113e-14  1.25168e-13  1.47504e-13

______________________________________________________________________________________

High Pressure Rate Coefficients (Temperature-Species Rate Tables):

   T(K)       W1->W1       W1->W2        W1->R       W1->P1
    298          ***  9.27309e-12  4.20248e-14  3.89125e-10
    300          ***  1.13928e-11   6.2627e-14  5.51724e-10
    400          ***  2.82963e-07  1.96253e-07   0.00026456
    500          ***   0.00100583   0.00173064     0.740481
    600          ***     0.370243     0.786275      154.669
    700          ***       28.861      64.7353       7241.3
    800          ***      804.059      1819.19       132191
    900          ***      11057.6      24854.2  1.28246e+06
   1000          ***      91950.6       204333  7.97187e+06
   1100          ***       527884  1.15858e+06  3.57889e+07
   1200          ***  2.28903e+06  4.96401e+06  1.25738e+08
   1300          ***  7.98484e+06  1.71257e+07  3.65568e+08
   1400          ***  2.34488e+07  4.97927e+07  9.15491e+08
   1500          ***  5.99527e+07  1.26173e+08  2.03392e+09
   1600          ***  1.36883e+08  2.85782e+08  4.09871e+09
   1700          ***   2.8459e+08  5.89924e+08  7.62056e+09
   1800          ***  5.47076e+08  1.12677e+09  1.32471e+10
   1900          ***  9.84216e+08  2.01545e+09  2.17575e+10
   2000          ***  1.67329e+09  3.40872e+09  3.40496e+10

   T(K)       W2->W1       W2->W2        W2->R       W2->P1
    298  1.98426e-14          ***  1.87594e-15          ***
    300   2.5294e-14          ***   2.8622e-15          ***
    400  2.53027e-09          ***  2.15529e-08          ***
    500  2.13562e-05          ***  0.000325239          ***
    600    0.0142588          ***     0.213918          ***
    700       1.7211          ***      23.1345          ***
    800      67.0628          ***      802.177          ***
    900      1203.02          ***      12953.4          ***
   1000      12412.9          ***       122031          ***
   1100      85199.4          ***       774734          ***
   1200       429363          ***  3.65135e+06          ***
   1300  1.70257e+06          ***  1.36662e+07          ***
   1400  5.58444e+06          ***  4.26307e+07          ***
   1500   1.5722e+07          ***  1.14865e+08          ***
   1600  3.90683e+07          ***  2.74606e+08          ***
   1700  8.75522e+07          ***  5.94662e+08          ***
   1800  1.79945e+08          ***   1.1854e+09          ***
   1900  3.43751e+08          ***  2.20323e+09          ***
   2000  6.16932e+08          ***  3.85765e+09          ***

   T(K)        R->W1        R->W2         R->R        R->P1
    298  3.70774e-14  7.73475e-13          ***          ***
    300  3.84397e-14  7.91285e-13          ***          ***
    400  1.60073e-13  1.96593e-12          ***          ***
    500  4.14849e-13  3.67188e-12          ***          ***
    600  8.29675e-13  5.86119e-12          ***          ***
    700  1.41643e-12   8.4883e-12          ***          ***
    800  2.17789e-12  1.15142e-11          ***          ***
    900  3.11174e-12  1.49065e-11          ***          ***
   1000  4.21304e-12  1.86385e-11          ***          ***
   1100  5.47566e-12  2.26863e-11          ***          ***
   1200  6.89301e-12  2.70307e-11          ***          ***
   1300  8.45857e-12  3.16563e-11          ***          ***
   1400   1.0166e-11  3.65467e-11          ***          ***
   1500  1.20094e-11  4.16911e-11          ***          ***
   1600  1.39833e-11   4.7077e-11          ***          ***
   1700  1.60824e-11   5.2696e-11          ***          ***
   1800  1.83019e-11  5.85372e-11          ***          ***
   1900  2.06377e-11  6.45945e-11          ***          ***
   2000  2.30855e-11  7.08607e-11          ***          ***

   T(K)       P1->W1       P1->W2        P1->R       P1->P1
    298   6.0403e-19          ***          ***          ***
    300   6.6397e-19          ***          ***          ***
    400  2.42903e-17          ***          ***          ***
    500  2.33961e-16          ***          ***          ***
    600  1.14208e-15          ***          ***          ***
    700  3.74913e-15          ***          ***          ***
    800  9.54709e-15          ***          ***          ***
    900   2.0437e-14          ***          ***          ***
   1000  3.86201e-14          ***          ***          ***
   1100  6.64963e-14          ***          ***          ***
   1200  1.06581e-13          ***          ***          ***
   1300  1.61445e-13          ***          ***          ***
   1400  2.33667e-13          ***          ***          ***
   1500  3.25804e-13          ***          ***          ***
   1600  4.40373e-13          ***          ***          ***
   1700  5.79834e-13          ***          ***          ***
   1800  7.46586e-13          ***          ***          ***
   1900  9.42961e-13          ***          ***          ***
   2000  1.17122e-12          ***          ***          ***

Capture/Escape Rate Coefficients:

   T(K)           W1           W2            R           P1
    298   3.9844e-10  2.17186e-14  8.10553e-13   6.0403e-19
    300  5.63179e-10  2.81562e-14  8.29725e-13   6.6397e-19
    400   0.00026504  2.40832e-08    2.126e-12  2.42903e-17
    500     0.743217  0.000346595  4.08673e-12  2.33961e-16
    600      155.826     0.228177  6.69087e-12  1.14208e-15
    700       7334.9      24.8556  9.90474e-12  3.74913e-15
    800       134814       869.24  1.36921e-11  9.54709e-15
    900  1.31837e+06      14156.4  1.80183e-11   2.0437e-14
   1000  8.26815e+06       134444  2.28515e-11  3.86201e-14
   1100  3.74753e+07       859933   2.8162e-11  6.64963e-14
   1200  1.32991e+08  4.08071e+06  3.39237e-11  1.06581e-13
   1300  3.90679e+08  1.53688e+07  4.01149e-11  1.61445e-13
   1400  9.88733e+08  4.82151e+07  4.67127e-11  2.33667e-13
   1500  2.22005e+09  1.30587e+08  5.37005e-11  3.25804e-13
   1600  4.52137e+09  3.13674e+08  6.10603e-11  4.40373e-13
   1700  8.49507e+09  6.82215e+08  6.87783e-11  5.79834e-13
   1800  1.49209e+10  1.36534e+09  7.68391e-11  7.46586e-13
   1900  2.47572e+10  2.54698e+09  8.52322e-11  9.42961e-13
   2000  3.91316e+10  4.47458e+09  9.39462e-11  1.17122e-12

______________________________________________________________________________________

Pressure-Species Rate Tables:

   Temperature = 298 K

   P(atm)       W1->W2        W1->R       W1->P1         W1->
     0.01  6.37025e-13  1.11329e-14  3.31853e-10  3.32501e-10
      0.1  6.66052e-13  3.10898e-14  3.78136e-10  3.78833e-10
        1  6.73576e-13  4.02581e-14  3.87351e-10  3.88065e-10
       10   6.7466e-13  4.18212e-14  3.88487e-10  3.89203e-10
      100  6.74777e-13   4.1995e-14  3.88604e-10  3.89321e-10
     1000  6.74788e-13  4.20126e-14  3.88616e-10  3.89333e-10
    O-O  9.27309e-12  4.20248e-14  3.89125e-10   3.9844e-10

   Temperature = 300 K

   P(atm)       W1->W2        W1->R       W1->P1         W1->
     0.01  8.90868e-13  1.63009e-14  4.68208e-10  4.69115e-10
      0.1  9.33295e-13  4.60297e-14  5.35532e-10  5.36512e-10
        1  9.44516e-13  5.99197e-14  5.49125e-10   5.5013e-10
       10  9.46152e-13  6.23149e-14  5.50812e-10   5.5182e-10
      100  9.46329e-13  6.25821e-14  5.50987e-10  5.51996e-10
     1000  9.46347e-13  6.26091e-14  5.51005e-10  5.52014e-10
    O-O  1.13928e-11   6.2627e-14  5.51724e-10  5.63179e-10

   Temperature = 400 K

   P(atm)       W1->W2        W1->R       W1->P1         W1->
     0.01  1.46411e-07  2.04765e-08  0.000156103   0.00015627
      0.1  2.05301e-07  9.44843e-08  0.000228447  0.000228746
        1  2.45068e-07   1.6844e-07  0.000257709  0.000258123
       10  2.56574e-07  1.92288e-07  0.000263477  0.000263926
      100  2.58238e-07  1.95811e-07  0.000264183  0.000264637
     1000  2.58416e-07   1.9619e-07  0.000264256   0.00026471
    O-O  2.82963e-07  1.96253e-07   0.00026456   0.00026504

   Temperature = 500 K

   P(atm)       W1->W2        W1->R       W1->P1         W1->
     0.01   0.00017153  6.89189e-05     0.248302     0.248543
      0.1  0.000414754  0.000462791     0.488627     0.489505
        1  0.000756179   0.00118202     0.666661     0.668599
       10  0.000952021   0.00161665     0.727945     0.730513
      100  0.000997178   0.00171671     0.738439     0.741153
     1000    0.0010029   0.00172932      0.73964     0.742372
    O-O   0.00100583   0.00173064     0.740481     0.743217

   Temperature = 600 K

   P(atm)       W1->W2        W1->R       W1->P1         W1->
     0.01    0.0165815    0.0117181      25.6126      25.6409
      0.1    0.0656508     0.104135      66.8006      66.9704
        1     0.186483     0.374799       116.65      117.212
       10     0.311858     0.658733      145.678      146.649
      100     0.360563     0.766396      153.338      154.465
     1000     0.368796     0.784258      154.416       155.57
    O-O     0.370243     0.786275      154.669      155.826

   Temperature = 700 K

   P(atm)       W1->W2        W1->R       W1->P1         W1->
     0.01     0.350007      0.36011      542.263      542.973
      0.1      2.04164      3.94781      1806.64      1812.63
        1      8.53148      19.2089      4081.68      4109.42
       10      19.6603      44.7739      6181.81      6246.24
      100       26.825      60.5095      7049.87      7137.21
     1000      28.5795      64.2329      7214.73      7307.55
    O-O       28.861      64.7353       7241.3       7334.9

   Temperature = 800 K

   P(atm)       W1->W2        W1->R       W1->P1         W1->
     0.01       2.7506      3.81408       4258.8      4265.36
      0.1      21.7544      48.9785      17416.6      17487.3
        1      126.067      307.598      50089.5      50523.1
       10      400.416      950.455      94909.7      96260.6
      100      681.644      1567.35       123283       125532
     1000      784.892      1782.66       130929       133497
    O-O      804.059      1819.19       132191       134814

   Temperature = 900 K

   P(atm)       W1->W2        W1->R       W1->P1         W1->
     0.01      11.1798      20.1884      17533.6        17565
      0.1      112.205      291.187      84550.3      84953.7
        1      853.791      2253.16       300195       303302
       10      3663.56      9039.93       714418       727121
      100       8053.4      18736.2  1.10184e+06  1.12863e+06
     1000      10477.3      23737.6  1.25249e+06   1.2867e+06
    O-O      11057.6      24854.2  1.28246e+06  1.31837e+06

   Temperature = 1000 K

   P(atm)       W1->W2        W1->R       W1->P1         W1->
     0.01      29.0904       67.437      47117.3      47213.8
      0.1      351.294      1055.42       258193       259599
        1      3336.82      9620.33  1.09034e+06   1.1033e+06
       10      18727.1      48460.6  3.20351e+06  3.27069e+06
      100      53795.3       127211   6.0034e+06   6.1844e+06
     1000      82548.9       186348  7.56736e+06  7.83625e+06
    O-O      91950.6       204333  7.97187e+06  8.26815e+06

   Temperature = 1100 K

   P(atm)       W1->W2        W1->R       W1->P1         W1->
     0.01          ***          ***          ***          ***
      0.1      787.103      2758.75       581297       584843
        1      8883.52      28376.7  2.80447e+06  2.84173e+06
       10      62513.9       171986  9.84411e+06  1.00786e+07
      100       232389       564089  2.24224e+07  2.32189e+07
     1000       434601       981711  3.23232e+07  3.37395e+07
    O-O       527884  1.15858e+06  3.57889e+07  3.74753e+07

   Temperature = 1200 K

   P(atm)       W1->W2        W1->R       W1->P1         W1->
     0.01          ***          ***          ***          ***
      0.1          ***          ***          ***          ***
        1      18139.5      65241.6  5.71773e+06  5.80111e+06
       10       153236       455420  2.30766e+07  2.36852e+07
      100       718014  1.81165e+06  6.26725e+07  6.52021e+07
     1000  1.66343e+06  3.78729e+06  1.05192e+08  1.10643e+08
    O-O  2.28903e+06  4.96401e+06  1.25738e+08  1.32991e+08

   Temperature = 1300 K

   P(atm)       W1->W2        W1->R       W1->P1         W1->
     0.01          ***          ***          ***          ***
      0.1          ***          ***          ***          ***
        1          ***          ***          ***          ***
       10       301193       980818  4.46869e+07  4.59689e+07
      100  1.71824e+06  4.56729e+06  1.40598e+08  1.46884e+08
     1000  4.92547e+06  1.14057e+07  2.75335e+08  2.91666e+08
    O-O  7.98484e+06  1.71257e+07  3.65568e+08  3.90679e+08

   Temperature = 1400 K

   P(atm)       W1->W2        W1->R       W1->P1         W1->
     0.01          ***          ***          ***          ***
      0.1          ***          ***          ***          ***
        1          ***          ***          ***          ***
       10          ***          ***          ***          ***
      100   3.3917e+06  9.61804e+06  2.67623e+08  2.80633e+08
     1000  1.18553e+07  2.82002e+07  6.04934e+08   6.4499e+08
    O-O  2.34488e+07  4.97927e+07  9.15491e+08  9.88733e+08

   Temperature = 1500 K

   P(atm)       W1->W2        W1->R       W1->P1         W1->
     0.01          ***          ***          ***          ***
      0.1          ***          ***          ***          ***
        1          ***          ***          ***          ***
       10          ***          ***          ***          ***
      100  5.79431e+06  1.77106e+07  4.50712e+08  4.74217e+08
     1000  2.41633e+07  5.96347e+07  1.15565e+09  1.23945e+09
    O-O  5.99527e+07  1.26173e+08  2.03392e+09  2.22005e+09

   Temperature = 1600 K

   P(atm)       W1->W2        W1->R       W1->P1         W1->
     0.01          ***          ***          ***          ***
      0.1          ***          ***          ***          ***
        1          ***          ***          ***          ***
       10          ***          ***          ***          ***
      100          ***          ***          ***          ***
     1000  4.31482e+07  1.11502e+08  1.97645e+09   2.1311e+09
    O-O  1.36883e+08  2.85782e+08  4.09871e+09  4.52137e+09

   Temperature = 1700 K

   P(atm)       W1->W2        W1->R       W1->P1         W1->
     0.01          ***          ***          ***          ***
      0.1          ***          ***          ***          ***
        1          ***          ***          ***          ***
       10          ***          ***          ***          ***
      100          ***          ***          ***          ***
     1000  6.93904e+07  1.89219e+08  3.09793e+09  3.35654e+09
    O-O   2.8459e+08  5.89924e+08  7.62056e+09  8.49507e+09

   Temperature = 1800 K

   P(atm)       W1->W2        W1->R       W1->P1         W1->
     0.01          ***          ***          ***          ***
      0.1          ***          ***          ***          ***
        1          ***          ***          ***          ***
       10          ***          ***          ***          ***
      100          ***          ***          ***          ***
     1000  1.02745e+08   2.9745e+08  4.53374e+09  4.93394e+09
    O-O  5.47076e+08  1.12677e+09  1.32471e+10  1.49209e+10

   Temperature = 1900 K

   P(atm)       W1->W2        W1->R       W1->P1         W1->
     0.01          ***          ***          ***          ***
      0.1          ***          ***          ***          ***
        1          ***          ***          ***          ***
       10          ***          ***          ***          ***
      100          ***          ***          ***          ***
     1000          ***          ***          ***          ***
    O-O  9.84216e+08  2.01545e+09  2.17575e+10  2.47572e+10

   Temperature = 2000 K

   P(atm)       W1->W2        W1->R       W1->P1         W1->
     0.01          ***          ***          ***          ***
      0.1          ***          ***          ***          ***
        1          ***          ***          ***          ***
       10          ***          ***          ***          ***
      100          ***          ***          ***          ***
     1000          ***          ***          ***          ***
    O-O  1.67329e+09  3.40872e+09  3.40496e+10  3.91316e+10

   Temperature = 298 K

   P(atm)       W2->W1        W2->R       W2->P1         W2->
     0.01  1.36311e-15  1.84062e-15  7.88582e-17  3.28259e-15
      0.1  1.42522e-15  1.86982e-15  1.84265e-17  3.31347e-15
        1  1.44132e-15  1.87328e-15  2.56535e-18  3.31717e-15
       10  1.44364e-15  1.87363e-15  2.74537e-19  3.31755e-15
      100  1.44389e-15  1.87367e-15  2.76845e-20  3.31759e-15
     1000  1.44392e-15  1.87367e-15  2.77085e-21  3.31759e-15
    O-O  1.98426e-14  1.87594e-15          ***  2.17186e-14

   Temperature = 300 K

   P(atm)       W2->W1        W2->R       W2->P1         W2->
     0.01  1.97787e-15  2.80608e-15   1.2007e-16  4.90402e-15
      0.1  2.07207e-15  2.85258e-15  2.85483e-17   4.9532e-15
        1  2.09698e-15  2.85811e-15  4.01712e-18  4.95911e-15
       10  2.10062e-15  2.85868e-15  4.31229e-19  4.95973e-15
      100  2.10101e-15  2.85874e-15  4.35046e-20  4.95979e-15
     1000  2.10105e-15  2.85874e-15  4.35443e-21  4.95979e-15
    O-O   2.5294e-14   2.8622e-15          ***  2.81562e-14

   Temperature = 400 K

   P(atm)       W2->W1        W2->R       W2->P1         W2->
     0.01  1.30921e-09  1.93239e-08  8.65026e-10  2.14982e-08
      0.1  1.83582e-09  2.11429e-08  4.47259e-10   2.3426e-08
        1  2.19141e-09  2.14813e-08  1.15388e-10  2.37881e-08
       10  2.29431e-09  2.15217e-08  1.61449e-11  2.38322e-08
      100  2.30918e-09  2.15259e-08  1.71983e-12  2.38368e-08
     1000  2.31077e-09  2.15263e-08  1.73276e-13  2.38372e-08
    O-O  2.53027e-09  2.15529e-08          ***  2.40832e-08

   Temperature = 500 K

   P(atm)       W2->W1        W2->R       W2->P1         W2->
     0.01  3.64202e-06  0.000232331  1.13853e-05  0.000247358
      0.1  8.80625e-06  0.000299116  1.04954e-05  0.000318417
        1  1.60555e-05  0.000320727  4.85371e-06  0.000341636
       10  2.02136e-05  0.000324383  1.03632e-06  0.000345633
      100  2.11724e-05  0.000324799  1.28816e-07    0.0003461
     1000  2.12938e-05  0.000324841   1.3322e-08  0.000346148
    O-O  2.13562e-05  0.000325239          ***  0.000346595

   Temperature = 600 K

   P(atm)       W2->W1        W2->R       W2->P1         W2->
     0.01   0.00063866     0.104436   0.00550084     0.110575
      0.1   0.00252848     0.168251   0.00792117     0.178701
        1   0.00718187     0.203026   0.00599969     0.216208
       10    0.0120103     0.212196   0.00203997     0.226247
      100     0.013886     0.213513  0.000331176      0.22773
     1000    0.0142031     0.213654  3.67077e-05     0.227893
    O-O    0.0142588     0.213918          ***     0.228177

   Temperature = 700 K

   P(atm)       W2->W1        W2->R       W2->P1         W2->
     0.01    0.0208853       6.7765     0.376757      7.17414
      0.1      0.12179      13.9017      0.77761      14.8011
        1     0.508796      20.0071     0.891834      21.4077
       10      1.17243      22.5355     0.472337      24.1802
      100      1.59968      23.0404     0.107978      24.7481
     1000      1.70431      23.1013    0.0136707      24.8193
    O-O       1.7211      23.1345          ***      24.8556

   Temperature = 800 K

   P(atm)       W2->W1        W2->R       W2->P1         W2->
     0.01     0.229919       127.84      7.40916      135.479
      0.1      1.81672      330.542      20.5798      352.939
        1      10.5178      586.012      33.6009      630.131
       10       33.398      746.978      26.5935       806.97
      100      56.8528       793.57      8.81564      859.239
     1000      65.4641      800.464       1.3631      867.291
    O-O      67.0628      802.177          ***       869.24

   Temperature = 900 K

   P(atm)       W2->W1        W2->R       W2->P1         W2->
     0.01      1.22434      1049.37       62.862      1113.46
      0.1      12.2603      3342.61      223.431       3578.3
        1      93.0131      7356.59      493.867      7943.47
       10      398.668      11047.6      559.681        12006
      100      876.191        12601      268.758      13745.9
     1000      1139.89      12900.3      53.5686      14093.7
    O-O      1203.02      12953.4          ***      14156.4

   Temperature = 1000 K

   P(atm)       W2->W1        W2->R       W2->P1         W2->
     0.01      3.99205       4815.7      296.448      5116.14
      0.1      47.9998      18391.1      1292.34      19731.4
        1      452.536      49806.7      3702.81      53962.1
       10      2530.62      90254.4      5772.57      98557.5
      100      7262.87       114624      3950.05       125837
     1000      11143.7       120950      1051.13       133144
    O-O      12412.9       122031          ***       134444

   Temperature = 1100 K

   P(atm)       W2->W1        W2->R       W2->P1         W2->
     0.01          ***      14696.4       937.81      15631.6
      0.1      130.647      65224.2      4755.85      70110.7
        1      1452.19       212859      16939.8       231251
       10      10125.9       468410      34929.5       513465
      100      37526.7       683808      33242.6       754577
     1000      70145.8       760125      12019.7       842290
    O-O      85199.4       774734          ***       859933

   Temperature = 1200 K

   P(atm)       W2->W1        W2->R       W2->P1         W2->
     0.01          ***      33502.2      2177.29      35673.9
      0.1          ***       168014      12946.7       180897
        1      3503.65       643703      53700.5       700907
       10        29032  1.70638e+06       140829  1.87625e+06
      100       134938  2.92512e+06       180972  3.24103e+06
     1000       312063   3.5144e+06      89190.2  3.91565e+06
    O-O       429363  3.65135e+06          ***  4.08071e+06

   Temperature = 1300 K

   P(atm)       W2->W1        W2->R       W2->P1         W2->
     0.01          ***          ***          ***          ***
      0.1          ***       346545      27263.2       373665
        1          ***  1.51017e+06       138621  1.64738e+06
       10      65673.2  4.72039e+06       417111  5.20318e+06
      100       368339  9.56556e+06       698921  1.06328e+07
     1000  1.05083e+06  1.27312e+07       465147  1.42472e+07
    O-O  1.70257e+06  1.36662e+07          ***  1.53688e+07

   Temperature = 1400 K

   P(atm)       W2->W1        W2->R       W2->P1         W2->
     0.01          ***          ***          ***          ***
      0.1          ***          ***          ***          ***
        1          ***  2.94693e+06       276173  3.21997e+06
       10          ***  1.05745e+07  1.12313e+06  1.16753e+07
      100       817658  2.51443e+07  2.05996e+06  2.80219e+07
     1000  2.82818e+06  3.77734e+07   1.8156e+06  4.24172e+07
    O-O  5.58444e+06  4.26307e+07          ***  4.82151e+07

   Temperature = 1500 K

   P(atm)       W2->W1        W2->R       W2->P1         W2->
     0.01          ***          ***          ***          ***
      0.1          ***          ***          ***          ***
        1          ***  5.03544e+06       480553  5.50991e+06
       10          ***  2.01859e+07  2.18896e+06   2.2326e+07
      100  1.55563e+06  5.54127e+07   4.9162e+06  6.18846e+07
     1000  6.36271e+06  9.48679e+07  5.58701e+06  1.06818e+08
    O-O   1.5722e+07  1.14865e+08          ***  1.30587e+08

   Temperature = 1600 K

   P(atm)       W2->W1        W2->R       W2->P1         W2->
     0.01          ***          ***          ***          ***
      0.1          ***          ***          ***          ***
        1          ***          ***          ***          ***
       10          ***  3.41919e+07  3.77525e+06  3.78734e+07
      100          ***  1.06253e+08  1.29491e+07   1.1869e+08
     1000  1.24201e+07  2.07073e+08  1.41582e+07  2.33651e+08
    O-O  3.90683e+07  2.74606e+08          ***  3.13674e+08

   Temperature = 1700 K

   P(atm)       W2->W1        W2->R       W2->P1         W2->
     0.01          ***          ***          ***          ***
      0.1          ***          ***          ***          ***
        1          ***          ***          ***          ***
       10          ***          ***          ***          ***
      100          ***  1.82154e+08  2.26147e+07  2.03781e+08
     1000  2.16791e+07  4.01673e+08  3.06496e+07  4.54002e+08
    O-O  8.75522e+07  5.94662e+08          ***  6.82215e+08

   Temperature = 1800 K

   P(atm)       W2->W1        W2->R       W2->P1         W2->
     0.01          ***          ***          ***          ***
      0.1          ***          ***          ***          ***
        1          ***          ***          ***          ***
       10          ***          ***          ***          ***
      100          ***  2.86254e+08  3.61182e+07   3.2065e+08
     1000   3.4663e+07  7.06009e+08  5.84329e+07  7.99105e+08
    O-O  1.79945e+08   1.1854e+09          ***  1.36534e+09

   Temperature = 1900 K

   P(atm)       W2->W1        W2->R       W2->P1         W2->
     0.01          ***          ***          ***          ***
      0.1          ***          ***          ***          ***
        1          ***          ***          ***          ***
       10          ***          ***          ***          ***
      100          ***  4.20138e+08  5.37755e+07  4.71135e+08
     1000          ***  1.14769e+09  1.58937e+08  1.29461e+09
    O-O  3.43751e+08  2.20323e+09          ***  2.54698e+09

   Temperature = 2000 K

   P(atm)       W2->W1        W2->R       W2->P1         W2->
     0.01          ***          ***          ***          ***
      0.1          ***          ***          ***          ***
        1          ***          ***          ***          ***
       10          ***          ***          ***          ***
      100          ***          ***          ***          ***
     1000          ***  1.73823e+09  2.44422e+08  1.96268e+09
    O-O  6.16932e+08  3.85765e+09          ***  4.47458e+09

   Temperature = 298 K

   P(atm)        R->W1        R->W2        R->P1          R->
     0.01  9.82223e-15  7.58914e-13  2.78598e-14  7.96596e-13
      0.1  2.74297e-14  7.70955e-13   9.6813e-15  8.08066e-13
        1  3.55186e-14  7.72379e-13  1.55028e-15  8.09448e-13
       10  3.68978e-14  7.72525e-13  1.70503e-16  8.09593e-13
      100  3.70511e-14   7.7254e-13  1.72514e-17  8.09608e-13
     1000  3.70666e-14  7.72541e-13  1.72723e-18  8.09609e-13
    O-O  3.70774e-14  7.73475e-13          ***  8.10553e-13

   Temperature = 300 K

   P(atm)        R->W1        R->W2        R->P1          R->
     0.01  1.00053e-14  7.75769e-13  2.90826e-14  8.14857e-13
      0.1  2.82525e-14  7.88624e-13  1.02242e-14  8.27101e-13
        1   3.6778e-14  7.90155e-13   1.6531e-15  8.28586e-13
       10  3.82481e-14  7.90311e-13  1.82382e-16  8.28742e-13
      100  3.84121e-14  7.90327e-13  1.84618e-17  8.28758e-13
     1000  3.84288e-14  7.90329e-13  1.84851e-18  8.28759e-13
    O-O  3.84397e-14  7.91285e-13          ***  8.29725e-13

   Temperature = 400 K

   P(atm)        R->W1        R->W2        R->P1          R->
     0.01  1.67014e-14  1.76262e-12  1.53777e-13  1.93309e-12
      0.1  7.70655e-14  1.92853e-12  8.44541e-14  2.09005e-12
        1  1.37387e-13   1.9594e-12  2.26981e-14  2.11948e-12
       10  1.56839e-13  1.96309e-12  3.20581e-15  2.12313e-12
      100  1.59712e-13  1.96347e-12  3.41821e-16  2.12352e-12
     1000  1.60021e-13   1.9635e-12  3.44416e-17  2.12356e-12
    O-O  1.60073e-13  1.96593e-12          ***    2.126e-12

   Temperature = 500 K

   P(atm)        R->W1        R->W2        R->P1          R->
     0.01  1.65194e-14  2.62296e-12  4.58742e-13  3.09822e-12
      0.1  1.10934e-13  3.37696e-12  3.19872e-13  3.80776e-12
        1  2.83342e-13  3.62094e-12  1.32885e-13  4.03717e-12
       10  3.87526e-13  3.66222e-12  2.72311e-14  4.07698e-12
      100  4.11511e-13  3.66691e-12  3.34039e-15  4.08177e-12
     1000  4.14533e-13  3.66739e-12  3.44647e-16  4.08227e-12
    O-O  4.14849e-13  3.67188e-12          ***  4.08673e-12

   Temperature = 600 K

   P(atm)        R->W1        R->W2        R->P1          R->
     0.01  1.23601e-14   2.8614e-12  1.00542e-12  3.87918e-12
      0.1  1.09874e-13  4.60995e-12  7.98578e-13   5.5184e-12
        1  3.95484e-13  5.56276e-12  4.48457e-13   6.4067e-12
       10  6.95093e-13  5.81402e-12  1.34687e-13   6.6438e-12
      100  8.08699e-13   5.8501e-12  2.09189e-14  6.67972e-12
     1000  8.27546e-13  5.85394e-12  2.29506e-15  6.68378e-12
    O-O  8.29675e-13  5.86119e-12          ***  6.69087e-12

   Temperature = 700 K

   P(atm)        R->W1        R->W2        R->P1          R->
     0.01  7.86611e-15  2.48605e-12  1.81197e-12  4.30589e-12
      0.1  8.63387e-14   5.1006e-12  1.56294e-12  6.74988e-12
        1  4.20269e-13  7.34081e-12  1.06607e-12  8.82715e-12
       10  9.79665e-13   8.2685e-12  4.42033e-13   9.6902e-12
      100  1.32397e-12  8.45377e-12  9.17844e-14  9.86953e-12
     1000  1.40544e-12  8.47612e-12   1.1305e-14  9.89287e-12
    O-O  1.41643e-12   8.4883e-12          ***  9.90474e-12

   Temperature = 800 K

   P(atm)        R->W1        R->W2        R->P1          R->
     0.01  4.53935e-15  1.83391e-12  2.86333e-12  4.70178e-12
      0.1  5.85087e-14  4.74401e-12  2.61328e-12   7.4158e-12
        1  3.68084e-13  8.41138e-12  2.02414e-12  1.08036e-11
       10  1.13781e-12  1.07219e-11  1.07421e-12   1.2934e-11
      100   1.8764e-12  1.13907e-11  2.99566e-13  1.35667e-11
     1000  2.13416e-12  1.14896e-11  4.37272e-14  1.36675e-11
    O-O  2.17789e-12  1.15142e-11          ***  1.36921e-11

   Temperature = 900 K

   P(atm)        R->W1        R->W2        R->P1          R->
     0.01  2.48119e-15   1.2048e-12  4.13503e-12  5.34231e-12
      0.1  3.61506e-14  3.84443e-12  3.91882e-12   7.7994e-12
        1  2.81425e-13  8.46517e-12  3.30925e-12  1.20558e-11
       10  1.13141e-12  1.27133e-11  2.10481e-12  1.59496e-11
      100  2.34572e-12   1.4501e-11  7.66774e-13  1.76135e-11
     1000  2.97195e-12  1.48454e-11  1.37861e-13  1.79552e-11
    O-O  3.11174e-12  1.49065e-11          ***  1.80183e-11

   Temperature = 1000 K

   P(atm)        R->W1        R->W2        R->P1          R->
     0.01  1.32379e-15  7.30043e-13  5.60592e-12  6.33729e-12
      0.1  2.11987e-14  2.80239e-12  5.43963e-12  8.26322e-12
        1  1.96485e-13  7.60397e-12  4.87589e-12  1.26763e-11
       10  9.97256e-13  1.37845e-11  3.53603e-12  1.83178e-11
      100  2.62246e-12  1.75072e-11  1.61432e-12   2.1744e-11
     1000   3.8422e-12  1.84733e-11  3.63786e-13  2.26793e-11
    O-O  4.21304e-12  1.86385e-11          ***  2.28515e-11

   Temperature = 1100 K

   P(atm)        R->W1        R->W2        R->P1          R->
     0.01          ***  4.21179e-13  7.26015e-12   7.6814e-12
      0.1  1.22016e-14  1.89413e-12  7.14203e-12  9.04836e-12
        1  1.30259e-13  6.22046e-12  6.66662e-12  1.30173e-11
       10  8.06422e-13  1.37129e-11  5.31608e-12  1.98354e-11
      100  2.66331e-12  2.00236e-11  2.91121e-12  2.55981e-11
     1000  4.63953e-12  2.22585e-11  8.20776e-13  2.77188e-11
    O-O  5.47566e-12  2.26863e-11          ***   2.8162e-11

   Temperature = 1200 K

   P(atm)        R->W1        R->W2        R->P1          R->
     0.01          ***  2.35661e-13  9.08276e-12  9.31846e-12
      0.1          ***  1.21513e-12  9.01073e-12  1.02263e-11
        1  8.44334e-14  4.73112e-12  8.63132e-12  1.34469e-11
       10  6.17384e-13  1.26169e-11  7.37172e-12  2.06061e-11
      100  2.50506e-12  2.16527e-11  4.65385e-12  2.88116e-11
     1000   5.2576e-12  2.60168e-11  1.61466e-12  3.28891e-11
    O-O  6.89301e-12  2.70307e-11          ***  3.39237e-11

   Temperature = 1300 K

   P(atm)        R->W1        R->W2        R->P1          R->
     0.01          ***          ***  1.10705e-11  1.10705e-11
      0.1          ***  7.59499e-13  1.10155e-11  1.17753e-11
        1          ***  3.42627e-12  1.07847e-11  1.42139e-11
       10  4.57803e-13  1.08842e-11  9.63062e-12  2.09726e-11
      100   2.2266e-12  2.21478e-11  6.78607e-12  3.11605e-11
     1000  5.62674e-12  2.94902e-11  2.82482e-12  3.79417e-11
    O-O  8.45857e-12  3.16563e-11          ***  4.01149e-11

   Temperature = 1400 K

   P(atm)        R->W1        R->W2        R->P1          R->
     0.01          ***          ***   1.3192e-11   1.3192e-11
      0.1          ***          ***  1.31923e-11  1.31923e-11
        1          ***   2.4065e-12  1.29875e-11  1.53964e-11
       10          ***   8.9432e-12  1.23412e-11  2.13015e-11
      100  1.90273e-12  2.15174e-11  9.23017e-12  3.26503e-11
     1000    5.735e-12  3.23803e-11  4.48296e-12  4.25983e-11
    O-O   1.0166e-11  3.65467e-11          ***  4.67127e-11

   Temperature = 1500 K

   P(atm)        R->W1        R->W2        R->P1          R->
     0.01          ***          ***  1.54495e-11  1.54495e-11
      0.1          ***          ***  1.54497e-11  1.54497e-11
        1          ***  1.66049e-12  1.53061e-11  1.69685e-11
       10          ***  7.09453e-12  1.47615e-11  2.18716e-11
      100  1.58233e-12  2.00002e-11   1.1908e-11  3.34904e-11
     1000  5.61806e-12  3.44215e-11  6.57588e-12  4.66154e-11
    O-O  1.20094e-11  4.16911e-11          ***  5.37005e-11

   Temperature = 1600 K

   P(atm)        R->W1        R->W2        R->P1          R->
     0.01          ***          ***  1.78322e-11  1.78322e-11
      0.1          ***          ***  1.78324e-11  1.78324e-11
        1          ***          ***  1.78333e-11  1.78333e-11
       10          ***  5.49571e-12  1.72904e-11  2.27997e-11
      100          ***   1.7956e-11  1.59003e-11  3.39337e-11
     1000  5.33466e-12   3.5458e-11   9.0593e-12   4.9852e-11
    O-O  1.39833e-11   4.7077e-11          ***  6.10603e-11

   Temperature = 1700 K

   P(atm)        R->W1        R->W2        R->P1          R->
     0.01          ***          ***  2.03306e-11  2.03306e-11
      0.1          ***          ***  2.03307e-11  2.03307e-11
        1          ***          ***  2.03314e-11  2.03314e-11
       10          ***          ***  2.03354e-11  2.03354e-11
      100          ***  1.56592e-11  1.86157e-11  3.43508e-11
     1000   4.9439e-12  3.54764e-11  1.18741e-11  5.22945e-11
    O-O  1.60824e-11   5.2696e-11          ***  6.87783e-11

   Temperature = 1800 K

   P(atm)        R->W1        R->W2        R->P1          R->
     0.01          ***          ***  2.29365e-11  2.29365e-11
      0.1          ***          ***  2.29366e-11  2.29366e-11
        1          ***          ***  2.29371e-11  2.29371e-11
       10          ***          ***  2.29402e-11  2.29402e-11
      100          ***  1.33632e-11  2.14503e-11  3.48854e-11
     1000  4.49599e-12  3.45902e-11  1.49557e-11  5.40419e-11
    O-O  1.83019e-11  5.85372e-11          ***  7.68391e-11

   Temperature = 1900 K

   P(atm)        R->W1        R->W2        R->P1          R->
     0.01          ***          ***  2.56425e-11  2.56425e-11
      0.1          ***          ***  2.56426e-11  2.56426e-11
        1          ***          ***  2.56429e-11  2.56429e-11
       10          ***          ***  2.56454e-11  2.56454e-11
      100          ***  1.12139e-11  2.43784e-11  3.56585e-11
     1000          ***  3.30824e-11  2.16459e-11  5.50354e-11
    O-O  2.06377e-11  6.45945e-11          ***  8.52322e-11

   Temperature = 2000 K

   P(atm)        R->W1        R->W2        R->P1          R->
     0.01          ***          ***  2.84423e-11  2.84423e-11
      0.1          ***          ***  2.84424e-11  2.84424e-11
        1          ***          ***  2.84427e-11  2.84427e-11
       10          ***          ***  2.84446e-11  2.84446e-11
      100          ***          ***  2.84554e-11  2.84554e-11
     1000          ***    3.096e-11  2.46441e-11   5.5919e-11
    O-O  2.30855e-11  7.08607e-11          ***  9.39462e-11

   Temperature = 298 K

   P(atm)       P1->W1       P1->W2        P1->R         P1->
     0.01  5.15129e-19  5.72062e-23  4.90168e-23  5.15235e-19
      0.1  5.86972e-19  1.33672e-23  1.70334e-23  5.87002e-19
        1  6.01277e-19  1.86098e-24  2.72757e-24  6.01282e-19
       10   6.0304e-19  1.99157e-25  2.99985e-25   6.0304e-19
      100  6.03223e-19  2.00832e-26  3.03522e-26  6.03223e-19
     1000  6.03241e-19  2.01005e-27   3.0389e-27  6.03241e-19
    O-O   6.0403e-19          ***          ***   6.0403e-19

   Temperature = 300 K

   P(atm)       P1->W1       P1->W2        P1->R         P1->
     0.01  5.63462e-19  6.50847e-23  5.70218e-23  5.63584e-19
      0.1  6.44484e-19  1.54745e-23  2.00465e-23   6.4452e-19
        1  6.60843e-19  2.17749e-24  3.24122e-24  6.60848e-19
       10  6.62873e-19  2.33749e-25  3.57594e-25  6.62873e-19
      100  6.63083e-19  2.35818e-26  3.61978e-26  6.63083e-19
     1000  6.63104e-19  2.36033e-27  3.62434e-27  6.63104e-19
    O-O   6.6397e-19          ***          ***   6.6397e-19

   Temperature = 400 K

   P(atm)       P1->W1       P1->W2        P1->R         P1->
     0.01  1.43323e-17  8.88186e-21  1.73101e-20  1.43584e-17
      0.1  2.09746e-17   4.5923e-21  9.50666e-21  2.09887e-17
        1  2.36613e-17  1.18476e-21  2.55504e-21   2.3665e-17
       10  2.41909e-17  1.65769e-22  3.60866e-22  2.41914e-17
      100  2.42557e-17  1.76586e-23  3.84775e-23  2.42557e-17
     1000  2.42624e-17  1.77914e-24  3.87696e-24  2.42624e-17
    O-O  2.42903e-17          ***          ***  2.42903e-17

   Temperature = 500 K

   P(atm)       P1->W1       P1->W2        P1->R         P1->
     0.01  7.84469e-17  1.69429e-19  6.04664e-19   7.9221e-17
      0.1  1.54385e-16  1.56185e-19  4.21621e-19  1.54962e-16
        1  2.10637e-16  7.22283e-20  1.75155e-19  2.10885e-16
       10      2.3e-16  1.54215e-20  3.58931e-20  2.30052e-16
      100  2.33316e-16  1.91691e-21  4.40295e-21  2.33323e-16
     1000  2.33696e-16  1.98245e-22  4.54277e-22  2.33696e-16
    O-O  2.33961e-16          ***          ***  2.33961e-16

   Temperature = 600 K

   P(atm)       P1->W1       P1->W2        P1->R         P1->
     0.01   1.8904e-16  1.05475e-18  7.03575e-18   1.9713e-16
      0.1  4.93219e-16  1.51883e-18  5.58828e-18  5.00326e-16
        1  8.61345e-16  1.15037e-18  3.13821e-18  8.65634e-16
       10  1.07569e-15  3.91133e-19  9.42514e-19  1.07703e-15
      100  1.13225e-15  6.34978e-20  1.46386e-19  1.13246e-15
     1000  1.14022e-15  7.03812e-21  1.60604e-20  1.14024e-15
    O-O  1.14208e-15          ***          ***  1.14208e-15

   Temperature = 700 K

   P(atm)       P1->W1       P1->W2        P1->R         P1->
     0.01  2.80207e-16  3.27107e-18  4.28755e-17  3.26353e-16
      0.1  9.34907e-16  6.75199e-18   3.6983e-17  9.78642e-16
        1  2.11311e-15  7.74345e-18  2.52257e-17  2.14608e-15
       10  3.20057e-15  4.10091e-18  1.04595e-17  3.21513e-15
      100  3.65001e-15  9.37471e-19  2.17184e-18  3.65312e-15
     1000  3.73537e-15  1.18688e-19  2.67502e-19  3.73576e-15
    O-O  3.74913e-15          ***          ***  3.74913e-15

   Temperature = 800 K

   P(atm)       P1->W1       P1->W2        P1->R         P1->
     0.01  3.05512e-16  6.41385e-18  1.72736e-16  4.84661e-16
      0.1  1.25497e-15  1.78243e-17  1.57651e-16  1.43044e-15
        1  3.61587e-15  2.91025e-17   1.2211e-16  3.76708e-15
       10  6.85425e-15  2.30301e-17  6.48037e-17  6.94209e-15
      100  8.90372e-15  7.63378e-18  1.80719e-17  8.92943e-15
     1000  9.45594e-15  1.18033e-18  2.63793e-18  9.45976e-15
    O-O  9.54709e-15          ***          ***  9.54709e-15

   Temperature = 900 K

   P(atm)       P1->W1       P1->W2        P1->R         P1->
     0.01   2.7361e-16  9.19166e-18  5.26316e-16  8.09118e-16
      0.1  1.33535e-15  3.27336e-17  4.98797e-16  1.86689e-15
        1  4.77204e-15  7.23869e-17  4.21209e-16  5.26563e-15
       10  1.13808e-14  8.20125e-17  2.67906e-16  1.17307e-14
      100  1.75583e-14  3.93708e-17  9.75969e-17  1.76952e-14
     1000  1.99593e-14  7.84657e-18  1.75473e-17  1.99847e-14
    O-O   2.0437e-14          ***          ***   2.0437e-14

   Temperature = 1000 K

   P(atm)       P1->W1       P1->W2        P1->R         P1->
     0.01   2.1606e-16    1.057e-17  1.31717e-15   1.5438e-15
      0.1  1.21642e-15  4.63416e-17   1.2781e-15  2.54086e-15
        1  5.23028e-15  1.33068e-16  1.14564e-15    6.509e-15
       10  1.54887e-14  2.07429e-16   8.3083e-16   1.6527e-14
      100  2.90787e-14  1.41828e-16  3.79303e-16  2.95999e-14
     1000  3.66603e-14  3.77258e-17  8.54757e-17  3.67835e-14
    O-O  3.86201e-14          ***          ***  3.86201e-14

   Temperature = 1100 K

   P(atm)       P1->W1       P1->W2        P1->R         P1->
     0.01          ***   1.0566e-17  2.85421e-15  2.86477e-15
      0.1  1.00605e-15  5.44486e-17  2.80777e-15  3.86826e-15
        1  5.05373e-15  1.95361e-16  2.62087e-15  7.86996e-15
       10  1.81413e-14  4.03404e-16  2.08993e-15  2.06346e-14
      100  4.16184e-14  3.83354e-16  1.14449e-15  4.31462e-14
     1000  6.00543e-14  1.38432e-16  3.22674e-16  6.05154e-14
    O-O  6.64963e-14          ***          ***  6.64963e-14

   Temperature = 1200 K

   P(atm)       P1->W1       P1->W2        P1->R         P1->
     0.01          ***  9.34909e-18  5.54443e-15  5.55378e-15
      0.1          ***  5.71582e-17  5.50046e-15  5.55764e-15
        1  4.49912e-15  2.42576e-16  5.26885e-15  1.00106e-14
       10  1.90773e-14  6.40279e-16  4.49995e-15  2.42175e-14
      100  5.28935e-14  8.21556e-16  2.84087e-15   5.6556e-14
     1000  8.91411e-14  4.03646e-16  9.85645e-16  9.05303e-14
    O-O  1.06581e-13          ***          ***  1.06581e-13

   Temperature = 1300 K

   P(atm)       P1->W1       P1->W2        P1->R         P1->
     0.01          ***          ***  9.89865e-15  9.89865e-15
      0.1          ***  5.34259e-17  9.84947e-15  9.90291e-15
        1          ***  2.81212e-16  9.64309e-15  9.92455e-15
       10  1.85948e-14  8.71019e-16  8.61117e-15   2.8077e-14
      100  6.12563e-14  1.46135e-15  6.06773e-15  6.87853e-14
     1000  1.21447e-13  9.67235e-16  2.52579e-15   1.2494e-13
    O-O  1.61445e-13          ***          ***  1.61445e-13

   Temperature = 1400 K

   P(atm)       P1->W1       P1->W2        P1->R         P1->
     0.01          ***          ***  1.64919e-14  1.64919e-14
      0.1          ***          ***  1.64922e-14  1.64922e-14
        1          ***  2.81939e-16  1.62362e-14  1.65184e-14
       10          ***  1.18746e-15  1.54282e-14  1.66179e-14
      100   6.6083e-14  2.24311e-15   1.1539e-14  7.98651e-14
     1000  1.53774e-13  1.96288e-15  5.60432e-15  1.61341e-13
    O-O  2.33667e-13          ***          ***  2.33667e-13

   Temperature = 1500 K

   P(atm)       P1->W1       P1->W2        P1->R         P1->
     0.01          ***          ***  2.60006e-14  2.60006e-14
      0.1          ***          ***  2.60009e-14  2.60009e-14
        1          ***   2.6669e-16  2.57593e-14  2.60263e-14
       10          ***  1.29474e-15  2.48427e-14  2.61403e-14
      100  6.75062e-14   3.0701e-15  2.00404e-14  9.06167e-14
     1000  1.83133e-13  3.46855e-15  1.10668e-14  1.97669e-13
    O-O  3.25804e-13          ***          ***  3.25804e-13

   Temperature = 1600 K

   P(atm)       P1->W1       P1->W2        P1->R         P1->
     0.01          ***          ***  3.91566e-14  3.91566e-14
      0.1          ***          ***  3.91569e-14  3.91569e-14
        1          ***          ***  3.91589e-14  3.91589e-14
       10          ***  1.33243e-15  3.79669e-14  3.93026e-14
      100          ***  4.80516e-15  3.49144e-14  3.97403e-14
     1000  2.07365e-13  5.47135e-15  1.98927e-14  2.32729e-13
    O-O  4.40373e-13          ***          ***  4.40373e-13

   Temperature = 1700 K

   P(atm)       P1->W1       P1->W2        P1->R         P1->
     0.01          ***          ***  5.67431e-14  5.67431e-14
      0.1          ***          ***  5.67435e-14  5.67435e-14
        1          ***          ***  5.67454e-14  5.67454e-14
       10          ***          ***  5.67564e-14  5.67564e-14
      100          ***  5.42606e-15  5.19567e-14  5.74091e-14
     1000   2.2524e-13  7.87186e-15  3.31409e-14  2.66253e-13
    O-O  5.79834e-13          ***          ***  5.79834e-13

   Temperature = 1800 K

   P(atm)       P1->W1       P1->W2        P1->R         P1->
     0.01          ***          ***  7.95838e-14  7.95838e-14
      0.1          ***          ***   7.9584e-14   7.9584e-14
        1          ***          ***  7.95858e-14  7.95858e-14
       10          ***          ***  7.95967e-14  7.95967e-14
      100          ***  5.85037e-15  7.44272e-14   8.0309e-14
     1000  2.36393e-13  1.05154e-14  5.18923e-14  2.98801e-13
    O-O  7.46586e-13          ***          ***  7.46586e-13

   Temperature = 1900 K

   P(atm)       P1->W1       P1->W2        P1->R         P1->
     0.01          ***          ***  1.08531e-13  1.08531e-13
      0.1          ***          ***  1.08532e-13  1.08532e-13
        1          ***          ***  1.08533e-13  1.08533e-13
       10          ***          ***  1.08544e-13  1.08544e-13
      100          ***  6.07499e-15  1.03181e-13  1.09292e-13
     1000          ***  1.93905e-14  9.16159e-14  1.11186e-13
    O-O  9.42961e-13          ***          ***  9.42961e-13

   Temperature = 2000 K

   P(atm)       P1->W1       P1->W2        P1->R         P1->
     0.01          ***          ***  1.44459e-13  1.44459e-13
      0.1          ***          ***  1.44459e-13  1.44459e-13
        1          ***          ***  1.44461e-13  1.44461e-13
       10          ***          ***  1.44471e-13  1.44471e-13
      100          ***          ***  1.44526e-13  1.44526e-13
     1000          ***  2.21113e-14  1.25168e-13  1.47504e-13
    O-O  1.17122e-12          ***          ***  1.17122e-12

______________________________________________________________________________________

Temperature-Species Rate Tables:

   Pressure = 0.01 atm

   T(K)       W1->W2        W1->R       W1->P1         W1->      Capture
    298  6.37025e-13  1.11329e-14  3.31853e-10  3.32501e-10   3.9844e-10
    300  8.90868e-13  1.63009e-14  4.68208e-10  4.69115e-10  5.63179e-10
    400  1.46411e-07  2.04765e-08  0.000156103   0.00015627   0.00026504
    500   0.00017153  6.89189e-05     0.248302     0.248543     0.743217
    600    0.0165815    0.0117181      25.6126      25.6409      155.826
    700     0.350007      0.36011      542.263      542.973       7334.9
    800       2.7506      3.81408       4258.8      4265.36       134814
    900      11.1798      20.1884      17533.6        17565  1.31837e+06
   1000      29.0904       67.437      47117.3      47213.8  8.26815e+06
   1100          ***          ***          ***          ***  3.74753e+07
   1200          ***          ***          ***          ***  1.32991e+08
   1300          ***          ***          ***          ***  3.90679e+08
   1400          ***          ***          ***          ***  9.88733e+08
   1500          ***          ***          ***          ***  2.22005e+09
   1600          ***          ***          ***          ***  4.52137e+09
   1700          ***          ***          ***          ***  8.49507e+09
   1800          ***          ***          ***          ***  1.49209e+10
   1900          ***          ***          ***          ***  2.47572e+10
   2000          ***          ***          ***          ***  3.91316e+10

   Pressure = 0.1 atm

   T(K)       W1->W2        W1->R       W1->P1         W1->      Capture
    298  6.66052e-13  3.10898e-14  3.78136e-10  3.78833e-10   3.9844e-10
    300  9.33295e-13  4.60297e-14  5.35532e-10  5.36512e-10  5.63179e-10
    400  2.05301e-07  9.44843e-08  0.000228447  0.000228746   0.00026504
    500  0.000414754  0.000462791     0.488627     0.489505     0.743217
    600    0.0656508     0.104135      66.8006      66.9704      155.826
    700      2.04164      3.94781      1806.64      1812.63       7334.9
    800      21.7544      48.9785      17416.6      17487.3       134814
    900      112.205      291.187      84550.3      84953.7  1.31837e+06
   1000      351.294      1055.42       258193       259599  8.26815e+06
   1100      787.103      2758.75       581297       584843  3.74753e+07
   1200          ***          ***          ***          ***  1.32991e+08
   1300          ***          ***          ***          ***  3.90679e+08
   1400          ***          ***          ***          ***  9.88733e+08
   1500          ***          ***          ***          ***  2.22005e+09
   1600          ***          ***          ***          ***  4.52137e+09
   1700          ***          ***          ***          ***  8.49507e+09
   1800          ***          ***          ***          ***  1.49209e+10
   1900          ***          ***          ***          ***  2.47572e+10
   2000          ***          ***          ***          ***  3.91316e+10

   Pressure = 1 atm

   T(K)       W1->W2        W1->R       W1->P1         W1->      Capture
    298  6.73576e-13  4.02581e-14  3.87351e-10  3.88065e-10   3.9844e-10
    300  9.44516e-13  5.99197e-14  5.49125e-10   5.5013e-10  5.63179e-10
    400  2.45068e-07   1.6844e-07  0.000257709  0.000258123   0.00026504
    500  0.000756179   0.00118202     0.666661     0.668599     0.743217
    600     0.186483     0.374799       116.65      117.212      155.826
    700      8.53148      19.2089      4081.68      4109.42       7334.9
    800      126.067      307.598      50089.5      50523.1       134814
    900      853.791      2253.16       300195       303302  1.31837e+06
   1000      3336.82      9620.33  1.09034e+06   1.1033e+06  8.26815e+06
   1100      8883.52      28376.7  2.80447e+06  2.84173e+06  3.74753e+07
   1200      18139.5      65241.6  5.71773e+06  5.80111e+06  1.32991e+08
   1300          ***          ***          ***          ***  3.90679e+08
   1400          ***          ***          ***          ***  9.88733e+08
   1500          ***          ***          ***          ***  2.22005e+09
   1600          ***          ***          ***          ***  4.52137e+09
   1700          ***          ***          ***          ***  8.49507e+09
   1800          ***          ***          ***          ***  1.49209e+10
   1900          ***          ***          ***          ***  2.47572e+10
   2000          ***          ***          ***          ***  3.91316e+10

   Pressure = 10 atm

   T(K)       W1->W2        W1->R       W1->P1         W1->      Capture
    298   6.7466e-13  4.18212e-14  3.88487e-10  3.89203e-10   3.9844e-10
    300  9.46152e-13  6.23149e-14  5.50812e-10   5.5182e-10  5.63179e-10
    400  2.56574e-07  1.92288e-07  0.000263477  0.000263926   0.00026504
    500  0.000952021   0.00161665     0.727945     0.730513     0.743217
    600     0.311858     0.658733      145.678      146.649      155.826
    700      19.6603      44.7739      6181.81      6246.24       7334.9
    800      400.416      950.455      94909.7      96260.6       134814
    900      3663.56      9039.93       714418       727121  1.31837e+06
   1000      18727.1      48460.6  3.20351e+06  3.27069e+06  8.26815e+06
   1100      62513.9       171986  9.84411e+06  1.00786e+07  3.74753e+07
   1200       153236       455420  2.30766e+07  2.36852e+07  1.32991e+08
   1300       301193       980818  4.46869e+07  4.59689e+07  3.90679e+08
   1400          ***          ***          ***          ***  9.88733e+08
   1500          ***          ***          ***          ***  2.22005e+09
   1600          ***          ***          ***          ***  4.52137e+09
   1700          ***          ***          ***          ***  8.49507e+09
   1800          ***          ***          ***          ***  1.49209e+10
   1900          ***          ***          ***          ***  2.47572e+10
   2000          ***          ***          ***          ***  3.91316e+10

   Pressure = 100 atm

   T(K)       W1->W2        W1->R       W1->P1         W1->      Capture
    298  6.74777e-13   4.1995e-14  3.88604e-10  3.89321e-10   3.9844e-10
    300  9.46329e-13  6.25821e-14  5.50987e-10  5.51996e-10  5.63179e-10
    400  2.58238e-07  1.95811e-07  0.000264183  0.000264637   0.00026504
    500  0.000997178   0.00171671     0.738439     0.741153     0.743217
    600     0.360563     0.766396      153.338      154.465      155.826
    700       26.825      60.5095      7049.87      7137.21       7334.9
    800      681.644      1567.35       123283       125532       134814
    900       8053.4      18736.2  1.10184e+06  1.12863e+06  1.31837e+06
   1000      53795.3       127211   6.0034e+06   6.1844e+06  8.26815e+06
   1100       232389       564089  2.24224e+07  2.32189e+07  3.74753e+07
   1200       718014  1.81165e+06  6.26725e+07  6.52021e+07  1.32991e+08
   1300  1.71824e+06  4.56729e+06  1.40598e+08  1.46884e+08  3.90679e+08
   1400   3.3917e+06  9.61804e+06  2.67623e+08  2.80633e+08  9.88733e+08
   1500  5.79431e+06  1.77106e+07  4.50712e+08  4.74217e+08  2.22005e+09
   1600          ***          ***          ***          ***  4.52137e+09
   1700          ***          ***          ***          ***  8.49507e+09
   1800          ***          ***          ***          ***  1.49209e+10
   1900          ***          ***          ***          ***  2.47572e+10
   2000          ***          ***          ***          ***  3.91316e+10

   Pressure = 1000 atm

   T(K)       W1->W2        W1->R       W1->P1         W1->      Capture
    298  6.74788e-13  4.20126e-14  3.88616e-10  3.89333e-10   3.9844e-10
    300  9.46347e-13  6.26091e-14  5.51005e-10  5.52014e-10  5.63179e-10
    400  2.58416e-07   1.9619e-07  0.000264256   0.00026471   0.00026504
    500    0.0010029   0.00172932      0.73964     0.742372     0.743217
    600     0.368796     0.784258      154.416       155.57      155.826
    700      28.5795      64.2329      7214.73      7307.55       7334.9
    800      784.892      1782.66       130929       133497       134814
    900      10477.3      23737.6  1.25249e+06   1.2867e+06  1.31837e+06
   1000      82548.9       186348  7.56736e+06  7.83625e+06  8.26815e+06
   1100       434601       981711  3.23232e+07  3.37395e+07  3.74753e+07
   1200  1.66343e+06  3.78729e+06  1.05192e+08  1.10643e+08  1.32991e+08
   1300  4.92547e+06  1.14057e+07  2.75335e+08  2.91666e+08  3.90679e+08
   1400  1.18553e+07  2.82002e+07  6.04934e+08   6.4499e+08  9.88733e+08
   1500  2.41633e+07  5.96347e+07  1.15565e+09  1.23945e+09  2.22005e+09
   1600  4.31482e+07  1.11502e+08  1.97645e+09   2.1311e+09  4.52137e+09
   1700  6.93904e+07  1.89219e+08  3.09793e+09  3.35654e+09  8.49507e+09
   1800  1.02745e+08   2.9745e+08  4.53374e+09  4.93394e+09  1.49209e+10
   1900          ***          ***          ***          ***  2.47572e+10
   2000          ***          ***          ***          ***  3.91316e+10

   Pressure = 0.01 atm

   T(K)       W2->W1        W2->R       W2->P1         W2->      Capture
    298  1.36311e-15  1.84062e-15  7.88582e-17  3.28259e-15  2.17186e-14
    300  1.97787e-15  2.80608e-15   1.2007e-16  4.90402e-15  2.81562e-14
    400  1.30921e-09  1.93239e-08  8.65026e-10  2.14982e-08  2.40832e-08
    500  3.64202e-06  0.000232331  1.13853e-05  0.000247358  0.000346595
    600   0.00063866     0.104436   0.00550084     0.110575     0.228177
    700    0.0208853       6.7765     0.376757      7.17414      24.8556
    800     0.229919       127.84      7.40916      135.479       869.24
    900      1.22434      1049.37       62.862      1113.46      14156.4
   1000      3.99205       4815.7      296.448      5116.14       134444
   1100          ***      14696.4       937.81      15631.6       859933
   1200          ***      33502.2      2177.29      35673.9  4.08071e+06
   1300          ***          ***          ***          ***  1.53688e+07
   1400          ***          ***          ***          ***  4.82151e+07
   1500          ***          ***          ***          ***  1.30587e+08
   1600          ***          ***          ***          ***  3.13674e+08
   1700          ***          ***          ***          ***  6.82215e+08
   1800          ***          ***          ***          ***  1.36534e+09
   1900          ***          ***          ***          ***  2.54698e+09
   2000          ***          ***          ***          ***  4.47458e+09

   Pressure = 0.1 atm

   T(K)       W2->W1        W2->R       W2->P1         W2->      Capture
    298  1.42522e-15  1.86982e-15  1.84265e-17  3.31347e-15  2.17186e-14
    300  2.07207e-15  2.85258e-15  2.85483e-17   4.9532e-15  2.81562e-14
    400  1.83582e-09  2.11429e-08  4.47259e-10   2.3426e-08  2.40832e-08
    500  8.80625e-06  0.000299116  1.04954e-05  0.000318417  0.000346595
    600   0.00252848     0.168251   0.00792117     0.178701     0.228177
    700      0.12179      13.9017      0.77761      14.8011      24.8556
    800      1.81672      330.542      20.5798      352.939       869.24
    900      12.2603      3342.61      223.431       3578.3      14156.4
   1000      47.9998      18391.1      1292.34      19731.4       134444
   1100      130.647      65224.2      4755.85      70110.7       859933
   1200          ***       168014      12946.7       180897  4.08071e+06
   1300          ***       346545      27263.2       373665  1.53688e+07
   1400          ***          ***          ***          ***  4.82151e+07
   1500          ***          ***          ***          ***  1.30587e+08
   1600          ***          ***          ***          ***  3.13674e+08
   1700          ***          ***          ***          ***  6.82215e+08
   1800          ***          ***          ***          ***  1.36534e+09
   1900          ***          ***          ***          ***  2.54698e+09
   2000          ***          ***          ***          ***  4.47458e+09

   Pressure = 1 atm

   T(K)       W2->W1        W2->R       W2->P1         W2->      Capture
    298  1.44132e-15  1.87328e-15  2.56535e-18  3.31717e-15  2.17186e-14
    300  2.09698e-15  2.85811e-15  4.01712e-18  4.95911e-15  2.81562e-14
    400  2.19141e-09  2.14813e-08  1.15388e-10  2.37881e-08  2.40832e-08
    500  1.60555e-05  0.000320727  4.85371e-06  0.000341636  0.000346595
    600   0.00718187     0.203026   0.00599969     0.216208     0.228177
    700     0.508796      20.0071     0.891834      21.4077      24.8556
    800      10.5178      586.012      33.6009      630.131       869.24
    900      93.0131      7356.59      493.867      7943.47      14156.4
   1000      452.536      49806.7      3702.81      53962.1       134444
   1100      1452.19       212859      16939.8       231251       859933
   1200      3503.65       643703      53700.5       700907  4.08071e+06
   1300          ***  1.51017e+06       138621  1.64738e+06  1.53688e+07
   1400          ***  2.94693e+06       276173  3.21997e+06  4.82151e+07
   1500          ***  5.03544e+06       480553  5.50991e+06  1.30587e+08
   1600          ***          ***          ***          ***  3.13674e+08
   1700          ***          ***          ***          ***  6.82215e+08
   1800          ***          ***          ***          ***  1.36534e+09
   1900          ***          ***          ***          ***  2.54698e+09
   2000          ***          ***          ***          ***  4.47458e+09

   Pressure = 10 atm

   T(K)       W2->W1        W2->R       W2->P1         W2->      Capture
    298  1.44364e-15  1.87363e-15  2.74537e-19  3.31755e-15  2.17186e-14
    300  2.10062e-15  2.85868e-15  4.31229e-19  4.95973e-15  2.81562e-14
    400  2.29431e-09  2.15217e-08  1.61449e-11  2.38322e-08  2.40832e-08
    500  2.02136e-05  0.000324383  1.03632e-06  0.000345633  0.000346595
    600    0.0120103     0.212196   0.00203997     0.226247     0.228177
    700      1.17243      22.5355     0.472337      24.1802      24.8556
    800       33.398      746.978      26.5935       806.97       869.24
    900      398.668      11047.6      559.681        12006      14156.4
   1000      2530.62      90254.4      5772.57      98557.5       134444
   1100      10125.9       468410      34929.5       513465       859933
   1200        29032  1.70638e+06       140829  1.87625e+06  4.08071e+06
   1300      65673.2  4.72039e+06       417111  5.20318e+06  1.53688e+07
   1400          ***  1.05745e+07  1.12313e+06  1.16753e+07  4.82151e+07
   1500          ***  2.01859e+07  2.18896e+06   2.2326e+07  1.30587e+08
   1600          ***  3.41919e+07  3.77525e+06  3.78734e+07  3.13674e+08
   1700          ***          ***          ***          ***  6.82215e+08
   1800          ***          ***          ***          ***  1.36534e+09
   1900          ***          ***          ***          ***  2.54698e+09
   2000          ***          ***          ***          ***  4.47458e+09

   Pressure = 100 atm

   T(K)       W2->W1        W2->R       W2->P1         W2->      Capture
    298  1.44389e-15  1.87367e-15  2.76845e-20  3.31759e-15  2.17186e-14
    300  2.10101e-15  2.85874e-15  4.35046e-20  4.95979e-15  2.81562e-14
    400  2.30918e-09  2.15259e-08  1.71983e-12  2.38368e-08  2.40832e-08
    500  2.11724e-05  0.000324799  1.28816e-07    0.0003461  0.000346595
    600     0.013886     0.213513  0.000331176      0.22773     0.228177
    700      1.59968      23.0404     0.107978      24.7481      24.8556
    800      56.8528       793.57      8.81564      859.239       869.24
    900      876.191        12601      268.758      13745.9      14156.4
   1000      7262.87       114624      3950.05       125837       134444
   1100      37526.7       683808      33242.6       754577       859933
   1200       134938  2.92512e+06       180972  3.24103e+06  4.08071e+06
   1300       368339  9.56556e+06       698921  1.06328e+07  1.53688e+07
   1400       817658  2.51443e+07  2.05996e+06  2.80219e+07  4.82151e+07
   1500  1.55563e+06  5.54127e+07   4.9162e+06  6.18846e+07  1.30587e+08
   1600          ***  1.06253e+08  1.29491e+07   1.1869e+08  3.13674e+08
   1700          ***  1.82154e+08  2.26147e+07  2.03781e+08  6.82215e+08
   1800          ***  2.86254e+08  3.61182e+07   3.2065e+08  1.36534e+09
   1900          ***  4.20138e+08  5.37755e+07  4.71135e+08  2.54698e+09
   2000          ***          ***          ***          ***  4.47458e+09

   Pressure = 1000 atm

   T(K)       W2->W1        W2->R       W2->P1         W2->      Capture
    298  1.44392e-15  1.87367e-15  2.77085e-21  3.31759e-15  2.17186e-14
    300  2.10105e-15  2.85874e-15  4.35443e-21  4.95979e-15  2.81562e-14
    400  2.31077e-09  2.15263e-08  1.73276e-13  2.38372e-08  2.40832e-08
    500  2.12938e-05  0.000324841   1.3322e-08  0.000346148  0.000346595
    600    0.0142031     0.213654  3.67077e-05     0.227893     0.228177
    700      1.70431      23.1013    0.0136707      24.8193      24.8556
    800      65.4641      800.464       1.3631      867.291       869.24
    900      1139.89      12900.3      53.5686      14093.7      14156.4
   1000      11143.7       120950      1051.13       133144       134444
   1100      70145.8       760125      12019.7       842290       859933
   1200       312063   3.5144e+06      89190.2  3.91565e+06  4.08071e+06
   1300  1.05083e+06  1.27312e+07       465147  1.42472e+07  1.53688e+07
   1400  2.82818e+06  3.77734e+07   1.8156e+06  4.24172e+07  4.82151e+07
   1500  6.36271e+06  9.48679e+07  5.58701e+06  1.06818e+08  1.30587e+08
   1600  1.24201e+07  2.07073e+08  1.41582e+07  2.33651e+08  3.13674e+08
   1700  2.16791e+07  4.01673e+08  3.06496e+07  4.54002e+08  6.82215e+08
   1800   3.4663e+07  7.06009e+08  5.84329e+07  7.99105e+08  1.36534e+09
   1900          ***  1.14769e+09  1.58937e+08  1.29461e+09  2.54698e+09
   2000          ***  1.73823e+09  2.44422e+08  1.96268e+09  4.47458e+09

   Pressure = 0.01 atm

   T(K)        R->W1        R->W2        R->P1          R->      Capture
    298  9.82223e-15  7.58914e-13  2.78598e-14  7.96596e-13  8.10553e-13
    300  1.00053e-14  7.75769e-13  2.90826e-14  8.14857e-13  8.29725e-13
    400  1.67014e-14  1.76262e-12  1.53777e-13  1.93309e-12    2.126e-12
    500  1.65194e-14  2.62296e-12  4.58742e-13  3.09822e-12  4.08673e-12
    600  1.23601e-14   2.8614e-12  1.00542e-12  3.87918e-12  6.69087e-12
    700  7.86611e-15  2.48605e-12  1.81197e-12  4.30589e-12  9.90474e-12
    800  4.53935e-15  1.83391e-12  2.86333e-12  4.70178e-12  1.36921e-11
    900  2.48119e-15   1.2048e-12  4.13503e-12  5.34231e-12  1.80183e-11
   1000  1.32379e-15  7.30043e-13  5.60592e-12  6.33729e-12  2.28515e-11
   1100          ***  4.21179e-13  7.26015e-12   7.6814e-12   2.8162e-11
   1200          ***  2.35661e-13  9.08276e-12  9.31846e-12  3.39237e-11
   1300          ***          ***  1.10705e-11  1.10705e-11  4.01149e-11
   1400          ***          ***   1.3192e-11   1.3192e-11  4.67127e-11
   1500          ***          ***  1.54495e-11  1.54495e-11  5.37005e-11
   1600          ***          ***  1.78322e-11  1.78322e-11  6.10603e-11
   1700          ***          ***  2.03306e-11  2.03306e-11  6.87783e-11
   1800          ***          ***  2.29365e-11  2.29365e-11  7.68391e-11
   1900          ***          ***  2.56425e-11  2.56425e-11  8.52322e-11
   2000          ***          ***  2.84423e-11  2.84423e-11  9.39462e-11

   Pressure = 0.1 atm

   T(K)        R->W1        R->W2        R->P1          R->      Capture
    298  2.74297e-14  7.70955e-13   9.6813e-15  8.08066e-13  8.10553e-13
    300  2.82525e-14  7.88624e-13  1.02242e-14  8.27101e-13  8.29725e-13
    400  7.70655e-14  1.92853e-12  8.44541e-14  2.09005e-12    2.126e-12
    500  1.10934e-13  3.37696e-12  3.19872e-13  3.80776e-12  4.08673e-12
    600  1.09874e-13  4.60995e-12  7.98578e-13   5.5184e-12  6.69087e-12
    700  8.63387e-14   5.1006e-12  1.56294e-12  6.74988e-12  9.90474e-12
    800  5.85087e-14  4.74401e-12  2.61328e-12   7.4158e-12  1.36921e-11
    900  3.61506e-14  3.84443e-12  3.91882e-12   7.7994e-12  1.80183e-11
   1000  2.11987e-14  2.80239e-12  5.43963e-12  8.26322e-12  2.28515e-11
   1100  1.22016e-14  1.89413e-12  7.14203e-12  9.04836e-12   2.8162e-11
   1200          ***  1.21513e-12  9.01073e-12  1.02263e-11  3.39237e-11
   1300          ***  7.59499e-13  1.10155e-11  1.17753e-11  4.01149e-11
   1400          ***          ***  1.31923e-11  1.31923e-11  4.67127e-11
   1500          ***          ***  1.54497e-11  1.54497e-11  5.37005e-11
   1600          ***          ***  1.78324e-11  1.78324e-11  6.10603e-11
   1700          ***          ***  2.03307e-11  2.03307e-11  6.87783e-11
   1800          ***          ***  2.29366e-11  2.29366e-11  7.68391e-11
   1900          ***          ***  2.56426e-11  2.56426e-11  8.52322e-11
   2000          ***          ***  2.84424e-11  2.84424e-11  9.39462e-11

   Pressure = 1 atm

   T(K)        R->W1        R->W2        R->P1          R->      Capture
    298  3.55186e-14  7.72379e-13  1.55028e-15  8.09448e-13  8.10553e-13
    300   3.6778e-14  7.90155e-13   1.6531e-15  8.28586e-13  8.29725e-13
    400  1.37387e-13   1.9594e-12  2.26981e-14  2.11948e-12    2.126e-12
    500  2.83342e-13  3.62094e-12  1.32885e-13  4.03717e-12  4.08673e-12
    600  3.95484e-13  5.56276e-12  4.48457e-13   6.4067e-12  6.69087e-12
    700  4.20269e-13  7.34081e-12  1.06607e-12  8.82715e-12  9.90474e-12
    800  3.68084e-13  8.41138e-12  2.02414e-12  1.08036e-11  1.36921e-11
    900  2.81425e-13  8.46517e-12  3.30925e-12  1.20558e-11  1.80183e-11
   1000  1.96485e-13  7.60397e-12  4.87589e-12  1.26763e-11  2.28515e-11
   1100  1.30259e-13  6.22046e-12  6.66662e-12  1.30173e-11   2.8162e-11
   1200  8.44334e-14  4.73112e-12  8.63132e-12  1.34469e-11  3.39237e-11
   1300          ***  3.42627e-12  1.07847e-11  1.42139e-11  4.01149e-11
   1400          ***   2.4065e-12  1.29875e-11  1.53964e-11  4.67127e-11
   1500          ***  1.66049e-12  1.53061e-11  1.69685e-11  5.37005e-11
   1600          ***          ***  1.78333e-11  1.78333e-11  6.10603e-11
   1700          ***          ***  2.03314e-11  2.03314e-11  6.87783e-11
   1800          ***          ***  2.29371e-11  2.29371e-11  7.68391e-11
   1900          ***          ***  2.56429e-11  2.56429e-11  8.52322e-11
   2000          ***          ***  2.84427e-11  2.84427e-11  9.39462e-11

   Pressure = 10 atm

   T(K)        R->W1        R->W2        R->P1          R->      Capture
    298  3.68978e-14  7.72525e-13  1.70503e-16  8.09593e-13  8.10553e-13
    300  3.82481e-14  7.90311e-13  1.82382e-16  8.28742e-13  8.29725e-13
    400  1.56839e-13  1.96309e-12  3.20581e-15  2.12313e-12    2.126e-12
    500  3.87526e-13  3.66222e-12  2.72311e-14  4.07698e-12  4.08673e-12
    600  6.95093e-13  5.81402e-12  1.34687e-13   6.6438e-12  6.69087e-12
    700  9.79665e-13   8.2685e-12  4.42033e-13   9.6902e-12  9.90474e-12
    800  1.13781e-12  1.07219e-11  1.07421e-12   1.2934e-11  1.36921e-11
    900  1.13141e-12  1.27133e-11  2.10481e-12  1.59496e-11  1.80183e-11
   1000  9.97256e-13  1.37845e-11  3.53603e-12  1.83178e-11  2.28515e-11
   1100  8.06422e-13  1.37129e-11  5.31608e-12  1.98354e-11   2.8162e-11
   1200  6.17384e-13  1.26169e-11  7.37172e-12  2.06061e-11  3.39237e-11
   1300  4.57803e-13  1.08842e-11  9.63062e-12  2.09726e-11  4.01149e-11
   1400          ***   8.9432e-12  1.23412e-11  2.13015e-11  4.67127e-11
   1500          ***  7.09453e-12  1.47615e-11  2.18716e-11  5.37005e-11
   1600          ***  5.49571e-12  1.72904e-11  2.27997e-11  6.10603e-11
   1700          ***          ***  2.03354e-11  2.03354e-11  6.87783e-11
   1800          ***          ***  2.29402e-11  2.29402e-11  7.68391e-11
   1900          ***          ***  2.56454e-11  2.56454e-11  8.52322e-11
   2000          ***          ***  2.84446e-11  2.84446e-11  9.39462e-11

   Pressure = 100 atm

   T(K)        R->W1        R->W2        R->P1          R->      Capture
    298  3.70511e-14   7.7254e-13  1.72514e-17  8.09608e-13  8.10553e-13
    300  3.84121e-14  7.90327e-13  1.84618e-17  8.28758e-13  8.29725e-13
    400  1.59712e-13  1.96347e-12  3.41821e-16  2.12352e-12    2.126e-12
    500  4.11511e-13  3.66691e-12  3.34039e-15  4.08177e-12  4.08673e-12
    600  8.08699e-13   5.8501e-12  2.09189e-14  6.67972e-12  6.69087e-12
    700  1.32397e-12  8.45377e-12  9.17844e-14  9.86953e-12  9.90474e-12
    800   1.8764e-12  1.13907e-11  2.99566e-13  1.35667e-11  1.36921e-11
    900  2.34572e-12   1.4501e-11  7.66774e-13  1.76135e-11  1.80183e-11
   1000  2.62246e-12  1.75072e-11  1.61432e-12   2.1744e-11  2.28515e-11
   1100  2.66331e-12  2.00236e-11  2.91121e-12  2.55981e-11   2.8162e-11
   1200  2.50506e-12  2.16527e-11  4.65385e-12  2.88116e-11  3.39237e-11
   1300   2.2266e-12  2.21478e-11  6.78607e-12  3.11605e-11  4.01149e-11
   1400  1.90273e-12  2.15174e-11  9.23017e-12  3.26503e-11  4.67127e-11
   1500  1.58233e-12  2.00002e-11   1.1908e-11  3.34904e-11  5.37005e-11
   1600          ***   1.7956e-11  1.59003e-11  3.39337e-11  6.10603e-11
   1700          ***  1.56592e-11  1.86157e-11  3.43508e-11  6.87783e-11
   1800          ***  1.33632e-11  2.14503e-11  3.48854e-11  7.68391e-11
   1900          ***  1.12139e-11  2.43784e-11  3.56585e-11  8.52322e-11
   2000          ***          ***  2.84554e-11  2.84554e-11  9.39462e-11

   Pressure = 1000 atm

   T(K)        R->W1        R->W2        R->P1          R->      Capture
    298  3.70666e-14  7.72541e-13  1.72723e-18  8.09609e-13  8.10553e-13
    300  3.84288e-14  7.90329e-13  1.84851e-18  8.28759e-13  8.29725e-13
    400  1.60021e-13   1.9635e-12  3.44416e-17  2.12356e-12    2.126e-12
    500  4.14533e-13  3.66739e-12  3.44647e-16  4.08227e-12  4.08673e-12
    600  8.27546e-13  5.85394e-12  2.29506e-15  6.68378e-12  6.69087e-12
    700  1.40544e-12  8.47612e-12   1.1305e-14  9.89287e-12  9.90474e-12
    800  2.13416e-12  1.14896e-11  4.37272e-14  1.36675e-11  1.36921e-11
    900  2.97195e-12  1.48454e-11  1.37861e-13  1.79552e-11  1.80183e-11
   1000   3.8422e-12  1.84733e-11  3.63786e-13  2.26793e-11  2.28515e-11
   1100  4.63953e-12  2.22585e-11  8.20776e-13  2.77188e-11   2.8162e-11
   1200   5.2576e-12  2.60168e-11  1.61466e-12  3.28891e-11  3.39237e-11
   1300  5.62674e-12  2.94902e-11  2.82482e-12  3.79417e-11  4.01149e-11
   1400    5.735e-12  3.23803e-11  4.48296e-12  4.25983e-11  4.67127e-11
   1500  5.61806e-12  3.44215e-11  6.57588e-12  4.66154e-11  5.37005e-11
   1600  5.33466e-12   3.5458e-11   9.0593e-12   4.9852e-11  6.10603e-11
   1700   4.9439e-12  3.54764e-11  1.18741e-11  5.22945e-11  6.87783e-11
   1800  4.49599e-12  3.45902e-11  1.49557e-11  5.40419e-11  7.68391e-11
   1900          ***  3.30824e-11  2.16459e-11  5.50354e-11  8.52322e-11
   2000          ***    3.096e-11  2.46441e-11   5.5919e-11  9.39462e-11

   Pressure = 0.01 atm

   T(K)       P1->W1       P1->W2        P1->R         P1->      Capture
    298  5.15129e-19  5.72062e-23  4.90168e-23  5.15235e-19   6.0403e-19
    300  5.63462e-19  6.50847e-23  5.70218e-23  5.63584e-19   6.6397e-19
    400  1.43323e-17  8.88186e-21  1.73101e-20  1.43584e-17  2.42903e-17
    500  7.84469e-17  1.69429e-19  6.04664e-19   7.9221e-17  2.33961e-16
    600   1.8904e-16  1.05475e-18  7.03575e-18   1.9713e-16  1.14208e-15
    700  2.80207e-16  3.27107e-18  4.28755e-17  3.26353e-16  3.74913e-15
    800  3.05512e-16  6.41385e-18  1.72736e-16  4.84661e-16  9.54709e-15
    900   2.7361e-16  9.19166e-18  5.26316e-16  8.09118e-16   2.0437e-14
   1000   2.1606e-16    1.057e-17  1.31717e-15   1.5438e-15  3.86201e-14
   1100          ***   1.0566e-17  2.85421e-15  2.86477e-15  6.64963e-14
   1200          ***  9.34909e-18  5.54443e-15  5.55378e-15  1.06581e-13
   1300          ***          ***  9.89865e-15  9.89865e-15  1.61445e-13
   1400          ***          ***  1.64919e-14  1.64919e-14  2.33667e-13
   1500          ***          ***  2.60006e-14  2.60006e-14  3.25804e-13
   1600          ***          ***  3.91566e-14  3.91566e-14  4.40373e-13
   1700          ***          ***  5.67431e-14  5.67431e-14  5.79834e-13
   1800          ***          ***  7.95838e-14  7.95838e-14  7.46586e-13
   1900          ***          ***  1.08531e-13  1.08531e-13  9.42961e-13
   2000          ***          ***  1.44459e-13  1.44459e-13  1.17122e-12

   Pressure = 0.1 atm

   T(K)       P1->W1       P1->W2        P1->R         P1->      Capture
    298  5.86972e-19  1.33672e-23  1.70334e-23  5.87002e-19   6.0403e-19
    300  6.44484e-19  1.54745e-23  2.00465e-23   6.4452e-19   6.6397e-19
    400  2.09746e-17   4.5923e-21  9.50666e-21  2.09887e-17  2.42903e-17
    500  1.54385e-16  1.56185e-19  4.21621e-19  1.54962e-16  2.33961e-16
    600  4.93219e-16  1.51883e-18  5.58828e-18  5.00326e-16  1.14208e-15
    700  9.34907e-16  6.75199e-18   3.6983e-17  9.78642e-16  3.74913e-15
    800  1.25497e-15  1.78243e-17  1.57651e-16  1.43044e-15  9.54709e-15
    900  1.33535e-15  3.27336e-17  4.98797e-16  1.86689e-15   2.0437e-14
   1000  1.21642e-15  4.63416e-17   1.2781e-15  2.54086e-15  3.86201e-14
   1100  1.00605e-15  5.44486e-17  2.80777e-15  3.86826e-15  6.64963e-14
   1200          ***  5.71582e-17  5.50046e-15  5.55764e-15  1.06581e-13
   1300          ***  5.34259e-17  9.84947e-15  9.90291e-15  1.61445e-13
   1400          ***          ***  1.64922e-14  1.64922e-14  2.33667e-13
   1500          ***          ***  2.60009e-14  2.60009e-14  3.25804e-13
   1600          ***          ***  3.91569e-14  3.91569e-14  4.40373e-13
   1700          ***          ***  5.67435e-14  5.67435e-14  5.79834e-13
   1800          ***          ***   7.9584e-14   7.9584e-14  7.46586e-13
   1900          ***          ***  1.08532e-13  1.08532e-13  9.42961e-13
   2000          ***          ***  1.44459e-13  1.44459e-13  1.17122e-12

   Pressure = 1 atm

   T(K)       P1->W1       P1->W2        P1->R         P1->      Capture
    298  6.01277e-19  1.86098e-24  2.72757e-24  6.01282e-19   6.0403e-19
    300  6.60843e-19  2.17749e-24  3.24122e-24  6.60848e-19   6.6397e-19
    400  2.36613e-17  1.18476e-21  2.55504e-21   2.3665e-17  2.42903e-17
    500  2.10637e-16  7.22283e-20  1.75155e-19  2.10885e-16  2.33961e-16
    600  8.61345e-16  1.15037e-18  3.13821e-18  8.65634e-16  1.14208e-15
    700  2.11311e-15  7.74345e-18  2.52257e-17  2.14608e-15  3.74913e-15
    800  3.61587e-15  2.91025e-17   1.2211e-16  3.76708e-15  9.54709e-15
    900  4.77204e-15  7.23869e-17  4.21209e-16  5.26563e-15   2.0437e-14
   1000  5.23028e-15  1.33068e-16  1.14564e-15    6.509e-15  3.86201e-14
   1100  5.05373e-15  1.95361e-16  2.62087e-15  7.86996e-15  6.64963e-14
   1200  4.49912e-15  2.42576e-16  5.26885e-15  1.00106e-14  1.06581e-13
   1300          ***  2.81212e-16  9.64309e-15  9.92455e-15  1.61445e-13
   1400          ***  2.81939e-16  1.62362e-14  1.65184e-14  2.33667e-13
   1500          ***   2.6669e-16  2.57593e-14  2.60263e-14  3.25804e-13
   1600          ***          ***  3.91589e-14  3.91589e-14  4.40373e-13
   1700          ***          ***  5.67454e-14  5.67454e-14  5.79834e-13
   1800          ***          ***  7.95858e-14  7.95858e-14  7.46586e-13
   1900          ***          ***  1.08533e-13  1.08533e-13  9.42961e-13
   2000          ***          ***  1.44461e-13  1.44461e-13  1.17122e-12

   Pressure = 10 atm

   T(K)       P1->W1       P1->W2        P1->R         P1->      Capture
    298   6.0304e-19  1.99157e-25  2.99985e-25   6.0304e-19   6.0403e-19
    300  6.62873e-19  2.33749e-25  3.57594e-25  6.62873e-19   6.6397e-19
    400  2.41909e-17  1.65769e-22  3.60866e-22  2.41914e-17  2.42903e-17
    500      2.3e-16  1.54215e-20  3.58931e-20  2.30052e-16  2.33961e-16
    600  1.07569e-15  3.91133e-19  9.42514e-19  1.07703e-15  1.14208e-15
    700  3.20057e-15  4.10091e-18  1.04595e-17  3.21513e-15  3.74913e-15
    800  6.85425e-15  2.30301e-17  6.48037e-17  6.94209e-15  9.54709e-15
    900  1.13808e-14  8.20125e-17  2.67906e-16  1.17307e-14   2.0437e-14
   1000  1.54887e-14  2.07429e-16   8.3083e-16   1.6527e-14  3.86201e-14
   1100  1.81413e-14  4.03404e-16  2.08993e-15  2.06346e-14  6.64963e-14
   1200  1.90773e-14  6.40279e-16  4.49995e-15  2.42175e-14  1.06581e-13
   1300  1.85948e-14  8.71019e-16  8.61117e-15   2.8077e-14  1.61445e-13
   1400          ***  1.18746e-15  1.54282e-14  1.66179e-14  2.33667e-13
   1500          ***  1.29474e-15  2.48427e-14  2.61403e-14  3.25804e-13
   1600          ***  1.33243e-15  3.79669e-14  3.93026e-14  4.40373e-13
   1700          ***          ***  5.67564e-14  5.67564e-14  5.79834e-13
   1800          ***          ***  7.95967e-14  7.95967e-14  7.46586e-13
   1900          ***          ***  1.08544e-13  1.08544e-13  9.42961e-13
   2000          ***          ***  1.44471e-13  1.44471e-13  1.17122e-12

   Pressure = 100 atm

   T(K)       P1->W1       P1->W2        P1->R         P1->      Capture
    298  6.03223e-19  2.00832e-26  3.03522e-26  6.03223e-19   6.0403e-19
    300  6.63083e-19  2.35818e-26  3.61978e-26  6.63083e-19   6.6397e-19
    400  2.42557e-17  1.76586e-23  3.84775e-23  2.42557e-17  2.42903e-17
    500  2.33316e-16  1.91691e-21  4.40295e-21  2.33323e-16  2.33961e-16
    600  1.13225e-15  6.34978e-20  1.46386e-19  1.13246e-15  1.14208e-15
    700  3.65001e-15  9.37471e-19  2.17184e-18  3.65312e-15  3.74913e-15
    800  8.90372e-15  7.63378e-18  1.80719e-17  8.92943e-15  9.54709e-15
    900  1.75583e-14  3.93708e-17  9.75969e-17  1.76952e-14   2.0437e-14
   1000  2.90787e-14  1.41828e-16  3.79303e-16  2.95999e-14  3.86201e-14
   1100  4.16184e-14  3.83354e-16  1.14449e-15  4.31462e-14  6.64963e-14
   1200  5.28935e-14  8.21556e-16  2.84087e-15   5.6556e-14  1.06581e-13
   1300  6.12563e-14  1.46135e-15  6.06773e-15  6.87853e-14  1.61445e-13
   1400   6.6083e-14  2.24311e-15   1.1539e-14  7.98651e-14  2.33667e-13
   1500  6.75062e-14   3.0701e-15  2.00404e-14  9.06167e-14  3.25804e-13
   1600          ***  4.80516e-15  3.49144e-14  3.97403e-14  4.40373e-13
   1700          ***  5.42606e-15  5.19567e-14  5.74091e-14  5.79834e-13
   1800          ***  5.85037e-15  7.44272e-14   8.0309e-14  7.46586e-13
   1900          ***  6.07499e-15  1.03181e-13  1.09292e-13  9.42961e-13
   2000          ***          ***  1.44526e-13  1.44526e-13  1.17122e-12

   Pressure = 1000 atm

   T(K)       P1->W1       P1->W2        P1->R         P1->      Capture
    298  6.03241e-19  2.01005e-27   3.0389e-27  6.03241e-19   6.0403e-19
    300  6.63104e-19  2.36033e-27  3.62434e-27  6.63104e-19   6.6397e-19
    400  2.42624e-17  1.77914e-24  3.87696e-24  2.42624e-17  2.42903e-17
    500  2.33696e-16  1.98245e-22  4.54277e-22  2.33696e-16  2.33961e-16
    600  1.14022e-15  7.03812e-21  1.60604e-20  1.14024e-15  1.14208e-15
    700  3.73537e-15  1.18688e-19  2.67502e-19  3.73576e-15  3.74913e-15
    800  9.45594e-15  1.18033e-18  2.63793e-18  9.45976e-15  9.54709e-15
    900  1.99593e-14  7.84657e-18  1.75473e-17  1.99847e-14   2.0437e-14
   1000  3.66603e-14  3.77258e-17  8.54757e-17  3.67835e-14  3.86201e-14
   1100  6.00543e-14  1.38432e-16  3.22674e-16  6.05154e-14  6.64963e-14
   1200  8.91411e-14  4.03646e-16  9.85645e-16  9.05303e-14  1.06581e-13
   1300  1.21447e-13  9.67235e-16  2.52579e-15   1.2494e-13  1.61445e-13
   1400  1.53774e-13  1.96288e-15  5.60432e-15  1.61341e-13  2.33667e-13
   1500  1.83133e-13  3.46855e-15  1.10668e-14  1.97669e-13  3.25804e-13
   1600  2.07365e-13  5.47135e-15  1.98927e-14  2.32729e-13  4.40373e-13
   1700   2.2524e-13  7.87186e-15  3.31409e-14  2.66253e-13  5.79834e-13
   1800  2.36393e-13  1.05154e-14  5.18923e-14  2.98801e-13  7.46586e-13
   1900          ***  1.93905e-14  9.16159e-14  1.11186e-13  9.42961e-13
   2000          ***  2.21113e-14  1.25168e-13  1.47504e-13  1.17122e-12

______________________________________________________________________________________

Temperature-Pressure Rate Tables:

W1->W2

P\T              298          300          400          500          600          700          800          900         1000         1100         1200         1300         1400         1500         1600         1700         1800         1900         2000
0.01     6.37025e-13  8.90868e-13  1.46411e-07   0.00017153    0.0165815     0.350007       2.7506      11.1798      29.0904          ***          ***          ***          ***          ***          ***          ***          ***          ***          ***
0.1      6.66052e-13  9.33295e-13  2.05301e-07  0.000414754    0.0656508      2.04164      21.7544      112.205      351.294      787.103          ***          ***          ***          ***          ***          ***          ***          ***          ***
1        6.73576e-13  9.44516e-13  2.45068e-07  0.000756179     0.186483      8.53148      126.067      853.791      3336.82      8883.52      18139.5          ***          ***          ***          ***          ***          ***          ***          ***
10        6.7466e-13  9.46152e-13  2.56574e-07  0.000952021     0.311858      19.6603      400.416      3663.56      18727.1      62513.9       153236       301193          ***          ***          ***          ***          ***          ***          ***
100      6.74777e-13  9.46329e-13  2.58238e-07  0.000997178     0.360563       26.825      681.644       8053.4      53795.3       232389       718014  1.71824e+06   3.3917e+06  5.79431e+06          ***          ***          ***          ***          ***
1000     6.74788e-13  9.46347e-13  2.58416e-07    0.0010029     0.368796      28.5795      784.892      10477.3      82548.9       434601  1.66343e+06  4.92547e+06  1.18553e+07  2.41633e+07  4.31482e+07  6.93904e+07  1.02745e+08          ***          ***
O-O      9.27309e-12  1.13928e-11  2.82963e-07   0.00100583     0.370243       28.861      804.059      11057.6      91950.6       527884  2.28903e+06  7.98484e+06  2.34488e+07  5.99527e+07  1.36883e+08   2.8459e+08  5.47076e+08  9.84216e+08  1.67329e+09

W1->R

P\T              298          300          400          500          600          700          800          900         1000         1100         1200         1300         1400         1500         1600         1700         1800         1900         2000
0.01     1.11329e-14  1.63009e-14  2.04765e-08  6.89189e-05    0.0117181      0.36011      3.81408      20.1884       67.437          ***          ***          ***          ***          ***          ***          ***          ***          ***          ***
0.1      3.10898e-14  4.60297e-14  9.44843e-08  0.000462791     0.104135      3.94781      48.9785      291.187      1055.42      2758.75          ***          ***          ***          ***          ***          ***          ***          ***          ***
1        4.02581e-14  5.99197e-14   1.6844e-07   0.00118202     0.374799      19.2089      307.598      2253.16      9620.33      28376.7      65241.6          ***          ***          ***          ***          ***          ***          ***          ***
10       4.18212e-14  6.23149e-14  1.92288e-07   0.00161665     0.658733      44.7739      950.455      9039.93      48460.6       171986       455420       980818          ***          ***          ***          ***          ***          ***          ***
100       4.1995e-14  6.25821e-14  1.95811e-07   0.00171671     0.766396      60.5095      1567.35      18736.2       127211       564089  1.81165e+06  4.56729e+06  9.61804e+06  1.77106e+07          ***          ***          ***          ***          ***
1000     4.20126e-14  6.26091e-14   1.9619e-07   0.00172932     0.784258      64.2329      1782.66      23737.6       186348       981711  3.78729e+06  1.14057e+07  2.82002e+07  5.96347e+07  1.11502e+08  1.89219e+08   2.9745e+08          ***          ***
O-O      4.20248e-14   6.2627e-14  1.96253e-07   0.00173064     0.786275      64.7353      1819.19      24854.2       204333  1.15858e+06  4.96401e+06  1.71257e+07  4.97927e+07  1.26173e+08  2.85782e+08  5.89924e+08  1.12677e+09  2.01545e+09  3.40872e+09

W1->P1

P\T              298          300          400          500          600          700          800          900         1000         1100         1200         1300         1400         1500         1600         1700         1800         1900         2000
0.01     3.31853e-10  4.68208e-10  0.000156103     0.248302      25.6126      542.263       4258.8      17533.6      47117.3          ***          ***          ***          ***          ***          ***          ***          ***          ***          ***
0.1      3.78136e-10  5.35532e-10  0.000228447     0.488627      66.8006      1806.64      17416.6      84550.3       258193       581297          ***          ***          ***          ***          ***          ***          ***          ***          ***
1        3.87351e-10  5.49125e-10  0.000257709     0.666661       116.65      4081.68      50089.5       300195  1.09034e+06  2.80447e+06  5.71773e+06          ***          ***          ***          ***          ***          ***          ***          ***
10       3.88487e-10  5.50812e-10  0.000263477     0.727945      145.678      6181.81      94909.7       714418  3.20351e+06  9.84411e+06  2.30766e+07  4.46869e+07          ***          ***          ***          ***          ***          ***          ***
100      3.88604e-10  5.50987e-10  0.000264183     0.738439      153.338      7049.87       123283  1.10184e+06   6.0034e+06  2.24224e+07  6.26725e+07  1.40598e+08  2.67623e+08  4.50712e+08          ***          ***          ***          ***          ***
1000     3.88616e-10  5.51005e-10  0.000264256      0.73964      154.416      7214.73       130929  1.25249e+06  7.56736e+06  3.23232e+07  1.05192e+08  2.75335e+08  6.04934e+08  1.15565e+09  1.97645e+09  3.09793e+09  4.53374e+09          ***          ***
O-O      3.89125e-10  5.51724e-10   0.00026456     0.740481      154.669       7241.3       132191  1.28246e+06  7.97187e+06  3.57889e+07  1.25738e+08  3.65568e+08  9.15491e+08  2.03392e+09  4.09871e+09  7.62056e+09  1.32471e+10  2.17575e+10  3.40496e+10

W2->W1

P\T              298          300          400          500          600          700          800          900         1000         1100         1200         1300         1400         1500         1600         1700         1800         1900         2000
0.01     1.36311e-15  1.97787e-15  1.30921e-09  3.64202e-06   0.00063866    0.0208853     0.229919      1.22434      3.99205          ***          ***          ***          ***          ***          ***          ***          ***          ***          ***
0.1      1.42522e-15  2.07207e-15  1.83582e-09  8.80625e-06   0.00252848      0.12179      1.81672      12.2603      47.9998      130.647          ***          ***          ***          ***          ***          ***          ***          ***          ***
1        1.44132e-15  2.09698e-15  2.19141e-09  1.60555e-05   0.00718187     0.508796      10.5178      93.0131      452.536      1452.19      3503.65          ***          ***          ***          ***          ***          ***          ***          ***
10       1.44364e-15  2.10062e-15  2.29431e-09  2.02136e-05    0.0120103      1.17243       33.398      398.668      2530.62      10125.9        29032      65673.2          ***          ***          ***          ***          ***          ***          ***
100      1.44389e-15  2.10101e-15  2.30918e-09  2.11724e-05     0.013886      1.59968      56.8528      876.191      7262.87      37526.7       134938       368339       817658  1.55563e+06          ***          ***          ***          ***          ***
1000     1.44392e-15  2.10105e-15  2.31077e-09  2.12938e-05    0.0142031      1.70431      65.4641      1139.89      11143.7      70145.8       312063  1.05083e+06  2.82818e+06  6.36271e+06  1.24201e+07  2.16791e+07   3.4663e+07          ***          ***
O-O      1.98426e-14   2.5294e-14  2.53027e-09  2.13562e-05    0.0142588       1.7211      67.0628      1203.02      12412.9      85199.4       429363  1.70257e+06  5.58444e+06   1.5722e+07  3.90683e+07  8.75522e+07  1.79945e+08  3.43751e+08  6.16932e+08

W2->R

P\T              298          300          400          500          600          700          800          900         1000         1100         1200         1300         1400         1500         1600         1700         1800         1900         2000
0.01     1.84062e-15  2.80608e-15  1.93239e-08  0.000232331     0.104436       6.7765       127.84      1049.37       4815.7      14696.4      33502.2          ***          ***          ***          ***          ***          ***          ***          ***
0.1      1.86982e-15  2.85258e-15  2.11429e-08  0.000299116     0.168251      13.9017      330.542      3342.61      18391.1      65224.2       168014       346545          ***          ***          ***          ***          ***          ***          ***
1        1.87328e-15  2.85811e-15  2.14813e-08  0.000320727     0.203026      20.0071      586.012      7356.59      49806.7       212859       643703  1.51017e+06  2.94693e+06  5.03544e+06          ***          ***          ***          ***          ***
10       1.87363e-15  2.85868e-15  2.15217e-08  0.000324383     0.212196      22.5355      746.978      11047.6      90254.4       468410  1.70638e+06  4.72039e+06  1.05745e+07  2.01859e+07  3.41919e+07          ***          ***          ***          ***
100      1.87367e-15  2.85874e-15  2.15259e-08  0.000324799     0.213513      23.0404       793.57        12601       114624       683808  2.92512e+06  9.56556e+06  2.51443e+07  5.54127e+07  1.06253e+08  1.82154e+08  2.86254e+08  4.20138e+08          ***
1000     1.87367e-15  2.85874e-15  2.15263e-08  0.000324841     0.213654      23.1013      800.464      12900.3       120950       760125   3.5144e+06  1.27312e+07  3.77734e+07  9.48679e+07  2.07073e+08  4.01673e+08  7.06009e+08  1.14769e+09  1.73823e+09
O-O      1.87594e-15   2.8622e-15  2.15529e-08  0.000325239     0.213918      23.1345      802.177      12953.4       122031       774734  3.65135e+06  1.36662e+07  4.26307e+07  1.14865e+08  2.74606e+08  5.94662e+08   1.1854e+09  2.20323e+09  3.85765e+09

W2->P1

P\T              298          300          400          500          600          700          800          900         1000         1100         1200         1300         1400         1500         1600         1700         1800         1900         2000
0.01     7.88582e-17   1.2007e-16  8.65026e-10  1.13853e-05   0.00550084     0.376757      7.40916       62.862      296.448       937.81      2177.29          ***          ***          ***          ***          ***          ***          ***          ***
0.1      1.84265e-17  2.85483e-17  4.47259e-10  1.04954e-05   0.00792117      0.77761      20.5798      223.431      1292.34      4755.85      12946.7      27263.2          ***          ***          ***          ***          ***          ***          ***
1        2.56535e-18  4.01712e-18  1.15388e-10  4.85371e-06   0.00599969     0.891834      33.6009      493.867      3702.81      16939.8      53700.5       138621       276173       480553          ***          ***          ***          ***          ***
10       2.74537e-19  4.31229e-19  1.61449e-11  1.03632e-06   0.00203997     0.472337      26.5935      559.681      5772.57      34929.5       140829       417111  1.12313e+06  2.18896e+06  3.77525e+06          ***          ***          ***          ***
100      2.76845e-20  4.35046e-20  1.71983e-12  1.28816e-07  0.000331176     0.107978      8.81564      268.758      3950.05      33242.6       180972       698921  2.05996e+06   4.9162e+06  1.29491e+07  2.26147e+07  3.61182e+07  5.37755e+07          ***
1000     2.77085e-21  4.35443e-21  1.73276e-13   1.3322e-08  3.67077e-05    0.0136707       1.3631      53.5686      1051.13      12019.7      89190.2       465147   1.8156e+06  5.58701e+06  1.41582e+07  3.06496e+07  5.84329e+07  1.58937e+08  2.44422e+08
O-O              ***          ***          ***          ***          ***          ***          ***          ***          ***          ***          ***          ***          ***          ***          ***          ***          ***          ***          ***

R->W1

P\T              298          300          400          500          600          700          800          900         1000         1100         1200         1300         1400         1500         1600         1700         1800         1900         2000
0.01     9.82223e-15  1.00053e-14  1.67014e-14  1.65194e-14  1.23601e-14  7.86611e-15  4.53935e-15  2.48119e-15  1.32379e-15          ***          ***          ***          ***          ***          ***          ***          ***          ***          ***
0.1      2.74297e-14  2.82525e-14  7.70655e-14  1.10934e-13  1.09874e-13  8.63387e-14  5.85087e-14  3.61506e-14  2.11987e-14  1.22016e-14          ***          ***          ***          ***          ***          ***          ***          ***          ***
1        3.55186e-14   3.6778e-14  1.37387e-13  2.83342e-13  3.95484e-13  4.20269e-13  3.68084e-13  2.81425e-13  1.96485e-13  1.30259e-13  8.44334e-14          ***          ***          ***          ***          ***          ***          ***          ***
10       3.68978e-14  3.82481e-14  1.56839e-13  3.87526e-13  6.95093e-13  9.79665e-13  1.13781e-12  1.13141e-12  9.97256e-13  8.06422e-13  6.17384e-13  4.57803e-13          ***          ***          ***          ***          ***          ***          ***
100      3.70511e-14  3.84121e-14  1.59712e-13  4.11511e-13  8.08699e-13  1.32397e-12   1.8764e-12  2.34572e-12  2.62246e-12  2.66331e-12  2.50506e-12   2.2266e-12  1.90273e-12  1.58233e-12          ***          ***          ***          ***          ***
1000     3.70666e-14  3.84288e-14  1.60021e-13  4.14533e-13  8.27546e-13  1.40544e-12  2.13416e-12  2.97195e-12   3.8422e-12  4.63953e-12   5.2576e-12  5.62674e-12    5.735e-12  5.61806e-12  5.33466e-12   4.9439e-12  4.49599e-12          ***          ***
O-O      3.70774e-14  3.84397e-14  1.60073e-13  4.14849e-13  8.29675e-13  1.41643e-12  2.17789e-12  3.11174e-12  4.21304e-12  5.47566e-12  6.89301e-12  8.45857e-12   1.0166e-11  1.20094e-11  1.39833e-11  1.60824e-11  1.83019e-11  2.06377e-11  2.30855e-11

R->W2

P\T              298          300          400          500          600          700          800          900         1000         1100         1200         1300         1400         1500         1600         1700         1800         1900         2000
0.01     7.58914e-13  7.75769e-13  1.76262e-12  2.62296e-12   2.8614e-12  2.48605e-12  1.83391e-12   1.2048e-12  7.30043e-13  4.21179e-13  2.35661e-13          ***          ***          ***          ***          ***          ***          ***          ***
0.1      7.70955e-13  7.88624e-13  1.92853e-12  3.37696e-12  4.60995e-12   5.1006e-12  4.74401e-12  3.84443e-12  2.80239e-12  1.89413e-12  1.21513e-12  7.59499e-13          ***          ***          ***          ***          ***          ***          ***
1        7.72379e-13  7.90155e-13   1.9594e-12  3.62094e-12  5.56276e-12  7.34081e-12  8.41138e-12  8.46517e-12  7.60397e-12  6.22046e-12  4.73112e-12  3.42627e-12   2.4065e-12  1.66049e-12          ***          ***          ***          ***          ***
10       7.72525e-13  7.90311e-13  1.96309e-12  3.66222e-12  5.81402e-12   8.2685e-12  1.07219e-11  1.27133e-11  1.37845e-11  1.37129e-11  1.26169e-11  1.08842e-11   8.9432e-12  7.09453e-12  5.49571e-12          ***          ***          ***          ***
100       7.7254e-13  7.90327e-13  1.96347e-12  3.66691e-12   5.8501e-12  8.45377e-12  1.13907e-11   1.4501e-11  1.75072e-11  2.00236e-11  2.16527e-11  2.21478e-11  2.15174e-11  2.00002e-11   1.7956e-11  1.56592e-11  1.33632e-11  1.12139e-11          ***
1000     7.72541e-13  7.90329e-13   1.9635e-12  3.66739e-12  5.85394e-12  8.47612e-12  1.14896e-11  1.48454e-11  1.84733e-11  2.22585e-11  2.60168e-11  2.94902e-11  3.23803e-11  3.44215e-11   3.5458e-11  3.54764e-11  3.45902e-11  3.30824e-11    3.096e-11
O-O      7.73475e-13  7.91285e-13  1.96593e-12  3.67188e-12  5.86119e-12   8.4883e-12  1.15142e-11  1.49065e-11  1.86385e-11  2.26863e-11  2.70307e-11  3.16563e-11  3.65467e-11  4.16911e-11   4.7077e-11   5.2696e-11  5.85372e-11  6.45945e-11  7.08607e-11

R->P1

P\T              298          300          400          500          600          700          800          900         1000         1100         1200         1300         1400         1500         1600         1700         1800         1900         2000
0.01     2.78598e-14  2.90826e-14  1.53777e-13  4.58742e-13  1.00542e-12  1.81197e-12  2.86333e-12  4.13503e-12  5.60592e-12  7.26015e-12  9.08276e-12  1.10705e-11   1.3192e-11  1.54495e-11  1.78322e-11  2.03306e-11  2.29365e-11  2.56425e-11  2.84423e-11
0.1       9.6813e-15  1.02242e-14  8.44541e-14  3.19872e-13  7.98578e-13  1.56294e-12  2.61328e-12  3.91882e-12  5.43963e-12  7.14203e-12  9.01073e-12  1.10155e-11  1.31923e-11  1.54497e-11  1.78324e-11  2.03307e-11  2.29366e-11  2.56426e-11  2.84424e-11
1        1.55028e-15   1.6531e-15  2.26981e-14  1.32885e-13  4.48457e-13  1.06607e-12  2.02414e-12  3.30925e-12  4.87589e-12  6.66662e-12  8.63132e-12  1.07847e-11  1.29875e-11  1.53061e-11  1.78333e-11  2.03314e-11  2.29371e-11  2.56429e-11  2.84427e-11
10       1.70503e-16  1.82382e-16  3.20581e-15  2.72311e-14  1.34687e-13  4.42033e-13  1.07421e-12  2.10481e-12  3.53603e-12  5.31608e-12  7.37172e-12  9.63062e-12  1.23412e-11  1.47615e-11  1.72904e-11  2.03354e-11  2.29402e-11  2.56454e-11  2.84446e-11
100      1.72514e-17  1.84618e-17  3.41821e-16  3.34039e-15  2.09189e-14  9.17844e-14  2.99566e-13  7.66774e-13  1.61432e-12  2.91121e-12  4.65385e-12  6.78607e-12  9.23017e-12   1.1908e-11  1.59003e-11  1.86157e-11  2.14503e-11  2.43784e-11  2.84554e-11
1000     1.72723e-18  1.84851e-18  3.44416e-17  3.44647e-16  2.29506e-15   1.1305e-14  4.37272e-14  1.37861e-13  3.63786e-13  8.20776e-13  1.61466e-12  2.82482e-12  4.48296e-12  6.57588e-12   9.0593e-12  1.18741e-11  1.49557e-11  2.16459e-11  2.46441e-11
O-O              ***          ***          ***          ***          ***          ***          ***          ***          ***          ***          ***          ***          ***          ***          ***          ***          ***          ***          ***

P1->W1

P\T              298          300          400          500          600          700          800          900         1000         1100         1200         1300         1400         1500         1600         1700         1800         1900         2000
0.01     5.15129e-19  5.63462e-19  1.43323e-17  7.84469e-17   1.8904e-16  2.80207e-16  3.05512e-16   2.7361e-16   2.1606e-16          ***          ***          ***          ***          ***          ***          ***          ***          ***          ***
0.1      5.86972e-19  6.44484e-19  2.09746e-17  1.54385e-16  4.93219e-16  9.34907e-16  1.25497e-15  1.33535e-15  1.21642e-15  1.00605e-15          ***          ***          ***          ***          ***          ***          ***          ***          ***
1        6.01277e-19  6.60843e-19  2.36613e-17  2.10637e-16  8.61345e-16  2.11311e-15  3.61587e-15  4.77204e-15  5.23028e-15  5.05373e-15  4.49912e-15          ***          ***          ***          ***          ***          ***          ***          ***
10        6.0304e-19  6.62873e-19  2.41909e-17      2.3e-16  1.07569e-15  3.20057e-15  6.85425e-15  1.13808e-14  1.54887e-14  1.81413e-14  1.90773e-14  1.85948e-14          ***          ***          ***          ***          ***          ***          ***
100      6.03223e-19  6.63083e-19  2.42557e-17  2.33316e-16  1.13225e-15  3.65001e-15  8.90372e-15  1.75583e-14  2.90787e-14  4.16184e-14  5.28935e-14  6.12563e-14   6.6083e-14  6.75062e-14          ***          ***          ***          ***          ***
1000     6.03241e-19  6.63104e-19  2.42624e-17  2.33696e-16  1.14022e-15  3.73537e-15  9.45594e-15  1.99593e-14  3.66603e-14  6.00543e-14  8.91411e-14  1.21447e-13  1.53774e-13  1.83133e-13  2.07365e-13   2.2524e-13  2.36393e-13          ***          ***
O-O       6.0403e-19   6.6397e-19  2.42903e-17  2.33961e-16  1.14208e-15  3.74913e-15  9.54709e-15   2.0437e-14  3.86201e-14  6.64963e-14  1.06581e-13  1.61445e-13  2.33667e-13  3.25804e-13  4.40373e-13  5.79834e-13  7.46586e-13  9.42961e-13  1.17122e-12

P1->W2

P\T              298          300          400          500          600          700          800          900         1000         1100         1200         1300         1400         1500         1600         1700         1800         1900         2000
0.01     5.72062e-23  6.50847e-23  8.88186e-21  1.69429e-19  1.05475e-18  3.27107e-18  6.41385e-18  9.19166e-18    1.057e-17   1.0566e-17  9.34909e-18          ***          ***          ***          ***          ***          ***          ***          ***
0.1      1.33672e-23  1.54745e-23   4.5923e-21  1.56185e-19  1.51883e-18  6.75199e-18  1.78243e-17  3.27336e-17  4.63416e-17  5.44486e-17  5.71582e-17  5.34259e-17          ***          ***          ***          ***          ***          ***          ***
1        1.86098e-24  2.17749e-24  1.18476e-21  7.22283e-20  1.15037e-18  7.74345e-18  2.91025e-17  7.23869e-17  1.33068e-16  1.95361e-16  2.42576e-16  2.81212e-16  2.81939e-16   2.6669e-16          ***          ***          ***          ***          ***
10       1.99157e-25  2.33749e-25  1.65769e-22  1.54215e-20  3.91133e-19  4.10091e-18  2.30301e-17  8.20125e-17  2.07429e-16  4.03404e-16  6.40279e-16  8.71019e-16  1.18746e-15  1.29474e-15  1.33243e-15          ***          ***          ***          ***
100      2.00832e-26  2.35818e-26  1.76586e-23  1.91691e-21  6.34978e-20  9.37471e-19  7.63378e-18  3.93708e-17  1.41828e-16  3.83354e-16  8.21556e-16  1.46135e-15  2.24311e-15   3.0701e-15  4.80516e-15  5.42606e-15  5.85037e-15  6.07499e-15          ***
1000     2.01005e-27  2.36033e-27  1.77914e-24  1.98245e-22  7.03812e-21  1.18688e-19  1.18033e-18  7.84657e-18  3.77258e-17  1.38432e-16  4.03646e-16  9.67235e-16  1.96288e-15  3.46855e-15  5.47135e-15  7.87186e-15  1.05154e-14  1.93905e-14  2.21113e-14
O-O              ***          ***          ***          ***          ***          ***          ***          ***          ***          ***          ***          ***          ***          ***          ***          ***          ***          ***          ***

P1->R

P\T              298          300          400          500          600          700          800          900         1000         1100         1200         1300         1400         1500         1600         1700         1800         1900         2000
0.01     4.90168e-23  5.70218e-23  1.73101e-20  6.04664e-19  7.03575e-18  4.28755e-17  1.72736e-16  5.26316e-16  1.31717e-15  2.85421e-15  5.54443e-15  9.89865e-15  1.64919e-14  2.60006e-14  3.91566e-14  5.67431e-14  7.95838e-14  1.08531e-13  1.44459e-13
0.1      1.70334e-23  2.00465e-23  9.50666e-21  4.21621e-19  5.58828e-18   3.6983e-17  1.57651e-16  4.98797e-16   1.2781e-15  2.80777e-15  5.50046e-15  9.84947e-15  1.64922e-14  2.60009e-14  3.91569e-14  5.67435e-14   7.9584e-14  1.08532e-13  1.44459e-13
1        2.72757e-24  3.24122e-24  2.55504e-21  1.75155e-19  3.13821e-18  2.52257e-17   1.2211e-16  4.21209e-16  1.14564e-15  2.62087e-15  5.26885e-15  9.64309e-15  1.62362e-14  2.57593e-14  3.91589e-14  5.67454e-14  7.95858e-14  1.08533e-13  1.44461e-13
10       2.99985e-25  3.57594e-25  3.60866e-22  3.58931e-20  9.42514e-19  1.04595e-17  6.48037e-17  2.67906e-16   8.3083e-16  2.08993e-15  4.49995e-15  8.61117e-15  1.54282e-14  2.48427e-14  3.79669e-14  5.67564e-14  7.95967e-14  1.08544e-13  1.44471e-13
100      3.03522e-26  3.61978e-26  3.84775e-23  4.40295e-21  1.46386e-19  2.17184e-18  1.80719e-17  9.75969e-17  3.79303e-16  1.14449e-15  2.84087e-15  6.06773e-15   1.1539e-14  2.00404e-14  3.49144e-14  5.19567e-14  7.44272e-14  1.03181e-13  1.44526e-13
1000      3.0389e-27  3.62434e-27  3.87696e-24  4.54277e-22  1.60604e-20  2.67502e-19  2.63793e-18  1.75473e-17  8.54757e-17  3.22674e-16  9.85645e-16  2.52579e-15  5.60432e-15  1.10668e-14  1.98927e-14  3.31409e-14  5.18923e-14  9.16159e-14  1.25168e-13
O-O              ***          ***          ***          ***          ***          ***          ***          ***          ***          ***          ***          ***          ***          ***          ***          ***          ***          ***          ***

W1-> 

P\T              298          300          400          500          600          700          800          900         1000         1100         1200         1300         1400         1500         1600         1700         1800         1900         2000
0.01     3.32501e-10  4.69115e-10   0.00015627     0.248543      25.6409      542.973      4265.36        17565      47213.8          ***          ***          ***          ***          ***          ***          ***          ***          ***          ***
0.1      3.78833e-10  5.36512e-10  0.000228746     0.489505      66.9704      1812.63      17487.3      84953.7       259599       584843          ***          ***          ***          ***          ***          ***          ***          ***          ***
1        3.88065e-10   5.5013e-10  0.000258123     0.668599      117.212      4109.42      50523.1       303302   1.1033e+06  2.84173e+06  5.80111e+06          ***          ***          ***          ***          ***          ***          ***          ***
10       3.89203e-10   5.5182e-10  0.000263926     0.730513      146.649      6246.24      96260.6       727121  3.27069e+06  1.00786e+07  2.36852e+07  4.59689e+07          ***          ***          ***          ***          ***          ***          ***
100      3.89321e-10  5.51996e-10  0.000264637     0.741153      154.465      7137.21       125532  1.12863e+06   6.1844e+06  2.32189e+07  6.52021e+07  1.46884e+08  2.80633e+08  4.74217e+08          ***          ***          ***          ***          ***
1000     3.89333e-10  5.52014e-10   0.00026471     0.742372       155.57      7307.55       133497   1.2867e+06  7.83625e+06  3.37395e+07  1.10643e+08  2.91666e+08   6.4499e+08  1.23945e+09   2.1311e+09  3.35654e+09  4.93394e+09          ***          ***
O-O       3.9844e-10  5.63179e-10   0.00026504     0.743217      155.826       7334.9       134814  1.31837e+06  8.26815e+06  3.74753e+07  1.32991e+08  3.90679e+08  9.88733e+08  2.22005e+09  4.52137e+09  8.49507e+09  1.49209e+10  2.47572e+10  3.91316e+10

W2-> 

P\T              298          300          400          500          600          700          800          900         1000         1100         1200         1300         1400         1500         1600         1700         1800         1900         2000
0.01     3.28259e-15  4.90402e-15  2.14982e-08  0.000247358     0.110575      7.17414      135.479      1113.46      5116.14      15631.6      35673.9          ***          ***          ***          ***          ***          ***          ***          ***
0.1      3.31347e-15   4.9532e-15   2.3426e-08  0.000318417     0.178701      14.8011      352.939       3578.3      19731.4      70110.7       180897       373665          ***          ***          ***          ***          ***          ***          ***
1        3.31717e-15  4.95911e-15  2.37881e-08  0.000341636     0.216208      21.4077      630.131      7943.47      53962.1       231251       700907  1.64738e+06  3.21997e+06  5.50991e+06          ***          ***          ***          ***          ***
10       3.31755e-15  4.95973e-15  2.38322e-08  0.000345633     0.226247      24.1802       806.97        12006      98557.5       513465  1.87625e+06  5.20318e+06  1.16753e+07   2.2326e+07  3.78734e+07          ***          ***          ***          ***
100      3.31759e-15  4.95979e-15  2.38368e-08    0.0003461      0.22773      24.7481      859.239      13745.9       125837       754577  3.24103e+06  1.06328e+07  2.80219e+07  6.18846e+07   1.1869e+08  2.03781e+08   3.2065e+08  4.71135e+08          ***
1000     3.31759e-15  4.95979e-15  2.38372e-08  0.000346148     0.227893      24.8193      867.291      14093.7       133144       842290  3.91565e+06  1.42472e+07  4.24172e+07  1.06818e+08  2.33651e+08  4.54002e+08  7.99105e+08  1.29461e+09  1.96268e+09
O-O      2.17186e-14  2.81562e-14  2.40832e-08  0.000346595     0.228177      24.8556       869.24      14156.4       134444       859933  4.08071e+06  1.53688e+07  4.82151e+07  1.30587e+08  3.13674e+08  6.82215e+08  1.36534e+09  2.54698e+09  4.47458e+09

R-> 

P\T              298          300          400          500          600          700          800          900         1000         1100         1200         1300         1400         1500         1600         1700         1800         1900         2000
0.01     7.96596e-13  8.14857e-13  1.93309e-12  3.09822e-12  3.87918e-12  4.30589e-12  4.70178e-12  5.34231e-12  6.33729e-12   7.6814e-12  9.31846e-12  1.10705e-11   1.3192e-11  1.54495e-11  1.78322e-11  2.03306e-11  2.29365e-11  2.56425e-11  2.84423e-11
0.1      8.08066e-13  8.27101e-13  2.09005e-12  3.80776e-12   5.5184e-12  6.74988e-12   7.4158e-12   7.7994e-12  8.26322e-12  9.04836e-12  1.02263e-11  1.17753e-11  1.31923e-11  1.54497e-11  1.78324e-11  2.03307e-11  2.29366e-11  2.56426e-11  2.84424e-11
1        8.09448e-13  8.28586e-13  2.11948e-12  4.03717e-12   6.4067e-12  8.82715e-12  1.08036e-11  1.20558e-11  1.26763e-11  1.30173e-11  1.34469e-11  1.42139e-11  1.53964e-11  1.69685e-11  1.78333e-11  2.03314e-11  2.29371e-11  2.56429e-11  2.84427e-11
10       8.09593e-13  8.28742e-13  2.12313e-12  4.07698e-12   6.6438e-12   9.6902e-12   1.2934e-11  1.59496e-11  1.83178e-11  1.98354e-11  2.06061e-11  2.09726e-11  2.13015e-11  2.18716e-11  2.27997e-11  2.03354e-11  2.29402e-11  2.56454e-11  2.84446e-11
100      8.09608e-13  8.28758e-13  2.12352e-12  4.08177e-12  6.67972e-12  9.86953e-12  1.35667e-11  1.76135e-11   2.1744e-11  2.55981e-11  2.88116e-11  3.11605e-11  3.26503e-11  3.34904e-11  3.39337e-11  3.43508e-11  3.48854e-11  3.56585e-11  2.84554e-11
1000     8.09609e-13  8.28759e-13  2.12356e-12  4.08227e-12  6.68378e-12  9.89287e-12  1.36675e-11  1.79552e-11  2.26793e-11  2.77188e-11  3.28891e-11  3.79417e-11  4.25983e-11  4.66154e-11   4.9852e-11  5.22945e-11  5.40419e-11  5.50354e-11   5.5919e-11
O-O      8.10553e-13  8.29725e-13    2.126e-12  4.08673e-12  6.69087e-12  9.90474e-12  1.36921e-11  1.80183e-11  2.28515e-11   2.8162e-11  3.39237e-11  4.01149e-11  4.67127e-11  5.37005e-11  6.10603e-11  6.87783e-11  7.68391e-11  8.52322e-11  9.39462e-11

P1-> 

P\T              298          300          400          500          600          700          800          900         1000         1100         1200         1300         1400         1500         1600         1700         1800         1900         2000
0.01     5.15235e-19  5.63584e-19  1.43584e-17   7.9221e-17   1.9713e-16  3.26353e-16  4.84661e-16  8.09118e-16   1.5438e-15  2.86477e-15  5.55378e-15  9.89865e-15  1.64919e-14  2.60006e-14  3.91566e-14  5.67431e-14  7.95838e-14  1.08531e-13  1.44459e-13
0.1      5.87002e-19   6.4452e-19  2.09887e-17  1.54962e-16  5.00326e-16  9.78642e-16  1.43044e-15  1.86689e-15  2.54086e-15  3.86826e-15  5.55764e-15  9.90291e-15  1.64922e-14  2.60009e-14  3.91569e-14  5.67435e-14   7.9584e-14  1.08532e-13  1.44459e-13
1        6.01282e-19  6.60848e-19   2.3665e-17  2.10885e-16  8.65634e-16  2.14608e-15  3.76708e-15  5.26563e-15    6.509e-15  7.86996e-15  1.00106e-14  9.92455e-15  1.65184e-14  2.60263e-14  3.91589e-14  5.67454e-14  7.95858e-14  1.08533e-13  1.44461e-13
10        6.0304e-19  6.62873e-19  2.41914e-17  2.30052e-16  1.07703e-15  3.21513e-15  6.94209e-15  1.17307e-14   1.6527e-14  2.06346e-14  2.42175e-14   2.8077e-14  1.66179e-14  2.61403e-14  3.93026e-14  5.67564e-14  7.95967e-14  1.08544e-13  1.44471e-13
100      6.03223e-19  6.63083e-19  2.42557e-17  2.33323e-16  1.13246e-15  3.65312e-15  8.92943e-15  1.76952e-14  2.95999e-14  4.31462e-14   5.6556e-14  6.87853e-14  7.98651e-14  9.06167e-14  3.97403e-14  5.74091e-14   8.0309e-14  1.09292e-13  1.44526e-13
1000     6.03241e-19  6.63104e-19  2.42624e-17  2.33696e-16  1.14024e-15  3.73576e-15  9.45976e-15  1.99847e-14  3.67835e-14  6.05154e-14  9.05303e-14   1.2494e-13  1.61341e-13  1.97669e-13  2.32729e-13  2.66253e-13  2.98801e-13  1.11186e-13  1.47504e-13
O-O       6.0403e-19   6.6397e-19  2.42903e-17  2.33961e-16  1.14208e-15  3.74913e-15  9.54709e-15   2.0437e-14  3.86201e-14  6.64963e-14  1.06581e-13  1.61445e-13  2.33667e-13  3.25804e-13  4.40373e-13  5.79834e-13  7.46586e-13  9.42961e-13  1.17122e-12
