# Supplementary material for: Hierarchical Study of the Reactions of Hydrogen Atoms with Alkenes: A Theoretical Study of the Reactions of Hydrogen Atoms with C2–C4 Alkenes
Source: J Phys Chem A. 2021 Jun 8;125(23):5124–45. doi: 10.1021/acs.jpca.1c03168 (PMC8279655; doi:10.1021/acs.jpca.1c03168)
Supplement: Supplementary file 1 — jp1c03168_si_001.zip [file jp1c03168_si_001.zip › C2-C4_ALKENES+H_SUPPORTING_INFO/H_ADDITION/APPROX_VARIATIONAL/c4h8_rrkm_symm_test_variational.inp]

TemperatureList[K] 298 300 400 500 600 700 800 900 1000 1100 1200 1300 1400 1500 1600 1700 1800 1900 2000
PressureList[atm] 0.01 0.1 1 10 100 1000
EnergyStepOverTemperature		.2
ExcessEnergyOverTemperature		40
ModelEnergyLimit[kcal/mol]		400
CalculationMethod			direct
WellCutoff				     10
ChemicalEigenvalueMax			0.1
Reactant				R
Model
  EnergyRelaxation
    Exponential
      Factor[1/cm]			200.75
      Power				0.75
      ExponentCutoff			15
    End
  CollisionFrequency
    LennardJones
      Epsilons[1/cm]	     89        214
      Sigmas[angstrom]	     3.462     3.95
      Masses[amu]		     39.948    57
    End                     
  Well     W1					# C4H9-1      
   Species
    RRHO
      Geometry[angstrom]	13		
C       -1.877320000     -0.133899000      0.013168000
C       -0.505137000      0.522826000     -0.045632000
C        0.637829000     -0.486996000      0.022000000
C        1.986646000      0.128372000     -0.006890000
H       -2.675731000      0.606209000     -0.038003000
H       -2.013858000     -0.829696000     -0.816661000
H       -2.002500000     -0.696913000      0.939891000
H       -0.412469000      1.104645000     -0.965574000
H       -0.400517000      1.232629000      0.779073000
H        0.521314000     -1.088072000      0.937230000
H        0.539312000     -1.208490000     -0.797297000
H        2.125225000      1.168720000      0.254443000
H        2.867120000     -0.470853000     -0.188977000	  
  Core  	RigidRotor
        SymmetryFactor                  1    
      End
           Rotor 	Hindered			! rotor 3_4      
          Group                         		12 13 	  
          Axis                          		3 4	  
          Symmetry                      		2	  
          Potential[kcal/mol]     		18
0.000247239
0.019426439
0.06376124
0.158352022
0.257095662
0.271773109
0.268464879
0.268476802
0.275164171
0.2711205
0.243917335
0.174230523
0.115075202
0.044828651
0.014122729
0.004425197
0.0396586
0.002775475
  	End  
	     Rotor 	Hindered			! rotor 2_3  
	    Group                         		10 11 4 12 13 	
	    Axis                          		2 3   
	    Symmetry                      		1	  
	    Potential[kcal/mol]     		36 
0
0.181769422
0.731906373
1.508951387
2.330916041
2.946561846
3.166333871
2.913443777
2.247890886
1.335796415
0.553519227
0.130246499
0.209413725
0.852760938
1.910581312
3.114438208
4.156541352
4.786499394
4.903645377
4.460183159
3.611745134
2.594618751
1.634453914
0.911451901
0.146549196
0.194487157
0.701014708
1.525032573
2.355714589
2.962145417
3.182785915
2.827856502
2.161410665
1.321371855
0.588743846
0.099243765
End
 Rotor 	Hindered			! rotor 1_2  
Group                         		5 6 7 	
Axis                          		1 2	  
Symmetry                      		3	  
Potential[kcal/mol]     		12
0
0.172638531
0.665110497
1.386620292
2.131490384
2.659486918
2.891800975
2.702827744
2.135876675
1.39964739
0.704464128
0.187472856
End
      Frequencies[1/cm]  30          
268.118
437.0145
473.5315
734.3064
836.1006
869.0755
974.1398
1050.5043
1080.3594
1106.088
1173.868
1254.8902
1322.4844
1331.3121
1404.8951
1421.2363
1468.8401
1470.8825
1498.9745
1504.9114
1511.8043
2955.088
3020.5681
3041.3935
3042.206
3077.1136
3111.4666
3120.9646
3154.9671
3258.1928	  
!60.3737 133.5352 240.1216
      ZeroEnergy[kcal/mol]	-32.6218	
      ElectronicLevels[1/cm]			1
	0	2
    End
  End
 Well     W2					# C4H9-2
   Species  
    RRHO  
      Geometry[angstrom]	13	  
C        1.975909000     -0.043158000     -0.037216000
H        2.106346000     -0.788646000     -0.828180000
H        2.686316000      0.763749000     -0.211310000
H        2.268558000     -0.539586000      0.898609000
C        0.576440000      0.447399000      0.017323000
H        0.386304000      1.496325000      0.207808000
C       -0.563833000     -0.504795000      0.052659000
H       -0.519001000     -1.100898000      0.976989000
H       -0.450321000     -1.238467000     -0.755092000
C       -1.929259000      0.165066000     -0.045771000
H       -2.075422000      0.869431000      0.774515000
H       -2.023644000      0.718893000     -0.980478000
H       -2.734682000     -0.567874000     -0.004828000	  
 Core  	RigidRotor 
       SymmetryFactor                  1     
     End 
           Rotor 	Hindered			! rotor  1_5   
          Group                         		 2 3 4
          Axis                          	     1 5 
          Symmetry                      		 3	  	 
          Potential[kcal/mol]     			     12
0.002724019
0.029941616
0.005218997
0.026067372
0.093527153
0.253050736
0.351021912
0.42260192
0.377587526
0.267748264
0.146794552
0.040108525
  	End  	 
	     Rotor 	Hindered			! rotor   5_7	 
	    Group                         6 1 2 3 4				 
	    Axis                          5 7		 	 
	    Symmetry                      	1 	  	 
	    Potential[kcal/mol]     		 36	 
0
0.014120219
0.107777894
0.312221744
0.452306338
0.597123607
0.631085677
0.564678856
0.477038369
0.366432918
0.274029006
0.274395472
0.415745752
0.523806653
0.592063371
0.800010607
1.053334309
1.230163976
1.152762562
0.943951873
0.741135783
0.558427607
0.507264875
0.418535031
0.292849271
0.286886048
0.301232798
0.449402851
0.552280524
0.608426309
0.595208449
0.447437491
0.287766444
0.110724679
0.026381754
0.003625122
End
 Rotor 	Hindered			! rotor 7_10 
Group                         11 12 13			
Axis                          7 10		  
Symmetry                      3			  
Potential[kcal/mol]     		12
0
0.197049278
0.7049699
1.390855981
2.118272524
2.682736145
2.872178125
2.649079672
2.067385896
1.336751485
0.633605755
0.175694502
End 
 Frequencies[1/cm]   30  
258.0765
337.6026
437.8812
772.4517
860.0144
982.7623
998.0135
1046.2953
1072.8555
1141.0612
1190.8885
1278.0026
1319.1358
1407.3417
1419.6316
1431.3436
1473.9547
1479.486
1490.4488
1503.6661
1509.0726
2957.4045
2976.6508
3007.1916
3039.254
3046.5674
3115.9077
3119.9538
3124.1807
3181.5408
!56.1186 99.175 229.005
        ZeroEnergy[kcal/mol] -35.286	
        ElectronicLevels[1/cm]			1
  	0	2
      End
    End
	Bimolecular		R			# C4H8+H
    Fragment H
    Atom
    Mass[amu]                     1
    ElectronicLevels[1/cm]        1
      0  2
      End
      Fragment  C4H8
        RRHO
          Geometry[angstrom]   12   		
C        1.715669000     -0.248324000     -0.291112000
C        0.537412000      0.523080000      0.303126000
C       -0.717239000     -0.292748000      0.338167000
C       -1.848119000      0.016167000     -0.276762000
H       -0.664679000     -1.215808000      0.909903000
H        1.510839000     -0.532275000     -1.323571000
H        2.624611000      0.352913000     -0.276369000
H        1.909240000     -1.161872000      0.273274000
H        0.791735000      0.829370000      1.321810000
H        0.362885000      1.437511000     -0.266999000
H       -1.942473000      0.924458000     -0.860721000
H       -2.718496000     -0.623352000     -0.217837000
            Core RigidRotor		  
 	          SymmetryFactor                          1		  
      End		  
      Rotor 	Hindered			! rotor 1_2	  
        Group                         		6 7 8		  
        Axis                          		1 2	  
        Symmetry                      		3		  
        Potential[kcal/mol]     			12	  
0
0.161217231
0.733768821
1.415572953
2.204354277
2.74207156
2.975764256
2.724087766
2.196511663
1.448770088
0.703751277
0.204829141
	End
 Rotor 	Hindered			! rotor 2_3	  
        Group                      9 10 1 6 7 8   				  
        Axis                       2 3   		  
        Symmetry                      1 				  
        Potential[kcal/mol]     		36		 	
0.107877041
0.210267766
0.527611243
1.008020593
1.482898447
1.956279692
2.225114174
2.154063783
1.788472356
1.209344466
0.626445871
0.147389431
0
0.171752488
0.591090104
1.249675129
1.808995682
2.184240088
2.224598989
1.957178913
1.526263119
0.964623919
0.54921263
0.237997411
0.109549981
0.228146139
0.532321329
1.020818649
1.500480636
1.923252612
2.048338473
1.892894957
1.496635258
0.99787251
0.537220296
0.2106951		
End 		
Frequencies[1/cm]  28          	
320.9731
441.249
661.6271
803.2895
869.8737
963.8234
997.5145
1035.9209
1048.0715
1105.0891
1209.302
1298.9285
1330.6032
1355.8923
1417.1377
1463.1973
1491.1626
1504.0657
1511.7599
1734.8056
3038.9108
3046.7717
3082.9473
3119.9206
3126.3589
3138.6079
3150.0326
3234.7411	
!103.9235 229.8818	
        ZeroEnergy[kcal/mol]                    0	
        ElectronicLevels[1/cm]                  1	
                0       1	
      End	
    GroundEnergy[kcal/mol]    		0	
  End	
 Bimolecular		P1			# C2H4 + C2H5 	
    Fragment 	C2H4 
      RRHO 
        Geometry[angstrom]      		6 
C        0.000000000      0.000000000      0.660897000 
C        0.000000000      0.000000000     -0.660897000 
H        0.000000000      0.921828000      1.228238000 
H        0.000000000     -0.921828000      1.228238000 
H        0.000000000     -0.921828000     -1.228238000 
H        0.000000000      0.921828000     -1.228238000 
        Core    RigidRotor 
          SymmetryFactor        		4 
        End 
	
        Frequencies[1/cm]       		12
839.022 989.4081 1002.9342 1066.4546 1248.976 1390.7976 1479.4778 1712.6593 3145.3806 3164.1195 3223.7336 3250.2429
        ZeroEnergy[kcal/mol]                    0
        ElectronicLevels[1/cm]                  1
                0       1
      End
    Fragment     C2H5
      RRHO	
        Geometry[angstrom]     7 			
C       -0.009389000     -0.691186000      0.000000000	
C       -0.009389000      0.790781000      0.000000000	
H        1.011754000     -1.096335000      0.000000000	
H       -0.503531000     -1.095843000      0.884342000	
H       -0.503531000     -1.095843000     -0.884342000	
H        0.053986000      1.345228000     -0.924972000	
H        0.053986000      1.345228000      0.924972000		
        Core    RigidRotor	
          SymmetryFactor        1			
        End
           Rotor 	Hindered			! rotor 1_2
          Group                         		4 3 5 
          Axis                          		1 2		  
          Symmetry                      		6		  
          Potential[kcal/mol]     		6		  
0.000719189 0.012338719 0.037234594 0.054659341 0.055089687 0.034566675		  
  	End
        Frequencies[1/cm]       		14
482.1768 816.8232 983.2386 1075.5163 1197.6525 1404.1892 1471.0852 1486.0412 1489.084 2982.3 3068.7968 3115.1179 3162.958 3264.5513
!109.2167		  
        ZeroEnergy[kcal/mol]                    0	
        ElectronicLevels[1/cm]                  1
                0       2
      End
    GroundEnergy[kcal/mol]  -11.128  		
  End
 Bimolecular		P2			# C4H8-2 + H 	
  Fragment H
  Atom
  Mass[amu]                     1
  ElectronicLevels[1/cm]        1
    0  2
    End
    Fragment 	C4H8-2 
      RRHO 
        Geometry[angstrom]      		12   
C       -1.951928000      0.078781000     -0.000003000
C       -0.533019000     -0.393518000      0.000001000
C        0.533019000      0.393518000     -0.000001000
C        1.951928000     -0.078781000      0.000003000
H       -2.488148000     -0.290035000     -0.876949000
H       -2.008362000      1.167232000     -0.000008000
H       -2.488150000     -0.290027000      0.876944000
H       -0.384279000     -1.470500000      0.000007000
H        0.384279000      1.470499000     -0.000007000
H        2.008362000     -1.167232000      0.000009000
H        2.488148000      0.290035000      0.876949000
H        2.488150000      0.290026000     -0.876945000
Core    RigidRotor
          SymmetryFactor        		2
        End       
Rotor                Hindered            
Group                5 6 7
Axis                 2     1     
Symmetry             3
Potential[kcal/mol]  12	   
+0.00000 +0.08491 +0.40717 +0.85204 +1.35092 +1.72698 +1.87324 +1.68922 +1.29437 +0.78676 +0.35980 +0.06115 	   
End	   
Rotor                Hindered            	   
Group                10    11    12    	   
Axis                 4     3     	   
Symmetry             3	   
Potential[kcal/mol]  12
+0.00000 +0.09608 +0.41323 +0.85799 +1.35416 +1.72112 +1.88305 +1.72914 +1.35850 +0.85869 +0.41542 +0.10557 
End				
        Frequencies[1/cm]  28     				
247.2937 		
288.8245 		
510.2755 		
771.7086 		
884.8097 			   
994.7463 			   
1009.8332			   
1074.6842			   
1083.7841			   
1089.0489			   
1175.7685			   
1337.899 			   
1344.7519			   
1420.4584			   
1421.3176			   
1484.8651			   
1485.5021			   
1495.5443			   
1503.6894			   
1770.8069			   
3038.0256			   
3038.5599			   
3094.5779			   
3095.0741			   
3119.2729			   
3120.0815			   
3138.7042			   
3144.0972					   
!176.1636 227.7948 	   
        ZeroEnergy[kcal/mol]                    0	   
        ElectronicLevels[1/cm]                  1	   
                0       1	   
      End	   
    GroundEnergy[kcal/mol]    -2.765		
  End	   
 Bimolecular		P3			# C3H6 + CH3 
    Fragment 	   C3H6 
	RRHO 
	  Geometry[angstrom] 9
C       -1.131470000     -0.504287000      0.000000000	   
C        0.000000000      0.472421000      0.000000000	   
C        1.284039000      0.150584000      0.000000000	   
H        1.607074000     -0.884010000      0.000000000	   
H        2.056641000      0.907517000      0.000000000	   
H       -0.275554000      1.522681000      0.000000000	   
H       -0.770053000     -1.532255000      0.000000000	   
H       -1.766760000     -0.363123000      0.876730000	   
H       -1.766760000     -0.363123000     -0.876730000	   
        Core    RigidRotor	   
          SymmetryFactor        		1	   
        End	   
            Rotor 	Hindered			! rotor 1_2	   
           Group                         		7 8 9	   
          Axis                          		1 2	   
          Symmetry                      		3	   
          Potential[kcal/mol]     		12	   
0.017918534 0.097365002 0.434542799 0.85490953 1.385561056 1.748702686 1.909933095 1.752837974 1.394961149 0.869083715 0.421193789 0.109334118	   
  	End	   
        Frequencies[1/cm]       		20	   
435.1813 596.8194 935.7176 955.0355 961.2877 1036.4097 1082.5162 1200.4481 1337.4268 1413.4657 1458.3229
1485.131 1500.2708 1738.065 3040.9274 3099.5561 3124.717 3145.7766 3157.9902 3236.6312
!199.9967
        ZeroEnergy[kcal/mol]                    0
        ElectronicLevels[1/cm]                  1
                0       1
 End
    Fragment     CH3 
      RRHO	
        Geometry[angstrom]      		4
C        0.000000000      0.000000000      0.000000000
H        0.000000000      1.078266000      0.000000000
H       -0.933806000     -0.539133000      0.000000000
H        0.933806000     -0.539133000      0.000000000
        Core    RigidRotor
          SymmetryFactor        		6
        End
        Frequencies[1/cm]       		6
532.2378 1410.0108 1410.022 3122.4484 3303.7025 3303.7117
        ZeroEnergy[kcal/mol]                    0
        ElectronicLevels[1/cm]                  1
                0       2
      End
    GroundEnergy[kcal/mol]    -13.01		
  End	
  
    Barrier	B1	R  W1		# C4H8 + H = C4H9-1
	RRHO
	  Geometry[angstrom] 13			
C       -1.708007000     -0.400927000      0.142823000
C       -0.582045000      0.497177000     -0.370871000
C        0.704652000      0.236287000      0.359242000
C        1.715245000     -0.492111000     -0.133166000
H        0.711029000      0.487796000      1.415579000
H       -1.871660000     -0.250919000      1.211049000
H       -2.643334000     -0.183675000     -0.372745000
H       -1.467159000     -1.452661000     -0.013049000
H       -0.432822000      0.333713000     -1.439515000
H       -0.869886000      1.541974000     -0.246171000
H        1.715217000     -0.825360000     -1.163871000
H        2.581886000     -0.733709000      0.466262000
H        1.497658000      2.040285000      0.154294000  
	    Tunneling  	Eckart
	      ImaginaryFrequency[1/cm]  742.2215       	
	      WellDepth[kcal/mol]       3.8336          	
          WellDepth[kcal/mol]     	36.455
        End
        Core	RigidRotor
    SymmetryFactor				1.0
        End
        Rotor 	Hindered			! 2_3
	        Group                  	9 10 1 6 7 8
	        Axis                   	2 3
	        Symmetry                1	
	        Potential[kcal/mol]    	36
0.173014409
0.317771438
0.63807425
1.03652584
1.415855332
1.653822623
1.708543334
1.558937539
1.269133571
0.903395934
0.60688389
0.431744734
0.455940245
0.712728428
1.113758454
1.570748522
1.982961395
2.241214813
2.248903059
2.008364863
1.564423227
1.05571257
0.524075227
0.145053841
0
0.220019263
0.699888328
1.355227875
1.942614417
2.343218992
2.378865297
2.126044857
1.638476878
1.108265863
0.595410507
0.270100797
End	
Rotor 	Hindered			! 1_2
	        Group             6 7 8    	
	        Axis              1 2    	
	        Symmetry           3     	
	        Potential[kcal/mol] 12  
2.51004E-05
0.184244947
0.704802983
1.447757288
2.220006247
2.822746692
3.058149978
2.852299252
2.261844188
1.482961198
0.72181351
0.192428298		
End		
 Frequencies[1/cm] 30						
284.1954
395.6655
413.1966
444.4231
657.3165
801.5925
866.4899
937.6887
993.5768
1034.7701
1044.9
1100.5315
1206.7044
1298.5363
1315.0495
1352.9896
1415.8712
1457.3948
1496.1408
1503.0781
1513.2265
1655.966
3046.9756
3058.203
3095.1443
3121.8128
3128.2524
3148.4536
3154.9924
3244.2214			
!-742.2215 96.2428 229.2893
      ZeroEnergy[kcal/mol]	3.8336		
      ElectronicLevels[1/cm]			1
		0	2
    End
      Barrier	B2 R W2 	# C4H8 + H = C4H9-2		
	RRHO			
	  Geometry[angstrom] 13				
C       -1.839275000     -0.257096000     -0.142665000
C       -0.581440000      0.583862000      0.075962000
C        0.620533000     -0.252211000      0.373029000
C        1.761064000     -0.228964000     -0.319304000
H        0.544158000     -0.908353000      1.235533000
H       -2.052224000     -0.876074000      0.730150000
H       -2.706307000      0.378165000     -0.322037000
H       -1.719054000     -0.919770000     -0.999877000
H       -0.387881000      1.206173000     -0.799544000
H       -0.752023000      1.265348000      0.915065000
H        1.861021000      0.371231000     -1.215442000
H        2.582133000     -0.889152000     -0.076786000
H        2.864888000      1.298885000      0.610799000	  
	    Tunneling  	Eckart			
	      ImaginaryFrequency[1/cm]   533.9737   			
	      WellDepth[kcal/mol]         2.2275   			
          WellDepth[kcal/mol]     	 37.5167
        End			
        Core	RigidRotor		
    SymmetryFactor				1.0	
        End
        Rotor 	Hindered			! 2_3
	        Group                  9 10 1 6 7 8
	        Axis                   	2 3
	        Symmetry                1	
	        Potential[kcal/mol]    	36
0.179767039
0.267299594
0.547710372
0.951581761
1.377710285
1.715864487
1.81023062
1.642812968
1.27848409
0.840759818
0.446775469
0.182532473
0.107632312
0.207182302
0.499974469
0.936559184
1.444474786
1.82558766
2.031418307
1.954142394
1.614007772
1.07103196
0.532764351
0.12018564
0
0.142415164
0.579185621
1.119346426
1.646517784
1.924974498
1.96127404
1.725546958
1.345120579
0.884649088
0.512478851
0.265049345
End	
Rotor 	Hindered			! 1_2
	        Group             6 7 8    	
	        Axis              1 2    	
	        Symmetry           3     	
	        Potential[kcal/mol] 12  
6.2751E-06
0.183537744
0.700534036
1.435993367
2.196677953
2.786368711
3.009815431
2.801051178
2.218817744
1.455193275
0.709472908
0.190162989		
End				
 Frequencies[1/cm] 30				
192.5341
288.4853
368.378
443.4864
699.4201
802.7623
871.6394
974.3924
994.7497
1029.8086
1042.5867
1100.6581
1209.887
1296.3923
1323.169
1351.1777
1417.4663
1460.0385
1489.4742
1504.0863
1511.3088
1679.2025
3033.7047
3047.5521
3082.9535
3120.8653
3127.712
3146.6103
3154.8823
3242.7234
!-533.9737 	84.967 	230.5592
  ZeroEnergy[kcal/mol]	2.2275				
  ElectronicLevels[1/cm]			1			
	0	2			
End			
  Barrier	B3	W1 P1 # C4H9-1 = C2H4 + C2H5 		
	RRHO			
	  Geometry[angstrom] 13	
C       -1.167521000      0.539181000      0.349637000
C        1.004169000      0.697414000     -0.283800000
C       -1.715426000     -0.575460000     -0.182903000
C        1.631657000     -0.594253000      0.110639000
H       -0.836163000      0.545667000      1.379682000
H       -1.350900000      1.507597000     -0.095725000
H        0.844521000      0.876963000     -1.339112000
H        1.248237000      1.580741000      0.294102000
H       -2.174517000     -0.565664000     -1.162325000
H        2.687677000     -0.632680000     -0.178511000
H       -1.655072000     -1.529954000      0.322330000
H        1.586826000     -0.748423000      1.189806000
H        1.132121000     -1.435532000     -0.371684000
	    Tunneling  	Eckart			
	      ImaginaryFrequency[1/cm]  482.5263
	      WellDepth[kcal/mol]  8.2122     
          WellDepth[kcal/mol]  29.706   	
        End			
        Core	RigidRotor		
      SymmetryFactor				1		
     End
     Rotor 	Hindered			!   1_2
	        Group              	 5 6 3 9 11
	        Axis               	 1 2 
	        Symmetry           	 1
	        Potential[kcal/mol]	 36
0
0.041948383
0.209615156
0.420834854
0.637003091
0.761460815
0.743849761
0.616251352
0.378867018
0.184509128
0.018744336
0.009677452
0.074039846
0.279289418
0.49575886
0.761657853
0.956182661
1.069229752
1.053812471
0.969889978
0.779659846
0.617996456
0.469362673
0.394150012
0.403808638
0.486066976
0.647861516
0.804295241
0.991094779
1.063855761
1.055000347
0.931914358
0.726494731
0.454897952
0.246267358
0.052129724			
End		
Rotor 	Hindered			!   2_4
	        Group              	 10 12 13
	        Axis               	 2 4 
	        Symmetry           	3
	        Potential[kcal/mol]	 12
7.84387E-05
0.100510707
0.409908031
0.854150244
1.311842495
1.688385846
1.842868645
1.723156775
1.367400304
0.865240219
0.419890452
0.114877537		
End			
 Frequencies[1/cm]	30 
175.31
274.9927
394.6091
560.6329
776.9015
827.1482
831.861
868.181
919.1251
1021.4301
1045.2513
1083.0983
1222.443
1246.0248
1308.2364
1405.6544
1469.7221
1478.3387
1488.4349
1492.0207
1590.7874
3014.2381
3077.8106
3113.1489
3133.3177
3145.5616
3158.1783
3224.3994
3226.872
3251.2558 
!-482.5263 69.5869 171.2419   		
  ZeroEnergy[kcal/mol]	-2.915				
  ElectronicLevels[1/cm]			1			
	0	2			
End			
  Barrier	B4  W2 P2  # C4H9-2 = C4H8-2 + H	
  RRHO 
 	  Geometry[angstrom] 13	
C       -1.964729000      0.039062000     -0.072572000
H       -2.013920000      1.024344000     -0.535048000
H       -2.516560000     -0.664077000     -0.699780000
H       -2.487894000      0.086786000      0.885592000
C       -0.554228000     -0.405079000      0.117711000
H       -0.406902000     -1.384846000      0.563089000
C        0.525357000      0.338091000     -0.161812000
H        0.441133000      1.483668000      1.481921000
H        0.379963000      1.287681000     -0.668183000
C        1.939692000     -0.143951000     -0.043871000
H        1.996193000     -1.067577000      0.531284000
H        2.358104000     -0.334050000     -1.034552000
H        2.573330000      0.599334000      0.438945000
    Tunneling  	Eckart			
	      ImaginaryFrequency[1/cm] 652.7487 
	      WellDepth[kcal/mol]     2.9923
          WellDepth[kcal/mol]   	35.513
        End			
        Core	RigidRotor		
      SymmetryFactor				1.0	
     End
    Rotor 	Hindered !7_10
    Group   11 12 13          
    Axis  7 10            
    Symmetry   3      
  Potential[kcal/mol] 12
 0
0.134998001
0.448737064
0.87289207
1.279063282
1.569759567
1.679457013
1.564716901
1.259082752
0.832903399
0.393315424
0.095943065
 End
Rotor 	Hindered !1_5
    Group   2 3 4          
    Axis 1 5             
    Symmetry   3      
  Potential[kcal/mol] 12
0
0.084018502
0.334005109
0.708671579
1.111925499
1.41666984
1.520378962
1.391497924
1.08111792
0.705544071
0.358245174
0.104797852
 End 
 Frequencies[1/cm]	30
226.8837
284.9469
367.9087
404.6022
510.6145
788.6887
882.1638
994.4378
1010.5354
1065.0025
1072.2945
1092.3945
1177.1604
1329.1082
1337.4327
1419.2449
1421.8515
1482.4436
1487.0936
1492.0496
1502.5015
1696.0158
3036.7203
3045.2972
3093.1103
3109.1494
3124.7262
3130.1884
3147.7129
3155.3348 
!-652.7487 158.4146 187.5957	
  ZeroEnergy[kcal/mol]	0.227			
  ElectronicLevels[1/cm]			1			
	0	2			
End	
Barrier	B5 W1 W2  # C4H9-1 = C4H9-2 3MR
Union
        RRHO
        Geometry[angstrom]	13
C        1.600370000     -0.515826000      0.154474000
C        0.653396000      0.586406000     -0.330978000
C       -0.688413000      0.517198000      0.329453000
C       -1.681932000     -0.492275000     -0.117465000
H       -0.800011000      0.896233000      1.337004000
H        1.166426000     -1.500997000     -0.020891000
H        2.558381000     -0.469149000     -0.364578000
H        1.790914000     -0.421078000      1.224187000
H        1.107243000      1.562882000     -0.154477000
H        0.527702000      0.494773000     -1.413883000
H       -1.452023000     -1.101389000     -0.979747000
H       -2.467027000     -0.809000000      0.551578000
H       -1.732130000      0.774708000     -0.392095000
    Tunneling  	Eckart			
	      ImaginaryFrequency[1/cm]  1873.4389
	      WellDepth[kcal/mol]  38.3819    
          WellDepth[kcal/mol]  41.046 	
        End			
        Core	RigidRotor		
      SymmetryFactor				0.5		
     End
    Rotor 	Hindered ! 3_2
    Group   9 10 1 6 7 8         
    Axis    3 2          
    Symmetry  1       
  Potential[kcal/mol] 36
0.120210112
0.275683121
0.805803774
1.557680637
2.298147495
2.783757644
2.957282846
2.802562849
2.46244768
1.965430035
1.474977395
1.012490343
0.712845144
0.601900837
0.749187985
1.121323081
1.548729214
1.87923784
1.948834291
1.73651708
1.344370705
0.841900003
0.373095186
0.056652185
0
0.197710046
0.630340823
1.202397308
1.750954818
2.144507441
2.248760614
2.080278079
1.712159671
1.189427942
0.674772888
0.277446423
End 
Rotor 	Hindered ! 1_2
    Group   6 7 8        
    Axis   1 2           
    Symmetry  3       
  Potential[kcal/mol] 12
0
0.183144923
0.691309018
1.408961513
2.144515599
2.707695962
2.924056218
2.723806014
2.167870875
1.430145606
0.701588252
0.192009749
  End 
Frequencies[1/cm]	30
273.475
380.4333
476.1252
720.2997
753.4741
788.8792
856.2208
967.1985
1003.3589
1071.483
1178.2783
1192.183
1259.7638
1305.5914
1348.457
1396.5353
1411.869
1437.4229
1490.7523
1501.0233
1509.0376
2237.5056
3034.7376
3043.3855
3081.6604
3117.8268
3120.7673
3158.2854
3181.1384
3273.5824
!-1873.4389 120.9701 219.5149	
  ZeroEnergy[kcal/mol] 5.76				
  ElectronicLevels[1/cm]			1			
	0	2			
End	  
        RRHO          # 4MR
        Geometry[angstrom]	13
C       -0.460802000      0.174047000      0.536737000
C        0.718712000      0.702994000     -0.277025000
C        1.545676000     -0.549125000     -0.012741000
H        0.404704000     -0.894038000      0.724041000
H       -0.602781000      0.639971000      1.508365000
C       -1.705793000     -0.239917000     -0.192759000
H        0.480333000      0.862590000     -1.327823000
H        1.158823000      1.615496000      0.118974000
H        1.668562000     -1.252531000     -0.829051000
H        2.395230000     -0.465027000      0.655869000
H       -1.462794000     -0.885311000     -1.039861000
H       -2.393487000     -0.780188000      0.456803000
H       -2.235345000      0.631048000     -0.592589000

          Tunneling  	Eckart			
	      ImaginaryFrequency[1/cm]  2138.3051
	      WellDepth[kcal/mol]   38.9053   
          WellDepth[kcal/mol]   41.570	
        End			
        Core	RigidRotor		
      SymmetryFactor				0.5		
     End
    Rotor 	Hindered ! 1_6
    Group         11 12 13  
    Axis            1 6  
    Symmetry  3      
  Potential[kcal/mol] 12
0
0.183239049
0.62784459
1.237672755
1.874923712
2.344627123
2.541530819
2.389831653
1.911830684
1.301147851
0.643248066
0.196620689
 End 
Frequencies[1/cm]	31
93.6718
360.0029
375.4456
628.1817
751.2429
843.785
878.3396
942.8278
959.0305
1017.6659
1065.9464
1125.6707
1182.317
1236.9654
1265.5556
1335.8055
1354.3834
1415.7762
1431.5329
1489.5542
1495.0877
1501.6993
1810.5388
3017.9598
3077.3948
3080.3121
3114.5758
3118.4798
3126.6406
3141.418
3218.3739
!-2138.3051 216.5759	
  ZeroEnergy[kcal/mol] 6.283				
  ElectronicLevels[1/cm]			1			
	0	2			
End	  
End 
   Barrier	B6 W2 P3  # C4H9-2 = C3H6 + CH3
   RRHO
   Geometry[angstrom]	13
C       -1.732912000     -0.557692000     -0.119517000
C       -0.770236000      0.467103000      0.378990000
C        0.311481000      0.891940000     -0.309904000
H        0.411337000      0.664357000     -1.363651000
H        0.913969000      1.707709000      0.063512000
H       -0.916051000      0.821614000      1.393721000
H       -1.533158000     -0.817806000     -1.159203000
H       -1.675124000     -1.474274000      0.474862000
H       -2.763481000     -0.203241000     -0.047912000
C        2.029982000     -0.570408000      0.093826000
H        2.140244000     -0.469036000      1.163529000
H        1.593377000     -1.491622000     -0.263927000
H        2.798998000     -0.123352000     -0.521300000

          Tunneling  	Eckart			
	      ImaginaryFrequency[1/cm] 484.8892 
	      WellDepth[kcal/mol]     8.661
          WellDepth[kcal/mol]   30.939
        End			
        Core	RigidRotor		
      SymmetryFactor				0.5		
     End
    Rotor 	Hindered ! 10_3
    Group      11 12 13    
    Axis        10 3    
    Symmetry    3   
  Potential[kcal/mol] 12
0
0.040008751
0.138812632
0.296129263
0.443295301
0.556601554
0.594649338
0.545394234
0.435162778
0.2859862
0.141941394
0.040476245
End 
    Rotor 	Hindered ! 1_2
    Group      7 8 9    
    Axis        1 2     
    Symmetry    3   
  Potential[kcal/mol] 12
0.000210216
0.086522265
0.302735683
0.612415386
0.949536708
1.222242924
1.328123857
1.230179036
0.954768882
0.603883767
0.28833183
0.077667478
End 
Frequencies[1/cm]	30
113.4921
261.662
427.7517
503.4415
517.9282
674.2356
797.7428
925.301
940.1712
952.3248
1003.1396
1054.9197
1197.8678
1299.9662
1409.0957
1423.3094
1428.3545
1444.1666
1481.9312
1498.2159
1607.3154
3026.5563
3081.1615
3102.6793
3117.1356
3149.2881
3162.2051
3240.7548
3261.1245
3268.6569
!-484.8892 89.2386  143.9528	
  ZeroEnergy[kcal/mol] 	-4.347		
  ElectronicLevels[1/cm]			1			
	0	2			
End	  		 
 End
 End
 
 
 
 
 
 
 
 
 
	 
