# Supplementary material for: Hierarchical Study of the Reactions of Hydrogen Atoms with Alkenes: A Theoretical Study of the Reactions of Hydrogen Atoms with C2–C4 Alkenes
Source: J Phys Chem A. 2021 Jun 8;125(23):5124–45. doi: 10.1021/acs.jpca.1c03168 (PMC8279655; doi:10.1021/acs.jpca.1c03168)
Supplement: Supplementary file 1 — jp1c03168_si_001.zip [file jp1c03168_si_001.zip › C2-C4_ALKENES+H_SUPPORTING_INFO/H_ADDITION/APPROX_VARIATIONAL/c4h8_rrkm_symm_test_variational.out]

Wells (G - ground energy, D - dissociation limit, kcal/mol):
      Name        G        D
        W1    -32.6     -2.9
        W2    -35.3     -4.3

Bimolecular Products (G - ground energy, kcal/mol):
      Name        G
         R      0.0
        P1    -11.1
        P2     -2.8
        P3    -13.0

Well-to-Bimolecular Barriers (H/G - barrier height/well depth, kcal/mol)
      Name        H     Well        G  Product
        B1      3.8       W1    -32.6        R
        B2      2.2       W2    -35.3        R
        B3     -2.9       W1    -32.6       P1
        B4      0.2       W2    -35.3       P2
        B6     -4.3       W2    -35.3       P3

Well-to-Well Barriers (H/G - barrier height/well depth, kcal/mol):
      Name        H     Well       G1     Well       G2
        B5      5.8       W1    -32.6       W2    -35.3

________________________________________________________________________________________

Unimolecular Rate Units: 1/sec;  Bimolecular Rate Units: cm^3/sec

______________________________________________________________________________________

Species-Species Rate Tables:

Temperature = 298 K

High Pressure Rate Coefficients:

From\To            W1           W2            R           P1           P2           P3
W1                ***  3.04631e-11  8.12815e-15  2.04413e-09          ***          ***
W2        1.86458e-13          ***  9.87597e-16          ***  9.76766e-15  1.45028e-10
R         2.56634e-14  5.09443e-13          ***          ***          ***          ***
P1        1.97707e-19          ***          ***          ***          ***          ***
P2                ***   2.4221e-13          ***          ***          ***          ***
P3                ***  3.03997e-19          ***          ***          ***          ***

Temperature = 298 K    Pressure = 0.01 atm

From\To            W1           W2            R           P1           P2           P3
W1        1.98175e-09  3.16638e-12  4.40885e-15  1.97857e-09  6.44486e-18  7.97516e-15
W2        1.93807e-14  1.42848e-10  6.55605e-16  3.92969e-17   8.2731e-15  1.42819e-10
R         1.39203e-14  3.38188e-13  5.33662e-13  1.17054e-14  3.20212e-16  1.69527e-13
P1        1.91366e-19  6.20961e-25  3.58571e-25  1.91367e-19  5.78642e-28  2.72684e-25
P2        9.78184e-19  2.05149e-13   1.5393e-17   9.0804e-19  2.41483e-13  3.63172e-14
P3        1.02321e-25  2.99367e-19  6.88876e-25  3.61719e-26  3.06993e-24  2.99371e-19

Temperature = 298 K    Pressure = 0.1 atm

From\To            W1           W2            R           P1           P2           P3
W1        2.03425e-09  3.18083e-12  7.32345e-15  2.03106e-09  1.92134e-18  1.39535e-15
W2        1.94692e-14  1.44874e-10  9.26752e-16  7.64354e-18    9.527e-15  1.44844e-10
R         2.31227e-14  4.78057e-13   5.3376e-13  2.49857e-15    6.715e-17  3.00148e-14
P1        1.96442e-19  1.20782e-25  7.65388e-26  1.96443e-19  4.21201e-29  1.32671e-26
P2        2.91617e-19  2.36242e-13  3.22798e-18  6.60974e-20  2.41523e-13  5.27742e-15
P3        1.79023e-26  3.03611e-19  1.21966e-25   1.7599e-27  4.46106e-25  3.03612e-19

Temperature = 298 K    Pressure = 1 atm

From\To            W1           W2            R           P1           P2           P3
W1        2.04106e-09   3.1833e-12  8.01854e-15  2.03787e-09  2.68863e-19  1.63763e-16
W2        1.94843e-14  1.45116e-10  9.78504e-16  9.24299e-19  9.71732e-15  1.45086e-10
R         2.53173e-14  5.04753e-13  5.33788e-13  3.03255e-16   8.0973e-18  3.40614e-15
P1        1.97101e-19  1.46056e-26   9.2896e-27  1.97101e-19  9.21232e-31  2.38357e-28
P2        4.08073e-20  2.40961e-13  3.89246e-19  1.44565e-21   2.4153e-13  5.68753e-16
P3        2.10107e-27  3.04118e-19  1.38409e-26  3.16184e-29  4.80773e-26  3.04118e-19

Temperature = 298 K    Pressure = 10 atm

From\To            W1           W2            R           P1           P2           P3
W1        2.04178e-09  3.18359e-12  8.10469e-15  2.03859e-09  2.83974e-20  1.67752e-17
W2         1.9486e-14  1.45141e-10  9.84457e-16  9.51189e-20  9.73799e-15  1.45111e-10
R         2.55894e-14  5.07824e-13  5.33791e-13  3.11736e-17   8.3129e-19  3.46275e-16
P1         1.9717e-19  1.50305e-27  9.54941e-28   1.9717e-19  1.08411e-32  2.66933e-30
P2        4.31008e-21  2.41474e-13  3.99611e-20  1.70126e-23  2.41531e-13  5.74044e-17
P3        2.15224e-28   3.0417e-19  1.40709e-27   3.5409e-31  4.85246e-27   3.0417e-19

Temperature = 298 K    Pressure = 100 atm

From\To            W1           W2            R           P1           P2           P3
W1        2.04185e-09  3.18361e-12  8.11357e-15  2.03866e-09  2.85707e-21   1.6819e-18
W2        1.94862e-14  1.45143e-10  9.85063e-16  9.54155e-21  9.74008e-15  1.45113e-10
R         2.56174e-14  5.08136e-13  5.33792e-13  3.12657e-18   8.3362e-20  3.46872e-17
P1        1.97177e-19  1.50773e-28  9.57763e-29  1.97177e-19  1.10608e-34  2.70555e-32
P2         4.3364e-22  2.41526e-13  4.00731e-21  1.73572e-25  2.41531e-13  5.74594e-18
P3        2.15786e-29  3.04176e-19  1.40952e-28  3.58894e-33  4.85711e-28  3.04176e-19

Temperature = 298 K    Pressure = 1000 atm

From\To            W1           W2            R           P1           P2           P3
W1        2.04186e-09  3.18362e-12  8.11446e-15  2.03867e-09  2.85884e-22  1.68234e-19
W2        1.94862e-14  1.45144e-10  9.85124e-16  9.54455e-22  9.74028e-15  1.45113e-10
R         2.56202e-14  5.08168e-13  5.33792e-13   3.1275e-19  8.33855e-21  3.46932e-18
P1        1.97178e-19  1.50821e-29  9.58048e-30  1.97178e-19  1.10837e-36  2.70928e-34
P2        4.33907e-23  2.41531e-13  4.00844e-22  1.73931e-27  2.41531e-13  5.74649e-19
P3        2.15843e-30  3.04176e-19  1.40976e-29   3.5939e-35  4.85758e-29  3.04176e-19

Temperature = 300 K

High Pressure Rate Coefficients:

From\To            W1           W2            R           P1           P2           P3
W1                ***  3.59257e-11  1.22526e-14  2.87028e-09          ***          ***
W2        2.26332e-13          ***  1.51219e-15          ***  1.45871e-14  2.06309e-10
R         2.66775e-14  5.22614e-13          ***          ***          ***          ***
P1        2.17214e-19          ***          ***          ***          ***          ***
P2                ***   2.4968e-13          ***          ***          ***          ***
P3                ***  3.34691e-19          ***          ***          ***          ***

Temperature = 300 K    Pressure = 0.01 atm

From\To            W1           W2            R           P1           P2           P3
W1        2.77851e-09  4.19513e-12  6.56482e-15   2.7743e-09  9.62662e-18  1.16529e-14
W2        2.64293e-14   2.0304e-10  9.94919e-16  5.94325e-17  1.22946e-14  2.03001e-10
R         1.42935e-14  3.43845e-13  5.47806e-13  1.23448e-14  3.38392e-16  1.76984e-13
P1         2.0995e-19  7.13917e-25  4.29076e-25  2.09952e-19  6.99844e-28  3.25657e-25
P2        1.03807e-18  2.10439e-13  1.67594e-17  9.97221e-19  2.48926e-13  3.84681e-14
P3        1.19097e-25  3.29323e-19  8.30777e-25  4.39807e-26  3.64596e-24  3.29328e-19

Temperature = 300 K    Pressure = 0.1 atm

From\To            W1           W2            R           P1           P2           P3
W1         2.8556e-09  4.21638e-12  1.10062e-14  2.85137e-09  2.94138e-18  2.08028e-15
W2        2.65631e-14  2.06069e-10  1.41637e-15  1.18061e-17  1.42155e-14  2.06027e-10
R         2.39637e-14  4.89499e-13  5.47911e-13  2.67001e-15  7.19363e-17  3.17064e-14
P1        2.15782e-19  1.41817e-25  9.28029e-26  2.15783e-19  5.24922e-29  1.63211e-26
P2        3.17179e-19  2.43319e-13  3.56276e-18  7.47971e-20  2.48969e-13  5.64602e-15
P3        2.12612e-26  3.34232e-19  1.48832e-25   2.2042e-27  5.35123e-25  3.34233e-19

Temperature = 300 K    Pressure = 1 atm

From\To            W1           W2            R           P1           P2           P3
W1        2.86569e-09  4.22007e-12  1.20825e-14  2.86146e-09  4.16658e-19  2.46185e-16
W2        2.65864e-14  2.06433e-10  1.49793e-15  1.44044e-18  1.45104e-14  2.06391e-10
R          2.6307e-14  5.17685e-13  5.47941e-13  3.26012e-16  8.72697e-18   3.6138e-15
P1        2.16546e-19  1.73028e-26  1.13314e-26  2.16546e-19  1.17259e-30  2.98659e-28
P2        4.49297e-20  2.48366e-13  4.32217e-19  1.67085e-21  2.48977e-13  6.10338e-16
P3        2.51609e-27  3.34823e-19  1.69634e-26  4.03345e-29  5.78472e-26  3.34823e-19

Temperature = 300 K    Pressure = 10 atm

From\To            W1           W2            R           P1           P2           P3
W1        2.86676e-09   4.2205e-12  1.22168e-14  2.86252e-09  4.41251e-20   2.5257e-17
W2        2.65891e-14  2.06471e-10  1.50735e-15  1.48485e-19  1.45425e-14  2.06428e-10
R         2.65994e-14  5.20943e-13  5.47945e-13  3.35509e-17  8.96926e-19  3.67646e-16
P1        2.16627e-19  1.78363e-27  1.16614e-27  2.16627e-19  1.38919e-32  3.36188e-30
P2        4.75816e-21  2.48916e-13  4.44217e-20  1.97948e-23  2.48978e-13  6.16294e-17
P3        2.58135e-28  3.34884e-19  1.72576e-27   4.5403e-31  5.84116e-27  3.34884e-19

Temperature = 300 K    Pressure = 100 atm

From\To            W1           W2            R           P1           P2           P3
W1        2.86686e-09  4.22055e-12  1.22306e-14  2.86263e-09  4.44089e-21  2.53275e-18
W2        2.65894e-14  2.06475e-10  1.50831e-15  1.48977e-20  1.45458e-14  2.06432e-10
R         2.66296e-14  5.21275e-13  5.47945e-13  3.36544e-18  8.99553e-20  3.68309e-17
P1        2.16635e-19  1.78954e-28  1.16974e-28  2.16635e-19  1.41871e-34  3.40989e-32
P2        4.78876e-22  2.48972e-13  4.45518e-21  2.02155e-25  2.48978e-13  6.16914e-18
P3        2.58855e-29   3.3489e-19  1.72887e-28  4.60513e-33  5.84704e-28   3.3489e-19

Temperature = 300 K    Pressure = 1000 atm

From\To            W1           W2            R           P1           P2           P3
W1        2.86687e-09  4.22055e-12   1.2232e-14  2.86264e-09  4.44378e-22  2.53346e-19
W2        2.65894e-14  2.06475e-10  1.50841e-15  1.49026e-21  1.45461e-14  2.06432e-10
R         2.66326e-14  5.21309e-13  5.47945e-13  3.36649e-19  8.99818e-21  3.68376e-18
P1        2.16636e-19  1.79014e-29  1.17011e-29  2.16636e-19  1.42179e-36  3.41485e-34
P2        4.79188e-23  2.48977e-13  4.45649e-22  2.02594e-27  2.48978e-13  6.16976e-19
P3        2.58928e-30  3.34891e-19  1.72919e-29  4.61183e-35  5.84763e-29  3.34891e-19

Temperature = 400 K

High Pressure Rate Coefficients:

From\To            W1           W2            R           P1           P2           P3
W1                ***  2.22151e-07  5.88014e-08  0.000942509          ***          ***
W2        4.18713e-09          ***  1.30032e-08          ***  4.97144e-08  0.000113149
R         1.22788e-13  1.44062e-12          ***          ***          ***          ***
P1        8.03316e-18          ***          ***          ***          ***          ***
P2                ***  8.27343e-13          ***          ***          ***          ***
P3                ***  1.29488e-17          ***          ***          ***          ***

Temperature = 400 K    Pressure = 0.01 atm

From\To            W1           W2            R           P1           P2           P3
W1        0.000776674   1.4781e-07  1.48395e-08  0.000776495  2.65703e-11  1.66906e-08
W2        2.78595e-09  0.000100136  4.75428e-09  2.96169e-10  2.86948e-08  0.000100099
R         3.09874e-14  5.26724e-13  1.55847e-12  9.16396e-14   2.8992e-15  9.06215e-13
P1        6.61819e-18   1.3393e-22  3.74039e-22  6.61897e-18  9.48273e-25  2.67991e-22
P2        8.33428e-18  4.77537e-13  4.35496e-16  3.48984e-17  8.23936e-13   3.4592e-13
P3        3.60017e-23  1.14554e-17  9.36082e-22  6.78217e-23  2.37877e-21  1.14588e-17

Temperature = 400 K    Pressure = 0.1 atm

From\To            W1           W2            R           P1           P2           P3
W1        0.000905967  1.87934e-07  4.10744e-08  0.000905729  2.64913e-11  8.85339e-09
W2        3.54222e-09  0.000110893  1.02746e-08  1.77605e-10  4.41403e-08  0.000110835
R         8.57705e-14  1.13832e-12  1.55941e-12   3.6836e-14  1.16909e-15  2.97318e-13
P1        7.71968e-18  8.03134e-23  1.50351e-22  7.71996e-18    2.411e-25  4.77471e-23
P2         8.3095e-18   7.3458e-13  1.75612e-16  8.87297e-18  8.24507e-13  8.97343e-14
P3        1.90968e-23   1.2684e-17  3.07118e-22  1.20836e-23  6.17072e-22   1.2685e-17

Temperature = 400 K    Pressure = 1 atm

From\To            W1           W2            R           P1           P2           P3
W1        0.000936228  2.07365e-07  5.54397e-08  0.000935964  8.39411e-12  2.00844e-09
W2        3.90844e-09  0.000113032  1.25424e-08  4.22799e-11    4.879e-08  0.000112967
R         1.15768e-13  1.38957e-12  1.56006e-12  6.83823e-15  2.17227e-16  4.76701e-14
P1        7.97737e-18  1.91165e-23  2.79111e-23  7.97742e-18  1.67138e-26  2.49582e-24
P2        2.63296e-18   8.1196e-13  3.26302e-17  6.15103e-19   8.2475e-13  1.27541e-14
P3        4.33195e-24   1.2928e-17  4.92412e-23  6.31628e-25  8.77057e-23  1.29282e-17

Temperature = 400 K    Pressure = 10 atm

From\To            W1           W2            R           P1           P2           P3
W1        0.000940323  2.11392e-07  5.83348e-08  0.000940053  1.17417e-12  2.50517e-10
W2        3.98435e-09  0.000113298  1.29281e-08  5.33821e-12  4.94786e-08  0.000113232
R         1.21813e-13   1.4323e-12  1.56021e-12   7.9535e-16  2.52157e-17  5.28006e-15
P1        8.01222e-18  2.41395e-24  3.24633e-24  8.01223e-18  3.45255e-28  4.47248e-26
P2        3.68301e-19   8.2342e-13  3.78771e-18  1.27061e-20  8.24793e-13  1.36911e-15
P3        5.40364e-25  1.29584e-17  5.45408e-24  1.13187e-26  9.41488e-24  1.29584e-17

Temperature = 400 K    Pressure = 100 atm

From\To            W1           W2            R           P1           P2           P3
W1        0.000940757  2.11879e-07   5.8677e-08  0.000940487  1.23728e-13  2.58751e-11
W2        3.99352e-09  0.000113326  1.29713e-08  5.52347e-13  4.95531e-08   0.00011326
R         1.22528e-13  1.43709e-12  1.56023e-12  8.12033e-17  2.57312e-18  5.34969e-16
P1        8.01592e-18  2.49772e-25  3.31442e-25  8.01592e-18  3.97777e-30  4.97955e-28
P2        3.88097e-20   8.2466e-13  3.86515e-19   1.4639e-22  8.24798e-13  1.38116e-16
P3        5.58125e-26  1.29615e-17    5.526e-25   1.2602e-28  9.49777e-25  1.29615e-17

Temperature = 400 K    Pressure = 1000 atm

From\To            W1           W2            R           P1           P2           P3
W1        0.000940801  2.11929e-07   5.8712e-08  0.000940531   1.2444e-14  2.59652e-12
W2        3.99446e-09  0.000113329  1.29757e-08  5.54378e-14  4.95606e-08  0.000113262
R         1.22601e-13  1.43757e-12  1.56023e-12  8.13819e-18  2.57862e-19  5.35699e-17
P1         8.0163e-18  2.50691e-26  3.32171e-26   8.0163e-18  4.04507e-32  5.04194e-30
P2        3.90331e-21  8.24785e-13  3.87341e-20  1.48867e-24  8.24799e-13  1.38241e-17
P3         5.6007e-27  1.29619e-17  5.53355e-26  1.27599e-30  9.50638e-26  1.29619e-17

Temperature = 500 K

High Pressure Rate Coefficients:

From\To            W1           W2            R           P1           P2           P3
W1                ***  0.000664816  0.000668687      2.04782          ***          ***
W2        2.49657e-05          ***  0.000212803          ***  0.000465475     0.348203
R         3.38296e-13  2.86688e-12          ***          ***          ***          ***
P1        8.04047e-17          ***          ***          ***          ***          ***
P2                ***   1.8413e-12          ***          ***          ***          ***
P3                ***  1.28216e-16          ***          ***          ***          ***

Temperature = 500 K    Pressure = 0.01 atm

From\To            W1           W2            R           P1           P2           P3
W1            1.14493  0.000122638  6.39811e-05      1.14468  1.36826e-07  6.40326e-05
W2        4.60543e-06     0.228216  3.40808e-05  2.40366e-06  0.000142705     0.228032
R          3.2368e-14  4.59134e-13   3.1905e-12  3.05446e-13  1.14825e-14  2.38207e-12
P1         4.4943e-17  2.51334e-21  2.37055e-20  4.49853e-17  8.36655e-23  1.60242e-20
P2         2.0325e-17  5.64502e-13  3.37158e-15  3.16539e-16  1.83071e-12   1.2625e-12
P3        8.85435e-22  8.39656e-17  6.51074e-20  5.64339e-21   1.1752e-19  8.41548e-17

Temperature = 500 K    Pressure = 0.1 atm

From\To            W1           W2            R           P1           P2           P3
W1            1.72112  0.000312157  0.000290504      1.72043  3.48359e-07  8.62397e-05
W2        1.17224e-05     0.311617    0.0001169  3.65991e-06  0.000322802     0.311162
R         1.46969e-13  1.57488e-12  3.19336e-12  1.90808e-13  7.23455e-15  1.27346e-12
P1        6.75499e-17   3.8267e-21  1.48085e-20  6.75751e-17  4.35128e-23  6.46463e-21
P2        5.17484e-17  1.27692e-12  2.12426e-15  1.64626e-16  1.83291e-12  5.53641e-13
P3        1.19251e-21  1.14577e-16  3.48068e-20   2.2767e-21  5.15359e-20  1.14667e-16

Temperature = 500 K    Pressure = 1 atm

From\To            W1           W2            R           P1           P2           P3
W1            1.98137  0.000542058  0.000550751      1.98023  2.72811e-07  4.47054e-05
W2        2.03558e-05     0.342765  0.000187544  1.99813e-06  0.000432578     0.342122
R         2.78631e-13  2.52659e-12  3.19758e-12  5.91765e-14  2.26651e-15  3.30916e-13
P1        7.77507e-17  2.08916e-21  4.59265e-21  7.77583e-17  8.03341e-24  9.00824e-22
P2        4.05259e-17  1.71117e-12  6.65507e-16  3.03935e-17  1.83488e-12  1.22976e-13
P3        6.18175e-22  1.25977e-16  9.04472e-21  3.17251e-22  1.14473e-20  1.25998e-16

Temperature = 500 K    Pressure = 10 atm

From\To            W1           W2            R           P1           P2           P3
W1            2.03775  0.000643702  0.000649772      2.03645  6.66926e-08  8.81513e-06
W2        2.41728e-05     0.348615   0.00020897  4.00173e-07  0.000459951     0.347922
R         3.28727e-13  2.81524e-12  3.19953e-12  9.13924e-15   3.5012e-16  4.60728e-14
P1        7.99582e-17  4.18395e-22  7.09291e-22  7.99594e-17   3.7957e-25  3.45097e-23
P2         9.9071e-18  1.81945e-12  1.02805e-16  1.43606e-18  1.83552e-12  1.59576e-14
P3        1.21892e-22  1.28113e-16  1.25928e-21  1.21536e-23  1.48542e-21  1.28115e-16

Temperature = 500 K    Pressure = 100 atm

From\To            W1           W2            R           P1           P2           P3
W1            2.04497  0.000661979  0.000665896      2.04364  8.26462e-09   1.0258e-06
W2        2.48591e-05     0.349318  0.000212074  4.66961e-08  0.000463612     0.348617
R         3.36884e-13  2.85706e-12  3.19988e-12  9.98183e-16  3.81984e-17  4.89746e-15
P1        8.02405e-17  4.88233e-23  7.74684e-23  8.02406e-17  6.12051e-27  5.10243e-25
P2         1.2277e-18  1.83393e-12  1.12161e-17  2.31563e-20  1.83562e-12  1.67039e-15
P3        1.41845e-23  1.28369e-16  1.33859e-22  1.79696e-25  1.55489e-22  1.28369e-16

Temperature = 500 K    Pressure = 1000 atm

From\To            W1           W2            R           P1           P2           P3
W1            2.04572  0.000664054  0.000667674      2.04439  8.50642e-10  1.04604e-07
W2         2.4937e-05      0.34939  0.000212406  4.76326e-09  0.000463998     0.348689
R         3.37784e-13  2.86154e-12  3.19992e-12  1.00902e-16   3.8605e-18  4.93272e-16
P1          8.027e-17  4.98026e-24   7.8309e-24    8.027e-17  6.59882e-29  5.41452e-27
P2        1.26362e-19  1.83546e-12  1.13355e-18  2.49659e-22  1.83563e-12  1.67921e-16
P3        1.44643e-24  1.28395e-16  1.34823e-23  1.90688e-27   1.5631e-23  1.28395e-16

Temperature = 600 K

High Pressure Rate Coefficients:

From\To            W1           W2            R           P1           P2           P3
W1                ***     0.256651     0.359412      354.763          ***          ***
W2          0.0156015          ***     0.147959          ***     0.221535      78.1156
R         7.05258e-13  4.77607e-12          ***          ***          ***          ***
P1        4.08894e-16          ***          ***          ***          ***          ***
P2                ***  3.30417e-12          ***          ***          ***          ***
P3                ***  6.34678e-16          ***          ***          ***          ***

Temperature = 600 K    Pressure = 0.01 atm

From\To            W1           W2            R           P1           P2           P3
W1            107.133   0.00931567    0.0113619      107.101  2.77588e-05    0.0108119
W2         0.00056634      30.3935   0.00880583  0.000682553    0.0295583      30.3539
R         2.22882e-14  2.84216e-13  5.44241e-12  6.81567e-13  3.03756e-14  4.42396e-12
P1        1.23405e-16  1.29455e-20  4.00337e-19  1.24075e-16  1.87305e-21  2.54234e-19
P2        2.51621e-17  4.40806e-13  1.40351e-14   1.4734e-15  3.27817e-12  2.82183e-12
P3        5.33949e-21  2.46591e-16  1.11352e-18  1.08944e-19  1.53719e-18  2.49356e-16

Temperature = 600 K    Pressure = 0.1 atm

From\To            W1           W2            R           P1           P2           P3
W1            220.364    0.0457933    0.0790887       220.21  0.000142372    0.0296474
W2         0.00278381       55.417     0.046199   0.00211447    0.0990267      55.2669
R         1.55186e-13  1.49128e-12  5.44701e-12  5.48631e-13  2.45641e-14  3.22736e-12
P1        2.53801e-16  4.00957e-20  3.22253e-19  2.54328e-16  1.40826e-21  1.64095e-19
P2        1.29081e-16  1.47695e-12  1.13499e-14  1.10779e-15  3.28222e-12  1.79267e-12
P3        1.46432e-20   4.4903e-16   8.1233e-19  7.03177e-20  9.76557e-19  4.50904e-16

Temperature = 600 K    Pressure = 1 atm

From\To            W1           W2            R           P1           P2           P3
W1             312.98     0.139322     0.223978      312.584  0.000247111    0.0328913
W2         0.00846926      72.3192     0.105958   0.00246844     0.177855      72.0244
R         4.39501e-13  3.42031e-12  5.45937e-12  2.64435e-13  1.19881e-14  1.32313e-12
P1        3.60278e-16  4.68038e-20  1.55323e-19  3.60529e-16  5.21356e-22  4.79013e-20
P2        2.24046e-16  2.65268e-12   5.5391e-15  4.10116e-16  3.28901e-12  6.30153e-13
P3        1.62452e-20  5.85188e-16  3.33035e-19  2.05265e-20  3.43275e-19  5.85901e-16

Temperature = 600 K    Pressure = 10 atm

From\To            W1           W2            R           P1           P2           P3
W1            347.822     0.225417     0.328101      347.257  0.000120702    0.0120262
W2          0.0137029      77.6669     0.139427  0.000914955     0.213127      77.2998
R         6.43816e-13  4.50067e-12  5.47038e-12  6.04956e-14  2.75445e-15  2.62644e-13
P1        4.00242e-16   1.7348e-20  3.55338e-20  4.00299e-16  5.61494e-23  4.08746e-21
P2        1.09436e-16  3.17876e-12  1.27269e-15   4.4169e-17  3.29312e-12  1.12933e-13
P3        5.93979e-21   6.2805e-16  6.61078e-20  1.75155e-21  6.15199e-20  6.28185e-16

Temperature = 600 K    Pressure = 100 atm

From\To            W1           W2            R           P1           P2           P3
W1            354.115     0.252342     0.355082      353.506  2.08856e-05   0.00183484
W2          0.0153396      78.5307     0.146753   0.00013973     0.219965      78.1485
R         6.96761e-13  4.73714e-12  5.47365e-12  7.74103e-15  3.52185e-16  3.16528e-14
P1        4.07444e-16  2.64934e-21   4.5469e-21  4.07452e-16  1.56238e-24  9.88326e-23
P2        1.89362e-17  3.28075e-12  1.62728e-16  1.22902e-18  3.29407e-12  1.31366e-14
P3         9.0623e-22  6.34945e-16  7.96705e-21  4.23515e-23  7.15614e-21  6.34961e-16

Temperature = 600 K    Pressure = 1000 atm

From\To            W1           W2            R           P1           P2           P3
W1            354.847      0.25619     0.358634      354.232  2.30691e-06  0.000197265
W2          0.0155735      78.6274     0.147655   1.5019e-05     0.220775      78.2433
R         7.03729e-13  4.76628e-12   5.4741e-12  8.04614e-16  3.65932e-17  3.25359e-15
P1        4.08281e-16  2.84766e-22  4.72612e-22  4.08282e-16  1.96161e-26  1.19302e-24
P2        2.09158e-18  3.29283e-12  1.69079e-17  1.54307e-20  3.29419e-12  1.34236e-15
P3        9.74295e-23  6.35716e-16  8.18933e-22  5.11229e-25  7.31247e-22  6.35718e-16

Temperature = 700 K

High Pressure Rate Coefficients:

From\To            W1           W2            R           P1           P2           P3
W1                ***      21.2306      33.3194      14356.3          ***          ***
W2            1.84739          ***      16.6655          ***      18.9275      3866.84
R         1.24091e-12  7.13284e-12          ***          ***          ***          ***
P1        1.39338e-15          ***          ***          ***          ***          ***
P2                ***  5.20155e-12          ***          ***          ***          ***
P3                ***   2.0983e-15          ***          ***          ***          ***

Temperature = 700 K    Pressure = 0.01 atm

From\To            W1           W2            R           P1           P2           P3
W1            1962.26     0.143643     0.321008      1961.49  0.000868344     0.295445
W2           0.012506      741.929     0.331784    0.0274486     0.957134        740.6
R         1.19267e-14  1.41855e-13  8.28374e-12  1.22516e-12  6.38887e-14   6.8409e-12
P1        1.89922e-16  3.06375e-20  3.19285e-18   1.9509e-16  1.91915e-20  1.92491e-18
P2        2.07241e-17  2.62758e-13  4.10222e-14  4.72847e-15  5.14806e-12  4.83953e-12
P3        1.39305e-20  4.01458e-16  8.67323e-18  9.36471e-19  9.55599e-18  4.20638e-16

Temperature = 700 K    Pressure = 0.1 atm

From\To            W1           W2            R           P1           P2           P3
W1            5496.83      1.19659      3.17109      5491.06   0.00754122      1.39274
W2           0.104148      1833.13      2.50176     0.146374      4.56768      1825.81
R         1.18045e-13  1.07057e-12  8.28878e-12  1.11902e-12  5.83631e-14  5.92278e-12
P1        5.32697e-16  1.63352e-19  2.91623e-18  5.37381e-16  1.71039e-20  1.58715e-18
P2        1.80283e-16  1.25505e-12  3.74743e-14  4.21411e-15  5.15276e-12  3.85584e-12
P3        6.57572e-20  9.90588e-16  7.50919e-18   7.7215e-19  7.61362e-18  1.00655e-15

Temperature = 700 K    Pressure = 1 atm

From\To            W1           W2            R           P1           P2           P3
W1            10297.6      6.17613       13.374      10275.1     0.025229      2.93532
W2           0.537442      3066.86      8.37274     0.324272      11.5019      3046.13
R         4.98063e-13  3.58349e-12  8.31017e-12   7.3922e-13  3.88881e-14  3.45051e-12
P1         9.9722e-16  3.61759e-19  1.92645e-18  1.00029e-15   9.9176e-21  7.71351e-19
P2        6.03305e-16  3.16085e-12  2.49696e-14  2.44353e-15  5.16587e-12  1.97701e-12
P3        1.38609e-19  1.65293e-15  4.37472e-18  3.75263e-19  3.90375e-18  1.66172e-15

Temperature = 700 K    Pressure = 10 atm

From\To            W1           W2            R           P1           P2           P3
W1            13389.7      15.0278       26.457      13346.1    0.0245637      2.04453
W2            1.30766       3727.9      14.1993     0.227982      16.9272      3695.24
R         9.85327e-13  6.07731e-12  8.34411e-12  2.53119e-13   1.3403e-14  1.01495e-12
P1        1.29532e-15  2.54299e-19  6.59642e-19  1.29637e-15  2.13001e-21  1.32474e-19
P2        5.87398e-16  4.65184e-12   8.6059e-15  5.24799e-16  5.17997e-12  5.18409e-13
P3        9.65405e-20  2.00518e-15   1.2868e-18  6.44489e-20  1.02363e-18  2.00766e-15

Temperature = 700 K    Pressure = 100 atm

From\To            W1           W2            R           P1           P2           P3
W1            14257.4      20.0694      32.1611      14204.7   0.00685442     0.472838
W2            1.74635      3888.25      16.2787     0.052499      18.5954      3851.58
R         1.19777e-12  6.96731e-12  8.36146e-12  4.17553e-14  2.21289e-15  1.52415e-13
P1        1.37866e-15  5.85573e-20  1.08817e-19  1.37883e-15  1.12501e-22  5.86711e-21
P2        1.63911e-16   5.1103e-12  1.42087e-15  2.77185e-17  5.18537e-12  7.34574e-14
P3        2.23266e-20  2.09002e-15  1.93239e-19  2.85436e-21  1.45047e-19  2.09038e-15

Temperature = 700 K    Pressure = 1000 atm

From\To            W1           W2            R           P1           P2           P3
W1            14382.2      21.1043       33.165      14327.8  0.000883586    0.0575267
W2             1.8364      3909.71       16.608   0.00637006      18.8426      3872.42
R         1.23515e-12  7.10822e-12  8.36477e-12  4.63896e-15  2.45837e-16  1.65101e-14
P1        1.39061e-15  7.10512e-21  1.20894e-20  1.39063e-15  1.86881e-24  9.07167e-23
P2        2.11293e-17  5.17823e-12  1.57849e-16  4.60443e-19  5.18625e-12  7.84789e-15
P3         2.7163e-21  2.10133e-15  2.09323e-20  4.41338e-23  1.54962e-20  2.10137e-15

Temperature = 800 K

High Pressure Rate Coefficients:

From\To            W1           W2            R           P1           P2           P3
W1                ***      622.658      1022.23       233044          ***          ***
W2            71.5932          ***      596.176          ***      548.117      73808.2
R         1.95236e-12  9.90289e-12          ***          ***          ***          ***
P1        3.66606e-15          ***          ***          ***          ***          ***
P2                ***  7.51002e-12          ***          ***          ***          ***
P3                ***  5.36217e-15          ***          ***          ***          ***

Temperature = 800 K    Pressure = 0.01 atm

From\To            W1           W2            R           P1           P2           P3
W1            12939.4     0.789808      2.92137        12933   0.00856521      2.60992
W2          0.0910448      6136.72      3.75536     0.323878       9.6703      6122.88
R         5.50482e-15  6.19731e-14  1.16712e-11  1.93764e-12  1.16281e-13  9.54976e-12
P1        2.00728e-16  4.42806e-20  1.59597e-17  2.26112e-16  1.19716e-19  9.25992e-18
P2         1.3335e-17  1.31635e-13  9.59152e-14  1.19889e-14  7.41293e-12  7.17338e-12
P3        2.15837e-20  4.41931e-16  4.17677e-17  4.91703e-18  3.80357e-17  5.26673e-16

Temperature = 800 K    Pressure = 0.1 atm

From\To            W1           W2            R           P1           P2           P3
W1            47322.5      9.88857      37.8769      47256.1      0.11014      18.5267
W2            1.13873      20003.8      38.0455      2.61982      62.1414      19899.8
R          7.2062e-14  6.30961e-13  1.16755e-11  1.87107e-12  1.12094e-13  8.98935e-12
P1        7.40527e-16  3.59015e-19  1.54114e-17  7.64974e-16  1.14549e-19  8.56256e-18
P2        1.73018e-16  8.50081e-13  9.24621e-14  1.14715e-14    7.417e-12  6.46281e-12
P3        1.54456e-19  1.44343e-15  3.93166e-17  4.54673e-18   3.4268e-17  1.52172e-15

Temperature = 800 K    Pressure = 1 atm

From\To            W1           W2            R           P1           P2           P3
W1             118533      80.8329      228.449       118157     0.625502      65.9985
W2             9.2977      44281.9       181.84      9.84578      218.697      43862.3
R         4.36053e-13  3.01988e-12  1.17015e-11  1.50734e-12  9.06022e-14  6.64762e-12
P1        1.85764e-15  1.34852e-18  1.24155e-17  1.87726e-15  8.66719e-20  5.77023e-18
P2        9.85192e-16  2.99587e-12  7.47341e-14  8.67973e-15  7.43402e-12  4.35375e-12
P3        5.51365e-19  3.18595e-15  2.90746e-17    3.064e-18  2.30851e-17  3.24173e-15

Temperature = 800 K    Pressure = 10 atm

From\To            W1           W2            R           P1           P2           P3
W1             193407      306.177      635.895       192379      1.13994      83.8742
W2            35.2057      65505.6       419.98      12.5964      421.796        64616
R         1.21445e-12  6.97607e-12  1.17688e-11   7.3115e-13  4.41775e-14  2.80292e-12
P1        3.02624e-15  1.72394e-18  6.02224e-18  3.03575e-15  3.16214e-20  1.73376e-18
P2        1.79592e-15  5.77917e-12  3.64402e-14  3.16672e-15  7.46435e-12  1.64378e-12
P3         7.0071e-19   4.6943e-15  1.22591e-17  9.20632e-19  8.71587e-18   4.7169e-15

Temperature = 800 K    Pressure = 100 atm

From\To            W1           W2            R           P1           P2           P3
W1             227075      537.166      934.175       225571     0.551886      32.0646
W2            61.7634      73588.7        560.2      4.76241      523.178      72438.8
R         1.78418e-12   9.3053e-12  1.18269e-11  1.65039e-13  9.99451e-15  5.62413e-13
P1         3.5485e-15  6.51611e-19  1.35937e-18  3.55066e-15  3.14052e-21  1.42288e-19
P2        8.69447e-16  7.16831e-12  8.24407e-15  3.14507e-16  7.48363e-12  3.05889e-13
P3        2.67851e-19  5.26268e-15  2.45982e-18  7.55552e-20  1.62193e-18   5.2671e-15

Temperature = 800 K    Pressure = 1000 atm

From\To            W1           W2            R           P1           P2           P3
W1             233656      611.419       1010.5       232029    0.0920427      4.85176
W2            70.3009      75012.8      591.428     0.715067      543.821      73806.5
R         1.92994e-12  9.82402e-12  1.18435e-11  2.07161e-14  1.25609e-15  6.75141e-14
P1        3.65009e-15  9.78338e-20  1.70632e-19  3.65036e-15     7.75e-23   3.1624e-21
P2        1.45004e-16  7.45116e-12   1.0361e-15  7.76121e-18  7.48815e-12  3.58019e-14
P3        4.05282e-20  5.36204e-15  2.95286e-19  1.67924e-21  1.89834e-19  5.36257e-15

Temperature = 900 K

High Pressure Rate Coefficients:

From\To            W1           W2            R           P1           P2           P3
W1                ***      8935.61        14937  2.05236e+06          ***          ***
W2            1284.35          ***      9867.81          ***      7675.67       742571
R         2.84051e-12  1.30555e-11          ***          ***          ***          ***
P1        8.07255e-15          ***          ***          ***          ***          ***
P2                ***  1.02042e-11          ***          ***          ***          ***
P3                ***   1.1497e-14          ***          ***          ***          ***

Temperature = 900 K    Pressure = 0.01 atm

From\To            W1           W2            R           P1           P2           P3
W1            44765.2      2.26577        13.06      44738.6    0.0408767      11.3127
W2           0.328262      25132.3      19.6281      1.73492      46.1542      25064.4
R         2.35881e-15  2.52405e-14  1.55563e-11  2.81841e-12  1.91467e-13  1.25189e-11
P1         1.6713e-16  4.68071e-20  5.82948e-17  2.58891e-16   5.3062e-19  3.28889e-17
P2        7.45378e-18   5.9638e-14  1.92391e-13   2.5778e-14  1.00436e-11  9.76583e-12
P3        2.41336e-20  3.77182e-16    1.465e-16  1.86079e-17  1.13734e-16  6.56047e-16

Temperature = 900 K    Pressure = 0.1 atm

From\To            W1           W2            R           P1           P2           P3
W1             201512      38.2298       205.92       201159     0.696148       108.19
W2            5.52713       102812      249.014      19.1083      374.186       102164
R         3.83852e-14  3.26312e-13  1.55597e-11   2.7824e-12  1.88693e-13  1.22239e-11
P1        7.75581e-16  5.23175e-19  5.75498e-17  8.66094e-16  5.21875e-19  3.19177e-17
P2        1.30899e-16  4.92707e-13  1.89604e-13  2.53532e-14  1.00466e-11  9.33877e-12
P3        2.37615e-19  1.56667e-15  1.43048e-16  1.80584e-17   1.0876e-16  1.83678e-15

Temperature = 900 K    Pressure = 1 atm

From\To            W1           W2            R           P1           P2           P3
W1             654673      453.061      1666.54       651965      5.97013      582.533
W2            65.2534       297413      1620.29      109.694      1774.27       293843
R         3.15445e-13   2.1397e-12  1.55845e-11   2.5056e-12  1.69918e-13  1.04538e-11
P1        2.55244e-15  3.01276e-18  5.18246e-17  2.63382e-15  4.56283e-19  2.60841e-17
P2        1.13782e-15  2.35435e-12  1.70739e-13  2.21667e-14  1.00633e-11  7.51493e-12
P3        1.29482e-18  4.54097e-15  1.22334e-16  1.47579e-17  8.75197e-17  4.76688e-15

Temperature = 900 K    Pressure = 10 atm

From\To            W1           W2            R           P1           P2           P3
W1        1.38418e+06      2624.47      6504.87  1.37378e+06      18.7093      1255.98
W2            377.355       560657      5174.51      239.025       4608.2       550258
R         1.23638e-12  6.84495e-12  1.56808e-11  1.58762e-12  1.07924e-13  5.90395e-12
P1        5.40075e-15  6.55217e-18  3.28376e-17  5.45233e-15  2.43725e-19  1.19453e-17
P2        3.57536e-15  6.12525e-12  1.08445e-13  1.18404e-14  1.01094e-11  3.86031e-12
P3         2.7966e-18  8.51804e-15  6.90899e-17  6.75841e-18  4.49576e-17  8.64164e-15

Temperature = 900 K    Pressure = 100 atm

From\To            W1           W2            R           P1           P2           P3
W1         1.9048e+06      6495.27      12281.9  1.88519e+06       15.903       815.35
W2            933.612       718285      8559.34      152.777      6875.09       701764
R         2.33555e-12  1.13243e-11  1.58162e-11  4.96642e-13  3.38257e-14  1.62587e-12
P1        7.41489e-15  4.18232e-18  1.02723e-17  7.43111e-15  4.26051e-20  1.73049e-18
P2        3.03904e-15  9.13988e-12   3.3989e-14   2.0698e-15  1.01568e-11  9.77826e-13
P3        1.81478e-18  1.08651e-14  1.90264e-17  9.79078e-19  1.13879e-17  1.08983e-14

Temperature = 900 K    Pressure = 1000 atm

From\To            W1           W2            R           P1           P2           P3
W1        2.05224e+06      8523.47      14528.3  2.02902e+06      3.76961       168.42
W2            1225.11       757491       9677.4      31.1067      7548.22       739009
R         2.76279e-12  1.28036e-11  1.58754e-11  7.47063e-14  5.10357e-15  2.29169e-13
P1        7.98073e-15  8.51282e-19  1.54519e-18  7.98319e-15  1.67912e-21  5.98329e-20
P2        7.20319e-16  1.00348e-11   5.1282e-15  8.15731e-17  1.01734e-11  1.32687e-13
P3        3.74808e-19  1.14418e-14  2.68182e-18  3.38522e-20  1.54528e-18  1.14464e-14

Temperature = 1000 K

High Pressure Rate Coefficients:

From\To            W1           W2            R           P1           P2           P3
W1                ***      76979.9       129476  1.17631e+07          ***          ***
W2            13286.2          ***      94842.6          ***      64413.5  4.75705e+06
R         3.90268e-12  1.65636e-11          ***          ***          ***          ***
P1        1.56316e-14          ***          ***          ***          ***          ***
P2                ***  1.32599e-11          ***          ***          ***          ***
P3                ***  2.17379e-14          ***          ***          ***          ***

Temperature = 1000 K    Pressure = 0.01 atm

From\To            W1           W2            R           P1           P2           P3
W1                ***          ***          ***          ***          ***          ***
W2                ***      66094.3       63.058      7.81704      137.404      65887.4
R                 ***  1.00814e-14  1.98904e-11   3.8646e-12   2.9274e-13   1.5723e-11
P1                ***   5.5097e-20  1.70377e-16  2.66302e-16  1.83385e-18  9.40364e-17
P2                ***  2.58936e-14   3.4506e-13  4.90309e-14  1.30125e-11  1.25925e-11
P3                ***  2.75619e-16  4.11399e-16  5.58106e-17   2.7953e-16  1.02236e-15

Temperature = 1000 K    Pressure = 0.1 atm

From\To            W1           W2            R           P1           P2           P3
W1             548568       92.212      680.471       547419      2.58247       373.88
W2            16.1841       320048      935.321      77.0305      1315.42       317704
R         1.91467e-14  1.57234e-13  1.98928e-11  3.84547e-12  2.91021e-13  1.55799e-11
P1        6.79046e-16   5.8455e-19  1.69534e-16  9.43945e-16  1.82205e-18   9.2958e-17
P2        8.65417e-17  2.60652e-13  3.43034e-13  4.87153e-14  1.30144e-11  1.23619e-11
P3         2.8004e-19  1.39745e-15  4.07655e-16  5.51705e-17  2.74411e-16  2.13496e-15

Temperature = 1000 K    Pressure = 1 atm

From\To            W1           W2            R           P1           P2           P3
W1         2.1816e+06      1433.28      6842.55  2.17057e+06      29.8906         2725
W2            249.221  1.15705e+06      7758.53       608.23      7919.89  1.14051e+06
R         2.01723e-13  1.34072e-12  1.99131e-11  3.66314e-12  2.76946e-13  1.44306e-11
P1          2.821e-15  4.71132e-18  1.61496e-16  3.07318e-15  1.71201e-18  8.42632e-17
P2        1.04635e-15   1.6132e-12  3.26442e-13  4.57731e-14  1.30281e-11  1.10416e-11
P3        2.12655e-18  5.15684e-15  3.77582e-16  5.00102e-17  2.45103e-16  5.83167e-15

Temperature = 1000 K    Pressure = 10 atm

From\To            W1           W2            R           P1           P2           P3
W1        5.88849e+06      11921.1        35860  5.83148e+06      145.684       9077.5
W2             2061.2  2.79352e+06      33482.4      2075.45      27334.1  2.72857e+06
R         1.07689e-12  5.83894e-12  2.00219e-11  2.79117e-12   2.1123e-13  1.01036e-11
P1        7.72039e-15  1.60794e-17  1.23053e-16  7.91266e-15  1.18107e-18  5.19567e-17
P2        5.17246e-15  5.61866e-12  2.48982e-13  3.15777e-14  1.30822e-11  7.17777e-12
P3        7.16736e-18  1.24502e-14  2.64365e-16  3.08363e-17  1.59333e-16  1.29119e-14

Temperature = 1000 K    Pressure = 100 atm

From\To            W1           W2            R           P1           P2           P3
W1        9.92464e+06      42746.9      89676.3  9.78219e+06      210.728      9817.89
W2            7379.17  4.29511e+06      71650.1      2217.54      51394.1  4.16247e+06
R          2.7024e-12  1.25122e-11  2.02578e-11  1.17937e-12  8.93419e-14  3.77442e-12
P1        1.29961e-14  1.71068e-17  5.19946e-17  1.30779e-14  3.32238e-19  1.23081e-17
P2        7.49013e-15   1.0579e-11  1.05309e-13  8.88289e-15  1.31684e-11  2.46777e-12
P3        7.75017e-18  1.90194e-14  9.87591e-17  7.30487e-18  5.47796e-17  1.91879e-14

Temperature = 1000 K    Pressure = 1000 atm

From\To            W1           W2            R           P1           P2           P3
W1        1.16293e+07        69266       121859  1.14352e+07      75.8405      2973.22
W2            11954.9   4.8426e+06      90739.7      658.571      62092.2  4.67715e+06
R         3.67308e-12   1.5847e-11  2.04171e-11  2.22926e-13  1.69588e-14  6.57097e-13
P1        1.51957e-14  5.07218e-18  9.82805e-18  1.52113e-14  2.14549e-20  6.86252e-19
P2        2.69478e-15   1.2782e-11  1.99897e-14  5.73631e-16  1.32144e-11   4.0908e-13
P3         2.3453e-18  2.13727e-14  1.71932e-17   4.0729e-19  9.08078e-18  2.14017e-14

Temperature = 1100 K

High Pressure Rate Coefficients:

From\To            W1           W2            R           P1           P2           P3
W1                ***       455244       766088  4.92867e+07          ***          ***
W2            91540.9          ***       612216          ***       371596  2.19036e+07
R         5.13419e-12  2.04045e-11          ***          ***          ***          ***
P1        2.74901e-14          ***          ***          ***          ***          ***
P2                ***  1.66548e-11          ***          ***          ***          ***
P3                ***  3.74268e-14          ***          ***          ***          ***

Temperature = 1100 K    Pressure = 0.01 atm

From\To            W1           W2            R           P1           P2           P3
W1                ***          ***          ***          ***          ***          ***
W2                ***          ***          ***          ***          ***          ***
R                 ***          ***  2.46265e-11  5.06681e-12  4.22651e-13  1.91371e-11
P1                ***          ***  4.21685e-16  6.55309e-16  5.24927e-18  2.28375e-16
P2                ***          ***  5.68366e-13  8.48188e-14  1.62945e-11  1.56413e-11
P3                ***          ***  9.81115e-16  1.40682e-16   5.9631e-16  1.71811e-15

Temperature = 1100 K    Pressure = 0.1 atm

From\To            W1           W2            R           P1           P2           P3
W1                ***          ***          ***          ***          ***          ***
W2                ***          ***          ***          ***          ***          ***
R                 ***          ***  2.46279e-11  5.06684e-12  4.21938e-13  1.91391e-11
P1                ***          ***  4.21687e-16  6.55336e-16  5.24171e-18  2.28407e-16
P2                ***          ***  5.67408e-13  8.46966e-14  1.62951e-11   1.5643e-11
P3                ***          ***   9.8122e-16  1.40702e-16  5.96374e-16   1.7183e-15

Temperature = 1100 K    Pressure = 1 atm

From\To            W1           W2            R           P1           P2           P3
W1        5.20809e+06       3156.7      19268.7  5.17721e+06      97.6254      8366.48
W2            646.857   3.0934e+06      24369.3      2102.84      23536.4  3.04274e+06
R         1.20476e-13  7.81415e-13  2.46434e-11  4.94659e-12  4.11949e-13  1.83829e-11
P1        2.69373e-15  5.81827e-18   4.1168e-16  3.33329e-15  5.08796e-18  2.16972e-16
P2        8.36006e-16  1.01489e-12  5.53974e-13  8.22123e-14  1.63057e-11  1.46538e-11
P3        2.75675e-18    5.002e-15  9.42452e-16  1.33658e-16   5.5866e-16  6.63953e-15

Temperature = 1100 K    Pressure = 10 atm

From\To            W1           W2            R           P1           P2           P3
W1        1.71585e+07      34541.1       127150  1.69572e+07      666.015      38871.5
W2            6987.76  9.26976e+06       134963      10177.9       103195  9.01443e+06
R         8.38117e-13  4.46306e-12  2.47472e-11  4.23201e-12  3.52813e-13  1.48612e-11
P1        9.30181e-15  2.86242e-17  3.52209e-16  9.84931e-15  4.11607e-18  1.62546e-16
P2        5.96385e-15    4.589e-12   4.7445e-13  6.65083e-14  1.63584e-11  1.12224e-11
P3         1.3337e-17  1.52825e-14  7.61899e-16  1.00131e-16  4.27844e-16  1.65857e-14

Temperature = 1100 K    Pressure = 100 atm

From\To            W1           W2            R           P1           P2           P3
W1        3.57601e+07       175234       417424  3.50997e+07      1537.95      66248.6
W2            35268.3  1.75289e+07       376873      17338.2       248143  1.68513e+07
R         2.79288e-12  1.25527e-11  2.50749e-11  2.29565e-12  1.91781e-13  7.24195e-12
P1        1.95445e-14   4.8427e-17  1.91056e-16  1.98432e-14  1.68941e-18  5.75323e-17
P2        1.38794e-14  1.11144e-11  2.57901e-13  2.72978e-14   1.6482e-11  5.06852e-12
P3        2.28328e-17  2.87751e-14  3.71278e-16  3.54407e-17  1.93232e-16  2.93979e-14

Temperature = 1100 K    Pressure = 1000 atm

From\To            W1           W2            R           P1           P2           P3
W1         4.7412e+07       370076       680254  4.63302e+07      867.146      30590.1
W2            74418.7  2.19754e+07       559205      7851.91       344571  2.09893e+07
R          4.5587e-12  1.86374e-11  2.54112e-11  5.59434e-13  4.69813e-14  1.60872e-12
P1        2.58397e-14  2.18103e-17  4.65589e-17  2.59134e-14  1.76852e-19  5.17215e-18
P2        7.81838e-15  1.54433e-11  6.31788e-14  2.85762e-15  1.65813e-11  1.06423e-12
P3        1.05185e-17  3.58638e-14  8.24753e-17  3.18612e-18  4.05726e-17  3.60006e-14

Temperature = 1200 K

High Pressure Rate Coefficients:

From\To            W1           W2            R           P1           P2           P3
W1                ***  2.02442e+06  3.39908e+06  1.63173e+08          ***          ***
W2             463350          ***  2.92601e+06          ***  1.61569e+06   7.8628e+07
R         6.52945e-12  2.45574e-11          ***          ***          ***          ***
P1        4.48822e-14          ***          ***          ***          ***          ***
P2                ***  2.03689e-11          ***          ***          ***          ***
P3                ***  5.99665e-14          ***          ***          ***          ***

Temperature = 1200 K    Pressure = 0.01 atm

From\To            W1           W2            R           P1           P2           P3
W1                ***          ***          ***          ***          ***          ***
W2                ***          ***          ***          ***          ***          ***
R                 ***          ***  2.97211e-11  6.41834e-12  5.82969e-13  2.27198e-11
P1                ***          ***   9.1904e-16   1.4208e-15   1.2976e-17  4.88786e-16
P2                ***          ***  8.75687e-13  1.36123e-13  1.98677e-11  1.88559e-11
P3                ***          ***  2.06457e-15  3.10193e-16  1.14069e-15  3.51545e-15

Temperature = 1200 K    Pressure = 0.1 atm

From\To            W1           W2            R           P1           P2           P3
W1                ***          ***          ***          ***          ***          ***
W2                ***          ***          ***          ***          ***          ***
R                 ***          ***  2.97221e-11  6.41836e-12  5.82511e-13  2.27212e-11
P1                ***          ***  9.19043e-16  1.42084e-15  1.29672e-17  4.88827e-16
P2                ***          ***  8.74999e-13  1.36031e-13  1.98681e-11  1.88571e-11
P3                ***          ***   2.0647e-15  3.10219e-16  1.14076e-15  3.51568e-15

Temperature = 1200 K    Pressure = 1 atm

From\To            W1           W2            R           P1           P2           P3
W1                ***          ***          ***          ***          ***          ***
W2                ***  6.44138e+06        57846      9014.07      53368.6  6.32355e+06
R                 ***  4.39088e-13  2.97328e-11  6.41795e-12  5.76022e-13  2.22996e-11
P1                ***  9.79741e-18  9.18984e-16  1.42112e-15  1.28276e-17  4.79507e-16
P2                ***  6.08511e-13  8.65252e-13  1.34567e-13  1.98752e-11  1.82667e-11
P3                ***  4.36178e-15  2.02638e-15  3.04304e-16  1.10505e-15  7.79913e-15

Temperature = 1200 K    Pressure = 10 atm

From\To            W1           W2            R           P1           P2           P3
W1        3.83349e+07      73961.4       331698  3.78118e+07      2097.65       115374
W2            17179.9  2.28834e+07       387422      33273.2       281391  2.21641e+07
R         6.06082e-13  3.16327e-12  2.98218e-11  5.81526e-12  5.28262e-13  1.97089e-11
P1        9.89086e-15  4.07081e-17  8.32685e-16  1.11786e-14  1.13594e-17  4.03027e-16
P2        5.89749e-15  3.45104e-12  7.93511e-13  1.19165e-13  1.99205e-11  1.55509e-11
P3        1.98262e-17  1.64441e-14  1.79097e-15  2.55769e-16  9.40755e-16  1.94515e-14

Temperature = 1200 K    Pressure = 100 atm

From\To            W1           W2            R           P1           P2           P3
W1        9.67925e+07       500662  1.37765e+06  9.46208e+07      7113.81       286249
W2             114946  5.28567e+07  1.37984e+06        83811       850551  5.04276e+07
R         2.62694e-12  1.15412e-11   3.0205e-11  3.81565e-12  3.48342e-13  1.18728e-11
P1         2.5833e-14  1.02479e-16  5.46361e-16  2.66821e-14  6.18253e-18  1.94095e-16
P2        2.05729e-14  1.06861e-11   5.2325e-13  6.48572e-14  2.00683e-11  8.77353e-12
P3        5.03081e-17  3.83271e-14  1.07889e-15  1.23176e-16  5.30757e-16  4.01103e-14

Temperature = 1200 K    Pressure = 1000 atm

From\To            W1           W2            R           P1           P2           P3
W1        1.49234e+08  1.40989e+06    2.757e+06  1.44859e+08      6256.25       202118
W2             322772  7.61836e+07  2.47682e+06      58427.8  1.40288e+06  7.19227e+07
R         5.29418e-12  2.07846e-11  3.07838e-11  1.19857e-12  1.10311e-13  3.39618e-12
P1        3.98304e-14  7.05546e-17  1.71623e-16  4.01009e-14  1.01008e-18  2.73148e-17
P2        1.80812e-14  1.76836e-11    1.657e-13  1.05961e-14  2.02423e-11  2.36434e-12
P3        3.53785e-17  5.48448e-14  3.08614e-16  1.73345e-17  1.43031e-16  5.53491e-14

Temperature = 1300 K

High Pressure Rate Coefficients:

From\To            W1           W2            R           P1           P2           P3
W1                ***   7.2165e+06  1.20731e+07  4.50528e+08          ***          ***
W2         1.8459e+06          ***  1.10824e+07          ***  5.64481e+06  2.32866e+08
R         8.08247e-12  2.90052e-11          ***          ***          ***          ***
P1        6.90958e-14          ***          ***          ***          ***          ***
P2                ***  2.43846e-11          ***          ***          ***          ***
P3                ***   9.0786e-14          ***          ***          ***          ***

Temperature = 1300 K    Pressure = 0.01 atm

From\To            W1           W2            R           P1           P2           P3
W1                ***          ***          ***          ***          ***          ***
W2                ***          ***          ***          ***          ***          ***
R                 ***          ***  3.51349e-11  7.90957e-12  7.74826e-13  2.64505e-11
P1                ***          ***    1.812e-15   2.7872e-15  2.85419e-17  9.46654e-16
P2                ***          ***  1.27887e-12  2.05637e-13  2.37128e-11  2.22283e-11
P3                ***          ***  3.94007e-15   6.1554e-16   2.0061e-15  6.56171e-15

Temperature = 1300 K    Pressure = 0.1 atm

From\To            W1           W2            R           P1           P2           P3
W1                ***          ***          ***          ***          ***          ***
W2                ***          ***          ***          ***          ***          ***
R                 ***          ***  3.51355e-11  7.90959e-12  7.74533e-13  2.64514e-11
P1                ***          ***  1.81201e-15  2.78724e-15  2.85326e-17  9.46701e-16
P2                ***          ***  1.27839e-12   2.0557e-13   2.3713e-11  2.22291e-11
P3                ***          ***  3.94021e-15   6.1557e-16  2.00617e-15  6.56195e-15

Temperature = 1300 K    Pressure = 1 atm

From\To            W1           W2            R           P1           P2           P3
W1                ***          ***          ***          ***          ***          ***
W2                ***          ***          ***          ***          ***          ***
R                 ***          ***  3.51406e-11  7.90977e-12  7.72562e-13  2.64582e-11
P1                ***          ***  1.81205e-15  2.78758e-15  2.84662e-17  9.47064e-16
P2                ***          ***  1.27514e-12  2.05091e-13  2.37145e-11  2.22343e-11
P3                ***          ***  3.94123e-15  6.15806e-16  2.00664e-15  6.56368e-15

Temperature = 1300 K    Pressure = 10 atm

From\To            W1           W2            R           P1           P2           P3
W1                ***          ***          ***          ***          ***          ***
W2                ***  4.58262e+07       877018       176511       610250   4.4224e+07
R                 ***  2.13872e-12  3.52097e-11  7.90289e-12  7.34402e-13  2.44309e-11
P1                ***  9.86101e-17  1.81047e-15  2.79006e-15  2.68074e-17  8.54035e-16
P2                ***  2.45627e-12  1.21215e-12   1.9314e-13  2.37536e-11  1.98887e-11
P3                ***  1.60647e-14  3.63923e-15  5.55316e-16  1.79496e-15  2.20758e-14

Temperature = 1300 K    Pressure = 100 atm

From\To            W1           W2            R           P1           P2           P3
W1        2.10877e+08  1.09772e+06  3.51364e+06  2.05358e+08      23364.6       884517
W2             282963  1.25868e+08  3.82454e+06       281493  2.23799e+06  1.19241e+08
R         2.29859e-12  9.88661e-12  3.56088e-11  5.63582e-12  5.56442e-13  1.72313e-11
P1        3.07685e-14  1.74173e-16  1.29111e-15  3.27628e-14  1.76425e-17   5.1138e-16
P2        2.58091e-14  9.54831e-12  9.18425e-13   1.2711e-13  2.39081e-11  1.32885e-11
P3        8.89971e-17  4.59136e-14  2.56679e-15  3.32513e-16  1.19928e-15  5.01012e-14

Temperature = 1300 K    Pressure = 1000 atm

From\To            W1           W2            R           P1           P2           P3
W1        3.81195e+08   4.0766e+06  8.63988e+06  3.67521e+08      30939.8       926682
W2        1.04362e+06  2.12207e+08  8.39674e+06       294429  4.44362e+06  1.98028e+08
R          5.7746e-12  2.19597e-11  3.64523e-11  2.23248e-12  2.23414e-13   6.2621e-12
P1         5.6271e-14  1.78782e-16  5.11439e-16  5.70723e-14  4.24647e-18  1.06882e-16
P2        3.43377e-14   1.9181e-11  3.68753e-13  3.05947e-14  2.41649e-11  4.55016e-12
P3        9.30918e-17  7.71453e-14  9.32805e-16  6.94972e-17  4.10652e-16  7.86514e-14

Temperature = 1400 K

High Pressure Rate Coefficients:

From\To            W1           W2            R           P1           P2           P3
W1                ***  2.15959e+07  3.59764e+07   1.0783e+09          ***          ***
W2        6.08327e+06          ***  3.49278e+07          ***  1.65923e+07  5.92586e+08
R         9.78728e-12  3.37326e-11          ***          ***          ***          ***
P1        1.01446e-13          ***          ***          ***          ***          ***
P2                ***  2.86859e-11          ***          ***          ***          ***
P3                ***  1.31317e-13          ***          ***          ***          ***

Temperature = 1400 K    Pressure = 0.01 atm

From\To            W1           W2            R           P1           P2           P3
W1                ***          ***          ***          ***          ***          ***
W2                ***          ***          ***          ***          ***          ***
R                 ***          ***  4.08327e-11  9.53084e-12  9.98761e-13  3.03031e-11
P1                ***          ***  3.29595e-15  5.04426e-15  5.71129e-17  1.69119e-15
P2                ***          ***  1.78791e-12  2.95643e-13  2.78131e-11  2.57296e-11
P3                ***          ***  6.95307e-15  1.12211e-15  3.29791e-15  1.13731e-14

Temperature = 1400 K    Pressure = 0.1 atm

From\To            W1           W2            R           P1           P2           P3
W1                ***          ***          ***          ***          ***          ***
W2                ***          ***          ***          ***          ***          ***
R                 ***          ***  4.08331e-11  9.53085e-12  9.98573e-13  3.03037e-11
P1                ***          ***  3.29596e-15   5.0443e-15  5.71036e-17  1.69124e-15
P2                ***          ***  1.78757e-12  2.95595e-13  2.78133e-11  2.57301e-11
P3                ***          ***  6.95322e-15  1.12214e-15  3.29798e-15  1.13733e-14

Temperature = 1400 K    Pressure = 1 atm

From\To            W1           W2            R           P1           P2           P3
W1                ***          ***          ***          ***          ***          ***
W2                ***          ***          ***          ***          ***          ***
R                 ***          ***  4.08368e-11  9.53101e-12  9.97224e-13  3.03086e-11
P1                ***          ***  3.29601e-15   5.0447e-15  5.70333e-17  1.69165e-15
P2                ***          ***  1.78515e-12  2.95231e-13  2.78143e-11  2.57339e-11
P3                ***          ***  6.95434e-15  1.12241e-15  3.29847e-15  1.13752e-14

Temperature = 1400 K    Pressure = 10 atm

From\To            W1           W2            R           P1           P2           P3
W1                ***          ***          ***          ***          ***          ***
W2                ***          ***          ***          ***          ***          ***
R                 ***          ***  4.08595e-11  9.53224e-12  9.89908e-13  3.03373e-11
P1                ***          ***  3.29644e-15  5.04734e-15  5.66336e-17  1.69428e-15
P2                ***          ***  1.77206e-12  2.93162e-13  2.78193e-11   2.5754e-11
P3                ***          ***  6.96093e-15  1.12415e-15  3.30105e-15  1.13861e-14

Temperature = 1400 K    Pressure = 100 atm

From\To            W1           W2            R           P1           P2           P3
W1        3.91047e+08  1.99445e+06  7.40962e+06  3.79446e+08        59633  2.13655e+06
W2             570583  2.50462e+08  8.59689e+06       723006  4.82302e+06  2.35749e+08
R         1.90691e-12  8.02993e-12  4.12646e-11  7.64786e-12  8.08478e-13  2.28714e-11
P1        3.37487e-14  2.52126e-16  2.64478e-15  3.78092e-14  4.18319e-17  1.12174e-15
P2        2.86808e-14  8.06337e-12  1.44728e-12  2.16542e-13  2.79902e-11  1.82344e-11
P3        1.33762e-16  5.05189e-14  5.24786e-15  7.44271e-16  2.33721e-15   5.8982e-14

Temperature = 1400 K    Pressure = 1000 atm

From\To            W1           W2            R           P1           P2           P3
W1        8.21921e+08  9.44108e+06  2.20124e+07  7.87201e+08       112575  3.15414e+06
W2        2.66557e+06  4.93651e+08  2.28853e+07  1.07893e+06  1.14609e+07   4.5556e+08
R         5.95506e-12  2.20375e-11  4.23424e-11  3.69343e-12  3.98253e-13  1.02582e-11
P1        7.36357e-14  3.70052e-16  1.27726e-15  7.56233e-14  1.38738e-17  3.26419e-16
P2        5.53229e-14  1.97555e-11  7.12922e-13  7.18172e-14  2.83211e-11   7.7256e-12
P3          1.999e-16  1.00652e-13  2.35376e-15  2.16579e-16  9.90237e-16  1.04413e-13

Temperature = 1500 K

High Pressure Rate Coefficients:

From\To            W1           W2            R           P1           P2           P3
W1                ***  5.61386e+07  9.30984e+07  2.30164e+09          ***          ***
W2        1.72073e+07          ***  9.49563e+07          ***  4.24469e+07  1.33511e+09
R          1.1638e-11  3.87267e-11          ***          ***          ***          ***
P1        1.43255e-13          ***          ***          ***          ***          ***
P2                ***   3.3259e-11          ***          ***          ***          ***
P3                ***  1.82976e-13          ***          ***          ***          ***

Temperature = 1500 K    Pressure = 0.01 atm

From\To            W1           W2            R           P1           P2           P3
W1                ***          ***          ***          ***          ***          ***
W2                ***          ***          ***          ***          ***          ***
R                 ***          ***  4.67837e-11  1.12727e-11  1.25484e-12  3.42562e-11
P1                ***          ***  5.61261e-15  8.54605e-15  1.05724e-16  2.82771e-15
P2                ***          ***  2.41083e-12  4.07955e-13  3.21542e-11  2.93354e-11
P3                ***          ***  1.15114e-14  1.90848e-15  5.13102e-15  1.85509e-14

Temperature = 1500 K    Pressure = 0.1 atm

From\To            W1           W2            R           P1           P2           P3
W1                ***          ***          ***          ***          ***          ***
W2                ***          ***          ***          ***          ***          ***
R                 ***          ***   4.6784e-11  1.12727e-11  1.25472e-12  3.42566e-11
P1                ***          ***  5.61262e-15   8.5461e-15  1.05715e-16  2.82777e-15
P2                ***          ***   2.4106e-12  4.07921e-13  3.21543e-11  2.93358e-11
P3                ***          ***  1.15115e-14  1.90851e-15  5.13108e-15  1.85511e-14

Temperature = 1500 K    Pressure = 1 atm

From\To            W1           W2            R           P1           P2           P3
W1                ***          ***          ***          ***          ***          ***
W2                ***          ***          ***          ***          ***          ***
R                 ***          ***  4.67867e-11  1.12728e-11   1.2538e-12  3.42601e-11
P1                ***          ***  5.61269e-15  8.54653e-15  1.05645e-16   2.8282e-15
P2                ***          ***  2.40883e-12   4.0765e-13   3.2155e-11  2.93385e-11
P3                ***          ***  1.15127e-14  1.90881e-15  5.13157e-15  1.85531e-14

Temperature = 1500 K    Pressure = 10 atm

From\To            W1           W2            R           P1           P2           P3
W1                ***          ***          ***          ***          ***          ***
W2                ***          ***          ***          ***          ***          ***
R                 ***          ***  4.68045e-11  1.12739e-11  1.24837e-12  3.42822e-11
P1                ***          ***  5.61323e-15  8.54964e-15  1.05214e-16   2.8312e-15
P2                ***          ***   2.3984e-12  4.05986e-13  3.21587e-11  2.93544e-11
P3                ***          ***  1.15201e-14  1.91083e-15  5.13434e-15  1.85653e-14

Temperature = 1500 K    Pressure = 100 atm

From\To            W1           W2            R           P1           P2           P3
W1                ***          ***          ***          ***          ***          ***
W2                ***  4.35733e+08  1.66013e+07  4.52099e+06  8.95851e+06  4.07747e+08
R                 ***  6.29463e-12  4.71261e-11  1.12153e-11  1.09688e-12   2.8489e-11
P1                ***   8.5349e-16  5.58403e-15  8.57434e-15  8.58736e-17  2.04684e-15
P2                ***   6.5259e-12  2.10734e-12   3.3136e-13  3.23064e-11  2.33104e-11
P3                ***  5.19526e-14   9.5734e-15  1.38145e-15   4.0772e-15  6.72344e-14

Temperature = 1500 K    Pressure = 1000 atm

From\To            W1           W2            R           P1           P2           P3
W1        1.54656e+09  1.83717e+07  4.75458e+07  1.47185e+09       320648   8.4645e+06
W2        5.66009e+06  9.90919e+08  5.22634e+07  3.06489e+06  2.50128e+07  9.04918e+08
R         5.85529e-12  2.11283e-11  4.84017e-11  5.55026e-12  6.38603e-13  1.52292e-11
P1        9.02098e-14   6.5171e-16  2.76344e-15  9.44787e-14  3.70023e-17  8.16779e-16
P2        7.81203e-14   1.9425e-11   1.2269e-12   1.4278e-13  3.26908e-11   1.1818e-11
P3        3.64615e-16  1.22919e-13  5.11761e-15   5.5126e-16  2.06707e-15   1.3102e-13

Temperature = 1600 K

High Pressure Rate Coefficients:

From\To            W1           W2            R           P1           P2           P3
W1                ***  1.30077e+08  2.14726e+08  4.47593e+09          ***          ***
W2        4.29577e+07          ***  2.28799e+08          ***  9.69498e+07  2.72393e+09
R         1.36291e-11  4.39741e-11          ***          ***          ***          ***
P1        1.95842e-13          ***          ***          ***          ***          ***
P2                ***  3.80912e-11          ***          ***          ***          ***
P3                ***  2.47156e-13          ***          ***          ***          ***

Temperature = 1600 K    Pressure = 0.01 atm

From\To            W1           W2            R           P1           P2           P3
W1                ***          ***          ***          ***          ***          ***
W2                ***          ***          ***          ***          ***          ***
R                 ***          ***  5.29611e-11  1.31262e-11  1.54278e-12  3.82922e-11
P1                ***          ***  9.04848e-15  1.37069e-14  1.83413e-16  4.47495e-15
P2                ***          ***  3.15385e-12  5.43911e-13  3.67233e-11  3.30256e-11
P3                ***          ***  1.80777e-14  3.06466e-15  7.62688e-15  2.87692e-14

Temperature = 1600 K    Pressure = 0.1 atm

From\To            W1           W2            R           P1           P2           P3
W1                ***          ***          ***          ***          ***          ***
W2                ***          ***          ***          ***          ***          ***
R                 ***          ***  5.29614e-11  1.31262e-11  1.54271e-12  3.82925e-11
P1                ***          ***  9.04849e-15  1.37069e-14  1.83405e-16  4.47501e-15
P2                ***          ***  3.15369e-12  5.43887e-13  3.67234e-11  3.30258e-11
P3                ***          ***  1.80778e-14   3.0647e-15  7.62694e-15  2.87694e-14

Temperature = 1600 K    Pressure = 1 atm

From\To            W1           W2            R           P1           P2           P3
W1                ***          ***          ***          ***          ***          ***
W2                ***          ***          ***          ***          ***          ***
R                 ***          ***  5.29633e-11  1.31263e-11  1.54208e-12  3.82949e-11
P1                ***          ***  9.04857e-15  1.37074e-14  1.83338e-16  4.47545e-15
P2                ***          ***   3.1524e-12  5.43688e-13  3.67239e-11  3.30278e-11
P3                ***          ***   1.8079e-14    3.065e-15  7.62739e-15  2.87714e-14

Temperature = 1600 K    Pressure = 10 atm

From\To            W1           W2            R           P1           P2           P3
W1                ***          ***          ***          ***          ***          ***
W2                ***          ***          ***          ***          ***          ***
R                 ***          ***  5.29771e-11  1.31272e-11  1.53809e-12  3.83117e-11
P1                ***          ***  9.04921e-15  1.37108e-14  1.82897e-16   4.4787e-15
P2                ***          ***  3.14425e-12  5.42382e-13  3.67267e-11  3.30401e-11
P3                ***          ***  1.80869e-14  3.06723e-15  7.63023e-15  2.87843e-14

Temperature = 1600 K    Pressure = 100 atm

From\To            W1           W2            R           P1           P2           P3
W1                ***          ***          ***          ***          ***          ***
W2                ***          ***          ***          ***          ***          ***
R                 ***          ***  5.30471e-11  1.31334e-11  1.52006e-12  3.83936e-11
P1                ***          ***   9.0535e-15  1.37301e-14  1.80881e-16  4.49574e-15
P2                ***          ***  3.10739e-12  5.36401e-13  3.67379e-11  3.30941e-11
P3                ***          ***  1.81255e-14   3.0789e-15  7.64271e-15  2.88471e-14

Temperature = 1600 K    Pressure = 1000 atm

From\To            W1           W2            R           P1           P2           P3
W1        2.61207e+09  3.12913e+07  9.01514e+07  2.47101e+09       753816   1.8863e+07
W2         1.0434e+07  1.76602e+09  1.03612e+08  7.13426e+06  4.77484e+07  1.59709e+09
R         5.53553e-12  1.94933e-11  5.46024e-11  7.73287e-12  9.40761e-13     2.09e-11
P1        1.04493e-13  1.01172e-15  5.33063e-15  1.12667e-13  8.40736e-17  1.74741e-15
P2        9.95007e-14  1.83598e-11  1.92316e-12   2.4932e-13  3.72617e-11  1.66299e-11
P3        5.84668e-16  1.41819e-13  9.86682e-15  1.19671e-15  3.84049e-15  1.57308e-13

Temperature = 1700 K

High Pressure Rate Coefficients:

From\To            W1           W2            R           P1           P2           P3
W1                ***  2.74032e+08  4.50304e+08  8.06072e+09          ***          ***
W2        9.67055e+07          ***  4.98928e+08          ***  2.01617e+08  5.12031e+09
R         1.57554e-11  4.94665e-11          ***          ***          ***          ***
P1        2.60505e-13          ***          ***          ***          ***          ***
P2                ***  4.31718e-11          ***          ***          ***          ***
P3                ***  3.25216e-13          ***          ***          ***          ***

Temperature = 1700 K    Pressure = 0.01 atm

From\To            W1           W2            R           P1           P2           P3
W1                ***          ***          ***          ***          ***          ***
W2                ***          ***          ***          ***          ***          ***
R                 ***          ***  5.93417e-11  1.50828e-11  1.86202e-12  4.23969e-11
P1                ***          ***  1.39316e-14  2.09949e-14   3.0126e-16  6.76202e-15
P2                ***          ***  4.02145e-12  7.04401e-13  4.15095e-11  3.67836e-11
P3                ***          ***  2.71605e-14  4.68986e-15  1.09109e-14  4.27612e-14

Temperature = 1700 K    Pressure = 0.1 atm

From\To            W1           W2            R           P1           P2           P3
W1                ***          ***          ***          ***          ***          ***
W2                ***          ***          ***          ***          ***          ***
R                 ***          ***  5.93419e-11  1.50828e-11  1.86197e-12  4.23971e-11
P1                ***          ***  1.39316e-14  2.09949e-14  3.01252e-16  6.76206e-15
P2                ***          ***  4.02133e-12  7.04384e-13  4.15095e-11  3.67838e-11
P3                ***          ***  2.71606e-14  4.68989e-15  1.09109e-14  4.27614e-14

Temperature = 1700 K    Pressure = 1 atm

From\To            W1           W2            R           P1           P2           P3
W1                ***          ***          ***          ***          ***          ***
W2                ***          ***          ***          ***          ***          ***
R                 ***          ***  5.93433e-11  1.50829e-11  1.86154e-12  4.23989e-11
P1                ***          ***  1.39317e-14  2.09954e-14   3.0119e-16   6.7625e-15
P2                ***          ***  4.02041e-12  7.04239e-13  4.15099e-11  3.67852e-11
P3                ***          ***  2.71617e-14   4.6902e-15  1.09113e-14  4.27632e-14

Temperature = 1700 K    Pressure = 10 atm

From\To            W1           W2            R           P1           P2           P3
W1                ***          ***          ***          ***          ***          ***
W2                ***          ***          ***          ***          ***          ***
R                 ***          ***  5.93538e-11  1.50837e-11  1.85862e-12  4.24115e-11
P1                ***          ***  1.39324e-14  2.09991e-14  3.00759e-16  6.76587e-15
P2                ***          ***  4.01411e-12  7.03231e-13  4.15119e-11  3.67946e-11
P3                ***          ***  2.71698e-14  4.69253e-15  1.09141e-14  4.27765e-14

Temperature = 1700 K    Pressure = 100 atm

From\To            W1           W2            R           P1           P2           P3
W1                ***          ***          ***          ***          ***          ***
W2                ***          ***          ***          ***          ***          ***
R                 ***          ***  5.94125e-11  1.50893e-11  1.84417e-12   4.2479e-11
P1                ***          ***  1.39377e-14  2.10213e-14  2.98613e-16  6.78505e-15
P2                ***          ***   3.9829e-12  6.98212e-13   4.1521e-11  3.68399e-11
P3                ***          ***   2.7213e-14  4.70584e-15  1.09276e-14  4.28464e-14

Temperature = 1700 K    Pressure = 1000 atm

From\To            W1           W2            R           P1           P2           P3
W1        4.05189e+09  4.81927e+07  1.54305e+08  3.81145e+09  1.52705e+06  3.64149e+07
W2        1.72811e+07  2.86274e+09  1.83641e+08  1.42416e+07  8.19645e+07  2.56561e+09
R         5.06738e-12  1.74254e-11  6.09342e-11  1.01612e-11  1.29695e-12  2.69833e-11
P1        1.15406e-13  1.42334e-15  9.38565e-15  1.29694e-13  1.68526e-16  3.30989e-15
P2        1.16948e-13    1.679e-11  2.80105e-12  3.94046e-13  4.20272e-11  2.19252e-11
P3        8.46766e-16   1.5589e-13  1.72861e-14  2.29561e-15  6.50351e-15  1.82822e-13

Temperature = 1800 K

High Pressure Rate Coefficients:

From\To            W1           W2            R           P1           P2           P3
W1                ***  5.33096e+08  8.72106e+08  1.36156e+10          ***          ***
W2        1.99638e+08          ***  1.00074e+09          ***  3.87644e+08  8.98833e+09
R         1.80118e-11  5.51915e-11          ***          ***          ***          ***
P1        3.38525e-13          ***          ***          ***          ***          ***
P2                ***  4.84902e-11          ***          ***          ***          ***
P3                ***  4.18482e-13          ***          ***          ***          ***

Temperature = 1800 K    Pressure = 0.01 atm

From\To            W1           W2            R           P1           P2           P3
W1                ***          ***          ***          ***          ***          ***
W2                ***          ***          ***          ***          ***          ***
R                 ***          ***  6.59054e-11  1.71347e-11  2.21178e-12  4.65589e-11
P1                ***          ***  2.06273e-14  3.09248e-14  4.72328e-16  9.82523e-15
P2                ***          ***  5.01663e-12  8.89914e-13  4.65027e-11  4.05962e-11
P3                ***          ***  3.93051e-14  6.89008e-15  1.51099e-14  6.13052e-14

Temperature = 1800 K    Pressure = 0.1 atm

From\To            W1           W2            R           P1           P2           P3
W1                ***          ***          ***          ***          ***          ***
W2                ***          ***          ***          ***          ***          ***
R                 ***          ***  6.59055e-11  1.71347e-11  2.21175e-12   4.6559e-11
P1                ***          ***  2.06273e-14  3.09249e-14  4.72322e-16  9.82527e-15
P2                ***          ***  5.01655e-12  8.89902e-13  4.65028e-11  4.05963e-11
P3                ***          ***  3.93053e-14  6.89012e-15    1.511e-14  6.13054e-14

Temperature = 1800 K    Pressure = 1 atm

From\To            W1           W2            R           P1           P2           P3
W1                ***          ***          ***          ***          ***          ***
W2                ***          ***          ***          ***          ***          ***
R                 ***          ***  6.59065e-11  1.71348e-11  2.21145e-12  4.65603e-11
P1                ***          ***  2.06273e-14  3.09253e-14  4.72266e-16   9.8257e-15
P2                ***          ***  5.01588e-12  8.89797e-13   4.6503e-11  4.05973e-11
P3                ***          ***  3.93063e-14  6.89041e-15  1.51104e-14  6.13071e-14

Temperature = 1800 K    Pressure = 10 atm

From\To            W1           W2            R           P1           P2           P3
W1                ***          ***          ***          ***          ***          ***
W2                ***          ***          ***          ***          ***          ***
R                 ***          ***  6.59146e-11  1.71355e-11  2.20933e-12  4.65698e-11
P1                ***          ***  2.06282e-14  3.09291e-14  4.71858e-16  9.82907e-15
P2                ***          ***  5.01106e-12  8.89029e-13  4.65045e-11  4.06044e-11
P3                ***          ***  3.93144e-14  6.89278e-15   1.5113e-14  6.13201e-14

Temperature = 1800 K    Pressure = 100 atm

From\To            W1           W2            R           P1           P2           P3
W1                ***          ***          ***          ***          ***          ***
W2                ***          ***          ***          ***          ***          ***
R                 ***          ***   6.5963e-11  1.71405e-11  2.19789e-12  4.66246e-11
P1                ***          ***  2.06343e-14  3.09537e-14  4.69672e-16  9.84973e-15
P2                ***          ***  4.98511e-12   8.8491e-13  4.65118e-11  4.06418e-11
P3                ***          ***  3.93606e-14  6.90727e-15  1.51269e-14  6.13948e-14

Temperature = 1800 K    Pressure = 1000 atm

From\To            W1           W2            R           P1           P2           P3
W1                ***          ***          ***          ***          ***          ***
W2                ***  4.30397e+09  3.02058e+08   1.1758e+08  1.29435e+08  3.82716e+09
R                 ***  1.53658e-11  6.72291e-11  1.67452e-11  1.69618e-12  3.31639e-11
P1                ***  7.20053e-15  2.01583e-14  3.12541e-14  2.45759e-16  3.52854e-15
P2                ***  1.49344e-11  3.84716e-12  4.63034e-13  4.69836e-11  2.74883e-11
P3                ***  1.64358e-13   2.7997e-14  2.47444e-15  1.02312e-14   2.0782e-13

Temperature = 1900 K

High Pressure Rate Coefficients:

From\To            W1           W2            R           P1           P2           P3
W1                ***  9.69522e+08  1.57919e+09  2.17892e+10          ***          ***
W2         3.8301e+08          ***  1.87041e+09          ***  6.97483e+08  1.48931e+10
R          2.0394e-11  6.11437e-11          ***          ***          ***          ***
P1        4.31151e-13          ***          ***          ***          ***          ***
P2                ***  5.40374e-11          ***          ***          ***          ***
P3                ***  5.28241e-13          ***          ***          ***          ***

Temperature = 1900 K    Pressure = 0.01 atm

From\To            W1           W2            R           P1           P2           P3
W1                ***          ***          ***          ***          ***          ***
W2                ***          ***          ***          ***          ***          ***
R                 ***          ***   7.2635e-11  1.92747e-11  2.59119e-12  5.07691e-11
P1                ***          ***   2.9533e-14  4.40498e-14  7.11546e-16  1.38052e-14
P2                ***          ***   6.1411e-12   1.1006e-12  5.16943e-11  4.44526e-11
P3                ***          ***  5.50849e-14  9.77589e-15  2.03509e-14  8.52117e-14

Temperature = 1900 K    Pressure = 0.1 atm

From\To            W1           W2            R           P1           P2           P3
W1                ***          ***          ***          ***          ***          ***
W2                ***          ***          ***          ***          ***          ***
R                 ***          ***  7.26351e-11  1.92747e-11  2.59117e-12  5.07692e-11
P1                ***          ***  2.95331e-14  4.40499e-14   7.1154e-16  1.38053e-14
P2                ***          ***  6.14104e-12  1.10059e-12  5.16943e-11  4.44527e-11
P3                ***          ***   5.5085e-14  9.77592e-15   2.0351e-14  8.52119e-14

Temperature = 1900 K    Pressure = 1 atm

From\To            W1           W2            R           P1           P2           P3
W1                ***          ***          ***          ***          ***          ***
W2                ***          ***          ***          ***          ***          ***
R                 ***          ***  7.26358e-11  1.92748e-11  2.59096e-12  5.07701e-11
P1                ***          ***  2.95332e-14  4.40503e-14  7.11491e-16  1.38057e-14
P2                ***          ***  6.14056e-12  1.10051e-12  5.16945e-11  4.44534e-11
P3                ***          ***   5.5086e-14   9.7762e-15  2.03513e-14  8.52135e-14

Temperature = 1900 K    Pressure = 10 atm

From\To            W1           W2            R           P1           P2           P3
W1                ***          ***          ***          ***          ***          ***
W2                ***          ***          ***          ***          ***          ***
R                 ***          ***   7.2642e-11  1.92753e-11  2.58941e-12  5.07773e-11
P1                ***          ***   2.9534e-14  4.40541e-14  7.11115e-16   1.3809e-14
P2                ***          ***  6.13688e-12  1.09993e-12  5.16956e-11  4.44588e-11
P3                ***          ***  5.50938e-14  9.77854e-15  2.03538e-14  8.52261e-14

Temperature = 1900 K    Pressure = 100 atm

From\To            W1           W2            R           P1           P2           P3
W1                ***          ***          ***          ***          ***          ***
W2                ***          ***          ***          ***          ***          ***
R                 ***          ***  7.26816e-11  1.92798e-11  2.58044e-12  5.08214e-11
P1                ***          ***  2.95409e-14  4.40803e-14  7.08968e-16  1.38304e-14
P2                ***          ***   6.1156e-12  1.09661e-12  5.17014e-11  4.44892e-11
P3                ***          ***  5.51416e-14  9.79374e-15  2.03677e-14   8.5303e-14

Temperature = 1900 K    Pressure = 1000 atm

From\To            W1           W2            R           P1           P2           P3
W1                ***          ***          ***          ***          ***          ***
W2                ***          ***          ***          ***          ***          ***
R                 ***          ***   7.2851e-11  1.93033e-11    2.546e-12  5.10018e-11
P1                ***          ***  2.95768e-14  4.42016e-14  7.01046e-16  1.39237e-14
P2                ***          ***  6.03399e-12  1.08436e-12  5.17213e-11   4.4603e-11
P3                ***          ***  5.53373e-14  9.85977e-15  2.04198e-14  8.56169e-14

Temperature = 2000 K

High Pressure Rate Coefficients:

From\To            W1           W2            R           P1           P2           P3
W1                ***  1.66476e+09  2.70021e+09   3.3303e+10          ***          ***
W2        6.90263e+08          ***  3.29127e+09          ***  1.18594e+09  2.34926e+10
R         2.28975e-11  6.73116e-11          ***          ***          ***          ***
P1        5.39606e-13          ***          ***          ***          ***          ***
P2                ***  5.98055e-11          ***          ***          ***          ***
P3                ***  6.55741e-13          ***          ***          ***          ***

Temperature = 2000 K    Pressure = 0.01 atm

From\To            W1           W2            R           P1           P2           P3
W1                ***          ***          ***          ***          ***          ***
W2                ***          ***          ***          ***          ***          ***
R                 ***          ***  7.95157e-11  2.14961e-11  2.99927e-12  5.50203e-11
P1                ***          ***  4.10737e-14  6.09537e-14  1.03553e-15  1.88444e-14
P2                ***          ***   7.3955e-12  1.33631e-12  5.70763e-11  4.83445e-11
P3                ***          ***  7.50927e-14  1.34603e-14   2.6759e-14  1.15312e-13

Temperature = 2000 K    Pressure = 0.1 atm

From\To            W1           W2            R           P1           P2           P3
W1                ***          ***          ***          ***          ***          ***
W2                ***          ***          ***          ***          ***          ***
R                 ***          ***  7.95158e-11  2.14961e-11  2.99926e-12  5.50204e-11
P1                ***          ***  4.10737e-14  6.09537e-14  1.03552e-15  1.88445e-14
P2                ***          ***  7.39546e-12  1.33631e-12  5.70763e-11  4.83446e-11
P3                ***          ***  7.50928e-14  1.34603e-14   2.6759e-14  1.15312e-13

Temperature = 2000 K    Pressure = 1 atm

From\To            W1           W2            R           P1           P2           P3
W1                ***          ***          ***          ***          ***          ***
W2                ***          ***          ***          ***          ***          ***
R                 ***          ***  7.95163e-11  2.14962e-11  2.99911e-12   5.5021e-11
P1                ***          ***  4.10738e-14  6.09541e-14  1.03548e-15  1.88448e-14
P2                ***          ***  7.39511e-12  1.33625e-12  5.70764e-11  4.83451e-11
P3                ***          ***  7.50937e-14  1.34606e-14  2.67593e-14  1.15314e-13

Temperature = 2000 K    Pressure = 10 atm

From\To            W1           W2            R           P1           P2           P3
W1                ***          ***          ***          ***          ***          ***
W2                ***          ***          ***          ***          ***          ***
R                 ***          ***  7.95211e-11  2.14967e-11  2.99798e-12  5.50264e-11
P1                ***          ***  4.10748e-14  6.09579e-14  1.03514e-15   1.8848e-14
P2                ***          ***  7.39231e-12  1.33582e-12  5.70773e-11  4.83491e-11
P3                ***          ***   7.5101e-14  1.34628e-14  2.67616e-14  1.15325e-13

Temperature = 2000 K    Pressure = 100 atm

From\To            W1           W2            R           P1           P2           P3
W1                ***          ***          ***          ***          ***          ***
W2                ***          ***          ***          ***          ***          ***
R                 ***          ***  7.95532e-11  2.15006e-11  2.99097e-12  5.50617e-11
P1                ***          ***  4.10822e-14   6.0985e-14  1.03309e-15  1.88697e-14
P2                ***          ***  7.37501e-12  1.33317e-12  5.70818e-11  4.83736e-11
P3                ***          ***  7.51491e-14  1.34783e-14  2.67751e-14  1.15403e-13

Temperature = 2000 K    Pressure = 1000 atm

From\To            W1           W2            R           P1           P2           P3
W1                ***          ***          ***          ***          ***          ***
W2                ***          ***          ***          ***          ***          ***
R                 ***          ***  7.97035e-11  2.15227e-11  2.96149e-12  5.52194e-11
P1                ***          ***  4.11244e-14  6.11214e-14  1.02491e-15  1.89721e-14
P2                ***          ***  7.30234e-12  1.32261e-12  5.70989e-11   4.8474e-11
P3                ***          ***  7.53644e-14  1.35515e-14  2.68307e-14  1.15747e-13

______________________________________________________________________________________

High Pressure Rate Coefficients (Temperature-Species Rate Tables):

   T(K)       W1->W1       W1->W2        W1->R       W1->P1       W1->P2       W1->P3
    298          ***  3.04631e-11  8.12815e-15  2.04413e-09          ***          ***
    300          ***  3.59257e-11  1.22526e-14  2.87028e-09          ***          ***
    400          ***  2.22151e-07  5.88014e-08  0.000942509          ***          ***
    500          ***  0.000664816  0.000668687      2.04782          ***          ***
    600          ***     0.256651     0.359412      354.763          ***          ***
    700          ***      21.2306      33.3194      14356.3          ***          ***
    800          ***      622.658      1022.23       233044          ***          ***
    900          ***      8935.61        14937  2.05236e+06          ***          ***
   1000          ***      76979.9       129476  1.17631e+07          ***          ***
   1100          ***       455244       766088  4.92867e+07          ***          ***
   1200          ***  2.02442e+06  3.39908e+06  1.63173e+08          ***          ***
   1300          ***   7.2165e+06  1.20731e+07  4.50528e+08          ***          ***
   1400          ***  2.15959e+07  3.59764e+07   1.0783e+09          ***          ***
   1500          ***  5.61386e+07  9.30984e+07  2.30164e+09          ***          ***
   1600          ***  1.30077e+08  2.14726e+08  4.47593e+09          ***          ***
   1700          ***  2.74032e+08  4.50304e+08  8.06072e+09          ***          ***
   1800          ***  5.33096e+08  8.72106e+08  1.36156e+10          ***          ***
   1900          ***  9.69522e+08  1.57919e+09  2.17892e+10          ***          ***
   2000          ***  1.66476e+09  2.70021e+09   3.3303e+10          ***          ***

   T(K)       W2->W1       W2->W2        W2->R       W2->P1       W2->P2       W2->P3
    298  1.86458e-13          ***  9.87597e-16          ***  9.76766e-15  1.45028e-10
    300  2.26332e-13          ***  1.51219e-15          ***  1.45871e-14  2.06309e-10
    400  4.18713e-09          ***  1.30032e-08          ***  4.97144e-08  0.000113149
    500  2.49657e-05          ***  0.000212803          ***  0.000465475     0.348203
    600    0.0156015          ***     0.147959          ***     0.221535      78.1156
    700      1.84739          ***      16.6655          ***      18.9275      3866.84
    800      71.5932          ***      596.176          ***      548.117      73808.2
    900      1284.35          ***      9867.81          ***      7675.67       742571
   1000      13286.2          ***      94842.6          ***      64413.5  4.75705e+06
   1100      91540.9          ***       612216          ***       371596  2.19036e+07
   1200       463350          ***  2.92601e+06          ***  1.61569e+06   7.8628e+07
   1300   1.8459e+06          ***  1.10824e+07          ***  5.64481e+06  2.32866e+08
   1400  6.08327e+06          ***  3.49278e+07          ***  1.65923e+07  5.92586e+08
   1500  1.72073e+07          ***  9.49563e+07          ***  4.24469e+07  1.33511e+09
   1600  4.29577e+07          ***  2.28799e+08          ***  9.69498e+07  2.72393e+09
   1700  9.67055e+07          ***  4.98928e+08          ***  2.01617e+08  5.12031e+09
   1800  1.99638e+08          ***  1.00074e+09          ***  3.87644e+08  8.98833e+09
   1900   3.8301e+08          ***  1.87041e+09          ***  6.97483e+08  1.48931e+10
   2000  6.90263e+08          ***  3.29127e+09          ***  1.18594e+09  2.34926e+10

   T(K)        R->W1        R->W2         R->R        R->P1        R->P2        R->P3
    298  2.56634e-14  5.09443e-13          ***          ***          ***          ***
    300  2.66775e-14  5.22614e-13          ***          ***          ***          ***
    400  1.22788e-13  1.44062e-12          ***          ***          ***          ***
    500  3.38296e-13  2.86688e-12          ***          ***          ***          ***
    600  7.05258e-13  4.77607e-12          ***          ***          ***          ***
    700  1.24091e-12  7.13284e-12          ***          ***          ***          ***
    800  1.95236e-12  9.90289e-12          ***          ***          ***          ***
    900  2.84051e-12  1.30555e-11          ***          ***          ***          ***
   1000  3.90268e-12  1.65636e-11          ***          ***          ***          ***
   1100  5.13419e-12  2.04045e-11          ***          ***          ***          ***
   1200  6.52945e-12  2.45574e-11          ***          ***          ***          ***
   1300  8.08247e-12  2.90052e-11          ***          ***          ***          ***
   1400  9.78728e-12  3.37326e-11          ***          ***          ***          ***
   1500   1.1638e-11  3.87267e-11          ***          ***          ***          ***
   1600  1.36291e-11  4.39741e-11          ***          ***          ***          ***
   1700  1.57554e-11  4.94665e-11          ***          ***          ***          ***
   1800  1.80118e-11  5.51915e-11          ***          ***          ***          ***
   1900   2.0394e-11  6.11437e-11          ***          ***          ***          ***
   2000  2.28975e-11  6.73116e-11          ***          ***          ***          ***

   T(K)       P1->W1       P1->W2        P1->R       P1->P1       P1->P2       P1->P3
    298  1.97707e-19          ***          ***          ***          ***          ***
    300  2.17214e-19          ***          ***          ***          ***          ***
    400  8.03316e-18          ***          ***          ***          ***          ***
    500  8.04047e-17          ***          ***          ***          ***          ***
    600  4.08894e-16          ***          ***          ***          ***          ***
    700  1.39338e-15          ***          ***          ***          ***          ***
    800  3.66606e-15          ***          ***          ***          ***          ***
    900  8.07255e-15          ***          ***          ***          ***          ***
   1000  1.56316e-14          ***          ***          ***          ***          ***
   1100  2.74901e-14          ***          ***          ***          ***          ***
   1200  4.48822e-14          ***          ***          ***          ***          ***
   1300  6.90958e-14          ***          ***          ***          ***          ***
   1400  1.01446e-13          ***          ***          ***          ***          ***
   1500  1.43255e-13          ***          ***          ***          ***          ***
   1600  1.95842e-13          ***          ***          ***          ***          ***
   1700  2.60505e-13          ***          ***          ***          ***          ***
   1800  3.38525e-13          ***          ***          ***          ***          ***
   1900  4.31151e-13          ***          ***          ***          ***          ***
   2000  5.39606e-13          ***          ***          ***          ***          ***

   T(K)       P2->W1       P2->W2        P2->R       P2->P1       P2->P2       P2->P3
    298          ***   2.4221e-13          ***          ***          ***          ***
    300          ***   2.4968e-13          ***          ***          ***          ***
    400          ***  8.27343e-13          ***          ***          ***          ***
    500          ***   1.8413e-12          ***          ***          ***          ***
    600          ***  3.30417e-12          ***          ***          ***          ***
    700          ***  5.20155e-12          ***          ***          ***          ***
    800          ***  7.51002e-12          ***          ***          ***          ***
    900          ***  1.02042e-11          ***          ***          ***          ***
   1000          ***  1.32599e-11          ***          ***          ***          ***
   1100          ***  1.66548e-11          ***          ***          ***          ***
   1200          ***  2.03689e-11          ***          ***          ***          ***
   1300          ***  2.43846e-11          ***          ***          ***          ***
   1400          ***  2.86859e-11          ***          ***          ***          ***
   1500          ***   3.3259e-11          ***          ***          ***          ***
   1600          ***  3.80912e-11          ***          ***          ***          ***
   1700          ***  4.31718e-11          ***          ***          ***          ***
   1800          ***  4.84902e-11          ***          ***          ***          ***
   1900          ***  5.40374e-11          ***          ***          ***          ***
   2000          ***  5.98055e-11          ***          ***          ***          ***

   T(K)       P3->W1       P3->W2        P3->R       P3->P1       P3->P2       P3->P3
    298          ***  3.03997e-19          ***          ***          ***          ***
    300          ***  3.34691e-19          ***          ***          ***          ***
    400          ***  1.29488e-17          ***          ***          ***          ***
    500          ***  1.28216e-16          ***          ***          ***          ***
    600          ***  6.34678e-16          ***          ***          ***          ***
    700          ***   2.0983e-15          ***          ***          ***          ***
    800          ***  5.36217e-15          ***          ***          ***          ***
    900          ***   1.1497e-14          ***          ***          ***          ***
   1000          ***  2.17379e-14          ***          ***          ***          ***
   1100          ***  3.74268e-14          ***          ***          ***          ***
   1200          ***  5.99665e-14          ***          ***          ***          ***
   1300          ***   9.0786e-14          ***          ***          ***          ***
   1400          ***  1.31317e-13          ***          ***          ***          ***
   1500          ***  1.82976e-13          ***          ***          ***          ***
   1600          ***  2.47156e-13          ***          ***          ***          ***
   1700          ***  3.25216e-13          ***          ***          ***          ***
   1800          ***  4.18482e-13          ***          ***          ***          ***
   1900          ***  5.28241e-13          ***          ***          ***          ***
   2000          ***  6.55741e-13          ***          ***          ***          ***

Capture/Escape Rate Coefficients:

   T(K)           W1           W2            R           P1           P2           P3
    298   2.0746e-09  1.45225e-10  5.35107e-13  1.97707e-19   2.4221e-13  3.03997e-19
    300  2.90622e-09  2.06552e-10  5.49292e-13  2.17214e-19   2.4968e-13  3.34691e-19
    400   0.00094279  0.000113215  1.56341e-12  8.03316e-18  8.27343e-13  1.29488e-17
    500      2.04916     0.348907  3.20518e-12  8.04047e-17   1.8413e-12  1.28216e-16
    600      355.379      78.5007  5.48133e-12  4.08894e-16  3.30417e-12  6.34678e-16
    700      14410.9      3904.28  8.37374e-12  1.39338e-15  5.20155e-12   2.0983e-15
    800       234689      75024.1  1.18552e-11  3.66606e-15  7.51002e-12  5.36217e-15
    900  2.07623e+06       761399   1.5896e-11  8.07255e-15  1.02042e-11   1.1497e-14
   1000  1.19696e+07   4.9296e+06  2.04663e-11  1.56316e-14  1.32599e-11  2.17379e-14
   1100   5.0508e+07   2.2979e+07  2.55387e-11  2.74901e-14  1.66548e-11  3.74268e-14
   1200  1.68596e+08  8.36331e+07  3.10868e-11  4.48822e-14  2.03689e-11  5.99665e-14
   1300  4.69818e+08  2.51439e+08  3.70877e-11  6.90958e-14  2.43846e-11   9.0786e-14
   1400  1.13587e+09   6.5019e+08  4.35199e-11  1.01446e-13  2.86859e-11  1.31317e-13
   1500  2.45088e+09  1.48972e+09  5.03647e-11  1.43255e-13   3.3259e-11  1.82976e-13
   1600  4.82073e+09  3.09264e+09  5.76032e-11  1.95842e-13  3.80912e-11  2.47156e-13
   1700  8.78505e+09  5.91756e+09  6.52218e-11  2.60505e-13  4.31718e-11  3.25216e-13
   1800  1.50208e+10  1.05764e+10  7.32034e-11  3.38525e-13  4.84902e-11  4.18482e-13
   1900  2.43379e+10   1.7844e+10  8.15376e-11  4.31151e-13  5.40374e-11  5.28241e-13
   2000   3.7668e+10  2.86601e+10  9.02091e-11  5.39606e-13  5.98055e-11  6.55741e-13

______________________________________________________________________________________

Pressure-Species Rate Tables:

   Temperature = 298 K

   P(atm)       W1->W2        W1->R       W1->P1       W1->P2       W1->P3         W1->
     0.01  3.16638e-12  4.40885e-15  1.97857e-09  6.44486e-18  7.97516e-15  1.98175e-09
      0.1  3.18083e-12  7.32345e-15  2.03106e-09  1.92134e-18  1.39535e-15  2.03425e-09
        1   3.1833e-12  8.01854e-15  2.03787e-09  2.68863e-19  1.63763e-16  2.04106e-09
       10  3.18359e-12  8.10469e-15  2.03859e-09  2.83974e-20  1.67752e-17  2.04178e-09
      100  3.18361e-12  8.11357e-15  2.03866e-09  2.85707e-21   1.6819e-18  2.04185e-09
     1000  3.18362e-12  8.11446e-15  2.03867e-09  2.85884e-22  1.68234e-19  2.04186e-09
    O-O  3.04631e-11  8.12815e-15  2.04413e-09          ***          ***   2.0746e-09

   Temperature = 300 K

   P(atm)       W1->W2        W1->R       W1->P1       W1->P2       W1->P3         W1->
     0.01  4.19513e-12  6.56482e-15   2.7743e-09  9.62662e-18  1.16529e-14  2.77851e-09
      0.1  4.21638e-12  1.10062e-14  2.85137e-09  2.94138e-18  2.08028e-15   2.8556e-09
        1  4.22007e-12  1.20825e-14  2.86146e-09  4.16658e-19  2.46185e-16  2.86569e-09
       10   4.2205e-12  1.22168e-14  2.86252e-09  4.41251e-20   2.5257e-17  2.86676e-09
      100  4.22055e-12  1.22306e-14  2.86263e-09  4.44089e-21  2.53275e-18  2.86686e-09
     1000  4.22055e-12   1.2232e-14  2.86264e-09  4.44378e-22  2.53346e-19  2.86687e-09
    O-O  3.59257e-11  1.22526e-14  2.87028e-09          ***          ***  2.90622e-09

   Temperature = 400 K

   P(atm)       W1->W2        W1->R       W1->P1       W1->P2       W1->P3         W1->
     0.01   1.4781e-07  1.48395e-08  0.000776495  2.65703e-11  1.66906e-08  0.000776674
      0.1  1.87934e-07  4.10744e-08  0.000905729  2.64913e-11  8.85339e-09  0.000905967
        1  2.07365e-07  5.54397e-08  0.000935964  8.39411e-12  2.00844e-09  0.000936228
       10  2.11392e-07  5.83348e-08  0.000940053  1.17417e-12  2.50517e-10  0.000940323
      100  2.11879e-07   5.8677e-08  0.000940487  1.23728e-13  2.58751e-11  0.000940757
     1000  2.11929e-07   5.8712e-08  0.000940531   1.2444e-14  2.59652e-12  0.000940801
    O-O  2.22151e-07  5.88014e-08  0.000942509          ***          ***   0.00094279

   Temperature = 500 K

   P(atm)       W1->W2        W1->R       W1->P1       W1->P2       W1->P3         W1->
     0.01  0.000122638  6.39811e-05      1.14468  1.36826e-07  6.40326e-05      1.14493
      0.1  0.000312157  0.000290504      1.72043  3.48359e-07  8.62397e-05      1.72112
        1  0.000542058  0.000550751      1.98023  2.72811e-07  4.47054e-05      1.98137
       10  0.000643702  0.000649772      2.03645  6.66926e-08  8.81513e-06      2.03775
      100  0.000661979  0.000665896      2.04364  8.26462e-09   1.0258e-06      2.04497
     1000  0.000664054  0.000667674      2.04439  8.50642e-10  1.04604e-07      2.04572
    O-O  0.000664816  0.000668687      2.04782          ***          ***      2.04916

   Temperature = 600 K

   P(atm)       W1->W2        W1->R       W1->P1       W1->P2       W1->P3         W1->
     0.01   0.00931567    0.0113619      107.101  2.77588e-05    0.0108119      107.133
      0.1    0.0457933    0.0790887       220.21  0.000142372    0.0296474      220.364
        1     0.139322     0.223978      312.584  0.000247111    0.0328913       312.98
       10     0.225417     0.328101      347.257  0.000120702    0.0120262      347.822
      100     0.252342     0.355082      353.506  2.08856e-05   0.00183484      354.115
     1000      0.25619     0.358634      354.232  2.30691e-06  0.000197265      354.847
    O-O     0.256651     0.359412      354.763          ***          ***      355.379

   Temperature = 700 K

   P(atm)       W1->W2        W1->R       W1->P1       W1->P2       W1->P3         W1->
     0.01     0.143643     0.321008      1961.49  0.000868344     0.295445      1962.26
      0.1      1.19659      3.17109      5491.06   0.00754122      1.39274      5496.83
        1      6.17613       13.374      10275.1     0.025229      2.93532      10297.6
       10      15.0278       26.457      13346.1    0.0245637      2.04453      13389.7
      100      20.0694      32.1611      14204.7   0.00685442     0.472838      14257.4
     1000      21.1043       33.165      14327.8  0.000883586    0.0575267      14382.2
    O-O      21.2306      33.3194      14356.3          ***          ***      14410.9

   Temperature = 800 K

   P(atm)       W1->W2        W1->R       W1->P1       W1->P2       W1->P3         W1->
     0.01     0.789808      2.92137        12933   0.00856521      2.60992      12939.4
      0.1      9.88857      37.8769      47256.1      0.11014      18.5267      47322.5
        1      80.8329      228.449       118157     0.625502      65.9985       118533
       10      306.177      635.895       192379      1.13994      83.8742       193407
      100      537.166      934.175       225571     0.551886      32.0646       227075
     1000      611.419       1010.5       232029    0.0920427      4.85176       233656
    O-O      622.658      1022.23       233044          ***          ***       234689

   Temperature = 900 K

   P(atm)       W1->W2        W1->R       W1->P1       W1->P2       W1->P3         W1->
     0.01      2.26577        13.06      44738.6    0.0408767      11.3127      44765.2
      0.1      38.2298       205.92       201159     0.696148       108.19       201512
        1      453.061      1666.54       651965      5.97013      582.533       654673
       10      2624.47      6504.87  1.37378e+06      18.7093      1255.98  1.38418e+06
      100      6495.27      12281.9  1.88519e+06       15.903       815.35   1.9048e+06
     1000      8523.47      14528.3  2.02902e+06      3.76961       168.42  2.05224e+06
    O-O      8935.61        14937  2.05236e+06          ***          ***  2.07623e+06

   Temperature = 1000 K

   P(atm)       W1->W2        W1->R       W1->P1       W1->P2       W1->P3         W1->
     0.01          ***          ***          ***          ***          ***          ***
      0.1       92.212      680.471       547419      2.58247       373.88       548568
        1      1433.28      6842.55  2.17057e+06      29.8906         2725   2.1816e+06
       10      11921.1        35860  5.83148e+06      145.684       9077.5  5.88849e+06
      100      42746.9      89676.3  9.78219e+06      210.728      9817.89  9.92464e+06
     1000        69266       121859  1.14352e+07      75.8405      2973.22  1.16293e+07
    O-O      76979.9       129476  1.17631e+07          ***          ***  1.19696e+07

   Temperature = 1100 K

   P(atm)       W1->W2        W1->R       W1->P1       W1->P2       W1->P3         W1->
     0.01          ***          ***          ***          ***          ***          ***
      0.1          ***          ***          ***          ***          ***          ***
        1       3156.7      19268.7  5.17721e+06      97.6254      8366.48  5.20809e+06
       10      34541.1       127150  1.69572e+07      666.015      38871.5  1.71585e+07
      100       175234       417424  3.50997e+07      1537.95      66248.6  3.57601e+07
     1000       370076       680254  4.63302e+07      867.146      30590.1   4.7412e+07
    O-O       455244       766088  4.92867e+07          ***          ***   5.0508e+07

   Temperature = 1200 K

   P(atm)       W1->W2        W1->R       W1->P1       W1->P2       W1->P3         W1->
     0.01          ***          ***          ***          ***          ***          ***
      0.1          ***          ***          ***          ***          ***          ***
        1          ***          ***          ***          ***          ***          ***
       10      73961.4       331698  3.78118e+07      2097.65       115374  3.83349e+07
      100       500662  1.37765e+06  9.46208e+07      7113.81       286249  9.67925e+07
     1000  1.40989e+06    2.757e+06  1.44859e+08      6256.25       202118  1.49234e+08
    O-O  2.02442e+06  3.39908e+06  1.63173e+08          ***          ***  1.68596e+08

   Temperature = 1300 K

   P(atm)       W1->W2        W1->R       W1->P1       W1->P2       W1->P3         W1->
     0.01          ***          ***          ***          ***          ***          ***
      0.1          ***          ***          ***          ***          ***          ***
        1          ***          ***          ***          ***          ***          ***
       10          ***          ***          ***          ***          ***          ***
      100  1.09772e+06  3.51364e+06  2.05358e+08      23364.6       884517  2.10877e+08
     1000   4.0766e+06  8.63988e+06  3.67521e+08      30939.8       926682  3.81195e+08
    O-O   7.2165e+06  1.20731e+07  4.50528e+08          ***          ***  4.69818e+08

   Temperature = 1400 K

   P(atm)       W1->W2        W1->R       W1->P1       W1->P2       W1->P3         W1->
     0.01          ***          ***          ***          ***          ***          ***
      0.1          ***          ***          ***          ***          ***          ***
        1          ***          ***          ***          ***          ***          ***
       10          ***          ***          ***          ***          ***          ***
      100  1.99445e+06  7.40962e+06  3.79446e+08        59633  2.13655e+06  3.91047e+08
     1000  9.44108e+06  2.20124e+07  7.87201e+08       112575  3.15414e+06  8.21921e+08
    O-O  2.15959e+07  3.59764e+07   1.0783e+09          ***          ***  1.13587e+09

   Temperature = 1500 K

   P(atm)       W1->W2        W1->R       W1->P1       W1->P2       W1->P3         W1->
     0.01          ***          ***          ***          ***          ***          ***
      0.1          ***          ***          ***          ***          ***          ***
        1          ***          ***          ***          ***          ***          ***
       10          ***          ***          ***          ***          ***          ***
      100          ***          ***          ***          ***          ***          ***
     1000  1.83717e+07  4.75458e+07  1.47185e+09       320648   8.4645e+06  1.54656e+09
    O-O  5.61386e+07  9.30984e+07  2.30164e+09          ***          ***  2.45088e+09

   Temperature = 1600 K

   P(atm)       W1->W2        W1->R       W1->P1       W1->P2       W1->P3         W1->
     0.01          ***          ***          ***          ***          ***          ***
      0.1          ***          ***          ***          ***          ***          ***
        1          ***          ***          ***          ***          ***          ***
       10          ***          ***          ***          ***          ***          ***
      100          ***          ***          ***          ***          ***          ***
     1000  3.12913e+07  9.01514e+07  2.47101e+09       753816   1.8863e+07  2.61207e+09
    O-O  1.30077e+08  2.14726e+08  4.47593e+09          ***          ***  4.82073e+09

   Temperature = 1700 K

   P(atm)       W1->W2        W1->R       W1->P1       W1->P2       W1->P3         W1->
     0.01          ***          ***          ***          ***          ***          ***
      0.1          ***          ***          ***          ***          ***          ***
        1          ***          ***          ***          ***          ***          ***
       10          ***          ***          ***          ***          ***          ***
      100          ***          ***          ***          ***          ***          ***
     1000  4.81927e+07  1.54305e+08  3.81145e+09  1.52705e+06  3.64149e+07  4.05189e+09
    O-O  2.74032e+08  4.50304e+08  8.06072e+09          ***          ***  8.78505e+09

   Temperature = 1800 K

   P(atm)       W1->W2        W1->R       W1->P1       W1->P2       W1->P3         W1->
     0.01          ***          ***          ***          ***          ***          ***
      0.1          ***          ***          ***          ***          ***          ***
        1          ***          ***          ***          ***          ***          ***
       10          ***          ***          ***          ***          ***          ***
      100          ***          ***          ***          ***          ***          ***
     1000          ***          ***          ***          ***          ***          ***
    O-O  5.33096e+08  8.72106e+08  1.36156e+10          ***          ***  1.50208e+10

   Temperature = 1900 K

   P(atm)       W1->W2        W1->R       W1->P1       W1->P2       W1->P3         W1->
     0.01          ***          ***          ***          ***          ***          ***
      0.1          ***          ***          ***          ***          ***          ***
        1          ***          ***          ***          ***          ***          ***
       10          ***          ***          ***          ***          ***          ***
      100          ***          ***          ***          ***          ***          ***
     1000          ***          ***          ***          ***          ***          ***
    O-O  9.69522e+08  1.57919e+09  2.17892e+10          ***          ***  2.43379e+10

   Temperature = 2000 K

   P(atm)       W1->W2        W1->R       W1->P1       W1->P2       W1->P3         W1->
     0.01          ***          ***          ***          ***          ***          ***
      0.1          ***          ***          ***          ***          ***          ***
        1          ***          ***          ***          ***          ***          ***
       10          ***          ***          ***          ***          ***          ***
      100          ***          ***          ***          ***          ***          ***
     1000          ***          ***          ***          ***          ***          ***
    O-O  1.66476e+09  2.70021e+09   3.3303e+10          ***          ***   3.7668e+10

   Temperature = 298 K

   P(atm)       W2->W1        W2->R       W2->P1       W2->P2       W2->P3         W2->
     0.01  1.93807e-14  6.55605e-16  3.92969e-17   8.2731e-15  1.42819e-10  1.42848e-10
      0.1  1.94692e-14  9.26752e-16  7.64354e-18    9.527e-15  1.44844e-10  1.44874e-10
        1  1.94843e-14  9.78504e-16  9.24299e-19  9.71732e-15  1.45086e-10  1.45116e-10
       10   1.9486e-14  9.84457e-16  9.51189e-20  9.73799e-15  1.45111e-10  1.45141e-10
      100  1.94862e-14  9.85063e-16  9.54155e-21  9.74008e-15  1.45113e-10  1.45143e-10
     1000  1.94862e-14  9.85124e-16  9.54455e-22  9.74028e-15  1.45113e-10  1.45144e-10
    O-O  1.86458e-13  9.87597e-16          ***  9.76766e-15  1.45028e-10  1.45225e-10

   Temperature = 300 K

   P(atm)       W2->W1        W2->R       W2->P1       W2->P2       W2->P3         W2->
     0.01  2.64293e-14  9.94919e-16  5.94325e-17  1.22946e-14  2.03001e-10   2.0304e-10
      0.1  2.65631e-14  1.41637e-15  1.18061e-17  1.42155e-14  2.06027e-10  2.06069e-10
        1  2.65864e-14  1.49793e-15  1.44044e-18  1.45104e-14  2.06391e-10  2.06433e-10
       10  2.65891e-14  1.50735e-15  1.48485e-19  1.45425e-14  2.06428e-10  2.06471e-10
      100  2.65894e-14  1.50831e-15  1.48977e-20  1.45458e-14  2.06432e-10  2.06475e-10
     1000  2.65894e-14  1.50841e-15  1.49026e-21  1.45461e-14  2.06432e-10  2.06475e-10
    O-O  2.26332e-13  1.51219e-15          ***  1.45871e-14  2.06309e-10  2.06552e-10

   Temperature = 400 K

   P(atm)       W2->W1        W2->R       W2->P1       W2->P2       W2->P3         W2->
     0.01  2.78595e-09  4.75428e-09  2.96169e-10  2.86948e-08  0.000100099  0.000100136
      0.1  3.54222e-09  1.02746e-08  1.77605e-10  4.41403e-08  0.000110835  0.000110893
        1  3.90844e-09  1.25424e-08  4.22799e-11    4.879e-08  0.000112967  0.000113032
       10  3.98435e-09  1.29281e-08  5.33821e-12  4.94786e-08  0.000113232  0.000113298
      100  3.99352e-09  1.29713e-08  5.52347e-13  4.95531e-08   0.00011326  0.000113326
     1000  3.99446e-09  1.29757e-08  5.54378e-14  4.95606e-08  0.000113262  0.000113329
    O-O  4.18713e-09  1.30032e-08          ***  4.97144e-08  0.000113149  0.000113215

   Temperature = 500 K

   P(atm)       W2->W1        W2->R       W2->P1       W2->P2       W2->P3         W2->
     0.01  4.60543e-06  3.40808e-05  2.40366e-06  0.000142705     0.228032     0.228216
      0.1  1.17224e-05    0.0001169  3.65991e-06  0.000322802     0.311162     0.311617
        1  2.03558e-05  0.000187544  1.99813e-06  0.000432578     0.342122     0.342765
       10  2.41728e-05   0.00020897  4.00173e-07  0.000459951     0.347922     0.348615
      100  2.48591e-05  0.000212074  4.66961e-08  0.000463612     0.348617     0.349318
     1000   2.4937e-05  0.000212406  4.76326e-09  0.000463998     0.348689      0.34939
    O-O  2.49657e-05  0.000212803          ***  0.000465475     0.348203     0.348907

   Temperature = 600 K

   P(atm)       W2->W1        W2->R       W2->P1       W2->P2       W2->P3         W2->
     0.01   0.00056634   0.00880583  0.000682553    0.0295583      30.3539      30.3935
      0.1   0.00278381     0.046199   0.00211447    0.0990267      55.2669       55.417
        1   0.00846926     0.105958   0.00246844     0.177855      72.0244      72.3192
       10    0.0137029     0.139427  0.000914955     0.213127      77.2998      77.6669
      100    0.0153396     0.146753   0.00013973     0.219965      78.1485      78.5307
     1000    0.0155735     0.147655   1.5019e-05     0.220775      78.2433      78.6274
    O-O    0.0156015     0.147959          ***     0.221535      78.1156      78.5007

   Temperature = 700 K

   P(atm)       W2->W1        W2->R       W2->P1       W2->P2       W2->P3         W2->
     0.01     0.012506     0.331784    0.0274486     0.957134        740.6      741.929
      0.1     0.104148      2.50176     0.146374      4.56768      1825.81      1833.13
        1     0.537442      8.37274     0.324272      11.5019      3046.13      3066.86
       10      1.30766      14.1993     0.227982      16.9272      3695.24       3727.9
      100      1.74635      16.2787     0.052499      18.5954      3851.58      3888.25
     1000       1.8364       16.608   0.00637006      18.8426      3872.42      3909.71
    O-O      1.84739      16.6655          ***      18.9275      3866.84      3904.28

   Temperature = 800 K

   P(atm)       W2->W1        W2->R       W2->P1       W2->P2       W2->P3         W2->
     0.01    0.0910448      3.75536     0.323878       9.6703      6122.88      6136.72
      0.1      1.13873      38.0455      2.61982      62.1414      19899.8      20003.8
        1       9.2977       181.84      9.84578      218.697      43862.3      44281.9
       10      35.2057       419.98      12.5964      421.796        64616      65505.6
      100      61.7634        560.2      4.76241      523.178      72438.8      73588.7
     1000      70.3009      591.428     0.715067      543.821      73806.5      75012.8
    O-O      71.5932      596.176          ***      548.117      73808.2      75024.1

   Temperature = 900 K

   P(atm)       W2->W1        W2->R       W2->P1       W2->P2       W2->P3         W2->
     0.01     0.328262      19.6281      1.73492      46.1542      25064.4      25132.3
      0.1      5.52713      249.014      19.1083      374.186       102164       102812
        1      65.2534      1620.29      109.694      1774.27       293843       297413
       10      377.355      5174.51      239.025       4608.2       550258       560657
      100      933.612      8559.34      152.777      6875.09       701764       718285
     1000      1225.11       9677.4      31.1067      7548.22       739009       757491
    O-O      1284.35      9867.81          ***      7675.67       742571       761399

   Temperature = 1000 K

   P(atm)       W2->W1        W2->R       W2->P1       W2->P2       W2->P3         W2->
     0.01          ***       63.058      7.81704      137.404      65887.4      66094.3
      0.1      16.1841      935.321      77.0305      1315.42       317704       320048
        1      249.221      7758.53       608.23      7919.89  1.14051e+06  1.15705e+06
       10       2061.2      33482.4      2075.45      27334.1  2.72857e+06  2.79352e+06
      100      7379.17      71650.1      2217.54      51394.1  4.16247e+06  4.29511e+06
     1000      11954.9      90739.7      658.571      62092.2  4.67715e+06   4.8426e+06
    O-O      13286.2      94842.6          ***      64413.5  4.75705e+06   4.9296e+06

   Temperature = 1100 K

   P(atm)       W2->W1        W2->R       W2->P1       W2->P2       W2->P3         W2->
     0.01          ***          ***          ***          ***          ***          ***
      0.1          ***          ***          ***          ***          ***          ***
        1      646.857      24369.3      2102.84      23536.4  3.04274e+06   3.0934e+06
       10      6987.76       134963      10177.9       103195  9.01443e+06  9.26976e+06
      100      35268.3       376873      17338.2       248143  1.68513e+07  1.75289e+07
     1000      74418.7       559205      7851.91       344571  2.09893e+07  2.19754e+07
    O-O      91540.9       612216          ***       371596  2.19036e+07   2.2979e+07

   Temperature = 1200 K

   P(atm)       W2->W1        W2->R       W2->P1       W2->P2       W2->P3         W2->
     0.01          ***          ***          ***          ***          ***          ***
      0.1          ***          ***          ***          ***          ***          ***
        1          ***        57846      9014.07      53368.6  6.32355e+06  6.44138e+06
       10      17179.9       387422      33273.2       281391  2.21641e+07  2.28834e+07
      100       114946  1.37984e+06        83811       850551  5.04276e+07  5.28567e+07
     1000       322772  2.47682e+06      58427.8  1.40288e+06  7.19227e+07  7.61836e+07
    O-O       463350  2.92601e+06          ***  1.61569e+06   7.8628e+07  8.36331e+07

   Temperature = 1300 K

   P(atm)       W2->W1        W2->R       W2->P1       W2->P2       W2->P3         W2->
     0.01          ***          ***          ***          ***          ***          ***
      0.1          ***          ***          ***          ***          ***          ***
        1          ***          ***          ***          ***          ***          ***
       10          ***       877018       176511       610250   4.4224e+07  4.58262e+07
      100       282963  3.82454e+06       281493  2.23799e+06  1.19241e+08  1.25868e+08
     1000  1.04362e+06  8.39674e+06       294429  4.44362e+06  1.98028e+08  2.12207e+08
    O-O   1.8459e+06  1.10824e+07          ***  5.64481e+06  2.32866e+08  2.51439e+08

   Temperature = 1400 K

   P(atm)       W2->W1        W2->R       W2->P1       W2->P2       W2->P3         W2->
     0.01          ***          ***          ***          ***          ***          ***
      0.1          ***          ***          ***          ***          ***          ***
        1          ***          ***          ***          ***          ***          ***
       10          ***          ***          ***          ***          ***          ***
      100       570583  8.59689e+06       723006  4.82302e+06  2.35749e+08  2.50462e+08
     1000  2.66557e+06  2.28853e+07  1.07893e+06  1.14609e+07   4.5556e+08  4.93651e+08
    O-O  6.08327e+06  3.49278e+07          ***  1.65923e+07  5.92586e+08   6.5019e+08

   Temperature = 1500 K

   P(atm)       W2->W1        W2->R       W2->P1       W2->P2       W2->P3         W2->
     0.01          ***          ***          ***          ***          ***          ***
      0.1          ***          ***          ***          ***          ***          ***
        1          ***          ***          ***          ***          ***          ***
       10          ***          ***          ***          ***          ***          ***
      100          ***  1.66013e+07  4.52099e+06  8.95851e+06  4.07747e+08  4.35733e+08
     1000  5.66009e+06  5.22634e+07  3.06489e+06  2.50128e+07  9.04918e+08  9.90919e+08
    O-O  1.72073e+07  9.49563e+07          ***  4.24469e+07  1.33511e+09  1.48972e+09

   Temperature = 1600 K

   P(atm)       W2->W1        W2->R       W2->P1       W2->P2       W2->P3         W2->
     0.01          ***          ***          ***          ***          ***          ***
      0.1          ***          ***          ***          ***          ***          ***
        1          ***          ***          ***          ***          ***          ***
       10          ***          ***          ***          ***          ***          ***
      100          ***          ***          ***          ***          ***          ***
     1000   1.0434e+07  1.03612e+08  7.13426e+06  4.77484e+07  1.59709e+09  1.76602e+09
    O-O  4.29577e+07  2.28799e+08          ***  9.69498e+07  2.72393e+09  3.09264e+09

   Temperature = 1700 K

   P(atm)       W2->W1        W2->R       W2->P1       W2->P2       W2->P3         W2->
     0.01          ***          ***          ***          ***          ***          ***
      0.1          ***          ***          ***          ***          ***          ***
        1          ***          ***          ***          ***          ***          ***
       10          ***          ***          ***          ***          ***          ***
      100          ***          ***          ***          ***          ***          ***
     1000  1.72811e+07  1.83641e+08  1.42416e+07  8.19645e+07  2.56561e+09  2.86274e+09
    O-O  9.67055e+07  4.98928e+08          ***  2.01617e+08  5.12031e+09  5.91756e+09

   Temperature = 1800 K

   P(atm)       W2->W1        W2->R       W2->P1       W2->P2       W2->P3         W2->
     0.01          ***          ***          ***          ***          ***          ***
      0.1          ***          ***          ***          ***          ***          ***
        1          ***          ***          ***          ***          ***          ***
       10          ***          ***          ***          ***          ***          ***
      100          ***          ***          ***          ***          ***          ***
     1000          ***  3.02058e+08   1.1758e+08  1.29435e+08  3.82716e+09  4.30397e+09
    O-O  1.99638e+08  1.00074e+09          ***  3.87644e+08  8.98833e+09  1.05764e+10

   Temperature = 1900 K

   P(atm)       W2->W1        W2->R       W2->P1       W2->P2       W2->P3         W2->
     0.01          ***          ***          ***          ***          ***          ***
      0.1          ***          ***          ***          ***          ***          ***
        1          ***          ***          ***          ***          ***          ***
       10          ***          ***          ***          ***          ***          ***
      100          ***          ***          ***          ***          ***          ***
     1000          ***          ***          ***          ***          ***          ***
    O-O   3.8301e+08  1.87041e+09          ***  6.97483e+08  1.48931e+10   1.7844e+10

   Temperature = 2000 K

   P(atm)       W2->W1        W2->R       W2->P1       W2->P2       W2->P3         W2->
     0.01          ***          ***          ***          ***          ***          ***
      0.1          ***          ***          ***          ***          ***          ***
        1          ***          ***          ***          ***          ***          ***
       10          ***          ***          ***          ***          ***          ***
      100          ***          ***          ***          ***          ***          ***
     1000          ***          ***          ***          ***          ***          ***
    O-O  6.90263e+08  3.29127e+09          ***  1.18594e+09  2.34926e+10  2.86601e+10

   Temperature = 298 K

   P(atm)        R->W1        R->W2        R->P1        R->P2        R->P3          R->
     0.01  1.39203e-14  3.38188e-13  1.17054e-14  3.20212e-16  1.69527e-13  5.33662e-13
      0.1  2.31227e-14  4.78057e-13  2.49857e-15    6.715e-17  3.00148e-14   5.3376e-13
        1  2.53173e-14  5.04753e-13  3.03255e-16   8.0973e-18  3.40614e-15  5.33788e-13
       10  2.55894e-14  5.07824e-13  3.11736e-17   8.3129e-19  3.46275e-16  5.33791e-13
      100  2.56174e-14  5.08136e-13  3.12657e-18   8.3362e-20  3.46872e-17  5.33792e-13
     1000  2.56202e-14  5.08168e-13   3.1275e-19  8.33855e-21  3.46932e-18  5.33792e-13
    O-O  2.56634e-14  5.09443e-13          ***          ***          ***  5.35107e-13

   Temperature = 300 K

   P(atm)        R->W1        R->W2        R->P1        R->P2        R->P3          R->
     0.01  1.42935e-14  3.43845e-13  1.23448e-14  3.38392e-16  1.76984e-13  5.47806e-13
      0.1  2.39637e-14  4.89499e-13  2.67001e-15  7.19363e-17  3.17064e-14  5.47911e-13
        1   2.6307e-14  5.17685e-13  3.26012e-16  8.72697e-18   3.6138e-15  5.47941e-13
       10  2.65994e-14  5.20943e-13  3.35509e-17  8.96926e-19  3.67646e-16  5.47945e-13
      100  2.66296e-14  5.21275e-13  3.36544e-18  8.99553e-20  3.68309e-17  5.47945e-13
     1000  2.66326e-14  5.21309e-13  3.36649e-19  8.99818e-21  3.68376e-18  5.47945e-13
    O-O  2.66775e-14  5.22614e-13          ***          ***          ***  5.49292e-13

   Temperature = 400 K

   P(atm)        R->W1        R->W2        R->P1        R->P2        R->P3          R->
     0.01  3.09874e-14  5.26724e-13  9.16396e-14   2.8992e-15  9.06215e-13  1.55847e-12
      0.1  8.57705e-14  1.13832e-12   3.6836e-14  1.16909e-15  2.97318e-13  1.55941e-12
        1  1.15768e-13  1.38957e-12  6.83823e-15  2.17227e-16  4.76701e-14  1.56006e-12
       10  1.21813e-13   1.4323e-12   7.9535e-16  2.52157e-17  5.28006e-15  1.56021e-12
      100  1.22528e-13  1.43709e-12  8.12033e-17  2.57312e-18  5.34969e-16  1.56023e-12
     1000  1.22601e-13  1.43757e-12  8.13819e-18  2.57862e-19  5.35699e-17  1.56023e-12
    O-O  1.22788e-13  1.44062e-12          ***          ***          ***  1.56341e-12

   Temperature = 500 K

   P(atm)        R->W1        R->W2        R->P1        R->P2        R->P3          R->
     0.01   3.2368e-14  4.59134e-13  3.05446e-13  1.14825e-14  2.38207e-12   3.1905e-12
      0.1  1.46969e-13  1.57488e-12  1.90808e-13  7.23455e-15  1.27346e-12  3.19336e-12
        1  2.78631e-13  2.52659e-12  5.91765e-14  2.26651e-15  3.30916e-13  3.19758e-12
       10  3.28727e-13  2.81524e-12  9.13924e-15   3.5012e-16  4.60728e-14  3.19953e-12
      100  3.36884e-13  2.85706e-12  9.98183e-16  3.81984e-17  4.89746e-15  3.19988e-12
     1000  3.37784e-13  2.86154e-12  1.00902e-16   3.8605e-18  4.93272e-16  3.19992e-12
    O-O  3.38296e-13  2.86688e-12          ***          ***          ***  3.20518e-12

   Temperature = 600 K

   P(atm)        R->W1        R->W2        R->P1        R->P2        R->P3          R->
     0.01  2.22882e-14  2.84216e-13  6.81567e-13  3.03756e-14  4.42396e-12  5.44241e-12
      0.1  1.55186e-13  1.49128e-12  5.48631e-13  2.45641e-14  3.22736e-12  5.44701e-12
        1  4.39501e-13  3.42031e-12  2.64435e-13  1.19881e-14  1.32313e-12  5.45937e-12
       10  6.43816e-13  4.50067e-12  6.04956e-14  2.75445e-15  2.62644e-13  5.47038e-12
      100  6.96761e-13  4.73714e-12  7.74103e-15  3.52185e-16  3.16528e-14  5.47365e-12
     1000  7.03729e-13  4.76628e-12  8.04614e-16  3.65932e-17  3.25359e-15   5.4741e-12
    O-O  7.05258e-13  4.77607e-12          ***          ***          ***  5.48133e-12

   Temperature = 700 K

   P(atm)        R->W1        R->W2        R->P1        R->P2        R->P3          R->
     0.01  1.19267e-14  1.41855e-13  1.22516e-12  6.38887e-14   6.8409e-12  8.28374e-12
      0.1  1.18045e-13  1.07057e-12  1.11902e-12  5.83631e-14  5.92278e-12  8.28878e-12
        1  4.98063e-13  3.58349e-12   7.3922e-13  3.88881e-14  3.45051e-12  8.31017e-12
       10  9.85327e-13  6.07731e-12  2.53119e-13   1.3403e-14  1.01495e-12  8.34411e-12
      100  1.19777e-12  6.96731e-12  4.17553e-14  2.21289e-15  1.52415e-13  8.36146e-12
     1000  1.23515e-12  7.10822e-12  4.63896e-15  2.45837e-16  1.65101e-14  8.36477e-12
    O-O  1.24091e-12  7.13284e-12          ***          ***          ***  8.37374e-12

   Temperature = 800 K

   P(atm)        R->W1        R->W2        R->P1        R->P2        R->P3          R->
     0.01  5.50482e-15  6.19731e-14  1.93764e-12  1.16281e-13  9.54976e-12  1.16712e-11
      0.1   7.2062e-14  6.30961e-13  1.87107e-12  1.12094e-13  8.98935e-12  1.16755e-11
        1  4.36053e-13  3.01988e-12  1.50734e-12  9.06022e-14  6.64762e-12  1.17015e-11
       10  1.21445e-12  6.97607e-12   7.3115e-13  4.41775e-14  2.80292e-12  1.17688e-11
      100  1.78418e-12   9.3053e-12  1.65039e-13  9.99451e-15  5.62413e-13  1.18269e-11
     1000  1.92994e-12  9.82402e-12  2.07161e-14  1.25609e-15  6.75141e-14  1.18435e-11
    O-O  1.95236e-12  9.90289e-12          ***          ***          ***  1.18552e-11

   Temperature = 900 K

   P(atm)        R->W1        R->W2        R->P1        R->P2        R->P3          R->
     0.01  2.35881e-15  2.52405e-14  2.81841e-12  1.91467e-13  1.25189e-11  1.55563e-11
      0.1  3.83852e-14  3.26312e-13   2.7824e-12  1.88693e-13  1.22239e-11  1.55597e-11
        1  3.15445e-13   2.1397e-12   2.5056e-12  1.69918e-13  1.04538e-11  1.55845e-11
       10  1.23638e-12  6.84495e-12  1.58762e-12  1.07924e-13  5.90395e-12  1.56808e-11
      100  2.33555e-12  1.13243e-11  4.96642e-13  3.38257e-14  1.62587e-12  1.58162e-11
     1000  2.76279e-12  1.28036e-11  7.47063e-14  5.10357e-15  2.29169e-13  1.58754e-11
    O-O  2.84051e-12  1.30555e-11          ***          ***          ***   1.5896e-11

   Temperature = 1000 K

   P(atm)        R->W1        R->W2        R->P1        R->P2        R->P3          R->
     0.01          ***  1.00814e-14   3.8646e-12   2.9274e-13   1.5723e-11  1.98904e-11
      0.1  1.91467e-14  1.57234e-13  3.84547e-12  2.91021e-13  1.55799e-11  1.98928e-11
        1  2.01723e-13  1.34072e-12  3.66314e-12  2.76946e-13  1.44306e-11  1.99131e-11
       10  1.07689e-12  5.83894e-12  2.79117e-12   2.1123e-13  1.01036e-11  2.00219e-11
      100   2.7024e-12  1.25122e-11  1.17937e-12  8.93419e-14  3.77442e-12  2.02578e-11
     1000  3.67308e-12   1.5847e-11  2.22926e-13  1.69588e-14  6.57097e-13  2.04171e-11
    O-O  3.90268e-12  1.65636e-11          ***          ***          ***  2.04663e-11

   Temperature = 1100 K

   P(atm)        R->W1        R->W2        R->P1        R->P2        R->P3          R->
     0.01          ***          ***  5.06681e-12  4.22651e-13  1.91371e-11  2.46265e-11
      0.1          ***          ***  5.06684e-12  4.21938e-13  1.91391e-11  2.46279e-11
        1  1.20476e-13  7.81415e-13  4.94659e-12  4.11949e-13  1.83829e-11  2.46434e-11
       10  8.38117e-13  4.46306e-12  4.23201e-12  3.52813e-13  1.48612e-11  2.47472e-11
      100  2.79288e-12  1.25527e-11  2.29565e-12  1.91781e-13  7.24195e-12  2.50749e-11
     1000   4.5587e-12  1.86374e-11  5.59434e-13  4.69813e-14  1.60872e-12  2.54112e-11
    O-O  5.13419e-12  2.04045e-11          ***          ***          ***  2.55387e-11

   Temperature = 1200 K

   P(atm)        R->W1        R->W2        R->P1        R->P2        R->P3          R->
     0.01          ***          ***  6.41834e-12  5.82969e-13  2.27198e-11  2.97211e-11
      0.1          ***          ***  6.41836e-12  5.82511e-13  2.27212e-11  2.97221e-11
        1          ***  4.39088e-13  6.41795e-12  5.76022e-13  2.22996e-11  2.97328e-11
       10  6.06082e-13  3.16327e-12  5.81526e-12  5.28262e-13  1.97089e-11  2.98218e-11
      100  2.62694e-12  1.15412e-11  3.81565e-12  3.48342e-13  1.18728e-11   3.0205e-11
     1000  5.29418e-12  2.07846e-11  1.19857e-12  1.10311e-13  3.39618e-12  3.07838e-11
    O-O  6.52945e-12  2.45574e-11          ***          ***          ***  3.10868e-11

   Temperature = 1300 K

   P(atm)        R->W1        R->W2        R->P1        R->P2        R->P3          R->
     0.01          ***          ***  7.90957e-12  7.74826e-13  2.64505e-11  3.51349e-11
      0.1          ***          ***  7.90959e-12  7.74533e-13  2.64514e-11  3.51355e-11
        1          ***          ***  7.90977e-12  7.72562e-13  2.64582e-11  3.51406e-11
       10          ***  2.13872e-12  7.90289e-12  7.34402e-13  2.44309e-11  3.52097e-11
      100  2.29859e-12  9.88661e-12  5.63582e-12  5.56442e-13  1.72313e-11  3.56088e-11
     1000   5.7746e-12  2.19597e-11  2.23248e-12  2.23414e-13   6.2621e-12  3.64523e-11
    O-O  8.08247e-12  2.90052e-11          ***          ***          ***  3.70877e-11

   Temperature = 1400 K

   P(atm)        R->W1        R->W2        R->P1        R->P2        R->P3          R->
     0.01          ***          ***  9.53084e-12  9.98761e-13  3.03031e-11  4.08327e-11
      0.1          ***          ***  9.53085e-12  9.98573e-13  3.03037e-11  4.08331e-11
        1          ***          ***  9.53101e-12  9.97224e-13  3.03086e-11  4.08368e-11
       10          ***          ***  9.53224e-12  9.89908e-13  3.03373e-11  4.08595e-11
      100  1.90691e-12  8.02993e-12  7.64786e-12  8.08478e-13  2.28714e-11  4.12646e-11
     1000  5.95506e-12  2.20375e-11  3.69343e-12  3.98253e-13  1.02582e-11  4.23424e-11
    O-O  9.78728e-12  3.37326e-11          ***          ***          ***  4.35199e-11

   Temperature = 1500 K

   P(atm)        R->W1        R->W2        R->P1        R->P2        R->P3          R->
     0.01          ***          ***  1.12727e-11  1.25484e-12  3.42562e-11  4.67837e-11
      0.1          ***          ***  1.12727e-11  1.25472e-12  3.42566e-11   4.6784e-11
        1          ***          ***  1.12728e-11   1.2538e-12  3.42601e-11  4.67867e-11
       10          ***          ***  1.12739e-11  1.24837e-12  3.42822e-11  4.68045e-11
      100          ***  6.29463e-12  1.12153e-11  1.09688e-12   2.8489e-11  4.71261e-11
     1000  5.85529e-12  2.11283e-11  5.55026e-12  6.38603e-13  1.52292e-11  4.84017e-11
    O-O   1.1638e-11  3.87267e-11          ***          ***          ***  5.03647e-11

   Temperature = 1600 K

   P(atm)        R->W1        R->W2        R->P1        R->P2        R->P3          R->
     0.01          ***          ***  1.31262e-11  1.54278e-12  3.82922e-11  5.29611e-11
      0.1          ***          ***  1.31262e-11  1.54271e-12  3.82925e-11  5.29614e-11
        1          ***          ***  1.31263e-11  1.54208e-12  3.82949e-11  5.29633e-11
       10          ***          ***  1.31272e-11  1.53809e-12  3.83117e-11  5.29771e-11
      100          ***          ***  1.31334e-11  1.52006e-12  3.83936e-11  5.30471e-11
     1000  5.53553e-12  1.94933e-11  7.73287e-12  9.40761e-13     2.09e-11  5.46024e-11
    O-O  1.36291e-11  4.39741e-11          ***          ***          ***  5.76032e-11

   Temperature = 1700 K

   P(atm)        R->W1        R->W2        R->P1        R->P2        R->P3          R->
     0.01          ***          ***  1.50828e-11  1.86202e-12  4.23969e-11  5.93417e-11
      0.1          ***          ***  1.50828e-11  1.86197e-12  4.23971e-11  5.93419e-11
        1          ***          ***  1.50829e-11  1.86154e-12  4.23989e-11  5.93433e-11
       10          ***          ***  1.50837e-11  1.85862e-12  4.24115e-11  5.93538e-11
      100          ***          ***  1.50893e-11  1.84417e-12   4.2479e-11  5.94125e-11
     1000  5.06738e-12  1.74254e-11  1.01612e-11  1.29695e-12  2.69833e-11  6.09342e-11
    O-O  1.57554e-11  4.94665e-11          ***          ***          ***  6.52218e-11

   Temperature = 1800 K

   P(atm)        R->W1        R->W2        R->P1        R->P2        R->P3          R->
     0.01          ***          ***  1.71347e-11  2.21178e-12  4.65589e-11  6.59054e-11
      0.1          ***          ***  1.71347e-11  2.21175e-12   4.6559e-11  6.59055e-11
        1          ***          ***  1.71348e-11  2.21145e-12  4.65603e-11  6.59065e-11
       10          ***          ***  1.71355e-11  2.20933e-12  4.65698e-11  6.59146e-11
      100          ***          ***  1.71405e-11  2.19789e-12  4.66246e-11   6.5963e-11
     1000          ***  1.53658e-11  1.67452e-11  1.69618e-12  3.31639e-11  6.72291e-11
    O-O  1.80118e-11  5.51915e-11          ***          ***          ***  7.32034e-11

   Temperature = 1900 K

   P(atm)        R->W1        R->W2        R->P1        R->P2        R->P3          R->
     0.01          ***          ***  1.92747e-11  2.59119e-12  5.07691e-11   7.2635e-11
      0.1          ***          ***  1.92747e-11  2.59117e-12  5.07692e-11  7.26351e-11
        1          ***          ***  1.92748e-11  2.59096e-12  5.07701e-11  7.26358e-11
       10          ***          ***  1.92753e-11  2.58941e-12  5.07773e-11   7.2642e-11
      100          ***          ***  1.92798e-11  2.58044e-12  5.08214e-11  7.26816e-11
     1000          ***          ***  1.93033e-11    2.546e-12  5.10018e-11   7.2851e-11
    O-O   2.0394e-11  6.11437e-11          ***          ***          ***  8.15376e-11

   Temperature = 2000 K

   P(atm)        R->W1        R->W2        R->P1        R->P2        R->P3          R->
     0.01          ***          ***  2.14961e-11  2.99927e-12  5.50203e-11  7.95157e-11
      0.1          ***          ***  2.14961e-11  2.99926e-12  5.50204e-11  7.95158e-11
        1          ***          ***  2.14962e-11  2.99911e-12   5.5021e-11  7.95163e-11
       10          ***          ***  2.14967e-11  2.99798e-12  5.50264e-11  7.95211e-11
      100          ***          ***  2.15006e-11  2.99097e-12  5.50617e-11  7.95532e-11
     1000          ***          ***  2.15227e-11  2.96149e-12  5.52194e-11  7.97035e-11
    O-O  2.28975e-11  6.73116e-11          ***          ***          ***  9.02091e-11

   Temperature = 298 K

   P(atm)       P1->W1       P1->W2        P1->R       P1->P2       P1->P3         P1->
     0.01  1.91366e-19  6.20961e-25  3.58571e-25  5.78642e-28  2.72684e-25  1.91367e-19
      0.1  1.96442e-19  1.20782e-25  7.65388e-26  4.21201e-29  1.32671e-26  1.96443e-19
        1  1.97101e-19  1.46056e-26   9.2896e-27  9.21232e-31  2.38357e-28  1.97101e-19
       10   1.9717e-19  1.50305e-27  9.54941e-28  1.08411e-32  2.66933e-30   1.9717e-19
      100  1.97177e-19  1.50773e-28  9.57763e-29  1.10608e-34  2.70555e-32  1.97177e-19
     1000  1.97178e-19  1.50821e-29  9.58048e-30  1.10837e-36  2.70928e-34  1.97178e-19
    O-O  1.97707e-19          ***          ***          ***          ***  1.97707e-19

   Temperature = 300 K

   P(atm)       P1->W1       P1->W2        P1->R       P1->P2       P1->P3         P1->
     0.01   2.0995e-19  7.13917e-25  4.29076e-25  6.99844e-28  3.25657e-25  2.09952e-19
      0.1  2.15782e-19  1.41817e-25  9.28029e-26  5.24922e-29  1.63211e-26  2.15783e-19
        1  2.16546e-19  1.73028e-26  1.13314e-26  1.17259e-30  2.98659e-28  2.16546e-19
       10  2.16627e-19  1.78363e-27  1.16614e-27  1.38919e-32  3.36188e-30  2.16627e-19
      100  2.16635e-19  1.78954e-28  1.16974e-28  1.41871e-34  3.40989e-32  2.16635e-19
     1000  2.16636e-19  1.79014e-29  1.17011e-29  1.42179e-36  3.41485e-34  2.16636e-19
    O-O  2.17214e-19          ***          ***          ***          ***  2.17214e-19

   Temperature = 400 K

   P(atm)       P1->W1       P1->W2        P1->R       P1->P2       P1->P3         P1->
     0.01  6.61819e-18   1.3393e-22  3.74039e-22  9.48273e-25  2.67991e-22  6.61897e-18
      0.1  7.71968e-18  8.03134e-23  1.50351e-22    2.411e-25  4.77471e-23  7.71996e-18
        1  7.97737e-18  1.91165e-23  2.79111e-23  1.67138e-26  2.49582e-24  7.97742e-18
       10  8.01222e-18  2.41395e-24  3.24633e-24  3.45255e-28  4.47248e-26  8.01223e-18
      100  8.01592e-18  2.49772e-25  3.31442e-25  3.97777e-30  4.97955e-28  8.01592e-18
     1000   8.0163e-18  2.50691e-26  3.32171e-26  4.04507e-32  5.04194e-30   8.0163e-18
    O-O  8.03316e-18          ***          ***          ***          ***  8.03316e-18

   Temperature = 500 K

   P(atm)       P1->W1       P1->W2        P1->R       P1->P2       P1->P3         P1->
     0.01   4.4943e-17  2.51334e-21  2.37055e-20  8.36655e-23  1.60242e-20  4.49853e-17
      0.1  6.75499e-17   3.8267e-21  1.48085e-20  4.35128e-23  6.46463e-21  6.75751e-17
        1  7.77507e-17  2.08916e-21  4.59265e-21  8.03341e-24  9.00824e-22  7.77583e-17
       10  7.99582e-17  4.18395e-22  7.09291e-22   3.7957e-25  3.45097e-23  7.99594e-17
      100  8.02405e-17  4.88233e-23  7.74684e-23  6.12051e-27  5.10243e-25  8.02406e-17
     1000    8.027e-17  4.98026e-24   7.8309e-24  6.59882e-29  5.41452e-27    8.027e-17
    O-O  8.04047e-17          ***          ***          ***          ***  8.04047e-17

   Temperature = 600 K

   P(atm)       P1->W1       P1->W2        P1->R       P1->P2       P1->P3         P1->
     0.01  1.23405e-16  1.29455e-20  4.00337e-19  1.87305e-21  2.54234e-19  1.24075e-16
      0.1  2.53801e-16  4.00957e-20  3.22253e-19  1.40826e-21  1.64095e-19  2.54328e-16
        1  3.60278e-16  4.68038e-20  1.55323e-19  5.21356e-22  4.79013e-20  3.60529e-16
       10  4.00242e-16   1.7348e-20  3.55338e-20  5.61494e-23  4.08746e-21  4.00299e-16
      100  4.07444e-16  2.64934e-21   4.5469e-21  1.56238e-24  9.88326e-23  4.07452e-16
     1000  4.08281e-16  2.84766e-22  4.72612e-22  1.96161e-26  1.19302e-24  4.08282e-16
    O-O  4.08894e-16          ***          ***          ***          ***  4.08894e-16

   Temperature = 700 K

   P(atm)       P1->W1       P1->W2        P1->R       P1->P2       P1->P3         P1->
     0.01  1.89922e-16  3.06375e-20  3.19285e-18  1.91915e-20  1.92491e-18   1.9509e-16
      0.1  5.32697e-16  1.63352e-19  2.91623e-18  1.71039e-20  1.58715e-18  5.37381e-16
        1   9.9722e-16  3.61759e-19  1.92645e-18   9.9176e-21  7.71351e-19  1.00029e-15
       10  1.29532e-15  2.54299e-19  6.59642e-19  2.13001e-21  1.32474e-19  1.29637e-15
      100  1.37866e-15  5.85573e-20  1.08817e-19  1.12501e-22  5.86711e-21  1.37883e-15
     1000  1.39061e-15  7.10512e-21  1.20894e-20  1.86881e-24  9.07167e-23  1.39063e-15
    O-O  1.39338e-15          ***          ***          ***          ***  1.39338e-15

   Temperature = 800 K

   P(atm)       P1->W1       P1->W2        P1->R       P1->P2       P1->P3         P1->
     0.01  2.00728e-16  4.42806e-20  1.59597e-17  1.19716e-19  9.25992e-18  2.26112e-16
      0.1  7.40527e-16  3.59015e-19  1.54114e-17  1.14549e-19  8.56256e-18  7.64974e-16
        1  1.85764e-15  1.34852e-18  1.24155e-17  8.66719e-20  5.77023e-18  1.87726e-15
       10  3.02624e-15  1.72394e-18  6.02224e-18  3.16214e-20  1.73376e-18  3.03575e-15
      100   3.5485e-15  6.51611e-19  1.35937e-18  3.14052e-21  1.42288e-19  3.55066e-15
     1000  3.65009e-15  9.78338e-20  1.70632e-19     7.75e-23   3.1624e-21  3.65036e-15
    O-O  3.66606e-15          ***          ***          ***          ***  3.66606e-15

   Temperature = 900 K

   P(atm)       P1->W1       P1->W2        P1->R       P1->P2       P1->P3         P1->
     0.01   1.6713e-16  4.68071e-20  5.82948e-17   5.3062e-19  3.28889e-17  2.58891e-16
      0.1  7.75581e-16  5.23175e-19  5.75498e-17  5.21875e-19  3.19177e-17  8.66094e-16
        1  2.55244e-15  3.01276e-18  5.18246e-17  4.56283e-19  2.60841e-17  2.63382e-15
       10  5.40075e-15  6.55217e-18  3.28376e-17  2.43725e-19  1.19453e-17  5.45233e-15
      100  7.41489e-15  4.18232e-18  1.02723e-17  4.26051e-20  1.73049e-18  7.43111e-15
     1000  7.98073e-15  8.51282e-19  1.54519e-18  1.67912e-21  5.98329e-20  7.98319e-15
    O-O  8.07255e-15          ***          ***          ***          ***  8.07255e-15

   Temperature = 1000 K

   P(atm)       P1->W1       P1->W2        P1->R       P1->P2       P1->P3         P1->
     0.01          ***   5.5097e-20  1.70377e-16  1.83385e-18  9.40364e-17  2.66302e-16
      0.1  6.79046e-16   5.8455e-19  1.69534e-16  1.82205e-18   9.2958e-17  9.43945e-16
        1    2.821e-15  4.71132e-18  1.61496e-16  1.71201e-18  8.42632e-17  3.07318e-15
       10  7.72039e-15  1.60794e-17  1.23053e-16  1.18107e-18  5.19567e-17  7.91266e-15
      100  1.29961e-14  1.71068e-17  5.19946e-17  3.32238e-19  1.23081e-17  1.30779e-14
     1000  1.51957e-14  5.07218e-18  9.82805e-18  2.14549e-20  6.86252e-19  1.52113e-14
    O-O  1.56316e-14          ***          ***          ***          ***  1.56316e-14

   Temperature = 1100 K

   P(atm)       P1->W1       P1->W2        P1->R       P1->P2       P1->P3         P1->
     0.01          ***          ***  4.21685e-16  5.24927e-18  2.28375e-16  6.55309e-16
      0.1          ***          ***  4.21687e-16  5.24171e-18  2.28407e-16  6.55336e-16
        1  2.69373e-15  5.81827e-18   4.1168e-16  5.08796e-18  2.16972e-16  3.33329e-15
       10  9.30181e-15  2.86242e-17  3.52209e-16  4.11607e-18  1.62546e-16  9.84931e-15
      100  1.95445e-14   4.8427e-17  1.91056e-16  1.68941e-18  5.75323e-17  1.98432e-14
     1000  2.58397e-14  2.18103e-17  4.65589e-17  1.76852e-19  5.17215e-18  2.59134e-14
    O-O  2.74901e-14          ***          ***          ***          ***  2.74901e-14

   Temperature = 1200 K

   P(atm)       P1->W1       P1->W2        P1->R       P1->P2       P1->P3         P1->
     0.01          ***          ***   9.1904e-16   1.2976e-17  4.88786e-16   1.4208e-15
      0.1          ***          ***  9.19043e-16  1.29672e-17  4.88827e-16  1.42084e-15
        1          ***  9.79741e-18  9.18984e-16  1.28276e-17  4.79507e-16  1.42112e-15
       10  9.89086e-15  4.07081e-17  8.32685e-16  1.13594e-17  4.03027e-16  1.11786e-14
      100   2.5833e-14  1.02479e-16  5.46361e-16  6.18253e-18  1.94095e-16  2.66821e-14
     1000  3.98304e-14  7.05546e-17  1.71623e-16  1.01008e-18  2.73148e-17  4.01009e-14
    O-O  4.48822e-14          ***          ***          ***          ***  4.48822e-14

   Temperature = 1300 K

   P(atm)       P1->W1       P1->W2        P1->R       P1->P2       P1->P3         P1->
     0.01          ***          ***    1.812e-15  2.85419e-17  9.46654e-16   2.7872e-15
      0.1          ***          ***  1.81201e-15  2.85326e-17  9.46701e-16  2.78724e-15
        1          ***          ***  1.81205e-15  2.84662e-17  9.47064e-16  2.78758e-15
       10          ***  9.86101e-17  1.81047e-15  2.68074e-17  8.54035e-16  2.79006e-15
      100  3.07685e-14  1.74173e-16  1.29111e-15  1.76425e-17   5.1138e-16  3.27628e-14
     1000   5.6271e-14  1.78782e-16  5.11439e-16  4.24647e-18  1.06882e-16  5.70723e-14
    O-O  6.90958e-14          ***          ***          ***          ***  6.90958e-14

   Temperature = 1400 K

   P(atm)       P1->W1       P1->W2        P1->R       P1->P2       P1->P3         P1->
     0.01          ***          ***  3.29595e-15  5.71129e-17  1.69119e-15  5.04426e-15
      0.1          ***          ***  3.29596e-15  5.71036e-17  1.69124e-15   5.0443e-15
        1          ***          ***  3.29601e-15  5.70333e-17  1.69165e-15   5.0447e-15
       10          ***          ***  3.29644e-15  5.66336e-17  1.69428e-15  5.04734e-15
      100  3.37487e-14  2.52126e-16  2.64478e-15  4.18319e-17  1.12174e-15  3.78092e-14
     1000  7.36357e-14  3.70052e-16  1.27726e-15  1.38738e-17  3.26419e-16  7.56233e-14
    O-O  1.01446e-13          ***          ***          ***          ***  1.01446e-13

   Temperature = 1500 K

   P(atm)       P1->W1       P1->W2        P1->R       P1->P2       P1->P3         P1->
     0.01          ***          ***  5.61261e-15  1.05724e-16  2.82771e-15  8.54605e-15
      0.1          ***          ***  5.61262e-15  1.05715e-16  2.82777e-15   8.5461e-15
        1          ***          ***  5.61269e-15  1.05645e-16   2.8282e-15  8.54653e-15
       10          ***          ***  5.61323e-15  1.05214e-16   2.8312e-15  8.54964e-15
      100          ***   8.5349e-16  5.58403e-15  8.58736e-17  2.04684e-15  8.57434e-15
     1000  9.02098e-14   6.5171e-16  2.76344e-15  3.70023e-17  8.16779e-16  9.44787e-14
    O-O  1.43255e-13          ***          ***          ***          ***  1.43255e-13

   Temperature = 1600 K

   P(atm)       P1->W1       P1->W2        P1->R       P1->P2       P1->P3         P1->
     0.01          ***          ***  9.04848e-15  1.83413e-16  4.47495e-15  1.37069e-14
      0.1          ***          ***  9.04849e-15  1.83405e-16  4.47501e-15  1.37069e-14
        1          ***          ***  9.04857e-15  1.83338e-16  4.47545e-15  1.37074e-14
       10          ***          ***  9.04921e-15  1.82897e-16   4.4787e-15  1.37108e-14
      100          ***          ***   9.0535e-15  1.80881e-16  4.49574e-15  1.37301e-14
     1000  1.04493e-13  1.01172e-15  5.33063e-15  8.40736e-17  1.74741e-15  1.12667e-13
    O-O  1.95842e-13          ***          ***          ***          ***  1.95842e-13

   Temperature = 1700 K

   P(atm)       P1->W1       P1->W2        P1->R       P1->P2       P1->P3         P1->
     0.01          ***          ***  1.39316e-14   3.0126e-16  6.76202e-15  2.09949e-14
      0.1          ***          ***  1.39316e-14  3.01252e-16  6.76206e-15  2.09949e-14
        1          ***          ***  1.39317e-14   3.0119e-16   6.7625e-15  2.09954e-14
       10          ***          ***  1.39324e-14  3.00759e-16  6.76587e-15  2.09991e-14
      100          ***          ***  1.39377e-14  2.98613e-16  6.78505e-15  2.10213e-14
     1000  1.15406e-13  1.42334e-15  9.38565e-15  1.68526e-16  3.30989e-15  1.29694e-13
    O-O  2.60505e-13          ***          ***          ***          ***  2.60505e-13

   Temperature = 1800 K

   P(atm)       P1->W1       P1->W2        P1->R       P1->P2       P1->P3         P1->
     0.01          ***          ***  2.06273e-14  4.72328e-16  9.82523e-15  3.09248e-14
      0.1          ***          ***  2.06273e-14  4.72322e-16  9.82527e-15  3.09249e-14
        1          ***          ***  2.06273e-14  4.72266e-16   9.8257e-15  3.09253e-14
       10          ***          ***  2.06282e-14  4.71858e-16  9.82907e-15  3.09291e-14
      100          ***          ***  2.06343e-14  4.69672e-16  9.84973e-15  3.09537e-14
     1000          ***  7.20053e-15  2.01583e-14  2.45759e-16  3.52854e-15  3.12541e-14
    O-O  3.38525e-13          ***          ***          ***          ***  3.38525e-13

   Temperature = 1900 K

   P(atm)       P1->W1       P1->W2        P1->R       P1->P2       P1->P3         P1->
     0.01          ***          ***   2.9533e-14  7.11546e-16  1.38052e-14  4.40498e-14
      0.1          ***          ***  2.95331e-14   7.1154e-16  1.38053e-14  4.40499e-14
        1          ***          ***  2.95332e-14  7.11491e-16  1.38057e-14  4.40503e-14
       10          ***          ***   2.9534e-14  7.11115e-16   1.3809e-14  4.40541e-14
      100          ***          ***  2.95409e-14  7.08968e-16  1.38304e-14  4.40803e-14
     1000          ***          ***  2.95768e-14  7.01046e-16  1.39237e-14  4.42016e-14
    O-O  4.31151e-13          ***          ***          ***          ***  4.31151e-13

   Temperature = 2000 K

   P(atm)       P1->W1       P1->W2        P1->R       P1->P2       P1->P3         P1->
     0.01          ***          ***  4.10737e-14  1.03553e-15  1.88444e-14  6.09537e-14
      0.1          ***          ***  4.10737e-14  1.03552e-15  1.88445e-14  6.09537e-14
        1          ***          ***  4.10738e-14  1.03548e-15  1.88448e-14  6.09541e-14
       10          ***          ***  4.10748e-14  1.03514e-15   1.8848e-14  6.09579e-14
      100          ***          ***  4.10822e-14  1.03309e-15  1.88697e-14   6.0985e-14
     1000          ***          ***  4.11244e-14  1.02491e-15  1.89721e-14  6.11214e-14
    O-O  5.39606e-13          ***          ***          ***          ***  5.39606e-13

   Temperature = 298 K

   P(atm)       P2->W1       P2->W2        P2->R       P2->P1       P2->P3         P2->
     0.01  9.78184e-19  2.05149e-13   1.5393e-17   9.0804e-19  3.63172e-14  2.41483e-13
      0.1  2.91617e-19  2.36242e-13  3.22798e-18  6.60974e-20  5.27742e-15  2.41523e-13
        1  4.08073e-20  2.40961e-13  3.89246e-19  1.44565e-21  5.68753e-16   2.4153e-13
       10  4.31008e-21  2.41474e-13  3.99611e-20  1.70126e-23  5.74044e-17  2.41531e-13
      100   4.3364e-22  2.41526e-13  4.00731e-21  1.73572e-25  5.74594e-18  2.41531e-13
     1000  4.33907e-23  2.41531e-13  4.00844e-22  1.73931e-27  5.74649e-19  2.41531e-13
    O-O          ***   2.4221e-13          ***          ***          ***   2.4221e-13

   Temperature = 300 K

   P(atm)       P2->W1       P2->W2        P2->R       P2->P1       P2->P3         P2->
     0.01  1.03807e-18  2.10439e-13  1.67594e-17  9.97221e-19  3.84681e-14  2.48926e-13
      0.1  3.17179e-19  2.43319e-13  3.56276e-18  7.47971e-20  5.64602e-15  2.48969e-13
        1  4.49297e-20  2.48366e-13  4.32217e-19  1.67085e-21  6.10338e-16  2.48977e-13
       10  4.75816e-21  2.48916e-13  4.44217e-20  1.97948e-23  6.16294e-17  2.48978e-13
      100  4.78876e-22  2.48972e-13  4.45518e-21  2.02155e-25  6.16914e-18  2.48978e-13
     1000  4.79188e-23  2.48977e-13  4.45649e-22  2.02594e-27  6.16976e-19  2.48978e-13
    O-O          ***   2.4968e-13          ***          ***          ***   2.4968e-13

   Temperature = 400 K

   P(atm)       P2->W1       P2->W2        P2->R       P2->P1       P2->P3         P2->
     0.01  8.33428e-18  4.77537e-13  4.35496e-16  3.48984e-17   3.4592e-13  8.23936e-13
      0.1   8.3095e-18   7.3458e-13  1.75612e-16  8.87297e-18  8.97343e-14  8.24507e-13
        1  2.63296e-18   8.1196e-13  3.26302e-17  6.15103e-19  1.27541e-14   8.2475e-13
       10  3.68301e-19   8.2342e-13  3.78771e-18  1.27061e-20  1.36911e-15  8.24793e-13
      100  3.88097e-20   8.2466e-13  3.86515e-19   1.4639e-22  1.38116e-16  8.24798e-13
     1000  3.90331e-21  8.24785e-13  3.87341e-20  1.48867e-24  1.38241e-17  8.24799e-13
    O-O          ***  8.27343e-13          ***          ***          ***  8.27343e-13

   Temperature = 500 K

   P(atm)       P2->W1       P2->W2        P2->R       P2->P1       P2->P3         P2->
     0.01   2.0325e-17  5.64502e-13  3.37158e-15  3.16539e-16   1.2625e-12  1.83071e-12
      0.1  5.17484e-17  1.27692e-12  2.12426e-15  1.64626e-16  5.53641e-13  1.83291e-12
        1  4.05259e-17  1.71117e-12  6.65507e-16  3.03935e-17  1.22976e-13  1.83488e-12
       10   9.9071e-18  1.81945e-12  1.02805e-16  1.43606e-18  1.59576e-14  1.83552e-12
      100   1.2277e-18  1.83393e-12  1.12161e-17  2.31563e-20  1.67039e-15  1.83562e-12
     1000  1.26362e-19  1.83546e-12  1.13355e-18  2.49659e-22  1.67921e-16  1.83563e-12
    O-O          ***   1.8413e-12          ***          ***          ***   1.8413e-12

   Temperature = 600 K

   P(atm)       P2->W1       P2->W2        P2->R       P2->P1       P2->P3         P2->
     0.01  2.51621e-17  4.40806e-13  1.40351e-14   1.4734e-15  2.82183e-12  3.27817e-12
      0.1  1.29081e-16  1.47695e-12  1.13499e-14  1.10779e-15  1.79267e-12  3.28222e-12
        1  2.24046e-16  2.65268e-12   5.5391e-15  4.10116e-16  6.30153e-13  3.28901e-12
       10  1.09436e-16  3.17876e-12  1.27269e-15   4.4169e-17  1.12933e-13  3.29312e-12
      100  1.89362e-17  3.28075e-12  1.62728e-16  1.22902e-18  1.31366e-14  3.29407e-12
     1000  2.09158e-18  3.29283e-12  1.69079e-17  1.54307e-20  1.34236e-15  3.29419e-12
    O-O          ***  3.30417e-12          ***          ***          ***  3.30417e-12

   Temperature = 700 K

   P(atm)       P2->W1       P2->W2        P2->R       P2->P1       P2->P3         P2->
     0.01  2.07241e-17  2.62758e-13  4.10222e-14  4.72847e-15  4.83953e-12  5.14806e-12
      0.1  1.80283e-16  1.25505e-12  3.74743e-14  4.21411e-15  3.85584e-12  5.15276e-12
        1  6.03305e-16  3.16085e-12  2.49696e-14  2.44353e-15  1.97701e-12  5.16587e-12
       10  5.87398e-16  4.65184e-12   8.6059e-15  5.24799e-16  5.18409e-13  5.17997e-12
      100  1.63911e-16   5.1103e-12  1.42087e-15  2.77185e-17  7.34574e-14  5.18537e-12
     1000  2.11293e-17  5.17823e-12  1.57849e-16  4.60443e-19  7.84789e-15  5.18625e-12
    O-O          ***  5.20155e-12          ***          ***          ***  5.20155e-12

   Temperature = 800 K

   P(atm)       P2->W1       P2->W2        P2->R       P2->P1       P2->P3         P2->
     0.01   1.3335e-17  1.31635e-13  9.59152e-14  1.19889e-14  7.17338e-12  7.41293e-12
      0.1  1.73018e-16  8.50081e-13  9.24621e-14  1.14715e-14  6.46281e-12    7.417e-12
        1  9.85192e-16  2.99587e-12  7.47341e-14  8.67973e-15  4.35375e-12  7.43402e-12
       10  1.79592e-15  5.77917e-12  3.64402e-14  3.16672e-15  1.64378e-12  7.46435e-12
      100  8.69447e-16  7.16831e-12  8.24407e-15  3.14507e-16  3.05889e-13  7.48363e-12
     1000  1.45004e-16  7.45116e-12   1.0361e-15  7.76121e-18  3.58019e-14  7.48815e-12
    O-O          ***  7.51002e-12          ***          ***          ***  7.51002e-12

   Temperature = 900 K

   P(atm)       P2->W1       P2->W2        P2->R       P2->P1       P2->P3         P2->
     0.01  7.45378e-18   5.9638e-14  1.92391e-13   2.5778e-14  9.76583e-12  1.00436e-11
      0.1  1.30899e-16  4.92707e-13  1.89604e-13  2.53532e-14  9.33877e-12  1.00466e-11
        1  1.13782e-15  2.35435e-12  1.70739e-13  2.21667e-14  7.51493e-12  1.00633e-11
       10  3.57536e-15  6.12525e-12  1.08445e-13  1.18404e-14  3.86031e-12  1.01094e-11
      100  3.03904e-15  9.13988e-12   3.3989e-14   2.0698e-15  9.77826e-13  1.01568e-11
     1000  7.20319e-16  1.00348e-11   5.1282e-15  8.15731e-17  1.32687e-13  1.01734e-11
    O-O          ***  1.02042e-11          ***          ***          ***  1.02042e-11

   Temperature = 1000 K

   P(atm)       P2->W1       P2->W2        P2->R       P2->P1       P2->P3         P2->
     0.01          ***  2.58936e-14   3.4506e-13  4.90309e-14  1.25925e-11  1.30125e-11
      0.1  8.65417e-17  2.60652e-13  3.43034e-13  4.87153e-14  1.23619e-11  1.30144e-11
        1  1.04635e-15   1.6132e-12  3.26442e-13  4.57731e-14  1.10416e-11  1.30281e-11
       10  5.17246e-15  5.61866e-12  2.48982e-13  3.15777e-14  7.17777e-12  1.30822e-11
      100  7.49013e-15   1.0579e-11  1.05309e-13  8.88289e-15  2.46777e-12  1.31684e-11
     1000  2.69478e-15   1.2782e-11  1.99897e-14  5.73631e-16   4.0908e-13  1.32144e-11
    O-O          ***  1.32599e-11          ***          ***          ***  1.32599e-11

   Temperature = 1100 K

   P(atm)       P2->W1       P2->W2        P2->R       P2->P1       P2->P3         P2->
     0.01          ***          ***  5.68366e-13  8.48188e-14  1.56413e-11  1.62945e-11
      0.1          ***          ***  5.67408e-13  8.46966e-14   1.5643e-11  1.62951e-11
        1  8.36006e-16  1.01489e-12  5.53974e-13  8.22123e-14  1.46538e-11  1.63057e-11
       10  5.96385e-15    4.589e-12   4.7445e-13  6.65083e-14  1.12224e-11  1.63584e-11
      100  1.38794e-14  1.11144e-11  2.57901e-13  2.72978e-14  5.06852e-12   1.6482e-11
     1000  7.81838e-15  1.54433e-11  6.31788e-14  2.85762e-15  1.06423e-12  1.65813e-11
    O-O          ***  1.66548e-11          ***          ***          ***  1.66548e-11

   Temperature = 1200 K

   P(atm)       P2->W1       P2->W2        P2->R       P2->P1       P2->P3         P2->
     0.01          ***          ***  8.75687e-13  1.36123e-13  1.88559e-11  1.98677e-11
      0.1          ***          ***  8.74999e-13  1.36031e-13  1.88571e-11  1.98681e-11
        1          ***  6.08511e-13  8.65252e-13  1.34567e-13  1.82667e-11  1.98752e-11
       10  5.89749e-15  3.45104e-12  7.93511e-13  1.19165e-13  1.55509e-11  1.99205e-11
      100  2.05729e-14  1.06861e-11   5.2325e-13  6.48572e-14  8.77353e-12  2.00683e-11
     1000  1.80812e-14  1.76836e-11    1.657e-13  1.05961e-14  2.36434e-12  2.02423e-11
    O-O          ***  2.03689e-11          ***          ***          ***  2.03689e-11

   Temperature = 1300 K

   P(atm)       P2->W1       P2->W2        P2->R       P2->P1       P2->P3         P2->
     0.01          ***          ***  1.27887e-12  2.05637e-13  2.22283e-11  2.37128e-11
      0.1          ***          ***  1.27839e-12   2.0557e-13  2.22291e-11   2.3713e-11
        1          ***          ***  1.27514e-12  2.05091e-13  2.22343e-11  2.37145e-11
       10          ***  2.45627e-12  1.21215e-12   1.9314e-13  1.98887e-11  2.37536e-11
      100  2.58091e-14  9.54831e-12  9.18425e-13   1.2711e-13  1.32885e-11  2.39081e-11
     1000  3.43377e-14   1.9181e-11  3.68753e-13  3.05947e-14  4.55016e-12  2.41649e-11
    O-O          ***  2.43846e-11          ***          ***          ***  2.43846e-11

   Temperature = 1400 K

   P(atm)       P2->W1       P2->W2        P2->R       P2->P1       P2->P3         P2->
     0.01          ***          ***  1.78791e-12  2.95643e-13  2.57296e-11  2.78131e-11
      0.1          ***          ***  1.78757e-12  2.95595e-13  2.57301e-11  2.78133e-11
        1          ***          ***  1.78515e-12  2.95231e-13  2.57339e-11  2.78143e-11
       10          ***          ***  1.77206e-12  2.93162e-13   2.5754e-11  2.78193e-11
      100  2.86808e-14  8.06337e-12  1.44728e-12  2.16542e-13  1.82344e-11  2.79902e-11
     1000  5.53229e-14  1.97555e-11  7.12922e-13  7.18172e-14   7.7256e-12  2.83211e-11
    O-O          ***  2.86859e-11          ***          ***          ***  2.86859e-11

   Temperature = 1500 K

   P(atm)       P2->W1       P2->W2        P2->R       P2->P1       P2->P3         P2->
     0.01          ***          ***  2.41083e-12  4.07955e-13  2.93354e-11  3.21542e-11
      0.1          ***          ***   2.4106e-12  4.07921e-13  2.93358e-11  3.21543e-11
        1          ***          ***  2.40883e-12   4.0765e-13  2.93385e-11   3.2155e-11
       10          ***          ***   2.3984e-12  4.05986e-13  2.93544e-11  3.21587e-11
      100          ***   6.5259e-12  2.10734e-12   3.3136e-13  2.33104e-11  3.23064e-11
     1000  7.81203e-14   1.9425e-11   1.2269e-12   1.4278e-13   1.1818e-11  3.26908e-11
    O-O          ***   3.3259e-11          ***          ***          ***   3.3259e-11

   Temperature = 1600 K

   P(atm)       P2->W1       P2->W2        P2->R       P2->P1       P2->P3         P2->
     0.01          ***          ***  3.15385e-12  5.43911e-13  3.30256e-11  3.67233e-11
      0.1          ***          ***  3.15369e-12  5.43887e-13  3.30258e-11  3.67234e-11
        1          ***          ***   3.1524e-12  5.43688e-13  3.30278e-11  3.67239e-11
       10          ***          ***  3.14425e-12  5.42382e-13  3.30401e-11  3.67267e-11
      100          ***          ***  3.10739e-12  5.36401e-13  3.30941e-11  3.67379e-11
     1000  9.95007e-14  1.83598e-11  1.92316e-12   2.4932e-13  1.66299e-11  3.72617e-11
    O-O          ***  3.80912e-11          ***          ***          ***  3.80912e-11

   Temperature = 1700 K

   P(atm)       P2->W1       P2->W2        P2->R       P2->P1       P2->P3         P2->
     0.01          ***          ***  4.02145e-12  7.04401e-13  3.67836e-11  4.15095e-11
      0.1          ***          ***  4.02133e-12  7.04384e-13  3.67838e-11  4.15095e-11
        1          ***          ***  4.02041e-12  7.04239e-13  3.67852e-11  4.15099e-11
       10          ***          ***  4.01411e-12  7.03231e-13  3.67946e-11  4.15119e-11
      100          ***          ***   3.9829e-12  6.98212e-13  3.68399e-11   4.1521e-11
     1000  1.16948e-13    1.679e-11  2.80105e-12  3.94046e-13  2.19252e-11  4.20272e-11
    O-O          ***  4.31718e-11          ***          ***          ***  4.31718e-11

   Temperature = 1800 K

   P(atm)       P2->W1       P2->W2        P2->R       P2->P1       P2->P3         P2->
     0.01          ***          ***  5.01663e-12  8.89914e-13  4.05962e-11  4.65027e-11
      0.1          ***          ***  5.01655e-12  8.89902e-13  4.05963e-11  4.65028e-11
        1          ***          ***  5.01588e-12  8.89797e-13  4.05973e-11   4.6503e-11
       10          ***          ***  5.01106e-12  8.89029e-13  4.06044e-11  4.65045e-11
      100          ***          ***  4.98511e-12   8.8491e-13  4.06418e-11  4.65118e-11
     1000          ***  1.49344e-11  3.84716e-12  4.63034e-13  2.74883e-11  4.69836e-11
    O-O          ***  4.84902e-11          ***          ***          ***  4.84902e-11

   Temperature = 1900 K

   P(atm)       P2->W1       P2->W2        P2->R       P2->P1       P2->P3         P2->
     0.01          ***          ***   6.1411e-12   1.1006e-12  4.44526e-11  5.16943e-11
      0.1          ***          ***  6.14104e-12  1.10059e-12  4.44527e-11  5.16943e-11
        1          ***          ***  6.14056e-12  1.10051e-12  4.44534e-11  5.16945e-11
       10          ***          ***  6.13688e-12  1.09993e-12  4.44588e-11  5.16956e-11
      100          ***          ***   6.1156e-12  1.09661e-12  4.44892e-11  5.17014e-11
     1000          ***          ***  6.03399e-12  1.08436e-12   4.4603e-11  5.17213e-11
    O-O          ***  5.40374e-11          ***          ***          ***  5.40374e-11

   Temperature = 2000 K

   P(atm)       P2->W1       P2->W2        P2->R       P2->P1       P2->P3         P2->
     0.01          ***          ***   7.3955e-12  1.33631e-12  4.83445e-11  5.70763e-11
      0.1          ***          ***  7.39546e-12  1.33631e-12  4.83446e-11  5.70763e-11
        1          ***          ***  7.39511e-12  1.33625e-12  4.83451e-11  5.70764e-11
       10          ***          ***  7.39231e-12  1.33582e-12  4.83491e-11  5.70773e-11
      100          ***          ***  7.37501e-12  1.33317e-12  4.83736e-11  5.70818e-11
     1000          ***          ***  7.30234e-12  1.32261e-12   4.8474e-11  5.70989e-11
    O-O          ***  5.98055e-11          ***          ***          ***  5.98055e-11

   Temperature = 298 K

   P(atm)       P3->W1       P3->W2        P3->R       P3->P1       P3->P2         P3->
     0.01  1.02321e-25  2.99367e-19  6.88876e-25  3.61719e-26  3.06993e-24  2.99371e-19
      0.1  1.79023e-26  3.03611e-19  1.21966e-25   1.7599e-27  4.46106e-25  3.03612e-19
        1  2.10107e-27  3.04118e-19  1.38409e-26  3.16184e-29  4.80773e-26  3.04118e-19
       10  2.15224e-28   3.0417e-19  1.40709e-27   3.5409e-31  4.85246e-27   3.0417e-19
      100  2.15786e-29  3.04176e-19  1.40952e-28  3.58894e-33  4.85711e-28  3.04176e-19
     1000  2.15843e-30  3.04176e-19  1.40976e-29   3.5939e-35  4.85758e-29  3.04176e-19
    O-O          ***  3.03997e-19          ***          ***          ***  3.03997e-19

   Temperature = 300 K

   P(atm)       P3->W1       P3->W2        P3->R       P3->P1       P3->P2         P3->
     0.01  1.19097e-25  3.29323e-19  8.30777e-25  4.39807e-26  3.64596e-24  3.29328e-19
      0.1  2.12612e-26  3.34232e-19  1.48832e-25   2.2042e-27  5.35123e-25  3.34233e-19
        1  2.51609e-27  3.34823e-19  1.69634e-26  4.03345e-29  5.78472e-26  3.34823e-19
       10  2.58135e-28  3.34884e-19  1.72576e-27   4.5403e-31  5.84116e-27  3.34884e-19
      100  2.58855e-29   3.3489e-19  1.72887e-28  4.60513e-33  5.84704e-28   3.3489e-19
     1000  2.58928e-30  3.34891e-19  1.72919e-29  4.61183e-35  5.84763e-29  3.34891e-19
    O-O          ***  3.34691e-19          ***          ***          ***  3.34691e-19

   Temperature = 400 K

   P(atm)       P3->W1       P3->W2        P3->R       P3->P1       P3->P2         P3->
     0.01  3.60017e-23  1.14554e-17  9.36082e-22  6.78217e-23  2.37877e-21  1.14588e-17
      0.1  1.90968e-23   1.2684e-17  3.07118e-22  1.20836e-23  6.17072e-22   1.2685e-17
        1  4.33195e-24   1.2928e-17  4.92412e-23  6.31628e-25  8.77057e-23  1.29282e-17
       10  5.40364e-25  1.29584e-17  5.45408e-24  1.13187e-26  9.41488e-24  1.29584e-17
      100  5.58125e-26  1.29615e-17    5.526e-25   1.2602e-28  9.49777e-25  1.29615e-17
     1000   5.6007e-27  1.29619e-17  5.53355e-26  1.27599e-30  9.50638e-26  1.29619e-17
    O-O          ***  1.29488e-17          ***          ***          ***  1.29488e-17

   Temperature = 500 K

   P(atm)       P3->W1       P3->W2        P3->R       P3->P1       P3->P2         P3->
     0.01  8.85435e-22  8.39656e-17  6.51074e-20  5.64339e-21   1.1752e-19  8.41548e-17
      0.1  1.19251e-21  1.14577e-16  3.48068e-20   2.2767e-21  5.15359e-20  1.14667e-16
        1  6.18175e-22  1.25977e-16  9.04472e-21  3.17251e-22  1.14473e-20  1.25998e-16
       10  1.21892e-22  1.28113e-16  1.25928e-21  1.21536e-23  1.48542e-21  1.28115e-16
      100  1.41845e-23  1.28369e-16  1.33859e-22  1.79696e-25  1.55489e-22  1.28369e-16
     1000  1.44643e-24  1.28395e-16  1.34823e-23  1.90688e-27   1.5631e-23  1.28395e-16
    O-O          ***  1.28216e-16          ***          ***          ***  1.28216e-16

   Temperature = 600 K

   P(atm)       P3->W1       P3->W2        P3->R       P3->P1       P3->P2         P3->
     0.01  5.33949e-21  2.46591e-16  1.11352e-18  1.08944e-19  1.53719e-18  2.49356e-16
      0.1  1.46432e-20   4.4903e-16   8.1233e-19  7.03177e-20  9.76557e-19  4.50904e-16
        1  1.62452e-20  5.85188e-16  3.33035e-19  2.05265e-20  3.43275e-19  5.85901e-16
       10  5.93979e-21   6.2805e-16  6.61078e-20  1.75155e-21  6.15199e-20  6.28185e-16
      100   9.0623e-22  6.34945e-16  7.96705e-21  4.23515e-23  7.15614e-21  6.34961e-16
     1000  9.74295e-23  6.35716e-16  8.18933e-22  5.11229e-25  7.31247e-22  6.35718e-16
    O-O          ***  6.34678e-16          ***          ***          ***  6.34678e-16

   Temperature = 700 K

   P(atm)       P3->W1       P3->W2        P3->R       P3->P1       P3->P2         P3->
     0.01  1.39305e-20  4.01458e-16  8.67323e-18  9.36471e-19  9.55599e-18  4.20638e-16
      0.1  6.57572e-20  9.90588e-16  7.50919e-18   7.7215e-19  7.61362e-18  1.00655e-15
        1  1.38609e-19  1.65293e-15  4.37472e-18  3.75263e-19  3.90375e-18  1.66172e-15
       10  9.65405e-20  2.00518e-15   1.2868e-18  6.44489e-20  1.02363e-18  2.00766e-15
      100  2.23266e-20  2.09002e-15  1.93239e-19  2.85436e-21  1.45047e-19  2.09038e-15
     1000   2.7163e-21  2.10133e-15  2.09323e-20  4.41338e-23  1.54962e-20  2.10137e-15
    O-O          ***   2.0983e-15          ***          ***          ***   2.0983e-15

   Temperature = 800 K

   P(atm)       P3->W1       P3->W2        P3->R       P3->P1       P3->P2         P3->
     0.01  2.15837e-20  4.41931e-16  4.17677e-17  4.91703e-18  3.80357e-17  5.26673e-16
      0.1  1.54456e-19  1.44343e-15  3.93166e-17  4.54673e-18   3.4268e-17  1.52172e-15
        1  5.51365e-19  3.18595e-15  2.90746e-17    3.064e-18  2.30851e-17  3.24173e-15
       10   7.0071e-19   4.6943e-15  1.22591e-17  9.20632e-19  8.71587e-18   4.7169e-15
      100  2.67851e-19  5.26268e-15  2.45982e-18  7.55552e-20  1.62193e-18   5.2671e-15
     1000  4.05282e-20  5.36204e-15  2.95286e-19  1.67924e-21  1.89834e-19  5.36257e-15
    O-O          ***  5.36217e-15          ***          ***          ***  5.36217e-15

   Temperature = 900 K

   P(atm)       P3->W1       P3->W2        P3->R       P3->P1       P3->P2         P3->
     0.01  2.41336e-20  3.77182e-16    1.465e-16  1.86079e-17  1.13734e-16  6.56047e-16
      0.1  2.37615e-19  1.56667e-15  1.43048e-16  1.80584e-17   1.0876e-16  1.83678e-15
        1  1.29482e-18  4.54097e-15  1.22334e-16  1.47579e-17  8.75197e-17  4.76688e-15
       10   2.7966e-18  8.51804e-15  6.90899e-17  6.75841e-18  4.49576e-17  8.64164e-15
      100  1.81478e-18  1.08651e-14  1.90264e-17  9.79078e-19  1.13879e-17  1.08983e-14
     1000  3.74808e-19  1.14418e-14  2.68182e-18  3.38522e-20  1.54528e-18  1.14464e-14
    O-O          ***   1.1497e-14          ***          ***          ***   1.1497e-14

   Temperature = 1000 K

   P(atm)       P3->W1       P3->W2        P3->R       P3->P1       P3->P2         P3->
     0.01          ***  2.75619e-16  4.11399e-16  5.58106e-17   2.7953e-16  1.02236e-15
      0.1   2.8004e-19  1.39745e-15  4.07655e-16  5.51705e-17  2.74411e-16  2.13496e-15
        1  2.12655e-18  5.15684e-15  3.77582e-16  5.00102e-17  2.45103e-16  5.83167e-15
       10  7.16736e-18  1.24502e-14  2.64365e-16  3.08363e-17  1.59333e-16  1.29119e-14
      100  7.75017e-18  1.90194e-14  9.87591e-17  7.30487e-18  5.47796e-17  1.91879e-14
     1000   2.3453e-18  2.13727e-14  1.71932e-17   4.0729e-19  9.08078e-18  2.14017e-14
    O-O          ***  2.17379e-14          ***          ***          ***  2.17379e-14

   Temperature = 1100 K

   P(atm)       P3->W1       P3->W2        P3->R       P3->P1       P3->P2         P3->
     0.01          ***          ***  9.81115e-16  1.40682e-16   5.9631e-16  1.71811e-15
      0.1          ***          ***   9.8122e-16  1.40702e-16  5.96374e-16   1.7183e-15
        1  2.75675e-18    5.002e-15  9.42452e-16  1.33658e-16   5.5866e-16  6.63953e-15
       10   1.3337e-17  1.52825e-14  7.61899e-16  1.00131e-16  4.27844e-16  1.65857e-14
      100  2.28328e-17  2.87751e-14  3.71278e-16  3.54407e-17  1.93232e-16  2.93979e-14
     1000  1.05185e-17  3.58638e-14  8.24753e-17  3.18612e-18  4.05726e-17  3.60006e-14
    O-O          ***  3.74268e-14          ***          ***          ***  3.74268e-14

   Temperature = 1200 K

   P(atm)       P3->W1       P3->W2        P3->R       P3->P1       P3->P2         P3->
     0.01          ***          ***  2.06457e-15  3.10193e-16  1.14069e-15  3.51545e-15
      0.1          ***          ***   2.0647e-15  3.10219e-16  1.14076e-15  3.51568e-15
        1          ***  4.36178e-15  2.02638e-15  3.04304e-16  1.10505e-15  7.79913e-15
       10  1.98262e-17  1.64441e-14  1.79097e-15  2.55769e-16  9.40755e-16  1.94515e-14
      100  5.03081e-17  3.83271e-14  1.07889e-15  1.23176e-16  5.30757e-16  4.01103e-14
     1000  3.53785e-17  5.48448e-14  3.08614e-16  1.73345e-17  1.43031e-16  5.53491e-14
    O-O          ***  5.99665e-14          ***          ***          ***  5.99665e-14

   Temperature = 1300 K

   P(atm)       P3->W1       P3->W2        P3->R       P3->P1       P3->P2         P3->
     0.01          ***          ***  3.94007e-15   6.1554e-16   2.0061e-15  6.56171e-15
      0.1          ***          ***  3.94021e-15   6.1557e-16  2.00617e-15  6.56195e-15
        1          ***          ***  3.94123e-15  6.15806e-16  2.00664e-15  6.56368e-15
       10          ***  1.60647e-14  3.63923e-15  5.55316e-16  1.79496e-15  2.20758e-14
      100  8.89971e-17  4.59136e-14  2.56679e-15  3.32513e-16  1.19928e-15  5.01012e-14
     1000  9.30918e-17  7.71453e-14  9.32805e-16  6.94972e-17  4.10652e-16  7.86514e-14
    O-O          ***   9.0786e-14          ***          ***          ***   9.0786e-14

   Temperature = 1400 K

   P(atm)       P3->W1       P3->W2        P3->R       P3->P1       P3->P2         P3->
     0.01          ***          ***  6.95307e-15  1.12211e-15  3.29791e-15  1.13731e-14
      0.1          ***          ***  6.95322e-15  1.12214e-15  3.29798e-15  1.13733e-14
        1          ***          ***  6.95434e-15  1.12241e-15  3.29847e-15  1.13752e-14
       10          ***          ***  6.96093e-15  1.12415e-15  3.30105e-15  1.13861e-14
      100  1.33762e-16  5.05189e-14  5.24786e-15  7.44271e-16  2.33721e-15   5.8982e-14
     1000    1.999e-16  1.00652e-13  2.35376e-15  2.16579e-16  9.90237e-16  1.04413e-13
    O-O          ***  1.31317e-13          ***          ***          ***  1.31317e-13

   Temperature = 1500 K

   P(atm)       P3->W1       P3->W2        P3->R       P3->P1       P3->P2         P3->
     0.01          ***          ***  1.15114e-14  1.90848e-15  5.13102e-15  1.85509e-14
      0.1          ***          ***  1.15115e-14  1.90851e-15  5.13108e-15  1.85511e-14
        1          ***          ***  1.15127e-14  1.90881e-15  5.13157e-15  1.85531e-14
       10          ***          ***  1.15201e-14  1.91083e-15  5.13434e-15  1.85653e-14
      100          ***  5.19526e-14   9.5734e-15  1.38145e-15   4.0772e-15  6.72344e-14
     1000  3.64615e-16  1.22919e-13  5.11761e-15   5.5126e-16  2.06707e-15   1.3102e-13
    O-O          ***  1.82976e-13          ***          ***          ***  1.82976e-13

   Temperature = 1600 K

   P(atm)       P3->W1       P3->W2        P3->R       P3->P1       P3->P2         P3->
     0.01          ***          ***  1.80777e-14  3.06466e-15  7.62688e-15  2.87692e-14
      0.1          ***          ***  1.80778e-14   3.0647e-15  7.62694e-15  2.87694e-14
        1          ***          ***   1.8079e-14    3.065e-15  7.62739e-15  2.87714e-14
       10          ***          ***  1.80869e-14  3.06723e-15  7.63023e-15  2.87843e-14
      100          ***          ***  1.81255e-14   3.0789e-15  7.64271e-15  2.88471e-14
     1000  5.84668e-16  1.41819e-13  9.86682e-15  1.19671e-15  3.84049e-15  1.57308e-13
    O-O          ***  2.47156e-13          ***          ***          ***  2.47156e-13

   Temperature = 1700 K

   P(atm)       P3->W1       P3->W2        P3->R       P3->P1       P3->P2         P3->
     0.01          ***          ***  2.71605e-14  4.68986e-15  1.09109e-14  4.27612e-14
      0.1          ***          ***  2.71606e-14  4.68989e-15  1.09109e-14  4.27614e-14
        1          ***          ***  2.71617e-14   4.6902e-15  1.09113e-14  4.27632e-14
       10          ***          ***  2.71698e-14  4.69253e-15  1.09141e-14  4.27765e-14
      100          ***          ***   2.7213e-14  4.70584e-15  1.09276e-14  4.28464e-14
     1000  8.46766e-16   1.5589e-13  1.72861e-14  2.29561e-15  6.50351e-15  1.82822e-13
    O-O          ***  3.25216e-13          ***          ***          ***  3.25216e-13

   Temperature = 1800 K

   P(atm)       P3->W1       P3->W2        P3->R       P3->P1       P3->P2         P3->
     0.01          ***          ***  3.93051e-14  6.89008e-15  1.51099e-14  6.13052e-14
      0.1          ***          ***  3.93053e-14  6.89012e-15    1.511e-14  6.13054e-14
        1          ***          ***  3.93063e-14  6.89041e-15  1.51104e-14  6.13071e-14
       10          ***          ***  3.93144e-14  6.89278e-15   1.5113e-14  6.13201e-14
      100          ***          ***  3.93606e-14  6.90727e-15  1.51269e-14  6.13948e-14
     1000          ***  1.64358e-13   2.7997e-14  2.47444e-15  1.02312e-14   2.0782e-13
    O-O          ***  4.18482e-13          ***          ***          ***  4.18482e-13

   Temperature = 1900 K

   P(atm)       P3->W1       P3->W2        P3->R       P3->P1       P3->P2         P3->
     0.01          ***          ***  5.50849e-14  9.77589e-15  2.03509e-14  8.52117e-14
      0.1          ***          ***   5.5085e-14  9.77592e-15   2.0351e-14  8.52119e-14
        1          ***          ***   5.5086e-14   9.7762e-15  2.03513e-14  8.52135e-14
       10          ***          ***  5.50938e-14  9.77854e-15  2.03538e-14  8.52261e-14
      100          ***          ***  5.51416e-14  9.79374e-15  2.03677e-14   8.5303e-14
     1000          ***          ***  5.53373e-14  9.85977e-15  2.04198e-14  8.56169e-14
    O-O          ***  5.28241e-13          ***          ***          ***  5.28241e-13

   Temperature = 2000 K

   P(atm)       P3->W1       P3->W2        P3->R       P3->P1       P3->P2         P3->
     0.01          ***          ***  7.50927e-14  1.34603e-14   2.6759e-14  1.15312e-13
      0.1          ***          ***  7.50928e-14  1.34603e-14   2.6759e-14  1.15312e-13
        1          ***          ***  7.50937e-14  1.34606e-14  2.67593e-14  1.15314e-13
       10          ***          ***   7.5101e-14  1.34628e-14  2.67616e-14  1.15325e-13
      100          ***          ***  7.51491e-14  1.34783e-14  2.67751e-14  1.15403e-13
     1000          ***          ***  7.53644e-14  1.35515e-14  2.68307e-14  1.15747e-13
    O-O          ***  6.55741e-13          ***          ***          ***  6.55741e-13

______________________________________________________________________________________

Temperature-Species Rate Tables:

   Pressure = 0.01 atm

   T(K)       W1->W2        W1->R       W1->P1       W1->P2       W1->P3         W1->      Capture
    298  3.16638e-12  4.40885e-15  1.97857e-09  6.44486e-18  7.97516e-15  1.98175e-09   2.0746e-09
    300  4.19513e-12  6.56482e-15   2.7743e-09  9.62662e-18  1.16529e-14  2.77851e-09  2.90622e-09
    400   1.4781e-07  1.48395e-08  0.000776495  2.65703e-11  1.66906e-08  0.000776674   0.00094279
    500  0.000122638  6.39811e-05      1.14468  1.36826e-07  6.40326e-05      1.14493      2.04916
    600   0.00931567    0.0113619      107.101  2.77588e-05    0.0108119      107.133      355.379
    700     0.143643     0.321008      1961.49  0.000868344     0.295445      1962.26      14410.9
    800     0.789808      2.92137        12933   0.00856521      2.60992      12939.4       234689
    900      2.26577        13.06      44738.6    0.0408767      11.3127      44765.2  2.07623e+06
   1000          ***          ***          ***          ***          ***          ***  1.19696e+07
   1100          ***          ***          ***          ***          ***          ***   5.0508e+07
   1200          ***          ***          ***          ***          ***          ***  1.68596e+08
   1300          ***          ***          ***          ***          ***          ***  4.69818e+08
   1400          ***          ***          ***          ***          ***          ***  1.13587e+09
   1500          ***          ***          ***          ***          ***          ***  2.45088e+09
   1600          ***          ***          ***          ***          ***          ***  4.82073e+09
   1700          ***          ***          ***          ***          ***          ***  8.78505e+09
   1800          ***          ***          ***          ***          ***          ***  1.50208e+10
   1900          ***          ***          ***          ***          ***          ***  2.43379e+10
   2000          ***          ***          ***          ***          ***          ***   3.7668e+10

   Pressure = 0.1 atm

   T(K)       W1->W2        W1->R       W1->P1       W1->P2       W1->P3         W1->      Capture
    298  3.18083e-12  7.32345e-15  2.03106e-09  1.92134e-18  1.39535e-15  2.03425e-09   2.0746e-09
    300  4.21638e-12  1.10062e-14  2.85137e-09  2.94138e-18  2.08028e-15   2.8556e-09  2.90622e-09
    400  1.87934e-07  4.10744e-08  0.000905729  2.64913e-11  8.85339e-09  0.000905967   0.00094279
    500  0.000312157  0.000290504      1.72043  3.48359e-07  8.62397e-05      1.72112      2.04916
    600    0.0457933    0.0790887       220.21  0.000142372    0.0296474      220.364      355.379
    700      1.19659      3.17109      5491.06   0.00754122      1.39274      5496.83      14410.9
    800      9.88857      37.8769      47256.1      0.11014      18.5267      47322.5       234689
    900      38.2298       205.92       201159     0.696148       108.19       201512  2.07623e+06
   1000       92.212      680.471       547419      2.58247       373.88       548568  1.19696e+07
   1100          ***          ***          ***          ***          ***          ***   5.0508e+07
   1200          ***          ***          ***          ***          ***          ***  1.68596e+08
   1300          ***          ***          ***          ***          ***          ***  4.69818e+08
   1400          ***          ***          ***          ***          ***          ***  1.13587e+09
   1500          ***          ***          ***          ***          ***          ***  2.45088e+09
   1600          ***          ***          ***          ***          ***          ***  4.82073e+09
   1700          ***          ***          ***          ***          ***          ***  8.78505e+09
   1800          ***          ***          ***          ***          ***          ***  1.50208e+10
   1900          ***          ***          ***          ***          ***          ***  2.43379e+10
   2000          ***          ***          ***          ***          ***          ***   3.7668e+10

   Pressure = 1 atm

   T(K)       W1->W2        W1->R       W1->P1       W1->P2       W1->P3         W1->      Capture
    298   3.1833e-12  8.01854e-15  2.03787e-09  2.68863e-19  1.63763e-16  2.04106e-09   2.0746e-09
    300  4.22007e-12  1.20825e-14  2.86146e-09  4.16658e-19  2.46185e-16  2.86569e-09  2.90622e-09
    400  2.07365e-07  5.54397e-08  0.000935964  8.39411e-12  2.00844e-09  0.000936228   0.00094279
    500  0.000542058  0.000550751      1.98023  2.72811e-07  4.47054e-05      1.98137      2.04916
    600     0.139322     0.223978      312.584  0.000247111    0.0328913       312.98      355.379
    700      6.17613       13.374      10275.1     0.025229      2.93532      10297.6      14410.9
    800      80.8329      228.449       118157     0.625502      65.9985       118533       234689
    900      453.061      1666.54       651965      5.97013      582.533       654673  2.07623e+06
   1000      1433.28      6842.55  2.17057e+06      29.8906         2725   2.1816e+06  1.19696e+07
   1100       3156.7      19268.7  5.17721e+06      97.6254      8366.48  5.20809e+06   5.0508e+07
   1200          ***          ***          ***          ***          ***          ***  1.68596e+08
   1300          ***          ***          ***          ***          ***          ***  4.69818e+08
   1400          ***          ***          ***          ***          ***          ***  1.13587e+09
   1500          ***          ***          ***          ***          ***          ***  2.45088e+09
   1600          ***          ***          ***          ***          ***          ***  4.82073e+09
   1700          ***          ***          ***          ***          ***          ***  8.78505e+09
   1800          ***          ***          ***          ***          ***          ***  1.50208e+10
   1900          ***          ***          ***          ***          ***          ***  2.43379e+10
   2000          ***          ***          ***          ***          ***          ***   3.7668e+10

   Pressure = 10 atm

   T(K)       W1->W2        W1->R       W1->P1       W1->P2       W1->P3         W1->      Capture
    298  3.18359e-12  8.10469e-15  2.03859e-09  2.83974e-20  1.67752e-17  2.04178e-09   2.0746e-09
    300   4.2205e-12  1.22168e-14  2.86252e-09  4.41251e-20   2.5257e-17  2.86676e-09  2.90622e-09
    400  2.11392e-07  5.83348e-08  0.000940053  1.17417e-12  2.50517e-10  0.000940323   0.00094279
    500  0.000643702  0.000649772      2.03645  6.66926e-08  8.81513e-06      2.03775      2.04916
    600     0.225417     0.328101      347.257  0.000120702    0.0120262      347.822      355.379
    700      15.0278       26.457      13346.1    0.0245637      2.04453      13389.7      14410.9
    800      306.177      635.895       192379      1.13994      83.8742       193407       234689
    900      2624.47      6504.87  1.37378e+06      18.7093      1255.98  1.38418e+06  2.07623e+06
   1000      11921.1        35860  5.83148e+06      145.684       9077.5  5.88849e+06  1.19696e+07
   1100      34541.1       127150  1.69572e+07      666.015      38871.5  1.71585e+07   5.0508e+07
   1200      73961.4       331698  3.78118e+07      2097.65       115374  3.83349e+07  1.68596e+08
   1300          ***          ***          ***          ***          ***          ***  4.69818e+08
   1400          ***          ***          ***          ***          ***          ***  1.13587e+09
   1500          ***          ***          ***          ***          ***          ***  2.45088e+09
   1600          ***          ***          ***          ***          ***          ***  4.82073e+09
   1700          ***          ***          ***          ***          ***          ***  8.78505e+09
   1800          ***          ***          ***          ***          ***          ***  1.50208e+10
   1900          ***          ***          ***          ***          ***          ***  2.43379e+10
   2000          ***          ***          ***          ***          ***          ***   3.7668e+10

   Pressure = 100 atm

   T(K)       W1->W2        W1->R       W1->P1       W1->P2       W1->P3         W1->      Capture
    298  3.18361e-12  8.11357e-15  2.03866e-09  2.85707e-21   1.6819e-18  2.04185e-09   2.0746e-09
    300  4.22055e-12  1.22306e-14  2.86263e-09  4.44089e-21  2.53275e-18  2.86686e-09  2.90622e-09
    400  2.11879e-07   5.8677e-08  0.000940487  1.23728e-13  2.58751e-11  0.000940757   0.00094279
    500  0.000661979  0.000665896      2.04364  8.26462e-09   1.0258e-06      2.04497      2.04916
    600     0.252342     0.355082      353.506  2.08856e-05   0.00183484      354.115      355.379
    700      20.0694      32.1611      14204.7   0.00685442     0.472838      14257.4      14410.9
    800      537.166      934.175       225571     0.551886      32.0646       227075       234689
    900      6495.27      12281.9  1.88519e+06       15.903       815.35   1.9048e+06  2.07623e+06
   1000      42746.9      89676.3  9.78219e+06      210.728      9817.89  9.92464e+06  1.19696e+07
   1100       175234       417424  3.50997e+07      1537.95      66248.6  3.57601e+07   5.0508e+07
   1200       500662  1.37765e+06  9.46208e+07      7113.81       286249  9.67925e+07  1.68596e+08
   1300  1.09772e+06  3.51364e+06  2.05358e+08      23364.6       884517  2.10877e+08  4.69818e+08
   1400  1.99445e+06  7.40962e+06  3.79446e+08        59633  2.13655e+06  3.91047e+08  1.13587e+09
   1500          ***          ***          ***          ***          ***          ***  2.45088e+09
   1600          ***          ***          ***          ***          ***          ***  4.82073e+09
   1700          ***          ***          ***          ***          ***          ***  8.78505e+09
   1800          ***          ***          ***          ***          ***          ***  1.50208e+10
   1900          ***          ***          ***          ***          ***          ***  2.43379e+10
   2000          ***          ***          ***          ***          ***          ***   3.7668e+10

   Pressure = 1000 atm

   T(K)       W1->W2        W1->R       W1->P1       W1->P2       W1->P3         W1->      Capture
    298  3.18362e-12  8.11446e-15  2.03867e-09  2.85884e-22  1.68234e-19  2.04186e-09   2.0746e-09
    300  4.22055e-12   1.2232e-14  2.86264e-09  4.44378e-22  2.53346e-19  2.86687e-09  2.90622e-09
    400  2.11929e-07   5.8712e-08  0.000940531   1.2444e-14  2.59652e-12  0.000940801   0.00094279
    500  0.000664054  0.000667674      2.04439  8.50642e-10  1.04604e-07      2.04572      2.04916
    600      0.25619     0.358634      354.232  2.30691e-06  0.000197265      354.847      355.379
    700      21.1043       33.165      14327.8  0.000883586    0.0575267      14382.2      14410.9
    800      611.419       1010.5       232029    0.0920427      4.85176       233656       234689
    900      8523.47      14528.3  2.02902e+06      3.76961       168.42  2.05224e+06  2.07623e+06
   1000        69266       121859  1.14352e+07      75.8405      2973.22  1.16293e+07  1.19696e+07
   1100       370076       680254  4.63302e+07      867.146      30590.1   4.7412e+07   5.0508e+07
   1200  1.40989e+06    2.757e+06  1.44859e+08      6256.25       202118  1.49234e+08  1.68596e+08
   1300   4.0766e+06  8.63988e+06  3.67521e+08      30939.8       926682  3.81195e+08  4.69818e+08
   1400  9.44108e+06  2.20124e+07  7.87201e+08       112575  3.15414e+06  8.21921e+08  1.13587e+09
   1500  1.83717e+07  4.75458e+07  1.47185e+09       320648   8.4645e+06  1.54656e+09  2.45088e+09
   1600  3.12913e+07  9.01514e+07  2.47101e+09       753816   1.8863e+07  2.61207e+09  4.82073e+09
   1700  4.81927e+07  1.54305e+08  3.81145e+09  1.52705e+06  3.64149e+07  4.05189e+09  8.78505e+09
   1800          ***          ***          ***          ***          ***          ***  1.50208e+10
   1900          ***          ***          ***          ***          ***          ***  2.43379e+10
   2000          ***          ***          ***          ***          ***          ***   3.7668e+10

   Pressure = 0.01 atm

   T(K)       W2->W1        W2->R       W2->P1       W2->P2       W2->P3         W2->      Capture
    298  1.93807e-14  6.55605e-16  3.92969e-17   8.2731e-15  1.42819e-10  1.42848e-10  1.45225e-10
    300  2.64293e-14  9.94919e-16  5.94325e-17  1.22946e-14  2.03001e-10   2.0304e-10  2.06552e-10
    400  2.78595e-09  4.75428e-09  2.96169e-10  2.86948e-08  0.000100099  0.000100136  0.000113215
    500  4.60543e-06  3.40808e-05  2.40366e-06  0.000142705     0.228032     0.228216     0.348907
    600   0.00056634   0.00880583  0.000682553    0.0295583      30.3539      30.3935      78.5007
    700     0.012506     0.331784    0.0274486     0.957134        740.6      741.929      3904.28
    800    0.0910448      3.75536     0.323878       9.6703      6122.88      6136.72      75024.1
    900     0.328262      19.6281      1.73492      46.1542      25064.4      25132.3       761399
   1000          ***       63.058      7.81704      137.404      65887.4      66094.3   4.9296e+06
   1100          ***          ***          ***          ***          ***          ***   2.2979e+07
   1200          ***          ***          ***          ***          ***          ***  8.36331e+07
   1300          ***          ***          ***          ***          ***          ***  2.51439e+08
   1400          ***          ***          ***          ***          ***          ***   6.5019e+08
   1500          ***          ***          ***          ***          ***          ***  1.48972e+09
   1600          ***          ***          ***          ***          ***          ***  3.09264e+09
   1700          ***          ***          ***          ***          ***          ***  5.91756e+09
   1800          ***          ***          ***          ***          ***          ***  1.05764e+10
   1900          ***          ***          ***          ***          ***          ***   1.7844e+10
   2000          ***          ***          ***          ***          ***          ***  2.86601e+10

   Pressure = 0.1 atm

   T(K)       W2->W1        W2->R       W2->P1       W2->P2       W2->P3         W2->      Capture
    298  1.94692e-14  9.26752e-16  7.64354e-18    9.527e-15  1.44844e-10  1.44874e-10  1.45225e-10
    300  2.65631e-14  1.41637e-15  1.18061e-17  1.42155e-14  2.06027e-10  2.06069e-10  2.06552e-10
    400  3.54222e-09  1.02746e-08  1.77605e-10  4.41403e-08  0.000110835  0.000110893  0.000113215
    500  1.17224e-05    0.0001169  3.65991e-06  0.000322802     0.311162     0.311617     0.348907
    600   0.00278381     0.046199   0.00211447    0.0990267      55.2669       55.417      78.5007
    700     0.104148      2.50176     0.146374      4.56768      1825.81      1833.13      3904.28
    800      1.13873      38.0455      2.61982      62.1414      19899.8      20003.8      75024.1
    900      5.52713      249.014      19.1083      374.186       102164       102812       761399
   1000      16.1841      935.321      77.0305      1315.42       317704       320048   4.9296e+06
   1100          ***          ***          ***          ***          ***          ***   2.2979e+07
   1200          ***          ***          ***          ***          ***          ***  8.36331e+07
   1300          ***          ***          ***          ***          ***          ***  2.51439e+08
   1400          ***          ***          ***          ***          ***          ***   6.5019e+08
   1500          ***          ***          ***          ***          ***          ***  1.48972e+09
   1600          ***          ***          ***          ***          ***          ***  3.09264e+09
   1700          ***          ***          ***          ***          ***          ***  5.91756e+09
   1800          ***          ***          ***          ***          ***          ***  1.05764e+10
   1900          ***          ***          ***          ***          ***          ***   1.7844e+10
   2000          ***          ***          ***          ***          ***          ***  2.86601e+10

   Pressure = 1 atm

   T(K)       W2->W1        W2->R       W2->P1       W2->P2       W2->P3         W2->      Capture
    298  1.94843e-14  9.78504e-16  9.24299e-19  9.71732e-15  1.45086e-10  1.45116e-10  1.45225e-10
    300  2.65864e-14  1.49793e-15  1.44044e-18  1.45104e-14  2.06391e-10  2.06433e-10  2.06552e-10
    400  3.90844e-09  1.25424e-08  4.22799e-11    4.879e-08  0.000112967  0.000113032  0.000113215
    500  2.03558e-05  0.000187544  1.99813e-06  0.000432578     0.342122     0.342765     0.348907
    600   0.00846926     0.105958   0.00246844     0.177855      72.0244      72.3192      78.5007
    700     0.537442      8.37274     0.324272      11.5019      3046.13      3066.86      3904.28
    800       9.2977       181.84      9.84578      218.697      43862.3      44281.9      75024.1
    900      65.2534      1620.29      109.694      1774.27       293843       297413       761399
   1000      249.221      7758.53       608.23      7919.89  1.14051e+06  1.15705e+06   4.9296e+06
   1100      646.857      24369.3      2102.84      23536.4  3.04274e+06   3.0934e+06   2.2979e+07
   1200          ***        57846      9014.07      53368.6  6.32355e+06  6.44138e+06  8.36331e+07
   1300          ***          ***          ***          ***          ***          ***  2.51439e+08
   1400          ***          ***          ***          ***          ***          ***   6.5019e+08
   1500          ***          ***          ***          ***          ***          ***  1.48972e+09
   1600          ***          ***          ***          ***          ***          ***  3.09264e+09
   1700          ***          ***          ***          ***          ***          ***  5.91756e+09
   1800          ***          ***          ***          ***          ***          ***  1.05764e+10
   1900          ***          ***          ***          ***          ***          ***   1.7844e+10
   2000          ***          ***          ***          ***          ***          ***  2.86601e+10

   Pressure = 10 atm

   T(K)       W2->W1        W2->R       W2->P1       W2->P2       W2->P3         W2->      Capture
    298   1.9486e-14  9.84457e-16  9.51189e-20  9.73799e-15  1.45111e-10  1.45141e-10  1.45225e-10
    300  2.65891e-14  1.50735e-15  1.48485e-19  1.45425e-14  2.06428e-10  2.06471e-10  2.06552e-10
    400  3.98435e-09  1.29281e-08  5.33821e-12  4.94786e-08  0.000113232  0.000113298  0.000113215
    500  2.41728e-05   0.00020897  4.00173e-07  0.000459951     0.347922     0.348615     0.348907
    600    0.0137029     0.139427  0.000914955     0.213127      77.2998      77.6669      78.5007
    700      1.30766      14.1993     0.227982      16.9272      3695.24       3727.9      3904.28
    800      35.2057       419.98      12.5964      421.796        64616      65505.6      75024.1
    900      377.355      5174.51      239.025       4608.2       550258       560657       761399
   1000       2061.2      33482.4      2075.45      27334.1  2.72857e+06  2.79352e+06   4.9296e+06
   1100      6987.76       134963      10177.9       103195  9.01443e+06  9.26976e+06   2.2979e+07
   1200      17179.9       387422      33273.2       281391  2.21641e+07  2.28834e+07  8.36331e+07
   1300          ***       877018       176511       610250   4.4224e+07  4.58262e+07  2.51439e+08
   1400          ***          ***          ***          ***          ***          ***   6.5019e+08
   1500          ***          ***          ***          ***          ***          ***  1.48972e+09
   1600          ***          ***          ***          ***          ***          ***  3.09264e+09
   1700          ***          ***          ***          ***          ***          ***  5.91756e+09
   1800          ***          ***          ***          ***          ***          ***  1.05764e+10
   1900          ***          ***          ***          ***          ***          ***   1.7844e+10
   2000          ***          ***          ***          ***          ***          ***  2.86601e+10

   Pressure = 100 atm

   T(K)       W2->W1        W2->R       W2->P1       W2->P2       W2->P3         W2->      Capture
    298  1.94862e-14  9.85063e-16  9.54155e-21  9.74008e-15  1.45113e-10  1.45143e-10  1.45225e-10
    300  2.65894e-14  1.50831e-15  1.48977e-20  1.45458e-14  2.06432e-10  2.06475e-10  2.06552e-10
    400  3.99352e-09  1.29713e-08  5.52347e-13  4.95531e-08   0.00011326  0.000113326  0.000113215
    500  2.48591e-05  0.000212074  4.66961e-08  0.000463612     0.348617     0.349318     0.348907
    600    0.0153396     0.146753   0.00013973     0.219965      78.1485      78.5307      78.5007
    700      1.74635      16.2787     0.052499      18.5954      3851.58      3888.25      3904.28
    800      61.7634        560.2      4.76241      523.178      72438.8      73588.7      75024.1
    900      933.612      8559.34      152.777      6875.09       701764       718285       761399
   1000      7379.17      71650.1      2217.54      51394.1  4.16247e+06  4.29511e+06   4.9296e+06
   1100      35268.3       376873      17338.2       248143  1.68513e+07  1.75289e+07   2.2979e+07
   1200       114946  1.37984e+06        83811       850551  5.04276e+07  5.28567e+07  8.36331e+07
   1300       282963  3.82454e+06       281493  2.23799e+06  1.19241e+08  1.25868e+08  2.51439e+08
   1400       570583  8.59689e+06       723006  4.82302e+06  2.35749e+08  2.50462e+08   6.5019e+08
   1500          ***  1.66013e+07  4.52099e+06  8.95851e+06  4.07747e+08  4.35733e+08  1.48972e+09
   1600          ***          ***          ***          ***          ***          ***  3.09264e+09
   1700          ***          ***          ***          ***          ***          ***  5.91756e+09
   1800          ***          ***          ***          ***          ***          ***  1.05764e+10
   1900          ***          ***          ***          ***          ***          ***   1.7844e+10
   2000          ***          ***          ***          ***          ***          ***  2.86601e+10

   Pressure = 1000 atm

   T(K)       W2->W1        W2->R       W2->P1       W2->P2       W2->P3         W2->      Capture
    298  1.94862e-14  9.85124e-16  9.54455e-22  9.74028e-15  1.45113e-10  1.45144e-10  1.45225e-10
    300  2.65894e-14  1.50841e-15  1.49026e-21  1.45461e-14  2.06432e-10  2.06475e-10  2.06552e-10
    400  3.99446e-09  1.29757e-08  5.54378e-14  4.95606e-08  0.000113262  0.000113329  0.000113215
    500   2.4937e-05  0.000212406  4.76326e-09  0.000463998     0.348689      0.34939     0.348907
    600    0.0155735     0.147655   1.5019e-05     0.220775      78.2433      78.6274      78.5007
    700       1.8364       16.608   0.00637006      18.8426      3872.42      3909.71      3904.28
    800      70.3009      591.428     0.715067      543.821      73806.5      75012.8      75024.1
    900      1225.11       9677.4      31.1067      7548.22       739009       757491       761399
   1000      11954.9      90739.7      658.571      62092.2  4.67715e+06   4.8426e+06   4.9296e+06
   1100      74418.7       559205      7851.91       344571  2.09893e+07  2.19754e+07   2.2979e+07
   1200       322772  2.47682e+06      58427.8  1.40288e+06  7.19227e+07  7.61836e+07  8.36331e+07
   1300  1.04362e+06  8.39674e+06       294429  4.44362e+06  1.98028e+08  2.12207e+08  2.51439e+08
   1400  2.66557e+06  2.28853e+07  1.07893e+06  1.14609e+07   4.5556e+08  4.93651e+08   6.5019e+08
   1500  5.66009e+06  5.22634e+07  3.06489e+06  2.50128e+07  9.04918e+08  9.90919e+08  1.48972e+09
   1600   1.0434e+07  1.03612e+08  7.13426e+06  4.77484e+07  1.59709e+09  1.76602e+09  3.09264e+09
   1700  1.72811e+07  1.83641e+08  1.42416e+07  8.19645e+07  2.56561e+09  2.86274e+09  5.91756e+09
   1800          ***  3.02058e+08   1.1758e+08  1.29435e+08  3.82716e+09  4.30397e+09  1.05764e+10
   1900          ***          ***          ***          ***          ***          ***   1.7844e+10
   2000          ***          ***          ***          ***          ***          ***  2.86601e+10

   Pressure = 0.01 atm

   T(K)        R->W1        R->W2        R->P1        R->P2        R->P3          R->      Capture
    298  1.39203e-14  3.38188e-13  1.17054e-14  3.20212e-16  1.69527e-13  5.33662e-13  5.35107e-13
    300  1.42935e-14  3.43845e-13  1.23448e-14  3.38392e-16  1.76984e-13  5.47806e-13  5.49292e-13
    400  3.09874e-14  5.26724e-13  9.16396e-14   2.8992e-15  9.06215e-13  1.55847e-12  1.56341e-12
    500   3.2368e-14  4.59134e-13  3.05446e-13  1.14825e-14  2.38207e-12   3.1905e-12  3.20518e-12
    600  2.22882e-14  2.84216e-13  6.81567e-13  3.03756e-14  4.42396e-12  5.44241e-12  5.48133e-12
    700  1.19267e-14  1.41855e-13  1.22516e-12  6.38887e-14   6.8409e-12  8.28374e-12  8.37374e-12
    800  5.50482e-15  6.19731e-14  1.93764e-12  1.16281e-13  9.54976e-12  1.16712e-11  1.18552e-11
    900  2.35881e-15  2.52405e-14  2.81841e-12  1.91467e-13  1.25189e-11  1.55563e-11   1.5896e-11
   1000          ***  1.00814e-14   3.8646e-12   2.9274e-13   1.5723e-11  1.98904e-11  2.04663e-11
   1100          ***          ***  5.06681e-12  4.22651e-13  1.91371e-11  2.46265e-11  2.55387e-11
   1200          ***          ***  6.41834e-12  5.82969e-13  2.27198e-11  2.97211e-11  3.10868e-11
   1300          ***          ***  7.90957e-12  7.74826e-13  2.64505e-11  3.51349e-11  3.70877e-11
   1400          ***          ***  9.53084e-12  9.98761e-13  3.03031e-11  4.08327e-11  4.35199e-11
   1500          ***          ***  1.12727e-11  1.25484e-12  3.42562e-11  4.67837e-11  5.03647e-11
   1600          ***          ***  1.31262e-11  1.54278e-12  3.82922e-11  5.29611e-11  5.76032e-11
   1700          ***          ***  1.50828e-11  1.86202e-12  4.23969e-11  5.93417e-11  6.52218e-11
   1800          ***          ***  1.71347e-11  2.21178e-12  4.65589e-11  6.59054e-11  7.32034e-11
   1900          ***          ***  1.92747e-11  2.59119e-12  5.07691e-11   7.2635e-11  8.15376e-11
   2000          ***          ***  2.14961e-11  2.99927e-12  5.50203e-11  7.95157e-11  9.02091e-11

   Pressure = 0.1 atm

   T(K)        R->W1        R->W2        R->P1        R->P2        R->P3          R->      Capture
    298  2.31227e-14  4.78057e-13  2.49857e-15    6.715e-17  3.00148e-14   5.3376e-13  5.35107e-13
    300  2.39637e-14  4.89499e-13  2.67001e-15  7.19363e-17  3.17064e-14  5.47911e-13  5.49292e-13
    400  8.57705e-14  1.13832e-12   3.6836e-14  1.16909e-15  2.97318e-13  1.55941e-12  1.56341e-12
    500  1.46969e-13  1.57488e-12  1.90808e-13  7.23455e-15  1.27346e-12  3.19336e-12  3.20518e-12
    600  1.55186e-13  1.49128e-12  5.48631e-13  2.45641e-14  3.22736e-12  5.44701e-12  5.48133e-12
    700  1.18045e-13  1.07057e-12  1.11902e-12  5.83631e-14  5.92278e-12  8.28878e-12  8.37374e-12
    800   7.2062e-14  6.30961e-13  1.87107e-12  1.12094e-13  8.98935e-12  1.16755e-11  1.18552e-11
    900  3.83852e-14  3.26312e-13   2.7824e-12  1.88693e-13  1.22239e-11  1.55597e-11   1.5896e-11
   1000  1.91467e-14  1.57234e-13  3.84547e-12  2.91021e-13  1.55799e-11  1.98928e-11  2.04663e-11
   1100          ***          ***  5.06684e-12  4.21938e-13  1.91391e-11  2.46279e-11  2.55387e-11
   1200          ***          ***  6.41836e-12  5.82511e-13  2.27212e-11  2.97221e-11  3.10868e-11
   1300          ***          ***  7.90959e-12  7.74533e-13  2.64514e-11  3.51355e-11  3.70877e-11
   1400          ***          ***  9.53085e-12  9.98573e-13  3.03037e-11  4.08331e-11  4.35199e-11
   1500          ***          ***  1.12727e-11  1.25472e-12  3.42566e-11   4.6784e-11  5.03647e-11
   1600          ***          ***  1.31262e-11  1.54271e-12  3.82925e-11  5.29614e-11  5.76032e-11
   1700          ***          ***  1.50828e-11  1.86197e-12  4.23971e-11  5.93419e-11  6.52218e-11
   1800          ***          ***  1.71347e-11  2.21175e-12   4.6559e-11  6.59055e-11  7.32034e-11
   1900          ***          ***  1.92747e-11  2.59117e-12  5.07692e-11  7.26351e-11  8.15376e-11
   2000          ***          ***  2.14961e-11  2.99926e-12  5.50204e-11  7.95158e-11  9.02091e-11

   Pressure = 1 atm

   T(K)        R->W1        R->W2        R->P1        R->P2        R->P3          R->      Capture
    298  2.53173e-14  5.04753e-13  3.03255e-16   8.0973e-18  3.40614e-15  5.33788e-13  5.35107e-13
    300   2.6307e-14  5.17685e-13  3.26012e-16  8.72697e-18   3.6138e-15  5.47941e-13  5.49292e-13
    400  1.15768e-13  1.38957e-12  6.83823e-15  2.17227e-16  4.76701e-14  1.56006e-12  1.56341e-12
    500  2.78631e-13  2.52659e-12  5.91765e-14  2.26651e-15  3.30916e-13  3.19758e-12  3.20518e-12
    600  4.39501e-13  3.42031e-12  2.64435e-13  1.19881e-14  1.32313e-12  5.45937e-12  5.48133e-12
    700  4.98063e-13  3.58349e-12   7.3922e-13  3.88881e-14  3.45051e-12  8.31017e-12  8.37374e-12
    800  4.36053e-13  3.01988e-12  1.50734e-12  9.06022e-14  6.64762e-12  1.17015e-11  1.18552e-11
    900  3.15445e-13   2.1397e-12   2.5056e-12  1.69918e-13  1.04538e-11  1.55845e-11   1.5896e-11
   1000  2.01723e-13  1.34072e-12  3.66314e-12  2.76946e-13  1.44306e-11  1.99131e-11  2.04663e-11
   1100  1.20476e-13  7.81415e-13  4.94659e-12  4.11949e-13  1.83829e-11  2.46434e-11  2.55387e-11
   1200          ***  4.39088e-13  6.41795e-12  5.76022e-13  2.22996e-11  2.97328e-11  3.10868e-11
   1300          ***          ***  7.90977e-12  7.72562e-13  2.64582e-11  3.51406e-11  3.70877e-11
   1400          ***          ***  9.53101e-12  9.97224e-13  3.03086e-11  4.08368e-11  4.35199e-11
   1500          ***          ***  1.12728e-11   1.2538e-12  3.42601e-11  4.67867e-11  5.03647e-11
   1600          ***          ***  1.31263e-11  1.54208e-12  3.82949e-11  5.29633e-11  5.76032e-11
   1700          ***          ***  1.50829e-11  1.86154e-12  4.23989e-11  5.93433e-11  6.52218e-11
   1800          ***          ***  1.71348e-11  2.21145e-12  4.65603e-11  6.59065e-11  7.32034e-11
   1900          ***          ***  1.92748e-11  2.59096e-12  5.07701e-11  7.26358e-11  8.15376e-11
   2000          ***          ***  2.14962e-11  2.99911e-12   5.5021e-11  7.95163e-11  9.02091e-11

   Pressure = 10 atm

   T(K)        R->W1        R->W2        R->P1        R->P2        R->P3          R->      Capture
    298  2.55894e-14  5.07824e-13  3.11736e-17   8.3129e-19  3.46275e-16  5.33791e-13  5.35107e-13
    300  2.65994e-14  5.20943e-13  3.35509e-17  8.96926e-19  3.67646e-16  5.47945e-13  5.49292e-13
    400  1.21813e-13   1.4323e-12   7.9535e-16  2.52157e-17  5.28006e-15  1.56021e-12  1.56341e-12
    500  3.28727e-13  2.81524e-12  9.13924e-15   3.5012e-16  4.60728e-14  3.19953e-12  3.20518e-12
    600  6.43816e-13  4.50067e-12  6.04956e-14  2.75445e-15  2.62644e-13  5.47038e-12  5.48133e-12
    700  9.85327e-13  6.07731e-12  2.53119e-13   1.3403e-14  1.01495e-12  8.34411e-12  8.37374e-12
    800  1.21445e-12  6.97607e-12   7.3115e-13  4.41775e-14  2.80292e-12  1.17688e-11  1.18552e-11
    900  1.23638e-12  6.84495e-12  1.58762e-12  1.07924e-13  5.90395e-12  1.56808e-11   1.5896e-11
   1000  1.07689e-12  5.83894e-12  2.79117e-12   2.1123e-13  1.01036e-11  2.00219e-11  2.04663e-11
   1100  8.38117e-13  4.46306e-12  4.23201e-12  3.52813e-13  1.48612e-11  2.47472e-11  2.55387e-11
   1200  6.06082e-13  3.16327e-12  5.81526e-12  5.28262e-13  1.97089e-11  2.98218e-11  3.10868e-11
   1300          ***  2.13872e-12  7.90289e-12  7.34402e-13  2.44309e-11  3.52097e-11  3.70877e-11
   1400          ***          ***  9.53224e-12  9.89908e-13  3.03373e-11  4.08595e-11  4.35199e-11
   1500          ***          ***  1.12739e-11  1.24837e-12  3.42822e-11  4.68045e-11  5.03647e-11
   1600          ***          ***  1.31272e-11  1.53809e-12  3.83117e-11  5.29771e-11  5.76032e-11
   1700          ***          ***  1.50837e-11  1.85862e-12  4.24115e-11  5.93538e-11  6.52218e-11
   1800          ***          ***  1.71355e-11  2.20933e-12  4.65698e-11  6.59146e-11  7.32034e-11
   1900          ***          ***  1.92753e-11  2.58941e-12  5.07773e-11   7.2642e-11  8.15376e-11
   2000          ***          ***  2.14967e-11  2.99798e-12  5.50264e-11  7.95211e-11  9.02091e-11

   Pressure = 100 atm

   T(K)        R->W1        R->W2        R->P1        R->P2        R->P3          R->      Capture
    298  2.56174e-14  5.08136e-13  3.12657e-18   8.3362e-20  3.46872e-17  5.33792e-13  5.35107e-13
    300  2.66296e-14  5.21275e-13  3.36544e-18  8.99553e-20  3.68309e-17  5.47945e-13  5.49292e-13
    400  1.22528e-13  1.43709e-12  8.12033e-17  2.57312e-18  5.34969e-16  1.56023e-12  1.56341e-12
    500  3.36884e-13  2.85706e-12  9.98183e-16  3.81984e-17  4.89746e-15  3.19988e-12  3.20518e-12
    600  6.96761e-13  4.73714e-12  7.74103e-15  3.52185e-16  3.16528e-14  5.47365e-12  5.48133e-12
    700  1.19777e-12  6.96731e-12  4.17553e-14  2.21289e-15  1.52415e-13  8.36146e-12  8.37374e-12
    800  1.78418e-12   9.3053e-12  1.65039e-13  9.99451e-15  5.62413e-13  1.18269e-11  1.18552e-11
    900  2.33555e-12  1.13243e-11  4.96642e-13  3.38257e-14  1.62587e-12  1.58162e-11   1.5896e-11
   1000   2.7024e-12  1.25122e-11  1.17937e-12  8.93419e-14  3.77442e-12  2.02578e-11  2.04663e-11
   1100  2.79288e-12  1.25527e-11  2.29565e-12  1.91781e-13  7.24195e-12  2.50749e-11  2.55387e-11
   1200  2.62694e-12  1.15412e-11  3.81565e-12  3.48342e-13  1.18728e-11   3.0205e-11  3.10868e-11
   1300  2.29859e-12  9.88661e-12  5.63582e-12  5.56442e-13  1.72313e-11  3.56088e-11  3.70877e-11
   1400  1.90691e-12  8.02993e-12  7.64786e-12  8.08478e-13  2.28714e-11  4.12646e-11  4.35199e-11
   1500          ***  6.29463e-12  1.12153e-11  1.09688e-12   2.8489e-11  4.71261e-11  5.03647e-11
   1600          ***          ***  1.31334e-11  1.52006e-12  3.83936e-11  5.30471e-11  5.76032e-11
   1700          ***          ***  1.50893e-11  1.84417e-12   4.2479e-11  5.94125e-11  6.52218e-11
   1800          ***          ***  1.71405e-11  2.19789e-12  4.66246e-11   6.5963e-11  7.32034e-11
   1900          ***          ***  1.92798e-11  2.58044e-12  5.08214e-11  7.26816e-11  8.15376e-11
   2000          ***          ***  2.15006e-11  2.99097e-12  5.50617e-11  7.95532e-11  9.02091e-11

   Pressure = 1000 atm

   T(K)        R->W1        R->W2        R->P1        R->P2        R->P3          R->      Capture
    298  2.56202e-14  5.08168e-13   3.1275e-19  8.33855e-21  3.46932e-18  5.33792e-13  5.35107e-13
    300  2.66326e-14  5.21309e-13  3.36649e-19  8.99818e-21  3.68376e-18  5.47945e-13  5.49292e-13
    400  1.22601e-13  1.43757e-12  8.13819e-18  2.57862e-19  5.35699e-17  1.56023e-12  1.56341e-12
    500  3.37784e-13  2.86154e-12  1.00902e-16   3.8605e-18  4.93272e-16  3.19992e-12  3.20518e-12
    600  7.03729e-13  4.76628e-12  8.04614e-16  3.65932e-17  3.25359e-15   5.4741e-12  5.48133e-12
    700  1.23515e-12  7.10822e-12  4.63896e-15  2.45837e-16  1.65101e-14  8.36477e-12  8.37374e-12
    800  1.92994e-12  9.82402e-12  2.07161e-14  1.25609e-15  6.75141e-14  1.18435e-11  1.18552e-11
    900  2.76279e-12  1.28036e-11  7.47063e-14  5.10357e-15  2.29169e-13  1.58754e-11   1.5896e-11
   1000  3.67308e-12   1.5847e-11  2.22926e-13  1.69588e-14  6.57097e-13  2.04171e-11  2.04663e-11
   1100   4.5587e-12  1.86374e-11  5.59434e-13  4.69813e-14  1.60872e-12  2.54112e-11  2.55387e-11
   1200  5.29418e-12  2.07846e-11  1.19857e-12  1.10311e-13  3.39618e-12  3.07838e-11  3.10868e-11
   1300   5.7746e-12  2.19597e-11  2.23248e-12  2.23414e-13   6.2621e-12  3.64523e-11  3.70877e-11
   1400  5.95506e-12  2.20375e-11  3.69343e-12  3.98253e-13  1.02582e-11  4.23424e-11  4.35199e-11
   1500  5.85529e-12  2.11283e-11  5.55026e-12  6.38603e-13  1.52292e-11  4.84017e-11  5.03647e-11
   1600  5.53553e-12  1.94933e-11  7.73287e-12  9.40761e-13     2.09e-11  5.46024e-11  5.76032e-11
   1700  5.06738e-12  1.74254e-11  1.01612e-11  1.29695e-12  2.69833e-11  6.09342e-11  6.52218e-11
   1800          ***  1.53658e-11  1.67452e-11  1.69618e-12  3.31639e-11  6.72291e-11  7.32034e-11
   1900          ***          ***  1.93033e-11    2.546e-12  5.10018e-11   7.2851e-11  8.15376e-11
   2000          ***          ***  2.15227e-11  2.96149e-12  5.52194e-11  7.97035e-11  9.02091e-11

   Pressure = 0.01 atm

   T(K)       P1->W1       P1->W2        P1->R       P1->P2       P1->P3         P1->      Capture
    298  1.91366e-19  6.20961e-25  3.58571e-25  5.78642e-28  2.72684e-25  1.91367e-19  1.97707e-19
    300   2.0995e-19  7.13917e-25  4.29076e-25  6.99844e-28  3.25657e-25  2.09952e-19  2.17214e-19
    400  6.61819e-18   1.3393e-22  3.74039e-22  9.48273e-25  2.67991e-22  6.61897e-18  8.03316e-18
    500   4.4943e-17  2.51334e-21  2.37055e-20  8.36655e-23  1.60242e-20  4.49853e-17  8.04047e-17
    600  1.23405e-16  1.29455e-20  4.00337e-19  1.87305e-21  2.54234e-19  1.24075e-16  4.08894e-16
    700  1.89922e-16  3.06375e-20  3.19285e-18  1.91915e-20  1.92491e-18   1.9509e-16  1.39338e-15
    800  2.00728e-16  4.42806e-20  1.59597e-17  1.19716e-19  9.25992e-18  2.26112e-16  3.66606e-15
    900   1.6713e-16  4.68071e-20  5.82948e-17   5.3062e-19  3.28889e-17  2.58891e-16  8.07255e-15
   1000          ***   5.5097e-20  1.70377e-16  1.83385e-18  9.40364e-17  2.66302e-16  1.56316e-14
   1100          ***          ***  4.21685e-16  5.24927e-18  2.28375e-16  6.55309e-16  2.74901e-14
   1200          ***          ***   9.1904e-16   1.2976e-17  4.88786e-16   1.4208e-15  4.48822e-14
   1300          ***          ***    1.812e-15  2.85419e-17  9.46654e-16   2.7872e-15  6.90958e-14
   1400          ***          ***  3.29595e-15  5.71129e-17  1.69119e-15  5.04426e-15  1.01446e-13
   1500          ***          ***  5.61261e-15  1.05724e-16  2.82771e-15  8.54605e-15  1.43255e-13
   1600          ***          ***  9.04848e-15  1.83413e-16  4.47495e-15  1.37069e-14  1.95842e-13
   1700          ***          ***  1.39316e-14   3.0126e-16  6.76202e-15  2.09949e-14  2.60505e-13
   1800          ***          ***  2.06273e-14  4.72328e-16  9.82523e-15  3.09248e-14  3.38525e-13
   1900          ***          ***   2.9533e-14  7.11546e-16  1.38052e-14  4.40498e-14  4.31151e-13
   2000          ***          ***  4.10737e-14  1.03553e-15  1.88444e-14  6.09537e-14  5.39606e-13

   Pressure = 0.1 atm

   T(K)       P1->W1       P1->W2        P1->R       P1->P2       P1->P3         P1->      Capture
    298  1.96442e-19  1.20782e-25  7.65388e-26  4.21201e-29  1.32671e-26  1.96443e-19  1.97707e-19
    300  2.15782e-19  1.41817e-25  9.28029e-26  5.24922e-29  1.63211e-26  2.15783e-19  2.17214e-19
    400  7.71968e-18  8.03134e-23  1.50351e-22    2.411e-25  4.77471e-23  7.71996e-18  8.03316e-18
    500  6.75499e-17   3.8267e-21  1.48085e-20  4.35128e-23  6.46463e-21  6.75751e-17  8.04047e-17
    600  2.53801e-16  4.00957e-20  3.22253e-19  1.40826e-21  1.64095e-19  2.54328e-16  4.08894e-16
    700  5.32697e-16  1.63352e-19  2.91623e-18  1.71039e-20  1.58715e-18  5.37381e-16  1.39338e-15
    800  7.40527e-16  3.59015e-19  1.54114e-17  1.14549e-19  8.56256e-18  7.64974e-16  3.66606e-15
    900  7.75581e-16  5.23175e-19  5.75498e-17  5.21875e-19  3.19177e-17  8.66094e-16  8.07255e-15
   1000  6.79046e-16   5.8455e-19  1.69534e-16  1.82205e-18   9.2958e-17  9.43945e-16  1.56316e-14
   1100          ***          ***  4.21687e-16  5.24171e-18  2.28407e-16  6.55336e-16  2.74901e-14
   1200          ***          ***  9.19043e-16  1.29672e-17  4.88827e-16  1.42084e-15  4.48822e-14
   1300          ***          ***  1.81201e-15  2.85326e-17  9.46701e-16  2.78724e-15  6.90958e-14
   1400          ***          ***  3.29596e-15  5.71036e-17  1.69124e-15   5.0443e-15  1.01446e-13
   1500          ***          ***  5.61262e-15  1.05715e-16  2.82777e-15   8.5461e-15  1.43255e-13
   1600          ***          ***  9.04849e-15  1.83405e-16  4.47501e-15  1.37069e-14  1.95842e-13
   1700          ***          ***  1.39316e-14  3.01252e-16  6.76206e-15  2.09949e-14  2.60505e-13
   1800          ***          ***  2.06273e-14  4.72322e-16  9.82527e-15  3.09249e-14  3.38525e-13
   1900          ***          ***  2.95331e-14   7.1154e-16  1.38053e-14  4.40499e-14  4.31151e-13
   2000          ***          ***  4.10737e-14  1.03552e-15  1.88445e-14  6.09537e-14  5.39606e-13

   Pressure = 1 atm

   T(K)       P1->W1       P1->W2        P1->R       P1->P2       P1->P3         P1->      Capture
    298  1.97101e-19  1.46056e-26   9.2896e-27  9.21232e-31  2.38357e-28  1.97101e-19  1.97707e-19
    300  2.16546e-19  1.73028e-26  1.13314e-26  1.17259e-30  2.98659e-28  2.16546e-19  2.17214e-19
    400  7.97737e-18  1.91165e-23  2.79111e-23  1.67138e-26  2.49582e-24  7.97742e-18  8.03316e-18
    500  7.77507e-17  2.08916e-21  4.59265e-21  8.03341e-24  9.00824e-22  7.77583e-17  8.04047e-17
    600  3.60278e-16  4.68038e-20  1.55323e-19  5.21356e-22  4.79013e-20  3.60529e-16  4.08894e-16
    700   9.9722e-16  3.61759e-19  1.92645e-18   9.9176e-21  7.71351e-19  1.00029e-15  1.39338e-15
    800  1.85764e-15  1.34852e-18  1.24155e-17  8.66719e-20  5.77023e-18  1.87726e-15  3.66606e-15
    900  2.55244e-15  3.01276e-18  5.18246e-17  4.56283e-19  2.60841e-17  2.63382e-15  8.07255e-15
   1000    2.821e-15  4.71132e-18  1.61496e-16  1.71201e-18  8.42632e-17  3.07318e-15  1.56316e-14
   1100  2.69373e-15  5.81827e-18   4.1168e-16  5.08796e-18  2.16972e-16  3.33329e-15  2.74901e-14
   1200          ***  9.79741e-18  9.18984e-16  1.28276e-17  4.79507e-16  1.42112e-15  4.48822e-14
   1300          ***          ***  1.81205e-15  2.84662e-17  9.47064e-16  2.78758e-15  6.90958e-14
   1400          ***          ***  3.29601e-15  5.70333e-17  1.69165e-15   5.0447e-15  1.01446e-13
   1500          ***          ***  5.61269e-15  1.05645e-16   2.8282e-15  8.54653e-15  1.43255e-13
   1600          ***          ***  9.04857e-15  1.83338e-16  4.47545e-15  1.37074e-14  1.95842e-13
   1700          ***          ***  1.39317e-14   3.0119e-16   6.7625e-15  2.09954e-14  2.60505e-13
   1800          ***          ***  2.06273e-14  4.72266e-16   9.8257e-15  3.09253e-14  3.38525e-13
   1900          ***          ***  2.95332e-14  7.11491e-16  1.38057e-14  4.40503e-14  4.31151e-13
   2000          ***          ***  4.10738e-14  1.03548e-15  1.88448e-14  6.09541e-14  5.39606e-13

   Pressure = 10 atm

   T(K)       P1->W1       P1->W2        P1->R       P1->P2       P1->P3         P1->      Capture
    298   1.9717e-19  1.50305e-27  9.54941e-28  1.08411e-32  2.66933e-30   1.9717e-19  1.97707e-19
    300  2.16627e-19  1.78363e-27  1.16614e-27  1.38919e-32  3.36188e-30  2.16627e-19  2.17214e-19
    400  8.01222e-18  2.41395e-24  3.24633e-24  3.45255e-28  4.47248e-26  8.01223e-18  8.03316e-18
    500  7.99582e-17  4.18395e-22  7.09291e-22   3.7957e-25  3.45097e-23  7.99594e-17  8.04047e-17
    600  4.00242e-16   1.7348e-20  3.55338e-20  5.61494e-23  4.08746e-21  4.00299e-16  4.08894e-16
    700  1.29532e-15  2.54299e-19  6.59642e-19  2.13001e-21  1.32474e-19  1.29637e-15  1.39338e-15
    800  3.02624e-15  1.72394e-18  6.02224e-18  3.16214e-20  1.73376e-18  3.03575e-15  3.66606e-15
    900  5.40075e-15  6.55217e-18  3.28376e-17  2.43725e-19  1.19453e-17  5.45233e-15  8.07255e-15
   1000  7.72039e-15  1.60794e-17  1.23053e-16  1.18107e-18  5.19567e-17  7.91266e-15  1.56316e-14
   1100  9.30181e-15  2.86242e-17  3.52209e-16  4.11607e-18  1.62546e-16  9.84931e-15  2.74901e-14
   1200  9.89086e-15  4.07081e-17  8.32685e-16  1.13594e-17  4.03027e-16  1.11786e-14  4.48822e-14
   1300          ***  9.86101e-17  1.81047e-15  2.68074e-17  8.54035e-16  2.79006e-15  6.90958e-14
   1400          ***          ***  3.29644e-15  5.66336e-17  1.69428e-15  5.04734e-15  1.01446e-13
   1500          ***          ***  5.61323e-15  1.05214e-16   2.8312e-15  8.54964e-15  1.43255e-13
   1600          ***          ***  9.04921e-15  1.82897e-16   4.4787e-15  1.37108e-14  1.95842e-13
   1700          ***          ***  1.39324e-14  3.00759e-16  6.76587e-15  2.09991e-14  2.60505e-13
   1800          ***          ***  2.06282e-14  4.71858e-16  9.82907e-15  3.09291e-14  3.38525e-13
   1900          ***          ***   2.9534e-14  7.11115e-16   1.3809e-14  4.40541e-14  4.31151e-13
   2000          ***          ***  4.10748e-14  1.03514e-15   1.8848e-14  6.09579e-14  5.39606e-13

   Pressure = 100 atm

   T(K)       P1->W1       P1->W2        P1->R       P1->P2       P1->P3         P1->      Capture
    298  1.97177e-19  1.50773e-28  9.57763e-29  1.10608e-34  2.70555e-32  1.97177e-19  1.97707e-19
    300  2.16635e-19  1.78954e-28  1.16974e-28  1.41871e-34  3.40989e-32  2.16635e-19  2.17214e-19
    400  8.01592e-18  2.49772e-25  3.31442e-25  3.97777e-30  4.97955e-28  8.01592e-18  8.03316e-18
    500  8.02405e-17  4.88233e-23  7.74684e-23  6.12051e-27  5.10243e-25  8.02406e-17  8.04047e-17
    600  4.07444e-16  2.64934e-21   4.5469e-21  1.56238e-24  9.88326e-23  4.07452e-16  4.08894e-16
    700  1.37866e-15  5.85573e-20  1.08817e-19  1.12501e-22  5.86711e-21  1.37883e-15  1.39338e-15
    800   3.5485e-15  6.51611e-19  1.35937e-18  3.14052e-21  1.42288e-19  3.55066e-15  3.66606e-15
    900  7.41489e-15  4.18232e-18  1.02723e-17  4.26051e-20  1.73049e-18  7.43111e-15  8.07255e-15
   1000  1.29961e-14  1.71068e-17  5.19946e-17  3.32238e-19  1.23081e-17  1.30779e-14  1.56316e-14
   1100  1.95445e-14   4.8427e-17  1.91056e-16  1.68941e-18  5.75323e-17  1.98432e-14  2.74901e-14
   1200   2.5833e-14  1.02479e-16  5.46361e-16  6.18253e-18  1.94095e-16  2.66821e-14  4.48822e-14
   1300  3.07685e-14  1.74173e-16  1.29111e-15  1.76425e-17   5.1138e-16  3.27628e-14  6.90958e-14
   1400  3.37487e-14  2.52126e-16  2.64478e-15  4.18319e-17  1.12174e-15  3.78092e-14  1.01446e-13
   1500          ***   8.5349e-16  5.58403e-15  8.58736e-17  2.04684e-15  8.57434e-15  1.43255e-13
   1600          ***          ***   9.0535e-15  1.80881e-16  4.49574e-15  1.37301e-14  1.95842e-13
   1700          ***          ***  1.39377e-14  2.98613e-16  6.78505e-15  2.10213e-14  2.60505e-13
   1800          ***          ***  2.06343e-14  4.69672e-16  9.84973e-15  3.09537e-14  3.38525e-13
   1900          ***          ***  2.95409e-14  7.08968e-16  1.38304e-14  4.40803e-14  4.31151e-13
   2000          ***          ***  4.10822e-14  1.03309e-15  1.88697e-14   6.0985e-14  5.39606e-13

   Pressure = 1000 atm

   T(K)       P1->W1       P1->W2        P1->R       P1->P2       P1->P3         P1->      Capture
    298  1.97178e-19  1.50821e-29  9.58048e-30  1.10837e-36  2.70928e-34  1.97178e-19  1.97707e-19
    300  2.16636e-19  1.79014e-29  1.17011e-29  1.42179e-36  3.41485e-34  2.16636e-19  2.17214e-19
    400   8.0163e-18  2.50691e-26  3.32171e-26  4.04507e-32  5.04194e-30   8.0163e-18  8.03316e-18
    500    8.027e-17  4.98026e-24   7.8309e-24  6.59882e-29  5.41452e-27    8.027e-17  8.04047e-17
    600  4.08281e-16  2.84766e-22  4.72612e-22  1.96161e-26  1.19302e-24  4.08282e-16  4.08894e-16
    700  1.39061e-15  7.10512e-21  1.20894e-20  1.86881e-24  9.07167e-23  1.39063e-15  1.39338e-15
    800  3.65009e-15  9.78338e-20  1.70632e-19     7.75e-23   3.1624e-21  3.65036e-15  3.66606e-15
    900  7.98073e-15  8.51282e-19  1.54519e-18  1.67912e-21  5.98329e-20  7.98319e-15  8.07255e-15
   1000  1.51957e-14  5.07218e-18  9.82805e-18  2.14549e-20  6.86252e-19  1.52113e-14  1.56316e-14
   1100  2.58397e-14  2.18103e-17  4.65589e-17  1.76852e-19  5.17215e-18  2.59134e-14  2.74901e-14
   1200  3.98304e-14  7.05546e-17  1.71623e-16  1.01008e-18  2.73148e-17  4.01009e-14  4.48822e-14
   1300   5.6271e-14  1.78782e-16  5.11439e-16  4.24647e-18  1.06882e-16  5.70723e-14  6.90958e-14
   1400  7.36357e-14  3.70052e-16  1.27726e-15  1.38738e-17  3.26419e-16  7.56233e-14  1.01446e-13
   1500  9.02098e-14   6.5171e-16  2.76344e-15  3.70023e-17  8.16779e-16  9.44787e-14  1.43255e-13
   1600  1.04493e-13  1.01172e-15  5.33063e-15  8.40736e-17  1.74741e-15  1.12667e-13  1.95842e-13
   1700  1.15406e-13  1.42334e-15  9.38565e-15  1.68526e-16  3.30989e-15  1.29694e-13  2.60505e-13
   1800          ***  7.20053e-15  2.01583e-14  2.45759e-16  3.52854e-15  3.12541e-14  3.38525e-13
   1900          ***          ***  2.95768e-14  7.01046e-16  1.39237e-14  4.42016e-14  4.31151e-13
   2000          ***          ***  4.11244e-14  1.02491e-15  1.89721e-14  6.11214e-14  5.39606e-13

   Pressure = 0.01 atm

   T(K)       P2->W1       P2->W2        P2->R       P2->P1       P2->P3         P2->      Capture
    298  9.78184e-19  2.05149e-13   1.5393e-17   9.0804e-19  3.63172e-14  2.41483e-13   2.4221e-13
    300  1.03807e-18  2.10439e-13  1.67594e-17  9.97221e-19  3.84681e-14  2.48926e-13   2.4968e-13
    400  8.33428e-18  4.77537e-13  4.35496e-16  3.48984e-17   3.4592e-13  8.23936e-13  8.27343e-13
    500   2.0325e-17  5.64502e-13  3.37158e-15  3.16539e-16   1.2625e-12  1.83071e-12   1.8413e-12
    600  2.51621e-17  4.40806e-13  1.40351e-14   1.4734e-15  2.82183e-12  3.27817e-12  3.30417e-12
    700  2.07241e-17  2.62758e-13  4.10222e-14  4.72847e-15  4.83953e-12  5.14806e-12  5.20155e-12
    800   1.3335e-17  1.31635e-13  9.59152e-14  1.19889e-14  7.17338e-12  7.41293e-12  7.51002e-12
    900  7.45378e-18   5.9638e-14  1.92391e-13   2.5778e-14  9.76583e-12  1.00436e-11  1.02042e-11
   1000          ***  2.58936e-14   3.4506e-13  4.90309e-14  1.25925e-11  1.30125e-11  1.32599e-11
   1100          ***          ***  5.68366e-13  8.48188e-14  1.56413e-11  1.62945e-11  1.66548e-11
   1200          ***          ***  8.75687e-13  1.36123e-13  1.88559e-11  1.98677e-11  2.03689e-11
   1300          ***          ***  1.27887e-12  2.05637e-13  2.22283e-11  2.37128e-11  2.43846e-11
   1400          ***          ***  1.78791e-12  2.95643e-13  2.57296e-11  2.78131e-11  2.86859e-11
   1500          ***          ***  2.41083e-12  4.07955e-13  2.93354e-11  3.21542e-11   3.3259e-11
   1600          ***          ***  3.15385e-12  5.43911e-13  3.30256e-11  3.67233e-11  3.80912e-11
   1700          ***          ***  4.02145e-12  7.04401e-13  3.67836e-11  4.15095e-11  4.31718e-11
   1800          ***          ***  5.01663e-12  8.89914e-13  4.05962e-11  4.65027e-11  4.84902e-11
   1900          ***          ***   6.1411e-12   1.1006e-12  4.44526e-11  5.16943e-11  5.40374e-11
   2000          ***          ***   7.3955e-12  1.33631e-12  4.83445e-11  5.70763e-11  5.98055e-11

   Pressure = 0.1 atm

   T(K)       P2->W1       P2->W2        P2->R       P2->P1       P2->P3         P2->      Capture
    298  2.91617e-19  2.36242e-13  3.22798e-18  6.60974e-20  5.27742e-15  2.41523e-13   2.4221e-13
    300  3.17179e-19  2.43319e-13  3.56276e-18  7.47971e-20  5.64602e-15  2.48969e-13   2.4968e-13
    400   8.3095e-18   7.3458e-13  1.75612e-16  8.87297e-18  8.97343e-14  8.24507e-13  8.27343e-13
    500  5.17484e-17  1.27692e-12  2.12426e-15  1.64626e-16  5.53641e-13  1.83291e-12   1.8413e-12
    600  1.29081e-16  1.47695e-12  1.13499e-14  1.10779e-15  1.79267e-12  3.28222e-12  3.30417e-12
    700  1.80283e-16  1.25505e-12  3.74743e-14  4.21411e-15  3.85584e-12  5.15276e-12  5.20155e-12
    800  1.73018e-16  8.50081e-13  9.24621e-14  1.14715e-14  6.46281e-12    7.417e-12  7.51002e-12
    900  1.30899e-16  4.92707e-13  1.89604e-13  2.53532e-14  9.33877e-12  1.00466e-11  1.02042e-11
   1000  8.65417e-17  2.60652e-13  3.43034e-13  4.87153e-14  1.23619e-11  1.30144e-11  1.32599e-11
   1100          ***          ***  5.67408e-13  8.46966e-14   1.5643e-11  1.62951e-11  1.66548e-11
   1200          ***          ***  8.74999e-13  1.36031e-13  1.88571e-11  1.98681e-11  2.03689e-11
   1300          ***          ***  1.27839e-12   2.0557e-13  2.22291e-11   2.3713e-11  2.43846e-11
   1400          ***          ***  1.78757e-12  2.95595e-13  2.57301e-11  2.78133e-11  2.86859e-11
   1500          ***          ***   2.4106e-12  4.07921e-13  2.93358e-11  3.21543e-11   3.3259e-11
   1600          ***          ***  3.15369e-12  5.43887e-13  3.30258e-11  3.67234e-11  3.80912e-11
   1700          ***          ***  4.02133e-12  7.04384e-13  3.67838e-11  4.15095e-11  4.31718e-11
   1800          ***          ***  5.01655e-12  8.89902e-13  4.05963e-11  4.65028e-11  4.84902e-11
   1900          ***          ***  6.14104e-12  1.10059e-12  4.44527e-11  5.16943e-11  5.40374e-11
   2000          ***          ***  7.39546e-12  1.33631e-12  4.83446e-11  5.70763e-11  5.98055e-11

   Pressure = 1 atm

   T(K)       P2->W1       P2->W2        P2->R       P2->P1       P2->P3         P2->      Capture
    298  4.08073e-20  2.40961e-13  3.89246e-19  1.44565e-21  5.68753e-16   2.4153e-13   2.4221e-13
    300  4.49297e-20  2.48366e-13  4.32217e-19  1.67085e-21  6.10338e-16  2.48977e-13   2.4968e-13
    400  2.63296e-18   8.1196e-13  3.26302e-17  6.15103e-19  1.27541e-14   8.2475e-13  8.27343e-13
    500  4.05259e-17  1.71117e-12  6.65507e-16  3.03935e-17  1.22976e-13  1.83488e-12   1.8413e-12
    600  2.24046e-16  2.65268e-12   5.5391e-15  4.10116e-16  6.30153e-13  3.28901e-12  3.30417e-12
    700  6.03305e-16  3.16085e-12  2.49696e-14  2.44353e-15  1.97701e-12  5.16587e-12  5.20155e-12
    800  9.85192e-16  2.99587e-12  7.47341e-14  8.67973e-15  4.35375e-12  7.43402e-12  7.51002e-12
    900  1.13782e-15  2.35435e-12  1.70739e-13  2.21667e-14  7.51493e-12  1.00633e-11  1.02042e-11
   1000  1.04635e-15   1.6132e-12  3.26442e-13  4.57731e-14  1.10416e-11  1.30281e-11  1.32599e-11
   1100  8.36006e-16  1.01489e-12  5.53974e-13  8.22123e-14  1.46538e-11  1.63057e-11  1.66548e-11
   1200          ***  6.08511e-13  8.65252e-13  1.34567e-13  1.82667e-11  1.98752e-11  2.03689e-11
   1300          ***          ***  1.27514e-12  2.05091e-13  2.22343e-11  2.37145e-11  2.43846e-11
   1400          ***          ***  1.78515e-12  2.95231e-13  2.57339e-11  2.78143e-11  2.86859e-11
   1500          ***          ***  2.40883e-12   4.0765e-13  2.93385e-11   3.2155e-11   3.3259e-11
   1600          ***          ***   3.1524e-12  5.43688e-13  3.30278e-11  3.67239e-11  3.80912e-11
   1700          ***          ***  4.02041e-12  7.04239e-13  3.67852e-11  4.15099e-11  4.31718e-11
   1800          ***          ***  5.01588e-12  8.89797e-13  4.05973e-11   4.6503e-11  4.84902e-11
   1900          ***          ***  6.14056e-12  1.10051e-12  4.44534e-11  5.16945e-11  5.40374e-11
   2000          ***          ***  7.39511e-12  1.33625e-12  4.83451e-11  5.70764e-11  5.98055e-11

   Pressure = 10 atm

   T(K)       P2->W1       P2->W2        P2->R       P2->P1       P2->P3         P2->      Capture
    298  4.31008e-21  2.41474e-13  3.99611e-20  1.70126e-23  5.74044e-17  2.41531e-13   2.4221e-13
    300  4.75816e-21  2.48916e-13  4.44217e-20  1.97948e-23  6.16294e-17  2.48978e-13   2.4968e-13
    400  3.68301e-19   8.2342e-13  3.78771e-18  1.27061e-20  1.36911e-15  8.24793e-13  8.27343e-13
    500   9.9071e-18  1.81945e-12  1.02805e-16  1.43606e-18  1.59576e-14  1.83552e-12   1.8413e-12
    600  1.09436e-16  3.17876e-12  1.27269e-15   4.4169e-17  1.12933e-13  3.29312e-12  3.30417e-12
    700  5.87398e-16  4.65184e-12   8.6059e-15  5.24799e-16  5.18409e-13  5.17997e-12  5.20155e-12
    800  1.79592e-15  5.77917e-12  3.64402e-14  3.16672e-15  1.64378e-12  7.46435e-12  7.51002e-12
    900  3.57536e-15  6.12525e-12  1.08445e-13  1.18404e-14  3.86031e-12  1.01094e-11  1.02042e-11
   1000  5.17246e-15  5.61866e-12  2.48982e-13  3.15777e-14  7.17777e-12  1.30822e-11  1.32599e-11
   1100  5.96385e-15    4.589e-12   4.7445e-13  6.65083e-14  1.12224e-11  1.63584e-11  1.66548e-11
   1200  5.89749e-15  3.45104e-12  7.93511e-13  1.19165e-13  1.55509e-11  1.99205e-11  2.03689e-11
   1300          ***  2.45627e-12  1.21215e-12   1.9314e-13  1.98887e-11  2.37536e-11  2.43846e-11
   1400          ***          ***  1.77206e-12  2.93162e-13   2.5754e-11  2.78193e-11  2.86859e-11
   1500          ***          ***   2.3984e-12  4.05986e-13  2.93544e-11  3.21587e-11   3.3259e-11
   1600          ***          ***  3.14425e-12  5.42382e-13  3.30401e-11  3.67267e-11  3.80912e-11
   1700          ***          ***  4.01411e-12  7.03231e-13  3.67946e-11  4.15119e-11  4.31718e-11
   1800          ***          ***  5.01106e-12  8.89029e-13  4.06044e-11  4.65045e-11  4.84902e-11
   1900          ***          ***  6.13688e-12  1.09993e-12  4.44588e-11  5.16956e-11  5.40374e-11
   2000          ***          ***  7.39231e-12  1.33582e-12  4.83491e-11  5.70773e-11  5.98055e-11

   Pressure = 100 atm

   T(K)       P2->W1       P2->W2        P2->R       P2->P1       P2->P3         P2->      Capture
    298   4.3364e-22  2.41526e-13  4.00731e-21  1.73572e-25  5.74594e-18  2.41531e-13   2.4221e-13
    300  4.78876e-22  2.48972e-13  4.45518e-21  2.02155e-25  6.16914e-18  2.48978e-13   2.4968e-13
    400  3.88097e-20   8.2466e-13  3.86515e-19   1.4639e-22  1.38116e-16  8.24798e-13  8.27343e-13
    500   1.2277e-18  1.83393e-12  1.12161e-17  2.31563e-20  1.67039e-15  1.83562e-12   1.8413e-12
    600  1.89362e-17  3.28075e-12  1.62728e-16  1.22902e-18  1.31366e-14  3.29407e-12  3.30417e-12
    700  1.63911e-16   5.1103e-12  1.42087e-15  2.77185e-17  7.34574e-14  5.18537e-12  5.20155e-12
    800  8.69447e-16  7.16831e-12  8.24407e-15  3.14507e-16  3.05889e-13  7.48363e-12  7.51002e-12
    900  3.03904e-15  9.13988e-12   3.3989e-14   2.0698e-15  9.77826e-13  1.01568e-11  1.02042e-11
   1000  7.49013e-15   1.0579e-11  1.05309e-13  8.88289e-15  2.46777e-12  1.31684e-11  1.32599e-11
   1100  1.38794e-14  1.11144e-11  2.57901e-13  2.72978e-14  5.06852e-12   1.6482e-11  1.66548e-11
   1200  2.05729e-14  1.06861e-11   5.2325e-13  6.48572e-14  8.77353e-12  2.00683e-11  2.03689e-11
   1300  2.58091e-14  9.54831e-12  9.18425e-13   1.2711e-13  1.32885e-11  2.39081e-11  2.43846e-11
   1400  2.86808e-14  8.06337e-12  1.44728e-12  2.16542e-13  1.82344e-11  2.79902e-11  2.86859e-11
   1500          ***   6.5259e-12  2.10734e-12   3.3136e-13  2.33104e-11  3.23064e-11   3.3259e-11
   1600          ***          ***  3.10739e-12  5.36401e-13  3.30941e-11  3.67379e-11  3.80912e-11
   1700          ***          ***   3.9829e-12  6.98212e-13  3.68399e-11   4.1521e-11  4.31718e-11
   1800          ***          ***  4.98511e-12   8.8491e-13  4.06418e-11  4.65118e-11  4.84902e-11
   1900          ***          ***   6.1156e-12  1.09661e-12  4.44892e-11  5.17014e-11  5.40374e-11
   2000          ***          ***  7.37501e-12  1.33317e-12  4.83736e-11  5.70818e-11  5.98055e-11

   Pressure = 1000 atm

   T(K)       P2->W1       P2->W2        P2->R       P2->P1       P2->P3         P2->      Capture
    298  4.33907e-23  2.41531e-13  4.00844e-22  1.73931e-27  5.74649e-19  2.41531e-13   2.4221e-13
    300  4.79188e-23  2.48977e-13  4.45649e-22  2.02594e-27  6.16976e-19  2.48978e-13   2.4968e-13
    400  3.90331e-21  8.24785e-13  3.87341e-20  1.48867e-24  1.38241e-17  8.24799e-13  8.27343e-13
    500  1.26362e-19  1.83546e-12  1.13355e-18  2.49659e-22  1.67921e-16  1.83563e-12   1.8413e-12
    600  2.09158e-18  3.29283e-12  1.69079e-17  1.54307e-20  1.34236e-15  3.29419e-12  3.30417e-12
    700  2.11293e-17  5.17823e-12  1.57849e-16  4.60443e-19  7.84789e-15  5.18625e-12  5.20155e-12
    800  1.45004e-16  7.45116e-12   1.0361e-15  7.76121e-18  3.58019e-14  7.48815e-12  7.51002e-12
    900  7.20319e-16  1.00348e-11   5.1282e-15  8.15731e-17  1.32687e-13  1.01734e-11  1.02042e-11
   1000  2.69478e-15   1.2782e-11  1.99897e-14  5.73631e-16   4.0908e-13  1.32144e-11  1.32599e-11
   1100  7.81838e-15  1.54433e-11  6.31788e-14  2.85762e-15  1.06423e-12  1.65813e-11  1.66548e-11
   1200  1.80812e-14  1.76836e-11    1.657e-13  1.05961e-14  2.36434e-12  2.02423e-11  2.03689e-11
   1300  3.43377e-14   1.9181e-11  3.68753e-13  3.05947e-14  4.55016e-12  2.41649e-11  2.43846e-11
   1400  5.53229e-14  1.97555e-11  7.12922e-13  7.18172e-14   7.7256e-12  2.83211e-11  2.86859e-11
   1500  7.81203e-14   1.9425e-11   1.2269e-12   1.4278e-13   1.1818e-11  3.26908e-11   3.3259e-11
   1600  9.95007e-14  1.83598e-11  1.92316e-12   2.4932e-13  1.66299e-11  3.72617e-11  3.80912e-11
   1700  1.16948e-13    1.679e-11  2.80105e-12  3.94046e-13  2.19252e-11  4.20272e-11  4.31718e-11
   1800          ***  1.49344e-11  3.84716e-12  4.63034e-13  2.74883e-11  4.69836e-11  4.84902e-11
   1900          ***          ***  6.03399e-12  1.08436e-12   4.4603e-11  5.17213e-11  5.40374e-11
   2000          ***          ***  7.30234e-12  1.32261e-12   4.8474e-11  5.70989e-11  5.98055e-11

   Pressure = 0.01 atm

   T(K)       P3->W1       P3->W2        P3->R       P3->P1       P3->P2         P3->      Capture
    298  1.02321e-25  2.99367e-19  6.88876e-25  3.61719e-26  3.06993e-24  2.99371e-19  3.03997e-19
    300  1.19097e-25  3.29323e-19  8.30777e-25  4.39807e-26  3.64596e-24  3.29328e-19  3.34691e-19
    400  3.60017e-23  1.14554e-17  9.36082e-22  6.78217e-23  2.37877e-21  1.14588e-17  1.29488e-17
    500  8.85435e-22  8.39656e-17  6.51074e-20  5.64339e-21   1.1752e-19  8.41548e-17  1.28216e-16
    600  5.33949e-21  2.46591e-16  1.11352e-18  1.08944e-19  1.53719e-18  2.49356e-16  6.34678e-16
    700  1.39305e-20  4.01458e-16  8.67323e-18  9.36471e-19  9.55599e-18  4.20638e-16   2.0983e-15
    800  2.15837e-20  4.41931e-16  4.17677e-17  4.91703e-18  3.80357e-17  5.26673e-16  5.36217e-15
    900  2.41336e-20  3.77182e-16    1.465e-16  1.86079e-17  1.13734e-16  6.56047e-16   1.1497e-14
   1000          ***  2.75619e-16  4.11399e-16  5.58106e-17   2.7953e-16  1.02236e-15  2.17379e-14
   1100          ***          ***  9.81115e-16  1.40682e-16   5.9631e-16  1.71811e-15  3.74268e-14
   1200          ***          ***  2.06457e-15  3.10193e-16  1.14069e-15  3.51545e-15  5.99665e-14
   1300          ***          ***  3.94007e-15   6.1554e-16   2.0061e-15  6.56171e-15   9.0786e-14
   1400          ***          ***  6.95307e-15  1.12211e-15  3.29791e-15  1.13731e-14  1.31317e-13
   1500          ***          ***  1.15114e-14  1.90848e-15  5.13102e-15  1.85509e-14  1.82976e-13
   1600          ***          ***  1.80777e-14  3.06466e-15  7.62688e-15  2.87692e-14  2.47156e-13
   1700          ***          ***  2.71605e-14  4.68986e-15  1.09109e-14  4.27612e-14  3.25216e-13
   1800          ***          ***  3.93051e-14  6.89008e-15  1.51099e-14  6.13052e-14  4.18482e-13
   1900          ***          ***  5.50849e-14  9.77589e-15  2.03509e-14  8.52117e-14  5.28241e-13
   2000          ***          ***  7.50927e-14  1.34603e-14   2.6759e-14  1.15312e-13  6.55741e-13

   Pressure = 0.1 atm

   T(K)       P3->W1       P3->W2        P3->R       P3->P1       P3->P2         P3->      Capture
    298  1.79023e-26  3.03611e-19  1.21966e-25   1.7599e-27  4.46106e-25  3.03612e-19  3.03997e-19
    300  2.12612e-26  3.34232e-19  1.48832e-25   2.2042e-27  5.35123e-25  3.34233e-19  3.34691e-19
    400  1.90968e-23   1.2684e-17  3.07118e-22  1.20836e-23  6.17072e-22   1.2685e-17  1.29488e-17
    500  1.19251e-21  1.14577e-16  3.48068e-20   2.2767e-21  5.15359e-20  1.14667e-16  1.28216e-16
    600  1.46432e-20   4.4903e-16   8.1233e-19  7.03177e-20  9.76557e-19  4.50904e-16  6.34678e-16
    700  6.57572e-20  9.90588e-16  7.50919e-18   7.7215e-19  7.61362e-18  1.00655e-15   2.0983e-15
    800  1.54456e-19  1.44343e-15  3.93166e-17  4.54673e-18   3.4268e-17  1.52172e-15  5.36217e-15
    900  2.37615e-19  1.56667e-15  1.43048e-16  1.80584e-17   1.0876e-16  1.83678e-15   1.1497e-14
   1000   2.8004e-19  1.39745e-15  4.07655e-16  5.51705e-17  2.74411e-16  2.13496e-15  2.17379e-14
   1100          ***          ***   9.8122e-16  1.40702e-16  5.96374e-16   1.7183e-15  3.74268e-14
   1200          ***          ***   2.0647e-15  3.10219e-16  1.14076e-15  3.51568e-15  5.99665e-14
   1300          ***          ***  3.94021e-15   6.1557e-16  2.00617e-15  6.56195e-15   9.0786e-14
   1400          ***          ***  6.95322e-15  1.12214e-15  3.29798e-15  1.13733e-14  1.31317e-13
   1500          ***          ***  1.15115e-14  1.90851e-15  5.13108e-15  1.85511e-14  1.82976e-13
   1600          ***          ***  1.80778e-14   3.0647e-15  7.62694e-15  2.87694e-14  2.47156e-13
   1700          ***          ***  2.71606e-14  4.68989e-15  1.09109e-14  4.27614e-14  3.25216e-13
   1800          ***          ***  3.93053e-14  6.89012e-15    1.511e-14  6.13054e-14  4.18482e-13
   1900          ***          ***   5.5085e-14  9.77592e-15   2.0351e-14  8.52119e-14  5.28241e-13
   2000          ***          ***  7.50928e-14  1.34603e-14   2.6759e-14  1.15312e-13  6.55741e-13

   Pressure = 1 atm

   T(K)       P3->W1       P3->W2        P3->R       P3->P1       P3->P2         P3->      Capture
    298  2.10107e-27  3.04118e-19  1.38409e-26  3.16184e-29  4.80773e-26  3.04118e-19  3.03997e-19
    300  2.51609e-27  3.34823e-19  1.69634e-26  4.03345e-29  5.78472e-26  3.34823e-19  3.34691e-19
    400  4.33195e-24   1.2928e-17  4.92412e-23  6.31628e-25  8.77057e-23  1.29282e-17  1.29488e-17
    500  6.18175e-22  1.25977e-16  9.04472e-21  3.17251e-22  1.14473e-20  1.25998e-16  1.28216e-16
    600  1.62452e-20  5.85188e-16  3.33035e-19  2.05265e-20  3.43275e-19  5.85901e-16  6.34678e-16
    700  1.38609e-19  1.65293e-15  4.37472e-18  3.75263e-19  3.90375e-18  1.66172e-15   2.0983e-15
    800  5.51365e-19  3.18595e-15  2.90746e-17    3.064e-18  2.30851e-17  3.24173e-15  5.36217e-15
    900  1.29482e-18  4.54097e-15  1.22334e-16  1.47579e-17  8.75197e-17  4.76688e-15   1.1497e-14
   1000  2.12655e-18  5.15684e-15  3.77582e-16  5.00102e-17  2.45103e-16  5.83167e-15  2.17379e-14
   1100  2.75675e-18    5.002e-15  9.42452e-16  1.33658e-16   5.5866e-16  6.63953e-15  3.74268e-14
   1200          ***  4.36178e-15  2.02638e-15  3.04304e-16  1.10505e-15  7.79913e-15  5.99665e-14
   1300          ***          ***  3.94123e-15  6.15806e-16  2.00664e-15  6.56368e-15   9.0786e-14
   1400          ***          ***  6.95434e-15  1.12241e-15  3.29847e-15  1.13752e-14  1.31317e-13
   1500          ***          ***  1.15127e-14  1.90881e-15  5.13157e-15  1.85531e-14  1.82976e-13
   1600          ***          ***   1.8079e-14    3.065e-15  7.62739e-15  2.87714e-14  2.47156e-13
   1700          ***          ***  2.71617e-14   4.6902e-15  1.09113e-14  4.27632e-14  3.25216e-13
   1800          ***          ***  3.93063e-14  6.89041e-15  1.51104e-14  6.13071e-14  4.18482e-13
   1900          ***          ***   5.5086e-14   9.7762e-15  2.03513e-14  8.52135e-14  5.28241e-13
   2000          ***          ***  7.50937e-14  1.34606e-14  2.67593e-14  1.15314e-13  6.55741e-13

   Pressure = 10 atm

   T(K)       P3->W1       P3->W2        P3->R       P3->P1       P3->P2         P3->      Capture
    298  2.15224e-28   3.0417e-19  1.40709e-27   3.5409e-31  4.85246e-27   3.0417e-19  3.03997e-19
    300  2.58135e-28  3.34884e-19  1.72576e-27   4.5403e-31  5.84116e-27  3.34884e-19  3.34691e-19
    400  5.40364e-25  1.29584e-17  5.45408e-24  1.13187e-26  9.41488e-24  1.29584e-17  1.29488e-17
    500  1.21892e-22  1.28113e-16  1.25928e-21  1.21536e-23  1.48542e-21  1.28115e-16  1.28216e-16
    600  5.93979e-21   6.2805e-16  6.61078e-20  1.75155e-21  6.15199e-20  6.28185e-16  6.34678e-16
    700  9.65405e-20  2.00518e-15   1.2868e-18  6.44489e-20  1.02363e-18  2.00766e-15   2.0983e-15
    800   7.0071e-19   4.6943e-15  1.22591e-17  9.20632e-19  8.71587e-18   4.7169e-15  5.36217e-15
    900   2.7966e-18  8.51804e-15  6.90899e-17  6.75841e-18  4.49576e-17  8.64164e-15   1.1497e-14
   1000  7.16736e-18  1.24502e-14  2.64365e-16  3.08363e-17  1.59333e-16  1.29119e-14  2.17379e-14
   1100   1.3337e-17  1.52825e-14  7.61899e-16  1.00131e-16  4.27844e-16  1.65857e-14  3.74268e-14
   1200  1.98262e-17  1.64441e-14  1.79097e-15  2.55769e-16  9.40755e-16  1.94515e-14  5.99665e-14
   1300          ***  1.60647e-14  3.63923e-15  5.55316e-16  1.79496e-15  2.20758e-14   9.0786e-14
   1400          ***          ***  6.96093e-15  1.12415e-15  3.30105e-15  1.13861e-14  1.31317e-13
   1500          ***          ***  1.15201e-14  1.91083e-15  5.13434e-15  1.85653e-14  1.82976e-13
   1600          ***          ***  1.80869e-14  3.06723e-15  7.63023e-15  2.87843e-14  2.47156e-13
   1700          ***          ***  2.71698e-14  4.69253e-15  1.09141e-14  4.27765e-14  3.25216e-13
   1800          ***          ***  3.93144e-14  6.89278e-15   1.5113e-14  6.13201e-14  4.18482e-13
   1900          ***          ***  5.50938e-14  9.77854e-15  2.03538e-14  8.52261e-14  5.28241e-13
   2000          ***          ***   7.5101e-14  1.34628e-14  2.67616e-14  1.15325e-13  6.55741e-13

   Pressure = 100 atm

   T(K)       P3->W1       P3->W2        P3->R       P3->P1       P3->P2         P3->      Capture
    298  2.15786e-29  3.04176e-19  1.40952e-28  3.58894e-33  4.85711e-28  3.04176e-19  3.03997e-19
    300  2.58855e-29   3.3489e-19  1.72887e-28  4.60513e-33  5.84704e-28   3.3489e-19  3.34691e-19
    400  5.58125e-26  1.29615e-17    5.526e-25   1.2602e-28  9.49777e-25  1.29615e-17  1.29488e-17
    500  1.41845e-23  1.28369e-16  1.33859e-22  1.79696e-25  1.55489e-22  1.28369e-16  1.28216e-16
    600   9.0623e-22  6.34945e-16  7.96705e-21  4.23515e-23  7.15614e-21  6.34961e-16  6.34678e-16
    700  2.23266e-20  2.09002e-15  1.93239e-19  2.85436e-21  1.45047e-19  2.09038e-15   2.0983e-15
    800  2.67851e-19  5.26268e-15  2.45982e-18  7.55552e-20  1.62193e-18   5.2671e-15  5.36217e-15
    900  1.81478e-18  1.08651e-14  1.90264e-17  9.79078e-19  1.13879e-17  1.08983e-14   1.1497e-14
   1000  7.75017e-18  1.90194e-14  9.87591e-17  7.30487e-18  5.47796e-17  1.91879e-14  2.17379e-14
   1100  2.28328e-17  2.87751e-14  3.71278e-16  3.54407e-17  1.93232e-16  2.93979e-14  3.74268e-14
   1200  5.03081e-17  3.83271e-14  1.07889e-15  1.23176e-16  5.30757e-16  4.01103e-14  5.99665e-14
   1300  8.89971e-17  4.59136e-14  2.56679e-15  3.32513e-16  1.19928e-15  5.01012e-14   9.0786e-14
   1400  1.33762e-16  5.05189e-14  5.24786e-15  7.44271e-16  2.33721e-15   5.8982e-14  1.31317e-13
   1500          ***  5.19526e-14   9.5734e-15  1.38145e-15   4.0772e-15  6.72344e-14  1.82976e-13
   1600          ***          ***  1.81255e-14   3.0789e-15  7.64271e-15  2.88471e-14  2.47156e-13
   1700          ***          ***   2.7213e-14  4.70584e-15  1.09276e-14  4.28464e-14  3.25216e-13
   1800          ***          ***  3.93606e-14  6.90727e-15  1.51269e-14  6.13948e-14  4.18482e-13
   1900          ***          ***  5.51416e-14  9.79374e-15  2.03677e-14   8.5303e-14  5.28241e-13
   2000          ***          ***  7.51491e-14  1.34783e-14  2.67751e-14  1.15403e-13  6.55741e-13

   Pressure = 1000 atm

   T(K)       P3->W1       P3->W2        P3->R       P3->P1       P3->P2         P3->      Capture
    298  2.15843e-30  3.04176e-19  1.40976e-29   3.5939e-35  4.85758e-29  3.04176e-19  3.03997e-19
    300  2.58928e-30  3.34891e-19  1.72919e-29  4.61183e-35  5.84763e-29  3.34891e-19  3.34691e-19
    400   5.6007e-27  1.29619e-17  5.53355e-26  1.27599e-30  9.50638e-26  1.29619e-17  1.29488e-17
    500  1.44643e-24  1.28395e-16  1.34823e-23  1.90688e-27   1.5631e-23  1.28395e-16  1.28216e-16
    600  9.74295e-23  6.35716e-16  8.18933e-22  5.11229e-25  7.31247e-22  6.35718e-16  6.34678e-16
    700   2.7163e-21  2.10133e-15  2.09323e-20  4.41338e-23  1.54962e-20  2.10137e-15   2.0983e-15
    800  4.05282e-20  5.36204e-15  2.95286e-19  1.67924e-21  1.89834e-19  5.36257e-15  5.36217e-15
    900  3.74808e-19  1.14418e-14  2.68182e-18  3.38522e-20  1.54528e-18  1.14464e-14   1.1497e-14
   1000   2.3453e-18  2.13727e-14  1.71932e-17   4.0729e-19  9.08078e-18  2.14017e-14  2.17379e-14
   1100  1.05185e-17  3.58638e-14  8.24753e-17  3.18612e-18  4.05726e-17  3.60006e-14  3.74268e-14
   1200  3.53785e-17  5.48448e-14  3.08614e-16  1.73345e-17  1.43031e-16  5.53491e-14  5.99665e-14
   1300  9.30918e-17  7.71453e-14  9.32805e-16  6.94972e-17  4.10652e-16  7.86514e-14   9.0786e-14
   1400    1.999e-16  1.00652e-13  2.35376e-15  2.16579e-16  9.90237e-16  1.04413e-13  1.31317e-13
   1500  3.64615e-16  1.22919e-13  5.11761e-15   5.5126e-16  2.06707e-15   1.3102e-13  1.82976e-13
   1600  5.84668e-16  1.41819e-13  9.86682e-15  1.19671e-15  3.84049e-15  1.57308e-13  2.47156e-13
   1700  8.46766e-16   1.5589e-13  1.72861e-14  2.29561e-15  6.50351e-15  1.82822e-13  3.25216e-13
   1800          ***  1.64358e-13   2.7997e-14  2.47444e-15  1.02312e-14   2.0782e-13  4.18482e-13
   1900          ***          ***  5.53373e-14  9.85977e-15  2.04198e-14  8.56169e-14  5.28241e-13
   2000          ***          ***  7.53644e-14  1.35515e-14  2.68307e-14  1.15747e-13  6.55741e-13

______________________________________________________________________________________

Temperature-Pressure Rate Tables:

W1->W2

P\T              298          300          400          500          600          700          800          900         1000         1100         1200         1300         1400         1500         1600         1700         1800         1900         2000
0.01     3.16638e-12  4.19513e-12   1.4781e-07  0.000122638   0.00931567     0.143643     0.789808      2.26577          ***          ***          ***          ***          ***          ***          ***          ***          ***          ***          ***
0.1      3.18083e-12  4.21638e-12  1.87934e-07  0.000312157    0.0457933      1.19659      9.88857      38.2298       92.212          ***          ***          ***          ***          ***          ***          ***          ***          ***          ***
1         3.1833e-12  4.22007e-12  2.07365e-07  0.000542058     0.139322      6.17613      80.8329      453.061      1433.28       3156.7          ***          ***          ***          ***          ***          ***          ***          ***          ***
10       3.18359e-12   4.2205e-12  2.11392e-07  0.000643702     0.225417      15.0278      306.177      2624.47      11921.1      34541.1      73961.4          ***          ***          ***          ***          ***          ***          ***          ***
100      3.18361e-12  4.22055e-12  2.11879e-07  0.000661979     0.252342      20.0694      537.166      6495.27      42746.9       175234       500662  1.09772e+06  1.99445e+06          ***          ***          ***          ***          ***          ***
1000     3.18362e-12  4.22055e-12  2.11929e-07  0.000664054      0.25619      21.1043      611.419      8523.47        69266       370076  1.40989e+06   4.0766e+06  9.44108e+06  1.83717e+07  3.12913e+07  4.81927e+07          ***          ***          ***
O-O      3.04631e-11  3.59257e-11  2.22151e-07  0.000664816     0.256651      21.2306      622.658      8935.61      76979.9       455244  2.02442e+06   7.2165e+06  2.15959e+07  5.61386e+07  1.30077e+08  2.74032e+08  5.33096e+08  9.69522e+08  1.66476e+09

W1->R

P\T              298          300          400          500          600          700          800          900         1000         1100         1200         1300         1400         1500         1600         1700         1800         1900         2000
0.01     4.40885e-15  6.56482e-15  1.48395e-08  6.39811e-05    0.0113619     0.321008      2.92137        13.06          ***          ***          ***          ***          ***          ***          ***          ***          ***          ***          ***
0.1      7.32345e-15  1.10062e-14  4.10744e-08  0.000290504    0.0790887      3.17109      37.8769       205.92      680.471          ***          ***          ***          ***          ***          ***          ***          ***          ***          ***
1        8.01854e-15  1.20825e-14  5.54397e-08  0.000550751     0.223978       13.374      228.449      1666.54      6842.55      19268.7          ***          ***          ***          ***          ***          ***          ***          ***          ***
10       8.10469e-15  1.22168e-14  5.83348e-08  0.000649772     0.328101       26.457      635.895      6504.87        35860       127150       331698          ***          ***          ***          ***          ***          ***          ***          ***
100      8.11357e-15  1.22306e-14   5.8677e-08  0.000665896     0.355082      32.1611      934.175      12281.9      89676.3       417424  1.37765e+06  3.51364e+06  7.40962e+06          ***          ***          ***          ***          ***          ***
1000     8.11446e-15   1.2232e-14   5.8712e-08  0.000667674     0.358634       33.165       1010.5      14528.3       121859       680254    2.757e+06  8.63988e+06  2.20124e+07  4.75458e+07  9.01514e+07  1.54305e+08          ***          ***          ***
O-O      8.12815e-15  1.22526e-14  5.88014e-08  0.000668687     0.359412      33.3194      1022.23        14937       129476       766088  3.39908e+06  1.20731e+07  3.59764e+07  9.30984e+07  2.14726e+08  4.50304e+08  8.72106e+08  1.57919e+09  2.70021e+09

W1->P1

P\T              298          300          400          500          600          700          800          900         1000         1100         1200         1300         1400         1500         1600         1700         1800         1900         2000
0.01     1.97857e-09   2.7743e-09  0.000776495      1.14468      107.101      1961.49        12933      44738.6          ***          ***          ***          ***          ***          ***          ***          ***          ***          ***          ***
0.1      2.03106e-09  2.85137e-09  0.000905729      1.72043       220.21      5491.06      47256.1       201159       547419          ***          ***          ***          ***          ***          ***          ***          ***          ***          ***
1        2.03787e-09  2.86146e-09  0.000935964      1.98023      312.584      10275.1       118157       651965  2.17057e+06  5.17721e+06          ***          ***          ***          ***          ***          ***          ***          ***          ***
10       2.03859e-09  2.86252e-09  0.000940053      2.03645      347.257      13346.1       192379  1.37378e+06  5.83148e+06  1.69572e+07  3.78118e+07          ***          ***          ***          ***          ***          ***          ***          ***
100      2.03866e-09  2.86263e-09  0.000940487      2.04364      353.506      14204.7       225571  1.88519e+06  9.78219e+06  3.50997e+07  9.46208e+07  2.05358e+08  3.79446e+08          ***          ***          ***          ***          ***          ***
1000     2.03867e-09  2.86264e-09  0.000940531      2.04439      354.232      14327.8       232029  2.02902e+06  1.14352e+07  4.63302e+07  1.44859e+08  3.67521e+08  7.87201e+08  1.47185e+09  2.47101e+09  3.81145e+09          ***          ***          ***
O-O      2.04413e-09  2.87028e-09  0.000942509      2.04782      354.763      14356.3       233044  2.05236e+06  1.17631e+07  4.92867e+07  1.63173e+08  4.50528e+08   1.0783e+09  2.30164e+09  4.47593e+09  8.06072e+09  1.36156e+10  2.17892e+10   3.3303e+10

W1->P2

P\T              298          300          400          500          600          700          800          900         1000         1100         1200         1300         1400         1500         1600         1700         1800         1900         2000
0.01     6.44486e-18  9.62662e-18  2.65703e-11  1.36826e-07  2.77588e-05  0.000868344   0.00856521    0.0408767          ***          ***          ***          ***          ***          ***          ***          ***          ***          ***          ***
0.1      1.92134e-18  2.94138e-18  2.64913e-11  3.48359e-07  0.000142372   0.00754122      0.11014     0.696148      2.58247          ***          ***          ***          ***          ***          ***          ***          ***          ***          ***
1        2.68863e-19  4.16658e-19  8.39411e-12  2.72811e-07  0.000247111     0.025229     0.625502      5.97013      29.8906      97.6254          ***          ***          ***          ***          ***          ***          ***          ***          ***
10       2.83974e-20  4.41251e-20  1.17417e-12  6.66926e-08  0.000120702    0.0245637      1.13994      18.7093      145.684      666.015      2097.65          ***          ***          ***          ***          ***          ***          ***          ***
100      2.85707e-21  4.44089e-21  1.23728e-13  8.26462e-09  2.08856e-05   0.00685442     0.551886       15.903      210.728      1537.95      7113.81      23364.6        59633          ***          ***          ***          ***          ***          ***
1000     2.85884e-22  4.44378e-22   1.2444e-14  8.50642e-10  2.30691e-06  0.000883586    0.0920427      3.76961      75.8405      867.146      6256.25      30939.8       112575       320648       753816  1.52705e+06          ***          ***          ***
O-O              ***          ***          ***          ***          ***          ***          ***          ***          ***          ***          ***          ***          ***          ***          ***          ***          ***          ***          ***

W1->P3

P\T              298          300          400          500          600          700          800          900         1000         1100         1200         1300         1400         1500         1600         1700         1800         1900         2000
0.01     7.97516e-15  1.16529e-14  1.66906e-08  6.40326e-05    0.0108119     0.295445      2.60992      11.3127          ***          ***          ***          ***          ***          ***          ***          ***          ***          ***          ***
0.1      1.39535e-15  2.08028e-15  8.85339e-09  8.62397e-05    0.0296474      1.39274      18.5267       108.19       373.88          ***          ***          ***          ***          ***          ***          ***          ***          ***          ***
1        1.63763e-16  2.46185e-16  2.00844e-09  4.47054e-05    0.0328913      2.93532      65.9985      582.533         2725      8366.48          ***          ***          ***          ***          ***          ***          ***          ***          ***
10       1.67752e-17   2.5257e-17  2.50517e-10  8.81513e-06    0.0120262      2.04453      83.8742      1255.98       9077.5      38871.5       115374          ***          ***          ***          ***          ***          ***          ***          ***
100       1.6819e-18  2.53275e-18  2.58751e-11   1.0258e-06   0.00183484     0.472838      32.0646       815.35      9817.89      66248.6       286249       884517  2.13655e+06          ***          ***          ***          ***          ***          ***
1000     1.68234e-19  2.53346e-19  2.59652e-12  1.04604e-07  0.000197265    0.0575267      4.85176       168.42      2973.22      30590.1       202118       926682  3.15414e+06   8.4645e+06   1.8863e+07  3.64149e+07          ***          ***          ***
O-O              ***          ***          ***          ***          ***          ***          ***          ***          ***          ***          ***          ***          ***          ***          ***          ***          ***          ***          ***

W2->W1

P\T              298          300          400          500          600          700          800          900         1000         1100         1200         1300         1400         1500         1600         1700         1800         1900         2000
0.01     1.93807e-14  2.64293e-14  2.78595e-09  4.60543e-06   0.00056634     0.012506    0.0910448     0.328262          ***          ***          ***          ***          ***          ***          ***          ***          ***          ***          ***
0.1      1.94692e-14  2.65631e-14  3.54222e-09  1.17224e-05   0.00278381     0.104148      1.13873      5.52713      16.1841          ***          ***          ***          ***          ***          ***          ***          ***          ***          ***
1        1.94843e-14  2.65864e-14  3.90844e-09  2.03558e-05   0.00846926     0.537442       9.2977      65.2534      249.221      646.857          ***          ***          ***          ***          ***          ***          ***          ***          ***
10        1.9486e-14  2.65891e-14  3.98435e-09  2.41728e-05    0.0137029      1.30766      35.2057      377.355       2061.2      6987.76      17179.9          ***          ***          ***          ***          ***          ***          ***          ***
100      1.94862e-14  2.65894e-14  3.99352e-09  2.48591e-05    0.0153396      1.74635      61.7634      933.612      7379.17      35268.3       114946       282963       570583          ***          ***          ***          ***          ***          ***
1000     1.94862e-14  2.65894e-14  3.99446e-09   2.4937e-05    0.0155735       1.8364      70.3009      1225.11      11954.9      74418.7       322772  1.04362e+06  2.66557e+06  5.66009e+06   1.0434e+07  1.72811e+07          ***          ***          ***
O-O      1.86458e-13  2.26332e-13  4.18713e-09  2.49657e-05    0.0156015      1.84739      71.5932      1284.35      13286.2      91540.9       463350   1.8459e+06  6.08327e+06  1.72073e+07  4.29577e+07  9.67055e+07  1.99638e+08   3.8301e+08  6.90263e+08

W2->R

P\T              298          300          400          500          600          700          800          900         1000         1100         1200         1300         1400         1500         1600         1700         1800         1900         2000
0.01     6.55605e-16  9.94919e-16  4.75428e-09  3.40808e-05   0.00880583     0.331784      3.75536      19.6281       63.058          ***          ***          ***          ***          ***          ***          ***          ***          ***          ***
0.1      9.26752e-16  1.41637e-15  1.02746e-08    0.0001169     0.046199      2.50176      38.0455      249.014      935.321          ***          ***          ***          ***          ***          ***          ***          ***          ***          ***
1        9.78504e-16  1.49793e-15  1.25424e-08  0.000187544     0.105958      8.37274       181.84      1620.29      7758.53      24369.3        57846          ***          ***          ***          ***          ***          ***          ***          ***
10       9.84457e-16  1.50735e-15  1.29281e-08   0.00020897     0.139427      14.1993       419.98      5174.51      33482.4       134963       387422       877018          ***          ***          ***          ***          ***          ***          ***
100      9.85063e-16  1.50831e-15  1.29713e-08  0.000212074     0.146753      16.2787        560.2      8559.34      71650.1       376873  1.37984e+06  3.82454e+06  8.59689e+06  1.66013e+07          ***          ***          ***          ***          ***
1000     9.85124e-16  1.50841e-15  1.29757e-08  0.000212406     0.147655       16.608      591.428       9677.4      90739.7       559205  2.47682e+06  8.39674e+06  2.28853e+07  5.22634e+07  1.03612e+08  1.83641e+08  3.02058e+08          ***          ***
O-O      9.87597e-16  1.51219e-15  1.30032e-08  0.000212803     0.147959      16.6655      596.176      9867.81      94842.6       612216  2.92601e+06  1.10824e+07  3.49278e+07  9.49563e+07  2.28799e+08  4.98928e+08  1.00074e+09  1.87041e+09  3.29127e+09

W2->P1

P\T              298          300          400          500          600          700          800          900         1000         1100         1200         1300         1400         1500         1600         1700         1800         1900         2000
0.01     3.92969e-17  5.94325e-17  2.96169e-10  2.40366e-06  0.000682553    0.0274486     0.323878      1.73492      7.81704          ***          ***          ***          ***          ***          ***          ***          ***          ***          ***
0.1      7.64354e-18  1.18061e-17  1.77605e-10  3.65991e-06   0.00211447     0.146374      2.61982      19.1083      77.0305          ***          ***          ***          ***          ***          ***          ***          ***          ***          ***
1        9.24299e-19  1.44044e-18  4.22799e-11  1.99813e-06   0.00246844     0.324272      9.84578      109.694       608.23      2102.84      9014.07          ***          ***          ***          ***          ***          ***          ***          ***
10       9.51189e-20  1.48485e-19  5.33821e-12  4.00173e-07  0.000914955     0.227982      12.5964      239.025      2075.45      10177.9      33273.2       176511          ***          ***          ***          ***          ***          ***          ***
100      9.54155e-21  1.48977e-20  5.52347e-13  4.66961e-08   0.00013973     0.052499      4.76241      152.777      2217.54      17338.2        83811       281493       723006  4.52099e+06          ***          ***          ***          ***          ***
1000     9.54455e-22  1.49026e-21  5.54378e-14  4.76326e-09   1.5019e-05   0.00637006     0.715067      31.1067      658.571      7851.91      58427.8       294429  1.07893e+06  3.06489e+06  7.13426e+06  1.42416e+07   1.1758e+08          ***          ***
O-O              ***          ***          ***          ***          ***          ***          ***          ***          ***          ***          ***          ***          ***          ***          ***          ***          ***          ***          ***

W2->P2

P\T              298          300          400          500          600          700          800          900         1000         1100         1200         1300         1400         1500         1600         1700         1800         1900         2000
0.01      8.2731e-15  1.22946e-14  2.86948e-08  0.000142705    0.0295583     0.957134       9.6703      46.1542      137.404          ***          ***          ***          ***          ***          ***          ***          ***          ***          ***
0.1        9.527e-15  1.42155e-14  4.41403e-08  0.000322802    0.0990267      4.56768      62.1414      374.186      1315.42          ***          ***          ***          ***          ***          ***          ***          ***          ***          ***
1        9.71732e-15  1.45104e-14    4.879e-08  0.000432578     0.177855      11.5019      218.697      1774.27      7919.89      23536.4      53368.6          ***          ***          ***          ***          ***          ***          ***          ***
10       9.73799e-15  1.45425e-14  4.94786e-08  0.000459951     0.213127      16.9272      421.796       4608.2      27334.1       103195       281391       610250          ***          ***          ***          ***          ***          ***          ***
100      9.74008e-15  1.45458e-14  4.95531e-08  0.000463612     0.219965      18.5954      523.178      6875.09      51394.1       248143       850551  2.23799e+06  4.82302e+06  8.95851e+06          ***          ***          ***          ***          ***
1000     9.74028e-15  1.45461e-14  4.95606e-08  0.000463998     0.220775      18.8426      543.821      7548.22      62092.2       344571  1.40288e+06  4.44362e+06  1.14609e+07  2.50128e+07  4.77484e+07  8.19645e+07  1.29435e+08          ***          ***
O-O      9.76766e-15  1.45871e-14  4.97144e-08  0.000465475     0.221535      18.9275      548.117      7675.67      64413.5       371596  1.61569e+06  5.64481e+06  1.65923e+07  4.24469e+07  9.69498e+07  2.01617e+08  3.87644e+08  6.97483e+08  1.18594e+09

W2->P3

P\T              298          300          400          500          600          700          800          900         1000         1100         1200         1300         1400         1500         1600         1700         1800         1900         2000
0.01     1.42819e-10  2.03001e-10  0.000100099     0.228032      30.3539        740.6      6122.88      25064.4      65887.4          ***          ***          ***          ***          ***          ***          ***          ***          ***          ***
0.1      1.44844e-10  2.06027e-10  0.000110835     0.311162      55.2669      1825.81      19899.8       102164       317704          ***          ***          ***          ***          ***          ***          ***          ***          ***          ***
1        1.45086e-10  2.06391e-10  0.000112967     0.342122      72.0244      3046.13      43862.3       293843  1.14051e+06  3.04274e+06  6.32355e+06          ***          ***          ***          ***          ***          ***          ***          ***
10       1.45111e-10  2.06428e-10  0.000113232     0.347922      77.2998      3695.24        64616       550258  2.72857e+06  9.01443e+06  2.21641e+07   4.4224e+07          ***          ***          ***          ***          ***          ***          ***
100      1.45113e-10  2.06432e-10   0.00011326     0.348617      78.1485      3851.58      72438.8       701764  4.16247e+06  1.68513e+07  5.04276e+07  1.19241e+08  2.35749e+08  4.07747e+08          ***          ***          ***          ***          ***
1000     1.45113e-10  2.06432e-10  0.000113262     0.348689      78.2433      3872.42      73806.5       739009  4.67715e+06  2.09893e+07  7.19227e+07  1.98028e+08   4.5556e+08  9.04918e+08  1.59709e+09  2.56561e+09  3.82716e+09          ***          ***
O-O      1.45028e-10  2.06309e-10  0.000113149     0.348203      78.1156      3866.84      73808.2       742571  4.75705e+06  2.19036e+07   7.8628e+07  2.32866e+08  5.92586e+08  1.33511e+09  2.72393e+09  5.12031e+09  8.98833e+09  1.48931e+10  2.34926e+10

R->W1

P\T              298          300          400          500          600          700          800          900         1000         1100         1200         1300         1400         1500         1600         1700         1800         1900         2000
0.01     1.39203e-14  1.42935e-14  3.09874e-14   3.2368e-14  2.22882e-14  1.19267e-14  5.50482e-15  2.35881e-15          ***          ***          ***          ***          ***          ***          ***          ***          ***          ***          ***
0.1      2.31227e-14  2.39637e-14  8.57705e-14  1.46969e-13  1.55186e-13  1.18045e-13   7.2062e-14  3.83852e-14  1.91467e-14          ***          ***          ***          ***          ***          ***          ***          ***          ***          ***
1        2.53173e-14   2.6307e-14  1.15768e-13  2.78631e-13  4.39501e-13  4.98063e-13  4.36053e-13  3.15445e-13  2.01723e-13  1.20476e-13          ***          ***          ***          ***          ***          ***          ***          ***          ***
10       2.55894e-14  2.65994e-14  1.21813e-13  3.28727e-13  6.43816e-13  9.85327e-13  1.21445e-12  1.23638e-12  1.07689e-12  8.38117e-13  6.06082e-13          ***          ***          ***          ***          ***          ***          ***          ***
100      2.56174e-14  2.66296e-14  1.22528e-13  3.36884e-13  6.96761e-13  1.19777e-12  1.78418e-12  2.33555e-12   2.7024e-12  2.79288e-12  2.62694e-12  2.29859e-12  1.90691e-12          ***          ***          ***          ***          ***          ***
1000     2.56202e-14  2.66326e-14  1.22601e-13  3.37784e-13  7.03729e-13  1.23515e-12  1.92994e-12  2.76279e-12  3.67308e-12   4.5587e-12  5.29418e-12   5.7746e-12  5.95506e-12  5.85529e-12  5.53553e-12  5.06738e-12          ***          ***          ***
O-O      2.56634e-14  2.66775e-14  1.22788e-13  3.38296e-13  7.05258e-13  1.24091e-12  1.95236e-12  2.84051e-12  3.90268e-12  5.13419e-12  6.52945e-12  8.08247e-12  9.78728e-12   1.1638e-11  1.36291e-11  1.57554e-11  1.80118e-11   2.0394e-11  2.28975e-11

R->W2

P\T              298          300          400          500          600          700          800          900         1000         1100         1200         1300         1400         1500         1600         1700         1800         1900         2000
0.01     3.38188e-13  3.43845e-13  5.26724e-13  4.59134e-13  2.84216e-13  1.41855e-13  6.19731e-14  2.52405e-14  1.00814e-14          ***          ***          ***          ***          ***          ***          ***          ***          ***          ***
0.1      4.78057e-13  4.89499e-13  1.13832e-12  1.57488e-12  1.49128e-12  1.07057e-12  6.30961e-13  3.26312e-13  1.57234e-13          ***          ***          ***          ***          ***          ***          ***          ***          ***          ***
1        5.04753e-13  5.17685e-13  1.38957e-12  2.52659e-12  3.42031e-12  3.58349e-12  3.01988e-12   2.1397e-12  1.34072e-12  7.81415e-13  4.39088e-13          ***          ***          ***          ***          ***          ***          ***          ***
10       5.07824e-13  5.20943e-13   1.4323e-12  2.81524e-12  4.50067e-12  6.07731e-12  6.97607e-12  6.84495e-12  5.83894e-12  4.46306e-12  3.16327e-12  2.13872e-12          ***          ***          ***          ***          ***          ***          ***
100      5.08136e-13  5.21275e-13  1.43709e-12  2.85706e-12  4.73714e-12  6.96731e-12   9.3053e-12  1.13243e-11  1.25122e-11  1.25527e-11  1.15412e-11  9.88661e-12  8.02993e-12  6.29463e-12          ***          ***          ***          ***          ***
1000     5.08168e-13  5.21309e-13  1.43757e-12  2.86154e-12  4.76628e-12  7.10822e-12  9.82402e-12  1.28036e-11   1.5847e-11  1.86374e-11  2.07846e-11  2.19597e-11  2.20375e-11  2.11283e-11  1.94933e-11  1.74254e-11  1.53658e-11          ***          ***
O-O      5.09443e-13  5.22614e-13  1.44062e-12  2.86688e-12  4.77607e-12  7.13284e-12  9.90289e-12  1.30555e-11  1.65636e-11  2.04045e-11  2.45574e-11  2.90052e-11  3.37326e-11  3.87267e-11  4.39741e-11  4.94665e-11  5.51915e-11  6.11437e-11  6.73116e-11

R->P1

P\T              298          300          400          500          600          700          800          900         1000         1100         1200         1300         1400         1500         1600         1700         1800         1900         2000
0.01     1.17054e-14  1.23448e-14  9.16396e-14  3.05446e-13  6.81567e-13  1.22516e-12  1.93764e-12  2.81841e-12   3.8646e-12  5.06681e-12  6.41834e-12  7.90957e-12  9.53084e-12  1.12727e-11  1.31262e-11  1.50828e-11  1.71347e-11  1.92747e-11  2.14961e-11
0.1      2.49857e-15  2.67001e-15   3.6836e-14  1.90808e-13  5.48631e-13  1.11902e-12  1.87107e-12   2.7824e-12  3.84547e-12  5.06684e-12  6.41836e-12  7.90959e-12  9.53085e-12  1.12727e-11  1.31262e-11  1.50828e-11  1.71347e-11  1.92747e-11  2.14961e-11
1        3.03255e-16  3.26012e-16  6.83823e-15  5.91765e-14  2.64435e-13   7.3922e-13  1.50734e-12   2.5056e-12  3.66314e-12  4.94659e-12  6.41795e-12  7.90977e-12  9.53101e-12  1.12728e-11  1.31263e-11  1.50829e-11  1.71348e-11  1.92748e-11  2.14962e-11
10       3.11736e-17  3.35509e-17   7.9535e-16  9.13924e-15  6.04956e-14  2.53119e-13   7.3115e-13  1.58762e-12  2.79117e-12  4.23201e-12  5.81526e-12  7.90289e-12  9.53224e-12  1.12739e-11  1.31272e-11  1.50837e-11  1.71355e-11  1.92753e-11  2.14967e-11
100      3.12657e-18  3.36544e-18  8.12033e-17  9.98183e-16  7.74103e-15  4.17553e-14  1.65039e-13  4.96642e-13  1.17937e-12  2.29565e-12  3.81565e-12  5.63582e-12  7.64786e-12  1.12153e-11  1.31334e-11  1.50893e-11  1.71405e-11  1.92798e-11  2.15006e-11
1000      3.1275e-19  3.36649e-19  8.13819e-18  1.00902e-16  8.04614e-16  4.63896e-15  2.07161e-14  7.47063e-14  2.22926e-13  5.59434e-13  1.19857e-12  2.23248e-12  3.69343e-12  5.55026e-12  7.73287e-12  1.01612e-11  1.67452e-11  1.93033e-11  2.15227e-11
O-O              ***          ***          ***          ***          ***          ***          ***          ***          ***          ***          ***          ***          ***          ***          ***          ***          ***          ***          ***

R->P2

P\T              298          300          400          500          600          700          800          900         1000         1100         1200         1300         1400         1500         1600         1700         1800         1900         2000
0.01     3.20212e-16  3.38392e-16   2.8992e-15  1.14825e-14  3.03756e-14  6.38887e-14  1.16281e-13  1.91467e-13   2.9274e-13  4.22651e-13  5.82969e-13  7.74826e-13  9.98761e-13  1.25484e-12  1.54278e-12  1.86202e-12  2.21178e-12  2.59119e-12  2.99927e-12
0.1        6.715e-17  7.19363e-17  1.16909e-15  7.23455e-15  2.45641e-14  5.83631e-14  1.12094e-13  1.88693e-13  2.91021e-13  4.21938e-13  5.82511e-13  7.74533e-13  9.98573e-13  1.25472e-12  1.54271e-12  1.86197e-12  2.21175e-12  2.59117e-12  2.99926e-12
1         8.0973e-18  8.72697e-18  2.17227e-16  2.26651e-15  1.19881e-14  3.88881e-14  9.06022e-14  1.69918e-13  2.76946e-13  4.11949e-13  5.76022e-13  7.72562e-13  9.97224e-13   1.2538e-12  1.54208e-12  1.86154e-12  2.21145e-12  2.59096e-12  2.99911e-12
10        8.3129e-19  8.96926e-19  2.52157e-17   3.5012e-16  2.75445e-15   1.3403e-14  4.41775e-14  1.07924e-13   2.1123e-13  3.52813e-13  5.28262e-13  7.34402e-13  9.89908e-13  1.24837e-12  1.53809e-12  1.85862e-12  2.20933e-12  2.58941e-12  2.99798e-12
100       8.3362e-20  8.99553e-20  2.57312e-18  3.81984e-17  3.52185e-16  2.21289e-15  9.99451e-15  3.38257e-14  8.93419e-14  1.91781e-13  3.48342e-13  5.56442e-13  8.08478e-13  1.09688e-12  1.52006e-12  1.84417e-12  2.19789e-12  2.58044e-12  2.99097e-12
1000     8.33855e-21  8.99818e-21  2.57862e-19   3.8605e-18  3.65932e-17  2.45837e-16  1.25609e-15  5.10357e-15  1.69588e-14  4.69813e-14  1.10311e-13  2.23414e-13  3.98253e-13  6.38603e-13  9.40761e-13  1.29695e-12  1.69618e-12    2.546e-12  2.96149e-12
O-O              ***          ***          ***          ***          ***          ***          ***          ***          ***          ***          ***          ***          ***          ***          ***          ***          ***          ***          ***

R->P3

P\T              298          300          400          500          600          700          800          900         1000         1100         1200         1300         1400         1500         1600         1700         1800         1900         2000
0.01     1.69527e-13  1.76984e-13  9.06215e-13  2.38207e-12  4.42396e-12   6.8409e-12  9.54976e-12  1.25189e-11   1.5723e-11  1.91371e-11  2.27198e-11  2.64505e-11  3.03031e-11  3.42562e-11  3.82922e-11  4.23969e-11  4.65589e-11  5.07691e-11  5.50203e-11
0.1      3.00148e-14  3.17064e-14  2.97318e-13  1.27346e-12  3.22736e-12  5.92278e-12  8.98935e-12  1.22239e-11  1.55799e-11  1.91391e-11  2.27212e-11  2.64514e-11  3.03037e-11  3.42566e-11  3.82925e-11  4.23971e-11   4.6559e-11  5.07692e-11  5.50204e-11
1        3.40614e-15   3.6138e-15  4.76701e-14  3.30916e-13  1.32313e-12  3.45051e-12  6.64762e-12  1.04538e-11  1.44306e-11  1.83829e-11  2.22996e-11  2.64582e-11  3.03086e-11  3.42601e-11  3.82949e-11  4.23989e-11  4.65603e-11  5.07701e-11   5.5021e-11
10       3.46275e-16  3.67646e-16  5.28006e-15  4.60728e-14  2.62644e-13  1.01495e-12  2.80292e-12  5.90395e-12  1.01036e-11  1.48612e-11  1.97089e-11  2.44309e-11  3.03373e-11  3.42822e-11  3.83117e-11  4.24115e-11  4.65698e-11  5.07773e-11  5.50264e-11
100      3.46872e-17  3.68309e-17  5.34969e-16  4.89746e-15  3.16528e-14  1.52415e-13  5.62413e-13  1.62587e-12  3.77442e-12  7.24195e-12  1.18728e-11  1.72313e-11  2.28714e-11   2.8489e-11  3.83936e-11   4.2479e-11  4.66246e-11  5.08214e-11  5.50617e-11
1000     3.46932e-18  3.68376e-18  5.35699e-17  4.93272e-16  3.25359e-15  1.65101e-14  6.75141e-14  2.29169e-13  6.57097e-13  1.60872e-12  3.39618e-12   6.2621e-12  1.02582e-11  1.52292e-11     2.09e-11  2.69833e-11  3.31639e-11  5.10018e-11  5.52194e-11
O-O              ***          ***          ***          ***          ***          ***          ***          ***          ***          ***          ***          ***          ***          ***          ***          ***          ***          ***          ***

P1->W1

P\T              298          300          400          500          600          700          800          900         1000         1100         1200         1300         1400         1500         1600         1700         1800         1900         2000
0.01     1.91366e-19   2.0995e-19  6.61819e-18   4.4943e-17  1.23405e-16  1.89922e-16  2.00728e-16   1.6713e-16          ***          ***          ***          ***          ***          ***          ***          ***          ***          ***          ***
0.1      1.96442e-19  2.15782e-19  7.71968e-18  6.75499e-17  2.53801e-16  5.32697e-16  7.40527e-16  7.75581e-16  6.79046e-16          ***          ***          ***          ***          ***          ***          ***          ***          ***          ***
1        1.97101e-19  2.16546e-19  7.97737e-18  7.77507e-17  3.60278e-16   9.9722e-16  1.85764e-15  2.55244e-15    2.821e-15  2.69373e-15          ***          ***          ***          ***          ***          ***          ***          ***          ***
10        1.9717e-19  2.16627e-19  8.01222e-18  7.99582e-17  4.00242e-16  1.29532e-15  3.02624e-15  5.40075e-15  7.72039e-15  9.30181e-15  9.89086e-15          ***          ***          ***          ***          ***          ***          ***          ***
100      1.97177e-19  2.16635e-19  8.01592e-18  8.02405e-17  4.07444e-16  1.37866e-15   3.5485e-15  7.41489e-15  1.29961e-14  1.95445e-14   2.5833e-14  3.07685e-14  3.37487e-14          ***          ***          ***          ***          ***          ***
1000     1.97178e-19  2.16636e-19   8.0163e-18    8.027e-17  4.08281e-16  1.39061e-15  3.65009e-15  7.98073e-15  1.51957e-14  2.58397e-14  3.98304e-14   5.6271e-14  7.36357e-14  9.02098e-14  1.04493e-13  1.15406e-13          ***          ***          ***
O-O      1.97707e-19  2.17214e-19  8.03316e-18  8.04047e-17  4.08894e-16  1.39338e-15  3.66606e-15  8.07255e-15  1.56316e-14  2.74901e-14  4.48822e-14  6.90958e-14  1.01446e-13  1.43255e-13  1.95842e-13  2.60505e-13  3.38525e-13  4.31151e-13  5.39606e-13

P1->W2

P\T              298          300          400          500          600          700          800          900         1000         1100         1200         1300         1400         1500         1600         1700         1800         1900         2000
0.01     6.20961e-25  7.13917e-25   1.3393e-22  2.51334e-21  1.29455e-20  3.06375e-20  4.42806e-20  4.68071e-20   5.5097e-20          ***          ***          ***          ***          ***          ***          ***          ***          ***          ***
0.1      1.20782e-25  1.41817e-25  8.03134e-23   3.8267e-21  4.00957e-20  1.63352e-19  3.59015e-19  5.23175e-19   5.8455e-19          ***          ***          ***          ***          ***          ***          ***          ***          ***          ***
1        1.46056e-26  1.73028e-26  1.91165e-23  2.08916e-21  4.68038e-20  3.61759e-19  1.34852e-18  3.01276e-18  4.71132e-18  5.81827e-18  9.79741e-18          ***          ***          ***          ***          ***          ***          ***          ***
10       1.50305e-27  1.78363e-27  2.41395e-24  4.18395e-22   1.7348e-20  2.54299e-19  1.72394e-18  6.55217e-18  1.60794e-17  2.86242e-17  4.07081e-17  9.86101e-17          ***          ***          ***          ***          ***          ***          ***
100      1.50773e-28  1.78954e-28  2.49772e-25  4.88233e-23  2.64934e-21  5.85573e-20  6.51611e-19  4.18232e-18  1.71068e-17   4.8427e-17  1.02479e-16  1.74173e-16  2.52126e-16   8.5349e-16          ***          ***          ***          ***          ***
1000     1.50821e-29  1.79014e-29  2.50691e-26  4.98026e-24  2.84766e-22  7.10512e-21  9.78338e-20  8.51282e-19  5.07218e-18  2.18103e-17  7.05546e-17  1.78782e-16  3.70052e-16   6.5171e-16  1.01172e-15  1.42334e-15  7.20053e-15          ***          ***
O-O              ***          ***          ***          ***          ***          ***          ***          ***          ***          ***          ***          ***          ***          ***          ***          ***          ***          ***          ***

P1->R

P\T              298          300          400          500          600          700          800          900         1000         1100         1200         1300         1400         1500         1600         1700         1800         1900         2000
0.01     3.58571e-25  4.29076e-25  3.74039e-22  2.37055e-20  4.00337e-19  3.19285e-18  1.59597e-17  5.82948e-17  1.70377e-16  4.21685e-16   9.1904e-16    1.812e-15  3.29595e-15  5.61261e-15  9.04848e-15  1.39316e-14  2.06273e-14   2.9533e-14  4.10737e-14
0.1      7.65388e-26  9.28029e-26  1.50351e-22  1.48085e-20  3.22253e-19  2.91623e-18  1.54114e-17  5.75498e-17  1.69534e-16  4.21687e-16  9.19043e-16  1.81201e-15  3.29596e-15  5.61262e-15  9.04849e-15  1.39316e-14  2.06273e-14  2.95331e-14  4.10737e-14
1         9.2896e-27  1.13314e-26  2.79111e-23  4.59265e-21  1.55323e-19  1.92645e-18  1.24155e-17  5.18246e-17  1.61496e-16   4.1168e-16  9.18984e-16  1.81205e-15  3.29601e-15  5.61269e-15  9.04857e-15  1.39317e-14  2.06273e-14  2.95332e-14  4.10738e-14
10       9.54941e-28  1.16614e-27  3.24633e-24  7.09291e-22  3.55338e-20  6.59642e-19  6.02224e-18  3.28376e-17  1.23053e-16  3.52209e-16  8.32685e-16  1.81047e-15  3.29644e-15  5.61323e-15  9.04921e-15  1.39324e-14  2.06282e-14   2.9534e-14  4.10748e-14
100      9.57763e-29  1.16974e-28  3.31442e-25  7.74684e-23   4.5469e-21  1.08817e-19  1.35937e-18  1.02723e-17  5.19946e-17  1.91056e-16  5.46361e-16  1.29111e-15  2.64478e-15  5.58403e-15   9.0535e-15  1.39377e-14  2.06343e-14  2.95409e-14  4.10822e-14
1000     9.58048e-30  1.17011e-29  3.32171e-26   7.8309e-24  4.72612e-22  1.20894e-20  1.70632e-19  1.54519e-18  9.82805e-18  4.65589e-17  1.71623e-16  5.11439e-16  1.27726e-15  2.76344e-15  5.33063e-15  9.38565e-15  2.01583e-14  2.95768e-14  4.11244e-14
O-O              ***          ***          ***          ***          ***          ***          ***          ***          ***          ***          ***          ***          ***          ***          ***          ***          ***          ***          ***

P1->P2

P\T              298          300          400          500          600          700          800          900         1000         1100         1200         1300         1400         1500         1600         1700         1800         1900         2000
0.01     5.78642e-28  6.99844e-28  9.48273e-25  8.36655e-23  1.87305e-21  1.91915e-20  1.19716e-19   5.3062e-19  1.83385e-18  5.24927e-18   1.2976e-17  2.85419e-17  5.71129e-17  1.05724e-16  1.83413e-16   3.0126e-16  4.72328e-16  7.11546e-16  1.03553e-15
0.1      4.21201e-29  5.24922e-29    2.411e-25  4.35128e-23  1.40826e-21  1.71039e-20  1.14549e-19  5.21875e-19  1.82205e-18  5.24171e-18  1.29672e-17  2.85326e-17  5.71036e-17  1.05715e-16  1.83405e-16  3.01252e-16  4.72322e-16   7.1154e-16  1.03552e-15
1        9.21232e-31  1.17259e-30  1.67138e-26  8.03341e-24  5.21356e-22   9.9176e-21  8.66719e-20  4.56283e-19  1.71201e-18  5.08796e-18  1.28276e-17  2.84662e-17  5.70333e-17  1.05645e-16  1.83338e-16   3.0119e-16  4.72266e-16  7.11491e-16  1.03548e-15
10       1.08411e-32  1.38919e-32  3.45255e-28   3.7957e-25  5.61494e-23  2.13001e-21  3.16214e-20  2.43725e-19  1.18107e-18  4.11607e-18  1.13594e-17  2.68074e-17  5.66336e-17  1.05214e-16  1.82897e-16  3.00759e-16  4.71858e-16  7.11115e-16  1.03514e-15
100      1.10608e-34  1.41871e-34  3.97777e-30  6.12051e-27  1.56238e-24  1.12501e-22  3.14052e-21  4.26051e-20  3.32238e-19  1.68941e-18  6.18253e-18  1.76425e-17  4.18319e-17  8.58736e-17  1.80881e-16  2.98613e-16  4.69672e-16  7.08968e-16  1.03309e-15
1000     1.10837e-36  1.42179e-36  4.04507e-32  6.59882e-29  1.96161e-26  1.86881e-24     7.75e-23  1.67912e-21  2.14549e-20  1.76852e-19  1.01008e-18  4.24647e-18  1.38738e-17  3.70023e-17  8.40736e-17  1.68526e-16  2.45759e-16  7.01046e-16  1.02491e-15
O-O              ***          ***          ***          ***          ***          ***          ***          ***          ***          ***          ***          ***          ***          ***          ***          ***          ***          ***          ***

P1->P3

P\T              298          300          400          500          600          700          800          900         1000         1100         1200         1300         1400         1500         1600         1700         1800         1900         2000
0.01     2.72684e-25  3.25657e-25  2.67991e-22  1.60242e-20  2.54234e-19  1.92491e-18  9.25992e-18  3.28889e-17  9.40364e-17  2.28375e-16  4.88786e-16  9.46654e-16  1.69119e-15  2.82771e-15  4.47495e-15  6.76202e-15  9.82523e-15  1.38052e-14  1.88444e-14
0.1      1.32671e-26  1.63211e-26  4.77471e-23  6.46463e-21  1.64095e-19  1.58715e-18  8.56256e-18  3.19177e-17   9.2958e-17  2.28407e-16  4.88827e-16  9.46701e-16  1.69124e-15  2.82777e-15  4.47501e-15  6.76206e-15  9.82527e-15  1.38053e-14  1.88445e-14
1        2.38357e-28  2.98659e-28  2.49582e-24  9.00824e-22  4.79013e-20  7.71351e-19  5.77023e-18  2.60841e-17  8.42632e-17  2.16972e-16  4.79507e-16  9.47064e-16  1.69165e-15   2.8282e-15  4.47545e-15   6.7625e-15   9.8257e-15  1.38057e-14  1.88448e-14
10       2.66933e-30  3.36188e-30  4.47248e-26  3.45097e-23  4.08746e-21  1.32474e-19  1.73376e-18  1.19453e-17  5.19567e-17  1.62546e-16  4.03027e-16  8.54035e-16  1.69428e-15   2.8312e-15   4.4787e-15  6.76587e-15  9.82907e-15   1.3809e-14   1.8848e-14
100      2.70555e-32  3.40989e-32  4.97955e-28  5.10243e-25  9.88326e-23  5.86711e-21  1.42288e-19  1.73049e-18  1.23081e-17  5.75323e-17  1.94095e-16   5.1138e-16  1.12174e-15  2.04684e-15  4.49574e-15  6.78505e-15  9.84973e-15  1.38304e-14  1.88697e-14
1000     2.70928e-34  3.41485e-34  5.04194e-30  5.41452e-27  1.19302e-24  9.07167e-23   3.1624e-21  5.98329e-20  6.86252e-19  5.17215e-18  2.73148e-17  1.06882e-16  3.26419e-16  8.16779e-16  1.74741e-15  3.30989e-15  3.52854e-15  1.39237e-14  1.89721e-14
O-O              ***          ***          ***          ***          ***          ***          ***          ***          ***          ***          ***          ***          ***          ***          ***          ***          ***          ***          ***

P2->W1

P\T              298          300          400          500          600          700          800          900         1000         1100         1200         1300         1400         1500         1600         1700         1800         1900         2000
0.01     9.78184e-19  1.03807e-18  8.33428e-18   2.0325e-17  2.51621e-17  2.07241e-17   1.3335e-17  7.45378e-18          ***          ***          ***          ***          ***          ***          ***          ***          ***          ***          ***
0.1      2.91617e-19  3.17179e-19   8.3095e-18  5.17484e-17  1.29081e-16  1.80283e-16  1.73018e-16  1.30899e-16  8.65417e-17          ***          ***          ***          ***          ***          ***          ***          ***          ***          ***
1        4.08073e-20  4.49297e-20  2.63296e-18  4.05259e-17  2.24046e-16  6.03305e-16  9.85192e-16  1.13782e-15  1.04635e-15  8.36006e-16          ***          ***          ***          ***          ***          ***          ***          ***          ***
10       4.31008e-21  4.75816e-21  3.68301e-19   9.9071e-18  1.09436e-16  5.87398e-16  1.79592e-15  3.57536e-15  5.17246e-15  5.96385e-15  5.89749e-15          ***          ***          ***          ***          ***          ***          ***          ***
100       4.3364e-22  4.78876e-22  3.88097e-20   1.2277e-18  1.89362e-17  1.63911e-16  8.69447e-16  3.03904e-15  7.49013e-15  1.38794e-14  2.05729e-14  2.58091e-14  2.86808e-14          ***          ***          ***          ***          ***          ***
1000     4.33907e-23  4.79188e-23  3.90331e-21  1.26362e-19  2.09158e-18  2.11293e-17  1.45004e-16  7.20319e-16  2.69478e-15  7.81838e-15  1.80812e-14  3.43377e-14  5.53229e-14  7.81203e-14  9.95007e-14  1.16948e-13          ***          ***          ***
O-O              ***          ***          ***          ***          ***          ***          ***          ***          ***          ***          ***          ***          ***          ***          ***          ***          ***          ***          ***

P2->W2

P\T              298          300          400          500          600          700          800          900         1000         1100         1200         1300         1400         1500         1600         1700         1800         1900         2000
0.01     2.05149e-13  2.10439e-13  4.77537e-13  5.64502e-13  4.40806e-13  2.62758e-13  1.31635e-13   5.9638e-14  2.58936e-14          ***          ***          ***          ***          ***          ***          ***          ***          ***          ***
0.1      2.36242e-13  2.43319e-13   7.3458e-13  1.27692e-12  1.47695e-12  1.25505e-12  8.50081e-13  4.92707e-13  2.60652e-13          ***          ***          ***          ***          ***          ***          ***          ***          ***          ***
1        2.40961e-13  2.48366e-13   8.1196e-13  1.71117e-12  2.65268e-12  3.16085e-12  2.99587e-12  2.35435e-12   1.6132e-12  1.01489e-12  6.08511e-13          ***          ***          ***          ***          ***          ***          ***          ***
10       2.41474e-13  2.48916e-13   8.2342e-13  1.81945e-12  3.17876e-12  4.65184e-12  5.77917e-12  6.12525e-12  5.61866e-12    4.589e-12  3.45104e-12  2.45627e-12          ***          ***          ***          ***          ***          ***          ***
100      2.41526e-13  2.48972e-13   8.2466e-13  1.83393e-12  3.28075e-12   5.1103e-12  7.16831e-12  9.13988e-12   1.0579e-11  1.11144e-11  1.06861e-11  9.54831e-12  8.06337e-12   6.5259e-12          ***          ***          ***          ***          ***
1000     2.41531e-13  2.48977e-13  8.24785e-13  1.83546e-12  3.29283e-12  5.17823e-12  7.45116e-12  1.00348e-11   1.2782e-11  1.54433e-11  1.76836e-11   1.9181e-11  1.97555e-11   1.9425e-11  1.83598e-11    1.679e-11  1.49344e-11          ***          ***
O-O       2.4221e-13   2.4968e-13  8.27343e-13   1.8413e-12  3.30417e-12  5.20155e-12  7.51002e-12  1.02042e-11  1.32599e-11  1.66548e-11  2.03689e-11  2.43846e-11  2.86859e-11   3.3259e-11  3.80912e-11  4.31718e-11  4.84902e-11  5.40374e-11  5.98055e-11

P2->R

P\T              298          300          400          500          600          700          800          900         1000         1100         1200         1300         1400         1500         1600         1700         1800         1900         2000
0.01      1.5393e-17  1.67594e-17  4.35496e-16  3.37158e-15  1.40351e-14  4.10222e-14  9.59152e-14  1.92391e-13   3.4506e-13  5.68366e-13  8.75687e-13  1.27887e-12  1.78791e-12  2.41083e-12  3.15385e-12  4.02145e-12  5.01663e-12   6.1411e-12   7.3955e-12
0.1      3.22798e-18  3.56276e-18  1.75612e-16  2.12426e-15  1.13499e-14  3.74743e-14  9.24621e-14  1.89604e-13  3.43034e-13  5.67408e-13  8.74999e-13  1.27839e-12  1.78757e-12   2.4106e-12  3.15369e-12  4.02133e-12  5.01655e-12  6.14104e-12  7.39546e-12
1        3.89246e-19  4.32217e-19  3.26302e-17  6.65507e-16   5.5391e-15  2.49696e-14  7.47341e-14  1.70739e-13  3.26442e-13  5.53974e-13  8.65252e-13  1.27514e-12  1.78515e-12  2.40883e-12   3.1524e-12  4.02041e-12  5.01588e-12  6.14056e-12  7.39511e-12
10       3.99611e-20  4.44217e-20  3.78771e-18  1.02805e-16  1.27269e-15   8.6059e-15  3.64402e-14  1.08445e-13  2.48982e-13   4.7445e-13  7.93511e-13  1.21215e-12  1.77206e-12   2.3984e-12  3.14425e-12  4.01411e-12  5.01106e-12  6.13688e-12  7.39231e-12
100      4.00731e-21  4.45518e-21  3.86515e-19  1.12161e-17  1.62728e-16  1.42087e-15  8.24407e-15   3.3989e-14  1.05309e-13  2.57901e-13   5.2325e-13  9.18425e-13  1.44728e-12  2.10734e-12  3.10739e-12   3.9829e-12  4.98511e-12   6.1156e-12  7.37501e-12
1000     4.00844e-22  4.45649e-22  3.87341e-20  1.13355e-18  1.69079e-17  1.57849e-16   1.0361e-15   5.1282e-15  1.99897e-14  6.31788e-14    1.657e-13  3.68753e-13  7.12922e-13   1.2269e-12  1.92316e-12  2.80105e-12  3.84716e-12  6.03399e-12  7.30234e-12
O-O              ***          ***          ***          ***          ***          ***          ***          ***          ***          ***          ***          ***          ***          ***          ***          ***          ***          ***          ***

P2->P1

P\T              298          300          400          500          600          700          800          900         1000         1100         1200         1300         1400         1500         1600         1700         1800         1900         2000
0.01      9.0804e-19  9.97221e-19  3.48984e-17  3.16539e-16   1.4734e-15  4.72847e-15  1.19889e-14   2.5778e-14  4.90309e-14  8.48188e-14  1.36123e-13  2.05637e-13  2.95643e-13  4.07955e-13  5.43911e-13  7.04401e-13  8.89914e-13   1.1006e-12  1.33631e-12
0.1      6.60974e-20  7.47971e-20  8.87297e-18  1.64626e-16  1.10779e-15  4.21411e-15  1.14715e-14  2.53532e-14  4.87153e-14  8.46966e-14  1.36031e-13   2.0557e-13  2.95595e-13  4.07921e-13  5.43887e-13  7.04384e-13  8.89902e-13  1.10059e-12  1.33631e-12
1        1.44565e-21  1.67085e-21  6.15103e-19  3.03935e-17  4.10116e-16  2.44353e-15  8.67973e-15  2.21667e-14  4.57731e-14  8.22123e-14  1.34567e-13  2.05091e-13  2.95231e-13   4.0765e-13  5.43688e-13  7.04239e-13  8.89797e-13  1.10051e-12  1.33625e-12
10       1.70126e-23  1.97948e-23  1.27061e-20  1.43606e-18   4.4169e-17  5.24799e-16  3.16672e-15  1.18404e-14  3.15777e-14  6.65083e-14  1.19165e-13   1.9314e-13  2.93162e-13  4.05986e-13  5.42382e-13  7.03231e-13  8.89029e-13  1.09993e-12  1.33582e-12
100      1.73572e-25  2.02155e-25   1.4639e-22  2.31563e-20  1.22902e-18  2.77185e-17  3.14507e-16   2.0698e-15  8.88289e-15  2.72978e-14  6.48572e-14   1.2711e-13  2.16542e-13   3.3136e-13  5.36401e-13  6.98212e-13   8.8491e-13  1.09661e-12  1.33317e-12
1000     1.73931e-27  2.02594e-27  1.48867e-24  2.49659e-22  1.54307e-20  4.60443e-19  7.76121e-18  8.15731e-17  5.73631e-16  2.85762e-15  1.05961e-14  3.05947e-14  7.18172e-14   1.4278e-13   2.4932e-13  3.94046e-13  4.63034e-13  1.08436e-12  1.32261e-12
O-O              ***          ***          ***          ***          ***          ***          ***          ***          ***          ***          ***          ***          ***          ***          ***          ***          ***          ***          ***

P2->P3

P\T              298          300          400          500          600          700          800          900         1000         1100         1200         1300         1400         1500         1600         1700         1800         1900         2000
0.01     3.63172e-14  3.84681e-14   3.4592e-13   1.2625e-12  2.82183e-12  4.83953e-12  7.17338e-12  9.76583e-12  1.25925e-11  1.56413e-11  1.88559e-11  2.22283e-11  2.57296e-11  2.93354e-11  3.30256e-11  3.67836e-11  4.05962e-11  4.44526e-11  4.83445e-11
0.1      5.27742e-15  5.64602e-15  8.97343e-14  5.53641e-13  1.79267e-12  3.85584e-12  6.46281e-12  9.33877e-12  1.23619e-11   1.5643e-11  1.88571e-11  2.22291e-11  2.57301e-11  2.93358e-11  3.30258e-11  3.67838e-11  4.05963e-11  4.44527e-11  4.83446e-11
1        5.68753e-16  6.10338e-16  1.27541e-14  1.22976e-13  6.30153e-13  1.97701e-12  4.35375e-12  7.51493e-12  1.10416e-11  1.46538e-11  1.82667e-11  2.22343e-11  2.57339e-11  2.93385e-11  3.30278e-11  3.67852e-11  4.05973e-11  4.44534e-11  4.83451e-11
10       5.74044e-17  6.16294e-17  1.36911e-15  1.59576e-14  1.12933e-13  5.18409e-13  1.64378e-12  3.86031e-12  7.17777e-12  1.12224e-11  1.55509e-11  1.98887e-11   2.5754e-11  2.93544e-11  3.30401e-11  3.67946e-11  4.06044e-11  4.44588e-11  4.83491e-11
100      5.74594e-18  6.16914e-18  1.38116e-16  1.67039e-15  1.31366e-14  7.34574e-14  3.05889e-13  9.77826e-13  2.46777e-12  5.06852e-12  8.77353e-12  1.32885e-11  1.82344e-11  2.33104e-11  3.30941e-11  3.68399e-11  4.06418e-11  4.44892e-11  4.83736e-11
1000     5.74649e-19  6.16976e-19  1.38241e-17  1.67921e-16  1.34236e-15  7.84789e-15  3.58019e-14  1.32687e-13   4.0908e-13  1.06423e-12  2.36434e-12  4.55016e-12   7.7256e-12   1.1818e-11  1.66299e-11  2.19252e-11  2.74883e-11   4.4603e-11   4.8474e-11
O-O              ***          ***          ***          ***          ***          ***          ***          ***          ***          ***          ***          ***          ***          ***          ***          ***          ***          ***          ***

P3->W1

P\T              298          300          400          500          600          700          800          900         1000         1100         1200         1300         1400         1500         1600         1700         1800         1900         2000
0.01     1.02321e-25  1.19097e-25  3.60017e-23  8.85435e-22  5.33949e-21  1.39305e-20  2.15837e-20  2.41336e-20          ***          ***          ***          ***          ***          ***          ***          ***          ***          ***          ***
0.1      1.79023e-26  2.12612e-26  1.90968e-23  1.19251e-21  1.46432e-20  6.57572e-20  1.54456e-19  2.37615e-19   2.8004e-19          ***          ***          ***          ***          ***          ***          ***          ***          ***          ***
1        2.10107e-27  2.51609e-27  4.33195e-24  6.18175e-22  1.62452e-20  1.38609e-19  5.51365e-19  1.29482e-18  2.12655e-18  2.75675e-18          ***          ***          ***          ***          ***          ***          ***          ***          ***
10       2.15224e-28  2.58135e-28  5.40364e-25  1.21892e-22  5.93979e-21  9.65405e-20   7.0071e-19   2.7966e-18  7.16736e-18   1.3337e-17  1.98262e-17          ***          ***          ***          ***          ***          ***          ***          ***
100      2.15786e-29  2.58855e-29  5.58125e-26  1.41845e-23   9.0623e-22  2.23266e-20  2.67851e-19  1.81478e-18  7.75017e-18  2.28328e-17  5.03081e-17  8.89971e-17  1.33762e-16          ***          ***          ***          ***          ***          ***
1000     2.15843e-30  2.58928e-30   5.6007e-27  1.44643e-24  9.74295e-23   2.7163e-21  4.05282e-20  3.74808e-19   2.3453e-18  1.05185e-17  3.53785e-17  9.30918e-17    1.999e-16  3.64615e-16  5.84668e-16  8.46766e-16          ***          ***          ***
O-O              ***          ***          ***          ***          ***          ***          ***          ***          ***          ***          ***          ***          ***          ***          ***          ***          ***          ***          ***

P3->W2

P\T              298          300          400          500          600          700          800          900         1000         1100         1200         1300         1400         1500         1600         1700         1800         1900         2000
0.01     2.99367e-19  3.29323e-19  1.14554e-17  8.39656e-17  2.46591e-16  4.01458e-16  4.41931e-16  3.77182e-16  2.75619e-16          ***          ***          ***          ***          ***          ***          ***          ***          ***          ***
0.1      3.03611e-19  3.34232e-19   1.2684e-17  1.14577e-16   4.4903e-16  9.90588e-16  1.44343e-15  1.56667e-15  1.39745e-15          ***          ***          ***          ***          ***          ***          ***          ***          ***          ***
1        3.04118e-19  3.34823e-19   1.2928e-17  1.25977e-16  5.85188e-16  1.65293e-15  3.18595e-15  4.54097e-15  5.15684e-15    5.002e-15  4.36178e-15          ***          ***          ***          ***          ***          ***          ***          ***
10        3.0417e-19  3.34884e-19  1.29584e-17  1.28113e-16   6.2805e-16  2.00518e-15   4.6943e-15  8.51804e-15  1.24502e-14  1.52825e-14  1.64441e-14  1.60647e-14          ***          ***          ***          ***          ***          ***          ***
100      3.04176e-19   3.3489e-19  1.29615e-17  1.28369e-16  6.34945e-16  2.09002e-15  5.26268e-15  1.08651e-14  1.90194e-14  2.87751e-14  3.83271e-14  4.59136e-14  5.05189e-14  5.19526e-14          ***          ***          ***          ***          ***
1000     3.04176e-19  3.34891e-19  1.29619e-17  1.28395e-16  6.35716e-16  2.10133e-15  5.36204e-15  1.14418e-14  2.13727e-14  3.58638e-14  5.48448e-14  7.71453e-14  1.00652e-13  1.22919e-13  1.41819e-13   1.5589e-13  1.64358e-13          ***          ***
O-O      3.03997e-19  3.34691e-19  1.29488e-17  1.28216e-16  6.34678e-16   2.0983e-15  5.36217e-15   1.1497e-14  2.17379e-14  3.74268e-14  5.99665e-14   9.0786e-14  1.31317e-13  1.82976e-13  2.47156e-13  3.25216e-13  4.18482e-13  5.28241e-13  6.55741e-13

P3->R

P\T              298          300          400          500          600          700          800          900         1000         1100         1200         1300         1400         1500         1600         1700         1800         1900         2000
0.01     6.88876e-25  8.30777e-25  9.36082e-22  6.51074e-20  1.11352e-18  8.67323e-18  4.17677e-17    1.465e-16  4.11399e-16  9.81115e-16  2.06457e-15  3.94007e-15  6.95307e-15  1.15114e-14  1.80777e-14  2.71605e-14  3.93051e-14  5.50849e-14  7.50927e-14
0.1      1.21966e-25  1.48832e-25  3.07118e-22  3.48068e-20   8.1233e-19  7.50919e-18  3.93166e-17  1.43048e-16  4.07655e-16   9.8122e-16   2.0647e-15  3.94021e-15  6.95322e-15  1.15115e-14  1.80778e-14  2.71606e-14  3.93053e-14   5.5085e-14  7.50928e-14
1        1.38409e-26  1.69634e-26  4.92412e-23  9.04472e-21  3.33035e-19  4.37472e-18  2.90746e-17  1.22334e-16  3.77582e-16  9.42452e-16  2.02638e-15  3.94123e-15  6.95434e-15  1.15127e-14   1.8079e-14  2.71617e-14  3.93063e-14   5.5086e-14  7.50937e-14
10       1.40709e-27  1.72576e-27  5.45408e-24  1.25928e-21  6.61078e-20   1.2868e-18  1.22591e-17  6.90899e-17  2.64365e-16  7.61899e-16  1.79097e-15  3.63923e-15  6.96093e-15  1.15201e-14  1.80869e-14  2.71698e-14  3.93144e-14  5.50938e-14   7.5101e-14
100      1.40952e-28  1.72887e-28    5.526e-25  1.33859e-22  7.96705e-21  1.93239e-19  2.45982e-18  1.90264e-17  9.87591e-17  3.71278e-16  1.07889e-15  2.56679e-15  5.24786e-15   9.5734e-15  1.81255e-14   2.7213e-14  3.93606e-14  5.51416e-14  7.51491e-14
1000     1.40976e-29  1.72919e-29  5.53355e-26  1.34823e-23  8.18933e-22  2.09323e-20  2.95286e-19  2.68182e-18  1.71932e-17  8.24753e-17  3.08614e-16  9.32805e-16  2.35376e-15  5.11761e-15  9.86682e-15  1.72861e-14   2.7997e-14  5.53373e-14  7.53644e-14
O-O              ***          ***          ***          ***          ***          ***          ***          ***          ***          ***          ***          ***          ***          ***          ***          ***          ***          ***          ***

P3->P1

P\T              298          300          400          500          600          700          800          900         1000         1100         1200         1300         1400         1500         1600         1700         1800         1900         2000
0.01     3.61719e-26  4.39807e-26  6.78217e-23  5.64339e-21  1.08944e-19  9.36471e-19  4.91703e-18  1.86079e-17  5.58106e-17  1.40682e-16  3.10193e-16   6.1554e-16  1.12211e-15  1.90848e-15  3.06466e-15  4.68986e-15  6.89008e-15  9.77589e-15  1.34603e-14
0.1       1.7599e-27   2.2042e-27  1.20836e-23   2.2767e-21  7.03177e-20   7.7215e-19  4.54673e-18  1.80584e-17  5.51705e-17  1.40702e-16  3.10219e-16   6.1557e-16  1.12214e-15  1.90851e-15   3.0647e-15  4.68989e-15  6.89012e-15  9.77592e-15  1.34603e-14
1        3.16184e-29  4.03345e-29  6.31628e-25  3.17251e-22  2.05265e-20  3.75263e-19    3.064e-18  1.47579e-17  5.00102e-17  1.33658e-16  3.04304e-16  6.15806e-16  1.12241e-15  1.90881e-15    3.065e-15   4.6902e-15  6.89041e-15   9.7762e-15  1.34606e-14
10        3.5409e-31   4.5403e-31  1.13187e-26  1.21536e-23  1.75155e-21  6.44489e-20  9.20632e-19  6.75841e-18  3.08363e-17  1.00131e-16  2.55769e-16  5.55316e-16  1.12415e-15  1.91083e-15  3.06723e-15  4.69253e-15  6.89278e-15  9.77854e-15  1.34628e-14
100      3.58894e-33  4.60513e-33   1.2602e-28  1.79696e-25  4.23515e-23  2.85436e-21  7.55552e-20  9.79078e-19  7.30487e-18  3.54407e-17  1.23176e-16  3.32513e-16  7.44271e-16  1.38145e-15   3.0789e-15  4.70584e-15  6.90727e-15  9.79374e-15  1.34783e-14
1000      3.5939e-35  4.61183e-35  1.27599e-30  1.90688e-27  5.11229e-25  4.41338e-23  1.67924e-21  3.38522e-20   4.0729e-19  3.18612e-18  1.73345e-17  6.94972e-17  2.16579e-16   5.5126e-16  1.19671e-15  2.29561e-15  2.47444e-15  9.85977e-15  1.35515e-14
O-O              ***          ***          ***          ***          ***          ***          ***          ***          ***          ***          ***          ***          ***          ***          ***          ***          ***          ***          ***

P3->P2

P\T              298          300          400          500          600          700          800          900         1000         1100         1200         1300         1400         1500         1600         1700         1800         1900         2000
0.01     3.06993e-24  3.64596e-24  2.37877e-21   1.1752e-19  1.53719e-18  9.55599e-18  3.80357e-17  1.13734e-16   2.7953e-16   5.9631e-16  1.14069e-15   2.0061e-15  3.29791e-15  5.13102e-15  7.62688e-15  1.09109e-14  1.51099e-14  2.03509e-14   2.6759e-14
0.1      4.46106e-25  5.35123e-25  6.17072e-22  5.15359e-20  9.76557e-19  7.61362e-18   3.4268e-17   1.0876e-16  2.74411e-16  5.96374e-16  1.14076e-15  2.00617e-15  3.29798e-15  5.13108e-15  7.62694e-15  1.09109e-14    1.511e-14   2.0351e-14   2.6759e-14
1        4.80773e-26  5.78472e-26  8.77057e-23  1.14473e-20  3.43275e-19  3.90375e-18  2.30851e-17  8.75197e-17  2.45103e-16   5.5866e-16  1.10505e-15  2.00664e-15  3.29847e-15  5.13157e-15  7.62739e-15  1.09113e-14  1.51104e-14  2.03513e-14  2.67593e-14
10       4.85246e-27  5.84116e-27  9.41488e-24  1.48542e-21  6.15199e-20  1.02363e-18  8.71587e-18  4.49576e-17  1.59333e-16  4.27844e-16  9.40755e-16  1.79496e-15  3.30105e-15  5.13434e-15  7.63023e-15  1.09141e-14   1.5113e-14  2.03538e-14  2.67616e-14
100      4.85711e-28  5.84704e-28  9.49777e-25  1.55489e-22  7.15614e-21  1.45047e-19  1.62193e-18  1.13879e-17  5.47796e-17  1.93232e-16  5.30757e-16  1.19928e-15  2.33721e-15   4.0772e-15  7.64271e-15  1.09276e-14  1.51269e-14  2.03677e-14  2.67751e-14
1000     4.85758e-29  5.84763e-29  9.50638e-26   1.5631e-23  7.31247e-22  1.54962e-20  1.89834e-19  1.54528e-18  9.08078e-18  4.05726e-17  1.43031e-16  4.10652e-16  9.90237e-16  2.06707e-15  3.84049e-15  6.50351e-15  1.02312e-14  2.04198e-14  2.68307e-14
O-O              ***          ***          ***          ***          ***          ***          ***          ***          ***          ***          ***          ***          ***          ***          ***          ***          ***          ***          ***

W1-> 

P\T              298          300          400          500          600          700          800          900         1000         1100         1200         1300         1400         1500         1600         1700         1800         1900         2000
0.01     1.98175e-09  2.77851e-09  0.000776674      1.14493      107.133      1962.26      12939.4      44765.2          ***          ***          ***          ***          ***          ***          ***          ***          ***          ***          ***
0.1      2.03425e-09   2.8556e-09  0.000905967      1.72112      220.364      5496.83      47322.5       201512       548568          ***          ***          ***          ***          ***          ***          ***          ***          ***          ***
1        2.04106e-09  2.86569e-09  0.000936228      1.98137       312.98      10297.6       118533       654673   2.1816e+06  5.20809e+06          ***          ***          ***          ***          ***          ***          ***          ***          ***
10       2.04178e-09  2.86676e-09  0.000940323      2.03775      347.822      13389.7       193407  1.38418e+06  5.88849e+06  1.71585e+07  3.83349e+07          ***          ***          ***          ***          ***          ***          ***          ***
100      2.04185e-09  2.86686e-09  0.000940757      2.04497      354.115      14257.4       227075   1.9048e+06  9.92464e+06  3.57601e+07  9.67925e+07  2.10877e+08  3.91047e+08          ***          ***          ***          ***          ***          ***
1000     2.04186e-09  2.86687e-09  0.000940801      2.04572      354.847      14382.2       233656  2.05224e+06  1.16293e+07   4.7412e+07  1.49234e+08  3.81195e+08  8.21921e+08  1.54656e+09  2.61207e+09  4.05189e+09          ***          ***          ***
O-O       2.0746e-09  2.90622e-09   0.00094279      2.04916      355.379      14410.9       234689  2.07623e+06  1.19696e+07   5.0508e+07  1.68596e+08  4.69818e+08  1.13587e+09  2.45088e+09  4.82073e+09  8.78505e+09  1.50208e+10  2.43379e+10   3.7668e+10

W2-> 

P\T              298          300          400          500          600          700          800          900         1000         1100         1200         1300         1400         1500         1600         1700         1800         1900         2000
0.01     1.42848e-10   2.0304e-10  0.000100136     0.228216      30.3935      741.929      6136.72      25132.3      66094.3          ***          ***          ***          ***          ***          ***          ***          ***          ***          ***
0.1      1.44874e-10  2.06069e-10  0.000110893     0.311617       55.417      1833.13      20003.8       102812       320048          ***          ***          ***          ***          ***          ***          ***          ***          ***          ***
1        1.45116e-10  2.06433e-10  0.000113032     0.342765      72.3192      3066.86      44281.9       297413  1.15705e+06   3.0934e+06  6.44138e+06          ***          ***          ***          ***          ***          ***          ***          ***
10       1.45141e-10  2.06471e-10  0.000113298     0.348615      77.6669       3727.9      65505.6       560657  2.79352e+06  9.26976e+06  2.28834e+07  4.58262e+07          ***          ***          ***          ***          ***          ***          ***
100      1.45143e-10  2.06475e-10  0.000113326     0.349318      78.5307      3888.25      73588.7       718285  4.29511e+06  1.75289e+07  5.28567e+07  1.25868e+08  2.50462e+08  4.35733e+08          ***          ***          ***          ***          ***
1000     1.45144e-10  2.06475e-10  0.000113329      0.34939      78.6274      3909.71      75012.8       757491   4.8426e+06  2.19754e+07  7.61836e+07  2.12207e+08  4.93651e+08  9.90919e+08  1.76602e+09  2.86274e+09  4.30397e+09          ***          ***
O-O      1.45225e-10  2.06552e-10  0.000113215     0.348907      78.5007      3904.28      75024.1       761399   4.9296e+06   2.2979e+07  8.36331e+07  2.51439e+08   6.5019e+08  1.48972e+09  3.09264e+09  5.91756e+09  1.05764e+10   1.7844e+10  2.86601e+10

R-> 

P\T              298          300          400          500          600          700          800          900         1000         1100         1200         1300         1400         1500         1600         1700         1800         1900         2000
0.01     5.33662e-13  5.47806e-13  1.55847e-12   3.1905e-12  5.44241e-12  8.28374e-12  1.16712e-11  1.55563e-11  1.98904e-11  2.46265e-11  2.97211e-11  3.51349e-11  4.08327e-11  4.67837e-11  5.29611e-11  5.93417e-11  6.59054e-11   7.2635e-11  7.95157e-11
0.1       5.3376e-13  5.47911e-13  1.55941e-12  3.19336e-12  5.44701e-12  8.28878e-12  1.16755e-11  1.55597e-11  1.98928e-11  2.46279e-11  2.97221e-11  3.51355e-11  4.08331e-11   4.6784e-11  5.29614e-11  5.93419e-11  6.59055e-11  7.26351e-11  7.95158e-11
1        5.33788e-13  5.47941e-13  1.56006e-12  3.19758e-12  5.45937e-12  8.31017e-12  1.17015e-11  1.55845e-11  1.99131e-11  2.46434e-11  2.97328e-11  3.51406e-11  4.08368e-11  4.67867e-11  5.29633e-11  5.93433e-11  6.59065e-11  7.26358e-11  7.95163e-11
10       5.33791e-13  5.47945e-13  1.56021e-12  3.19953e-12  5.47038e-12  8.34411e-12  1.17688e-11  1.56808e-11  2.00219e-11  2.47472e-11  2.98218e-11  3.52097e-11  4.08595e-11  4.68045e-11  5.29771e-11  5.93538e-11  6.59146e-11   7.2642e-11  7.95211e-11
100      5.33792e-13  5.47945e-13  1.56023e-12  3.19988e-12  5.47365e-12  8.36146e-12  1.18269e-11  1.58162e-11  2.02578e-11  2.50749e-11   3.0205e-11  3.56088e-11  4.12646e-11  4.71261e-11  5.30471e-11  5.94125e-11   6.5963e-11  7.26816e-11  7.95532e-11
1000     5.33792e-13  5.47945e-13  1.56023e-12  3.19992e-12   5.4741e-12  8.36477e-12  1.18435e-11  1.58754e-11  2.04171e-11  2.54112e-11  3.07838e-11  3.64523e-11  4.23424e-11  4.84017e-11  5.46024e-11  6.09342e-11  6.72291e-11   7.2851e-11  7.97035e-11
O-O      5.35107e-13  5.49292e-13  1.56341e-12  3.20518e-12  5.48133e-12  8.37374e-12  1.18552e-11   1.5896e-11  2.04663e-11  2.55387e-11  3.10868e-11  3.70877e-11  4.35199e-11  5.03647e-11  5.76032e-11  6.52218e-11  7.32034e-11  8.15376e-11  9.02091e-11

P1-> 

P\T              298          300          400          500          600          700          800          900         1000         1100         1200         1300         1400         1500         1600         1700         1800         1900         2000
0.01     1.91367e-19  2.09952e-19  6.61897e-18  4.49853e-17  1.24075e-16   1.9509e-16  2.26112e-16  2.58891e-16  2.66302e-16  6.55309e-16   1.4208e-15   2.7872e-15  5.04426e-15  8.54605e-15  1.37069e-14  2.09949e-14  3.09248e-14  4.40498e-14  6.09537e-14
0.1      1.96443e-19  2.15783e-19  7.71996e-18  6.75751e-17  2.54328e-16  5.37381e-16  7.64974e-16  8.66094e-16  9.43945e-16  6.55336e-16  1.42084e-15  2.78724e-15   5.0443e-15   8.5461e-15  1.37069e-14  2.09949e-14  3.09249e-14  4.40499e-14  6.09537e-14
1        1.97101e-19  2.16546e-19  7.97742e-18  7.77583e-17  3.60529e-16  1.00029e-15  1.87726e-15  2.63382e-15  3.07318e-15  3.33329e-15  1.42112e-15  2.78758e-15   5.0447e-15  8.54653e-15  1.37074e-14  2.09954e-14  3.09253e-14  4.40503e-14  6.09541e-14
10        1.9717e-19  2.16627e-19  8.01223e-18  7.99594e-17  4.00299e-16  1.29637e-15  3.03575e-15  5.45233e-15  7.91266e-15  9.84931e-15  1.11786e-14  2.79006e-15  5.04734e-15  8.54964e-15  1.37108e-14  2.09991e-14  3.09291e-14  4.40541e-14  6.09579e-14
100      1.97177e-19  2.16635e-19  8.01592e-18  8.02406e-17  4.07452e-16  1.37883e-15  3.55066e-15  7.43111e-15  1.30779e-14  1.98432e-14  2.66821e-14  3.27628e-14  3.78092e-14  8.57434e-15  1.37301e-14  2.10213e-14  3.09537e-14  4.40803e-14   6.0985e-14
1000     1.97178e-19  2.16636e-19   8.0163e-18    8.027e-17  4.08282e-16  1.39063e-15  3.65036e-15  7.98319e-15  1.52113e-14  2.59134e-14  4.01009e-14  5.70723e-14  7.56233e-14  9.44787e-14  1.12667e-13  1.29694e-13  3.12541e-14  4.42016e-14  6.11214e-14
O-O      1.97707e-19  2.17214e-19  8.03316e-18  8.04047e-17  4.08894e-16  1.39338e-15  3.66606e-15  8.07255e-15  1.56316e-14  2.74901e-14  4.48822e-14  6.90958e-14  1.01446e-13  1.43255e-13  1.95842e-13  2.60505e-13  3.38525e-13  4.31151e-13  5.39606e-13

P2-> 

P\T              298          300          400          500          600          700          800          900         1000         1100         1200         1300         1400         1500         1600         1700         1800         1900         2000
0.01     2.41483e-13  2.48926e-13  8.23936e-13  1.83071e-12  3.27817e-12  5.14806e-12  7.41293e-12  1.00436e-11  1.30125e-11  1.62945e-11  1.98677e-11  2.37128e-11  2.78131e-11  3.21542e-11  3.67233e-11  4.15095e-11  4.65027e-11  5.16943e-11  5.70763e-11
0.1      2.41523e-13  2.48969e-13  8.24507e-13  1.83291e-12  3.28222e-12  5.15276e-12    7.417e-12  1.00466e-11  1.30144e-11  1.62951e-11  1.98681e-11   2.3713e-11  2.78133e-11  3.21543e-11  3.67234e-11  4.15095e-11  4.65028e-11  5.16943e-11  5.70763e-11
1         2.4153e-13  2.48977e-13   8.2475e-13  1.83488e-12  3.28901e-12  5.16587e-12  7.43402e-12  1.00633e-11  1.30281e-11  1.63057e-11  1.98752e-11  2.37145e-11  2.78143e-11   3.2155e-11  3.67239e-11  4.15099e-11   4.6503e-11  5.16945e-11  5.70764e-11
10       2.41531e-13  2.48978e-13  8.24793e-13  1.83552e-12  3.29312e-12  5.17997e-12  7.46435e-12  1.01094e-11  1.30822e-11  1.63584e-11  1.99205e-11  2.37536e-11  2.78193e-11  3.21587e-11  3.67267e-11  4.15119e-11  4.65045e-11  5.16956e-11  5.70773e-11
100      2.41531e-13  2.48978e-13  8.24798e-13  1.83562e-12  3.29407e-12  5.18537e-12  7.48363e-12  1.01568e-11  1.31684e-11   1.6482e-11  2.00683e-11  2.39081e-11  2.79902e-11  3.23064e-11  3.67379e-11   4.1521e-11  4.65118e-11  5.17014e-11  5.70818e-11
1000     2.41531e-13  2.48978e-13  8.24799e-13  1.83563e-12  3.29419e-12  5.18625e-12  7.48815e-12  1.01734e-11  1.32144e-11  1.65813e-11  2.02423e-11  2.41649e-11  2.83211e-11  3.26908e-11  3.72617e-11  4.20272e-11  4.69836e-11  5.17213e-11  5.70989e-11
O-O       2.4221e-13   2.4968e-13  8.27343e-13   1.8413e-12  3.30417e-12  5.20155e-12  7.51002e-12  1.02042e-11  1.32599e-11  1.66548e-11  2.03689e-11  2.43846e-11  2.86859e-11   3.3259e-11  3.80912e-11  4.31718e-11  4.84902e-11  5.40374e-11  5.98055e-11

P3-> 

P\T              298          300          400          500          600          700          800          900         1000         1100         1200         1300         1400         1500         1600         1700         1800         1900         2000
0.01     2.99371e-19  3.29328e-19  1.14588e-17  8.41548e-17  2.49356e-16  4.20638e-16  5.26673e-16  6.56047e-16  1.02236e-15  1.71811e-15  3.51545e-15  6.56171e-15  1.13731e-14  1.85509e-14  2.87692e-14  4.27612e-14  6.13052e-14  8.52117e-14  1.15312e-13
0.1      3.03612e-19  3.34233e-19   1.2685e-17  1.14667e-16  4.50904e-16  1.00655e-15  1.52172e-15  1.83678e-15  2.13496e-15   1.7183e-15  3.51568e-15  6.56195e-15  1.13733e-14  1.85511e-14  2.87694e-14  4.27614e-14  6.13054e-14  8.52119e-14  1.15312e-13
1        3.04118e-19  3.34823e-19  1.29282e-17  1.25998e-16  5.85901e-16  1.66172e-15  3.24173e-15  4.76688e-15  5.83167e-15  6.63953e-15  7.79913e-15  6.56368e-15  1.13752e-14  1.85531e-14  2.87714e-14  4.27632e-14  6.13071e-14  8.52135e-14  1.15314e-13
10        3.0417e-19  3.34884e-19  1.29584e-17  1.28115e-16  6.28185e-16  2.00766e-15   4.7169e-15  8.64164e-15  1.29119e-14  1.65857e-14  1.94515e-14  2.20758e-14  1.13861e-14  1.85653e-14  2.87843e-14  4.27765e-14  6.13201e-14  8.52261e-14  1.15325e-13
100      3.04176e-19   3.3489e-19  1.29615e-17  1.28369e-16  6.34961e-16  2.09038e-15   5.2671e-15  1.08983e-14  1.91879e-14  2.93979e-14  4.01103e-14  5.01012e-14   5.8982e-14  6.72344e-14  2.88471e-14  4.28464e-14  6.13948e-14   8.5303e-14  1.15403e-13
1000     3.04176e-19  3.34891e-19  1.29619e-17  1.28395e-16  6.35718e-16  2.10137e-15  5.36257e-15  1.14464e-14  2.14017e-14  3.60006e-14  5.53491e-14  7.86514e-14  1.04413e-13   1.3102e-13  1.57308e-13  1.82822e-13   2.0782e-13  8.56169e-14  1.15747e-13
O-O      3.03997e-19  3.34691e-19  1.29488e-17  1.28216e-16  6.34678e-16   2.0983e-15  5.36217e-15   1.1497e-14  2.17379e-14  3.74268e-14  5.99665e-14   9.0786e-14  1.31317e-13  1.82976e-13  2.47156e-13  3.25216e-13  4.18482e-13  5.28241e-13  6.55741e-13
