# Supplementary material for: Hierarchical Study of the Reactions of Hydrogen Atoms with Alkenes: A Theoretical Study of the Reactions of Hydrogen Atoms with C2–C4 Alkenes
Source: J Phys Chem A. 2021 Jun 8;125(23):5124–45. doi: 10.1021/acs.jpca.1c03168 (PMC8279655; doi:10.1021/acs.jpca.1c03168)
Supplement: Supplementary file 1 — jp1c03168_si_001.zip [file jp1c03168_si_001.zip › C2-C4_ALKENES+H_SUPPORTING_INFO/H_ADDITION/APPROX_VARIATIONAL/c4h9_rrkm_newT_variational.inp]

TemperatureList[K] 298 300 400 500 600 700 800 900 1000 1100 1200 1300 1400 1500 1600 1700 1800 1900 2000
PressureList[atm] 0.01 0.1 1 10 100 1000
EnergyStepOverTemperature		.2
ExcessEnergyOverTemperature		40
ModelEnergyLimit[kcal/mol]		400
CalculationMethod			direct
WellCutoff				     10
ChemicalEigenvalueMax			0.1
Reactant				R
Model
  EnergyRelaxation
    Exponential
      Factor[1/cm]			200.0
      Power				0.75
      ExponentCutoff			15
    End
  CollisionFrequency
    LennardJones
      Epsilons[1/cm]	     89         214
      Sigmas[angstrom]	     3.462   	3.95
      Masses[amu]		     39.948    56.11
    End                     
  Well     W1					# T-C4H9  
   Species
    RRHO
      Geometry[angstrom]	13		
C	0.000000E+00	0.000000E+00	 1.561900E-01
C	0.000000E+00	1.478954E+00	-1.548300E-02
C	1.280812E+00	-7.394770E-01	-1.548300E-02
C	-1.280812E+00	-7.394770E-01	-1.548300E-02
H	0.000000E+00	1.762651E+00	-1.079275E+00
H	1.526501E+00	-8.813260E-01	-1.079275E+00
H	-1.526501E+00	-8.813260E-01	-1.079275E+00
H	8.851310E-01	1.936859E+00	 4.298980E-01
H	-8.851310E-01	1.936859E+00	 4.298980E-01
H	1.234803E+00	-1.734976E+00	 4.298980E-01
H	2.119935E+00	-2.018830E-01	 4.298980E-01
H	-2.119935E+00	-2.018830E-01	 4.298980E-01
H	-1.234803E+00	-1.734976E+00	 4.298980E-01
                                                        Core  	RigidRotor
        SymmetryFactor                  3    
      End
Rotor                Hindered            
Group                3     4     10    11    6     12    13    7     
Axis                 1     2     
Symmetry             3
Potential[kcal/mol]  12
+0.00000 +0.05313 +0.21267 +0.40656 +0.62882 +0.83193 +0.93784 +0.93358 +0.80864 +0.52084 +0.27277 +0.03885 
End
Rotor                Hindered            
Group                10    11    6     
Axis                 3     1     
Symmetry             3
Potential[kcal/mol]  12
+0.00000 +0.06450 +0.23275 +0.49830 +0.76575 +0.91365 +0.92584 +0.82249 +0.65320 +0.41583 +0.22055 +0.04857 
End
Rotor                Hindered            
Group                12    13    7     
Axis                 4     1     
Symmetry             3
Potential[kcal/mol]  12
+0.00222 +0.05497 +0.21625 +0.40591 +0.63804 +0.80737 +0.92557 +0.91887 +0.79339 +0.51467 +0.24264 +0.06300 
End
	  
      Frequencies[1/cm]     30        
260.0558
387.0053
387.0195
772.0177
941.7498
941.7576
976.1053
1016.4431
1016.4484
1101.4824
1308.0352
1308.0928
1404.1589
1404.1699
1428.3269
1471.8594
1475.6569
1475.6572
1495.7679
1496.8497
1496.8588
2955.4049
2955.4051
2963.0459
3059.6451
3059.6453
3060.5658
3105.3854
3109.2149
3109.2151
!135.2153 137.2825 137.3361	  
      ZeroEnergy[kcal/mol]		-34.799	
      ElectronicLevels[1/cm]			1
	0	2
    End
  End
   Well     W2					# I-C4H9 
   Species
    RRHO
      Geometry[angstrom]	13		
C	-2.666590E-01	2.321110E-01	0.000000E+00
C	8.560470E-01	1.206946E+00	0.000000E+00
H	-1.208848E+00	8.028650E-01	0.000000E+00
H	1.229605E+00	1.619717E+00	9.272900E-01
H	1.229605E+00	1.619717E+00	-9.272900E-01
C	-2.666590E-01	-6.306720E-01	-1.263029E+00
C	-2.666590E-01	-6.306720E-01	1.263029E+00
H	6.325450E-01	-1.248117E+00	-1.304460E+00
H	-1.133128E+00	-1.292841E+00	-1.282071E+00
H	-2.928070E-01	-1.333000E-02	-2.161708E+00
H	6.325450E-01	-1.248117E+00	1.304460E+00
H	-1.133128E+00	-1.292841E+00	1.282071E+00
H	-2.928070E-01	-1.333000E-02	2.161708E+00
                 Core  	RigidRotor
        SymmetryFactor                 1         
      End
Rotor                Hindered            
Group                4     5     
Axis                 2     1     
Symmetry             2
Potential[kcal/mol]  18
+0.00044 +0.03062 +0.08644 +0.15910 +0.19168 +0.22971 +0.26533 +0.31889 +0.40478 +0.52927 +0.50330 +0.39004 +0.30460 +0.25997 +0.22088 +0.18941 +0.14626 +0.07660 
End
Rotor                Hindered            
Group                10    8     9     
Axis                 6     1     
Symmetry             3
Potential[kcal/mol]  12
+0.00045 +0.20039 +0.79147 +1.57799 +2.44213 +3.10315 +3.35875 +3.11832 +2.41930 +1.57967 +0.73515 +0.17738 
End	  
Rotor                Hindered            
Group                11    12    13    
Axis                 7     1     
Symmetry             3
Potential[kcal/mol]  12
+0.00043 +0.18148 +0.74362 +1.59003 +2.42796 +3.12403 +3.35880 +3.09758 +2.43275 +1.56827 +0.78328 +0.19556 
End	  
	  	  
      Frequencies[1/cm]              30
367.8874
381.2999
413.7156
546.0901
825.8403
915.5702
953.196
979.3093
995.5386
1096.7556
1193.1593
1215.863
1330.4899
1339.4221
1406.3526
1420.6822
1471.4383
1493.2195
1497.2732
1508.0138
1517.0719
2942.0997
3038.9255
3041.3459
3111.5783
3114.6747
3117.2247
3119.2772
3149.9492
3253.6185
!185.0921 232.0798 260.4389	  
        ZeroEnergy[kcal/mol]	-29.737		
        ElectronicLevels[1/cm]			1
   	0	2
      End
    End
  Bimolecular		R			# C4H8+H
  Fragment H
  Atom
  Mass[amu]                     1
  ElectronicLevels[1/cm]        1
    0  2
    End
    Fragment  C4H8
      RRHO
        Geometry[angstrom]      		12
C	0.000000E+00	0.000000E+00	1.253690E-01
C	0.000000E+00	0.000000E+00	1.452288E+00
H	0.000000E+00	9.235610E-01	2.017045E+00
H	0.000000E+00	-9.235610E-01	2.017045E+00
C	0.000000E+00	1.268569E+00	-6.762190E-01
C	0.000000E+00	-1.268569E+00	-6.762190E-01
H	0.000000E+00	2.151049E+00	-3.888900E-02
H	8.767660E-01	1.311897E+00	-1.326906E+00
H	-8.767660E-01	1.311897E+00	-1.326906E+00
H	0.000000E+00	-2.151049E+00	-3.888900E-02
H	-8.767660E-01	-1.311897E+00	-1.326906E+00
H	8.767660E-01	-1.311897E+00	-1.326906E+00
            Core RigidRotor
 	          SymmetryFactor                          2.
      End
Rotor                Hindered            
Group                7     8     9     
Axis                 5     1     
Symmetry             3
Potential[kcal/mol]  12
+0.00000 +0.08903 +0.42559 +0.89189 +1.41245 +1.82011 +2.00259 +1.81313 +1.40525 +0.89384 +0.43971 +0.10017 
End
Rotor                Hindered            
Group                10    11    12    
Axis                 6     1     
Symmetry             3
Potential[kcal/mol]  12
+0.00000 +0.10414 +0.43008 +0.89632 +1.42631 +1.84456 +2.00096 +1.83518 +1.41869 +0.89930 +0.44293 +0.11934 
End
     Frequencies[1/cm] 28             
387.467
446.1975
448.1766
711.5621
828.2848
938.7802
970.3749
994.9744
1025.9469
1092.1289
1114.643
1311.0188
1418.7015
1420.9352
1452.6786
1477.1016
1489.0761
1496.6912
1509.5848 
1746.564
3033.6375
3037.3838
3089.3784
3091.2744
3132.7656
3134.8243
3150.0748
3233.1682
!168.9106 212.1871 
        ZeroEnergy[kcal/mol]                    0
        ElectronicLevels[1/cm]                  1
                0       1
      End
    GroundEnergy[kcal/mol]    		0
  End
 Bimolecular		P1			# CH2CHCH3 + CH3
    Fragment 	CH2CHCH3
      RRHO
        Geometry[angstrom]      9		
C       -1.131470000     -0.504287000      0.000000000
C        0.000000000      0.472421000      0.000000000		
C        1.284039000      0.150584000      0.000000000		
H        1.607074000     -0.884010000      0.000000000		
H        2.056641000      0.907517000      0.000000000		
H       -0.275554000      1.522681000      0.000000000		
H       -0.770053000     -1.532255000      0.000000000		
H       -1.766760000     -0.363123000      0.876730000		
H       -1.766760000     -0.363123000     -0.876730000		
        Core    RigidRotor
          SymmetryFactor        1		
        End
            Rotor 	Hindered			! rotor 1_2		
           Group                         		7 8 9		
          Axis                          		1 2		
          Symmetry                      		3		
          Potential[kcal/mol]     		12		
0.017918534 0.097365002 0.434542799 0.85490953 1.385561056 1.748702686 1.909933095 1.752837974 1.394961149 0.869083715 0.421193789 0.109334118		
  	End		
        Frequencies[1/cm]       	20	
435.1813 596.8194 935.7176 955.0355 961.2877 1036.4097 1082.5162 1200.4481 1337.4268 1413.4657 1458.3229
1485.131 1500.2708 1738.065 3040.9274 3099.5561 3124.717 3145.7766 3157.9902 3236.6312		
!199.9967				
        ZeroEnergy[kcal/mol]                    0
        ElectronicLevels[1/cm]                  1
                0       1
      End
    Fragment     CH3
      RRHO
        Geometry[angstrom]  4    		
C        0.000000000      0.000000000      0.000000000
H        0.000000000      1.078266000      0.000000000		
H       -0.933806000     -0.539133000      0.000000000		
H        0.933806000     -0.539133000      0.000000000				
        Core    RigidRotor
          SymmetryFactor        		6
    End
	
        Frequencies[1/cm]       	6	
532.2378 1410.0108 1410.022 3122.4484 3303.7025 3303.7117
        ZeroEnergy[kcal/mol]                    0
        ElectronicLevels[1/cm]                  1
                0       2
      End
    GroundEnergy[kcal/mol]    -8.989		
  End

    Barrier	B1	R  W1		# C4H8 + H = T-C4H9
    RRHO
      Geometry[angstrom]	       13		
C	7.643700E-02	-6.415200E-02	0.000000E+00
C	6.078400E-02	-1.399926E+00	0.000000E+00
H	9.924500E-02	-1.963350E+00	9.228330E-01
H	9.924500E-02	-1.963350E+00	-9.228330E-01
C	6.078400E-02	7.313090E-01	1.268945E+00
C	6.078400E-02	7.313090E-01	-1.268945E+00
H	7.890800E-02	9.235300E-02	2.149775E+00
H	9.184920E-01	1.406758E+00	1.311290E+00
H	-8.346310E-01	1.356658E+00	1.314575E+00
H	7.890800E-02	9.235300E-02	-2.149775E+00
H	-8.346310E-01	1.356658E+00	-1.314575E+00
H	9.184920E-01	1.406758E+00	-1.311290E+00
H	-2.076765E+00	-1.776079E+00	0.000000E+00

      Tunneling  	Eckart
        ImaginaryFrequency[1/cm]        	    426.772
        WellDepth[kcal/mol]             	     1.465
        WellDepth[kcal/mol]             	     36.266
      End
      Core	RigidRotor
	SymmetryFactor				2
      End
Rotor                Hindered            
Group                2     6     3     4     10    11    12    
Axis                 1     5     
Symmetry             3
Potential[kcal/mol]  12
+0.01383 +0.10012 +0.36902 +0.76486 +1.23953 +1.61715 +1.75196 +1.61497 +1.25379 +0.77882 +0.40077 +0.12233 
End
Rotor                Hindered            
Group                10    11    12    
Axis                 6     1     
Symmetry             3
Potential[kcal/mol]  12
+0.00000 +0.10905 +0.38969 +0.79053 +1.24664 +1.60246 +1.74661 +1.59222 +1.22854 +0.76852 +0.37413 +0.10585 
End
	
      Frequencies[1/cm]	30			
183.8327
235.7445
388.6259
448.9883
464.4465
758.8379
828.9482
949.2708
970.8422
995.608
1021.9366
1089.6903
1108.9292
1315.3221
1417.4044
1421.1694
1445.6033
1475.3917
1486.0639
1495.3371
1508.5086
1698.5755
3032.9632
3036.7086
3088.6001
3090.7168
3135.5252
3137.533
3155.0988
3241.7779
!-426.7724 152.5814 182.8599
      ZeroEnergy[kcal/mol]			1.465
      ElectronicLevels[1/cm]			1
		0	2
    End
      Barrier	B2	R  W2		# IC4H8 + H = IC4H9
    RRHO
      Geometry[angstrom]	13		
C	2.152400E-02	-6.878500E-01	1.272348E+00
C	2.152400E-02	1.168480E-01	0.000000E+00
C	-2.728550E-01	1.430572E+00	0.000000E+00
H	8.454680E-01	-1.400845E+00	1.287613E+00
H	-9.070120E-01	-1.260695E+00	1.339050E+00
H	-3.655140E-01	1.984310E+00	9.246860E-01
H	-3.655140E-01	1.984310E+00	-9.246860E-01
H	1.911775E+00	4.261980E-01	0.000000E+00
H	9.602400E-02	-5.103000E-02	2.151724E+00
C	2.152400E-02	-6.878500E-01	-1.272348E+00
H	8.454680E-01	-1.400845E+00	-1.287613E+00
H	-9.070120E-01	-1.260695E+00	-1.339050E+00
H	9.602400E-02	-5.103000E-02	-2.151724E+00	  
      Tunneling  	Eckart
        ImaginaryFrequency[1/cm]     816.6993 	
        WellDepth[kcal/mol]             5.0549	
        WellDepth[kcal/mol]             34.7944	
      End
      Core	RigidRotor
	SymmetryFactor				2
      End
Rotor                Hindered            
Group                10    3     11    12    13    6     7     
Axis                 2     1     
Symmetry             3
Potential[kcal/mol]  12
+0.01461 +0.16122 +0.57651 +1.10730 +1.65559 +2.06956 +2.23886 +2.13449 +1.72936 +1.16814 +0.57745 +0.17981 
End
Rotor                Hindered            
Group                11    12    13    
Axis                 10    2     
Symmetry             3
Potential[kcal/mol]  12
+0.00000 +0.09667 +0.50129 +1.06481 +1.64366 +2.07451 +2.20735 +1.99730 +1.52748 +0.96506 +0.43760 +0.07387 
End		
      Frequencies[1/cm]	30			
377.5697
405.7885
465.3165
493.3945
512.5908
661.4275
823.2038
912.7467
967.8051
987.7767
1026.2001
1086.4441
1099.8834
1308.573
1416.5636
1418.602
1444.6241
1477.7887
1489.4791
1493.7753
1510.2214
1652.0998
3040.9991
3043.6726
3108.1426
3109.1193
3141.9858
3143.2424
3154.2622
3244.8585
!-816.6993 175.4587 225.6077
      ZeroEnergy[kcal/mol]			5.0549
      ElectronicLevels[1/cm]			1
		0	2
    End
        Barrier	B3	W2 P1		#     IC4H9 - C3H6 + CH3
    RRHO
      Geometry[angstrom]	13		
C	3.893500E-01	1.387340E-01	-4.268630E-01
C	7.571790E-01	1.311715E+00	1.419050E-01
H	7.006200E-02	1.552010E-01	-1.462540E+00
H	5.435940E-01	2.259108E+00	-3.328920E-01
H	1.207712E+00	1.339528E+00	1.126372E+00
C	8.611870E-01	-1.190878E+00	9.538500E-02
C	-1.807592E+00	-7.035900E-02	1.081030E-01
H	1.003917E+00	-1.157088E+00	1.175610E+00
H	1.606790E-01	-1.992581E+00	-1.318270E-01
H	1.818954E+00	-1.451207E+00	-3.602690E-01
H	-1.717589E+00	-2.972810E-01	1.160903E+00
H	-2.077368E+00	-8.908060E-01	-5.437010E-01
H	-2.210706E+00	8.998630E-01	-1.428360E-01
      Tunneling  	Eckart
        ImaginaryFrequency[1/cm]     530.1396      	
        WellDepth[kcal/mol]          10.289   	
        WellDepth[kcal/mol]           31.037  	
      End
      Core	RigidRotor
	SymmetryFactor				0.5
      End
Rotor                Hindered            
Group                2     3     4     5     
Axis                 1     6     
Symmetry             3
Potential[kcal/mol]  12
+0.00000 +0.12677 +0.43624 +0.86010 +1.26766 +1.60642 +1.75877 +1.69170 +1.41288 +1.00196 +0.54383 +0.17475 
End
Rotor                Hindered            
Group                11    12    13    
Axis                 7     1     
Symmetry             3
Potential[kcal/mol]  12
+0.00000 +0.06913 +0.23492 +0.45681 +0.67540 +0.85728 +0.94864 +0.90990 +0.74768 +0.52199 +0.26248 +0.07673 
End	
      Frequencies[1/cm]	30			
218.1367
282.3063
422.8042
530.7058
544.8575
560.1904
834.7153
863.6158
924.4054
951.2321
1001.9393
1057.8312
1191.2137
1291.9766
1410.1223
1424.1704
1428.9478
1446.0785
1491.1135
1501.5818
1589.6826
3045.9499
3099.144
3109.8965
3132.6576
3149.0536
3165.9504
3242.3776
3256.3012
3266.5422
!-530.1396 112.0887 167.334
      ZeroEnergy[kcal/mol]		1.297
       ElectronicLevels[1/cm]			1
	 	0	2
    End
           Barrier	B4	W2 W1		#     IC4H9 - TC4H9
    RRHO
      Geometry[angstrom]			13
C	-1.456000E-01	6.194700E-02	0.000000E+00
C	4.482800E-01	1.423273E+00	0.000000E+00
C	-1.456000E-01	-6.987920E-01	1.287323E+00
C	-1.456000E-01	-6.987920E-01	-1.287323E+00
H	7.829380E-01	1.855408E+00	9.313890E-01
H	8.411220E-01	-1.145128E+00	1.469170E+00
H	8.411220E-01	-1.145128E+00	-1.469170E+00
H	-8.288350E-01	1.164208E+00	0.000000E+00
H	7.829380E-01	1.855408E+00	-9.313890E-01
H	-8.790090E-01	-1.505726E+00	1.278257E+00
H	-3.650740E-01	-4.956200E-02	2.136175E+00
H	-3.650740E-01	-4.956200E-02	-2.136175E+00
H	-8.790090E-01	-1.505726E+00	-1.278257E+00
      Tunneling  	Eckart
        ImaginaryFrequency[1/cm]       1856.2984 	
        WellDepth[kcal/mol]             35.901	
        WellDepth[kcal/mol]             40.960
      End
      Core	RigidRotor
	SymmetryFactor		1		             
      End
Rotor                Hindered            
Group                2     4     5     9     12    13    7     
Axis                 1     3     
Symmetry             3
Potential[kcal/mol]  12
+0.03377 +0.18130 +0.58628 +1.16714 +1.80831 +2.30458 +2.50929 +2.30831 +1.78501 +1.12790 +0.52756 +0.13477 
End
Rotor                Hindered            
Group                12    13    7     
Axis                 4     1     
Symmetry             3
Potential[kcal/mol]  12
+0.00025 +0.12150 +0.57155 +1.15049 +1.83190 +2.31368 +2.47132 +2.27669 +1.78426 +1.16344 +0.57549 +0.14443 
End	
      Frequencies[1/cm]	30			
362.5746
368.2805
374.5788
409.9744
720.836
792.3852
940.9951
971.7745
1021.2655
1030.0971
1106.0507
1249.0905
1324.3102
1327.4861
1416.2028
1422.9272
1440.0214
1482.0014
1489.1287
1497.649
1504.7084
2217.4455
2984.4887
2989.5061
3074.7756
3075.4946
3116.0813
3117.3021
3157.9927
3273.3563 
!-1856.2984	209.7732 216.6099   
        ZeroEnergy[kcal/mol]		6.1615
        ElectronicLevels[1/cm]			1
	 	0	2
    End
    End
 
