# Supplementary material for: Hierarchical Study of the Reactions of Hydrogen Atoms with Alkenes: A Theoretical Study of the Reactions of Hydrogen Atoms with C2–C4 Alkenes
Source: J Phys Chem A. 2021 Jun 8;125(23):5124–45. doi: 10.1021/acs.jpca.1c03168 (PMC8279655; doi:10.1021/acs.jpca.1c03168)
Supplement: Supplementary file 1 — jp1c03168_si_001.zip [file jp1c03168_si_001.zip › C2-C4_ALKENES+H_SUPPORTING_INFO/H_ADDITION/APPROX_VARIATIONAL/c4h9_rrkm_newT_variational.out]

Wells (G - ground energy, D - dissociation limit, kcal/mol):
      Name        G        D
        W1    -34.8      1.5
        W2    -29.7      1.3

Bimolecular Products (G - ground energy, kcal/mol):
      Name        G
         R      0.0
        P1     -9.0

Well-to-Bimolecular Barriers (H/G - barrier height/well depth, kcal/mol)
      Name        H     Well        G  Product
        B1      1.5       W1    -34.8        R
        B2      5.1       W2    -29.7        R
        B3      1.3       W2    -29.7       P1

Well-to-Well Barriers (H/G - barrier height/well depth, kcal/mol):
      Name        H     Well       G1     Well       G2
        B4      6.2       W2    -29.7       W1    -34.8

________________________________________________________________________________________

Unimolecular Rate Units: 1/sec;  Bimolecular Rate Units: cm^3/sec

______________________________________________________________________________________

Species-Species Rate Tables:

Temperature = 298 K

High Pressure Rate Coefficients:

From\To            W1           W2            R           P1
W1                ***  2.30894e-14  1.95693e-14          ***
W2        8.60573e-11          ***  9.27099e-14  5.65346e-10
R         2.88594e-12  3.66829e-15          ***          ***
P1                ***  1.39804e-20          ***          ***

Temperature = 298 K    Pressure = 0.01 atm

From\To            W1           W2            R           P1
W1        2.30413e-14  3.65201e-15  1.93759e-14   1.3393e-17
W2        1.36115e-11   5.5182e-10  7.64524e-14  5.38132e-10
R         2.85741e-12  3.02502e-15  2.86125e-12  8.14198e-16
P1        1.23443e-24  1.33074e-20  5.08859e-25  1.33092e-20

Temperature = 298 K    Pressure = 0.1 atm

From\To            W1           W2            R           P1
W1        2.31267e-14  3.66452e-15  1.94602e-14  2.03905e-18
W2        1.36581e-11   5.7366e-10  8.95894e-14  5.59913e-10
R         2.86985e-12  3.54481e-15  2.87352e-12   1.3413e-16
P1        1.87934e-25   1.3846e-20  8.38288e-26  1.38463e-20

Temperature = 298 K    Pressure = 1 atm

From\To            W1           W2            R           P1
W1        2.31361e-14  3.66646e-15  1.94694e-14  2.27574e-19
W2        1.36654e-11  5.76862e-10  9.21439e-14  5.63104e-10
R          2.8712e-12  3.64589e-15  2.87487e-12  1.54199e-17
P1         2.0975e-26  1.39249e-20  9.63714e-27   1.3925e-20

Temperature = 298 K    Pressure = 10 atm

From\To            W1           W2            R           P1
W1         2.3137e-14  3.66668e-15  1.94703e-14  2.31303e-20
W2        1.36662e-11  5.77212e-10  9.24488e-14  5.63453e-10
R         2.87134e-12  3.65795e-15    2.875e-12  1.57528e-18
P1        2.13187e-27  1.39336e-20  9.84518e-28  1.39336e-20

Temperature = 298 K    Pressure = 100 atm

From\To            W1           W2            R           P1
W1        2.31371e-14   3.6667e-15  1.94704e-14  2.31713e-21
W2        1.36663e-11  5.77248e-10  9.24801e-14  5.63489e-10
R         2.87136e-12  3.65919e-15  2.87502e-12  1.57897e-19
P1        2.13564e-28  1.39344e-20   9.8683e-29  1.39344e-20

Temperature = 298 K    Pressure = 1000 atm

From\To            W1           W2            R           P1
W1        2.31371e-14   3.6667e-15  1.94704e-14  2.31754e-22
W2        1.36663e-11  5.77251e-10  9.24832e-14  5.63492e-10
R         2.87136e-12  3.65932e-15  2.87502e-12  1.57935e-20
P1        2.13602e-29  1.39345e-20  9.87064e-30  1.39345e-20

Temperature = 300 K

High Pressure Rate Coefficients:

From\To            W1           W2            R           P1
W1                ***  2.96942e-14  2.96401e-14          ***
W2         1.0476e-10          ***  1.36801e-13  8.06877e-10
R         2.94333e-12  3.85056e-15          ***          ***
P1                ***  1.56714e-20          ***          ***

Temperature = 300 K    Pressure = 0.01 atm

From\To            W1           W2            R           P1
W1        3.45987e-14  5.23897e-15  2.93386e-14  2.11159e-17
W2        1.84829e-11  7.84988e-10    1.121e-13  7.66393e-10
R         2.91339e-12   3.1553e-15  2.91743e-12  8.80608e-16
P1        1.44691e-24  1.48851e-20  6.07641e-25  1.48872e-20

Temperature = 300 K    Pressure = 0.1 atm

From\To            W1           W2            R           P1
W1        3.47357e-14  5.25867e-15  2.94737e-14  3.25831e-18
W2        1.85524e-11  8.17531e-10  1.32012e-13  7.98847e-10
R         2.92681e-12  3.71576e-15  2.93067e-12  1.46713e-16
P1        2.23263e-25  1.55154e-20  1.01236e-25  1.55157e-20

Temperature = 300 K    Pressure = 1 atm

From\To            W1           W2            R           P1
W1        3.47507e-14  5.26178e-15  2.94886e-14  3.65562e-19
W2        1.85633e-11  8.22357e-10   1.3594e-13  8.03657e-10
R         2.92828e-12  3.82635e-15  2.93213e-12  1.69548e-17
P1        2.50487e-26  1.56089e-20  1.16993e-26  1.56089e-20

Temperature = 300 K    Pressure = 10 atm

From\To            W1           W2            R           P1
W1        3.47522e-14  5.26213e-15  2.94901e-14  3.71913e-20
W2        1.85646e-11  8.22887e-10  1.36412e-13  8.04186e-10
R         2.92843e-12  3.83963e-15  2.93227e-12  1.73392e-18
P1        2.54839e-27  1.56191e-20  1.19645e-27  1.56191e-20

Temperature = 300 K    Pressure = 100 atm

From\To            W1           W2            R           P1
W1        3.47524e-14  5.26216e-15  2.94902e-14  3.72614e-21
W2        1.85647e-11  8.22941e-10  1.36461e-13   8.0424e-10
R         2.92845e-12  3.84099e-15  2.93229e-12  1.73821e-19
P1        2.55319e-28  1.56202e-20  1.19941e-28  1.56202e-20

Temperature = 300 K    Pressure = 1000 atm

From\To            W1           W2            R           P1
W1        3.47524e-14  5.26217e-15  2.94902e-14  3.72684e-22
W2        1.85647e-11  8.22946e-10  1.36466e-13  8.04245e-10
R         2.92845e-12  3.84113e-15  2.93229e-12  1.73865e-20
P1        2.55367e-29  1.56203e-20  1.19971e-29  1.56203e-20

Temperature = 400 K

High Pressure Rate Coefficients:

From\To            W1           W2            R           P1
W1                ***  3.85799e-09  1.71224e-07          ***
W2        1.69536e-06          ***  2.99838e-07  0.000494077
R         6.48613e-12  2.58467e-14          ***          ***
P1                ***  1.20559e-18          ***          ***

Temperature = 400 K    Pressure = 0.01 atm

From\To            W1           W2            R           P1
W1        1.65161e-07  3.04921e-09   1.6159e-07  5.21095e-10
W2        1.33995e-06  0.000376751  1.54122e-07  0.000375257
R         6.12119e-12  1.32857e-14  6.15209e-12  1.76096e-14
P1         5.5876e-22  9.15656e-19  4.98465e-22  9.16713e-19

Temperature = 400 K    Pressure = 0.1 atm

From\To            W1           W2            R           P1
W1        1.72755e-07  3.51676e-09  1.69067e-07  1.70978e-10
W2        1.54541e-06  0.000464617   2.4971e-07  0.000462822
R         6.40442e-12  2.15256e-14  6.43103e-12  5.08751e-15
P1        1.83335e-22  1.12932e-18  1.44009e-22  1.12965e-18

Temperature = 400 K    Pressure = 1 atm

From\To            W1           W2            R           P1
W1        1.73973e-07  3.67903e-09  1.70264e-07  2.96998e-11
W2        1.61672e-06  0.000490224   2.9024e-07  0.000488317
R         6.44976e-12  2.50194e-14  6.47564e-12  8.58554e-16
P1        3.18463e-23  1.19153e-18  2.43026e-23  1.19159e-18

Temperature = 400 K    Pressure = 10 atm

From\To            W1           W2            R           P1
W1        1.74112e-07  3.70782e-09    1.704e-07  3.45323e-12
W2        1.62937e-06  0.000494267  2.98062e-07  0.000492339
R         6.45492e-12  2.56937e-14  6.48071e-12  9.95007e-17
P1        3.70281e-24  1.20135e-18  2.81651e-24  1.20135e-18

Temperature = 400 K    Pressure = 100 atm

From\To            W1           W2            R           P1
W1        1.74126e-07  3.71119e-09  1.70414e-07  3.53333e-13
W2        1.63085e-06   0.00049472  2.98999e-07   0.00049279
R         6.45545e-12  2.57744e-14  6.48123e-12  1.01786e-17
P1        3.78869e-25  1.20245e-18   2.8812e-25  1.20245e-18

Temperature = 400 K    Pressure = 1000 atm

From\To            W1           W2            R           P1
W1        1.74127e-07  3.71153e-09  1.70416e-07   3.5422e-14
W2          1.631e-06  0.000494766  2.99095e-07  0.000492836
R          6.4555e-12  2.57827e-14  6.48128e-12   1.0204e-18
P1        3.79821e-26  1.20256e-18  2.88838e-26  1.20256e-18

Temperature = 500 K

High Pressure Rate Coefficients:

From\To            W1           W2            R           P1
W1                ***  3.44347e-05   0.00223296          ***
W2         0.00409141          ***   0.00214376      1.58444
R         1.12069e-11  9.05533e-14          ***          ***
P1                ***   1.8366e-17          ***          ***

Temperature = 500 K    Pressure = 0.01 atm

From\To            W1           W2            R           P1
W1         0.00178271  1.36466e-05   0.00175699  1.20764e-05
W2         0.00162144     0.740945  0.000535324     0.738789
R          8.8181e-12  2.26117e-14  8.94995e-12  1.09238e-13
P1        1.66329e-20  8.56337e-18  2.99766e-20  8.60998e-18

Temperature = 500 K    Pressure = 0.1 atm

From\To            W1           W2            R           P1
W1         0.00213813  2.38218e-05   0.00210625  8.05969e-06
W2         0.00283042      1.22218   0.00126064      1.21809
R          1.0571e-11  5.32501e-14  1.06729e-11  4.86023e-14
P1        1.11004e-20  1.41194e-17  1.33373e-20  1.41439e-17

Temperature = 500 K    Pressure = 1 atm

From\To            W1           W2            R           P1
W1         0.00223939  3.13291e-05   0.00220546   2.5992e-06
W2         0.00372242      1.49839   0.00187503      1.49279
R         1.10689e-11  7.92023e-14  1.11611e-11  1.29652e-14
P1        3.57978e-21  1.73036e-17  3.55788e-21  1.73108e-17

Temperature = 500 K    Pressure = 10 atm

From\To            W1           W2            R           P1
W1         0.00225543  3.38643e-05   0.00222114  4.27748e-07
W2         0.00402363      1.57476    0.0020962      1.56864
R         1.11476e-11  8.85443e-14  1.12381e-11  2.00222e-15
P1        5.89116e-22  1.81828e-17  5.49443e-22  1.81839e-17

Temperature = 500 K    Pressure = 100 atm

From\To            W1           W2            R           P1
W1         0.00225724  3.42875e-05    0.0022229   4.8208e-08
W2         0.00407392      1.58617     0.002134      1.57996
R         1.11565e-11  9.01413e-14  1.12468e-11   2.2253e-16
P1        6.63948e-23   1.8314e-17   6.1066e-23  1.83142e-17

Temperature = 500 K    Pressure = 1000 atm

From\To            W1           W2            R           P1
W1         0.00225742  3.43353e-05   0.00222308  4.90029e-09
W2          0.0040796      1.58741    0.0021383      1.58119
R         1.11574e-11  9.03227e-14  1.12477e-11   2.2577e-17
P1        6.74896e-24  1.83284e-17  6.19549e-24  1.83284e-17

Temperature = 600 K

High Pressure Rate Coefficients:

From\To            W1           W2            R           P1
W1                ***    0.0235568      1.34424          ***
W2            1.12372          ***     0.844856      358.043
R         1.69287e-11  2.23042e-13          ***          ***
P1                ***  1.22264e-16          ***          ***

Temperature = 600 K    Pressure = 0.01 atm

From\To            W1           W2            R           P1
W1           0.734487   0.00327269       0.7239   0.00731483
W2           0.156112      81.3873    0.0857846      81.1454
R         9.11633e-12    2.264e-14  9.49477e-12    3.558e-13
P1        1.19175e-19  2.76993e-17   4.6022e-19  2.82787e-17

Temperature = 600 K    Pressure = 0.1 atm

From\To            W1           W2            R           P1
W1            1.11287   0.00894393      1.09518   0.00874789
W2           0.426644       185.71     0.285728      184.998
R         1.37922e-11  7.54288e-14  1.40835e-11  2.15904e-13
P1        1.42508e-19  6.31696e-17  2.79267e-19  6.35913e-17

Temperature = 600 K    Pressure = 1 atm

From\To            W1           W2            R           P1
W1            1.30527    0.0168246      1.28327   0.00517912
W2           0.802575      292.461     0.583734      291.075
R         1.61609e-11  1.54105e-13  1.64004e-11  8.53891e-14
P1        8.43666e-20  9.93956e-17  1.10449e-19  9.95904e-17

Temperature = 600 K    Pressure = 10 atm

From\To            W1           W2            R           P1
W1            1.35422    0.0218783      1.33094   0.00139378
W2            1.04365      345.365     0.779764      343.542
R         1.67613e-11  2.05858e-13  1.69862e-11  1.90948e-14
P1        2.27041e-20  1.17312e-16  2.46988e-20   1.1736e-16

Temperature = 600 K    Pressure = 100 atm

From\To            W1           W2            R           P1
W1            1.36127    0.0232768      1.33779  0.000197793
W2            1.11037      357.637     0.834305      355.692
R         1.68475e-11  2.20257e-13  1.70703e-11  2.55237e-15
P1        3.22197e-21  1.21461e-16  3.30144e-21  1.21468e-16

Temperature = 600 K    Pressure = 1000 atm

From\To            W1           W2            R           P1
W1            1.36203    0.0234765      1.33853  2.11377e-05
W2            1.11989      359.255     0.842081      357.293
R         1.68569e-11   2.2231e-13  1.70795e-11  2.69634e-16
P1        3.44323e-22  1.22008e-16  3.48766e-22  1.22009e-16

Temperature = 700 K

High Pressure Rate Coefficients:

From\To            W1           W2            R           P1
W1                ***      2.90535      137.178          ***
W2            70.3224          ***      62.6319      17567.1
R         2.35221e-11  4.43703e-13          ***          ***
P1                ***  5.01923e-16          ***          ***

Temperature = 700 K    Pressure = 0.01 atm

From\To            W1           W2            R           P1
W1            42.3622     0.119495      41.7207     0.521982
W2            2.89175      1642.59      2.30568      1637.39
R         7.15282e-12  1.62977e-14  7.96496e-12  7.95847e-13
P1        3.61168e-19  4.66621e-17  3.20974e-18   5.0233e-17

Temperature = 700 K    Pressure = 0.1 atm

From\To            W1           W2            R           P1
W1            84.6982     0.484197      83.2131      1.00086
W2            11.7183      5064.98      10.3352      5042.93
R         1.42684e-11  7.31781e-14  1.49395e-11  5.97975e-13
P1        6.92392e-19     1.44e-16   2.4117e-18  1.47104e-16

Temperature = 700 K    Pressure = 1 atm

From\To            W1           W2            R           P1
W1            120.752      1.34105      118.399        1.012
W2            32.4585        10716      29.2353      10654.4
R          2.0302e-11  2.07097e-13  2.08301e-11  3.21044e-13
P1        6.99949e-19  3.04391e-16  1.29481e-18  3.06386e-16

Temperature = 700 K    Pressure = 10 atm

From\To            W1           W2            R           P1
W1            135.935      2.32134      133.153     0.460625
W2            56.1864      15491.8      50.3963      15385.2
R         2.28319e-11  3.57021e-13  2.32917e-11  1.02842e-13
P1         3.1856e-19  4.39579e-16  4.14771e-19  4.40312e-16

Temperature = 700 K    Pressure = 100 atm

From\To            W1           W2            R           P1
W1             139.09      2.78994      136.207    0.0933268
W2            67.5289      17309.4      60.2583      17181.6
R         2.33555e-11  4.26887e-13  2.38004e-11  1.79864e-14
P1        6.45415e-20  4.90907e-16  7.25409e-20  4.91044e-16

Temperature = 700 K    Pressure = 1000 atm

From\To            W1           W2            R           P1
W1            139.488      2.88589      136.591    0.0112479
W2            69.8512      17635.3      62.2379      17503.2
R         2.34214e-11  4.40912e-13  2.38643e-11  2.08417e-15
P1         7.7785e-21  5.00098e-16  8.40569e-21  5.00114e-16

Temperature = 800 K

High Pressure Rate Coefficients:

From\To            W1           W2            R           P1
W1                ***      115.572      4568.25          ***
W2               1653          ***      1622.26       329963
R         3.08944e-11  7.67061e-13          ***          ***
P1                ***    1.513e-15          ***          ***

Temperature = 800 K    Pressure = 0.01 atm

From\To            W1           W2            R           P1
W1            683.228      1.28724      672.367       9.5735
W2            18.3936      11519.2      20.4218      11480.4
R         4.54212e-12   9.5426e-15  5.97722e-12  1.42556e-12
P1        6.28444e-19  5.19348e-17  1.38244e-17  6.63877e-17

Temperature = 800 K    Pressure = 0.1 atm

From\To            W1           W2            R           P1
W1             1799.5      7.21838      1765.34      26.9459
W2            103.164      45717.7      116.621      45497.9
R         1.19363e-11  5.49215e-14  1.32178e-11  1.22652e-12
P1        1.76939e-18  2.07707e-16  1.18943e-17  2.21371e-16

Temperature = 800 K    Pressure = 1 atm

From\To            W1           W2            R           P1
W1            3282.51      28.7301      3210.67      43.1027
W2            410.828       129113      443.901       128258
R         2.17129e-11  2.09725e-13  2.27487e-11  8.26129e-13
P1        2.82883e-18  5.87609e-16  8.01144e-18  5.98449e-16

Temperature = 800 K    Pressure = 10 atm

From\To            W1           W2            R           P1
W1            4288.93      69.6952      4186.88      32.3585
W2            996.806       241686       1022.7       239666
R         2.83152e-11  4.83534e-13  2.91589e-11  3.60204e-13
P1        2.12267e-18  1.09887e-15   3.4931e-18  1.10448e-15

Temperature = 800 K    Pressure = 100 atm

From\To            W1           W2            R           P1
W1            4608.21      103.025      4495.12      10.0565
W2            1473.53       311586      1464.24       308648
R         3.03998e-11  6.92342e-13  3.11775e-11  8.53028e-14
P1        6.59565e-19  1.41525e-15  8.27229e-19  1.41674e-15

Temperature = 800 K    Pressure = 1000 atm

From\To            W1           W2            R           P1
W1            4659.81       113.57      4544.74      1.49488
W2            1624.36       330049      1597.42       326828
R         3.07354e-11  7.55315e-13  3.15023e-11  1.15415e-14
P1        9.80397e-20  1.49862e-15  1.11925e-19  1.49883e-15

Temperature = 900 K

High Pressure Rate Coefficients:

From\To            W1           W2            R           P1
W1                ***      2113.86      71622.4          ***
W2            19856.1          ***      20755.5  3.25781e+06
R         3.89765e-11  1.20246e-12          ***          ***
P1                ***  3.69486e-15          ***          ***

Temperature = 900 K    Pressure = 0.01 atm

From\To            W1           W2            R           P1
W1            4657.06      6.24949      4579.87      70.9418
W2            58.5196      41417.8      89.2967        41270
R         2.47756e-12  4.94991e-15  4.71715e-12  2.23464e-12
P1        7.54937e-19  4.45153e-17  4.37466e-17  8.90168e-17

Temperature = 900 K    Pressure = 0.1 atm

From\To            W1           W2            R           P1
W1            15721.5      45.1932      15404.3      272.049
W2            423.186       199622      614.801       198584
R         8.37006e-12  3.49322e-14  1.04824e-11  2.07738e-12
P1        2.90612e-18  2.20443e-16  4.06681e-17  2.64018e-16

Temperature = 900 K    Pressure = 1 atm

From\To            W1           W2            R           P1
W1            37202.2      245.267      36315.6      641.398
W2            2300.91       722577      2998.23       717278
R         1.97583e-11  1.72736e-13  2.15713e-11  1.64031e-12
P1        6.85127e-18  8.08645e-16  3.21116e-17  8.47608e-16

Temperature = 900 K    Pressure = 10 atm

From\To            W1           W2            R           P1
W1            59691.6      835.556      58097.3      758.735
W2             7846.6  1.77152e+06      9175.65   1.7545e+06
R         3.16157e-11  5.31148e-13   3.3064e-11  9.17148e-13
P1        8.09333e-18  1.98815e-15  1.79546e-17   2.0142e-15

Temperature = 900 K    Pressure = 100 atm

From\To            W1           W2            R           P1
W1            70672.5      1623.84      68678.8      369.875
W2            15252.8  2.79922e+06      16564.8   2.7674e+06
R         3.73746e-11  9.59626e-13  3.86262e-11  2.91986e-13
P1        3.94172e-18  3.13851e-15  5.71608e-18  3.14817e-15

Temperature = 900 K    Pressure = 1000 atm

From\To            W1           W2            R           P1
W1            73117.2      2020.45      71023.1      73.6542
W2            18978.6  3.21326e+06      19985.5  3.17429e+06
R         3.86503e-11  1.15784e-12  3.98568e-11  4.86217e-14
P1        7.84711e-19  3.60014e-15  9.51848e-19  3.60188e-15

Temperature = 1000 K

High Pressure Rate Coefficients:

From\To            W1           W2            R           P1
W1                ***      22204.8       659693          ***
W2             147884          ***       161638  2.04705e+07
R         4.77093e-11  1.75521e-12          ***          ***
P1                ***  7.76075e-15          ***          ***

Temperature = 1000 K    Pressure = 0.01 atm

From\To            W1           W2            R           P1
W1            17655.2          ***        17352      308.041
W2                ***          ***          ***          ***
R         1.22546e-12          ***  4.44919e-12   3.2234e-12
P1        7.59529e-19          ***  1.12539e-16  1.13298e-16

Temperature = 1000 K    Pressure = 0.1 atm

From\To            W1           W2            R           P1
W1            73216.4      159.908      71666.8      1389.72
W2            1054.78       548645      1988.05       545602
R         5.14073e-12  2.02391e-14   8.2771e-12  3.11613e-12
P1         3.5137e-18  1.92512e-16  1.08794e-16   3.0482e-16

Temperature = 1000 K    Pressure = 1 atm

From\To            W1           W2            R           P1
W1             221021      1106.52       215409      4505.01
W2            7332.57  2.40177e+06      11721.4  2.38272e+06
R         1.55515e-11  1.24203e-13   1.8404e-11   2.7283e-12
P1        1.14469e-17  8.79503e-16  9.52534e-17  9.86203e-16

Temperature = 1000 K    Pressure = 10 atm

From\To            W1           W2            R           P1
W1             448337      5095.54       435293      7948.26
W2              33888  7.48528e+06      45827.8  7.40557e+06
R         3.14748e-11  4.94958e-13  3.38157e-11  1.84592e-12
P1         2.0161e-17  2.79139e-15  6.44467e-17  2.87599e-15

Temperature = 1000 K    Pressure = 100 atm

From\To            W1           W2            R           P1
W1             616471      13388.6       597061      6021.79
W2            89151.8  1.49277e+07       106164  1.47324e+07
R         4.31793e-11  1.15224e-12  4.50973e-11  7.65778e-13
P1        1.52296e-17  5.58231e-15  2.67357e-17  5.62428e-15

Temperature = 1000 K    Pressure = 1000 atm

From\To            W1           W2            R           P1
W1             670113      20011.6       648396      1705.43
W2             133276  1.95066e+07       148680  1.92247e+07
R         4.68923e-11  1.61448e-12  4.86686e-11  1.61856e-13
P1        4.30744e-18  7.28832e-15   5.6509e-18  7.29828e-15

Temperature = 1100 K

High Pressure Rate Coefficients:

From\To            W1           W2            R           P1
W1                ***       154915  4.11442e+06          ***
W2             774744          ***       875666  9.25026e+07
R         5.70479e-11  2.42775e-12          ***          ***
P1                ***  1.45725e-14          ***          ***

Temperature = 1100 K    Pressure = 0.01 atm

From\To            W1           W2            R           P1
W1            45280.4          ***      44478.2      815.655
W2                ***          ***          ***          ***
R         5.74806e-13          ***  4.96432e-12  4.38935e-12
P1        5.98958e-19          ***  2.49411e-16   2.5001e-16

Temperature = 1100 K    Pressure = 0.1 atm

From\To            W1           W2            R           P1
W1             219982          ***       215145      4937.17
W2                ***          ***          ***          ***
R         2.89374e-12          ***  7.22998e-12  4.33492e-12
P1         3.7733e-18          ***  2.46318e-16  2.50093e-16

Temperature = 1100 K    Pressure = 1 atm

From\To            W1           W2            R           P1
W1             815642      3263.36       793905      18473.3
W2            16079.5  5.69898e+06      32081.2  5.65082e+06
R         1.09116e-11  8.26703e-14  1.50223e-11  4.02808e-12
P1        1.46749e-17   8.2098e-16  2.28883e-16  1.06454e-15

Temperature = 1100 K    Pressure = 10 atm

From\To            W1           W2            R           P1
W1         2.0868e+06      19104.8  2.02209e+06      45602.7
W2            95034.5  2.14149e+07       151716  2.11682e+07
R         2.79986e-11  4.11455e-13  3.15403e-11  3.13024e-12
P1         3.6336e-17  3.25566e-15  1.77866e-16  3.46986e-15

Temperature = 1100 K    Pressure = 100 atm

From\To            W1           W2            R           P1
W1        3.46881e+06      66847.5  3.34997e+06      51998.4
W2             333982  5.33462e+07       442562  5.25696e+07
R         4.64443e-11  1.22304e-12  4.92893e-11  1.62196e-12
P1        4.12052e-17  8.25304e-15   9.2163e-17  8.38641e-15

Temperature = 1100 K    Pressure = 1000 atm

From\To            W1           W2            R           P1
W1        4.10957e+06       125739  3.96219e+06      21638.9
W2             628792  8.25091e+07       744216  8.11361e+07
R          5.4937e-11  2.06297e-12  5.74379e-11  4.38006e-13
P1        1.70729e-17  1.27796e-14  2.48883e-17  1.28216e-14

Temperature = 1200 K

High Pressure Rate Coefficients:

From\To            W1           W2            R           P1
W1                ***       792316  1.91159e+07          ***
W2        3.10996e+06          ***  3.60868e+06  3.26228e+08
R         6.69606e-11  3.22045e-12          ***          ***
P1                ***  2.51099e-14          ***          ***

Temperature = 1200 K    Pressure = 0.01 atm

From\To            W1           W2            R           P1
W1                ***          ***          ***          ***
W2                ***          ***          ***          ***
R                 ***          ***  5.74257e-12  5.74257e-12
P1                ***          ***  4.95294e-16  4.95294e-16

Temperature = 1200 K    Pressure = 0.1 atm

From\To            W1           W2            R           P1
W1             493527          ***       482318      11471.3
W2                ***          ***          ***          ***
R         1.55445e-12          ***  7.26182e-12  5.70655e-12
P1        3.18868e-18          ***  4.92187e-16  4.95377e-16

Temperature = 1200 K    Pressure = 1 atm

From\To            W1           W2            R           P1
W1        2.14387e+06          ***  2.08456e+06      61115.4
W2                ***          ***          ***          ***
R         7.08087e-12          ***  1.26282e-11   5.5413e-12
P1        1.79052e-17          ***  4.77934e-16  4.95855e-16

Temperature = 1200 K    Pressure = 10 atm

From\To            W1           W2            R           P1
W1        6.72144e+06      51015.4  6.50261e+06       167820
W2             197311  4.69154e+07       378309  4.63398e+07
R         2.26247e-11  3.17438e-13  2.76388e-11  4.69663e-12
P1        5.16613e-17  3.33109e-15  4.05081e-16  3.78783e-15

Temperature = 1200 K    Pressure = 100 atm

From\To            W1           W2            R           P1
W1        1.37153e+07       227669   1.3214e+07       273625
W2             890417   1.4094e+08  1.33791e+06  1.38711e+08
R         4.62561e-11  1.17879e-12  5.03443e-11  2.90941e-12
P1        8.38719e-17  1.05283e-14  2.50935e-16  1.08631e-14

Temperature = 1200 K    Pressure = 1000 atm

From\To            W1           W2            R           P1
W1        1.83998e+07       548111  1.76837e+07       168008
W2        2.15063e+06  2.61946e+08  2.72694e+06  2.57068e+08
R          6.1942e-11  2.43113e-12  6.53635e-11  9.90318e-13
P1        5.10057e-17  1.97653e-14  8.54144e-17  1.99017e-14

Temperature = 1300 K

High Pressure Rate Coefficients:

From\To            W1           W2            R           P1
W1                ***   3.1841e+06  7.07022e+07          ***
W2        1.01562e+07          ***  1.20382e+07  9.50373e+08
R         7.74129e-11  4.13235e-12          ***          ***
P1                ***  4.04406e-14          ***          ***

Temperature = 1300 K    Pressure = 0.01 atm

From\To            W1           W2            R           P1
W1                ***          ***          ***          ***
W2                ***          ***          ***          ***
R                 ***          ***  7.26884e-12  7.26884e-12
P1                ***          ***  9.01059e-16  9.01059e-16

Temperature = 1300 K    Pressure = 0.1 atm

From\To            W1           W2            R           P1
W1                ***          ***          ***          ***
W2                ***          ***          ***          ***
R                 ***          ***  7.26891e-12  7.26891e-12
P1                ***          ***  9.01068e-16  9.01068e-16

Temperature = 1300 K    Pressure = 1 atm

From\To            W1           W2            R           P1
W1        4.45971e+06          ***  4.33234e+06       131831
W2                ***          ***          ***          ***
R         4.38127e-12          ***  1.15254e-11  7.13975e-12
P1        1.65267e-17          ***  8.85056e-16    9.016e-16

Temperature = 1300 K    Pressure = 10 atm

From\To            W1           W2            R           P1
W1        1.64529e+07          ***  1.58979e+07       580724
W2                ***          ***          ***          ***
R          1.7012e-11          ***  2.37086e-11  6.67012e-12
P1        7.70325e-17          ***   8.2684e-16  9.03993e-16

Temperature = 1300 K    Pressure = 100 atm

From\To            W1           W2            R           P1
W1        4.07819e+07       583962  3.92147e+07       983238
W2        1.84449e+06  2.98474e+08  3.19578e+06  2.93433e+08
R         4.27957e-11  1.05825e-12  4.84532e-11  4.59924e-12
P1        1.37115e-16  1.19947e-14   5.7013e-16  1.27019e-14

Temperature = 1300 K    Pressure = 1000 atm

From\To            W1           W2            R           P1
W1        6.37503e+07  1.77775e+06  6.11012e+07       871338
W2        5.66259e+06  6.60895e+08  7.80267e+06  6.47429e+08
R          6.6889e-11  2.66741e-12   7.1481e-11   1.9246e-12
P1        1.19746e-16  2.74246e-14  2.38577e-16  2.77829e-14

Temperature = 1400 K

High Pressure Rate Coefficients:

From\To            W1           W2            R           P1
W1                ***  1.05711e+07  2.18355e+08          ***
W2        2.81735e+07          ***  3.39884e+07  2.38197e+09
R         8.83765e-11   5.1616e-12          ***          ***
P1                ***  6.16936e-14          ***          ***

Temperature = 1400 K    Pressure = 0.01 atm

From\To            W1           W2            R           P1
W1                ***          ***          ***          ***
W2                ***          ***          ***          ***
R                 ***          ***  8.97295e-12  8.97295e-12
P1                ***          ***  1.53033e-15  1.53033e-15

Temperature = 1400 K    Pressure = 0.1 atm

From\To            W1           W2            R           P1
W1                ***          ***          ***          ***
W2                ***          ***          ***          ***
R                 ***          ***    8.973e-12    8.973e-12
P1                ***          ***  1.53034e-15  1.53034e-15

Temperature = 1400 K    Pressure = 1 atm

From\To            W1           W2            R           P1
W1                ***          ***          ***          ***
W2                ***          ***          ***          ***
R                 ***          ***  8.97324e-12  8.97324e-12
P1                ***          ***  1.53038e-15  1.53038e-15

Temperature = 1400 K    Pressure = 10 atm

From\To            W1           W2            R           P1
W1        3.30103e+07          ***  3.18609e+07  1.21039e+06
W2                ***          ***          ***          ***
R         1.21632e-11          ***   2.0714e-11   8.5283e-12
P1         7.8807e-17          ***  1.45449e-15  1.53345e-15

Temperature = 1400 K    Pressure = 100 atm

From\To            W1           W2            R           P1
W1        9.67861e+07  1.21935e+06  9.29159e+07  2.65076e+06
W2        3.18106e+06  5.39024e+08  6.42655e+06  5.29417e+08
R         3.71777e-11  9.01737e-13  4.46929e-11  6.61341e-12
P1        1.90349e-16  1.25325e-14  1.12791e-15  1.38507e-14

Temperature = 1400 K    Pressure = 1000 atm

From\To            W1           W2            R           P1
W1        1.78353e+08  4.55516e+06  1.70543e+08   3.2545e+06
W2         1.2092e+07  1.39057e+09  1.83817e+07   1.3601e+09
R         6.89647e-11  2.75693e-12   7.5027e-11  3.30534e-12
P1        2.30446e-16  3.47349e-14  5.63724e-16  3.55291e-14

Temperature = 1500 K

High Pressure Rate Coefficients:

From\To            W1           W2            R           P1
W1                ***  3.00898e+07  5.83293e+08          ***
W2        6.85395e+07          ***  8.39269e+07  5.29212e+09
R         9.98268e-11  6.30581e-12          ***          ***
P1                ***  9.00371e-14          ***          ***

Temperature = 1500 K    Pressure = 0.01 atm

From\To            W1           W2            R           P1
W1                ***          ***          ***          ***
W2                ***          ***          ***          ***
R                 ***          ***  1.08488e-11  1.08488e-11
P1                ***          ***  2.45661e-15  2.45661e-15

Temperature = 1500 K    Pressure = 0.1 atm

From\To            W1           W2            R           P1
W1                ***          ***          ***          ***
W2                ***          ***          ***          ***
R                 ***          ***  1.08489e-11  1.08489e-11
P1                ***          ***  2.45661e-15  2.45661e-15

Temperature = 1500 K    Pressure = 1 atm

From\To            W1           W2            R           P1
W1                ***          ***          ***          ***
W2                ***          ***          ***          ***
R                 ***          ***   1.0849e-11   1.0849e-11
P1                ***          ***  2.45665e-15  2.45665e-15

Temperature = 1500 K    Pressure = 10 atm

From\To            W1           W2            R           P1
W1                ***          ***          ***          ***
W2                ***          ***          ***          ***
R                 ***          ***  1.08499e-11  1.08499e-11
P1                ***          ***  2.45684e-15  2.45684e-15

Temperature = 1500 K    Pressure = 100 atm

From\To            W1           W2            R           P1
W1         1.9305e+08          ***  1.85129e+08  8.54829e+06
W2                ***          ***          ***          ***
R         3.07317e-11          ***  4.03236e-11  9.49198e-12
P1        3.21324e-16          ***  2.14936e-15  2.47173e-15

Temperature = 1500 K    Pressure = 1000 atm

From\To            W1           W2            R           P1
W1        4.17309e+08  9.70996e+06  3.98249e+08   9.3501e+06
W2        2.19146e+07   2.5415e+09  3.72225e+07  2.48236e+09
R         6.79335e-11  2.71479e-12   7.5789e-11  5.14077e-12
P1        3.78395e-16  4.08123e-14  1.16407e-15  4.23548e-14

Temperature = 1600 K

High Pressure Rate Coefficients:

From\To            W1           W2            R           P1
W1                ***  7.55217e+07  1.38413e+09          ***
W2        1.49791e+08          ***   1.8578e+08  1.06593e+10
R         1.11749e-10  7.56225e-12          ***          ***
P1                ***  1.26661e-13          ***          ***

Temperature = 1600 K    Pressure = 0.01 atm

From\To            W1           W2            R           P1
W1                ***          ***          ***          ***
W2                ***          ***          ***          ***
R                 ***          ***  1.28903e-11  1.28903e-11
P1                ***          ***  3.76292e-15  3.76292e-15

Temperature = 1600 K    Pressure = 0.1 atm

From\To            W1           W2            R           P1
W1                ***          ***          ***          ***
W2                ***          ***          ***          ***
R                 ***          ***  1.28903e-11  1.28903e-11
P1                ***          ***  3.76292e-15  3.76292e-15

Temperature = 1600 K    Pressure = 1 atm

From\To            W1           W2            R           P1
W1                ***          ***          ***          ***
W2                ***          ***          ***          ***
R                 ***          ***  1.28904e-11  1.28904e-11
P1                ***          ***  3.76296e-15  3.76296e-15

Temperature = 1600 K    Pressure = 10 atm

From\To            W1           W2            R           P1
W1                ***          ***          ***          ***
W2                ***          ***          ***          ***
R                 ***          ***   1.2891e-11   1.2891e-11
P1                ***          ***  3.76314e-15  3.76314e-15

Temperature = 1600 K    Pressure = 100 atm

From\To            W1           W2            R           P1
W1        3.37654e+08          ***  3.23422e+08  1.54971e+07
W2                ***          ***          ***          ***
R         2.44476e-11          ***  3.63106e-11  1.17715e-11
P1        3.41963e-16          ***  3.43631e-15  3.77955e-15

Temperature = 1600 K    Pressure = 1000 atm

From\To            W1           W2            R           P1
W1        8.42661e+08  1.79731e+07  8.02825e+08  2.18629e+07
W2        3.50053e+07  4.16988e+09  6.70202e+07  4.06785e+09
R         6.41975e-11   2.5708e-12  7.41581e-11  7.38974e-12
P1        5.48879e-16  4.50888e-14  2.15721e-15  4.77949e-14

Temperature = 1700 K

High Pressure Rate Coefficients:

From\To            W1           W2            R           P1
W1                ***  1.70792e+08  2.97787e+09          ***
W2        2.99582e+08          ***  3.75708e+08  1.98017e+10
R         1.24125e-10  8.92803e-12          ***          ***
P1                ***  1.72764e-13          ***          ***

Temperature = 1700 K    Pressure = 0.01 atm

From\To            W1           W2            R           P1
W1                ***          ***          ***          ***
W2                ***          ***          ***          ***
R                 ***          ***   1.5091e-11   1.5091e-11
P1                ***          ***  5.54068e-15  5.54068e-15

Temperature = 1700 K    Pressure = 0.1 atm

From\To            W1           W2            R           P1
W1                ***          ***          ***          ***
W2                ***          ***          ***          ***
R                 ***          ***   1.5091e-11   1.5091e-11
P1                ***          ***  5.54068e-15  5.54068e-15

Temperature = 1700 K    Pressure = 1 atm

From\To            W1           W2            R           P1
W1                ***          ***          ***          ***
W2                ***          ***          ***          ***
R                 ***          ***  1.50911e-11  1.50911e-11
P1                ***          ***  5.54071e-15  5.54071e-15

Temperature = 1700 K    Pressure = 10 atm

From\To            W1           W2            R           P1
W1                ***          ***          ***          ***
W2                ***          ***          ***          ***
R                 ***          ***  1.50916e-11  1.50916e-11
P1                ***          ***  5.54088e-15  5.54088e-15

Temperature = 1700 K    Pressure = 100 atm

From\To            W1           W2            R           P1
W1                ***          ***          ***          ***
W2                ***          ***          ***          ***
R                 ***          ***  1.50936e-11  1.50936e-11
P1                ***          ***  5.54163e-15  5.54163e-15

Temperature = 1700 K    Pressure = 1000 atm

From\To            W1           W2            R           P1
W1         1.5099e+09          ***  1.43744e+09  8.18742e+07
W2                ***          ***          ***          ***
R         5.85564e-11          ***  7.08464e-11   1.1925e-11
P1        1.22455e-15          ***  4.37826e-15  5.61045e-15

Temperature = 1800 K

High Pressure Rate Coefficients:

From\To            W1           W2            R           P1
W1                ***   3.5396e+08  5.90216e+09          ***
W2        5.56307e+08          ***    7.045e+08  3.43853e+10
R         1.36941e-10  1.04002e-11          ***          ***
P1                ***  2.29541e-13          ***          ***

Temperature = 1800 K    Pressure = 0.01 atm

From\To            W1           W2            R           P1
W1                ***          ***          ***          ***
W2                ***          ***          ***          ***
R                 ***          ***   1.7445e-11   1.7445e-11
P1                ***          ***  7.88853e-15  7.88853e-15

Temperature = 1800 K    Pressure = 0.1 atm

From\To            W1           W2            R           P1
W1                ***          ***          ***          ***
W2                ***          ***          ***          ***
R                 ***          ***   1.7445e-11   1.7445e-11
P1                ***          ***  7.88853e-15  7.88853e-15

Temperature = 1800 K    Pressure = 1 atm

From\To            W1           W2            R           P1
W1                ***          ***          ***          ***
W2                ***          ***          ***          ***
R                 ***          ***   1.7445e-11   1.7445e-11
P1                ***          ***  7.88856e-15  7.88856e-15

Temperature = 1800 K    Pressure = 10 atm

From\To            W1           W2            R           P1
W1                ***          ***          ***          ***
W2                ***          ***          ***          ***
R                 ***          ***  1.74454e-11  1.74454e-11
P1                ***          ***  7.88871e-15  7.88871e-15

Temperature = 1800 K    Pressure = 100 atm

From\To            W1           W2            R           P1
W1                ***          ***          ***          ***
W2                ***          ***          ***          ***
R                 ***          ***   1.7447e-11   1.7447e-11
P1                ***          ***  7.88946e-15  7.88946e-15

Temperature = 1800 K    Pressure = 1000 atm

From\To            W1           W2            R           P1
W1        2.46041e+09          ***  2.33945e+09  1.38355e+08
W2                ***          ***          ***          ***
R         5.18157e-11          ***  6.67212e-11  1.45393e-11
P1         1.3857e-15          ***  6.57459e-15  7.97008e-15

Temperature = 1900 K

High Pressure Rate Coefficients:

From\To            W1           W2            R           P1
W1                ***  6.81353e+08  1.09134e+10          ***
W2        9.70205e+08          ***   1.2393e+09  5.64074e+10
R          1.5017e-10  1.19759e-11          ***          ***
P1                ***  2.98178e-13          ***          ***

Temperature = 1900 K    Pressure = 0.01 atm

From\To            W1           W2            R           P1
W1                ***          ***          ***          ***
W2                ***          ***          ***          ***
R                 ***          ***  1.99463e-11  1.99463e-11
P1                ***          ***  1.09112e-14  1.09112e-14

Temperature = 1900 K    Pressure = 0.1 atm

From\To            W1           W2            R           P1
W1                ***          ***          ***          ***
W2                ***          ***          ***          ***
R                 ***          ***  1.99463e-11  1.99463e-11
P1                ***          ***  1.09112e-14  1.09112e-14

Temperature = 1900 K    Pressure = 1 atm

From\To            W1           W2            R           P1
W1                ***          ***          ***          ***
W2                ***          ***          ***          ***
R                 ***          ***  1.99463e-11  1.99463e-11
P1                ***          ***  1.09112e-14  1.09112e-14

Temperature = 1900 K    Pressure = 10 atm

From\To            W1           W2            R           P1
W1                ***          ***          ***          ***
W2                ***          ***          ***          ***
R                 ***          ***  1.99466e-11  1.99466e-11
P1                ***          ***  1.09113e-14  1.09113e-14

Temperature = 1900 K    Pressure = 100 atm

From\To            W1           W2            R           P1
W1                ***          ***          ***          ***
W2                ***          ***          ***          ***
R                 ***          ***  1.99479e-11  1.99479e-11
P1                ***          ***   1.0912e-14   1.0912e-14

Temperature = 1900 K    Pressure = 1000 atm

From\To            W1           W2            R           P1
W1        3.71806e+09          ***  3.53146e+09  2.15955e+08
W2                ***          ***          ***          ***
R         4.47199e-11          ***  6.24288e-11  1.73557e-11
P1        1.49595e-15          ***  9.49406e-15  1.10018e-14

Temperature = 2000 K

High Pressure Rate Coefficients:

From\To            W1           W2            R           P1
W1                ***  1.23144e+09  1.90198e+10          ***
W2        1.60385e+09          ***  2.06453e+09  8.81608e+10
R         1.63809e-10  1.36522e-11          ***          ***
P1                ***  3.79847e-13          ***          ***

Temperature = 2000 K    Pressure = 0.01 atm

From\To            W1           W2            R           P1
W1                ***          ***          ***          ***
W2                ***          ***          ***          ***
R                 ***          ***  2.25893e-11  2.25893e-11
P1                ***          ***  1.47182e-14  1.47182e-14

Temperature = 2000 K    Pressure = 0.1 atm

From\To            W1           W2            R           P1
W1                ***          ***          ***          ***
W2                ***          ***          ***          ***
R                 ***          ***  2.25893e-11  2.25893e-11
P1                ***          ***  1.47182e-14  1.47182e-14

Temperature = 2000 K    Pressure = 1 atm

From\To            W1           W2            R           P1
W1                ***          ***          ***          ***
W2                ***          ***          ***          ***
R                 ***          ***  2.25893e-11  2.25893e-11
P1                ***          ***  1.47182e-14  1.47182e-14

Temperature = 2000 K    Pressure = 10 atm

From\To            W1           W2            R           P1
W1                ***          ***          ***          ***
W2                ***          ***          ***          ***
R                 ***          ***  2.25895e-11  2.25895e-11
P1                ***          ***  1.47183e-14  1.47183e-14

Temperature = 2000 K    Pressure = 100 atm

From\To            W1           W2            R           P1
W1                ***          ***          ***          ***
W2                ***          ***          ***          ***
R                 ***          ***  2.25905e-11  2.25905e-11
P1                ***          ***   1.4719e-14   1.4719e-14

Temperature = 2000 K    Pressure = 1000 atm

From\To            W1           W2            R           P1
W1                ***          ***          ***          ***
W2                ***          ***          ***          ***
R                 ***          ***  2.25951e-11  2.25951e-11
P1                ***          ***   1.4722e-14   1.4722e-14

______________________________________________________________________________________

High Pressure Rate Coefficients (Temperature-Species Rate Tables):

   T(K)       W1->W1       W1->W2        W1->R       W1->P1
    298          ***  2.30894e-14  1.95693e-14          ***
    300          ***  2.96942e-14  2.96401e-14          ***
    400          ***  3.85799e-09  1.71224e-07          ***
    500          ***  3.44347e-05   0.00223296          ***
    600          ***    0.0235568      1.34424          ***
    700          ***      2.90535      137.178          ***
    800          ***      115.572      4568.25          ***
    900          ***      2113.86      71622.4          ***
   1000          ***      22204.8       659693          ***
   1100          ***       154915  4.11442e+06          ***
   1200          ***       792316  1.91159e+07          ***
   1300          ***   3.1841e+06  7.07022e+07          ***
   1400          ***  1.05711e+07  2.18355e+08          ***
   1500          ***  3.00898e+07  5.83293e+08          ***
   1600          ***  7.55217e+07  1.38413e+09          ***
   1700          ***  1.70792e+08  2.97787e+09          ***
   1800          ***   3.5396e+08  5.90216e+09          ***
   1900          ***  6.81353e+08  1.09134e+10          ***
   2000          ***  1.23144e+09  1.90198e+10          ***

   T(K)       W2->W1       W2->W2        W2->R       W2->P1
    298  8.60573e-11          ***  9.27099e-14  5.65346e-10
    300   1.0476e-10          ***  1.36801e-13  8.06877e-10
    400  1.69536e-06          ***  2.99838e-07  0.000494077
    500   0.00409141          ***   0.00214376      1.58444
    600      1.12372          ***     0.844856      358.043
    700      70.3224          ***      62.6319      17567.1
    800         1653          ***      1622.26       329963
    900      19856.1          ***      20755.5  3.25781e+06
   1000       147884          ***       161638  2.04705e+07
   1100       774744          ***       875666  9.25026e+07
   1200  3.10996e+06          ***  3.60868e+06  3.26228e+08
   1300  1.01562e+07          ***  1.20382e+07  9.50373e+08
   1400  2.81735e+07          ***  3.39884e+07  2.38197e+09
   1500  6.85395e+07          ***  8.39269e+07  5.29212e+09
   1600  1.49791e+08          ***   1.8578e+08  1.06593e+10
   1700  2.99582e+08          ***  3.75708e+08  1.98017e+10
   1800  5.56307e+08          ***    7.045e+08  3.43853e+10
   1900  9.70205e+08          ***   1.2393e+09  5.64074e+10
   2000  1.60385e+09          ***  2.06453e+09  8.81608e+10

   T(K)        R->W1        R->W2         R->R        R->P1
    298  2.88594e-12  3.66829e-15          ***          ***
    300  2.94333e-12  3.85056e-15          ***          ***
    400  6.48613e-12  2.58467e-14          ***          ***
    500  1.12069e-11  9.05533e-14          ***          ***
    600  1.69287e-11  2.23042e-13          ***          ***
    700  2.35221e-11  4.43703e-13          ***          ***
    800  3.08944e-11  7.67061e-13          ***          ***
    900  3.89765e-11  1.20246e-12          ***          ***
   1000  4.77093e-11  1.75521e-12          ***          ***
   1100  5.70479e-11  2.42775e-12          ***          ***
   1200  6.69606e-11  3.22045e-12          ***          ***
   1300  7.74129e-11  4.13235e-12          ***          ***
   1400  8.83765e-11   5.1616e-12          ***          ***
   1500  9.98268e-11  6.30581e-12          ***          ***
   1600  1.11749e-10  7.56225e-12          ***          ***
   1700  1.24125e-10  8.92803e-12          ***          ***
   1800  1.36941e-10  1.04002e-11          ***          ***
   1900   1.5017e-10  1.19759e-11          ***          ***
   2000  1.63809e-10  1.36522e-11          ***          ***

   T(K)       P1->W1       P1->W2        P1->R       P1->P1
    298          ***  1.39804e-20          ***          ***
    300          ***  1.56714e-20          ***          ***
    400          ***  1.20559e-18          ***          ***
    500          ***   1.8366e-17          ***          ***
    600          ***  1.22264e-16          ***          ***
    700          ***  5.01923e-16          ***          ***
    800          ***    1.513e-15          ***          ***
    900          ***  3.69486e-15          ***          ***
   1000          ***  7.76075e-15          ***          ***
   1100          ***  1.45725e-14          ***          ***
   1200          ***  2.51099e-14          ***          ***
   1300          ***  4.04406e-14          ***          ***
   1400          ***  6.16936e-14          ***          ***
   1500          ***  9.00371e-14          ***          ***
   1600          ***  1.26661e-13          ***          ***
   1700          ***  1.72764e-13          ***          ***
   1800          ***  2.29541e-13          ***          ***
   1900          ***  2.98178e-13          ***          ***
   2000          ***  3.79847e-13          ***          ***

Capture/Escape Rate Coefficients:

   T(K)           W1           W2            R           P1
    298  4.26587e-14  6.51496e-10  2.88961e-12  1.39804e-20
    300  5.93343e-14  9.11774e-10  2.94718e-12  1.56714e-20
    400  1.75082e-07  0.000496073  6.51198e-12  1.20559e-18
    500    0.0022674      1.59068  1.12975e-11   1.8366e-17
    600       1.3678      360.011  1.71518e-11  1.22264e-16
    700      140.083      17700.1  2.39658e-11  5.01923e-16
    800      4683.82       333239  3.16614e-11    1.513e-15
    900      73736.3  3.29842e+06  4.01789e-11  3.69486e-15
   1000       681898    2.078e+07  4.94645e-11  7.76075e-15
   1100  4.26934e+06   9.4153e+07  5.94756e-11  1.45725e-14
   1200  1.99082e+07  3.32947e+08   7.0181e-11  2.51099e-14
   1300  7.38863e+07  9.72567e+08  8.15452e-11  4.04406e-14
   1400  2.28926e+08  2.44413e+09  9.35382e-11  6.16936e-14
   1500  6.13382e+08  5.44459e+09  1.06133e-10  9.00371e-14
   1600  1.45965e+09  1.09949e+10  1.19311e-10  1.26661e-13
   1700  3.14866e+09   2.0477e+10  1.33053e-10  1.72764e-13
   1800  6.25612e+09  3.56461e+10  1.47341e-10  2.29541e-13
   1900  1.15948e+10  5.86169e+10  1.62146e-10  2.98178e-13
   2000  2.02513e+10  9.18292e+10  1.77462e-10  3.79847e-13

______________________________________________________________________________________

Pressure-Species Rate Tables:

   Temperature = 298 K

   P(atm)       W1->W2        W1->R       W1->P1         W1->
     0.01  3.65201e-15  1.93759e-14   1.3393e-17  2.30413e-14
      0.1  3.66452e-15  1.94602e-14  2.03905e-18  2.31267e-14
        1  3.66646e-15  1.94694e-14  2.27574e-19  2.31361e-14
       10  3.66668e-15  1.94703e-14  2.31303e-20   2.3137e-14
      100   3.6667e-15  1.94704e-14  2.31713e-21  2.31371e-14
     1000   3.6667e-15  1.94704e-14  2.31754e-22  2.31371e-14
    O-O  2.30894e-14  1.95693e-14          ***  4.26587e-14

   Temperature = 300 K

   P(atm)       W1->W2        W1->R       W1->P1         W1->
     0.01  5.23897e-15  2.93386e-14  2.11159e-17  3.45987e-14
      0.1  5.25867e-15  2.94737e-14  3.25831e-18  3.47357e-14
        1  5.26178e-15  2.94886e-14  3.65562e-19  3.47507e-14
       10  5.26213e-15  2.94901e-14  3.71913e-20  3.47522e-14
      100  5.26216e-15  2.94902e-14  3.72614e-21  3.47524e-14
     1000  5.26217e-15  2.94902e-14  3.72684e-22  3.47524e-14
    O-O  2.96942e-14  2.96401e-14          ***  5.93343e-14

   Temperature = 400 K

   P(atm)       W1->W2        W1->R       W1->P1         W1->
     0.01  3.04921e-09   1.6159e-07  5.21095e-10  1.65161e-07
      0.1  3.51676e-09  1.69067e-07  1.70978e-10  1.72755e-07
        1  3.67903e-09  1.70264e-07  2.96998e-11  1.73973e-07
       10  3.70782e-09    1.704e-07  3.45323e-12  1.74112e-07
      100  3.71119e-09  1.70414e-07  3.53333e-13  1.74126e-07
     1000  3.71153e-09  1.70416e-07   3.5422e-14  1.74127e-07
    O-O  3.85799e-09  1.71224e-07          ***  1.75082e-07

   Temperature = 500 K

   P(atm)       W1->W2        W1->R       W1->P1         W1->
     0.01  1.36466e-05   0.00175699  1.20764e-05   0.00178271
      0.1  2.38218e-05   0.00210625  8.05969e-06   0.00213813
        1  3.13291e-05   0.00220546   2.5992e-06   0.00223939
       10  3.38643e-05   0.00222114  4.27748e-07   0.00225543
      100  3.42875e-05    0.0022229   4.8208e-08   0.00225724
     1000  3.43353e-05   0.00222308  4.90029e-09   0.00225742
    O-O  3.44347e-05   0.00223296          ***    0.0022674

   Temperature = 600 K

   P(atm)       W1->W2        W1->R       W1->P1         W1->
     0.01   0.00327269       0.7239   0.00731483     0.734487
      0.1   0.00894393      1.09518   0.00874789      1.11287
        1    0.0168246      1.28327   0.00517912      1.30527
       10    0.0218783      1.33094   0.00139378      1.35422
      100    0.0232768      1.33779  0.000197793      1.36127
     1000    0.0234765      1.33853  2.11377e-05      1.36203
    O-O    0.0235568      1.34424          ***       1.3678

   Temperature = 700 K

   P(atm)       W1->W2        W1->R       W1->P1         W1->
     0.01     0.119495      41.7207     0.521982      42.3622
      0.1     0.484197      83.2131      1.00086      84.6982
        1      1.34105      118.399        1.012      120.752
       10      2.32134      133.153     0.460625      135.935
      100      2.78994      136.207    0.0933268       139.09
     1000      2.88589      136.591    0.0112479      139.488
    O-O      2.90535      137.178          ***      140.083

   Temperature = 800 K

   P(atm)       W1->W2        W1->R       W1->P1         W1->
     0.01      1.28724      672.367       9.5735      683.228
      0.1      7.21838      1765.34      26.9459       1799.5
        1      28.7301      3210.67      43.1027      3282.51
       10      69.6952      4186.88      32.3585      4288.93
      100      103.025      4495.12      10.0565      4608.21
     1000       113.57      4544.74      1.49488      4659.81
    O-O      115.572      4568.25          ***      4683.82

   Temperature = 900 K

   P(atm)       W1->W2        W1->R       W1->P1         W1->
     0.01      6.24949      4579.87      70.9418      4657.06
      0.1      45.1932      15404.3      272.049      15721.5
        1      245.267      36315.6      641.398      37202.2
       10      835.556      58097.3      758.735      59691.6
      100      1623.84      68678.8      369.875      70672.5
     1000      2020.45      71023.1      73.6542      73117.2
    O-O      2113.86      71622.4          ***      73736.3

   Temperature = 1000 K

   P(atm)       W1->W2        W1->R       W1->P1         W1->
     0.01          ***        17352      308.041      17655.2
      0.1      159.908      71666.8      1389.72      73216.4
        1      1106.52       215409      4505.01       221021
       10      5095.54       435293      7948.26       448337
      100      13388.6       597061      6021.79       616471
     1000      20011.6       648396      1705.43       670113
    O-O      22204.8       659693          ***       681898

   Temperature = 1100 K

   P(atm)       W1->W2        W1->R       W1->P1         W1->
     0.01          ***      44478.2      815.655      45280.4
      0.1          ***       215145      4937.17       219982
        1      3263.36       793905      18473.3       815642
       10      19104.8  2.02209e+06      45602.7   2.0868e+06
      100      66847.5  3.34997e+06      51998.4  3.46881e+06
     1000       125739  3.96219e+06      21638.9  4.10957e+06
    O-O       154915  4.11442e+06          ***  4.26934e+06

   Temperature = 1200 K

   P(atm)       W1->W2        W1->R       W1->P1         W1->
     0.01          ***          ***          ***          ***
      0.1          ***       482318      11471.3       493527
        1          ***  2.08456e+06      61115.4  2.14387e+06
       10      51015.4  6.50261e+06       167820  6.72144e+06
      100       227669   1.3214e+07       273625  1.37153e+07
     1000       548111  1.76837e+07       168008  1.83998e+07
    O-O       792316  1.91159e+07          ***  1.99082e+07

   Temperature = 1300 K

   P(atm)       W1->W2        W1->R       W1->P1         W1->
     0.01          ***          ***          ***          ***
      0.1          ***          ***          ***          ***
        1          ***  4.33234e+06       131831  4.45971e+06
       10          ***  1.58979e+07       580724  1.64529e+07
      100       583962  3.92147e+07       983238  4.07819e+07
     1000  1.77775e+06  6.11012e+07       871338  6.37503e+07
    O-O   3.1841e+06  7.07022e+07          ***  7.38863e+07

   Temperature = 1400 K

   P(atm)       W1->W2        W1->R       W1->P1         W1->
     0.01          ***          ***          ***          ***
      0.1          ***          ***          ***          ***
        1          ***          ***          ***          ***
       10          ***  3.18609e+07  1.21039e+06  3.30103e+07
      100  1.21935e+06  9.29159e+07  2.65076e+06  9.67861e+07
     1000  4.55516e+06  1.70543e+08   3.2545e+06  1.78353e+08
    O-O  1.05711e+07  2.18355e+08          ***  2.28926e+08

   Temperature = 1500 K

   P(atm)       W1->W2        W1->R       W1->P1         W1->
     0.01          ***          ***          ***          ***
      0.1          ***          ***          ***          ***
        1          ***          ***          ***          ***
       10          ***          ***          ***          ***
      100          ***  1.85129e+08  8.54829e+06   1.9305e+08
     1000  9.70996e+06  3.98249e+08   9.3501e+06  4.17309e+08
    O-O  3.00898e+07  5.83293e+08          ***  6.13382e+08

   Temperature = 1600 K

   P(atm)       W1->W2        W1->R       W1->P1         W1->
     0.01          ***          ***          ***          ***
      0.1          ***          ***          ***          ***
        1          ***          ***          ***          ***
       10          ***          ***          ***          ***
      100          ***  3.23422e+08  1.54971e+07  3.37654e+08
     1000  1.79731e+07  8.02825e+08  2.18629e+07  8.42661e+08
    O-O  7.55217e+07  1.38413e+09          ***  1.45965e+09

   Temperature = 1700 K

   P(atm)       W1->W2        W1->R       W1->P1         W1->
     0.01          ***          ***          ***          ***
      0.1          ***          ***          ***          ***
        1          ***          ***          ***          ***
       10          ***          ***          ***          ***
      100          ***          ***          ***          ***
     1000          ***  1.43744e+09  8.18742e+07   1.5099e+09
    O-O  1.70792e+08  2.97787e+09          ***  3.14866e+09

   Temperature = 1800 K

   P(atm)       W1->W2        W1->R       W1->P1         W1->
     0.01          ***          ***          ***          ***
      0.1          ***          ***          ***          ***
        1          ***          ***          ***          ***
       10          ***          ***          ***          ***
      100          ***          ***          ***          ***
     1000          ***  2.33945e+09  1.38355e+08  2.46041e+09
    O-O   3.5396e+08  5.90216e+09          ***  6.25612e+09

   Temperature = 1900 K

   P(atm)       W1->W2        W1->R       W1->P1         W1->
     0.01          ***          ***          ***          ***
      0.1          ***          ***          ***          ***
        1          ***          ***          ***          ***
       10          ***          ***          ***          ***
      100          ***          ***          ***          ***
     1000          ***  3.53146e+09  2.15955e+08  3.71806e+09
    O-O  6.81353e+08  1.09134e+10          ***  1.15948e+10

   Temperature = 2000 K

   P(atm)       W1->W2        W1->R       W1->P1         W1->
     0.01          ***          ***          ***          ***
      0.1          ***          ***          ***          ***
        1          ***          ***          ***          ***
       10          ***          ***          ***          ***
      100          ***          ***          ***          ***
     1000          ***          ***          ***          ***
    O-O  1.23144e+09  1.90198e+10          ***  2.02513e+10

   Temperature = 298 K

   P(atm)       W2->W1        W2->R       W2->P1         W2->
     0.01  1.36115e-11  7.64524e-14  5.38132e-10   5.5182e-10
      0.1  1.36581e-11  8.95894e-14  5.59913e-10   5.7366e-10
        1  1.36654e-11  9.21439e-14  5.63104e-10  5.76862e-10
       10  1.36662e-11  9.24488e-14  5.63453e-10  5.77212e-10
      100  1.36663e-11  9.24801e-14  5.63489e-10  5.77248e-10
     1000  1.36663e-11  9.24832e-14  5.63492e-10  5.77251e-10
    O-O  8.60573e-11  9.27099e-14  5.65346e-10  6.51496e-10

   Temperature = 300 K

   P(atm)       W2->W1        W2->R       W2->P1         W2->
     0.01  1.84829e-11    1.121e-13  7.66393e-10  7.84988e-10
      0.1  1.85524e-11  1.32012e-13  7.98847e-10  8.17531e-10
        1  1.85633e-11   1.3594e-13  8.03657e-10  8.22357e-10
       10  1.85646e-11  1.36412e-13  8.04186e-10  8.22887e-10
      100  1.85647e-11  1.36461e-13   8.0424e-10  8.22941e-10
     1000  1.85647e-11  1.36466e-13  8.04245e-10  8.22946e-10
    O-O   1.0476e-10  1.36801e-13  8.06877e-10  9.11774e-10

   Temperature = 400 K

   P(atm)       W2->W1        W2->R       W2->P1         W2->
     0.01  1.33995e-06  1.54122e-07  0.000375257  0.000376751
      0.1  1.54541e-06   2.4971e-07  0.000462822  0.000464617
        1  1.61672e-06   2.9024e-07  0.000488317  0.000490224
       10  1.62937e-06  2.98062e-07  0.000492339  0.000494267
      100  1.63085e-06  2.98999e-07   0.00049279   0.00049472
     1000    1.631e-06  2.99095e-07  0.000492836  0.000494766
    O-O  1.69536e-06  2.99838e-07  0.000494077  0.000496073

   Temperature = 500 K

   P(atm)       W2->W1        W2->R       W2->P1         W2->
     0.01   0.00162144  0.000535324     0.738789     0.740945
      0.1   0.00283042   0.00126064      1.21809      1.22218
        1   0.00372242   0.00187503      1.49279      1.49839
       10   0.00402363    0.0020962      1.56864      1.57476
      100   0.00407392     0.002134      1.57996      1.58617
     1000    0.0040796    0.0021383      1.58119      1.58741
    O-O   0.00409141   0.00214376      1.58444      1.59068

   Temperature = 600 K

   P(atm)       W2->W1        W2->R       W2->P1         W2->
     0.01     0.156112    0.0857846      81.1454      81.3873
      0.1     0.426644     0.285728      184.998       185.71
        1     0.802575     0.583734      291.075      292.461
       10      1.04365     0.779764      343.542      345.365
      100      1.11037     0.834305      355.692      357.637
     1000      1.11989     0.842081      357.293      359.255
    O-O      1.12372     0.844856      358.043      360.011

   Temperature = 700 K

   P(atm)       W2->W1        W2->R       W2->P1         W2->
     0.01      2.89175      2.30568      1637.39      1642.59
      0.1      11.7183      10.3352      5042.93      5064.98
        1      32.4585      29.2353      10654.4        10716
       10      56.1864      50.3963      15385.2      15491.8
      100      67.5289      60.2583      17181.6      17309.4
     1000      69.8512      62.2379      17503.2      17635.3
    O-O      70.3224      62.6319      17567.1      17700.1

   Temperature = 800 K

   P(atm)       W2->W1        W2->R       W2->P1         W2->
     0.01      18.3936      20.4218      11480.4      11519.2
      0.1      103.164      116.621      45497.9      45717.7
        1      410.828      443.901       128258       129113
       10      996.806       1022.7       239666       241686
      100      1473.53      1464.24       308648       311586
     1000      1624.36      1597.42       326828       330049
    O-O         1653      1622.26       329963       333239

   Temperature = 900 K

   P(atm)       W2->W1        W2->R       W2->P1         W2->
     0.01      58.5196      89.2967        41270      41417.8
      0.1      423.186      614.801       198584       199622
        1      2300.91      2998.23       717278       722577
       10       7846.6      9175.65   1.7545e+06  1.77152e+06
      100      15252.8      16564.8   2.7674e+06  2.79922e+06
     1000      18978.6      19985.5  3.17429e+06  3.21326e+06
    O-O      19856.1      20755.5  3.25781e+06  3.29842e+06

   Temperature = 1000 K

   P(atm)       W2->W1        W2->R       W2->P1         W2->
     0.01          ***          ***          ***          ***
      0.1      1054.78      1988.05       545602       548645
        1      7332.57      11721.4  2.38272e+06  2.40177e+06
       10        33888      45827.8  7.40557e+06  7.48528e+06
      100      89151.8       106164  1.47324e+07  1.49277e+07
     1000       133276       148680  1.92247e+07  1.95066e+07
    O-O       147884       161638  2.04705e+07    2.078e+07

   Temperature = 1100 K

   P(atm)       W2->W1        W2->R       W2->P1         W2->
     0.01          ***          ***          ***          ***
      0.1          ***          ***          ***          ***
        1      16079.5      32081.2  5.65082e+06  5.69898e+06
       10      95034.5       151716  2.11682e+07  2.14149e+07
      100       333982       442562  5.25696e+07  5.33462e+07
     1000       628792       744216  8.11361e+07  8.25091e+07
    O-O       774744       875666  9.25026e+07   9.4153e+07

   Temperature = 1200 K

   P(atm)       W2->W1        W2->R       W2->P1         W2->
     0.01          ***          ***          ***          ***
      0.1          ***          ***          ***          ***
        1          ***          ***          ***          ***
       10       197311       378309  4.63398e+07  4.69154e+07
      100       890417  1.33791e+06  1.38711e+08   1.4094e+08
     1000  2.15063e+06  2.72694e+06  2.57068e+08  2.61946e+08
    O-O  3.10996e+06  3.60868e+06  3.26228e+08  3.32947e+08

   Temperature = 1300 K

   P(atm)       W2->W1        W2->R       W2->P1         W2->
     0.01          ***          ***          ***          ***
      0.1          ***          ***          ***          ***
        1          ***          ***          ***          ***
       10          ***          ***          ***          ***
      100  1.84449e+06  3.19578e+06  2.93433e+08  2.98474e+08
     1000  5.66259e+06  7.80267e+06  6.47429e+08  6.60895e+08
    O-O  1.01562e+07  1.20382e+07  9.50373e+08  9.72567e+08

   Temperature = 1400 K

   P(atm)       W2->W1        W2->R       W2->P1         W2->
     0.01          ***          ***          ***          ***
      0.1          ***          ***          ***          ***
        1          ***          ***          ***          ***
       10          ***          ***          ***          ***
      100  3.18106e+06  6.42655e+06  5.29417e+08  5.39024e+08
     1000   1.2092e+07  1.83817e+07   1.3601e+09  1.39057e+09
    O-O  2.81735e+07  3.39884e+07  2.38197e+09  2.44413e+09

   Temperature = 1500 K

   P(atm)       W2->W1        W2->R       W2->P1         W2->
     0.01          ***          ***          ***          ***
      0.1          ***          ***          ***          ***
        1          ***          ***          ***          ***
       10          ***          ***          ***          ***
      100          ***          ***          ***          ***
     1000  2.19146e+07  3.72225e+07  2.48236e+09   2.5415e+09
    O-O  6.85395e+07  8.39269e+07  5.29212e+09  5.44459e+09

   Temperature = 1600 K

   P(atm)       W2->W1        W2->R       W2->P1         W2->
     0.01          ***          ***          ***          ***
      0.1          ***          ***          ***          ***
        1          ***          ***          ***          ***
       10          ***          ***          ***          ***
      100          ***          ***          ***          ***
     1000  3.50053e+07  6.70202e+07  4.06785e+09  4.16988e+09
    O-O  1.49791e+08   1.8578e+08  1.06593e+10  1.09949e+10

   Temperature = 1700 K

   P(atm)       W2->W1        W2->R       W2->P1         W2->
     0.01          ***          ***          ***          ***
      0.1          ***          ***          ***          ***
        1          ***          ***          ***          ***
       10          ***          ***          ***          ***
      100          ***          ***          ***          ***
     1000          ***          ***          ***          ***
    O-O  2.99582e+08  3.75708e+08  1.98017e+10   2.0477e+10

   Temperature = 1800 K

   P(atm)       W2->W1        W2->R       W2->P1         W2->
     0.01          ***          ***          ***          ***
      0.1          ***          ***          ***          ***
        1          ***          ***          ***          ***
       10          ***          ***          ***          ***
      100          ***          ***          ***          ***
     1000          ***          ***          ***          ***
    O-O  5.56307e+08    7.045e+08  3.43853e+10  3.56461e+10

   Temperature = 1900 K

   P(atm)       W2->W1        W2->R       W2->P1         W2->
     0.01          ***          ***          ***          ***
      0.1          ***          ***          ***          ***
        1          ***          ***          ***          ***
       10          ***          ***          ***          ***
      100          ***          ***          ***          ***
     1000          ***          ***          ***          ***
    O-O  9.70205e+08   1.2393e+09  5.64074e+10  5.86169e+10

   Temperature = 2000 K

   P(atm)       W2->W1        W2->R       W2->P1         W2->
     0.01          ***          ***          ***          ***
      0.1          ***          ***          ***          ***
        1          ***          ***          ***          ***
       10          ***          ***          ***          ***
      100          ***          ***          ***          ***
     1000          ***          ***          ***          ***
    O-O  1.60385e+09  2.06453e+09  8.81608e+10  9.18292e+10

   Temperature = 298 K

   P(atm)        R->W1        R->W2        R->P1          R->
     0.01  2.85741e-12  3.02502e-15  8.14198e-16  2.86125e-12
      0.1  2.86985e-12  3.54481e-15   1.3413e-16  2.87352e-12
        1   2.8712e-12  3.64589e-15  1.54199e-17  2.87487e-12
       10  2.87134e-12  3.65795e-15  1.57528e-18    2.875e-12
      100  2.87136e-12  3.65919e-15  1.57897e-19  2.87502e-12
     1000  2.87136e-12  3.65932e-15  1.57935e-20  2.87502e-12
    O-O  2.88594e-12  3.66829e-15          ***  2.88961e-12

   Temperature = 300 K

   P(atm)        R->W1        R->W2        R->P1          R->
     0.01  2.91339e-12   3.1553e-15  8.80608e-16  2.91743e-12
      0.1  2.92681e-12  3.71576e-15  1.46713e-16  2.93067e-12
        1  2.92828e-12  3.82635e-15  1.69548e-17  2.93213e-12
       10  2.92843e-12  3.83963e-15  1.73392e-18  2.93227e-12
      100  2.92845e-12  3.84099e-15  1.73821e-19  2.93229e-12
     1000  2.92845e-12  3.84113e-15  1.73865e-20  2.93229e-12
    O-O  2.94333e-12  3.85056e-15          ***  2.94718e-12

   Temperature = 400 K

   P(atm)        R->W1        R->W2        R->P1          R->
     0.01  6.12119e-12  1.32857e-14  1.76096e-14  6.15209e-12
      0.1  6.40442e-12  2.15256e-14  5.08751e-15  6.43103e-12
        1  6.44976e-12  2.50194e-14  8.58554e-16  6.47564e-12
       10  6.45492e-12  2.56937e-14  9.95007e-17  6.48071e-12
      100  6.45545e-12  2.57744e-14  1.01786e-17  6.48123e-12
     1000   6.4555e-12  2.57827e-14   1.0204e-18  6.48128e-12
    O-O  6.48613e-12  2.58467e-14          ***  6.51198e-12

   Temperature = 500 K

   P(atm)        R->W1        R->W2        R->P1          R->
     0.01   8.8181e-12  2.26117e-14  1.09238e-13  8.94995e-12
      0.1   1.0571e-11  5.32501e-14  4.86023e-14  1.06729e-11
        1  1.10689e-11  7.92023e-14  1.29652e-14  1.11611e-11
       10  1.11476e-11  8.85443e-14  2.00222e-15  1.12381e-11
      100  1.11565e-11  9.01413e-14   2.2253e-16  1.12468e-11
     1000  1.11574e-11  9.03227e-14   2.2577e-17  1.12477e-11
    O-O  1.12069e-11  9.05533e-14          ***  1.12975e-11

   Temperature = 600 K

   P(atm)        R->W1        R->W2        R->P1          R->
     0.01  9.11633e-12    2.264e-14    3.558e-13  9.49477e-12
      0.1  1.37922e-11  7.54288e-14  2.15904e-13  1.40835e-11
        1  1.61609e-11  1.54105e-13  8.53891e-14  1.64004e-11
       10  1.67613e-11  2.05858e-13  1.90948e-14  1.69862e-11
      100  1.68475e-11  2.20257e-13  2.55237e-15  1.70703e-11
     1000  1.68569e-11   2.2231e-13  2.69634e-16  1.70795e-11
    O-O  1.69287e-11  2.23042e-13          ***  1.71518e-11

   Temperature = 700 K

   P(atm)        R->W1        R->W2        R->P1          R->
     0.01  7.15282e-12  1.62977e-14  7.95847e-13  7.96496e-12
      0.1  1.42684e-11  7.31781e-14  5.97975e-13  1.49395e-11
        1   2.0302e-11  2.07097e-13  3.21044e-13  2.08301e-11
       10  2.28319e-11  3.57021e-13  1.02842e-13  2.32917e-11
      100  2.33555e-11  4.26887e-13  1.79864e-14  2.38004e-11
     1000  2.34214e-11  4.40912e-13  2.08417e-15  2.38643e-11
    O-O  2.35221e-11  4.43703e-13          ***  2.39658e-11

   Temperature = 800 K

   P(atm)        R->W1        R->W2        R->P1          R->
     0.01  4.54212e-12   9.5426e-15  1.42556e-12  5.97722e-12
      0.1  1.19363e-11  5.49215e-14  1.22652e-12  1.32178e-11
        1  2.17129e-11  2.09725e-13  8.26129e-13  2.27487e-11
       10  2.83152e-11  4.83534e-13  3.60204e-13  2.91589e-11
      100  3.03998e-11  6.92342e-13  8.53028e-14  3.11775e-11
     1000  3.07354e-11  7.55315e-13  1.15415e-14  3.15023e-11
    O-O  3.08944e-11  7.67061e-13          ***  3.16614e-11

   Temperature = 900 K

   P(atm)        R->W1        R->W2        R->P1          R->
     0.01  2.47756e-12  4.94991e-15  2.23464e-12  4.71715e-12
      0.1  8.37006e-12  3.49322e-14  2.07738e-12  1.04824e-11
        1  1.97583e-11  1.72736e-13  1.64031e-12  2.15713e-11
       10  3.16157e-11  5.31148e-13  9.17148e-13   3.3064e-11
      100  3.73746e-11  9.59626e-13  2.91986e-13  3.86262e-11
     1000  3.86503e-11  1.15784e-12  4.86217e-14  3.98568e-11
    O-O  3.89765e-11  1.20246e-12          ***  4.01789e-11

   Temperature = 1000 K

   P(atm)        R->W1        R->W2        R->P1          R->
     0.01  1.22546e-12          ***   3.2234e-12  4.44919e-12
      0.1  5.14073e-12  2.02391e-14  3.11613e-12   8.2771e-12
        1  1.55515e-11  1.24203e-13   2.7283e-12   1.8404e-11
       10  3.14748e-11  4.94958e-13  1.84592e-12  3.38157e-11
      100  4.31793e-11  1.15224e-12  7.65778e-13  4.50973e-11
     1000  4.68923e-11  1.61448e-12  1.61856e-13  4.86686e-11
    O-O  4.77093e-11  1.75521e-12          ***  4.94645e-11

   Temperature = 1100 K

   P(atm)        R->W1        R->W2        R->P1          R->
     0.01  5.74806e-13          ***  4.38935e-12  4.96432e-12
      0.1  2.89374e-12          ***  4.33492e-12  7.22998e-12
        1  1.09116e-11  8.26703e-14  4.02808e-12  1.50223e-11
       10  2.79986e-11  4.11455e-13  3.13024e-12  3.15403e-11
      100  4.64443e-11  1.22304e-12  1.62196e-12  4.92893e-11
     1000   5.4937e-11  2.06297e-12  4.38006e-13  5.74379e-11
    O-O  5.70479e-11  2.42775e-12          ***  5.94756e-11

   Temperature = 1200 K

   P(atm)        R->W1        R->W2        R->P1          R->
     0.01          ***          ***  5.74257e-12  5.74257e-12
      0.1  1.55445e-12          ***  5.70655e-12  7.26182e-12
        1  7.08087e-12          ***   5.5413e-12  1.26282e-11
       10  2.26247e-11  3.17438e-13  4.69663e-12  2.76388e-11
      100  4.62561e-11  1.17879e-12  2.90941e-12  5.03443e-11
     1000   6.1942e-11  2.43113e-12  9.90318e-13  6.53635e-11
    O-O  6.69606e-11  3.22045e-12          ***   7.0181e-11

   Temperature = 1300 K

   P(atm)        R->W1        R->W2        R->P1          R->
     0.01          ***          ***  7.26884e-12  7.26884e-12
      0.1          ***          ***  7.26891e-12  7.26891e-12
        1  4.38127e-12          ***  7.13975e-12  1.15254e-11
       10   1.7012e-11          ***  6.67012e-12  2.37086e-11
      100  4.27957e-11  1.05825e-12  4.59924e-12  4.84532e-11
     1000   6.6889e-11  2.66741e-12   1.9246e-12   7.1481e-11
    O-O  7.74129e-11  4.13235e-12          ***  8.15452e-11

   Temperature = 1400 K

   P(atm)        R->W1        R->W2        R->P1          R->
     0.01          ***          ***  8.97295e-12  8.97295e-12
      0.1          ***          ***    8.973e-12    8.973e-12
        1          ***          ***  8.97324e-12  8.97324e-12
       10  1.21632e-11          ***   8.5283e-12   2.0714e-11
      100  3.71777e-11  9.01737e-13  6.61341e-12  4.46929e-11
     1000  6.89647e-11  2.75693e-12  3.30534e-12   7.5027e-11
    O-O  8.83765e-11   5.1616e-12          ***  9.35382e-11

   Temperature = 1500 K

   P(atm)        R->W1        R->W2        R->P1          R->
     0.01          ***          ***  1.08488e-11  1.08488e-11
      0.1          ***          ***  1.08489e-11  1.08489e-11
        1          ***          ***   1.0849e-11   1.0849e-11
       10          ***          ***  1.08499e-11  1.08499e-11
      100  3.07317e-11          ***  9.49198e-12  4.03236e-11
     1000  6.79335e-11  2.71479e-12  5.14077e-12   7.5789e-11
    O-O  9.98268e-11  6.30581e-12          ***  1.06133e-10

   Temperature = 1600 K

   P(atm)        R->W1        R->W2        R->P1          R->
     0.01          ***          ***  1.28903e-11  1.28903e-11
      0.1          ***          ***  1.28903e-11  1.28903e-11
        1          ***          ***  1.28904e-11  1.28904e-11
       10          ***          ***   1.2891e-11   1.2891e-11
      100  2.44476e-11          ***  1.17715e-11  3.63106e-11
     1000  6.41975e-11   2.5708e-12  7.38974e-12  7.41581e-11
    O-O  1.11749e-10  7.56225e-12          ***  1.19311e-10

   Temperature = 1700 K

   P(atm)        R->W1        R->W2        R->P1          R->
     0.01          ***          ***   1.5091e-11   1.5091e-11
      0.1          ***          ***   1.5091e-11   1.5091e-11
        1          ***          ***  1.50911e-11  1.50911e-11
       10          ***          ***  1.50916e-11  1.50916e-11
      100          ***          ***  1.50936e-11  1.50936e-11
     1000  5.85564e-11          ***   1.1925e-11  7.08464e-11
    O-O  1.24125e-10  8.92803e-12          ***  1.33053e-10

   Temperature = 1800 K

   P(atm)        R->W1        R->W2        R->P1          R->
     0.01          ***          ***   1.7445e-11   1.7445e-11
      0.1          ***          ***   1.7445e-11   1.7445e-11
        1          ***          ***   1.7445e-11   1.7445e-11
       10          ***          ***  1.74454e-11  1.74454e-11
      100          ***          ***   1.7447e-11   1.7447e-11
     1000  5.18157e-11          ***  1.45393e-11  6.67212e-11
    O-O  1.36941e-10  1.04002e-11          ***  1.47341e-10

   Temperature = 1900 K

   P(atm)        R->W1        R->W2        R->P1          R->
     0.01          ***          ***  1.99463e-11  1.99463e-11
      0.1          ***          ***  1.99463e-11  1.99463e-11
        1          ***          ***  1.99463e-11  1.99463e-11
       10          ***          ***  1.99466e-11  1.99466e-11
      100          ***          ***  1.99479e-11  1.99479e-11
     1000  4.47199e-11          ***  1.73557e-11  6.24288e-11
    O-O   1.5017e-10  1.19759e-11          ***  1.62146e-10

   Temperature = 2000 K

   P(atm)        R->W1        R->W2        R->P1          R->
     0.01          ***          ***  2.25893e-11  2.25893e-11
      0.1          ***          ***  2.25893e-11  2.25893e-11
        1          ***          ***  2.25893e-11  2.25893e-11
       10          ***          ***  2.25895e-11  2.25895e-11
      100          ***          ***  2.25905e-11  2.25905e-11
     1000          ***          ***  2.25951e-11  2.25951e-11
    O-O  1.63809e-10  1.36522e-11          ***  1.77462e-10

   Temperature = 298 K

   P(atm)       P1->W1       P1->W2        P1->R         P1->
     0.01  1.23443e-24  1.33074e-20  5.08859e-25  1.33092e-20
      0.1  1.87934e-25   1.3846e-20  8.38288e-26  1.38463e-20
        1   2.0975e-26  1.39249e-20  9.63714e-27   1.3925e-20
       10  2.13187e-27  1.39336e-20  9.84518e-28  1.39336e-20
      100  2.13564e-28  1.39344e-20   9.8683e-29  1.39344e-20
     1000  2.13602e-29  1.39345e-20  9.87064e-30  1.39345e-20
    O-O          ***  1.39804e-20          ***  1.39804e-20

   Temperature = 300 K

   P(atm)       P1->W1       P1->W2        P1->R         P1->
     0.01  1.44691e-24  1.48851e-20  6.07641e-25  1.48872e-20
      0.1  2.23263e-25  1.55154e-20  1.01236e-25  1.55157e-20
        1  2.50487e-26  1.56089e-20  1.16993e-26  1.56089e-20
       10  2.54839e-27  1.56191e-20  1.19645e-27  1.56191e-20
      100  2.55319e-28  1.56202e-20  1.19941e-28  1.56202e-20
     1000  2.55367e-29  1.56203e-20  1.19971e-29  1.56203e-20
    O-O          ***  1.56714e-20          ***  1.56714e-20

   Temperature = 400 K

   P(atm)       P1->W1       P1->W2        P1->R         P1->
     0.01   5.5876e-22  9.15656e-19  4.98465e-22  9.16713e-19
      0.1  1.83335e-22  1.12932e-18  1.44009e-22  1.12965e-18
        1  3.18463e-23  1.19153e-18  2.43026e-23  1.19159e-18
       10  3.70281e-24  1.20135e-18  2.81651e-24  1.20135e-18
      100  3.78869e-25  1.20245e-18   2.8812e-25  1.20245e-18
     1000  3.79821e-26  1.20256e-18  2.88838e-26  1.20256e-18
    O-O          ***  1.20559e-18          ***  1.20559e-18

   Temperature = 500 K

   P(atm)       P1->W1       P1->W2        P1->R         P1->
     0.01  1.66329e-20  8.56337e-18  2.99766e-20  8.60998e-18
      0.1  1.11004e-20  1.41194e-17  1.33373e-20  1.41439e-17
        1  3.57978e-21  1.73036e-17  3.55788e-21  1.73108e-17
       10  5.89116e-22  1.81828e-17  5.49443e-22  1.81839e-17
      100  6.63948e-23   1.8314e-17   6.1066e-23  1.83142e-17
     1000  6.74896e-24  1.83284e-17  6.19549e-24  1.83284e-17
    O-O          ***   1.8366e-17          ***   1.8366e-17

   Temperature = 600 K

   P(atm)       P1->W1       P1->W2        P1->R         P1->
     0.01  1.19175e-19  2.76993e-17   4.6022e-19  2.82787e-17
      0.1  1.42508e-19  6.31696e-17  2.79267e-19  6.35913e-17
        1  8.43666e-20  9.93956e-17  1.10449e-19  9.95904e-17
       10  2.27041e-20  1.17312e-16  2.46988e-20   1.1736e-16
      100  3.22197e-21  1.21461e-16  3.30144e-21  1.21468e-16
     1000  3.44323e-22  1.22008e-16  3.48766e-22  1.22009e-16
    O-O          ***  1.22264e-16          ***  1.22264e-16

   Temperature = 700 K

   P(atm)       P1->W1       P1->W2        P1->R         P1->
     0.01  3.61168e-19  4.66621e-17  3.20974e-18   5.0233e-17
      0.1  6.92392e-19     1.44e-16   2.4117e-18  1.47104e-16
        1  6.99949e-19  3.04391e-16  1.29481e-18  3.06386e-16
       10   3.1856e-19  4.39579e-16  4.14771e-19  4.40312e-16
      100  6.45415e-20  4.90907e-16  7.25409e-20  4.91044e-16
     1000   7.7785e-21  5.00098e-16  8.40569e-21  5.00114e-16
    O-O          ***  5.01923e-16          ***  5.01923e-16

   Temperature = 800 K

   P(atm)       P1->W1       P1->W2        P1->R         P1->
     0.01  6.28444e-19  5.19348e-17  1.38244e-17  6.63877e-17
      0.1  1.76939e-18  2.07707e-16  1.18943e-17  2.21371e-16
        1  2.82883e-18  5.87609e-16  8.01144e-18  5.98449e-16
       10  2.12267e-18  1.09887e-15   3.4931e-18  1.10448e-15
      100  6.59565e-19  1.41525e-15  8.27229e-19  1.41674e-15
     1000  9.80397e-20  1.49862e-15  1.11925e-19  1.49883e-15
    O-O          ***    1.513e-15          ***    1.513e-15

   Temperature = 900 K

   P(atm)       P1->W1       P1->W2        P1->R         P1->
     0.01  7.54937e-19  4.45153e-17  4.37466e-17  8.90168e-17
      0.1  2.90612e-18  2.20443e-16  4.06681e-17  2.64018e-16
        1  6.85127e-18  8.08645e-16  3.21116e-17  8.47608e-16
       10  8.09333e-18  1.98815e-15  1.79546e-17   2.0142e-15
      100  3.94172e-18  3.13851e-15  5.71608e-18  3.14817e-15
     1000  7.84711e-19  3.60014e-15  9.51848e-19  3.60188e-15
    O-O          ***  3.69486e-15          ***  3.69486e-15

   Temperature = 1000 K

   P(atm)       P1->W1       P1->W2        P1->R         P1->
     0.01  7.59529e-19          ***  1.12539e-16  1.13298e-16
      0.1   3.5137e-18  1.92512e-16  1.08794e-16   3.0482e-16
        1  1.14469e-17  8.79503e-16  9.52534e-17  9.86203e-16
       10   2.0161e-17  2.79139e-15  6.44467e-17  2.87599e-15
      100  1.52296e-17  5.58231e-15  2.67357e-17  5.62428e-15
     1000  4.30744e-18  7.28832e-15   5.6509e-18  7.29828e-15
    O-O          ***  7.76075e-15          ***  7.76075e-15

   Temperature = 1100 K

   P(atm)       P1->W1       P1->W2        P1->R         P1->
     0.01  5.98958e-19          ***  2.49411e-16   2.5001e-16
      0.1   3.7733e-18          ***  2.46318e-16  2.50093e-16
        1  1.46749e-17   8.2098e-16  2.28883e-16  1.06454e-15
       10   3.6336e-17  3.25566e-15  1.77866e-16  3.46986e-15
      100  4.12052e-17  8.25304e-15   9.2163e-17  8.38641e-15
     1000  1.70729e-17  1.27796e-14  2.48883e-17  1.28216e-14
    O-O          ***  1.45725e-14          ***  1.45725e-14

   Temperature = 1200 K

   P(atm)       P1->W1       P1->W2        P1->R         P1->
     0.01          ***          ***  4.95294e-16  4.95294e-16
      0.1  3.18868e-18          ***  4.92187e-16  4.95377e-16
        1  1.79052e-17          ***  4.77934e-16  4.95855e-16
       10  5.16613e-17  3.33109e-15  4.05081e-16  3.78783e-15
      100  8.38719e-17  1.05283e-14  2.50935e-16  1.08631e-14
     1000  5.10057e-17  1.97653e-14  8.54144e-17  1.99017e-14
    O-O          ***  2.51099e-14          ***  2.51099e-14

   Temperature = 1300 K

   P(atm)       P1->W1       P1->W2        P1->R         P1->
     0.01          ***          ***  9.01059e-16  9.01059e-16
      0.1          ***          ***  9.01068e-16  9.01068e-16
        1  1.65267e-17          ***  8.85056e-16    9.016e-16
       10  7.70325e-17          ***   8.2684e-16  9.03993e-16
      100  1.37115e-16  1.19947e-14   5.7013e-16  1.27019e-14
     1000  1.19746e-16  2.74246e-14  2.38577e-16  2.77829e-14
    O-O          ***  4.04406e-14          ***  4.04406e-14

   Temperature = 1400 K

   P(atm)       P1->W1       P1->W2        P1->R         P1->
     0.01          ***          ***  1.53033e-15  1.53033e-15
      0.1          ***          ***  1.53034e-15  1.53034e-15
        1          ***          ***  1.53038e-15  1.53038e-15
       10   7.8807e-17          ***  1.45449e-15  1.53345e-15
      100  1.90349e-16  1.25325e-14  1.12791e-15  1.38507e-14
     1000  2.30446e-16  3.47349e-14  5.63724e-16  3.55291e-14
    O-O          ***  6.16936e-14          ***  6.16936e-14

   Temperature = 1500 K

   P(atm)       P1->W1       P1->W2        P1->R         P1->
     0.01          ***          ***  2.45661e-15  2.45661e-15
      0.1          ***          ***  2.45661e-15  2.45661e-15
        1          ***          ***  2.45665e-15  2.45665e-15
       10          ***          ***  2.45684e-15  2.45684e-15
      100  3.21324e-16          ***  2.14936e-15  2.47173e-15
     1000  3.78395e-16  4.08123e-14  1.16407e-15  4.23548e-14
    O-O          ***  9.00371e-14          ***  9.00371e-14

   Temperature = 1600 K

   P(atm)       P1->W1       P1->W2        P1->R         P1->
     0.01          ***          ***  3.76292e-15  3.76292e-15
      0.1          ***          ***  3.76292e-15  3.76292e-15
        1          ***          ***  3.76296e-15  3.76296e-15
       10          ***          ***  3.76314e-15  3.76314e-15
      100  3.41963e-16          ***  3.43631e-15  3.77955e-15
     1000  5.48879e-16  4.50888e-14  2.15721e-15  4.77949e-14
    O-O          ***  1.26661e-13          ***  1.26661e-13

   Temperature = 1700 K

   P(atm)       P1->W1       P1->W2        P1->R         P1->
     0.01          ***          ***  5.54068e-15  5.54068e-15
      0.1          ***          ***  5.54068e-15  5.54068e-15
        1          ***          ***  5.54071e-15  5.54071e-15
       10          ***          ***  5.54088e-15  5.54088e-15
      100          ***          ***  5.54163e-15  5.54163e-15
     1000  1.22455e-15          ***  4.37826e-15  5.61045e-15
    O-O          ***  1.72764e-13          ***  1.72764e-13

   Temperature = 1800 K

   P(atm)       P1->W1       P1->W2        P1->R         P1->
     0.01          ***          ***  7.88853e-15  7.88853e-15
      0.1          ***          ***  7.88853e-15  7.88853e-15
        1          ***          ***  7.88856e-15  7.88856e-15
       10          ***          ***  7.88871e-15  7.88871e-15
      100          ***          ***  7.88946e-15  7.88946e-15
     1000   1.3857e-15          ***  6.57459e-15  7.97008e-15
    O-O          ***  2.29541e-13          ***  2.29541e-13

   Temperature = 1900 K

   P(atm)       P1->W1       P1->W2        P1->R         P1->
     0.01          ***          ***  1.09112e-14  1.09112e-14
      0.1          ***          ***  1.09112e-14  1.09112e-14
        1          ***          ***  1.09112e-14  1.09112e-14
       10          ***          ***  1.09113e-14  1.09113e-14
      100          ***          ***   1.0912e-14   1.0912e-14
     1000  1.49595e-15          ***  9.49406e-15  1.10018e-14
    O-O          ***  2.98178e-13          ***  2.98178e-13

   Temperature = 2000 K

   P(atm)       P1->W1       P1->W2        P1->R         P1->
     0.01          ***          ***  1.47182e-14  1.47182e-14
      0.1          ***          ***  1.47182e-14  1.47182e-14
        1          ***          ***  1.47182e-14  1.47182e-14
       10          ***          ***  1.47183e-14  1.47183e-14
      100          ***          ***   1.4719e-14   1.4719e-14
     1000          ***          ***   1.4722e-14   1.4722e-14
    O-O          ***  3.79847e-13          ***  3.79847e-13

______________________________________________________________________________________

Temperature-Species Rate Tables:

   Pressure = 0.01 atm

   T(K)       W1->W2        W1->R       W1->P1         W1->      Capture
    298  3.65201e-15  1.93759e-14   1.3393e-17  2.30413e-14  4.26587e-14
    300  5.23897e-15  2.93386e-14  2.11159e-17  3.45987e-14  5.93343e-14
    400  3.04921e-09   1.6159e-07  5.21095e-10  1.65161e-07  1.75082e-07
    500  1.36466e-05   0.00175699  1.20764e-05   0.00178271    0.0022674
    600   0.00327269       0.7239   0.00731483     0.734487       1.3678
    700     0.119495      41.7207     0.521982      42.3622      140.083
    800      1.28724      672.367       9.5735      683.228      4683.82
    900      6.24949      4579.87      70.9418      4657.06      73736.3
   1000          ***        17352      308.041      17655.2       681898
   1100          ***      44478.2      815.655      45280.4  4.26934e+06
   1200          ***          ***          ***          ***  1.99082e+07
   1300          ***          ***          ***          ***  7.38863e+07
   1400          ***          ***          ***          ***  2.28926e+08
   1500          ***          ***          ***          ***  6.13382e+08
   1600          ***          ***          ***          ***  1.45965e+09
   1700          ***          ***          ***          ***  3.14866e+09
   1800          ***          ***          ***          ***  6.25612e+09
   1900          ***          ***          ***          ***  1.15948e+10
   2000          ***          ***          ***          ***  2.02513e+10

   Pressure = 0.1 atm

   T(K)       W1->W2        W1->R       W1->P1         W1->      Capture
    298  3.66452e-15  1.94602e-14  2.03905e-18  2.31267e-14  4.26587e-14
    300  5.25867e-15  2.94737e-14  3.25831e-18  3.47357e-14  5.93343e-14
    400  3.51676e-09  1.69067e-07  1.70978e-10  1.72755e-07  1.75082e-07
    500  2.38218e-05   0.00210625  8.05969e-06   0.00213813    0.0022674
    600   0.00894393      1.09518   0.00874789      1.11287       1.3678
    700     0.484197      83.2131      1.00086      84.6982      140.083
    800      7.21838      1765.34      26.9459       1799.5      4683.82
    900      45.1932      15404.3      272.049      15721.5      73736.3
   1000      159.908      71666.8      1389.72      73216.4       681898
   1100          ***       215145      4937.17       219982  4.26934e+06
   1200          ***       482318      11471.3       493527  1.99082e+07
   1300          ***          ***          ***          ***  7.38863e+07
   1400          ***          ***          ***          ***  2.28926e+08
   1500          ***          ***          ***          ***  6.13382e+08
   1600          ***          ***          ***          ***  1.45965e+09
   1700          ***          ***          ***          ***  3.14866e+09
   1800          ***          ***          ***          ***  6.25612e+09
   1900          ***          ***          ***          ***  1.15948e+10
   2000          ***          ***          ***          ***  2.02513e+10

   Pressure = 1 atm

   T(K)       W1->W2        W1->R       W1->P1         W1->      Capture
    298  3.66646e-15  1.94694e-14  2.27574e-19  2.31361e-14  4.26587e-14
    300  5.26178e-15  2.94886e-14  3.65562e-19  3.47507e-14  5.93343e-14
    400  3.67903e-09  1.70264e-07  2.96998e-11  1.73973e-07  1.75082e-07
    500  3.13291e-05   0.00220546   2.5992e-06   0.00223939    0.0022674
    600    0.0168246      1.28327   0.00517912      1.30527       1.3678
    700      1.34105      118.399        1.012      120.752      140.083
    800      28.7301      3210.67      43.1027      3282.51      4683.82
    900      245.267      36315.6      641.398      37202.2      73736.3
   1000      1106.52       215409      4505.01       221021       681898
   1100      3263.36       793905      18473.3       815642  4.26934e+06
   1200          ***  2.08456e+06      61115.4  2.14387e+06  1.99082e+07
   1300          ***  4.33234e+06       131831  4.45971e+06  7.38863e+07
   1400          ***          ***          ***          ***  2.28926e+08
   1500          ***          ***          ***          ***  6.13382e+08
   1600          ***          ***          ***          ***  1.45965e+09
   1700          ***          ***          ***          ***  3.14866e+09
   1800          ***          ***          ***          ***  6.25612e+09
   1900          ***          ***          ***          ***  1.15948e+10
   2000          ***          ***          ***          ***  2.02513e+10

   Pressure = 10 atm

   T(K)       W1->W2        W1->R       W1->P1         W1->      Capture
    298  3.66668e-15  1.94703e-14  2.31303e-20   2.3137e-14  4.26587e-14
    300  5.26213e-15  2.94901e-14  3.71913e-20  3.47522e-14  5.93343e-14
    400  3.70782e-09    1.704e-07  3.45323e-12  1.74112e-07  1.75082e-07
    500  3.38643e-05   0.00222114  4.27748e-07   0.00225543    0.0022674
    600    0.0218783      1.33094   0.00139378      1.35422       1.3678
    700      2.32134      133.153     0.460625      135.935      140.083
    800      69.6952      4186.88      32.3585      4288.93      4683.82
    900      835.556      58097.3      758.735      59691.6      73736.3
   1000      5095.54       435293      7948.26       448337       681898
   1100      19104.8  2.02209e+06      45602.7   2.0868e+06  4.26934e+06
   1200      51015.4  6.50261e+06       167820  6.72144e+06  1.99082e+07
   1300          ***  1.58979e+07       580724  1.64529e+07  7.38863e+07
   1400          ***  3.18609e+07  1.21039e+06  3.30103e+07  2.28926e+08
   1500          ***          ***          ***          ***  6.13382e+08
   1600          ***          ***          ***          ***  1.45965e+09
   1700          ***          ***          ***          ***  3.14866e+09
   1800          ***          ***          ***          ***  6.25612e+09
   1900          ***          ***          ***          ***  1.15948e+10
   2000          ***          ***          ***          ***  2.02513e+10

   Pressure = 100 atm

   T(K)       W1->W2        W1->R       W1->P1         W1->      Capture
    298   3.6667e-15  1.94704e-14  2.31713e-21  2.31371e-14  4.26587e-14
    300  5.26216e-15  2.94902e-14  3.72614e-21  3.47524e-14  5.93343e-14
    400  3.71119e-09  1.70414e-07  3.53333e-13  1.74126e-07  1.75082e-07
    500  3.42875e-05    0.0022229   4.8208e-08   0.00225724    0.0022674
    600    0.0232768      1.33779  0.000197793      1.36127       1.3678
    700      2.78994      136.207    0.0933268       139.09      140.083
    800      103.025      4495.12      10.0565      4608.21      4683.82
    900      1623.84      68678.8      369.875      70672.5      73736.3
   1000      13388.6       597061      6021.79       616471       681898
   1100      66847.5  3.34997e+06      51998.4  3.46881e+06  4.26934e+06
   1200       227669   1.3214e+07       273625  1.37153e+07  1.99082e+07
   1300       583962  3.92147e+07       983238  4.07819e+07  7.38863e+07
   1400  1.21935e+06  9.29159e+07  2.65076e+06  9.67861e+07  2.28926e+08
   1500          ***  1.85129e+08  8.54829e+06   1.9305e+08  6.13382e+08
   1600          ***  3.23422e+08  1.54971e+07  3.37654e+08  1.45965e+09
   1700          ***          ***          ***          ***  3.14866e+09
   1800          ***          ***          ***          ***  6.25612e+09
   1900          ***          ***          ***          ***  1.15948e+10
   2000          ***          ***          ***          ***  2.02513e+10

   Pressure = 1000 atm

   T(K)       W1->W2        W1->R       W1->P1         W1->      Capture
    298   3.6667e-15  1.94704e-14  2.31754e-22  2.31371e-14  4.26587e-14
    300  5.26217e-15  2.94902e-14  3.72684e-22  3.47524e-14  5.93343e-14
    400  3.71153e-09  1.70416e-07   3.5422e-14  1.74127e-07  1.75082e-07
    500  3.43353e-05   0.00222308  4.90029e-09   0.00225742    0.0022674
    600    0.0234765      1.33853  2.11377e-05      1.36203       1.3678
    700      2.88589      136.591    0.0112479      139.488      140.083
    800       113.57      4544.74      1.49488      4659.81      4683.82
    900      2020.45      71023.1      73.6542      73117.2      73736.3
   1000      20011.6       648396      1705.43       670113       681898
   1100       125739  3.96219e+06      21638.9  4.10957e+06  4.26934e+06
   1200       548111  1.76837e+07       168008  1.83998e+07  1.99082e+07
   1300  1.77775e+06  6.11012e+07       871338  6.37503e+07  7.38863e+07
   1400  4.55516e+06  1.70543e+08   3.2545e+06  1.78353e+08  2.28926e+08
   1500  9.70996e+06  3.98249e+08   9.3501e+06  4.17309e+08  6.13382e+08
   1600  1.79731e+07  8.02825e+08  2.18629e+07  8.42661e+08  1.45965e+09
   1700          ***  1.43744e+09  8.18742e+07   1.5099e+09  3.14866e+09
   1800          ***  2.33945e+09  1.38355e+08  2.46041e+09  6.25612e+09
   1900          ***  3.53146e+09  2.15955e+08  3.71806e+09  1.15948e+10
   2000          ***          ***          ***          ***  2.02513e+10

   Pressure = 0.01 atm

   T(K)       W2->W1        W2->R       W2->P1         W2->      Capture
    298  1.36115e-11  7.64524e-14  5.38132e-10   5.5182e-10  6.51496e-10
    300  1.84829e-11    1.121e-13  7.66393e-10  7.84988e-10  9.11774e-10
    400  1.33995e-06  1.54122e-07  0.000375257  0.000376751  0.000496073
    500   0.00162144  0.000535324     0.738789     0.740945      1.59068
    600     0.156112    0.0857846      81.1454      81.3873      360.011
    700      2.89175      2.30568      1637.39      1642.59      17700.1
    800      18.3936      20.4218      11480.4      11519.2       333239
    900      58.5196      89.2967        41270      41417.8  3.29842e+06
   1000          ***          ***          ***          ***    2.078e+07
   1100          ***          ***          ***          ***   9.4153e+07
   1200          ***          ***          ***          ***  3.32947e+08
   1300          ***          ***          ***          ***  9.72567e+08
   1400          ***          ***          ***          ***  2.44413e+09
   1500          ***          ***          ***          ***  5.44459e+09
   1600          ***          ***          ***          ***  1.09949e+10
   1700          ***          ***          ***          ***   2.0477e+10
   1800          ***          ***          ***          ***  3.56461e+10
   1900          ***          ***          ***          ***  5.86169e+10
   2000          ***          ***          ***          ***  9.18292e+10

   Pressure = 0.1 atm

   T(K)       W2->W1        W2->R       W2->P1         W2->      Capture
    298  1.36581e-11  8.95894e-14  5.59913e-10   5.7366e-10  6.51496e-10
    300  1.85524e-11  1.32012e-13  7.98847e-10  8.17531e-10  9.11774e-10
    400  1.54541e-06   2.4971e-07  0.000462822  0.000464617  0.000496073
    500   0.00283042   0.00126064      1.21809      1.22218      1.59068
    600     0.426644     0.285728      184.998       185.71      360.011
    700      11.7183      10.3352      5042.93      5064.98      17700.1
    800      103.164      116.621      45497.9      45717.7       333239
    900      423.186      614.801       198584       199622  3.29842e+06
   1000      1054.78      1988.05       545602       548645    2.078e+07
   1100          ***          ***          ***          ***   9.4153e+07
   1200          ***          ***          ***          ***  3.32947e+08
   1300          ***          ***          ***          ***  9.72567e+08
   1400          ***          ***          ***          ***  2.44413e+09
   1500          ***          ***          ***          ***  5.44459e+09
   1600          ***          ***          ***          ***  1.09949e+10
   1700          ***          ***          ***          ***   2.0477e+10
   1800          ***          ***          ***          ***  3.56461e+10
   1900          ***          ***          ***          ***  5.86169e+10
   2000          ***          ***          ***          ***  9.18292e+10

   Pressure = 1 atm

   T(K)       W2->W1        W2->R       W2->P1         W2->      Capture
    298  1.36654e-11  9.21439e-14  5.63104e-10  5.76862e-10  6.51496e-10
    300  1.85633e-11   1.3594e-13  8.03657e-10  8.22357e-10  9.11774e-10
    400  1.61672e-06   2.9024e-07  0.000488317  0.000490224  0.000496073
    500   0.00372242   0.00187503      1.49279      1.49839      1.59068
    600     0.802575     0.583734      291.075      292.461      360.011
    700      32.4585      29.2353      10654.4        10716      17700.1
    800      410.828      443.901       128258       129113       333239
    900      2300.91      2998.23       717278       722577  3.29842e+06
   1000      7332.57      11721.4  2.38272e+06  2.40177e+06    2.078e+07
   1100      16079.5      32081.2  5.65082e+06  5.69898e+06   9.4153e+07
   1200          ***          ***          ***          ***  3.32947e+08
   1300          ***          ***          ***          ***  9.72567e+08
   1400          ***          ***          ***          ***  2.44413e+09
   1500          ***          ***          ***          ***  5.44459e+09
   1600          ***          ***          ***          ***  1.09949e+10
   1700          ***          ***          ***          ***   2.0477e+10
   1800          ***          ***          ***          ***  3.56461e+10
   1900          ***          ***          ***          ***  5.86169e+10
   2000          ***          ***          ***          ***  9.18292e+10

   Pressure = 10 atm

   T(K)       W2->W1        W2->R       W2->P1         W2->      Capture
    298  1.36662e-11  9.24488e-14  5.63453e-10  5.77212e-10  6.51496e-10
    300  1.85646e-11  1.36412e-13  8.04186e-10  8.22887e-10  9.11774e-10
    400  1.62937e-06  2.98062e-07  0.000492339  0.000494267  0.000496073
    500   0.00402363    0.0020962      1.56864      1.57476      1.59068
    600      1.04365     0.779764      343.542      345.365      360.011
    700      56.1864      50.3963      15385.2      15491.8      17700.1
    800      996.806       1022.7       239666       241686       333239
    900       7846.6      9175.65   1.7545e+06  1.77152e+06  3.29842e+06
   1000        33888      45827.8  7.40557e+06  7.48528e+06    2.078e+07
   1100      95034.5       151716  2.11682e+07  2.14149e+07   9.4153e+07
   1200       197311       378309  4.63398e+07  4.69154e+07  3.32947e+08
   1300          ***          ***          ***          ***  9.72567e+08
   1400          ***          ***          ***          ***  2.44413e+09
   1500          ***          ***          ***          ***  5.44459e+09
   1600          ***          ***          ***          ***  1.09949e+10
   1700          ***          ***          ***          ***   2.0477e+10
   1800          ***          ***          ***          ***  3.56461e+10
   1900          ***          ***          ***          ***  5.86169e+10
   2000          ***          ***          ***          ***  9.18292e+10

   Pressure = 100 atm

   T(K)       W2->W1        W2->R       W2->P1         W2->      Capture
    298  1.36663e-11  9.24801e-14  5.63489e-10  5.77248e-10  6.51496e-10
    300  1.85647e-11  1.36461e-13   8.0424e-10  8.22941e-10  9.11774e-10
    400  1.63085e-06  2.98999e-07   0.00049279   0.00049472  0.000496073
    500   0.00407392     0.002134      1.57996      1.58617      1.59068
    600      1.11037     0.834305      355.692      357.637      360.011
    700      67.5289      60.2583      17181.6      17309.4      17700.1
    800      1473.53      1464.24       308648       311586       333239
    900      15252.8      16564.8   2.7674e+06  2.79922e+06  3.29842e+06
   1000      89151.8       106164  1.47324e+07  1.49277e+07    2.078e+07
   1100       333982       442562  5.25696e+07  5.33462e+07   9.4153e+07
   1200       890417  1.33791e+06  1.38711e+08   1.4094e+08  3.32947e+08
   1300  1.84449e+06  3.19578e+06  2.93433e+08  2.98474e+08  9.72567e+08
   1400  3.18106e+06  6.42655e+06  5.29417e+08  5.39024e+08  2.44413e+09
   1500          ***          ***          ***          ***  5.44459e+09
   1600          ***          ***          ***          ***  1.09949e+10
   1700          ***          ***          ***          ***   2.0477e+10
   1800          ***          ***          ***          ***  3.56461e+10
   1900          ***          ***          ***          ***  5.86169e+10
   2000          ***          ***          ***          ***  9.18292e+10

   Pressure = 1000 atm

   T(K)       W2->W1        W2->R       W2->P1         W2->      Capture
    298  1.36663e-11  9.24832e-14  5.63492e-10  5.77251e-10  6.51496e-10
    300  1.85647e-11  1.36466e-13  8.04245e-10  8.22946e-10  9.11774e-10
    400    1.631e-06  2.99095e-07  0.000492836  0.000494766  0.000496073
    500    0.0040796    0.0021383      1.58119      1.58741      1.59068
    600      1.11989     0.842081      357.293      359.255      360.011
    700      69.8512      62.2379      17503.2      17635.3      17700.1
    800      1624.36      1597.42       326828       330049       333239
    900      18978.6      19985.5  3.17429e+06  3.21326e+06  3.29842e+06
   1000       133276       148680  1.92247e+07  1.95066e+07    2.078e+07
   1100       628792       744216  8.11361e+07  8.25091e+07   9.4153e+07
   1200  2.15063e+06  2.72694e+06  2.57068e+08  2.61946e+08  3.32947e+08
   1300  5.66259e+06  7.80267e+06  6.47429e+08  6.60895e+08  9.72567e+08
   1400   1.2092e+07  1.83817e+07   1.3601e+09  1.39057e+09  2.44413e+09
   1500  2.19146e+07  3.72225e+07  2.48236e+09   2.5415e+09  5.44459e+09
   1600  3.50053e+07  6.70202e+07  4.06785e+09  4.16988e+09  1.09949e+10
   1700          ***          ***          ***          ***   2.0477e+10
   1800          ***          ***          ***          ***  3.56461e+10
   1900          ***          ***          ***          ***  5.86169e+10
   2000          ***          ***          ***          ***  9.18292e+10

   Pressure = 0.01 atm

   T(K)        R->W1        R->W2        R->P1          R->      Capture
    298  2.85741e-12  3.02502e-15  8.14198e-16  2.86125e-12  2.88961e-12
    300  2.91339e-12   3.1553e-15  8.80608e-16  2.91743e-12  2.94718e-12
    400  6.12119e-12  1.32857e-14  1.76096e-14  6.15209e-12  6.51198e-12
    500   8.8181e-12  2.26117e-14  1.09238e-13  8.94995e-12  1.12975e-11
    600  9.11633e-12    2.264e-14    3.558e-13  9.49477e-12  1.71518e-11
    700  7.15282e-12  1.62977e-14  7.95847e-13  7.96496e-12  2.39658e-11
    800  4.54212e-12   9.5426e-15  1.42556e-12  5.97722e-12  3.16614e-11
    900  2.47756e-12  4.94991e-15  2.23464e-12  4.71715e-12  4.01789e-11
   1000  1.22546e-12          ***   3.2234e-12  4.44919e-12  4.94645e-11
   1100  5.74806e-13          ***  4.38935e-12  4.96432e-12  5.94756e-11
   1200          ***          ***  5.74257e-12  5.74257e-12   7.0181e-11
   1300          ***          ***  7.26884e-12  7.26884e-12  8.15452e-11
   1400          ***          ***  8.97295e-12  8.97295e-12  9.35382e-11
   1500          ***          ***  1.08488e-11  1.08488e-11  1.06133e-10
   1600          ***          ***  1.28903e-11  1.28903e-11  1.19311e-10
   1700          ***          ***   1.5091e-11   1.5091e-11  1.33053e-10
   1800          ***          ***   1.7445e-11   1.7445e-11  1.47341e-10
   1900          ***          ***  1.99463e-11  1.99463e-11  1.62146e-10
   2000          ***          ***  2.25893e-11  2.25893e-11  1.77462e-10

   Pressure = 0.1 atm

   T(K)        R->W1        R->W2        R->P1          R->      Capture
    298  2.86985e-12  3.54481e-15   1.3413e-16  2.87352e-12  2.88961e-12
    300  2.92681e-12  3.71576e-15  1.46713e-16  2.93067e-12  2.94718e-12
    400  6.40442e-12  2.15256e-14  5.08751e-15  6.43103e-12  6.51198e-12
    500   1.0571e-11  5.32501e-14  4.86023e-14  1.06729e-11  1.12975e-11
    600  1.37922e-11  7.54288e-14  2.15904e-13  1.40835e-11  1.71518e-11
    700  1.42684e-11  7.31781e-14  5.97975e-13  1.49395e-11  2.39658e-11
    800  1.19363e-11  5.49215e-14  1.22652e-12  1.32178e-11  3.16614e-11
    900  8.37006e-12  3.49322e-14  2.07738e-12  1.04824e-11  4.01789e-11
   1000  5.14073e-12  2.02391e-14  3.11613e-12   8.2771e-12  4.94645e-11
   1100  2.89374e-12          ***  4.33492e-12  7.22998e-12  5.94756e-11
   1200  1.55445e-12          ***  5.70655e-12  7.26182e-12   7.0181e-11
   1300          ***          ***  7.26891e-12  7.26891e-12  8.15452e-11
   1400          ***          ***    8.973e-12    8.973e-12  9.35382e-11
   1500          ***          ***  1.08489e-11  1.08489e-11  1.06133e-10
   1600          ***          ***  1.28903e-11  1.28903e-11  1.19311e-10
   1700          ***          ***   1.5091e-11   1.5091e-11  1.33053e-10
   1800          ***          ***   1.7445e-11   1.7445e-11  1.47341e-10
   1900          ***          ***  1.99463e-11  1.99463e-11  1.62146e-10
   2000          ***          ***  2.25893e-11  2.25893e-11  1.77462e-10

   Pressure = 1 atm

   T(K)        R->W1        R->W2        R->P1          R->      Capture
    298   2.8712e-12  3.64589e-15  1.54199e-17  2.87487e-12  2.88961e-12
    300  2.92828e-12  3.82635e-15  1.69548e-17  2.93213e-12  2.94718e-12
    400  6.44976e-12  2.50194e-14  8.58554e-16  6.47564e-12  6.51198e-12
    500  1.10689e-11  7.92023e-14  1.29652e-14  1.11611e-11  1.12975e-11
    600  1.61609e-11  1.54105e-13  8.53891e-14  1.64004e-11  1.71518e-11
    700   2.0302e-11  2.07097e-13  3.21044e-13  2.08301e-11  2.39658e-11
    800  2.17129e-11  2.09725e-13  8.26129e-13  2.27487e-11  3.16614e-11
    900  1.97583e-11  1.72736e-13  1.64031e-12  2.15713e-11  4.01789e-11
   1000  1.55515e-11  1.24203e-13   2.7283e-12   1.8404e-11  4.94645e-11
   1100  1.09116e-11  8.26703e-14  4.02808e-12  1.50223e-11  5.94756e-11
   1200  7.08087e-12          ***   5.5413e-12  1.26282e-11   7.0181e-11
   1300  4.38127e-12          ***  7.13975e-12  1.15254e-11  8.15452e-11
   1400          ***          ***  8.97324e-12  8.97324e-12  9.35382e-11
   1500          ***          ***   1.0849e-11   1.0849e-11  1.06133e-10
   1600          ***          ***  1.28904e-11  1.28904e-11  1.19311e-10
   1700          ***          ***  1.50911e-11  1.50911e-11  1.33053e-10
   1800          ***          ***   1.7445e-11   1.7445e-11  1.47341e-10
   1900          ***          ***  1.99463e-11  1.99463e-11  1.62146e-10
   2000          ***          ***  2.25893e-11  2.25893e-11  1.77462e-10

   Pressure = 10 atm

   T(K)        R->W1        R->W2        R->P1          R->      Capture
    298  2.87134e-12  3.65795e-15  1.57528e-18    2.875e-12  2.88961e-12
    300  2.92843e-12  3.83963e-15  1.73392e-18  2.93227e-12  2.94718e-12
    400  6.45492e-12  2.56937e-14  9.95007e-17  6.48071e-12  6.51198e-12
    500  1.11476e-11  8.85443e-14  2.00222e-15  1.12381e-11  1.12975e-11
    600  1.67613e-11  2.05858e-13  1.90948e-14  1.69862e-11  1.71518e-11
    700  2.28319e-11  3.57021e-13  1.02842e-13  2.32917e-11  2.39658e-11
    800  2.83152e-11  4.83534e-13  3.60204e-13  2.91589e-11  3.16614e-11
    900  3.16157e-11  5.31148e-13  9.17148e-13   3.3064e-11  4.01789e-11
   1000  3.14748e-11  4.94958e-13  1.84592e-12  3.38157e-11  4.94645e-11
   1100  2.79986e-11  4.11455e-13  3.13024e-12  3.15403e-11  5.94756e-11
   1200  2.26247e-11  3.17438e-13  4.69663e-12  2.76388e-11   7.0181e-11
   1300   1.7012e-11          ***  6.67012e-12  2.37086e-11  8.15452e-11
   1400  1.21632e-11          ***   8.5283e-12   2.0714e-11  9.35382e-11
   1500          ***          ***  1.08499e-11  1.08499e-11  1.06133e-10
   1600          ***          ***   1.2891e-11   1.2891e-11  1.19311e-10
   1700          ***          ***  1.50916e-11  1.50916e-11  1.33053e-10
   1800          ***          ***  1.74454e-11  1.74454e-11  1.47341e-10
   1900          ***          ***  1.99466e-11  1.99466e-11  1.62146e-10
   2000          ***          ***  2.25895e-11  2.25895e-11  1.77462e-10

   Pressure = 100 atm

   T(K)        R->W1        R->W2        R->P1          R->      Capture
    298  2.87136e-12  3.65919e-15  1.57897e-19  2.87502e-12  2.88961e-12
    300  2.92845e-12  3.84099e-15  1.73821e-19  2.93229e-12  2.94718e-12
    400  6.45545e-12  2.57744e-14  1.01786e-17  6.48123e-12  6.51198e-12
    500  1.11565e-11  9.01413e-14   2.2253e-16  1.12468e-11  1.12975e-11
    600  1.68475e-11  2.20257e-13  2.55237e-15  1.70703e-11  1.71518e-11
    700  2.33555e-11  4.26887e-13  1.79864e-14  2.38004e-11  2.39658e-11
    800  3.03998e-11  6.92342e-13  8.53028e-14  3.11775e-11  3.16614e-11
    900  3.73746e-11  9.59626e-13  2.91986e-13  3.86262e-11  4.01789e-11
   1000  4.31793e-11  1.15224e-12  7.65778e-13  4.50973e-11  4.94645e-11
   1100  4.64443e-11  1.22304e-12  1.62196e-12  4.92893e-11  5.94756e-11
   1200  4.62561e-11  1.17879e-12  2.90941e-12  5.03443e-11   7.0181e-11
   1300  4.27957e-11  1.05825e-12  4.59924e-12  4.84532e-11  8.15452e-11
   1400  3.71777e-11  9.01737e-13  6.61341e-12  4.46929e-11  9.35382e-11
   1500  3.07317e-11          ***  9.49198e-12  4.03236e-11  1.06133e-10
   1600  2.44476e-11          ***  1.17715e-11  3.63106e-11  1.19311e-10
   1700          ***          ***  1.50936e-11  1.50936e-11  1.33053e-10
   1800          ***          ***   1.7447e-11   1.7447e-11  1.47341e-10
   1900          ***          ***  1.99479e-11  1.99479e-11  1.62146e-10
   2000          ***          ***  2.25905e-11  2.25905e-11  1.77462e-10

   Pressure = 1000 atm

   T(K)        R->W1        R->W2        R->P1          R->      Capture
    298  2.87136e-12  3.65932e-15  1.57935e-20  2.87502e-12  2.88961e-12
    300  2.92845e-12  3.84113e-15  1.73865e-20  2.93229e-12  2.94718e-12
    400   6.4555e-12  2.57827e-14   1.0204e-18  6.48128e-12  6.51198e-12
    500  1.11574e-11  9.03227e-14   2.2577e-17  1.12477e-11  1.12975e-11
    600  1.68569e-11   2.2231e-13  2.69634e-16  1.70795e-11  1.71518e-11
    700  2.34214e-11  4.40912e-13  2.08417e-15  2.38643e-11  2.39658e-11
    800  3.07354e-11  7.55315e-13  1.15415e-14  3.15023e-11  3.16614e-11
    900  3.86503e-11  1.15784e-12  4.86217e-14  3.98568e-11  4.01789e-11
   1000  4.68923e-11  1.61448e-12  1.61856e-13  4.86686e-11  4.94645e-11
   1100   5.4937e-11  2.06297e-12  4.38006e-13  5.74379e-11  5.94756e-11
   1200   6.1942e-11  2.43113e-12  9.90318e-13  6.53635e-11   7.0181e-11
   1300   6.6889e-11  2.66741e-12   1.9246e-12   7.1481e-11  8.15452e-11
   1400  6.89647e-11  2.75693e-12  3.30534e-12   7.5027e-11  9.35382e-11
   1500  6.79335e-11  2.71479e-12  5.14077e-12   7.5789e-11  1.06133e-10
   1600  6.41975e-11   2.5708e-12  7.38974e-12  7.41581e-11  1.19311e-10
   1700  5.85564e-11          ***   1.1925e-11  7.08464e-11  1.33053e-10
   1800  5.18157e-11          ***  1.45393e-11  6.67212e-11  1.47341e-10
   1900  4.47199e-11          ***  1.73557e-11  6.24288e-11  1.62146e-10
   2000          ***          ***  2.25951e-11  2.25951e-11  1.77462e-10

   Pressure = 0.01 atm

   T(K)       P1->W1       P1->W2        P1->R         P1->      Capture
    298  1.23443e-24  1.33074e-20  5.08859e-25  1.33092e-20  1.39804e-20
    300  1.44691e-24  1.48851e-20  6.07641e-25  1.48872e-20  1.56714e-20
    400   5.5876e-22  9.15656e-19  4.98465e-22  9.16713e-19  1.20559e-18
    500  1.66329e-20  8.56337e-18  2.99766e-20  8.60998e-18   1.8366e-17
    600  1.19175e-19  2.76993e-17   4.6022e-19  2.82787e-17  1.22264e-16
    700  3.61168e-19  4.66621e-17  3.20974e-18   5.0233e-17  5.01923e-16
    800  6.28444e-19  5.19348e-17  1.38244e-17  6.63877e-17    1.513e-15
    900  7.54937e-19  4.45153e-17  4.37466e-17  8.90168e-17  3.69486e-15
   1000  7.59529e-19          ***  1.12539e-16  1.13298e-16  7.76075e-15
   1100  5.98958e-19          ***  2.49411e-16   2.5001e-16  1.45725e-14
   1200          ***          ***  4.95294e-16  4.95294e-16  2.51099e-14
   1300          ***          ***  9.01059e-16  9.01059e-16  4.04406e-14
   1400          ***          ***  1.53033e-15  1.53033e-15  6.16936e-14
   1500          ***          ***  2.45661e-15  2.45661e-15  9.00371e-14
   1600          ***          ***  3.76292e-15  3.76292e-15  1.26661e-13
   1700          ***          ***  5.54068e-15  5.54068e-15  1.72764e-13
   1800          ***          ***  7.88853e-15  7.88853e-15  2.29541e-13
   1900          ***          ***  1.09112e-14  1.09112e-14  2.98178e-13
   2000          ***          ***  1.47182e-14  1.47182e-14  3.79847e-13

   Pressure = 0.1 atm

   T(K)       P1->W1       P1->W2        P1->R         P1->      Capture
    298  1.87934e-25   1.3846e-20  8.38288e-26  1.38463e-20  1.39804e-20
    300  2.23263e-25  1.55154e-20  1.01236e-25  1.55157e-20  1.56714e-20
    400  1.83335e-22  1.12932e-18  1.44009e-22  1.12965e-18  1.20559e-18
    500  1.11004e-20  1.41194e-17  1.33373e-20  1.41439e-17   1.8366e-17
    600  1.42508e-19  6.31696e-17  2.79267e-19  6.35913e-17  1.22264e-16
    700  6.92392e-19     1.44e-16   2.4117e-18  1.47104e-16  5.01923e-16
    800  1.76939e-18  2.07707e-16  1.18943e-17  2.21371e-16    1.513e-15
    900  2.90612e-18  2.20443e-16  4.06681e-17  2.64018e-16  3.69486e-15
   1000   3.5137e-18  1.92512e-16  1.08794e-16   3.0482e-16  7.76075e-15
   1100   3.7733e-18          ***  2.46318e-16  2.50093e-16  1.45725e-14
   1200  3.18868e-18          ***  4.92187e-16  4.95377e-16  2.51099e-14
   1300          ***          ***  9.01068e-16  9.01068e-16  4.04406e-14
   1400          ***          ***  1.53034e-15  1.53034e-15  6.16936e-14
   1500          ***          ***  2.45661e-15  2.45661e-15  9.00371e-14
   1600          ***          ***  3.76292e-15  3.76292e-15  1.26661e-13
   1700          ***          ***  5.54068e-15  5.54068e-15  1.72764e-13
   1800          ***          ***  7.88853e-15  7.88853e-15  2.29541e-13
   1900          ***          ***  1.09112e-14  1.09112e-14  2.98178e-13
   2000          ***          ***  1.47182e-14  1.47182e-14  3.79847e-13

   Pressure = 1 atm

   T(K)       P1->W1       P1->W2        P1->R         P1->      Capture
    298   2.0975e-26  1.39249e-20  9.63714e-27   1.3925e-20  1.39804e-20
    300  2.50487e-26  1.56089e-20  1.16993e-26  1.56089e-20  1.56714e-20
    400  3.18463e-23  1.19153e-18  2.43026e-23  1.19159e-18  1.20559e-18
    500  3.57978e-21  1.73036e-17  3.55788e-21  1.73108e-17   1.8366e-17
    600  8.43666e-20  9.93956e-17  1.10449e-19  9.95904e-17  1.22264e-16
    700  6.99949e-19  3.04391e-16  1.29481e-18  3.06386e-16  5.01923e-16
    800  2.82883e-18  5.87609e-16  8.01144e-18  5.98449e-16    1.513e-15
    900  6.85127e-18  8.08645e-16  3.21116e-17  8.47608e-16  3.69486e-15
   1000  1.14469e-17  8.79503e-16  9.52534e-17  9.86203e-16  7.76075e-15
   1100  1.46749e-17   8.2098e-16  2.28883e-16  1.06454e-15  1.45725e-14
   1200  1.79052e-17          ***  4.77934e-16  4.95855e-16  2.51099e-14
   1300  1.65267e-17          ***  8.85056e-16    9.016e-16  4.04406e-14
   1400          ***          ***  1.53038e-15  1.53038e-15  6.16936e-14
   1500          ***          ***  2.45665e-15  2.45665e-15  9.00371e-14
   1600          ***          ***  3.76296e-15  3.76296e-15  1.26661e-13
   1700          ***          ***  5.54071e-15  5.54071e-15  1.72764e-13
   1800          ***          ***  7.88856e-15  7.88856e-15  2.29541e-13
   1900          ***          ***  1.09112e-14  1.09112e-14  2.98178e-13
   2000          ***          ***  1.47182e-14  1.47182e-14  3.79847e-13

   Pressure = 10 atm

   T(K)       P1->W1       P1->W2        P1->R         P1->      Capture
    298  2.13187e-27  1.39336e-20  9.84518e-28  1.39336e-20  1.39804e-20
    300  2.54839e-27  1.56191e-20  1.19645e-27  1.56191e-20  1.56714e-20
    400  3.70281e-24  1.20135e-18  2.81651e-24  1.20135e-18  1.20559e-18
    500  5.89116e-22  1.81828e-17  5.49443e-22  1.81839e-17   1.8366e-17
    600  2.27041e-20  1.17312e-16  2.46988e-20   1.1736e-16  1.22264e-16
    700   3.1856e-19  4.39579e-16  4.14771e-19  4.40312e-16  5.01923e-16
    800  2.12267e-18  1.09887e-15   3.4931e-18  1.10448e-15    1.513e-15
    900  8.09333e-18  1.98815e-15  1.79546e-17   2.0142e-15  3.69486e-15
   1000   2.0161e-17  2.79139e-15  6.44467e-17  2.87599e-15  7.76075e-15
   1100   3.6336e-17  3.25566e-15  1.77866e-16  3.46986e-15  1.45725e-14
   1200  5.16613e-17  3.33109e-15  4.05081e-16  3.78783e-15  2.51099e-14
   1300  7.70325e-17          ***   8.2684e-16  9.03993e-16  4.04406e-14
   1400   7.8807e-17          ***  1.45449e-15  1.53345e-15  6.16936e-14
   1500          ***          ***  2.45684e-15  2.45684e-15  9.00371e-14
   1600          ***          ***  3.76314e-15  3.76314e-15  1.26661e-13
   1700          ***          ***  5.54088e-15  5.54088e-15  1.72764e-13
   1800          ***          ***  7.88871e-15  7.88871e-15  2.29541e-13
   1900          ***          ***  1.09113e-14  1.09113e-14  2.98178e-13
   2000          ***          ***  1.47183e-14  1.47183e-14  3.79847e-13

   Pressure = 100 atm

   T(K)       P1->W1       P1->W2        P1->R         P1->      Capture
    298  2.13564e-28  1.39344e-20   9.8683e-29  1.39344e-20  1.39804e-20
    300  2.55319e-28  1.56202e-20  1.19941e-28  1.56202e-20  1.56714e-20
    400  3.78869e-25  1.20245e-18   2.8812e-25  1.20245e-18  1.20559e-18
    500  6.63948e-23   1.8314e-17   6.1066e-23  1.83142e-17   1.8366e-17
    600  3.22197e-21  1.21461e-16  3.30144e-21  1.21468e-16  1.22264e-16
    700  6.45415e-20  4.90907e-16  7.25409e-20  4.91044e-16  5.01923e-16
    800  6.59565e-19  1.41525e-15  8.27229e-19  1.41674e-15    1.513e-15
    900  3.94172e-18  3.13851e-15  5.71608e-18  3.14817e-15  3.69486e-15
   1000  1.52296e-17  5.58231e-15  2.67357e-17  5.62428e-15  7.76075e-15
   1100  4.12052e-17  8.25304e-15   9.2163e-17  8.38641e-15  1.45725e-14
   1200  8.38719e-17  1.05283e-14  2.50935e-16  1.08631e-14  2.51099e-14
   1300  1.37115e-16  1.19947e-14   5.7013e-16  1.27019e-14  4.04406e-14
   1400  1.90349e-16  1.25325e-14  1.12791e-15  1.38507e-14  6.16936e-14
   1500  3.21324e-16          ***  2.14936e-15  2.47173e-15  9.00371e-14
   1600  3.41963e-16          ***  3.43631e-15  3.77955e-15  1.26661e-13
   1700          ***          ***  5.54163e-15  5.54163e-15  1.72764e-13
   1800          ***          ***  7.88946e-15  7.88946e-15  2.29541e-13
   1900          ***          ***   1.0912e-14   1.0912e-14  2.98178e-13
   2000          ***          ***   1.4719e-14   1.4719e-14  3.79847e-13

   Pressure = 1000 atm

   T(K)       P1->W1       P1->W2        P1->R         P1->      Capture
    298  2.13602e-29  1.39345e-20  9.87064e-30  1.39345e-20  1.39804e-20
    300  2.55367e-29  1.56203e-20  1.19971e-29  1.56203e-20  1.56714e-20
    400  3.79821e-26  1.20256e-18  2.88838e-26  1.20256e-18  1.20559e-18
    500  6.74896e-24  1.83284e-17  6.19549e-24  1.83284e-17   1.8366e-17
    600  3.44323e-22  1.22008e-16  3.48766e-22  1.22009e-16  1.22264e-16
    700   7.7785e-21  5.00098e-16  8.40569e-21  5.00114e-16  5.01923e-16
    800  9.80397e-20  1.49862e-15  1.11925e-19  1.49883e-15    1.513e-15
    900  7.84711e-19  3.60014e-15  9.51848e-19  3.60188e-15  3.69486e-15
   1000  4.30744e-18  7.28832e-15   5.6509e-18  7.29828e-15  7.76075e-15
   1100  1.70729e-17  1.27796e-14  2.48883e-17  1.28216e-14  1.45725e-14
   1200  5.10057e-17  1.97653e-14  8.54144e-17  1.99017e-14  2.51099e-14
   1300  1.19746e-16  2.74246e-14  2.38577e-16  2.77829e-14  4.04406e-14
   1400  2.30446e-16  3.47349e-14  5.63724e-16  3.55291e-14  6.16936e-14
   1500  3.78395e-16  4.08123e-14  1.16407e-15  4.23548e-14  9.00371e-14
   1600  5.48879e-16  4.50888e-14  2.15721e-15  4.77949e-14  1.26661e-13
   1700  1.22455e-15          ***  4.37826e-15  5.61045e-15  1.72764e-13
   1800   1.3857e-15          ***  6.57459e-15  7.97008e-15  2.29541e-13
   1900  1.49595e-15          ***  9.49406e-15  1.10018e-14  2.98178e-13
   2000          ***          ***   1.4722e-14   1.4722e-14  3.79847e-13

______________________________________________________________________________________

Temperature-Pressure Rate Tables:

W1->W2

P\T              298          300          400          500          600          700          800          900         1000         1100         1200         1300         1400         1500         1600         1700         1800         1900         2000
0.01     3.65201e-15  5.23897e-15  3.04921e-09  1.36466e-05   0.00327269     0.119495      1.28724      6.24949          ***          ***          ***          ***          ***          ***          ***          ***          ***          ***          ***
0.1      3.66452e-15  5.25867e-15  3.51676e-09  2.38218e-05   0.00894393     0.484197      7.21838      45.1932      159.908          ***          ***          ***          ***          ***          ***          ***          ***          ***          ***
1        3.66646e-15  5.26178e-15  3.67903e-09  3.13291e-05    0.0168246      1.34105      28.7301      245.267      1106.52      3263.36          ***          ***          ***          ***          ***          ***          ***          ***          ***
10       3.66668e-15  5.26213e-15  3.70782e-09  3.38643e-05    0.0218783      2.32134      69.6952      835.556      5095.54      19104.8      51015.4          ***          ***          ***          ***          ***          ***          ***          ***
100       3.6667e-15  5.26216e-15  3.71119e-09  3.42875e-05    0.0232768      2.78994      103.025      1623.84      13388.6      66847.5       227669       583962  1.21935e+06          ***          ***          ***          ***          ***          ***
1000      3.6667e-15  5.26217e-15  3.71153e-09  3.43353e-05    0.0234765      2.88589       113.57      2020.45      20011.6       125739       548111  1.77775e+06  4.55516e+06  9.70996e+06  1.79731e+07          ***          ***          ***          ***
O-O      2.30894e-14  2.96942e-14  3.85799e-09  3.44347e-05    0.0235568      2.90535      115.572      2113.86      22204.8       154915       792316   3.1841e+06  1.05711e+07  3.00898e+07  7.55217e+07  1.70792e+08   3.5396e+08  6.81353e+08  1.23144e+09

W1->R

P\T              298          300          400          500          600          700          800          900         1000         1100         1200         1300         1400         1500         1600         1700         1800         1900         2000
0.01     1.93759e-14  2.93386e-14   1.6159e-07   0.00175699       0.7239      41.7207      672.367      4579.87        17352      44478.2          ***          ***          ***          ***          ***          ***          ***          ***          ***
0.1      1.94602e-14  2.94737e-14  1.69067e-07   0.00210625      1.09518      83.2131      1765.34      15404.3      71666.8       215145       482318          ***          ***          ***          ***          ***          ***          ***          ***
1        1.94694e-14  2.94886e-14  1.70264e-07   0.00220546      1.28327      118.399      3210.67      36315.6       215409       793905  2.08456e+06  4.33234e+06          ***          ***          ***          ***          ***          ***          ***
10       1.94703e-14  2.94901e-14    1.704e-07   0.00222114      1.33094      133.153      4186.88      58097.3       435293  2.02209e+06  6.50261e+06  1.58979e+07  3.18609e+07          ***          ***          ***          ***          ***          ***
100      1.94704e-14  2.94902e-14  1.70414e-07    0.0022229      1.33779      136.207      4495.12      68678.8       597061  3.34997e+06   1.3214e+07  3.92147e+07  9.29159e+07  1.85129e+08  3.23422e+08          ***          ***          ***          ***
1000     1.94704e-14  2.94902e-14  1.70416e-07   0.00222308      1.33853      136.591      4544.74      71023.1       648396  3.96219e+06  1.76837e+07  6.11012e+07  1.70543e+08  3.98249e+08  8.02825e+08  1.43744e+09  2.33945e+09  3.53146e+09          ***
O-O      1.95693e-14  2.96401e-14  1.71224e-07   0.00223296      1.34424      137.178      4568.25      71622.4       659693  4.11442e+06  1.91159e+07  7.07022e+07  2.18355e+08  5.83293e+08  1.38413e+09  2.97787e+09  5.90216e+09  1.09134e+10  1.90198e+10

W1->P1

P\T              298          300          400          500          600          700          800          900         1000         1100         1200         1300         1400         1500         1600         1700         1800         1900         2000
0.01      1.3393e-17  2.11159e-17  5.21095e-10  1.20764e-05   0.00731483     0.521982       9.5735      70.9418      308.041      815.655          ***          ***          ***          ***          ***          ***          ***          ***          ***
0.1      2.03905e-18  3.25831e-18  1.70978e-10  8.05969e-06   0.00874789      1.00086      26.9459      272.049      1389.72      4937.17      11471.3          ***          ***          ***          ***          ***          ***          ***          ***
1        2.27574e-19  3.65562e-19  2.96998e-11   2.5992e-06   0.00517912        1.012      43.1027      641.398      4505.01      18473.3      61115.4       131831          ***          ***          ***          ***          ***          ***          ***
10       2.31303e-20  3.71913e-20  3.45323e-12  4.27748e-07   0.00139378     0.460625      32.3585      758.735      7948.26      45602.7       167820       580724  1.21039e+06          ***          ***          ***          ***          ***          ***
100      2.31713e-21  3.72614e-21  3.53333e-13   4.8208e-08  0.000197793    0.0933268      10.0565      369.875      6021.79      51998.4       273625       983238  2.65076e+06  8.54829e+06  1.54971e+07          ***          ***          ***          ***
1000     2.31754e-22  3.72684e-22   3.5422e-14  4.90029e-09  2.11377e-05    0.0112479      1.49488      73.6542      1705.43      21638.9       168008       871338   3.2545e+06   9.3501e+06  2.18629e+07  8.18742e+07  1.38355e+08  2.15955e+08          ***
O-O              ***          ***          ***          ***          ***          ***          ***          ***          ***          ***          ***          ***          ***          ***          ***          ***          ***          ***          ***

W2->W1

P\T              298          300          400          500          600          700          800          900         1000         1100         1200         1300         1400         1500         1600         1700         1800         1900         2000
0.01     1.36115e-11  1.84829e-11  1.33995e-06   0.00162144     0.156112      2.89175      18.3936      58.5196          ***          ***          ***          ***          ***          ***          ***          ***          ***          ***          ***
0.1      1.36581e-11  1.85524e-11  1.54541e-06   0.00283042     0.426644      11.7183      103.164      423.186      1054.78          ***          ***          ***          ***          ***          ***          ***          ***          ***          ***
1        1.36654e-11  1.85633e-11  1.61672e-06   0.00372242     0.802575      32.4585      410.828      2300.91      7332.57      16079.5          ***          ***          ***          ***          ***          ***          ***          ***          ***
10       1.36662e-11  1.85646e-11  1.62937e-06   0.00402363      1.04365      56.1864      996.806       7846.6        33888      95034.5       197311          ***          ***          ***          ***          ***          ***          ***          ***
100      1.36663e-11  1.85647e-11  1.63085e-06   0.00407392      1.11037      67.5289      1473.53      15252.8      89151.8       333982       890417  1.84449e+06  3.18106e+06          ***          ***          ***          ***          ***          ***
1000     1.36663e-11  1.85647e-11    1.631e-06    0.0040796      1.11989      69.8512      1624.36      18978.6       133276       628792  2.15063e+06  5.66259e+06   1.2092e+07  2.19146e+07  3.50053e+07          ***          ***          ***          ***
O-O      8.60573e-11   1.0476e-10  1.69536e-06   0.00409141      1.12372      70.3224         1653      19856.1       147884       774744  3.10996e+06  1.01562e+07  2.81735e+07  6.85395e+07  1.49791e+08  2.99582e+08  5.56307e+08  9.70205e+08  1.60385e+09

W2->R

P\T              298          300          400          500          600          700          800          900         1000         1100         1200         1300         1400         1500         1600         1700         1800         1900         2000
0.01     7.64524e-14    1.121e-13  1.54122e-07  0.000535324    0.0857846      2.30568      20.4218      89.2967          ***          ***          ***          ***          ***          ***          ***          ***          ***          ***          ***
0.1      8.95894e-14  1.32012e-13   2.4971e-07   0.00126064     0.285728      10.3352      116.621      614.801      1988.05          ***          ***          ***          ***          ***          ***          ***          ***          ***          ***
1        9.21439e-14   1.3594e-13   2.9024e-07   0.00187503     0.583734      29.2353      443.901      2998.23      11721.4      32081.2          ***          ***          ***          ***          ***          ***          ***          ***          ***
10       9.24488e-14  1.36412e-13  2.98062e-07    0.0020962     0.779764      50.3963       1022.7      9175.65      45827.8       151716       378309          ***          ***          ***          ***          ***          ***          ***          ***
100      9.24801e-14  1.36461e-13  2.98999e-07     0.002134     0.834305      60.2583      1464.24      16564.8       106164       442562  1.33791e+06  3.19578e+06  6.42655e+06          ***          ***          ***          ***          ***          ***
1000     9.24832e-14  1.36466e-13  2.99095e-07    0.0021383     0.842081      62.2379      1597.42      19985.5       148680       744216  2.72694e+06  7.80267e+06  1.83817e+07  3.72225e+07  6.70202e+07          ***          ***          ***          ***
O-O      9.27099e-14  1.36801e-13  2.99838e-07   0.00214376     0.844856      62.6319      1622.26      20755.5       161638       875666  3.60868e+06  1.20382e+07  3.39884e+07  8.39269e+07   1.8578e+08  3.75708e+08    7.045e+08   1.2393e+09  2.06453e+09

W2->P1

P\T              298          300          400          500          600          700          800          900         1000         1100         1200         1300         1400         1500         1600         1700         1800         1900         2000
0.01     5.38132e-10  7.66393e-10  0.000375257     0.738789      81.1454      1637.39      11480.4        41270          ***          ***          ***          ***          ***          ***          ***          ***          ***          ***          ***
0.1      5.59913e-10  7.98847e-10  0.000462822      1.21809      184.998      5042.93      45497.9       198584       545602          ***          ***          ***          ***          ***          ***          ***          ***          ***          ***
1        5.63104e-10  8.03657e-10  0.000488317      1.49279      291.075      10654.4       128258       717278  2.38272e+06  5.65082e+06          ***          ***          ***          ***          ***          ***          ***          ***          ***
10       5.63453e-10  8.04186e-10  0.000492339      1.56864      343.542      15385.2       239666   1.7545e+06  7.40557e+06  2.11682e+07  4.63398e+07          ***          ***          ***          ***          ***          ***          ***          ***
100      5.63489e-10   8.0424e-10   0.00049279      1.57996      355.692      17181.6       308648   2.7674e+06  1.47324e+07  5.25696e+07  1.38711e+08  2.93433e+08  5.29417e+08          ***          ***          ***          ***          ***          ***
1000     5.63492e-10  8.04245e-10  0.000492836      1.58119      357.293      17503.2       326828  3.17429e+06  1.92247e+07  8.11361e+07  2.57068e+08  6.47429e+08   1.3601e+09  2.48236e+09  4.06785e+09          ***          ***          ***          ***
O-O      5.65346e-10  8.06877e-10  0.000494077      1.58444      358.043      17567.1       329963  3.25781e+06  2.04705e+07  9.25026e+07  3.26228e+08  9.50373e+08  2.38197e+09  5.29212e+09  1.06593e+10  1.98017e+10  3.43853e+10  5.64074e+10  8.81608e+10

R->W1

P\T              298          300          400          500          600          700          800          900         1000         1100         1200         1300         1400         1500         1600         1700         1800         1900         2000
0.01     2.85741e-12  2.91339e-12  6.12119e-12   8.8181e-12  9.11633e-12  7.15282e-12  4.54212e-12  2.47756e-12  1.22546e-12  5.74806e-13          ***          ***          ***          ***          ***          ***          ***          ***          ***
0.1      2.86985e-12  2.92681e-12  6.40442e-12   1.0571e-11  1.37922e-11  1.42684e-11  1.19363e-11  8.37006e-12  5.14073e-12  2.89374e-12  1.55445e-12          ***          ***          ***          ***          ***          ***          ***          ***
1         2.8712e-12  2.92828e-12  6.44976e-12  1.10689e-11  1.61609e-11   2.0302e-11  2.17129e-11  1.97583e-11  1.55515e-11  1.09116e-11  7.08087e-12  4.38127e-12          ***          ***          ***          ***          ***          ***          ***
10       2.87134e-12  2.92843e-12  6.45492e-12  1.11476e-11  1.67613e-11  2.28319e-11  2.83152e-11  3.16157e-11  3.14748e-11  2.79986e-11  2.26247e-11   1.7012e-11  1.21632e-11          ***          ***          ***          ***          ***          ***
100      2.87136e-12  2.92845e-12  6.45545e-12  1.11565e-11  1.68475e-11  2.33555e-11  3.03998e-11  3.73746e-11  4.31793e-11  4.64443e-11  4.62561e-11  4.27957e-11  3.71777e-11  3.07317e-11  2.44476e-11          ***          ***          ***          ***
1000     2.87136e-12  2.92845e-12   6.4555e-12  1.11574e-11  1.68569e-11  2.34214e-11  3.07354e-11  3.86503e-11  4.68923e-11   5.4937e-11   6.1942e-11   6.6889e-11  6.89647e-11  6.79335e-11  6.41975e-11  5.85564e-11  5.18157e-11  4.47199e-11          ***
O-O      2.88594e-12  2.94333e-12  6.48613e-12  1.12069e-11  1.69287e-11  2.35221e-11  3.08944e-11  3.89765e-11  4.77093e-11  5.70479e-11  6.69606e-11  7.74129e-11  8.83765e-11  9.98268e-11  1.11749e-10  1.24125e-10  1.36941e-10   1.5017e-10  1.63809e-10

R->W2

P\T              298          300          400          500          600          700          800          900         1000         1100         1200         1300         1400         1500         1600         1700         1800         1900         2000
0.01     3.02502e-15   3.1553e-15  1.32857e-14  2.26117e-14    2.264e-14  1.62977e-14   9.5426e-15  4.94991e-15          ***          ***          ***          ***          ***          ***          ***          ***          ***          ***          ***
0.1      3.54481e-15  3.71576e-15  2.15256e-14  5.32501e-14  7.54288e-14  7.31781e-14  5.49215e-14  3.49322e-14  2.02391e-14          ***          ***          ***          ***          ***          ***          ***          ***          ***          ***
1        3.64589e-15  3.82635e-15  2.50194e-14  7.92023e-14  1.54105e-13  2.07097e-13  2.09725e-13  1.72736e-13  1.24203e-13  8.26703e-14          ***          ***          ***          ***          ***          ***          ***          ***          ***
10       3.65795e-15  3.83963e-15  2.56937e-14  8.85443e-14  2.05858e-13  3.57021e-13  4.83534e-13  5.31148e-13  4.94958e-13  4.11455e-13  3.17438e-13          ***          ***          ***          ***          ***          ***          ***          ***
100      3.65919e-15  3.84099e-15  2.57744e-14  9.01413e-14  2.20257e-13  4.26887e-13  6.92342e-13  9.59626e-13  1.15224e-12  1.22304e-12  1.17879e-12  1.05825e-12  9.01737e-13          ***          ***          ***          ***          ***          ***
1000     3.65932e-15  3.84113e-15  2.57827e-14  9.03227e-14   2.2231e-13  4.40912e-13  7.55315e-13  1.15784e-12  1.61448e-12  2.06297e-12  2.43113e-12  2.66741e-12  2.75693e-12  2.71479e-12   2.5708e-12          ***          ***          ***          ***
O-O      3.66829e-15  3.85056e-15  2.58467e-14  9.05533e-14  2.23042e-13  4.43703e-13  7.67061e-13  1.20246e-12  1.75521e-12  2.42775e-12  3.22045e-12  4.13235e-12   5.1616e-12  6.30581e-12  7.56225e-12  8.92803e-12  1.04002e-11  1.19759e-11  1.36522e-11

R->P1

P\T              298          300          400          500          600          700          800          900         1000         1100         1200         1300         1400         1500         1600         1700         1800         1900         2000
0.01     8.14198e-16  8.80608e-16  1.76096e-14  1.09238e-13    3.558e-13  7.95847e-13  1.42556e-12  2.23464e-12   3.2234e-12  4.38935e-12  5.74257e-12  7.26884e-12  8.97295e-12  1.08488e-11  1.28903e-11   1.5091e-11   1.7445e-11  1.99463e-11  2.25893e-11
0.1       1.3413e-16  1.46713e-16  5.08751e-15  4.86023e-14  2.15904e-13  5.97975e-13  1.22652e-12  2.07738e-12  3.11613e-12  4.33492e-12  5.70655e-12  7.26891e-12    8.973e-12  1.08489e-11  1.28903e-11   1.5091e-11   1.7445e-11  1.99463e-11  2.25893e-11
1        1.54199e-17  1.69548e-17  8.58554e-16  1.29652e-14  8.53891e-14  3.21044e-13  8.26129e-13  1.64031e-12   2.7283e-12  4.02808e-12   5.5413e-12  7.13975e-12  8.97324e-12   1.0849e-11  1.28904e-11  1.50911e-11   1.7445e-11  1.99463e-11  2.25893e-11
10       1.57528e-18  1.73392e-18  9.95007e-17  2.00222e-15  1.90948e-14  1.02842e-13  3.60204e-13  9.17148e-13  1.84592e-12  3.13024e-12  4.69663e-12  6.67012e-12   8.5283e-12  1.08499e-11   1.2891e-11  1.50916e-11  1.74454e-11  1.99466e-11  2.25895e-11
100      1.57897e-19  1.73821e-19  1.01786e-17   2.2253e-16  2.55237e-15  1.79864e-14  8.53028e-14  2.91986e-13  7.65778e-13  1.62196e-12  2.90941e-12  4.59924e-12  6.61341e-12  9.49198e-12  1.17715e-11  1.50936e-11   1.7447e-11  1.99479e-11  2.25905e-11
1000     1.57935e-20  1.73865e-20   1.0204e-18   2.2577e-17  2.69634e-16  2.08417e-15  1.15415e-14  4.86217e-14  1.61856e-13  4.38006e-13  9.90318e-13   1.9246e-12  3.30534e-12  5.14077e-12  7.38974e-12   1.1925e-11  1.45393e-11  1.73557e-11  2.25951e-11
O-O              ***          ***          ***          ***          ***          ***          ***          ***          ***          ***          ***          ***          ***          ***          ***          ***          ***          ***          ***

P1->W1

P\T              298          300          400          500          600          700          800          900         1000         1100         1200         1300         1400         1500         1600         1700         1800         1900         2000
0.01     1.23443e-24  1.44691e-24   5.5876e-22  1.66329e-20  1.19175e-19  3.61168e-19  6.28444e-19  7.54937e-19  7.59529e-19  5.98958e-19          ***          ***          ***          ***          ***          ***          ***          ***          ***
0.1      1.87934e-25  2.23263e-25  1.83335e-22  1.11004e-20  1.42508e-19  6.92392e-19  1.76939e-18  2.90612e-18   3.5137e-18   3.7733e-18  3.18868e-18          ***          ***          ***          ***          ***          ***          ***          ***
1         2.0975e-26  2.50487e-26  3.18463e-23  3.57978e-21  8.43666e-20  6.99949e-19  2.82883e-18  6.85127e-18  1.14469e-17  1.46749e-17  1.79052e-17  1.65267e-17          ***          ***          ***          ***          ***          ***          ***
10       2.13187e-27  2.54839e-27  3.70281e-24  5.89116e-22  2.27041e-20   3.1856e-19  2.12267e-18  8.09333e-18   2.0161e-17   3.6336e-17  5.16613e-17  7.70325e-17   7.8807e-17          ***          ***          ***          ***          ***          ***
100      2.13564e-28  2.55319e-28  3.78869e-25  6.63948e-23  3.22197e-21  6.45415e-20  6.59565e-19  3.94172e-18  1.52296e-17  4.12052e-17  8.38719e-17  1.37115e-16  1.90349e-16  3.21324e-16  3.41963e-16          ***          ***          ***          ***
1000     2.13602e-29  2.55367e-29  3.79821e-26  6.74896e-24  3.44323e-22   7.7785e-21  9.80397e-20  7.84711e-19  4.30744e-18  1.70729e-17  5.10057e-17  1.19746e-16  2.30446e-16  3.78395e-16  5.48879e-16  1.22455e-15   1.3857e-15  1.49595e-15          ***
O-O              ***          ***          ***          ***          ***          ***          ***          ***          ***          ***          ***          ***          ***          ***          ***          ***          ***          ***          ***

P1->W2

P\T              298          300          400          500          600          700          800          900         1000         1100         1200         1300         1400         1500         1600         1700         1800         1900         2000
0.01     1.33074e-20  1.48851e-20  9.15656e-19  8.56337e-18  2.76993e-17  4.66621e-17  5.19348e-17  4.45153e-17          ***          ***          ***          ***          ***          ***          ***          ***          ***          ***          ***
0.1       1.3846e-20  1.55154e-20  1.12932e-18  1.41194e-17  6.31696e-17     1.44e-16  2.07707e-16  2.20443e-16  1.92512e-16          ***          ***          ***          ***          ***          ***          ***          ***          ***          ***
1        1.39249e-20  1.56089e-20  1.19153e-18  1.73036e-17  9.93956e-17  3.04391e-16  5.87609e-16  8.08645e-16  8.79503e-16   8.2098e-16          ***          ***          ***          ***          ***          ***          ***          ***          ***
10       1.39336e-20  1.56191e-20  1.20135e-18  1.81828e-17  1.17312e-16  4.39579e-16  1.09887e-15  1.98815e-15  2.79139e-15  3.25566e-15  3.33109e-15          ***          ***          ***          ***          ***          ***          ***          ***
100      1.39344e-20  1.56202e-20  1.20245e-18   1.8314e-17  1.21461e-16  4.90907e-16  1.41525e-15  3.13851e-15  5.58231e-15  8.25304e-15  1.05283e-14  1.19947e-14  1.25325e-14          ***          ***          ***          ***          ***          ***
1000     1.39345e-20  1.56203e-20  1.20256e-18  1.83284e-17  1.22008e-16  5.00098e-16  1.49862e-15  3.60014e-15  7.28832e-15  1.27796e-14  1.97653e-14  2.74246e-14  3.47349e-14  4.08123e-14  4.50888e-14          ***          ***          ***          ***
O-O      1.39804e-20  1.56714e-20  1.20559e-18   1.8366e-17  1.22264e-16  5.01923e-16    1.513e-15  3.69486e-15  7.76075e-15  1.45725e-14  2.51099e-14  4.04406e-14  6.16936e-14  9.00371e-14  1.26661e-13  1.72764e-13  2.29541e-13  2.98178e-13  3.79847e-13

P1->R

P\T              298          300          400          500          600          700          800          900         1000         1100         1200         1300         1400         1500         1600         1700         1800         1900         2000
0.01     5.08859e-25  6.07641e-25  4.98465e-22  2.99766e-20   4.6022e-19  3.20974e-18  1.38244e-17  4.37466e-17  1.12539e-16  2.49411e-16  4.95294e-16  9.01059e-16  1.53033e-15  2.45661e-15  3.76292e-15  5.54068e-15  7.88853e-15  1.09112e-14  1.47182e-14
0.1      8.38288e-26  1.01236e-25  1.44009e-22  1.33373e-20  2.79267e-19   2.4117e-18  1.18943e-17  4.06681e-17  1.08794e-16  2.46318e-16  4.92187e-16  9.01068e-16  1.53034e-15  2.45661e-15  3.76292e-15  5.54068e-15  7.88853e-15  1.09112e-14  1.47182e-14
1        9.63714e-27  1.16993e-26  2.43026e-23  3.55788e-21  1.10449e-19  1.29481e-18  8.01144e-18  3.21116e-17  9.52534e-17  2.28883e-16  4.77934e-16  8.85056e-16  1.53038e-15  2.45665e-15  3.76296e-15  5.54071e-15  7.88856e-15  1.09112e-14  1.47182e-14
10       9.84518e-28  1.19645e-27  2.81651e-24  5.49443e-22  2.46988e-20  4.14771e-19   3.4931e-18  1.79546e-17  6.44467e-17  1.77866e-16  4.05081e-16   8.2684e-16  1.45449e-15  2.45684e-15  3.76314e-15  5.54088e-15  7.88871e-15  1.09113e-14  1.47183e-14
100       9.8683e-29  1.19941e-28   2.8812e-25   6.1066e-23  3.30144e-21  7.25409e-20  8.27229e-19  5.71608e-18  2.67357e-17   9.2163e-17  2.50935e-16   5.7013e-16  1.12791e-15  2.14936e-15  3.43631e-15  5.54163e-15  7.88946e-15   1.0912e-14   1.4719e-14
1000     9.87064e-30  1.19971e-29  2.88838e-26  6.19549e-24  3.48766e-22  8.40569e-21  1.11925e-19  9.51848e-19   5.6509e-18  2.48883e-17  8.54144e-17  2.38577e-16  5.63724e-16  1.16407e-15  2.15721e-15  4.37826e-15  6.57459e-15  9.49406e-15   1.4722e-14
O-O              ***          ***          ***          ***          ***          ***          ***          ***          ***          ***          ***          ***          ***          ***          ***          ***          ***          ***          ***

W1-> 

P\T              298          300          400          500          600          700          800          900         1000         1100         1200         1300         1400         1500         1600         1700         1800         1900         2000
0.01     2.30413e-14  3.45987e-14  1.65161e-07   0.00178271     0.734487      42.3622      683.228      4657.06      17655.2      45280.4          ***          ***          ***          ***          ***          ***          ***          ***          ***
0.1      2.31267e-14  3.47357e-14  1.72755e-07   0.00213813      1.11287      84.6982       1799.5      15721.5      73216.4       219982       493527          ***          ***          ***          ***          ***          ***          ***          ***
1        2.31361e-14  3.47507e-14  1.73973e-07   0.00223939      1.30527      120.752      3282.51      37202.2       221021       815642  2.14387e+06  4.45971e+06          ***          ***          ***          ***          ***          ***          ***
10        2.3137e-14  3.47522e-14  1.74112e-07   0.00225543      1.35422      135.935      4288.93      59691.6       448337   2.0868e+06  6.72144e+06  1.64529e+07  3.30103e+07          ***          ***          ***          ***          ***          ***
100      2.31371e-14  3.47524e-14  1.74126e-07   0.00225724      1.36127       139.09      4608.21      70672.5       616471  3.46881e+06  1.37153e+07  4.07819e+07  9.67861e+07   1.9305e+08  3.37654e+08          ***          ***          ***          ***
1000     2.31371e-14  3.47524e-14  1.74127e-07   0.00225742      1.36203      139.488      4659.81      73117.2       670113  4.10957e+06  1.83998e+07  6.37503e+07  1.78353e+08  4.17309e+08  8.42661e+08   1.5099e+09  2.46041e+09  3.71806e+09          ***
O-O      4.26587e-14  5.93343e-14  1.75082e-07    0.0022674       1.3678      140.083      4683.82      73736.3       681898  4.26934e+06  1.99082e+07  7.38863e+07  2.28926e+08  6.13382e+08  1.45965e+09  3.14866e+09  6.25612e+09  1.15948e+10  2.02513e+10

W2-> 

P\T              298          300          400          500          600          700          800          900         1000         1100         1200         1300         1400         1500         1600         1700         1800         1900         2000
0.01      5.5182e-10  7.84988e-10  0.000376751     0.740945      81.3873      1642.59      11519.2      41417.8          ***          ***          ***          ***          ***          ***          ***          ***          ***          ***          ***
0.1       5.7366e-10  8.17531e-10  0.000464617      1.22218       185.71      5064.98      45717.7       199622       548645          ***          ***          ***          ***          ***          ***          ***          ***          ***          ***
1        5.76862e-10  8.22357e-10  0.000490224      1.49839      292.461        10716       129113       722577  2.40177e+06  5.69898e+06          ***          ***          ***          ***          ***          ***          ***          ***          ***
10       5.77212e-10  8.22887e-10  0.000494267      1.57476      345.365      15491.8       241686  1.77152e+06  7.48528e+06  2.14149e+07  4.69154e+07          ***          ***          ***          ***          ***          ***          ***          ***
100      5.77248e-10  8.22941e-10   0.00049472      1.58617      357.637      17309.4       311586  2.79922e+06  1.49277e+07  5.33462e+07   1.4094e+08  2.98474e+08  5.39024e+08          ***          ***          ***          ***          ***          ***
1000     5.77251e-10  8.22946e-10  0.000494766      1.58741      359.255      17635.3       330049  3.21326e+06  1.95066e+07  8.25091e+07  2.61946e+08  6.60895e+08  1.39057e+09   2.5415e+09  4.16988e+09          ***          ***          ***          ***
O-O      6.51496e-10  9.11774e-10  0.000496073      1.59068      360.011      17700.1       333239  3.29842e+06    2.078e+07   9.4153e+07  3.32947e+08  9.72567e+08  2.44413e+09  5.44459e+09  1.09949e+10   2.0477e+10  3.56461e+10  5.86169e+10  9.18292e+10

R-> 

P\T              298          300          400          500          600          700          800          900         1000         1100         1200         1300         1400         1500         1600         1700         1800         1900         2000
0.01     2.86125e-12  2.91743e-12  6.15209e-12  8.94995e-12  9.49477e-12  7.96496e-12  5.97722e-12  4.71715e-12  4.44919e-12  4.96432e-12  5.74257e-12  7.26884e-12  8.97295e-12  1.08488e-11  1.28903e-11   1.5091e-11   1.7445e-11  1.99463e-11  2.25893e-11
0.1      2.87352e-12  2.93067e-12  6.43103e-12  1.06729e-11  1.40835e-11  1.49395e-11  1.32178e-11  1.04824e-11   8.2771e-12  7.22998e-12  7.26182e-12  7.26891e-12    8.973e-12  1.08489e-11  1.28903e-11   1.5091e-11   1.7445e-11  1.99463e-11  2.25893e-11
1        2.87487e-12  2.93213e-12  6.47564e-12  1.11611e-11  1.64004e-11  2.08301e-11  2.27487e-11  2.15713e-11   1.8404e-11  1.50223e-11  1.26282e-11  1.15254e-11  8.97324e-12   1.0849e-11  1.28904e-11  1.50911e-11   1.7445e-11  1.99463e-11  2.25893e-11
10         2.875e-12  2.93227e-12  6.48071e-12  1.12381e-11  1.69862e-11  2.32917e-11  2.91589e-11   3.3064e-11  3.38157e-11  3.15403e-11  2.76388e-11  2.37086e-11   2.0714e-11  1.08499e-11   1.2891e-11  1.50916e-11  1.74454e-11  1.99466e-11  2.25895e-11
100      2.87502e-12  2.93229e-12  6.48123e-12  1.12468e-11  1.70703e-11  2.38004e-11  3.11775e-11  3.86262e-11  4.50973e-11  4.92893e-11  5.03443e-11  4.84532e-11  4.46929e-11  4.03236e-11  3.63106e-11  1.50936e-11   1.7447e-11  1.99479e-11  2.25905e-11
1000     2.87502e-12  2.93229e-12  6.48128e-12  1.12477e-11  1.70795e-11  2.38643e-11  3.15023e-11  3.98568e-11  4.86686e-11  5.74379e-11  6.53635e-11   7.1481e-11   7.5027e-11   7.5789e-11  7.41581e-11  7.08464e-11  6.67212e-11  6.24288e-11  2.25951e-11
O-O      2.88961e-12  2.94718e-12  6.51198e-12  1.12975e-11  1.71518e-11  2.39658e-11  3.16614e-11  4.01789e-11  4.94645e-11  5.94756e-11   7.0181e-11  8.15452e-11  9.35382e-11  1.06133e-10  1.19311e-10  1.33053e-10  1.47341e-10  1.62146e-10  1.77462e-10

P1-> 

P\T              298          300          400          500          600          700          800          900         1000         1100         1200         1300         1400         1500         1600         1700         1800         1900         2000
0.01     1.33092e-20  1.48872e-20  9.16713e-19  8.60998e-18  2.82787e-17   5.0233e-17  6.63877e-17  8.90168e-17  1.13298e-16   2.5001e-16  4.95294e-16  9.01059e-16  1.53033e-15  2.45661e-15  3.76292e-15  5.54068e-15  7.88853e-15  1.09112e-14  1.47182e-14
0.1      1.38463e-20  1.55157e-20  1.12965e-18  1.41439e-17  6.35913e-17  1.47104e-16  2.21371e-16  2.64018e-16   3.0482e-16  2.50093e-16  4.95377e-16  9.01068e-16  1.53034e-15  2.45661e-15  3.76292e-15  5.54068e-15  7.88853e-15  1.09112e-14  1.47182e-14
1         1.3925e-20  1.56089e-20  1.19159e-18  1.73108e-17  9.95904e-17  3.06386e-16  5.98449e-16  8.47608e-16  9.86203e-16  1.06454e-15  4.95855e-16    9.016e-16  1.53038e-15  2.45665e-15  3.76296e-15  5.54071e-15  7.88856e-15  1.09112e-14  1.47182e-14
10       1.39336e-20  1.56191e-20  1.20135e-18  1.81839e-17   1.1736e-16  4.40312e-16  1.10448e-15   2.0142e-15  2.87599e-15  3.46986e-15  3.78783e-15  9.03993e-16  1.53345e-15  2.45684e-15  3.76314e-15  5.54088e-15  7.88871e-15  1.09113e-14  1.47183e-14
100      1.39344e-20  1.56202e-20  1.20245e-18  1.83142e-17  1.21468e-16  4.91044e-16  1.41674e-15  3.14817e-15  5.62428e-15  8.38641e-15  1.08631e-14  1.27019e-14  1.38507e-14  2.47173e-15  3.77955e-15  5.54163e-15  7.88946e-15   1.0912e-14   1.4719e-14
1000     1.39345e-20  1.56203e-20  1.20256e-18  1.83284e-17  1.22009e-16  5.00114e-16  1.49883e-15  3.60188e-15  7.29828e-15  1.28216e-14  1.99017e-14  2.77829e-14  3.55291e-14  4.23548e-14  4.77949e-14  5.61045e-15  7.97008e-15  1.10018e-14   1.4722e-14
O-O      1.39804e-20  1.56714e-20  1.20559e-18   1.8366e-17  1.22264e-16  5.01923e-16    1.513e-15  3.69486e-15  7.76075e-15  1.45725e-14  2.51099e-14  4.04406e-14  6.16936e-14  9.00371e-14  1.26661e-13  1.72764e-13  2.29541e-13  2.98178e-13  3.79847e-13
