# Supplementary material for: Hierarchical Study of the Reactions of Hydrogen Atoms with Alkenes: A Theoretical Study of the Reactions of Hydrogen Atoms with C2–C4 Alkenes
Source: J Phys Chem A. 2021 Jun 8;125(23):5124–45. doi: 10.1021/acs.jpca.1c03168 (PMC8279655; doi:10.1021/acs.jpca.1c03168)
Supplement: Supplementary file 1 — jp1c03168_si_001.zip [file jp1c03168_si_001.zip › C2-C4_ALKENES+H_SUPPORTING_INFO/H_ADDITION/APPROX_VARIATIONAL/Pentene_Isomers_rrkm_mess_symmuncorrect.inp]

TemperatureList[K] 298 300 400 500 600 700 800 900 1000 1100 1200 1300 1400 1500 1600 1700 1800 1900 2000
PressureList[atm] 0.01 0.1 1 10 100 1000
EnergyStepOverTemperature		0.2
ExcessEnergyOverTemperature		40
ModelEnergyLimit[kcal/mol]		400
CalculationMethod			direct
ChemicalEigenvalueMax			+0.2
Reactant				R
Model
  EnergyRelaxation
    Exponential
      Factor[1/cm]			202.5
      Power				1.0
      ExponentCutoff			15
    End
  CollisionFrequency
    LennardJones
      Epsilons[1/cm]	     89      235
      Sigmas[angstrom]	     3.462   4.04	
      Masses[amu]		     39.948  71	
    End                     
  Well     W1					# D-C5H11
   Species
    RRHO
      Geometry[angstrom]			16
C       -2.100723000     -0.048102000     -0.131449000
H       -2.991537000     -0.170428000      0.467198000
C       -0.812973000     -0.662861000      0.272242000
C        0.426207000      0.008467000     -0.331270000
H       -0.805811000     -1.724668000     -0.018789000
H       -0.724117000     -0.666933000      1.364671000
H       -2.202409000      0.425533000     -1.099063000
C        0.569545000      1.447213000      0.155763000
C        1.682930000     -0.798143000     -0.022346000
H        0.291954000      0.027780000     -1.417984000
H        0.714277000      1.469530000      1.238908000
H       -0.319424000      2.035788000     -0.072761000
H        1.428925000      1.934893000     -0.306146000
H        1.846077000     -0.856313000      1.056686000
H        2.566049000     -0.337259000     -0.466515000
H        1.606104000     -1.817365000     -0.403844000
        Core  	RigidRotor
        SymmetryFactor                          1.
      End
Rotor                Hindered            
Group                4     5     6     10    8     9     11    12    13    14    15    16    
Axis                 3     1     
Symmetry             2
Potential[kcal/mol]  18
+0.04622 +0.02660 +0.11343 +0.15269 +0.23137 +0.19687 +0.28344 +0.28753 +0.37261 +0.47939 +0.55383 +0.49335 +0.48906 +0.42675 +0.36201 +0.34934 +0.22440 +0.14654   
End
Rotor                Hindered            
Group                10    8     9     11    12    13    14    15    16    
Axis                 4     3     
Symmetry             1
Potential[kcal/mol]  36
+0.00000 +0.27127 +0.99679 +1.96510 +2.80816 +3.26272 +3.20554 +2.65700 +1.84084 +0.97456 +0.19842 +0.01883 +0.37700 +1.26473 +2.47591 +3.75716 +4.79727 +5.24033 +5.02455 +4.23438 +3.12661 +2.00050 +1.13495 +0.66118 +0.79788 +1.41320 +2.57134 +3.78212 +4.79345 +5.21993 +5.02476 +4.22027 +3.18578 +2.13876 +1.19528 +0.63085 
End
Rotor                Hindered            
Group                11    12    13    
Axis                 8     4     
Symmetry             3
Potential[kcal/mol]  12
+0.00000 +0.20324 +0.75196 +1.55267 +2.39447 +3.05795 +3.30089 +3.04100 +2.39504 +1.53699 +0.74950 +0.19172 
End
Rotor                Hindered            
Group                14    15    16    
Axis                 9     4     
Symmetry             3
Potential[kcal/mol]  12
+0.00000 +0.20210 +0.77843 +1.55972 +2.42062 +3.04129 +3.27305 +3.00214 +2.36345 +1.54566 +0.73182 +0.21114 
End
      Frequencies[1/cm]              38
271.0649 
367.4602 
411.1923 
460.4895 
495.2639 
796.4322 
837.6945 
939.0392 
946.3138 
977.1482 
988.0301 
1092.2053
1116.547 
1190.6365
1206.1194
1250.541 
1325.2705
1371.9399
1394.8373
1410.8136
1427.0169
1463.94  
1471.9451
1491.6645
1498.0993
1508.7473
1514.2376
2955.4856
3018.2876
3033.7771
3033.8451
3037.798 
3102.3372
3107.5391
3115.5888	  
3119.6783	  
3152.9276	  
3256.5185	  
!128.4527 130.2862 230.0411 243.3836
      ZeroEnergy[kcal/mol]	-32.5669		
      ElectronicLevels[1/cm]			1
	0	2
    End
  End
   Well     W2					# C-C5H11 
   Species
    RRHO
      Geometry[angstrom]			16
C       -2.122933000     -0.104306000      0.095758000
H       -2.902728000     -0.829558000     -0.137114000
C       -0.774804000     -0.607002000     -0.269962000
C        0.462153000     -0.019918000      0.322144000
H       -0.675460000     -1.263641000     -1.126661000
H       -2.378743000      0.818955000     -0.442695000
H       -2.182617000      0.132985000      1.161394000
C        1.692994000     -0.868591000      0.015854000
C        0.675002000      1.431388000     -0.143044000
H        0.329477000      0.013965000      1.411330000
H        1.867131000     -0.912978000     -1.061728000
H        1.567936000     -1.889241000      0.377944000
H        2.585903000     -0.448474000      0.480386000
H        0.825541000      1.467227000     -1.223812000
H        1.553943000      1.865162000      0.337060000
H       -0.184850000      2.056172000      0.099399000  
            Core  	RigidRotor
        SymmetryFactor                          1.0
      End
Rotor                Hindered            
Group                4     5     10    8     9     11    12    13    14    15    16    
Axis                 3     1     
Symmetry             3
Potential[kcal/mol]  12
+0.00000 +0.06038 +0.15750 +0.30962 +0.41672 +0.42440 +0.41930 +0.34871 +0.30457 +0.26869 +0.15730 +0.06009 
End
Rotor                Hindered            
Group                10    8     9     11    12    13    14    15    16    
Axis                 4     3     
Symmetry             1
Potential[kcal/mol]  36
+0.00060 +0.12363 +0.22800 +0.43562 +0.63681 +0.92438 +1.11885 +1.26544 +1.12288 +0.96019 +0.76692 +0.72194 +0.76654 +0.88039 +0.78169 +0.72409 +0.80436 +1.01951 +1.15680 +1.24843 +1.08112 +0.83746 +0.58124 +0.37428 +0.20198 +0.10444 +0.00000 +0.07643 +0.20817 +0.38303 +0.54890 +0.60640 +0.54726 +0.39197 +0.25843 +0.06950 
End
Rotor                Hindered            
Group                11    12    13    
Axis                 8     4     
Symmetry             3
Potential[kcal/mol]  12
+0.00021 +0.19426 +0.74809 +1.52651 +2.36053 +2.99683 +3.25881 +3.01633 +2.37702 +1.52067 +0.74632 +0.17827 
End
Rotor                Hindered            
Group                14    15    16    
Axis                 9     4     
Symmetry             3
Potential[kcal/mol]  12
+0.00040 +0.22534 +0.79181 +1.61779 +2.52532 +3.19656 +3.42699 +3.17007 +2.51136 +1.68402 +0.84591 +0.28300 
End
      Frequencies[1/cm]              38 
241.5559 	   
326.7666 	  
357.8217 	  
464.3274 	  
496.7789 	  
805.1004 	  
918.8741 	  
937.413  	  
969.8783 	  
989.9377 	  
1022.2869	  
1103.0868	  
1134.1075	  
1189.237 	  
1210.4553	  
1311.9133	  
1334.1484	  
1394.2533	  
1408.0212	  
1420.8256	  
1428.2417	  
1478.1124	  
1488.9866	  
1492.8803	  
1495.7611	  
1507.0347	  
1516.1878	  
2976.2451	  
2991.5771	  
3036.3178	  
3039.1124	  
3052.9644	  
3106.5694	  
3110.5064
3111.437 
3119.2917
3121.5828
3171.266 	  
 ! 42.5621 121.028 229.139 251.7165 
        ZeroEnergy[kcal/mol]		-34.78489
        ElectronicLevels[1/cm]			1
   	0	2
      End
    End
    Well     W3					# B-C5H11
   Species
    RRHO
      Geometry[angstrom]			16
C       -1.868464000      0.000000000     -0.483910000
H       -2.904630000     -0.000003000     -0.144030000
C       -0.896317000     -0.000003000      0.708265000
C        0.537680000      0.000000000      0.293010000
H       -1.102434000     -0.878243000      1.326198000
H       -1.102436000      0.878232000      1.326204000
H       -1.718595000     -0.881922000     -1.107862000
H       -1.718598000      0.881927000     -1.107855000
C        1.161388000     -1.279554000     -0.145861000
C        1.161383000      1.279557000     -0.145858000
H        0.794576000     -2.127207000      0.435770000
H        2.249358000     -1.247169000     -0.057440000
H        0.942413000     -1.499827000     -1.201598000
H        0.794561000      2.127209000      0.435769000
H        0.942413000      1.499827000     -1.201597000
H        2.249352000      1.247180000     -0.057431000	  
            Core  	RigidRotor
        SymmetryFactor                          1.
End
Rotor                Hindered            
Group                2  7  8
Axis                 3     1     
Symmetry             3
Potential[kcal/mol]  12
+0.00000 +0.20601 +0.73359 +1.46246 +2.20683 +2.78720 +3.02493 +2.84112 +2.25623 +1.48294 +0.75348 +0.19419 
End
Rotor                Hindered            
Group                5  6  1   2   7   8   
Axis                 4     3     
Symmetry             1
Potential[kcal/mol]  36
+0.00000 +0.10355 +0.32431 +0.75803 +1.21207 +0.55173 +0.77611 +1.05466 +1.35719 +1.60844 +0.72382 +0.52503 +0.46623 +0.54545 +0.64284 +0.66872 +0.69277 +0.73216 +0.72880 +0.69587 +0.66605 +0.66156 +0.64623 +0.57432 +0.45859 +0.50765 +0.72004 +1.08932 +1.51514 +0.58805 +0.64654 +0.66927 +0.66621 +0.70059 +0.73194 +0.72895 
End
Rotor                Hindered            
Group                11    12    13    
Axis                 9     4     
Symmetry             3
Potential[kcal/mol]  12
+0.00056 +0.06312 +0.21178 +0.40415 +0.59191 +0.72885 +0.81564 +0.77932 +0.62861 +0.42905 +0.19481 +0.07665 
End
Rotor                Hindered            
Group                14    15    16    
Axis                 10    4     
Symmetry             3
Potential[kcal/mol]  12
+0.00186 +0.08413 +0.22089 +0.46066 +0.66001 +0.78726 +0.81627 +0.73030 +0.59631 +0.42158 +0.22713 +0.08233 
End
      Frequencies[1/cm]              38
182.7739  	   
363.3877  	  
404.3169  	  
460.7182  
746.7079  
795.5773  
936.4674  
943.0548  
987.6388  
1007.7419 
1042.0706 
1062.5241 
1090.0995 
1254.8883 
1292.3468 
1350.2226 
1354.2998 
1404.7047 
1405.3789 
1419.5102 
1473.8989 
1480.1709 
1481.3332 
1494.6117 
1500.7584 
1503.7622 
1510.5006 
2959.1686 
2963.6996 
3027.1629 
3043.7616 
3056.6931 
3057.0843 
3067.5803 
3104.2494 
3106.5042 
3118.3896 
3119.8328 	  
!48.1723 113.7881 121.9705 224.0717 
             ZeroEnergy[kcal/mol]	-36.5654	
        ElectronicLevels[1/cm]			1
   	0	2
      End	  
    End  
    Well     W4					# A-C5H11  
   Species  
    RRHO  
      Geometry[angstrom]			16  
C        2.060175000     -0.028149000     -0.138087000
H        2.902832000     -0.551120000      0.314175000
C        0.734155000     -0.640111000      0.293363000
C       -0.487780000      0.051519000     -0.315869000
H        0.646456000     -0.605412000      1.383949000
H        0.713974000     -1.697276000      0.017890000
H        2.123101000      1.022164000      0.149266000
H        2.176657000     -0.079896000     -1.222191000
C       -1.772986000     -0.731705000      0.006498000
C       -0.610906000      1.467257000      0.125686000
H       -0.373466000      0.039973000     -1.407047000
H       -1.927495000     -0.785464000      1.085512000
H       -1.708458000     -1.750528000     -0.380170000
H       -2.647143000     -0.253426000     -0.435103000
H       -1.259377000      2.154089000     -0.400515000
H       -0.183031000      1.794032000      1.064682000
            Core  	RigidRotor  
        SymmetryFactor                          1.0 
End  
Rotor                Hindered            
Group                4     5     6     10    11    9     15    16    12    13    14    
Axis                 3     1     
Symmetry             3
Potential[kcal/mol]  12
+0.02424 +0.15486 +0.64326 +1.15174 +1.86133 +2.40973 +2.70924 +2.57945 +2.08465 +1.33603 +0.67376 +0.17190 
End  
Rotor                Hindered            
Group                10    11    9     15    16    12    13    14    
Axis                 4     3     
Symmetry             1
Potential[kcal/mol]  36
+0.00000 +0.25012 +1.33954 +1.83598 +3.05264 +4.13542 +4.82321 +4.88371 +4.24411 +3.17784 +1.97859 +0.86663 +0.26547 +0.21411 +0.76137 +1.76663 +3.05696 +4.25534 +5.06381 +5.07856 +4.39049 +3.24731 +1.99345 +0.93487 +0.25099 +0.07104 +0.29192 +0.81815 +1.64705 +2.45571 +2.98989 +3.02153 +2.53562 +1.72107 +0.85477 +0.24819 
End
 Rotor                Hindered            
Group                12    13    14    
Axis                 9     4     
Symmetry             3
Potential[kcal/mol]  12
+0.00009 +0.19023 +0.75843 +1.54388 +2.42233 +3.08741 +3.35981 +3.11755 +2.46310 +1.59061 +0.77893 +0.19872 
End 
Rotor                Hindered            
Group                15    16    
Axis                 10    4     
Symmetry             2
Potential[kcal/mol]  18
+0.00023 +0.04409 +0.09901 +0.10627 +0.13125 +0.14278 +0.15891 +0.16152 +0.14556 +0.13276 +0.10474 +0.08757 +0.12382 +0.14946 +0.14244 +0.05531 +0.00098 +0.00000 
End  
 Frequencies[1/cm]              38  
260.8976   
341.4103   
422.7833   
444.4265   
551.188    
788.5774   
809.0677   
929.056    
961.0014   
992.6739   
1031.4917  
1034.6562  
1102.5752  
1185.0367  
1207.4042  
1300.4047  
1313.11    
1364.2966  
1392.5867  
1405.9459  
1420.5265  
1467.6022  
1493.407   
1499.7651  
1503.1294  
1504.9461  
1510.1813   
2998.8861  
3031.4381  
3037.8172  
3043.6932  
3071.6027  
3110.7829   
3113.8507  
3120.9319  
3121.7769  
3147.2756  
3250.8926  
 !114.1386 133.5734 227.4567 238.7142  
     ZeroEnergy[kcal/mol]		-31.826
        ElectronicLevels[1/cm]			1
   	0	2
      End	  
  End 
  Bimolecular		R			# 3M1B+H
  Fragment H
  Atom
  Mass[amu]                     1
  ElectronicLevels[1/cm]        1
    0  2
    End
    Fragment  C5H10
      RRHO
        Geometry[angstrom]      		15
C       -2.137931000      0.000001000     -0.160627000
H       -3.047879000      0.000006000      0.424202000
C       -0.944764000      0.000007000      0.411998000
C        0.369723000      0.000000000     -0.311559000
H       -0.878271000      0.000017000      1.498165000
H       -2.245442000     -0.000009000     -1.239234000
C        1.169594000      1.259032000      0.028910000
C        1.169583000     -1.259038000      0.028915000
H        0.165256000     -0.000001000     -1.385551000
H        1.380057000      1.302864000      1.099987000
H        0.620213000      2.160118000     -0.242829000
H        2.124306000      1.265400000     -0.498869000
H        1.380045000     -1.302870000      1.099992000
H        2.124296000     -1.265416000     -0.498864000
H        0.620195000     -2.160120000     -0.242824000
            Core RigidRotor
 	          SymmetryFactor                          1.
      End
Rotor                Hindered            
Group                7     8     9     10    11    12    13    14    15    
Axis                 4     3     
Symmetry             1
Potential[kcal/mol]  36
+0.00012 +0.08077 +0.41498 +0.89821 +1.47380 +1.95343 +2.20434 +2.17366 +1.78276 +1.21999 +0.67112 +0.31049 +0.21679 +0.39434 +0.82779 +1.35487 +1.92121 +2.24482 +2.34391 +2.20622 +1.82948 +1.25846 +0.72722 +0.34083 +0.20932 +0.38560 +0.78976 +1.36405 +1.88708 +2.21090 +2.19139 +1.91998 +1.44624 +0.88837 +0.41279 +0.08231 
End
Rotor                Hindered            
Group                10    11    12    
Axis                 7     4     
Symmetry             3
Potential[kcal/mol]  12
+0.00000 +0.17335 +0.71634 +1.54394 +2.37661 +3.05459 +3.30766 +3.06897 +2.39781 +1.52312 +0.72537 +0.17628 
End
Rotor                Hindered            
Group                13    14    15    
Axis                 8     4     
Symmetry             3
Potential[kcal/mol]  12
+0.00220 +0.19753 +0.75197 +1.54098 +2.40730 +3.06669 +3.31001 +3.07161 +2.39852 +1.57051 +0.73271 +0.18099 
End
     Frequencies[1/cm]              36
319.371  	 
327.8317 	 
352.9462 	 
512.9775 	 
707.0885 	 
814.6694 	 
940.5992 	 
947.6446 	 
965.5871 	 
976.8245 	 
1013.4965	 
1047.9936	 
1135.4691	 
1195.9135	 
1230.5497	 
1327.5455	 
1346.1163	 
1351.175 	 
1404.8474	 
1423.6621	 
1466.636 	 
1492.8964	 
1494.8318	 
1507.0876	 
1517.0031	 
1734.1534	 
3037.5563	 
3039.6848	 
3046.9263	 
3106.8254	 
3112.0378	 
3123.7574	 
3125.4437	 
3129.1507	 
3148.1314	 
3234.2443	 	 
!96.2355 224.4393 246.091	
        ZeroEnergy[kcal/mol]                    0
        ElectronicLevels[1/cm]                  1
                0       1
      End
    GroundEnergy[kcal/mol]    		0
  End
 Bimolecular		P1			# C2H4 +iC3H7
    Fragment 	C2H4
      RRHO
        Geometry[angstrom]      		6
C        0.000000000      0.000000000      0.660897000
C        0.000000000      0.000000000     -0.660897000
H        0.000000000      0.921828000      1.228238000
H        0.000000000     -0.921828000      1.228238000
H        0.000000000     -0.921828000     -1.228238000
H        0.000000000      0.921828000     -1.228238000
        Core    RigidRotor
          SymmetryFactor        		1
        End
        Frequencies[1/cm]       		12
839.022 989.4081 1002.9342 1066.4546 1248.976 1390.7976 1479.4778 1712.6593 3145.3806 3164.1195 3223.7336 3250.2429			
        ZeroEnergy[kcal/mol]                    0
        ElectronicLevels[1/cm]                  1
                0       1
      End
    Fragment     CH3CHCH3
      RRHO
        Geometry[angstrom]      		10
C       -0.008654000     -0.198067000      1.288805000
C       -0.008654000      0.538196000      0.000000000
H        0.176598000      1.603494000      0.000000000
C       -0.008654000     -0.198067000     -1.288805000
H       -0.162349000      0.464405000      2.139547000
H        0.940845000     -0.726667000      1.453956000
H       -0.788913000     -0.965674000      1.308589000
H       -0.788913000     -0.965674000     -1.308589000
H        0.940845000     -0.726667000     -1.453956000
H       -0.162349000      0.464405000     -2.139547000
        Core    RigidRotor
          SymmetryFactor      1  		
        End
Rotor                Hindered            
Group                3     4     10    8     9     
Axis                 2     1     
Symmetry             3
Potential[kcal/mol]  12
+0.00000 +0.02962 +0.14993 +0.28794 +0.42259 +0.49486 +0.45826 +0.32223 +0.16434 +0.05342 +0.00634 +0.02488 
End		
Rotor                Hindered            
Group                10    8     9     
Axis                 4     2     
Symmetry             3
Potential[kcal/mol]  12
+0.00231 +0.05223 +0.00003 +0.04759 +0.15312 +0.29990 +0.43215 +0.50832 +0.44368 +0.31594 +0.16361 +0.05057 
End				
Frequencies[1/cm]    22   		 
331.6747  
384.1453  
898.6207  
945.8076  
951.1981  
1026.778  
1157.07   
1187.3241 
1371.913  
1417.1607 
1423.0781 
1472.4464 
1481.4131 
1483.8997 
1496.2064 
2974.3402 
2977.9183 
3039.9563 
3040.8556 
3119.1972 
3120.0761 
3198.6302 
!95.2857 109.1262  
        ZeroEnergy[kcal/mol]                    0
        ElectronicLevels[1/cm]                  1
                0       1
      End
      GroundEnergy[kcal/mol]    		-12.072
  End
Bimolecular		P2			# C4H8-2 + CH3
    Fragment 	C4H8-2
      RRHO
        Geometry[angstrom]      		12
C       -1.951928000      0.078781000     -0.000003000
C       -0.533019000     -0.393518000      0.000001000
C        0.533019000      0.393518000     -0.000001000
C        1.951928000     -0.078781000      0.000003000
H       -2.488148000     -0.290035000     -0.876949000
H       -2.008362000      1.167232000     -0.000008000
H       -2.488150000     -0.290027000      0.876944000
H       -0.384279000     -1.470500000      0.000007000
H        0.384279000      1.470499000     -0.000007000
H        2.008362000     -1.167232000      0.000009000
H        2.488148000      0.290035000      0.876949000
H        2.488150000      0.290026000     -0.876945000
        Core    RigidRotor
          SymmetryFactor        		1
        End
Rotor                Hindered            
Group                5 6 7
Axis                 2     1     
Symmetry             3
Potential[kcal/mol]  12
+0.00000 +0.08491 +0.40717 +0.85204 +1.35092 +1.72698 +1.87324 +1.68922 +1.29437 +0.78676 +0.35980 +0.06115 
End
Rotor                Hindered            
Group                10    11    12    
Axis                 4     3     
Symmetry             3
Potential[kcal/mol]  12
+0.00000 +0.09608 +0.41323 +0.85799 +1.35416 +1.72112 +1.88305 +1.72914 +1.35850 +0.85869 +0.41542 +0.10557 
End				
        Frequencies[1/cm]  28     				
247.2937 		
288.8245 		
510.2755 		
771.7086 		
884.8097 		
994.7463 		
1009.8332		
1074.6842		
1083.7841		
1089.0489		
1175.7685		
1337.899 		
1344.7519		
1420.4584		
1421.3176		
1484.8651		
1485.5021		
1495.5443		
1503.6894		
1770.8069		
3038.0256		
3038.5599		
3094.5779		
3095.0741		
3119.2729		
3120.0815		
3138.7042		
3144.0972				
!176.1636 227.7948 
        ZeroEnergy[kcal/mol]                    0
        ElectronicLevels[1/cm]                  1
                0       1
      End
    Fragment      CH3
      RRHO
        Geometry[angstrom]      		4
C        0.000000000      0.000000000      0.000000000
H        0.000000000      1.078266000      0.000000000
H       -0.933806000     -0.539133000      0.000000000
H        0.933806000     -0.539133000      0.000000000
        Core    RigidRotor
          SymmetryFactor        		1
        End
        Frequencies[1/cm]       		6
532.2378 1410.0108 1410.022 3122.4484 3303.7025 3303.7117
        ZeroEnergy[kcal/mol]                    0
        ElectronicLevels[1/cm]                  1
                0       2    
 End
     GroundEnergy[kcal/mol]   -13.7545 
  End
   Bimolecular		P3			# iC4H8 + CH3
     Fragment     CH3
       RRHO  
         Geometry[angstrom]      		4  
C        0.000000000      0.000000000      0.000000000   
H        0.000000000      1.078266000      0.000000000   
H       -0.933806000     -0.539133000      0.000000000   
H        0.933806000     -0.539133000      0.000000000 
         Core    RigidRotor
           SymmetryFactor        		1
         End
         Frequencies[1/cm]       		6
532.2378 1410.0108 1410.022 3122.4484 3303.7025 3303.7117 		
         ZeroEnergy[kcal/mol]                    0
         ElectronicLevels[1/cm]                  1
                 0       1
 End
    Fragment C4H8
      RRHO
        Geometry[angstrom]   12   		
C        0.000000000      0.000000000      1.452291000
C        0.000000000      0.000000000      0.125367000
C        0.000000000      1.268569000     -0.676219000
C        0.000000000     -1.268569000     -0.676219000
H        0.000000000      0.923561000      2.017046000
H        0.000000000     -0.923561000      2.017046000
H        0.000000000      2.151046000     -0.038888000
H       -0.876764000      1.311895000     -1.326908000
H        0.876764000      1.311895000     -1.326908000
H        0.000000000     -2.151046000     -0.038888000
H        0.876764000     -1.311895000     -1.326908000
H       -0.876764000     -1.311895000     -1.326908000
        Core    RigidRotor
          SymmetryFactor        		1
        End
Rotor                Hindered            
Group                7 8 9     
Axis                 3     2     
Symmetry             3
Potential[kcal/mol]  12
+0.00000 +0.08903 +0.42559 +0.89189 +1.41245 +1.82011 +2.00259 +1.81313 +1.40525 +0.89384 +0.43971 +0.10017 
End
Rotor                Hindered            
Group                10    11    12    
Axis                 4     2     
Symmetry             3
Potential[kcal/mol]  12
+0.00000 +0.10414 +0.43008 +0.89632 +1.42631 +1.84456 +2.00096 +1.83518 +1.41869 +0.89930 +0.44293 +0.11934 
End
        Frequencies[1/cm]       		28 
387.466  
446.1958 
448.1776 
711.5533 
828.2858 
938.7727 
970.3726 
994.9731 
1025.9422
1092.1252
1114.6394
1311.0212
1418.6996
1420.935 
1452.675 
1477.0981
1489.0746
1496.6881
1509.5832
1746.545 
3033.6496
3037.3956
3089.3889
3091.2849
3132.7842
3134.843 
3150.0836
3233.1807
!168.8692 212.16 
        ZeroEnergy[kcal/mol]                    0
        ElectronicLevels[1/cm]                  1
                0       1
    End
    GroundEnergy[kcal/mol]   -15.009 		
  End
   Bimolecular		P4			# C3H6 + C2H5 
    Fragment C3H6	
      RRHO
        Geometry[angstrom]   9   		
C       -1.131470000     -0.504287000      0.000000000
C        0.000000000      0.472421000      0.000000000
C        1.284039000      0.150584000      0.000000000
H        1.607074000     -0.884010000      0.000000000
H        2.056641000      0.907517000      0.000000000
H       -0.275554000      1.522681000      0.000000000
H       -0.770053000     -1.532255000      0.000000000
H       -1.766760000     -0.363123000      0.876730000
H       -1.766760000     -0.363123000     -0.876730000
        Core    RigidRotor
          SymmetryFactor        		1
        End
            Rotor 	Hindered			! rotor 1_2
           Group                         		7 8 9
          Axis                          		1 2
          Symmetry                      		3
          Potential[kcal/mol]     		12
0.017918534 0.097365002 0.434542799 0.85490953 1.385561056 1.748702686 1.909933095 1.752837974 1.394961149 0.869083715 0.421193789 0.109334118
  	End
        Frequencies[1/cm]       		20
435.1813 596.8194 935.7176 955.0355 961.2877 1036.4097 1082.5162 1200.4481 1337.4268 1413.4657 1458.3229
1485.131 1500.2708 1738.065 3040.9274 3099.5561 3124.717 3145.7766 3157.9902 3236.6312
!199.9967
        ZeroEnergy[kcal/mol]                    0
        ElectronicLevels[1/cm]                  1
                0       1
 End
    Fragment 	C2H5
      RRHO
        Geometry[angstrom]      		7
C       -0.009389000     -0.691186000      0.000000000
C       -0.009389000      0.790781000      0.000000000
H        1.011754000     -1.096335000      0.000000000
H       -0.503531000     -1.095843000      0.884342000
H       -0.503531000     -1.095843000     -0.884342000
H        0.053986000      1.345228000     -0.924972000
H        0.053986000      1.345228000      0.924972000
        Core    RigidRotor
          SymmetryFactor        		1
        End
           Rotor 	Hindered			! rotor 1_2
          Group                         		4 3 5 
          Axis                          		1 2
          Symmetry                      		6
          Potential[kcal/mol]     		6
0.000719189 0.012338719 0.037234594 0.054659341 0.055089687 0.034566675
  	End
        Frequencies[1/cm]       		14
482.1768 816.8232 983.2386 1075.5163 1197.6525 1404.1892 1471.0852 1486.0412 1489.084 2982.3 3068.7968 3115.1179 3162.958 3264.5513
!109.2167
        ZeroEnergy[kcal/mol]                    0
        ElectronicLevels[1/cm]                  1
                0       2
End
    GroundEnergy[kcal/mol]  -12.0506 		
  End
   Bimolecular		P5			#C4H8-1 + CH3 
    Fragment 	CH2CHCH2CH3
      RRHO
        Geometry[angstrom]      		12
C        1.715669000     -0.248324000     -0.291112000
C        0.537412000      0.523080000      0.303126000
C       -0.717239000     -0.292748000      0.338167000
C       -1.848119000      0.016167000     -0.276762000
H       -0.664679000     -1.215808000      0.909903000
H        1.510839000     -0.532275000     -1.323571000
H        2.624611000      0.352913000     -0.276369000
H        1.909240000     -1.161872000      0.273274000
H        0.791735000      0.829370000      1.321810000
H        0.362885000      1.437511000     -0.266999000
H       -1.942473000      0.924458000     -0.860721000
H       -2.718496000     -0.623352000     -0.217837000
        Core    RigidRotor
          SymmetryFactor        		1
        End
      Rotor 	Hindered			! rotor 2_3
        Group                         		5 4 11 12
        Axis                          		2 3
        Symmetry                      		1
        Potential[kcal/mol]     		36
0.107877041
0.210267766
0.527611243
1.008020593
1.482898447
1.956279692
2.225114174
2.154063783
1.788472356
1.209344466
0.626445871
0.147389431
0
0.171752488
0.591090104
1.249675129
1.808995682
2.184240088
2.224598989
1.957178913
1.526263119
0.964623919
0.54921263
0.237997411
0.109549981
0.228146139
0.532321329
1.020818649
1.500480636
1.923252612
2.048338473
1.892894957
1.496635258
0.99787251
0.537220296
0.2106951
	End
	 Rotor 	Hindered			! rotor 1_2
        Group                         		6 7 8 
        Axis                          		1 2
        Symmetry                      		3
        Potential[kcal/mol]     		12
0
0.161217231
0.733768821
1.415572953
2.204354277
2.74207156
2.975764256
2.724087766
2.196511663
1.448770088
0.703751277
0.204829141
    End
        Frequencies[1/cm]       		28
320.9731
441.249
661.6271
803.2895
869.8737
963.8234
997.5145
1035.9209
1048.0715
1105.0891	
1209.302	
1298.9285	
1330.6032	
1355.8923	
1417.1377	
1463.1973	
1491.1626	
1504.0657	
1511.7599	
1734.8056	
3038.9108	
3046.7717	
3082.9473	
3119.9206	
3126.3589	
3138.6079	
3150.0326	
3234.7411	
!103.9235 229.8818	
        ZeroEnergy[kcal/mol]                    0	
        ElectronicLevels[1/cm]                  1	
                0       1	
      End	
    Fragment      CH3	
      RRHO	
        Geometry[angstrom]      		4	
C        0.000000000      0.000000000      0.000000000	
H        0.000000000      1.078266000      0.000000000	
H       -0.933806000     -0.539133000      0.000000000	
H        0.933806000     -0.539133000      0.000000000	
        Core    RigidRotor	
          SymmetryFactor        		1	
        End
        Frequencies[1/cm]       		6
532.2378 1410.0108 1410.022 3122.4484 3303.7025 3303.7117
        ZeroEnergy[kcal/mol]                    0
        ElectronicLevels[1/cm]                  1
                0       2
      End
     GroundEnergy[kcal/mol] -10.989
End	
   Bimolecular		P6			#2M1B (AC5H10) + H
 Fragment H
  Atom
  Mass[amu]                     1
  ElectronicLevels[1/cm]        1
    0  2   
	End
    Fragment C5H10	
      RRHO
        Geometry[angstrom] 15    
C        0.498921000      1.448671000      0.000003000
H        1.410367000      2.032488000     -0.000001000
C        0.537524000      0.122021000      0.000002000
C        1.837037000     -0.631005000     -0.000005000
C       -0.689685000     -0.751488000      0.000010000
H       -0.431734000      1.999065000      0.000008000
H        2.693831000      0.040415000     -0.000012000
H        1.907140000     -1.278974000     -0.876979000
H        1.907152000     -1.278972000      0.876970000
C       -2.032331000     -0.038956000     -0.000008000
H       -0.627910000     -1.415793000      0.868379000
H       -0.627902000     -1.415822000     -0.868337000
H       -2.146367000      0.592321000      0.881771000
H       -2.847014000     -0.762479000     -0.000002000
H       -2.146355000      0.592297000     -0.881806000
Core    RigidRotor
          SymmetryFactor        		1
        End    
Rotor                Hindered            
Group                7     8     9     
Axis                 4     3     
Symmetry             3
Potential[kcal/mol]  12
+0.00000 +0.07243 +0.37287 +0.78604 +1.25986 +1.62920 +1.79975 +1.62491 +1.25571 +0.78801 +0.38426 +0.08114 
End  
Rotor                Hindered            
Group                10    11    12    13    14    15    
Axis                 5     3     
Symmetry             1
Potential[kcal/mol]  36
+0.00007 +0.11585 +0.51018 +1.03186 +1.60484 +1.94612 +1.97109 +1.68724 +1.21388 +0.75853 +0.44336 +0.27998 +0.23685 +0.40430 +0.80000 +1.44422 +2.23325 +2.96920 +3.33601 +2.96907 +2.23302 +1.44397 +0.79982 +0.40423 +0.23697 +0.28001 +0.44339 +0.75864 +1.21388 +1.68736 +1.97112 +1.94605 +1.60467 +1.03113 +0.51009 +0.11591 
End  
Rotor                Hindered            
Group                13    14    15    
Axis                 10    5     
Symmetry             3
Potential[kcal/mol]  12
+0.00000 +0.22747 +0.89734 +1.82002 +2.83805 +3.63721 +3.99579 +3.66735 +2.88413 +1.86838 +0.93810 +0.25033 
End
Frequencies[1/cm] 36   
286.295     
409.2551    
444.7242    
505.6215    
693.5262    
793.8684    
815.5315    
940.4193    
964.1436    
1014.867    
1039.6585   
1051.5563   
1112.1814   
1132.7759   
1269.2103   
1308.0667   
1400.978    
1418.0927 
1421.4519  
1458.7933 
1479.0838 
1487.9483 
1500.9747 
1505.051  
1517.1675 
1742.358  
3024.5617 
3036.9416 
3050.0422 
3051.1072 
3091.7677 
3122.75   
3125.9237 
3133.5426 
3159.325  
3241.6953 
!96.01 179.7611 265.1394 
        ZeroEnergy[kcal/mol]                    0
        ElectronicLevels[1/cm]                  1
                0       1
    End
     GroundEnergy[kcal/mol] -1.9024
 End
   Bimolecular		P7			#2M2B (BC5H10) + H
 Fragment H
  Atom
  Mass[amu]                     1
  ElectronicLevels[1/cm]        1
    0  2  
End	
    Fragment B-C5H10	
      RRHO
        Geometry[angstrom] 15     
C       2.102199000     -0.075993000      0.000000000
C       0.729024000     -0.670758000      0.000001000
C      -0.444169000     -0.042765000      0.000000000
C      -0.623252000      1.448058000     -0.000001000
C      -1.733589000     -0.815157000      0.000000000
H       2.663880000     -0.407112000      0.876281000
H       2.099051000      1.011711000      0.000000000
H       2.663880000     -0.407114000     -0.876280000
H       0.706667000     -1.756961000      0.000001000
H       0.314412000      1.997428000     -0.000001000
H      -1.197281000      1.759672000      0.876217000
H      -1.197281000      1.759670000     -0.876220000
H      -1.562873000     -1.890639000      0.000001000
H      -2.335868000     -0.563482000     -0.876840000
H      -2.335868000     -0.563481000      0.876840000
Core    RigidRotor
          SymmetryFactor        		1
        End    
Rotor                Hindered            
Group                6  7  8 
Axis                 2     1     
Symmetry             3
Potential[kcal/mol]  12
+0.00275 +0.01958 +0.14929 +0.30596 +0.45010 +0.48193 +0.54178 +0.47806 +0.43191 +0.26341 +0.13412 +0.00000 
End
Rotor                Hindered            
Group                10    11    12      
Axis                 4     3     
Symmetry             3
Potential[kcal/mol]  12
+0.00000 +0.04016 +0.20654 +0.41382 +0.60518 +0.75666 +0.79312 +0.75782 +0.63428 +0.43493 +0.22962 +0.05230 
End
Rotor                Hindered            
Group                13  14  15
Axis                 5     3     
Symmetry             3
Potential[kcal/mol]  12
+0.00000 +0.11818 +0.44424 +0.94664 +1.51077 +1.98103 +2.15447 +1.99247 +1.53692 +0.97827 +0.46926 +0.14079 
End  
Frequencies[1/cm] 36   
268.5078 
301.8642 
390.9464 
461.725  
532.2456 
781.0826 
839.8484 
967.2741 
976.838  
1022.3761
1072.5859
1076.8427
1112.3185
1139.4568
1246.686 
1380.185 
1419.913 
1426.0362
1430.2692  
1477.2334
1486.3104
1488.977   
1498.5846  
1502.9431  
1504.3185  
1774.0706  
3030.3739  
3037.5398  
3041.8083  
3083.1964  
3086.8573  
3090.6523  
3128.8052  
3132.1097  
3146.0809  
3154.5275  
!117.0816 131.035 185.6909 
        ZeroEnergy[kcal/mol]                    0
        ElectronicLevels[1/cm]                  1
                0       1
    End
    GroundEnergy[kcal/mol]  -3.3436
 End
    Barrier	B1	R  W1		# 3M1B + H = W1 (D-C5H11)
    RRHO
      Geometry[angstrom]			16
C        1.865029000     -0.036560000     -0.479620000
C        0.907641000     -0.528344000      0.318134000
C       -0.507733000     -0.016391000      0.427893000
C       -0.680030000      1.418409000     -0.051660000
C       -1.446851000     -0.967505000     -0.322219000
H        2.822480000     -0.530842000     -0.566277000
H        1.739073000      0.889341000     -1.024472000
H        1.080363000     -1.491574000      0.788733000
H       -0.780763000     -0.054364000      1.485423000
H       -0.488369000      1.504097000     -1.123002000
H       -0.002447000      2.094001000      0.471264000
H       -1.701501000      1.755083000      0.125696000
H       -1.224559000     -0.958983000     -1.390705000
H       -2.485985000     -0.665293000     -0.187007000
H       -1.344234000     -1.992941000      0.034602000
H        1.557604000      0.233820000      2.030581000
      Tunneling  	Eckart
        ImaginaryFrequency[1/cm]  722.4561      	
        WellDepth[kcal/mol]   4.0989        	
        WellDepth[kcal/mol]   36.668        	
      End
      Core	RigidRotor
	SymmetryFactor		1		
      End			 
Rotor                Hindered            
Group                4     5     9     10    11    12    13    14    15    
Axis                 3     2     
Symmetry             1
Potential[kcal/mol]  36
+0.00000 +0.19721 +0.68226 +1.23783 +1.79194 +2.07988 +2.12519 +1.80349 +1.40683 +0.96246 +0.66018 +0.44044 +0.44476 +0.62620 +0.97798 +1.40699 +1.78330 +1.99246 +1.92178 +1.62157 +1.24667 +0.83581 +0.55137 +0.29509 +0.35770 +0.64658 +1.23844 +1.99300 +2.66576 +3.06989 +2.96487 +2.48182 +1.85353 +1.15991 +0.56603 +0.13130 
End
Rotor                Hindered            
Group                10    11    12    
Axis                 4     3     
Symmetry             3
Potential[kcal/mol]  12
+0.00000 +0.24824 +0.94371 +1.89348 +2.87243 +3.62620 +3.94187 +3.69393 +3.00109 +1.98283 +0.98087 +0.27475 
End
Rotor                Hindered            
Group                13    14    15    
Axis                 5     3     
Symmetry             3
Potential[kcal/mol]  12
+0.00000 +0.20939 +0.79284 +1.64974 +2.53229 +3.22974 +3.46537 +3.22009 +2.55631 +1.66234 +0.81903 +0.21270 
End
      Frequencies[1/cm]	38			
284.4728 	  
313.7932 	  
365.4041 	  
415.2919 	  
431.6151 	  
560.6729 	  
667.9626 	  
791.3284 	  
935.5339 	  
938.4747 	  
942.6177 	  
979.8858 	  
1041.5981	  
1055.1873	  
1128.0084
1162.2512
1217.4566
1320.39  
1347.9426
1384.3541
1409.0892
1421.7679
1458.5695
1492.9384
1499.2177
1509.1695
1519.185 
1655.6262
3040.8335
3044.0625
3048.6241
3112.8642
3118.3064
3119.8157
3125.2295
3149.6352
3164.8564
3250.5975	  
!-722.4561 99.0254 235.7893 270.9609   
      ZeroEnergy[kcal/mol] 4.1013			
      ElectronicLevels[1/cm]			1
		0	2
    End
 Barrier	B2	R  W2		# 3M1B + H = W2 (C-C5H11)
    RRHO
      Geometry[angstrom]			16
C       -2.064127000     -0.273682000     -0.133440000
C       -0.857511000     -0.196504000      0.430436000
C        0.430446000      0.000365000     -0.308060000
C        1.048832000      1.351713000      0.060253000
C        1.403829000     -1.142481000     -0.012605000
H       -2.954084000     -0.442131000      0.456899000
H       -2.179862000     -0.283196000     -1.210400000
H       -0.777313000     -0.238535000      1.514153000
H        0.211191000      0.002169000     -1.378962000
H        1.274920000      1.392849000      1.128075000
H        0.368665000      2.170735000     -0.172392000
H        1.980142000      1.510431000     -0.484948000
H        1.635266000     -1.184307000      1.054078000
H        2.341102000     -0.999117000     -0.551761000
H        0.983768000     -2.104939000     -0.304032000
H       -2.652613000      1.739580000     -0.270213000
      Tunneling  	Eckart	  
        ImaginaryFrequency[1/cm] 523.0639         		  
        WellDepth[kcal/mol]  2.14866           		  
        WellDepth[kcal/mol]  36.9359          		  
      End	  
      Core	RigidRotor	  
	SymmetryFactor		1
End	
Rotor                Hindered            
Group                1     8     6     7     
Axis                 2     3     
Symmetry             1
Potential[kcal/mol]  36
+0.00000 +0.10738 +0.42172 +0.88567 +1.35962 +1.76255 +1.99383 +2.01408 +1.73927 +1.24199 +0.68131 +0.31727 +0.22419 +0.42409 +0.87069 +1.41719 +1.89945 +2.14184 +2.21272 +2.10458 +1.83841 +1.34424 +0.81879 +0.36496 +0.20103 +0.32548 +0.76077 +1.31115 +1.82621 +2.06136 +2.05349 +1.81415 +1.42531 +0.91998 +0.44848 +0.10657 
End	  
Rotor                Hindered            
Group                10    11    12    
Axis                 4     3     
Symmetry             3
Potential[kcal/mol]  12
+0.00000 +0.19702 +0.75567 +1.55963 +2.41306 +3.07257 +3.32722 +3.07915 +2.40997 +1.54716 +0.74123 +0.18345 
End	  
Rotor                Hindered            
Group                13    14    15    
Axis                 5     3     
Symmetry             3
Potential[kcal/mol]  12
+0.00000 +0.17800 +0.76293 +1.56230 +2.39547 +3.03820 +3.27959 +3.04364 +2.39116 +1.56986 +0.73365 +0.18218 
End
 Frequencies[1/cm]	38		  
183.1135 
287.4486  
329.4177  
352.3033  
379.3455  
512.9785  
742.889   
815.6973  
940.9507  
945.8559  
975.3386  
977.1655  
1010.4478 
1035.0131 
1130.8136 
1195.0835 
1231.4351 
1322.3522 
1340.6337 
1350.1264 
1404.6741 
1423.5464 
1463.4386 
1492.4938 
1494.6514 
1506.9577 
1516.7281 
1678.7614 
3038.6168 
3040.4842 
3049.1158 
3108.5156 
3113.6124 
3124.934  
3126.6224 
3137.3712 
3152.5294
3241.8554	 
!-523.0639 80.9595 225.5075 247.8286   	
      ZeroEnergy[kcal/mol]	2.15105	
      ElectronicLevels[1/cm]			1
		0	2
    End
 Barrier	B3 P6 W3  		# P6 (2M1B+H = W3)
    RRHO
      Geometry[angstrom]			16
C       -0.508433000      1.381999000     -0.220641000
C       -0.526393000      0.053726000     -0.077129000
C       -1.814264000     -0.708410000      0.009627000
C        0.714858000     -0.783311000      0.061445000
C        2.043529000     -0.049872000     -0.023480000
H       -1.427540000      1.940243000     -0.338201000
H        0.413497000      1.937941000     -0.313577000
H       -2.679317000     -0.057812000     -0.103647000
H       -1.891628000     -1.218620000      0.973171000
H       -1.858785000     -1.481550000     -0.760983000
H        0.677338000     -1.569413000     -0.699911000
H        0.650325000     -1.313886000      1.017804000
H        2.160267000      0.450678000     -0.985244000
H        2.870908000     -0.749320000      0.090782000
H        2.131306000      0.702223000      0.760981000
H       -0.502155000      1.994722000      1.859899000
      Tunneling  	Eckart	 
        ImaginaryFrequency[1/cm] 416.535    
        WellDepth[kcal/mol]   1.4029      
        WellDepth[kcal/mol]  36.0683       
      End	  
      Core	RigidRotor	  
	SymmetryFactor		1	
End	
Rotor                Hindered            
Group                10    8     9     
Axis                 3     2     
Symmetry             3
Potential[kcal/mol]  12
+0.00000 +0.07983 +0.32886 +0.68831 +1.08698 +1.40114 +1.54056 +1.44944 +1.16275 +0.76818 +0.38229 +0.10355 
End
Rotor                Hindered            
Group                11    12    5     13    14    15    
Axis                 4     2     
Symmetry             1
Potential[kcal/mol]  36
+0.00000 +0.14003 +0.50786 +1.09316 +1.60109 +1.84585 +1.84211 +1.52819 +1.11154 +0.66236 +0.41739 +0.25301 +0.25524 +0.44825 +0.96553 +1.54937 +2.28621 +2.80014 +3.02398 +2.75555 +2.21329 +1.45675 +0.88062 +0.42730 +0.31506 +0.37334 +0.52978 +0.86449 +1.24646 +1.60317 +1.80314 +1.74789 +1.47405 +1.01222 +0.47060 +0.12581 
End
Rotor                Hindered            
Group                13    14    15    
Axis                 5     4     
Symmetry             3
Potential[kcal/mol]  12
+0.00000 +0.22887 +0.88499 +1.81674 +2.81829 +3.61362 +4.00779 +3.71106 +2.91762 +1.91035 +0.94881 +0.26413 
End
 Frequencies[1/cm]	38	
176.6942 
220.9076 
299.5874 
411.721  
462.491  
504.8408 
729.1876 
794.7683 
826.721  
950.1165 
964.9122 
1014.7076	
1039.0472	  
1047.3525
1112.593 
1129.1471
1270.8599
1306.4459
1401.3487
1417.8147
1422.2966
1452.3217
1474.8186
1485.7768
1498.8673
1507.5451
1519.5394
1695.2912
3022.0827
3036.016 
3048.28  
3051.3266
3090.6766
3122.7707
3128.0026
3137.582 
3164.0987
3249.6613
!-416.535 95.5189 160.2248 278.4704   
      ZeroEnergy[kcal/mol]	-0.49713		
      ElectronicLevels[1/cm]			1
		0	2
    End
Barrier	B4 P6 W4  		# P6 = W4 (2M1B+H = W4)
RRHO
 Geometry[angstrom]			16
C        0.503828000      1.449941000     -0.110822000
C        0.524900000      0.109805000      0.016818000
C        1.824134000     -0.651061000     -0.025093000
C       -0.710062000     -0.750008000     -0.122754000
C       -2.043772000     -0.039175000      0.033706000
H        1.422281000      2.021132000     -0.096967000
H       -0.421247000      2.005562000     -0.165327000
H        2.677130000     -0.001079000      0.159967000
H        1.947965000     -1.108512000     -1.009803000
H        1.833575000     -1.454719000      0.710979000
H       -0.641023000     -1.565261000      0.600459000
H       -0.657845000     -1.226438000     -1.107812000
H       -2.102666000      0.464923000      0.999328000
H       -2.864049000     -0.753620000     -0.025200000
H       -2.198496000      0.705228000     -0.747622000
H        0.410203000      0.195775000      1.930873000
      Tunneling  	Eckart	  
        ImaginaryFrequency[1/cm] 792.3347   
        WellDepth[kcal/mol]  4.7514       
        WellDepth[kcal/mol] 34.67734       
      End	  
      Core	RigidRotor	  
	SymmetryFactor			1	
End	
Rotor                Hindered            
Group                1     3     6     7     10    8     9     
Axis                 2     4     
Symmetry             1
Potential[kcal/mol]  36
+0.00000 +0.23450 +0.80562 +1.59762 +2.36248 +2.87650 +2.93163 +2.57439 +1.90754 +1.25203 +0.68736 +0.44900 +0.42351 +0.70991 +1.29931 +2.13605 +2.94929 +3.52652 +3.71178 +3.33295 +2.58557 +1.67981 +1.02241 +0.69503 +0.84397 +1.11831 +1.51806 +1.98340 +2.54088 +2.85209 +2.91594 +2.60833 +2.10056 +1.40044 +0.70301 +0.16459 
End
Rotor                Hindered            
Group                10    8     9     
Axis                 3     2     
Symmetry             3
Potential[kcal/mol]  12
+0.00000 +0.11837 +0.45413 +0.94361 +1.45067 +1.83187 +1.97911 +1.85401 +1.49786 +1.01591 +0.53136 +0.16135 
End
Rotor                Hindered            
Group                13    14    15    
Axis                 5     4     
Symmetry             3
Potential[kcal/mol]  12
+0.00019 +0.23304 +0.87594 +1.76820 +2.67147 +3.32385 +3.57655 +3.35138 +2.71368 +1.79826 +0.88284 +0.23234 
End
 Frequencies[1/cm]	38
299.5783 
400.6068 
421.4486 
489.6722 
515.4743 
517.5825 
654.5912 
791.9157 
804.7178 
915.0492 
957.0801 
1015.6671
1029.4604
1054.6611
1111.9828
1124.3898
1267.1521
1305.6548
1399.6387
1414.3853
1422.1704
1448.8897
1479.67  
1487.8649
1500.5834
1505.8307
1519.627 
1649.6605
3030.0487
3044.4074
3050.1894
3073.8099
3109.7358
3122.6028
3127.8764
3141.4147
3163.6021
3252.799 
!-792.3347 111.4338 196.5291 260.4666   
      ZeroEnergy[kcal/mol]	2.8489		
      ElectronicLevels[1/cm]			1
		0	2
    End
Barrier	B5 P7 W2  		# P7 = W2 (2M2B+H =C-C5H11 )
RRHO
 Geometry[angstrom]			16
C       -2.104773000     -0.079767000     -0.042397000
C       -0.740140000     -0.680778000     -0.048485000
C        0.443250000     -0.039362000      0.039097000
C        0.599409000      1.455263000     -0.057966000
C        1.733729000     -0.806334000     -0.084344000
H       -2.705238000     -0.488980000     -0.857030000
H       -2.096220000      1.002810000     -0.144199000
H       -2.625317000     -0.326672000      0.887076000
H       -0.711131000     -1.765814000     -0.055988000
H       -0.299575000      1.997623000      0.221926000
H        0.860698000      1.729744000     -1.083556000
H        1.410262000      1.795221000      0.585730000
H        1.578850000     -1.878506000      0.023387000
H        2.454798000     -0.484131000      0.667161000
H        2.181398000     -0.620615000     -1.064350000
H        0.362625000     -0.054805000      1.984417000
     Tunneling  	Eckart	  
       ImaginaryFrequency[1/cm] 712.6959   
       WellDepth[kcal/mol] 3.8862       
       WellDepth[kcal/mol] 35.3298        
     End	  
     Core	RigidRotor	  
	SymmetryFactor 1		
End	
Rotor                Hindered            
Group                6     7     8     
Axis                 1     2     
Symmetry             3
Potential[kcal/mol]  12
+0.00010 +0.01156 +0.05569 +0.09236 +0.11620 +0.14436 +0.20362 +0.25321 +0.25079 +0.20199 +0.11021 +0.04383 
End
Rotor                Hindered            
Group                10    11    12    
Axis                 4     3     
Symmetry             3
Potential[kcal/mol]  12
+0.00305 +0.07440 +0.27332 +0.60000 +0.91254 +1.23635 +1.38404 +1.36274 +1.09721 +0.72801 +0.34207 +0.09874 
End
Rotor                Hindered            
Group                13    14    15    
Axis                 5     3     
Symmetry             3
Potential[kcal/mol]  12
+0.00000 +0.15529 +0.56625 +1.12628 +1.68892 +2.10846 +2.27659 +2.13797 +1.72348 +1.15595 +0.58747 +0.16860 
End
 Frequencies[1/cm]	38  
248.4935  
307.3687  
391.3479  
406.9751  
476.521   
512.2193  
540.0741  
779.8042  
824.6209  
967.441   
978.6918  
1020.6265 
1059.8955 
1079.1294 
1098.6904 
1144.8024 
1246.2657 
1377.6737 
1418.3237 
1423.6548 
1429.5347 
1476.8782 
1484.3129 
1485.1344 
1493.0166 
1503.2135 
1513.0999 
1683.8209 
3036.4675 
3037.9554 
3043.3449 
3089.8378 
3102.4319 
3109.3448 
3136.5937 
3140.4429 
3154.513  
3160.9419 
!-712.6959 74.3954 144.0368 184.9949 
      ZeroEnergy[kcal/mol]	0.5449		
      ElectronicLevels[1/cm]			1
		0	2
    End
Barrier	B6 P7 W3  		# P7 = W3 (2M2B+H = B-C5H11 )
RRHO
 Geometry[angstrom]			16
C       -2.082819000     -0.022226000     -0.100143000
C       -0.720115000     -0.646716000     -0.061825000
C        0.467834000     -0.019262000     -0.051704000
C        0.641411000      1.463951000      0.060237000
C        1.746607000     -0.800383000     -0.084031000
H       -2.461294000      0.002855000     -1.124856000
H       -2.094376000      0.994393000      0.286388000
H       -2.786149000     -0.608318000      0.490286000
H       -0.704895000     -1.723374000     -0.196174000
H       -0.296947000      2.011423000      0.043386000
H        1.263623000      1.833864000     -0.758137000
H        1.165125000      1.711662000      0.987696000
H        1.567527000     -1.871626000     -0.157705000
H        2.330971000     -0.613123000      0.821010000
H        2.367517000     -0.493584000     -0.929334000
H       -0.668614000     -1.096354000      1.962243000
     Tunneling  	Eckart	  
       ImaginaryFrequency[1/cm] 481.9035   
       WellDepth[kcal/mol]      1.9478 
       WellDepth[kcal/mol]      35.1720 
     End	  
     Core	RigidRotor	  
	SymmetryFactor	1
	End
Rotor                Hindered            
Group                6     7     8     
Axis                 1     2     
Symmetry             3
Potential[kcal/mol]  12
+0.00000 +0.08042 +0.26875 +0.50695 +0.71563 +0.80159 +0.75308 +0.60551 +0.41775 +0.25401 +0.12420 +0.02258 
End
Rotor                Hindered            
Group                10    11    12    
Axis                 4     3     
Symmetry             3
Potential[kcal/mol]  12
+0.00001 +0.04284 +0.16093 +0.29847 +0.45334 +0.50497 +0.50508 +0.42815 +0.36043 +0.23206 +0.12516 +0.02080 
End
Rotor                Hindered            
Group                13    14    15    
Axis                 5     3     
Symmetry             3
Potential[kcal/mol]  12
+0.00000 +0.09038 +0.36636 +0.78413 +1.27117 +1.64579 +1.78336 +1.62893 +1.25663 +0.81752 +0.40217 +0.12201 
End
 Frequencies[1/cm]	38  
203.9662 
281.9863 
301.8117 	
351.255  
394.7682 
498.1819 
532.3037 
783.7129 
869.0563 
967.8309 
978.2376 
1016.3566
1063.9186
1079.0741
1104.7458
1137.2556
1251.1727
1376.5271
1418.413 
1425.1797
1425.8376
1474.4358
1481.7183
1487.133 
1496.1983
1500.8795
1505.6291
1705.6071
3030.9689
3035.7741
3046.4603
3084.5929
3086.531 
3110.3903
3133.2967
3138.4938
3153.6562
3160.0259
!-481.9035 100.3283 120.9088 161.9775   
      ZeroEnergy[kcal/mol]	-1.3934		
      ElectronicLevels[1/cm]			1
		0	2
    End
Barrier	B7  W1 W2		#  W1 = W2  ( D-C5H11 = C-C5H11)
RRHO
 Geometry[angstrom]	16		
C       -2.145750000     -0.036616000     -0.142004000
H       -2.188895000      0.566652000     -1.037336000
H       -3.000157000     -0.054517000      0.516840000
C       -0.821109000     -0.489983000      0.349175000
C        0.438357000     -0.006478000     -0.307963000
C        0.761253000      1.425167000      0.137221000
C        1.612129000     -0.942679000     -0.035849000
H       -1.639184000     -1.212226000     -0.351065000
H       -0.770089000     -0.832291000      1.376045000
H        0.262581000      0.016946000     -1.389115000
H        0.978071000      1.452066000      1.207195000
H       -0.079676000      2.092696000     -0.052931000
H        1.632906000      1.813306000     -0.392501000
H        1.810408000     -1.004392000      1.036746000
H        2.520959000     -0.584547000     -0.521137000
H        1.403801000     -1.950161000     -0.396219000
     Tunneling  	Eckart	  
       ImaginaryFrequency[1/cm]  1875.753
       WellDepth[kcal/mol]    38.10946   
       WellDepth[kcal/mol]    40.325   
     End	  
     Core	RigidRotor	  
	SymmetryFactor	1
	End
Rotor                Hindered            
Group                1     9     2   3  8   
Axis                 4     5     
Symmetry             1
Potential[kcal/mol]  36
+0.00000 +0.11669 +0.55475 +1.17350 +1.79106 +2.17468 +2.22294 +1.85191 +1.39434 +0.92946 +0.62872 +0.51014 +0.67510 +0.93021 +1.40597 +1.96103 +2.51560 +2.89252 +3.01708 +2.75265 +2.21254 +1.59407 +1.13355 +0.86926 +0.91299 +1.18212 +1.63713 +2.18914 +2.80563 +3.14755 +3.16459 +2.78484 +2.02211 +1.26344 +0.59566 +0.14434 
End	
Rotor                Hindered            
Group                11    12    13    
Axis                 6     5     
Symmetry             3
Potential[kcal/mol]  12
+0.00025 +0.21379 +0.76746 +1.59419 +2.42862 +3.08921 +3.33351 +3.08344 +2.41831 +1.57567 +0.76313 +0.21065 
End	
Rotor                Hindered            
Group                14    15    16    
Axis                 7     5     
Symmetry             3
Potential[kcal/mol]  12
+0.00000 +0.18853 +0.74449 +1.53515 +2.38747 +3.00377 +3.24159 +2.98164 +2.35353 +1.52196 +0.74784 +0.17814 
End	
 Frequencies[1/cm]	38  	
232.7992 
317.5073 
354.4248 
469.4675 
481.4594 
726.2095 
757.4712 
804.7099 
928.7781 
939.8742 
971.2686 
991.3873 
1123.0818 
1175.5573	
1189.3238	
1210.7354	
1260.5725
1312.3533
1347.9155
1400.7214
1415.6099
1423.369 
1438.2784
1490.4696
1494.9247
1506.2556
1513.9242
2235.3095
3018.231 
3035.8605
3039.2771
3105.578 
3110.4657
3117.6591
3122.4881
3157.5647
3168.2766
3272.7959
!-1875.753 111.214 225.1238 254.9021 
      ZeroEnergy[kcal/mol] 5.5401			
      ElectronicLevels[1/cm]			1
		0	2
    End
Barrier	B8  W1 W3		#  W1 = W3  ( D-C5H11 = B-C5H11)
RRHO
 Geometry[angstrom]	16	
C       -1.821796000     -0.000001000     -0.473628000
H       -2.350854000      0.914780000     -0.716388000
H       -2.350844000     -0.914789000     -0.716390000
C       -0.931928000      0.000001000      0.762538000
C        0.352101000      0.000000000     -0.073877000
C        1.140290000      1.280459000     -0.086563000
C        1.140290000     -1.280459000     -0.086562000
H       -1.044240000     -0.883513000      1.389310000
H       -1.044240000      0.883520000      1.389303000
H       -0.564568000      0.000002000     -1.108991000
H        1.654213000      1.426878000      0.870651000
H        0.490064000      2.143042000     -0.242408000
H        1.896219000      1.276806000     -0.872393000
H        1.654220000     -1.426873000      0.870650000
H        1.896216000     -1.276810000     -0.872395000
H        0.490066000     -2.143043000     -0.242398000
     Tunneling  	Eckart	  
       ImaginaryFrequency[1/cm] 2127.560 
       WellDepth[kcal/mol]  37.00   
       WellDepth[kcal/mol]  40.999    
     End	  
     Core	RigidRotor	  
	SymmetryFactor	1.0
	End
Rotor                Hindered            
Group                11    12    13    
Axis                 6     5     
Symmetry             3
Potential[kcal/mol]  12
+0.00000 +0.19446 +0.66216 +1.34365 +2.12624 +2.72159 +2.99284 +2.81376 +2.24519 +1.48797 +0.73432 +0.19414 
End
Rotor                Hindered            
Group                14    15    16    
Axis                 7     5     
Symmetry             3
Potential[kcal/mol]  12
+0.00000 +0.18386 +0.70311 +1.43245 +2.19202 +2.76129 +2.98398 +2.78312 +2.22876 +1.48363 +0.75397 +0.21547 
End
 Frequencies[1/cm]	39 
73.4291  
311.6932 
360.0594 
377.118  
382.1489 
595.1641 
789.733  
807.4684 
933.4122 
957.3678 
982.2606 
985.1149 
1018.5569
1020.6955
1123.3571
1220.4368
1247.9509
1267.2423
1287.5609
1362.4545
1409.8397
1419.4377
1432.5102
1483.1154
1488.1422
1493.3491
1500.9331
1505.6922
1806.6129
3006.3894
3009.0779
3074.9752
3080.153 
3080.8508
3115.3522
3116.6284
3118.0065
3126.3894
3218.3941
!-2127.560 223.2287 231.306  
      ZeroEnergy[kcal/mol] 4.4311			
      ElectronicLevels[1/cm]			1
		0	2
    End
Barrier	B9  W1 W4		#  W1 = W4  ( D-C5H11 = A-C5H11)
RRHO
 Geometry[angstrom]	16	
C       -0.622504000     -0.912706000      0.138204000
H       -0.456507000     -1.126841000      1.197581000
C        0.495934000      0.021418000     -0.364239000
H        0.457068000      0.025824000     -1.457786000
C        0.066505000      1.394050000      0.121882000
H        0.264803000      1.588295000      1.175231000
H       -1.260530000      1.073313000      0.097315000
H        0.275224000      2.251086000     -0.510688000
C       -1.901165000     -0.120111000     -0.030302000
H       -2.306002000     -0.091729000     -1.039198000
H       -2.669576000     -0.217864000      0.729297000
H       -0.626834000     -1.869230000     -0.387869000
C        1.890960000     -0.399891000      0.072568000
H        2.653229000      0.274010000     -0.319829000
H        1.967863000     -0.394841000      1.162137000
H        2.122889000     -1.408583000     -0.274870000
     Tunneling  	Eckart	   
       ImaginaryFrequency[1/cm] 1884.9398 
       WellDepth[kcal/mol]   24.5506    
       WellDepth[kcal/mol]  23.8097     
     End	   
     Core	RigidRotor	   
	SymmetryFactor	 1.0
	End
Rotor                Hindered            
Group                14    15    16    
Axis                 13    3     
Symmetry             3
Potential[kcal/mol]  12
+0.00000 +0.18041 +0.72154 +1.54401 +2.36135 +2.99236 +3.22017 +2.99213 +2.38852 +1.56871 +0.76448 +0.18324 
End 
 Frequencies[1/cm]	40  
161.1665    
314.8161   
335.3382   
424.3513   
552.3272   
577.7994   
655.3307   
815.4728   
866.3189   
920.504    
957.0999   
978.0452   
984.107    
1007.242   
1070.7611  
1134.5032  
1173.0594  
1204.4556  
1255.2399  
1311.8441  
1355.2596  
1374.374   
1381.1992  
1416.2422 
1460.9632 
1464.5901 
1498.2852 
1502.0603 
1504.11   
1651.7641 
3033.0502 
3034.8055 
3043.3605 
3087.0293 
3088.4625 
3103.6034 
3105.263  
3114.7302 
3180.0685 
3189.1689 
!-1884.9398 242.7939  
      ZeroEnergy[kcal/mol]	-8.0186		
      ElectronicLevels[1/cm]			1
		0	2
    End
Barrier	B10  W2 W3		#  W2 = W3  ( C-C5H11 = B-C5H11)
RRHO
 Geometry[angstrom]	16		
C       -2.077771000     -0.083169000      0.112746000
C       -0.757079000     -0.754528000     -0.104726000
H       -0.665050000     -1.803703000      0.146116000
C        0.528606000     -0.001531000     -0.196395000
C        0.547345000      1.481319000      0.011913000
C        1.777377000     -0.763447000      0.122027000
H       -2.894919000     -0.789549000     -0.025963000
H       -2.242837000      0.740277000     -0.584431000
H       -2.164872000      0.333570000      1.122562000
H       -0.132849000     -0.478656000     -1.213766000
H        0.545381000      1.723217000      1.083514000
H       -0.316036000      1.977392000     -0.429206000
H        1.444579000      1.925806000     -0.420171000
H        1.921634000     -0.832675000      1.208713000
H        2.661318000     -0.283342000     -0.299565000
H        1.732782000     -1.784202000     -0.261195000
     Tunneling  	Eckart	   	
       ImaginaryFrequency[1/cm]  1909.7294	
       WellDepth[kcal/mol] 38.922     	
       WellDepth[kcal/mol]   40.702    	
     End	   	
     Core	RigidRotor	   	
	SymmetryFactor	1.0 
End	
Rotor                Hindered            
Group                7     8     9     
Axis                 1     2     
Symmetry             3
Potential[kcal/mol]  12
+0.00000 +0.10325 +0.36776 +0.72111 +1.09062 +1.28449 +1.32457 +1.16390 +0.91497 +0.60498 +0.32120 +0.08353 
End	
Rotor                Hindered            
Group                11    12    13    
Axis                 5     4     
Symmetry             3
Potential[kcal/mol]  12
+0.00070 +0.11562 +0.44001 +0.86691 +1.35521 +1.75828 +1.94275 +1.80309 +1.37761 +0.86189 +0.38214 +0.09892 
End	
Rotor                Hindered            
Group                14    15    16    
Axis                 6     4     
Symmetry             3
Potential[kcal/mol]  12
+0.00000 +0.14599 +0.57759 +1.20199 +1.84926 +2.33731 +2.50361 +2.32116 +1.84965 +1.24046 +0.64120 +0.19339 
End	
 Frequencies[1/cm]	 38	
117.5769 		
270.6419 	
350.6623 	
368.9258 	
462.9844 	
672.2584 	
755.8953 	
951.5594 	
966.596  	
1003.7958	
1026.8089	
1070.9943	
1103.7102	
1118.47  	
1218.1643	
1289.4861	
1329.1951	
1390.8989	
1415.3448
1423.8744
1431.6989
1480.164 
1485.4642
1491.7973
1495.5233
1504.2171
1512.2791
2204.0483
2979.5942
2984.5783
3006.9018
3071.6836
3072.5581
3083.051 
3113.0861
3120.8657
3128.5148
3175.6061
!-1909.7294 173.3718 188.1379 218.4066 
      ZeroEnergy[kcal/mol]	4.1347		
      ElectronicLevels[1/cm]			1
		0	2
    End
Barrier	B11  W2  W4		#  W2 = W4   C-C5H11 = A-C5H11
RRHO
 Geometry[angstrom]	16			
C        2.079199000     -0.271670000     -0.162412000
C        0.737860000     -0.179574000      0.504412000
H        0.596350000     -0.791581000      1.393374000
C       -0.507713000     -0.020502000     -0.371422000
C       -1.671596000     -0.925873000     -0.010633000
C       -0.673909000      1.441177000      0.038043000
H        2.894047000     -0.197983000      0.556894000
H        2.204172000      0.526987000     -0.896981000
H        2.188252000     -1.221085000     -0.697254000
H       -0.268431000     -0.128041000     -1.430543000
H       -1.922081000     -0.824417000      1.047808000
H       -1.429435000     -1.973121000     -0.197423000
H       -2.561388000     -0.673874000     -0.588858000
H       -1.529012000      1.691002000      0.659216000
H       -0.381890000      2.204293000     -0.675159000
H        0.426369000      1.126472000      0.840998000
     Tunneling  	Eckart	   		
       ImaginaryFrequency[1/cm] 2145.288 	
       WellDepth[kcal/mol]       40.7576	
       WellDepth[kcal/mol]       37.7987	
     End	   		
     Core	RigidRotor	   		
	SymmetryFactor	 	1.0	
	End
Rotor                Hindered            
Group                7     8     9     
Axis                 1     2     
Symmetry             3
Potential[kcal/mol]  12
+0.00000 +0.15406 +0.61204 +1.20429 +1.84917 +2.33274 +2.48962 +2.31127 +1.80384 +1.16681 +0.56603 +0.14794 
End	
Rotor                Hindered            
Group                11    12    13    
Axis                 5     4     
Symmetry             3
Potential[kcal/mol]  12
+0.00000 +0.19969 +0.76744 +1.57741 +2.46269 +3.17308 +3.50016 +3.31365 +2.66653 +1.76482 +0.88948 +0.25247 
End
 Frequencies[1/cm]	 39		
62.3997    		
280.8303   	
313.9588   	
390.9181   	
450.0164   	
627.2741   	
794.9011   	
823.3179   	
908.7564   	
936.2709   	
943.037    	
999.3146   	
1060.3809  	
1084.294   	
1137.9636  	
1160.3371  	
1201.6707  	
1273.812   	
1314.9904  	
1342.4791  	
1381.609   	
1414.267   
1419.1207  
1436.1684  
1492.3742  
1495.0014  
1501.9649  
1503.6445  
1813.0582  
3014.8127  
3036.2055  
3066.5098  
3076.3026  
3104.2696  
3106.9499  
3110.9699  
3115.8974  
3125.1465  
3209.6675  
!-2145.288 212.9251 244.1567     	 
      ZeroEnergy[kcal/mol]	5.9727		
      ElectronicLevels[1/cm]			1
		0	2
End
Barrier	B12  W3 W4		#  W3 = W4  ( B-C5H11 = A-C5H11)
RRHO
 Geometry[angstrom]	16		
C       -1.844422000     -0.073633000     -0.497407000
C       -0.897980000      0.053658000      0.701053000
C        0.546380000      0.043895000      0.292958000
C        1.174926000     -1.243501000     -0.138942000
C        1.120265000      1.307421000     -0.241019000
H       -2.886543000     -0.025596000     -0.181116000
H       -1.696194000     -1.021630000     -1.015753000
H       -1.669124000      0.730326000     -1.213446000
H       -1.088529000     -0.761466000      1.403118000
H       -1.119771000      0.982542000      1.233014000
H        0.907119000     -2.063553000      0.528435000
H        2.263089000     -1.167055000     -0.162308000
H        0.852815000     -1.516025000     -1.152065000
H        0.517251000      2.203544000     -0.239463000
H        2.005055000      1.271010000     -0.859043000
H        1.319828000      0.840865000      0.958769000
     Tunneling  	Eckart	   		 
       ImaginaryFrequency[1/cm] 1859.6786 	 
       WellDepth[kcal/mol]  40.719    	 
       WellDepth[kcal/mol]  35.9799    	 
     End	   		 
     Core	RigidRotor	   		 
	SymmetryFactor	 1.0
End	
Rotor                Hindered            
Group                4     5     11    12    13    14    15  16  
Axis                 3     2     
Symmetry             1
Potential[kcal/mol]  36
+0.00000 +0.18641 +0.73935 +1.61910 +2.61749 +3.43841 +3.80116 +3.53093 +2.83761 +1.91623 +1.10239 +0.46835 +0.15896 +0.17440 +0.48802 +0.93331 +1.53208 +2.02775 +2.24560 +2.10086 +1.68579 +1.17126 +0.72919 +0.50421 +0.54545 +0.83667 +1.35205 +1.99937 +2.71695 +3.25575 +3.43566 +3.18747 +2.50861 +1.61368 +0.80114 +0.21426 
End 
Rotor                Hindered            
Group                6     7     8     
Axis                 1     2     
Symmetry             3
Potential[kcal/mol]  12
+0.00000 +0.16901 +0.65039 +1.35017 +2.05974 +2.60449 +2.80983 +2.61609 +2.08941 +1.38826 +0.69248 +0.19223 
End 
Rotor                Hindered            
Group                11    12    13    
Axis                 4     3     
Symmetry             3
Potential[kcal/mol]  12
+0.00000 +0.12946 +0.55170 +1.09170 +1.69459 +2.12492 +2.30566 +2.14137 +1.72400 +1.11332 +0.57058 +0.14369 
End 
 Frequencies[1/cm]	 38	 
 230.9935  
 366.9679  
 383.9767  
 404.725   
 524.963   
 720.243   
 762.3776  
 798.0473  
 934.0556  
 970.5124  
 1016.4849 
 1040.6356 
 1074.5844 
 1099.2315 
 1235.4265 
 1267.9727 
 1318.3347 
 1361.7395 
 1369.1446 
 1409.8862 
 1422.8305 
 1435.7369 
 1483.661  
 1495.0836 
 1498.8027 
 1505.3632 
 1511.2835 
 2221.9604 
 2993.406  
 3036.9311 
 3046.1104 
 3074.0826 
 3075.3807 
 3114.9555 
 3120.5685 
 3121.4431 
 3156.2697 
 3270.8047 
! -1859.6786  97.2545  201.0152 221.6154   
      ZeroEnergy[kcal/mol] 4.1515			
      ElectronicLevels[1/cm]			1
		0	2
End
Barrier	B13  W1 P1 # D-C5H11 = C2H4 +iC3H7
RRHO
 Geometry[angstrom]	16	 
C       -1.964467000     -0.000002000     -0.548639000
H       -2.172471000     -0.922383000     -1.073999000
H       -2.172459000      0.922373000     -1.074016000
C       -1.391025000      0.000006000      0.676965000
C        0.848250000      0.000000000      0.474515000
C        1.139092000     -1.276356000     -0.240527000
C        1.139096000      1.276352000     -0.240531000
H       -1.324940000     -0.917430000      1.247109000
H       -1.324930000      0.917450000      1.247093000
H        1.037241000      0.000001000      1.542820000
H        0.642646000     -1.294369000     -1.213488000
H        0.808991000     -2.146483000      0.327172000
H        2.214292000     -1.390127000     -0.423530000
H        0.642650000      1.294364000     -1.213492000
H        2.214297000      1.390120000     -0.423534000
H        0.808998000      2.146482000      0.327166000
     Tunneling  	Eckart	   	 
       ImaginaryFrequency[1/cm] 480.3108  
       WellDepth[kcal/mol]  27.62428     
       WellDepth[kcal/mol]  7.12715   
     End	   		  
     Core	RigidRotor	   		 
	SymmetryFactor	 1.0
End	
Rotor                Hindered            
Group                11    12    13    
Axis                 6     5     
Symmetry             3
Potential[kcal/mol]  12
+0.00000 +0.14353 +0.51916 +1.05475 +1.61527 +2.05831 +2.22682 +2.05028 +1.57784 +0.99523 +0.45390 +0.10282 
End
Rotor                Hindered            
Group                14    15    16    
Axis                 7     5     
Symmetry             3
Potential[kcal/mol]  12
+0.00055 +0.17329 +0.55777 +1.12420 +1.69484 +2.10859 +2.24396 +2.06649 +1.65149 +1.08392 +0.55796 +0.17334 
End
Rotor                Hindered            
Group                1     8     9     2     3     
Axis                 4     5     
Symmetry             1
Potential[kcal/mol]  36
+0.00000 +0.07260 +0.28324 +0.58574 +0.90967 +1.16612 +1.25735 +1.18287 +0.93258 +0.68281 +0.43171 +0.33142 +0.32072 +0.45648 +0.68419 +1.01536 +1.30983 +1.54302 +1.61705 +1.54130 +1.32600 +1.00917 +0.71426 +0.44810 +0.32815 +0.31009 +0.45941 +0.67084 +0.96540 +1.16749 +1.26188 +1.14676 +0.89416 +0.57111 +0.27799 +0.07243 
End
 Frequencies[1/cm]	 38	  
177.8964  
200.4181  
312.8015  
402.9885  
405.4713  	
732.732   
826.1593  
853.1218  
876.8703  
942.1671  
944.9675  
954.188   
1019.5358 
1098.4836 
1159.1835 
1196.6608 
1246.7171 
1304.4361 
1370.6607 
1415.6069 
1421.316  
1468.2172 
1480.5447 
1485.133  
1494.2601 
1497.9584 
1587.6246 
3003.9999 
3006.9612 
3070.6136 
3071.082  
3112.9098 
3114.9731 
3140.6398 
3152.6496 
3157.2794 
3221.5541 
3249.0185 
!-480.3108 185.0915  218.7619  59.3823 
      ZeroEnergy[kcal/mol]	-4.945		
      ElectronicLevels[1/cm]			1
		0	2
End
Barrier	B14  W2 P2 # C-C5H11 = C4H8-2 + CH3 
RRHO
 Geometry[angstrom]	16	 
C       -2.150629000      0.013741000     -0.097663000
C       -0.831302000     -0.531250000      0.333610000
H       -0.784210000     -0.984990000      1.319176000
C        0.319800000     -0.382182000     -0.366382000
C        0.946936000      1.751780000      0.107645000
C        1.592499000     -1.088764000      0.010285000
H       -2.930947000     -0.749419000     -0.058649000
H       -2.106333000      0.402145000     -1.115467000
H       -2.475255000      0.827638000      0.558036000
H        0.242171000     -0.060350000     -1.399820000
H        1.273737000      1.630175000      1.130754000
H        0.031433000      2.305971000     -0.043223000
H        1.722368000      1.889482000     -0.634209000
H        1.645309000     -1.250958000      1.087079000
H        2.474248000     -0.525163000     -0.290771000
H        1.643652000     -2.064478000     -0.477884000
     Tunneling  	Eckart	   	 
       ImaginaryFrequency[1/cm] 536.2996  
       WellDepth[kcal/mol] 30.6238       
       WellDepth[kcal/mol]  9.59369     
     End	   		   
     Core	RigidRotor	   		  
	SymmetryFactor	 1.0	
End	
Rotor                Hindered            
Group                7     8     9     
Axis                 1     2     
Symmetry             3
Potential[kcal/mol]  12
+0.00000 +0.06685 +0.30009 +0.61742 +0.96655 +1.21902 +1.26931 +1.12107 +0.85292 +0.54846 +0.27869 +0.07146 
End 
Rotor                Hindered            
Group                14    15    16    
Axis                 6     4     
Symmetry             3
Potential[kcal/mol]  12
+0.00000 +0.12462 +0.44810 +0.87932 +1.28433 +1.56758 +1.65311 +1.53168 +1.24328 +0.84161 +0.42693 +0.11236 
End 
Rotor                Hindered            
Group                11    12    13    
Axis                 5     4     
Symmetry             3
Potential[kcal/mol]  12
+0.00099 +0.06501 +0.26174 +0.49869 +0.73851 +0.89721 +0.93792 +0.85190 +0.67804 +0.44972 +0.23421 +0.07414 
End
 Frequencies[1/cm]	 38	 
117.9616  
249.6256 
282.7811 
301.942  
491.9744 
523.3093 
551.598  
723.6131 
836.4694 
886.0563 
980.1959 
994.2153 
1047.6157
1053.1339
1091.2647
1172.1897
1304.4676
1331.2468
1416.9183
1420.1692
1425.6731
1428.3218
1481.5811
1490.8425
1491.7704
1503.1561
1619.1508
3023.3817
3043.8588
3078.2868
3097.4154
3107.0819
3115.341 
3128.2619
3146.3767
3155.0949
3254.0573
3261.2852
!-536.2996 141.5223 173.832 132.5293      
      ZeroEnergy[kcal/mol]	-4.1610		
      ElectronicLevels[1/cm]			1
		0	2
End
Barrier	B15  W3 P3 # B-C5H11 = iC4H8 + CH3
RRHO
 Geometry[angstrom]	16	
C       -2.300013000      0.000000000     -0.520996000
C       -0.556121000      0.000002000      0.974233000
C        0.586768000      0.000000000      0.249266000
C        1.211148000      1.270333000     -0.236166000
C        1.211145000     -1.270334000     -0.236164000
H       -3.134635000      0.000066000      0.166576000
H       -2.109119000     -0.919686000     -1.054993000
H       -2.109048000      0.919620000     -1.055082000
H       -0.931811000     -0.919001000      1.403226000
H       -0.931809000      0.919006000      1.403223000
H        0.717809000      2.148914000      0.176969000
H        1.160976000      1.333623000     -1.328138000
H        2.270649000      1.313688000      0.029172000
H        0.717809000     -2.148914000      0.176976000
H        2.270649000     -1.313689000      0.029168000
H        1.160968000     -1.333629000     -1.328136000
     Tunneling  	Eckart	   	 
       ImaginaryFrequency[1/cm] 478.8599  
       WellDepth[kcal/mol]  29.722     
       WellDepth[kcal/mol]  8.1644    
     End	   		   
     Core	RigidRotor	   		  
	SymmetryFactor	1.0 
End	
Rotor                Hindered            
Group                11    12    13    
Axis                 4     3     
Symmetry             3
Potential[kcal/mol]  12
+0.00000 +0.08500 +0.29333 +0.66612 +1.06306 +1.40609 +1.54756 +1.42799 +1.09755 +0.72317 +0.33660 +0.11163 
End
Rotor                Hindered            
Group                14    15    16    
Axis                 5     3     
Symmetry             3
Potential[kcal/mol]  12
+0.00054 +0.10144 +0.31719 +0.69600 +1.07480 +1.41121 +1.54864 +1.42503 +1.08822 +0.69508 +0.31292 +0.09667 
End
Rotor                Hindered            
Group                6     7     8     
Axis                 1     2     
Symmetry             3
Potential[kcal/mol]  12
+0.00000 +0.03926 +0.14060 +0.28757 +0.43332 +0.53681 +0.57392 +0.53634 +0.43145 +0.28711 +0.14038 +0.03896 
End
 Frequencies[1/cm]	 38	 
103.0423 
116.5328 
380.7753 
429.7455 
440.1115 
509.4438 
515.3681 
779.0615 
818.3888  
831.406   
938.9718 
972.1487 
996.5757 
1027.1704
1076.6205
1094.4921
1315.6542
1411.5958
1417.9581
1424.0842
1427.5736
1430.2805
1473.8948
1486.4482
1491.3806
1506.3323
1615.9932
3018.5632
3021.9931
3072.1376
3072.6681
3102.0479
3126.4318
3128.6117
3152.2604
3238.6231
3260.0519
3265.5787
!-478.8599  151.7186  192.489 76.9416   
      ZeroEnergy[kcal/mol]	-6.845		
      ElectronicLevels[1/cm]			1
		0	2
End
Barrier	B16 W4 P4 # A-C5H11 = C3H6 + C2H5 
RRHO
 Geometry[angstrom]	16	
C       -2.187217000      0.098249000      0.039463000
C       -1.049524000     -0.835766000     -0.187062000
C        0.836194000      0.231819000      0.414496000
C        1.817821000     -0.808742000     -0.052178000
C        0.760289000      1.458725000     -0.158875000
H        0.179019000      2.254162000      0.286105000
H        1.215381000      1.655418000     -1.121884000
H       -3.144990000     -0.360441000     -0.229002000
H       -2.077815000      1.001331000     -0.562101000
H       -2.255649000      0.397080000      1.086914000
H       -0.772301000     -1.050526000     -1.211684000
H       -0.945037000     -1.674929000      0.491037000
H        0.491619000      0.131949000      1.438195000
H        2.001582000     -0.717125000     -1.122996000
H        1.470020000     -1.821247000      0.148428000
H        2.772795000     -0.681379000      0.461924000
     Tunneling  	Eckart	   	  
       ImaginaryFrequency[1/cm] 527.8254    
       WellDepth[kcal/mol] 28.9316        
       WellDepth[kcal/mol] 9.1539       
     End	   		    
     Core	RigidRotor	   		   
	SymmetryFactor	 1.0	
End	
Rotor                Hindered            
Group                10    8     9     
Axis                 1     2     
Symmetry             3
Potential[kcal/mol]  12
+0.00000 +0.10623 +0.39365 +0.83239 +1.29202 +1.67120 +1.82012 +1.68630 +1.29607 +0.82092 +0.38481 +0.09810 
End 
Rotor                Hindered            
Group                14    15    16    
Axis                 4     3     
Symmetry             3
Potential[kcal/mol]  12
+0.00000 +0.12844 +0.43451 +0.84419 +1.25697 +1.59611 +1.73939 +1.64209 +1.33303 +0.89116 +0.45802 +0.12857 
End 
Rotor                Hindered            
Group                1     11    12    10    8     9     
Axis                 2     3     
Symmetry             1
Potential[kcal/mol]  36
+0.05372 +0.11764 +0.39162 +0.75857 +1.09044 +1.24890 +1.24651 +1.03453 +0.71757 +0.41233 +0.12014 +0.00000 +0.07629 +0.39213 +0.91943 +1.46987 +1.90574 +2.11108 +2.08145 +1.84238 +1.53477 +1.24016 +1.01710 +0.83894 +0.69073 +0.60394 +0.65734 +0.93801 +1.23737 +1.46156 +1.48872 +1.33153 +1.07431 +0.70699 +0.40734 +0.13869 
End
 Frequencies[1/cm]	38 	  
186.5619  
253.8989  
294.1851  
427.7967  
552.9645  
574.161   
805.6677  
836.2159  
839.7936  
909.5313  
947.9767  
972.1455  
1032.3038 
1071.2257 
1085.0668 
1189.7897 
1224.5439 
1289.4278 
1405.5498 
1410.4026 
1444.7661 
1476.6566 
1488.9258 
1491.3603 
1491.4696 
1502.632  
1585.7784 
3015.9404 
3044.2288 
3077.5545 
3107.5567 
3112.7361 
3126.0922 
3127.2906 
3147.5265 
3154.9744 
3219.0067 
3241.0847 
!-527.8254 146.9831  176.8381  67.6693 
      ZeroEnergy[kcal/mol] -2.8967			
      ElectronicLevels[1/cm]			1
		0	2
End
Barrier	B17 W4 P5 # A-C5H11 = C4H8-1 + CH3
RRHO
 Geometry[angstrom]	16	
C        2.175755000     -0.251269000     -0.132086000
C        0.747453000     -0.550056000      0.323732000
C       -0.252418000      0.349937000     -0.355680000
C       -2.116167000     -0.904281000      0.002626000
C       -0.571155000      1.572082000      0.132877000
H       -0.316659000      1.850510000      1.148446000
H       -1.152320000      2.278167000     -0.443590000
H        2.886757000     -0.927562000      0.343219000
H        2.454935000      0.772407000      0.117337000
H        2.272670000     -0.367939000     -1.212705000
H        0.671044000     -0.418973000      1.405286000
H        0.516194000     -1.595140000      0.115989000
H       -0.404661000      0.169047000     -1.414608000
H       -2.044492000     -1.030851000      1.073455000
H       -1.877282000     -1.766345000     -0.605900000
H       -2.906998000     -0.261798000     -0.355745000
     Tunneling  	Eckart	   	
       ImaginaryFrequency[1/cm] 509.5196
       WellDepth[kcal/mol]  30.78154    
       WellDepth[kcal/mol]   9.94502   
     End	   		     
     Core	RigidRotor	   		 
	SymmetryFactor	 1.0	
End	
Rotor                Hindered            
Group                10    8     9     
Axis                 1     2     
Symmetry             3
Potential[kcal/mol]  12
+0.00000 +0.20626 +0.76418 +1.54655 +2.34347 +2.93012 +3.13541 +2.90272 +2.29828 +1.51497 +0.75418 +0.20647 
End 
Rotor                Hindered            
Group                1     11    12    10    8     9     
Axis                 2     3     
Symmetry             1
Potential[kcal/mol]  36
+0.00000 +0.12918 +0.53472 +1.09896 +1.72447 +2.30627 +2.59649 +2.56246 +2.13562 +1.48780 +0.79153 +0.31466 +0.21024 +0.50227 +0.93355 +1.56683 +2.28665 +2.99090 +3.48124 +3.71083 +3.55350 +2.99052 +2.23429 +1.53707 +1.08281 +0.91917 +0.96988 +1.19313 +1.29463 +1.40775 +1.55733 +1.56590 +1.35613 +0.97492 +0.50874 +0.15876 
End 
Rotor                Hindered            
Group                14    15    16    
Axis                 4     3     
Symmetry             3
Potential[kcal/mol]  12
+0.00009 +0.06499 +0.24210 +0.45734 +0.65684 +0.82006 +0.90507 +0.86181 +0.70960 +0.47719 +0.23589 +0.06326 
End
 Frequencies[1/cm]  38   
181.2083   
225.6344   
379.1238   
426.598    
529.8955   
548.3528   
577.6372   
799.4551   
838.7995   
860.2309  
879.4332  
985.7857  
1002.8291 
1036.9625 
1095.9671 
1200.7482 
1285.0349 
1303.9983 
1354.6397 
1414.2449 
1424.2796 
1429.8032 
1446.4061 
1496.1159 
1500.977  
1512.6201 
1587.0685 
3044.6448 
3054.3286 
3093.3252 
3099.676  
3117.3285 
3127.2139 
3146.286  
3154.996  
3240.553  
3257.1264 
3267.4824 
!-509.5196 79.7334 234.5291 116.094    
      ZeroEnergy[kcal/mol]	-1.044		
      ElectronicLevels[1/cm]			1
		0	2
End
#Barrier B18 W2 P7 # C-C5H11 = 2M2B + H
#RRHO
# Geometry[angstrom]	16	
#C       -2.104773000     -0.079767000     -0.042397000
#C       -0.740140000     -0.680778000     -0.048485000
#C        0.443250000     -0.039362000      0.039097000
#C        0.599409000      1.455263000     -0.057966000
#C        1.733729000     -0.806334000     -0.084344000
#H       -2.705238000     -0.488980000     -0.857030000
#H       -2.096220000      1.002810000     -0.144199000
#H       -2.625317000     -0.326672000      0.887076000
#H       -0.711131000     -1.765814000     -0.055988000
#H       -0.299575000      1.997623000      0.221926000
#H        0.860698000      1.729744000     -1.083556000
#H        1.410262000      1.795221000      0.585730000
#H        1.578850000     -1.878506000      0.023387000
#H        2.454798000     -0.484131000      0.667161000
#H        2.181398000     -0.620615000     -1.064350000
#H        0.362625000     -0.054805000      1.984417000
#     Tunneling  	Eckart	   	 
#       ImaginaryFrequency[1/cm] 712.6959 
#       WellDepth[kcal/mol] 147.82       
#       WellDepth[kcal/mol]  16.26      
#     End	   		      
#     Core	RigidRotor	   		  
#	SymmetryFactor	0.5
#End	
#Rotor                Hindered            
#Group                6     7     8     
#Axis                 1     2     
#Symmetry             3
#Potential[kcal/mol]  12
#+0.00010 +0.01156 +0.05569 +0.09236 +0.11620 +0.14436 +0.20362 +0.25321 +0.25079 +0.20199 +0.11021 +0.04383 
#End 
#Rotor                Hindered            
#Group                10    11    12    
#Axis                 4     3     
#Symmetry             3
#Potential[kcal/mol]  12
#+0.00305 +0.07440 +0.27332 +0.60000 +0.91254 +1.23635 +1.38404 +1.36274 +1.09721 +0.72801 +0.34207 +0.09874 
#End 
#Rotor                Hindered            
#Group                13    14    15    
#Axis                 5     3     
#Symmetry             3
#Potential[kcal/mol]  12
#+0.00000 +0.15529 +0.56625 +1.12628 +1.68892 +2.10846 +2.27659 +2.13797 +1.72348 +1.15595 +0.58747 +0.16860 
#End 
# Frequencies[1/cm]  38
#248.4935   
#307.3687   
#391.3479   
#406.9751   
#476.521    
#512.2193   
#540.0741   
#779.8042   
#824.6209  
#967.441   
#978.6918  
#1020.6265 
#1059.8955 
#1079.1294 
#1098.6904 
#1144.8024 
#1246.2657 
#1377.6737 
#1418.3237 
#1423.6548 
#1429.5347 
#1476.8782 
#1484.3129 
#1485.1344 
#1493.0166 
#1503.2135 
#1513.0999 
#1683.8209 
#3036.4675 
#3037.9554 
#3043.3449 
#3089.8378 
#3102.4319 
#3109.3448 
#3136.5937 
#3140.4429 
#3154.513  
#3160.9419 
#!-712.6959 74.3954 144.0368 184.9949     
#      ZeroEnergy[kJ/mol]2.28			
#      ElectronicLevels[1/cm]			1
#		0	2
#End
#Barrier 19  W3 P7 # B-C5H11 = 2M2B + H 
#RRHO
# Geometry[angstrom]	16	
#C       -2.082819000     -0.022226000     -0.100143000
#C       -0.720115000     -0.646716000     -0.061825000
#C        0.467834000     -0.019262000     -0.051704000
#C        0.641411000      1.463951000      0.060237000
#H        1.746607000     -0.800383000     -0.084031000
#H       -2.461294000      0.002855000     -1.124856000
#H       -2.094376000      0.994393000      0.286388000
#H       -2.786149000     -0.608318000      0.490286000
#H       -0.704895000     -1.723374000     -0.196174000
#H       -0.296947000      2.011423000      0.043386000
#H        1.263623000      1.833864000     -0.758137000
#H        1.165125000      1.711662000      0.987696000
#H        1.567527000     -1.871626000     -0.157705000
#H        2.330971000     -0.613123000      0.821010000
#H        2.367517000     -0.493584000     -0.929334000
#H       -0.668614000     -1.096354000      1.962243000
#     Tunneling  	Eckart	   
#       ImaginaryFrequency[1/cm] 481.9035
#       WellDepth[kcal/mol]  147.16   
#       WellDepth[kcal/mol]   8.15  
#     End	   		      
#     Core	RigidRotor	   		
#	SymmetryFactor	 	0.5   
#End	
#Rotor                Hindered            
#Group                6     7     8     
#Axis                 1     2     
#Symmetry             3
#Potential[kcal/mol]  12
#+0.00000 +0.08042 +0.26875 +0.50695 +0.71563 +0.80159 +0.75308 +0.60551 +0.41775 +0.25401 +0.12420 +0.02258 
#End
#Rotor                Hindered            
#Group                10    11    12    
#Axis                 4     3     
#Symmetry             3
#Potential[kcal/mol]  12
#+0.00001 +0.04284 +0.16093 +0.29847 +0.45334 +0.50497 +0.50508 +0.42815 +0.36043 +0.23206 +0.12516 +0.02080 
#End
#Rotor                Hindered            
#Group                13    14    15    
#Axis                 5     3     
#Symmetry             3
#Potential[kcal/mol]  12
#+0.00000 +0.09038 +0.36636 +0.78413 +1.27117 +1.64579 +1.78336 +1.62893 +1.25663 +0.81752 +0.40217 +0.12201 
#End
# Frequencies[1/cm] 38 
#203.9662 
#281.9863 
#301.8117 
#351.255  
#394.7682 
#498.1819 
#532.3037 
#783.7129 
#869.0563 
#967.8309 
#978.2376 
#1016.3566
#1063.9186
#1079.0741
#1104.7458
#1137.2556
#1251.1727
#1376.5271
#1418.413 
#1425.1797
#1425.8376
#1474.4358
#1481.7183
#1487.133 
#1496.1983
#1500.8795
#1505.6291
#1705.6071
#3030.9689
#3035.7741
#3046.4603
#3084.5929
#3086.531 
#3110.3903
#3133.2967
#3138.4938
#3153.6562
#3160.0259
#!-481.9035 100.3283 120.9088 161.9775  
#      ZeroEnergy[kJ/mol]	-5.83		
#      ElectronicLevels[1/cm]			1
#		0	2
#End
#Barrier B20 W3 P6 # B-C5H11 = 2M1B + H
#RRHO
# Geometry[angstrom]	16	
#C       -0.508433000      1.381999000     -0.220641000
#C       -0.526393000      0.053726000     -0.077129000
#C       -1.814264000     -0.708410000      0.009627000
#C        0.714858000     -0.783311000      0.061445000
#C        2.043529000     -0.049872000     -0.023480000
#H       -1.427540000      1.940243000     -0.338201000
#H        0.413497000      1.937941000     -0.313577000
#H       -2.679317000     -0.057812000     -0.103647000
#H       -1.891628000     -1.218620000      0.973171000
#H       -1.858785000     -1.481550000     -0.760983000
#H        0.677338000     -1.569413000     -0.699911000
#H        0.650325000     -1.313886000      1.017804000
#H        2.160267000      0.450678000     -0.985244000
#H        2.870908000     -0.749320000      0.090782000
#H        2.131306000      0.702223000      0.760981000
#H       -0.502155000      1.994722000      1.859899000
#     Tunneling  	Eckart	   
#       ImaginaryFrequency[1/cm] 416.535 
#       WellDepth[kcal/mol]  150.91   
#       WellDepth[kcal/mol] 5.87    
#     End	   		      
#     Core	RigidRotor	   		
#	SymmetryFactor	 0.5	
#End    
#Rotor                Hindered            
#Group                10    8     9     
#Axis                 3     2     
#Symmetry             3
#Potential[kcal/mol]  12
#+0.00000 +0.07983 +0.32886 +0.68831 +1.08698 +1.40114 +1.54056 +1.44944 +1.16275 +0.76818 +0.38229 +0.10355 
#End
#Rotor                Hindered            
#Group                11    12    5     13    14    15    
#Axis                 4     2     
#Symmetry             1
#Potential[kcal/mol]  36
#+0.00000 +0.14003 +0.50786 +1.09316 +1.60109 +1.84585 +1.84211 +1.52819 +1.11154 +0.66236 +0.41739 +0.25301 +0.25524 +0.44825 +0.96553 +1.54937 +2.28621 +2.80014 +3.02398 +2.75555 +2.21329 +1.45675 +0.88062 +0.42730 +0.31506 +0.37334 +0.52978 +0.86449 +1.24646 +1.60317 +1.80314 +1.74789 +1.47405 +1.01222 +0.47060 +0.12581 
#End
#Rotor                Hindered            
#Group                13    14    15    
#Axis                 5     4     
#Symmetry             3
#Potential[kcal/mol]  12
#+0.00000 +0.22887 +0.88499 +1.81674 +2.81829 +3.61362 +4.00779 +3.71106 +2.91762 +1.91035 +0.94881 +0.26413 
#End
# Frequencies[1/cm] 38
#176.6942 
#220.9076 
#299.5874 
#411.721  
#462.491  
#504.8408 
#729.1876 
#794.7683 
#826.721  
#950.1165 
#964.9122 
#1014.7076
#1039.0472
#1047.3525
#1112.593 
#1129.1471
#1270.8599
#1306.4459
#1401.3487
#1417.8147
#1422.2966
#1452.3217
#1474.8186
#1485.7768
#1498.8673
#1507.5451
#1519.5394
#1695.2912
#3022.0827
#3036.016 
#3048.28  
#3051.3266
#3090.6766
#3122.7707
#3128.0026
#3137.582 
#3164.0987
#3249.6613
#!-416.535 95.5189 160.2248 278.4704  
#      ZeroEnergy[kJ/mol]	-2.08		
#      ElectronicLevels[1/cm]			1
#		0	2
#End
#Barrier B21 W4 P6 # A-C5H11 = 2M1B + H
#RRHO
# Geometry[angstrom]	16	
#C        0.503828000      1.449941000     -0.110822000
#C        0.524900000      0.109805000      0.016818000
#C        1.824134000     -0.651061000     -0.025093000
#C       -0.710062000     -0.750008000     -0.122754000
#C       -2.043772000     -0.039175000      0.033706000
#H        1.422281000      2.021132000     -0.096967000
#H       -0.421247000      2.005562000     -0.165327000
#H        2.677130000     -0.001079000      0.159967000
#H        1.947965000     -1.108512000     -1.009803000
#H        1.833575000     -1.454719000      0.710979000
#H       -0.641023000     -1.565261000      0.600459000
#H       -0.657845000     -1.226438000     -1.107812000
#H       -2.102666000      0.464923000      0.999328000
#H       -2.864049000     -0.753620000     -0.025200000
#H       -2.198496000      0.705228000     -0.747622000
#H        0.410203000      0.195775000      1.930873000
#     Tunneling  	Eckart	    
#       ImaginaryFrequency[1/cm] 792.3347
#       WellDepth[kcal/mol]   145.09   
#       WellDepth[kcal/mol]    19.88  
#     End	   		       
#     Core	RigidRotor	   		 
#	SymmetryFactor	 	0.5  
#End	
#Rotor                Hindered            
#Group                1     3     6     7     10    8     9     
#Axis                 2     4     
#Symmetry             1
#Potential[kcal/mol]  36
#+0.00000 +0.23450 +0.80562 +1.59762 +2.36248 +2.87650 +2.93163 +2.57439 +1.90754 +1.25203 +0.68736 +0.44900 +0.42351 +0.70991 +1.29931 +2.13605 +2.94929 +3.52652 +3.71178 +3.33295 +2.58557 +1.67981 +1.02241 +0.69503 +0.84397 +1.11831 +1.51806 +1.98340 +2.54088 +2.85209 +2.91594 +2.60833 +2.10056 +1.40044 +0.70301 +0.16459 
#End
#Rotor                Hindered            
#Group                10    8     9     
#Axis                 3     2     
#Symmetry             3
#Potential[kcal/mol]  12
#+0.00000 +0.11837 +0.45413 +0.94361 +1.45067 +1.83187 +1.97911 +1.85401 +1.49786 +1.01591 +0.53136 +0.16135 
#End 
#Rotor                Hindered            
#Group                13    14    15    
#Axis                 5     4     
#Symmetry             3
#Potential[kcal/mol]  12
#+0.00019 +0.23304 +0.87594 +1.76820 +2.67147 +3.32385 +3.57655 +3.35138 +2.71368 +1.79826 +0.88284 +0.23234 
#End 
# Frequencies[1/cm] 38 
#299.5783 
#400.6068 
#421.4486 
#489.6722 
#515.4743 
#517.5825 
#654.5912 
#791.9157 
#804.7178 
#915.0492 
#957.0801 
#1015.6671
#1029.4604
#1054.6611
#1111.9828
#1124.3898
#1267.1521
#1305.6548
#1399.6387
#1414.3853
#1422.1704
#1448.8897
#1479.67  
#1487.8649
#1500.5834
#1505.8307
#1519.627 
#1649.6605
#3030.0487
#3044.4074
#3050.1894
#3073.8099
#3109.7358
#3122.6028
#3127.8764
#3141.4147
#3163.6021
#3252.799
#!-792.3347 111.4338 196.5291 260.4666  
#      ZeroEnergy[kcal/mol]		11.92	
#      ElectronicLevels[1/cm]			1
#		0	2 
#End
End
End
