# Supplementary material for: Hierarchical Study of the Reactions of Hydrogen Atoms with Alkenes: A Theoretical Study of the Reactions of Hydrogen Atoms with C2–C4 Alkenes
Source: J Phys Chem A. 2021 Jun 8;125(23):5124–45. doi: 10.1021/acs.jpca.1c03168 (PMC8279655; doi:10.1021/acs.jpca.1c03168)
Supplement: Supplementary file 1 — jp1c03168_si_001.zip [file jp1c03168_si_001.zip › C2-C4_ALKENES+H_SUPPORTING_INFO/H_ADDITION/APPROX_VARIATIONAL/Pentene_Isomers_rrkm_mess_symmuncorrect.out]

Wells (G - ground energy, D - dissociation limit, kcal/mol):
      Name        G        D
        W1    -32.6     -8.0
        W2    -34.8     -4.2
        W3    -36.6     -6.8
        W4    -31.8     -8.0

Bimolecular Products (G - ground energy, kcal/mol):
      Name        G
         R      0.0
        P1    -12.1
        P2    -13.8
        P3    -15.0
        P4    -12.1
        P5    -11.0
        P6     -1.9
        P7     -3.3

Well-to-Bimolecular Barriers (H/G - barrier height/well depth, kcal/mol)
      Name        H     Well        G  Product
        B1      4.1       W1    -32.6        R
        B2      2.2       W2    -34.8        R
        B3     -0.5       W3    -36.6       P6
        B4      2.8       W4    -31.8       P6
        B5      0.5       W2    -34.8       P7
        B6     -1.4       W3    -36.6       P7
       B13     -4.9       W1    -32.6       P1
       B14     -4.2       W2    -34.8       P2
       B15     -6.8       W3    -36.6       P3
       B16     -2.9       W4    -31.8       P4
       B17     -1.0       W4    -31.8       P5

Well-to-Well Barriers (H/G - barrier height/well depth, kcal/mol):
      Name        H     Well       G1     Well       G2
        B7      5.5       W1    -32.6       W2    -34.8
        B8      4.4       W1    -32.6       W3    -36.6
        B9     -8.0       W1    -32.6       W4    -31.8
       B10      4.1       W2    -34.8       W3    -36.6
       B11      6.0       W2    -34.8       W4    -31.8
       B12      4.2       W3    -36.6       W4    -31.8

________________________________________________________________________________________

Unimolecular Rate Units: 1/sec;  Bimolecular Rate Units: cm^3/sec

______________________________________________________________________________________

Species-Species Rate Tables:

Temperature = 298 K

High Pressure Rate Coefficients:

From\To            W1           W2           W3           W4            R           P1           P2           P3           P4           P5           P6           P7
W1                ***  2.49909e-12  3.03402e-10  0.000268509  5.53469e-15   8.2433e-08          ***          ***          ***          ***          ***          ***
W2        2.50367e-14          ***  5.42174e-13  3.99048e-13  2.17639e-15          ***  1.35419e-10          ***          ***          ***          ***  2.24552e-14
W3        1.05386e-13  1.87979e-14          ***  9.10411e-15          ***          ***          ***  7.02545e-10          ***          ***  9.25217e-15  2.80433e-14
W4        0.000591643   8.7767e-11  5.77528e-11          ***          ***          ***          ***          ***  5.74358e-09  1.93488e-10  9.09742e-14          ***
R          1.3096e-14  5.14028e-13          ***          ***          ***          ***          ***          ***          ***          ***          ***          ***
P1        4.91701e-20          ***          ***          ***          ***          ***          ***          ***          ***          ***          ***          ***
P2                ***  2.95721e-21          ***          ***          ***          ***          ***          ***          ***          ***          ***          ***
P3                ***          ***      1.2e-19          ***          ***          ***          ***          ***          ***          ***          ***          ***
P4                ***          ***          ***  3.09713e-21          ***          ***          ***          ***          ***          ***          ***          ***
P5                ***          ***          ***  7.99946e-22          ***          ***          ***          ***          ***          ***          ***          ***
P6                ***          ***  2.04298e-12  3.16668e-15          ***          ***          ***          ***          ***          ***          ***          ***
P7                ***  1.82779e-14  6.58363e-13          ***          ***          ***          ***          ***          ***          ***          ***          ***

Temperature = 298 K    Pressure = 0.01 atm

From\To            W1           W2           W3           W4            R           P1           P2           P3           P4           P5           P6           P7
W1         0.00026892  2.49114e-12  3.04381e-10   0.00026884  2.76581e-15  8.01393e-08   3.3362e-16  1.67228e-14  5.77453e-11  3.31002e-12  2.76809e-15  1.44961e-17
W2         2.4957e-14  1.35564e-10   5.3803e-13  4.00848e-13  2.09025e-15  6.18343e-17  1.34575e-10  2.65346e-16  8.55051e-18  8.94677e-19  2.15999e-19  2.21355e-14
W3        1.05726e-13  1.86542e-14  6.94897e-10  9.06139e-15  4.75552e-22  9.20275e-18  8.96393e-19  6.94728e-10  1.83208e-18  1.90045e-19  8.45894e-15  2.65488e-14
W4        0.000592372   8.8163e-11  5.74819e-11   0.00059238  7.67583e-16  1.93945e-09  9.35837e-16  5.77046e-14  5.54057e-09  1.80719e-10  7.48929e-14  7.03016e-17
R         6.54436e-15  4.93682e-13  3.23949e-18  8.24268e-16  5.26642e-13   5.5854e-15  1.98246e-14  3.43681e-18  9.37786e-17  1.46613e-17  7.34384e-20  6.62936e-17
P1         4.7802e-20  3.68159e-27  1.58034e-26  5.25022e-22  1.40802e-27  4.83304e-20  1.51478e-28  2.17581e-27  3.01357e-24  3.23018e-25  6.95749e-28  5.72875e-30
P2        7.29876e-29  2.93879e-21  5.64585e-28  9.29172e-29  1.83297e-27  5.55579e-29   2.9388e-21  1.83113e-28  1.02104e-29  1.68923e-30  5.02778e-31  6.62395e-27
P3        9.92165e-28  1.57142e-27  1.18665e-19  1.55376e-27  8.61759e-32  2.16419e-28  4.96588e-29  1.18666e-19  1.04573e-28  1.57318e-29   1.2643e-25   2.3362e-25
P4        6.86113e-23  1.01409e-27  6.26698e-27  2.98766e-21   4.7091e-29  6.00287e-24  5.54531e-29  2.09423e-27  3.06394e-21  1.65253e-24  3.34161e-27  6.57877e-30
P5        3.01536e-23  8.13543e-28  4.98424e-27  7.47156e-22  5.64466e-29  4.93327e-24  7.03397e-29  2.41554e-27  1.26701e-23  7.94925e-22  3.69658e-27  8.45193e-30
P6        2.12309e-16  1.65365e-18  1.86783e-12  2.60691e-15  2.38049e-21  8.94621e-17  1.76265e-19  1.63442e-13  2.15706e-16  3.11227e-17  2.03471e-12  2.78561e-16
P7         1.1821e-19  1.80176e-14   6.2328e-13  2.60176e-19  2.28471e-19  7.83182e-20  2.46901e-16  3.21098e-14  4.51511e-20  7.56571e-21  2.96167e-17  6.73684e-13

Temperature = 298 K    Pressure = 0.1 atm

From\To            W1           W2           W3           W4            R           P1           P2           P3           P4           P5           P6           P7
W1        0.000268933  2.49283e-12  3.04422e-10  0.000268851  4.92848e-15    8.193e-08  5.47564e-17  2.04663e-15  6.73261e-12  4.29668e-13  4.85899e-16  2.41147e-18
W2        2.49739e-14  1.35741e-10  5.38295e-13  4.00901e-13  2.16514e-15  9.02534e-18  1.34752e-10  3.18762e-17  1.03207e-18  1.18839e-19   3.4572e-20  2.24071e-14
W3        1.05741e-13  1.86634e-14  6.96852e-10  9.07194e-15  1.04828e-22  1.20897e-18   1.2003e-19  6.96681e-10  2.82163e-19  3.42643e-20   9.1098e-15   2.7759e-14
W4        0.000592397  8.81748e-11  5.75487e-11  0.000592404  1.81832e-16  2.14543e-10  1.11504e-16  7.61863e-15  5.69332e-09  1.91236e-10  8.84232e-14  1.22861e-17
R         1.16616e-14   5.1137e-13  7.14096e-19   1.9526e-16  5.26668e-13  1.19944e-15  2.22759e-15  1.16354e-19  4.01945e-18   7.1915e-19  4.46292e-21  7.88373e-18
P1        4.88701e-20  5.37365e-28  2.07612e-27  5.80783e-23  3.02367e-28  4.89283e-20   4.6879e-30  5.28106e-29    5.613e-26  7.08225e-27    2.186e-29  1.96126e-31
P2        1.19793e-29  2.94265e-21     7.56e-29   1.1071e-29  2.05963e-28  1.71939e-30  2.94265e-21  3.85629e-30  2.11161e-31  3.96314e-32  1.45654e-32   7.0926e-28
P3        1.21426e-28  1.88776e-28  1.18999e-19   2.0514e-28  2.91751e-33  5.25286e-30   1.0458e-30  1.18999e-19  2.85314e-30   5.0351e-31  1.55737e-26   2.7385e-26
P4         7.9995e-24  1.22403e-28   9.6519e-28  3.07003e-21  2.01837e-30  1.11808e-25  1.14682e-30  5.71383e-29  3.07834e-21  2.02356e-25  4.72491e-28  2.35479e-31
P5         3.9142e-24  1.08062e-28  8.98639e-28  7.90636e-22  2.76875e-30  1.08163e-25  1.65026e-30  7.73112e-29  1.55148e-24  7.96211e-22  5.55666e-28  3.50916e-31
P6        3.72677e-17  2.64677e-19  2.01154e-12  3.07788e-15  1.44664e-22  2.81084e-18  5.10637e-21  2.01328e-14  3.05001e-17  4.67834e-18  2.03487e-12  3.87674e-17
P7        1.96646e-20  1.82387e-14  6.51691e-13  4.54691e-20  2.71701e-20  2.68126e-21   2.6437e-17  3.76393e-15  1.61613e-21  3.14121e-22  4.12176e-18  6.73724e-13

Temperature = 298 K    Pressure = 1 atm

From\To            W1           W2           W3           W4            R           P1           P2           P3           P4           P5           P6           P7
W1        0.000268935  2.49331e-12  3.04427e-10  0.000268852  5.44892e-15  8.21401e-08  6.23936e-18  2.13457e-16  6.89076e-13  4.48721e-14  5.42473e-17  2.73523e-19
W2        2.49787e-14   1.3576e-10  5.38327e-13  4.00907e-13  2.17366e-15   9.8812e-19  1.34771e-10  3.28714e-18  1.06068e-19   1.2427e-20  3.78852e-21  2.24363e-14
W3        1.05742e-13  1.86645e-14   6.9706e-10  9.07336e-15  1.24772e-23  1.27845e-19  1.26443e-20  6.96889e-10   3.0697e-20  3.87035e-21  9.19183e-15  2.79033e-14
W4          0.0005924  8.81759e-11  5.75577e-11  0.000592406  2.17958e-17  2.17647e-11  1.14084e-17  8.01567e-16  5.71032e-09  1.92488e-10  9.03464e-14  1.37635e-18
R          1.2893e-14  5.13383e-13  8.49954e-20  2.34054e-17  5.26671e-13  1.44397e-16  2.26277e-16   1.6501e-21  6.24158e-20  1.19182e-20  8.29692e-23  8.08337e-19
P1        4.89954e-20  5.88322e-29  2.19541e-28  5.89185e-24   3.6401e-29  4.90013e-20  6.80592e-32  6.84201e-31   6.4897e-28  8.61667e-29    3.008e-31  2.92492e-33
P2        1.36501e-30  2.94305e-21  7.96391e-30  1.13272e-30  2.09215e-29  2.49623e-32  2.94305e-21  4.60222e-32  2.48192e-33  4.84566e-34  1.93497e-34  7.15406e-29
P3        1.26644e-29   1.9467e-29  1.19034e-19  2.15831e-29  4.13753e-35  6.80548e-32  1.24809e-32  1.19034e-19  3.71627e-32  6.94307e-33  1.60911e-27  2.80421e-27
P4         8.1874e-25  1.25797e-29  1.05005e-28   3.0792e-21  3.13421e-32  1.29272e-27  1.34794e-32  7.44236e-31  3.08004e-21  2.08958e-26  5.02781e-29  3.39481e-33
P5        4.08776e-25  1.13001e-29  1.01507e-28  7.95813e-22  4.58857e-32  1.31598e-27  2.01774e-32  1.06607e-30   1.6021e-25  7.96383e-22  6.00567e-29  5.37724e-33
P6        4.16069e-18  2.90043e-20  2.02966e-12  3.14482e-15  2.68943e-24   3.8678e-20  6.78366e-23  2.08016e-15  3.24554e-18  5.05638e-19  2.03489e-12  4.11025e-18
P7        2.23047e-21  1.82625e-14  6.55079e-13  5.09366e-21  2.78581e-21  3.99869e-23   2.6666e-18  3.85424e-16  2.32991e-23  4.81342e-24  4.37003e-19   6.7373e-13

Temperature = 298 K    Pressure = 10 atm

From\To            W1           W2           W3           W4            R           P1           P2           P3           P4           P5           P6           P7
W1        0.000268935  2.49336e-12  3.04427e-10  0.000268852  5.51259e-15  8.21617e-08  6.35367e-19  2.14593e-17  6.90848e-14  4.50958e-15  5.49898e-18  2.78364e-20
W2        2.49793e-14  1.35761e-10   5.3833e-13  4.00907e-13  2.17453e-15  1.00013e-19  1.34773e-10   3.2986e-19  1.06369e-20  1.24861e-21  3.83061e-22  2.24393e-14
W3        1.05742e-13  1.86646e-14  6.97081e-10  9.07351e-15  1.27642e-24   1.2874e-20  1.27207e-21   6.9691e-10  3.10114e-21   3.9296e-22  9.20033e-15  2.79181e-14
W4          0.0005924  8.81761e-11  5.75587e-11  0.000592406  2.23086e-18  2.17986e-12  1.14333e-18  8.06362e-17  5.71204e-09  1.92616e-10  9.05507e-14  1.39586e-19
R         1.30437e-14  5.13588e-13  8.69505e-21   2.3956e-18  5.26671e-13  1.48089e-17  2.26651e-17  1.74235e-23  6.70735e-22  1.29877e-22  9.28435e-25  8.10511e-20
P1        4.90083e-20  5.95475e-30  2.21087e-29  5.90103e-25  3.73318e-30  4.90089e-20  7.25187e-34  7.12635e-33  6.61873e-30  8.85954e-31  3.15916e-33  3.13307e-35
P2        1.39002e-31  2.94309e-21  8.01207e-31  1.13518e-31  2.09561e-30  2.65979e-34  2.94309e-21  4.71277e-34  2.53191e-35  4.97193e-36   2.0162e-36  7.16048e-30
P3        1.27318e-30  1.95348e-30  1.19038e-19  2.17122e-30  4.36884e-37   7.0883e-34  1.27807e-34  1.19038e-19  3.86107e-34  7.28526e-35  1.61494e-28  2.81147e-28
P4        8.20846e-26  1.26153e-30   1.0608e-29  3.08013e-21  3.36811e-34  1.31842e-29  1.37508e-34  7.73235e-33  3.08021e-21  2.09709e-27  5.06453e-30  3.59141e-35
P5        4.10814e-26  1.13538e-30   1.0306e-29  7.96344e-22   5.0003e-34  1.35307e-29  2.07032e-34  1.11861e-32  1.60786e-26  7.96401e-22  6.06204e-30  5.75517e-35
P6        4.21764e-19  2.93265e-21  2.03154e-12  3.15194e-15   3.0095e-26  4.06217e-22  7.06844e-25  2.08771e-16  3.26924e-19  5.10383e-20   2.0349e-12  4.13817e-19
P7        2.26995e-22  1.82649e-14  6.55426e-13  5.16587e-22   2.7933e-22  4.28325e-25    2.669e-19  3.86422e-17  2.46484e-25  5.15172e-26  4.39971e-20   6.7373e-13

Temperature = 298 K    Pressure = 100 atm

From\To            W1           W2           W3           W4            R           P1           P2           P3           P4           P5           P6           P7
W1        0.000268935  2.49337e-12  3.04427e-10  0.000268852  5.51913e-15  8.21638e-08  6.36591e-20  2.14712e-18  6.91028e-15  4.51187e-16  5.50672e-19  2.78884e-21
W2        2.49794e-14  1.35762e-10   5.3833e-13  4.00907e-13  2.17461e-15   1.0014e-20  1.34773e-10  3.29976e-20  1.06398e-21   1.2492e-22  3.83497e-23  2.24396e-14
W3        1.05742e-13  1.86646e-14  6.97083e-10  9.07352e-15  1.27946e-25  1.28833e-21  1.27286e-22  6.96912e-10  3.10439e-22  3.93578e-23  9.20119e-15  2.79196e-14
W4          0.0005924  8.81761e-11  5.75588e-11  0.000592406  2.23628e-19  2.18021e-13  1.14357e-19  8.06854e-18  5.71221e-09  1.92629e-10  9.05713e-14  1.39789e-20
R         1.30592e-14  5.13608e-13  8.71577e-22  2.40142e-19  5.26671e-13  1.48484e-18  2.26689e-18  1.75278e-25  6.76138e-24  1.31143e-24  9.40558e-27  8.10731e-21
P1        4.90096e-20  5.96184e-31  2.21255e-30  5.90196e-26  3.74315e-31  4.90096e-20  7.30386e-36  7.15833e-35  6.63251e-32   8.8859e-33  3.17614e-35  3.15755e-37
P2         1.3927e-32   2.9431e-21  8.01663e-32  1.13543e-32  2.09596e-31  2.67886e-36   2.9431e-21  4.72454e-36  2.53704e-37  4.98501e-38  2.02508e-38  7.16113e-31
P3        1.27389e-31  1.95412e-31  1.19038e-19  2.17254e-31  4.39498e-39  7.12011e-36  1.28126e-36  1.19038e-19  3.87691e-36  7.32324e-37  1.61554e-29  2.81221e-29
P4         8.2106e-27  1.26188e-31  1.06192e-30  3.08022e-21  3.39523e-36  1.32116e-31  1.37787e-36  7.76407e-35  3.08023e-21  2.09786e-28   5.0683e-31  3.61349e-37
P5        4.11023e-27  1.13591e-31  1.03222e-30  7.96397e-22  5.04904e-36   1.3571e-31  2.07576e-36  1.12444e-34  1.60845e-27  7.96403e-22  6.06786e-31  5.79828e-37
P6        4.22357e-20  2.93598e-22  2.03172e-12  3.15265e-15  3.04879e-28    4.084e-24  7.09958e-27  2.08847e-17  3.27167e-20  5.10873e-21   2.0349e-12  4.14103e-20
P7        2.27419e-23  1.82652e-14  6.55461e-13  5.17339e-23  2.79406e-23  4.31671e-27  2.66924e-20  3.86523e-18  2.47999e-27   5.1903e-28  4.40275e-21   6.7373e-13

Temperature = 298 K    Pressure = 1000 atm

From\To            W1           W2           W3           W4            R           P1           P2           P3           P4           P5           P6           P7
W1        0.000268935  2.49337e-12  3.04427e-10  0.000268852  5.51979e-15   8.2164e-08  6.36714e-21  2.14723e-19  6.91046e-16   4.5121e-17   5.5075e-20  2.78936e-22
W2        2.49794e-14  1.35762e-10   5.3833e-13  4.00907e-13  2.17462e-15  1.00153e-21  1.34773e-10  3.29988e-21  1.06401e-22  1.24926e-23   3.8354e-24  2.24396e-14
W3        1.05742e-13  1.86646e-14  6.97083e-10  9.07352e-15  1.27977e-26  1.28843e-22  1.27294e-23  6.96912e-10  3.10472e-23   3.9364e-24  9.20127e-15  2.79198e-14
W4          0.0005924  8.81761e-11  5.75588e-11  0.000592406  2.23682e-20  2.18024e-14  1.14359e-20  8.06903e-19  5.71223e-09   1.9263e-10  9.05734e-14   1.3981e-21
R         1.30607e-14   5.1361e-13  8.71785e-23  2.40201e-20  5.26671e-13  1.48524e-19  2.26693e-19  1.75384e-27  6.76688e-26  1.31272e-26  9.41802e-29  8.10753e-22
P1        4.90097e-20   5.9615e-32  2.22508e-31  5.90206e-27  3.74415e-32  4.90097e-20  7.30916e-38  7.16158e-37   6.6339e-34  8.88856e-35  3.17786e-37  3.16004e-39
P2        1.39296e-33   2.9431e-21  8.01475e-33  1.13545e-33    2.096e-32   2.6808e-38   2.9431e-21  4.72572e-38  2.53755e-39  4.98632e-40  2.02598e-40  7.16119e-32
P3        1.27406e-32  1.95386e-32  1.19038e-19  2.17267e-32  4.39764e-41  7.12333e-38  1.28158e-38  1.19038e-19  3.87851e-38  7.32709e-39   1.6156e-30  2.81228e-30
P4        8.21081e-28  1.26192e-32  1.06203e-31  3.08023e-21  3.39799e-38  1.32144e-33  1.37815e-38  7.76728e-37  3.08023e-21  2.09793e-29  5.06868e-32  3.61572e-39
P5        4.11043e-28  1.13597e-32  1.03239e-31  7.96403e-22  5.05402e-38   1.3575e-33  2.07631e-38  1.12503e-36   1.6085e-28  7.96403e-22  6.06844e-32  5.80265e-39
P6        4.22417e-21  2.93631e-23  2.03174e-12  3.15272e-15  3.05283e-30  4.08622e-26  7.10272e-29  2.08855e-18  3.27192e-21  5.10922e-22   2.0349e-12  4.14131e-21
P7        2.27462e-24  1.82652e-14  6.55465e-13  5.17415e-24  2.79413e-24  4.32012e-29  2.66926e-21  3.86534e-19  2.48153e-29  5.19422e-30  4.40306e-22   6.7373e-13

Temperature = 300 K

High Pressure Rate Coefficients:

From\To            W1           W2           W3           W4            R           P1           P2           P3           P4           P5           P6           P7
W1                ***  3.08865e-12  3.52636e-10   0.00030688  8.36262e-15  1.13267e-07          ***          ***          ***          ***          ***          ***
W2        3.17085e-14          ***  6.68027e-13  4.80937e-13  3.31537e-15          ***  1.92251e-10          ***          ***          ***          ***  3.33498e-14
W3        1.27792e-13   2.3581e-14          ***  1.16627e-14          ***          ***          ***  9.86179e-10          ***          ***  1.39579e-14  4.17657e-14
W4        0.000671069  1.02442e-10  7.03754e-11          ***          ***          ***          ***          ***  8.00337e-09  2.75598e-10  1.34236e-13          ***
R         1.36416e-14  5.26801e-13          ***          ***          ***          ***          ***          ***          ***          ***          ***          ***
P1        5.35081e-20          ***          ***          ***          ***          ***          ***          ***          ***          ***          ***          ***
P2                ***  3.28899e-21          ***          ***          ***          ***          ***          ***          ***          ***          ***          ***
P3                ***          ***  1.31629e-19          ***          ***          ***          ***          ***          ***          ***          ***          ***
P4                ***          ***          ***   3.4449e-21          ***          ***          ***          ***          ***          ***          ***          ***
P5                ***          ***          ***  8.94614e-22          ***          ***          ***          ***          ***          ***          ***          ***
P6                ***          ***  2.08131e-12  3.31713e-15          ***          ***          ***          ***          ***          ***          ***          ***
P7                ***    1.897e-14  6.73018e-13          ***          ***          ***          ***          ***          ***          ***          ***          ***

Temperature = 300 K    Pressure = 0.01 atm

From\To            W1           W2           W3           W4            R           P1           P2           P3           P4           P5           P6           P7
W1        0.000307367  3.07767e-12  3.53761e-10  0.000307257  4.12501e-15  1.09996e-07  4.94909e-16   2.4113e-14  8.28773e-11   4.8282e-12  4.14111e-15  2.16096e-17
W2        3.15958e-14  1.92248e-10  6.62823e-13  4.83088e-13  3.17945e-15  9.36701e-17  1.91034e-10  3.98341e-16  1.30577e-17  1.38574e-18  3.36595e-19  3.28548e-14
W3        1.28199e-13  2.33973e-14  9.75242e-10  1.16042e-14  7.62863e-22  1.39478e-17  1.38693e-18  9.75026e-10  2.84438e-18  2.98342e-19  1.27255e-14  3.94672e-14
W4        0.000671892    1.029e-10  7.00229e-11  0.000671903  1.15049e-15  2.71771e-09  1.37521e-15  8.38319e-14  7.71272e-09  2.56912e-10  1.09966e-13  1.04901e-16
R         6.72896e-15  5.05204e-13  3.43395e-18  8.58237e-16  5.39952e-13  5.90307e-15  2.10626e-14  3.76589e-18  1.00693e-16  1.58298e-17  8.04656e-20  7.14472e-17
P1        5.19629e-20  4.31033e-27  1.81822e-26  5.87114e-22  1.70952e-27   5.2554e-20  1.86523e-28  2.62399e-27  3.57763e-24    3.871e-25  8.48036e-28  7.03051e-30
P2        8.69215e-29  3.26817e-21  6.72174e-28  1.10452e-28  2.26773e-27  6.93453e-29  3.26818e-21  2.28092e-28  1.28486e-29  2.14159e-30  6.38818e-31  8.05417e-27
P3        1.16633e-27  1.87679e-27   1.3014e-19   1.8543e-27  1.11664e-31  2.68667e-28  6.28171e-29   1.3014e-19  1.31846e-28  1.99792e-29  1.53808e-25  2.81641e-25
P4        7.80076e-23  1.19718e-27  7.38776e-27  3.31979e-21  5.81001e-29  7.12819e-24  6.88581e-29  2.56565e-27  3.40691e-21  1.96873e-24  4.06538e-27  8.16877e-30
P5        3.42723e-23  9.58147e-28  5.84382e-27  8.33957e-22  6.88826e-29  5.81652e-24  8.65549e-29  2.93201e-27  1.48471e-23  8.88907e-22  4.45559e-27  1.03883e-29
P6        2.23773e-16   1.7717e-18  1.89754e-12  2.71737e-15   2.6655e-21  9.70035e-17  1.96547e-19   1.7183e-13  2.33395e-16  3.39187e-17  2.07297e-12  2.98091e-16
P7        1.26191e-19  1.86884e-14   6.3598e-13  2.80134e-19  2.55767e-19  8.69063e-20  2.67794e-16  3.40023e-14  5.06801e-20  8.54615e-21  3.22137e-17  6.88971e-13

Temperature = 300 K    Pressure = 0.1 atm

From\To            W1           W2           W3           W4            R           P1           P2           P3           P4           P5           P6           P7
W1        0.000307384  3.08067e-12  3.53819e-10  0.000307272  7.42315e-15  1.12561e-07  8.26858e-17  2.98201e-15  9.71863e-12  6.31902e-13  7.36256e-16  3.65405e-18
W2        3.16266e-14  1.92516e-10  6.63221e-13  4.83164e-13  3.29766e-15  1.38796e-17  1.91301e-10  4.82965e-17  1.59097e-18   1.8628e-19  5.46685e-20  3.32761e-14
W3         1.2822e-13  2.34113e-14   9.7816e-10  1.16209e-14  1.71371e-22  1.85474e-18  1.87961e-19  9.77942e-10  4.44873e-19  5.47577e-20  1.37378e-14  4.13329e-14
W4        0.000671924  1.02917e-10  7.01234e-11  0.000671933  2.76848e-16  3.01966e-10  1.65415e-16  1.12109e-14  7.93236e-09  2.72322e-10  1.30369e-13   1.8655e-17
R         1.21091e-14  5.23987e-13  7.71408e-19  2.06522e-16  5.39979e-13  1.28441e-15  2.37744e-15  1.30645e-19  4.42026e-18  7.96037e-19  5.01425e-21  8.54921e-18
P1        5.31747e-20  6.38685e-28  2.41783e-27  6.52346e-23  3.71964e-28    5.324e-20  5.91324e-30  6.52306e-29  6.78054e-26    8.654e-27   2.7247e-29  2.47152e-31
P2        1.45222e-29  3.27274e-21   9.1095e-29  1.32855e-29   2.5597e-28  2.19841e-30  3.27275e-21  4.90401e-30  2.71656e-31  5.14428e-32  1.89545e-32  8.65062e-28
P3        1.44238e-28   2.2755e-28  1.30529e-19  2.47978e-28  3.87384e-33  6.67888e-30  1.35058e-30  1.30529e-19  3.68778e-30  6.56409e-31   1.9078e-26   3.3206e-26
P4        9.14759e-24  1.45867e-28  1.15548e-27  3.41433e-21  2.55051e-30  1.35098e-25  1.45586e-30  7.17624e-29  3.42386e-21  2.42712e-25  5.80246e-28  3.00365e-31
P5        4.48547e-24    1.288e-28  1.07258e-27  8.83979e-22  3.46392e-30  1.30034e-25  2.07912e-30  9.63302e-29  1.83041e-24  8.90426e-22  6.76853e-28  4.43493e-31
P6         3.9785e-17  2.87753e-19  2.04849e-12  3.22156e-15  1.66102e-22  3.11668e-18  5.83178e-21  2.13135e-14  3.33121e-17  5.15262e-18  2.07315e-12  4.18827e-17
P7        2.13382e-20  1.89281e-14  6.66044e-13  4.98171e-20  3.06045e-20  3.05512e-21  2.87626e-17  4.00893e-15   1.8635e-21  3.64847e-22  4.52612e-18  6.89014e-13

Temperature = 300 K    Pressure = 1 atm

From\To            W1           W2           W3           W4            R           P1           P2           P3           P4           P5           P6           P7
W1        0.000307386  3.08145e-12  3.53826e-10  0.000307273   8.2296e-15  1.12864e-07  9.48442e-18  3.11926e-16  9.95862e-13  6.61212e-14  8.25251e-17  4.16991e-19
W2        3.16346e-14  1.92544e-10   6.6327e-13  4.83172e-13  3.31118e-15  1.52716e-18  1.91329e-10  4.99032e-18  1.63814e-19  1.95319e-20  6.01559e-21  3.33217e-14
W3        1.28223e-13   2.3413e-14  9.78471e-10  1.16232e-14  2.05306e-23  1.96806e-19  1.98574e-20  9.78253e-10  4.86051e-20  6.21912e-21  1.38664e-14  4.15568e-14
W4        0.000671928  1.02918e-10   7.0137e-11  0.000671936  3.33717e-17  3.06584e-11  1.69533e-17  1.18321e-15  7.95691e-09  2.74168e-10  1.33297e-13  2.10081e-18
R         1.34246e-14  5.26135e-13  9.24165e-20  2.48944e-17  5.39983e-13  1.55509e-16  2.41682e-16  1.87468e-21  6.95448e-20   1.3385e-20  9.47417e-23  8.77592e-19
P1        5.33178e-20  7.02738e-29  2.56556e-28  6.62321e-24  4.50351e-29  5.33244e-20  8.69594e-32   8.5438e-31  7.88948e-28  1.06119e-28  3.78981e-31  3.73845e-33
P2        1.66576e-30  3.27322e-21  9.62384e-30  1.36163e-30   2.6021e-29  3.23296e-32  3.27322e-21  5.89703e-32  3.21835e-33   6.3478e-34  2.54453e-34  8.72963e-29
P3        1.50876e-29   2.3512e-29  1.30571e-19  2.61718e-29   5.5587e-35  8.74788e-32  1.62406e-32  1.30571e-19  4.85441e-32  9.16073e-33  1.97412e-27  3.40417e-27
P4        9.37347e-25  1.50191e-29  1.26243e-28   3.4249e-21  4.01276e-32  1.57193e-27  1.72478e-32  9.44643e-31  3.42586e-21  2.51003e-26  6.18997e-29  4.38718e-33
P5        4.69352e-25   1.3505e-29  1.21818e-28  8.89971e-22  5.82442e-32  1.59454e-27  2.56554e-32  1.34437e-30  1.89293e-25  8.90632e-22  7.33804e-29  6.89472e-33
P6        4.45941e-18  3.16637e-20  2.06766e-12  3.29392e-15  3.13841e-24  4.33501e-20  7.82884e-23  2.20543e-15  3.55368e-18  5.58616e-19  2.07318e-12  4.45149e-18
P7        2.43506e-21   1.8954e-14  6.69652e-13   5.6101e-21  3.14161e-21  4.62121e-23  2.90253e-18  4.10984e-16  2.72186e-23  5.67206e-24  4.81058e-19   6.8902e-13

Temperature = 300 K    Pressure = 10 atm

From\To            W1           W2           W3           W4            R           P1           P2           P3           P4           P5           P6           P7
W1        0.000307386  3.08154e-12  3.53827e-10  0.000307273  8.32889e-15  1.12895e-07  9.66887e-19  3.13719e-17  9.98567e-14  6.64678e-15  8.37044e-18  4.24815e-20
W2        3.16356e-14  1.92547e-10  6.63275e-13  4.83173e-13  3.31256e-15  1.54692e-19  1.91332e-10  5.00894e-19  1.64312e-20  1.96309e-21  6.08594e-22  3.33263e-14
W3        1.28223e-13  2.34132e-14  9.78503e-10  1.16234e-14  2.10248e-24  1.98282e-20  1.99848e-21  9.78284e-10   4.9132e-21  6.31942e-22  1.38798e-14  4.15798e-14
W4        0.000671928  1.02918e-10  7.01385e-11  0.000671937  3.41878e-18   3.0709e-12  1.69932e-18  1.19077e-16   7.9594e-09  2.74358e-10  1.33609e-13  2.13223e-19
R         1.35866e-14  5.26354e-13  9.46411e-21  2.55032e-18  5.39983e-13  1.59646e-17  2.42103e-17  1.98435e-23  7.49609e-22  1.46377e-22   1.0648e-24  8.80072e-20
P1        5.33325e-20  7.11835e-30  2.58486e-29  6.63416e-25  4.62331e-30  5.33332e-20  9.29355e-34  8.91882e-33  8.05495e-30  1.09266e-30  3.98918e-33  4.01794e-35
P2        1.69816e-31  3.27327e-21  9.68558e-31  1.36483e-31  2.60663e-30  3.45514e-34  3.27327e-21  6.04622e-34  3.28718e-35  6.52297e-36  2.65656e-36  8.73791e-30
P3        1.51743e-30  2.35997e-30  1.30575e-19  2.63391e-30   5.8839e-37  9.13186e-34  1.66515e-34  1.30575e-19  5.05351e-34  9.63506e-35  1.98164e-28  3.41345e-28
P4        9.39893e-26  1.50648e-30  1.27612e-29  3.42597e-21  4.32527e-34  1.60489e-29  1.76166e-34  9.83388e-33  3.42607e-21  2.51951e-27   6.2373e-30  4.65381e-35
P5        4.71812e-26  1.35735e-30  1.23783e-29  8.90587e-22  6.36954e-34  1.64182e-29  2.63634e-34  1.41398e-32  1.90008e-26  8.90653e-22  7.41013e-30   7.4026e-35
P6        4.52313e-19   3.2034e-21  2.06965e-12  3.30162e-15  3.52726e-26  4.56306e-22  8.17352e-25  2.21384e-16  3.58085e-19  5.64104e-20  2.07318e-12  4.48318e-19
P7        2.48074e-22  1.89566e-14  6.70023e-13    5.694e-22  3.15049e-22   4.9667e-25  2.90528e-19  4.12104e-17  2.88728e-25  6.08988e-26  4.84482e-20  6.89021e-13

Temperature = 300 K    Pressure = 100 atm

From\To            W1           W2           W3           W4            R           P1           P2           P3           P4           P5           P6           P7
W1        0.000307386  3.08155e-12  3.53827e-10  0.000307273   8.3391e-15  1.12898e-07  9.68867e-20  3.13906e-18  9.98842e-15  6.65033e-16  8.38275e-19  4.25657e-21
W2        3.16357e-14  1.92547e-10  6.63275e-13  4.83173e-13  3.31269e-15  1.54902e-20  1.91332e-10  5.01083e-20  1.64362e-21  1.96409e-22  6.09323e-23  3.33268e-14
W3        1.28223e-13  2.34132e-14  9.78506e-10  1.16234e-14  2.10774e-25  1.98436e-21  1.99979e-22  9.78287e-10  4.91866e-22  6.32991e-23  1.38811e-14  4.15821e-14
W4        0.000671928  1.02918e-10  7.01386e-11  0.000671937  3.42742e-19  3.07142e-13  1.69971e-19  1.19155e-17  7.95965e-09  2.74377e-10   1.3364e-13  2.13551e-20
R         1.36032e-14  5.26376e-13  9.48776e-22  2.55677e-19  5.39983e-13   1.6009e-18  2.42145e-18  1.99681e-25  7.55927e-24   1.4787e-24  1.07932e-26  8.80322e-21
P1         5.3334e-20  7.12835e-31  2.58811e-30  6.63526e-26  4.63617e-31  5.33341e-20  9.36366e-36  8.96123e-35  8.07269e-32  1.09609e-32  4.01168e-35  4.05102e-37
P2        1.70164e-32  3.27327e-21   9.6919e-32  1.36514e-32  2.60709e-31  3.48121e-36  3.27327e-21  6.06215e-36  3.29426e-37  6.54118e-38  2.66886e-38  8.73874e-31
P3        1.51835e-31  2.36086e-31  1.30575e-19  2.63563e-31  5.92084e-39  9.17528e-36  1.66953e-36  1.30575e-19  5.07538e-36  9.68796e-37   1.9824e-29  3.41439e-29
P4        9.40152e-27  1.50693e-31  1.27754e-30  3.42608e-21  4.36173e-36  1.60843e-31  1.76546e-36  9.87644e-35  3.42609e-21  2.52048e-28  6.24217e-31  4.68391e-37
P5        4.72064e-27  1.35803e-31  1.23988e-30  8.90649e-22  6.43451e-36  1.64697e-31   2.6437e-36  1.42174e-34  1.90081e-27  8.90655e-22  7.41759e-31  7.46085e-37
P6        4.52978e-20  3.20723e-22  2.06985e-12   3.3024e-15  3.57536e-28   4.5888e-24  8.21136e-27  2.21469e-17  3.58364e-20  5.64672e-21  2.07318e-12  4.48643e-20
P7        2.48566e-23  1.89569e-14   6.7006e-13  5.70276e-23  3.15138e-23  5.00759e-27  2.90556e-20  4.12217e-18  2.90596e-27  6.13781e-28  4.84834e-21  6.89021e-13

Temperature = 300 K    Pressure = 1000 atm

From\To            W1           W2           W3           W4            R           P1           P2           P3           P4           P5           P6           P7
W1        0.000307386  3.08155e-12  3.53827e-10  0.000307273  8.34013e-15  1.12898e-07  9.69067e-21  3.13924e-19  9.98869e-16  6.65068e-17  8.38398e-20  4.25742e-22
W2        3.16357e-14  1.92547e-10  6.63276e-13  4.83173e-13  3.31271e-15  1.54923e-21  1.91332e-10  5.01102e-21  1.64367e-22  1.96419e-23  6.09396e-24  3.33268e-14
W3        1.28223e-13  2.34132e-14  9.78506e-10  1.16234e-14  2.10827e-26  1.98451e-22  1.99992e-23  9.78287e-10  4.91921e-23  6.33096e-24  1.38812e-14  4.15824e-14
W4        0.000671928  1.02918e-10  7.01386e-11  0.000671937  3.42829e-20  3.07147e-14  1.69975e-20  1.19163e-18  7.95968e-09  2.74378e-10  1.33643e-13  2.13584e-21
R         1.36049e-14  5.26378e-13  9.49009e-23  2.55742e-20  5.39983e-13  1.60135e-19   2.4215e-19  1.99807e-27  7.56571e-26  1.48023e-26  1.08081e-28  8.80347e-22
P1        5.33341e-20  7.12611e-32  2.59483e-31  6.63537e-27  4.63746e-32  5.33341e-20  9.37081e-38  8.96553e-37  8.07447e-34  1.09643e-34  4.01397e-37   4.0544e-39
P2        1.70197e-33  3.27327e-21  9.68886e-33  1.36518e-33  2.60713e-32  3.48386e-38  3.27327e-21  6.06376e-38  3.29497e-39  6.54301e-40   2.6701e-40  8.73882e-32
P3         1.5185e-32  2.36044e-32  1.30575e-19   2.6358e-32  5.92459e-41  9.17969e-38  1.66997e-38  1.30575e-19  5.07759e-38  9.69332e-39  1.98248e-30  3.41449e-30
P4        9.40178e-28  1.50698e-32  1.27768e-31  3.42609e-21  4.36545e-38  1.60878e-33  1.76584e-38  9.88074e-37  3.42609e-21  2.52057e-29  6.24265e-32  4.68696e-39
P5        4.72089e-28   1.3581e-32  1.24009e-31  8.90655e-22  6.44114e-38  1.64749e-33  2.64444e-38  1.42253e-36  1.90088e-28  8.90656e-22  7.41834e-32  7.46677e-39
P6        4.53045e-21  3.20761e-23  2.06987e-12  3.30247e-15   3.5803e-30  4.59142e-26  8.21518e-29  2.21478e-18  3.58392e-21  5.64729e-22  2.07318e-12  4.48676e-21
P7        2.48616e-24  1.89569e-14  6.70064e-13  5.70364e-24  3.15147e-24  5.01177e-29  2.90558e-21  4.12228e-19  2.90785e-29  6.14268e-30  4.84869e-22  6.89021e-13

Temperature = 400 K

High Pressure Rate Coefficients:

From\To            W1           W2           W3           W4            R           P1           P2           P3           P4           P5           P6           P7
W1                ***  9.55406e-08  7.51333e-07     0.162419  4.34802e-08    0.0164321          ***          ***          ***          ***          ***          ***
W2        2.49136e-09          ***   1.8649e-08  4.03494e-09   2.3539e-08          ***  9.73975e-05          ***          ***          ***          ***  9.06234e-08
W3        1.38964e-09  1.32275e-09          ***  1.31521e-09          ***          ***          ***  0.000335556          ***          ***  6.98445e-08  1.26704e-07
W4           0.269742  2.56981e-07  1.18096e-06          ***          ***          ***          ***          ***   0.00198621  0.000157536  2.93959e-07          ***
R         6.75701e-14  1.40282e-12          ***          ***          ***          ***          ***          ***          ***          ***          ***          ***
P1        1.42807e-18          ***          ***          ***          ***          ***          ***          ***          ***          ***          ***          ***
P2                ***  1.87268e-19          ***          ***          ***          ***          ***          ***          ***          ***          ***          ***
P3                ***          ***   4.4279e-18          ***          ***          ***          ***          ***          ***          ***          ***          ***
P4                ***          ***          ***  2.05057e-19          ***          ***          ***          ***          ***          ***          ***          ***
P5                ***          ***          ***   6.3362e-20          ***          ***          ***          ***          ***          ***          ***          ***
P6                ***          ***  4.41137e-12  2.06769e-14          ***          ***          ***          ***          ***          ***          ***          ***
P7                ***  8.20253e-14  1.61687e-12          ***          ***          ***          ***          ***          ***          ***          ***          ***

Temperature = 400 K    Pressure = 0.01 atm

From\To            W1           W2           W3           W4            R           P1           P2           P3           P4           P5           P6           P7
W1           0.175171   6.4862e-08  6.73986e-07     0.161146  9.59539e-09     0.013958  1.36025e-09  2.71475e-08  5.93079e-05  5.90434e-06  1.18418e-08  6.46003e-11
W2        1.69137e-09  9.49187e-05  1.54835e-08  3.76336e-09  1.93229e-08  6.31768e-10   9.4793e-05  2.19064e-09  1.22255e-10  1.97747e-11  5.61971e-12  8.24359e-08
W3        1.24658e-09  1.09822e-09  0.000319647  9.88891e-10  3.42495e-14  9.34093e-11  2.04183e-11  0.000319495  4.14313e-11  6.10913e-12  4.93061e-08  9.95312e-08
W4           0.267629  2.39685e-07  8.87956e-07     0.270316  3.35627e-09  0.000854066   3.1383e-09  1.16863e-07   0.00171129  0.000121419  1.63513e-07  3.18093e-10
R         1.49117e-14  1.15156e-12  2.87771e-17  3.14054e-15   1.4689e-12  4.77638e-14  2.48262e-13   1.2981e-16  1.37752e-15  2.72786e-16   2.7546e-18  1.45167e-15
P1        1.21306e-18  2.10556e-24  4.38911e-24  4.46919e-20  2.67112e-24  1.26051e-18  5.69482e-25  3.40747e-24  2.38725e-21  3.58111e-22  1.42775e-24  1.78484e-26
P2        6.81999e-26  1.82261e-19  5.53494e-25  9.47427e-26  8.00963e-24  3.28539e-25  1.82286e-19  9.96172e-25  8.00098e-26  1.73752e-26  5.72628e-27  1.55687e-23
P3         6.6257e-25  2.05034e-24  4.21597e-18  1.71738e-24  2.03867e-27  9.56926e-25  4.84923e-25  4.21659e-18  8.11092e-25  1.60333e-25  2.64161e-22  3.50309e-22
P4        1.01688e-20  8.03858e-25  3.84079e-24  1.76674e-19  1.51983e-25  4.70981e-21  2.73615e-25  5.69808e-24  1.93232e-19  1.66029e-21  7.16752e-24  3.02129e-26
P5        3.94393e-21  5.06551e-25  2.20634e-24  4.88356e-20  1.17252e-25  2.75247e-21  2.31487e-25  4.38817e-24  6.46821e-21  6.20133e-20   5.4071e-24  2.54646e-26
P6        1.38333e-15  2.51755e-17  3.11417e-12  1.15014e-14  2.07065e-19  1.91914e-15   1.3342e-17  1.26438e-12  4.88336e-15  9.45613e-16  4.40354e-12  4.32271e-15
P7        1.52472e-18  7.46146e-14  1.27012e-12   4.5206e-18  2.20476e-17  4.84727e-18  7.32899e-15   3.3877e-13  4.15897e-18  8.99767e-19  8.73375e-16  1.69174e-12

Temperature = 400 K    Pressure = 0.1 atm

From\To            W1           W2           W3           W4            R           P1           P2           P3           P4           P5           P6           P7
W1           0.178403  8.52116e-08  7.34092e-07     0.162451  2.95917e-08    0.0159389  6.07439e-10  7.19299e-09  1.09595e-05   1.3592e-06  4.39365e-09  2.81641e-11
W2        2.22201e-09  9.67942e-05   1.7854e-08  4.00424e-09  2.28442e-08  2.25769e-10   9.6657e-05  5.25118e-10  3.08049e-11  6.02944e-12  2.19274e-12  8.94218e-08
W3        1.35775e-09  1.26636e-09  0.000331399  1.23151e-09  2.14042e-14  2.84427e-11  6.13887e-12  0.000331208   1.6448e-11  3.08264e-12   6.5411e-08  1.21379e-07
W4           0.269796  2.55026e-07  1.10581e-06     0.272022  1.86445e-09  0.000140838  8.04774e-10  3.67256e-08   0.00193371  0.000150423  2.61765e-07  1.53942e-10
R         4.59868e-14  1.36142e-12  1.79843e-17  1.74462e-15  1.46968e-12  1.94642e-14   4.0532e-14   1.4455e-17  1.83564e-16  4.23496e-17  5.11531e-19  2.72579e-16
P1        1.38521e-18  7.52443e-25  1.33646e-24  7.36993e-21   1.0885e-24  1.39272e-18  5.54637e-26  2.81211e-25  1.19137e-22  2.23758e-23  1.36952e-25  2.15631e-27
P2        3.04556e-26  1.85845e-19  1.66411e-25  2.42955e-26  1.30767e-24  3.19975e-26  1.85848e-19  6.40197e-26  5.41442e-27  1.38244e-27  5.50803e-28  2.23527e-24
P3        1.75554e-25  4.91487e-25  4.37053e-18   5.3971e-25  2.27017e-28   7.8973e-26  3.11639e-26  4.37065e-18   7.7106e-26  1.83413e-26  5.29211e-23  6.35267e-23
P4         1.8791e-21   2.0255e-25  1.52477e-24  1.99637e-19  2.02529e-26  2.35045e-22  1.85161e-26  5.41685e-25  2.02083e-19  3.27923e-22  1.79669e-24  3.88612e-27
P5        9.07914e-22  1.54451e-25  1.11331e-24  6.05012e-20  1.82032e-26  1.71982e-22  1.84181e-26  5.01985e-25  1.27753e-21  6.28619e-20  1.49875e-24  3.83703e-27
P6        5.13259e-16  9.82316e-18  4.13135e-12  1.84124e-14  3.84522e-20  1.84087e-16  1.28334e-18  2.53301e-13  1.22412e-15  2.62107e-16  4.40634e-12  1.07961e-15
P7        6.64739e-19  8.09377e-14  1.54891e-12  2.18777e-18  4.13985e-18  5.85612e-19  1.05225e-15  6.14341e-14  5.34947e-19  1.35578e-19  2.18129e-16  1.69257e-12

Temperature = 400 K    Pressure = 1 atm

From\To            W1           W2           W3           W4            R           P1           P2           P3           P4           P5           P6           P7
W1           0.178967  9.36353e-08  7.51088e-07      0.16263  4.08809e-08    0.0163351   1.1988e-10  1.07262e-09  1.31052e-06  1.76765e-07  6.97636e-10  5.47441e-12
W2        2.44167e-09  9.70351e-05  1.84221e-08  4.04746e-09  2.34557e-08  3.85625e-11  9.68962e-05   6.9102e-11   4.1199e-12  8.72527e-13  3.54664e-13  9.04673e-08
W3        1.38919e-09  1.30666e-09  0.000333121  1.29991e-09  4.30309e-15  4.40443e-12  8.80934e-13  0.000332923  2.70405e-12  5.65791e-13  6.89604e-08  1.25657e-07
W4           0.270092  2.57778e-07  1.16723e-06     0.272237  3.48286e-10  1.61668e-05  1.07499e-10  5.47036e-09   0.00197087  0.000156122  2.88496e-07  2.78152e-11
R         6.35306e-14  1.39786e-12  3.61554e-18  3.25902e-16  1.46986e-12  3.54908e-15  4.54924e-15  4.57208e-19  6.68024e-18   1.7411e-18  2.46059e-20  3.20865e-17
P1        1.41964e-18  1.28521e-25  2.06955e-25  8.45997e-22  1.98477e-25  1.42049e-18  1.83266e-27  8.09113e-27  2.38011e-24  5.08529e-25  4.02304e-27  8.08157e-29
P2        6.01053e-27  1.86304e-19  2.38802e-26   3.2453e-27  1.46771e-25  1.05728e-27  1.86305e-19  1.41136e-27  1.23988e-28  3.49614e-29  1.56011e-29  2.41679e-25
P3        2.61786e-26  6.46763e-26  4.39315e-18  8.03908e-26  7.18048e-30  2.27225e-27  6.87031e-28  4.39317e-18  2.19722e-27  5.89976e-28  6.47118e-24  7.48007e-24
P4          2.247e-22  2.70894e-26  2.50672e-25  2.03473e-19  7.37039e-28  4.69572e-24  4.24012e-28  1.54359e-26  2.03743e-19  4.01679e-23  2.44166e-25  1.36521e-28
P5        1.18075e-22  2.23508e-26  2.04338e-25  6.27936e-20  7.48382e-28   3.9086e-24  4.65786e-28  1.61471e-26  1.56488e-22  6.30725e-20  2.15067e-25  1.51528e-28
P6        8.14967e-17  1.58884e-18  4.35553e-12  2.02927e-14  1.84964e-21  5.40765e-18  3.63498e-20  3.09736e-14  1.66355e-16  3.76117e-17  4.40724e-12  1.45693e-16
P7        1.29209e-19  8.18841e-14  1.60351e-12  3.95299e-19  4.87321e-19   2.1948e-20  1.13771e-16  7.23366e-15  1.87929e-20  5.35409e-21  2.94362e-17  1.69277e-12

Temperature = 400 K    Pressure = 10 atm

From\To            W1           W2           W3           W4            R           P1           P2           P3           P4           P5           P6           P7
W1           0.179035  9.51258e-08  7.53659e-07     0.162649  4.30938e-08    0.0163842  1.40901e-11  1.17153e-10   1.3501e-07  1.85249e-08  7.65367e-11  6.45692e-13
W2        2.48054e-09  9.70604e-05  1.84966e-08  4.05225e-09  2.35253e-08  4.34961e-12  9.69213e-05  7.23901e-12  4.32558e-13  9.31408e-14  3.88769e-14  9.05813e-08
W3        1.39394e-09  1.31194e-09   0.00033331  1.30965e-09  4.99326e-16  4.83434e-13  9.38847e-14   0.00033311  2.98129e-13  6.41183e-14  6.94044e-08   1.2617e-07
W4           0.270125  2.58083e-07  1.17597e-06      0.27226  3.96898e-11  1.65246e-06  1.12654e-11   5.8988e-10   0.00197513  0.000156814  2.92169e-07  3.14423e-12
R         6.69696e-14    1.402e-12  4.19543e-19   3.7139e-17  1.46988e-12  4.06812e-16  4.62107e-16  6.26592e-21  9.76643e-20  2.68207e-20  4.07074e-22  3.28458e-18
P1        1.42391e-18  1.44964e-26  2.27156e-26  8.64721e-23  2.27503e-26  1.42399e-18   2.6398e-29  1.09903e-28  2.81737e-26  6.27567e-27  5.43133e-29  1.22365e-30
P2        7.06446e-28  1.86353e-19  2.54501e-27  3.40093e-28  1.49089e-26  1.52292e-29  1.86353e-19  1.69538e-29  1.50784e-30  4.39086e-31  2.03398e-31  2.44125e-26
P3        2.85927e-27  6.77538e-27  4.39563e-18  8.66871e-27  9.84067e-32  3.08643e-29  8.25287e-30  4.39563e-18  2.89413e-29  8.11843e-30  6.68143e-25  7.66914e-25
P4        2.31487e-23  2.84419e-27  2.76373e-26  2.03913e-19  1.07754e-29  5.55838e-26  5.15645e-30  2.03318e-28   2.0394e-19  4.15422e-24  2.58147e-26  1.94499e-30
P5        1.23742e-23  2.38591e-27  2.31566e-26  6.30718e-20  1.15284e-29  4.82353e-26  5.84988e-30  2.22194e-28  1.61841e-23  6.31005e-20  2.30418e-26  2.26153e-30
P6         8.9409e-18  1.74163e-19  4.38357e-12   2.0551e-14  3.06001e-23  7.30065e-20  4.73907e-22    3.198e-15   1.7588e-17  4.02963e-18  4.40737e-12  1.53533e-17
P7        1.52399e-20  8.19872e-14  1.61006e-12  4.46847e-20  4.98852e-20  3.32321e-22  1.14922e-17  7.41651e-16  2.67738e-22  7.99089e-23  3.10202e-18   1.6928e-12

Temperature = 400 K    Pressure = 100 atm

From\To            W1           W2           W3           W4            R           P1           P2           P3           P4           P5           P6           P7
W1           0.179042  9.52949e-08   7.5394e-07     0.162651  4.33505e-08    0.0163893  1.43971e-12  1.18485e-11  1.35468e-08  1.86268e-09  7.74174e-12   6.6046e-14
W2        2.48495e-09   9.7063e-05  1.85044e-08  4.05273e-09  2.35323e-08  4.41803e-13  9.69238e-05  7.27732e-13   4.3492e-14  9.38372e-15  3.93049e-15  9.05928e-08
W3        1.39446e-09  1.31249e-09  0.000333329  1.31069e-09  5.08869e-17  4.89155e-14  9.45764e-15  0.000333129  3.01681e-14  6.51224e-15  6.94504e-08  1.26223e-07
W4           0.270128  2.58114e-07  1.17691e-06     0.272262  4.03498e-12  1.65651e-07  1.13232e-12  5.95212e-11   0.00197556  0.000156885  2.92558e-07  3.19266e-13
R         6.73685e-14  1.40243e-12  4.27562e-20  3.77565e-18  1.46989e-12  4.14111e-17  4.62873e-17  6.56178e-23  1.03608e-21  2.87379e-22  4.42286e-24   3.2928e-19
P1        1.42435e-18  1.47244e-27  2.29845e-27   8.6684e-24  2.31585e-27  1.42436e-18  2.79645e-31   1.1517e-30  2.88329e-28  6.46528e-29  5.68123e-31   1.3086e-32
P2        7.21835e-29  1.86357e-19  2.56376e-28  3.41838e-29  1.49335e-27   1.6133e-31  1.86357e-19  1.73651e-31  1.54657e-32  4.52509e-33  2.10924e-33  2.44382e-27
P3        2.89177e-28  6.81124e-28  4.39588e-18  8.74708e-28  1.03053e-33  3.23435e-31  8.45308e-32  4.39588e-18   3.0098e-31  8.50445e-32  6.70521e-26  7.69018e-26
P4        2.32273e-24  2.85972e-28  2.79665e-27  2.03958e-19  1.14312e-31  5.68844e-28   5.2889e-32  2.11444e-30  2.03961e-19  4.17008e-25  2.59837e-27  2.04965e-32
P5        1.24423e-24  2.40375e-28  2.35192e-27  6.31005e-20  1.23525e-31  4.96927e-28  6.02871e-32  2.32759e-30   1.6246e-24  6.31034e-20  2.32327e-27  2.40258e-32
P6        9.04378e-19   1.7608e-20  4.38648e-12  2.05784e-14   3.3247e-25  7.63655e-22  4.91443e-24  3.20938e-16  1.77032e-18  4.06302e-19  4.40738e-12   1.5446e-18
P7        1.55884e-21  8.19976e-14  1.61073e-12  4.53729e-21  5.00102e-21  3.55391e-24  1.15043e-18  7.43685e-17  2.82146e-24  8.48929e-25  3.12076e-19   1.6928e-12

Temperature = 400 K    Pressure = 1000 atm

From\To            W1           W2           W3           W4            R           P1           P2           P3           P4           P5           P6           P7
W1           0.179042  9.53121e-08  7.53969e-07     0.162652  4.33767e-08    0.0163898  1.44296e-13  1.18624e-12  1.35515e-09  1.86372e-10   7.7509e-13  6.62037e-15
W2         2.4854e-09  9.70632e-05  1.85052e-08  4.05278e-09   2.3533e-08  4.42522e-14   9.6924e-05  7.28123e-14   4.3516e-15  9.39082e-16   3.9349e-16   9.0594e-08
W3        1.39452e-09  1.31255e-09  0.000333331   1.3108e-09  5.09871e-18  4.89752e-15  9.46472e-16  0.000333131  3.02048e-15   6.5227e-16   6.9455e-08  1.26228e-07
W4           0.270128  2.58117e-07    1.177e-06     0.272262  4.04189e-13  1.65692e-08   1.1329e-13  5.95762e-12   0.00197561  0.000156893  2.92597e-07  3.19771e-14
R         6.74092e-14  1.40247e-12  4.28404e-21  3.78212e-19  1.46989e-12   4.1488e-18   4.6295e-18  6.59424e-25  1.04276e-23   2.8956e-24   4.4635e-26  3.29363e-20
P1        1.42439e-18  1.47483e-28  2.30129e-28  8.67056e-25  2.32015e-28   1.4244e-18  2.81409e-33  1.15756e-32  2.89034e-30  6.48578e-31  5.70885e-33  1.31828e-34
P2        7.23469e-30  1.86358e-19  2.56569e-29  3.42015e-30   1.4936e-28  1.62348e-33  1.86358e-19  1.74085e-33  1.55062e-34  4.53923e-35   2.1173e-35  2.44408e-28
P3        2.89518e-29  6.81492e-29   4.3959e-18  8.75516e-29  1.03563e-35  3.25078e-33   8.4742e-34   4.3959e-18  3.02233e-33  8.54665e-34  6.70762e-27  7.69231e-27
P4        2.32353e-25   2.8613e-29  2.80006e-28  2.03962e-19  1.15049e-33  5.70235e-30  5.30278e-34  2.12325e-32  2.03963e-19   4.1717e-26  2.60011e-28  2.06117e-34
P5        1.24492e-25  2.40557e-29   2.3557e-28  6.31034e-20  1.24462e-33  4.98503e-30  6.04756e-34  2.33913e-32  1.62523e-25  6.31037e-20  2.32524e-28  2.41823e-34
P6        9.05448e-20  1.76278e-21  4.38677e-12  2.05811e-14  3.35525e-27  7.67368e-24   4.9332e-26  3.21053e-17   1.7715e-19  4.06646e-20  4.40739e-12  1.54555e-19
P7        1.56256e-22  8.19987e-14   1.6108e-12  4.54446e-22  5.00228e-22  3.58019e-26  1.15055e-19  7.43891e-18  2.83731e-26  8.54458e-27  3.12267e-20   1.6928e-12

Temperature = 500 K

High Pressure Rate Coefficients:

From\To            W1           W2           W3           W4            R           P1           P2           P3           P4           P5           P6           P7
W1                ***  0.000387779  0.000838836      21.1712  0.000515787      21.4999          ***          ***          ***          ***          ***          ***
W2        1.82829e-05          ***  7.96495e-05  1.10068e-05  0.000343196          ***     0.281409          ***          ***          ***          ***  0.000719479
W3        4.43995e-06  8.94174e-06          ***    1.093e-05          ***          ***          ***     0.792523          ***          ***  0.000840308   0.00109337
W4             30.126  0.000332197   0.00293842          ***          ***          ***          ***          ***      3.64156     0.489141   0.00210884          ***
R         1.94205e-13  2.74075e-12          ***          ***          ***          ***          ***          ***          ***          ***          ***          ***
P1        1.21797e-17          ***          ***          ***          ***          ***          ***          ***          ***          ***          ***          ***
P2                ***    2.355e-18          ***          ***          ***          ***          ***          ***          ***          ***          ***          ***
P3                ***          ***  4.01401e-17          ***          ***          ***          ***          ***          ***          ***          ***          ***
P4                ***          ***          ***  2.77487e-18          ***          ***          ***          ***          ***          ***          ***          ***
P5                ***          ***          ***  9.24287e-19          ***          ***          ***          ***          ***          ***          ***          ***
P6                ***          ***  7.46128e-12  6.96504e-14          ***          ***          ***          ***          ***          ***          ***          ***
P7                ***  2.17386e-13  2.94268e-12          ***          ***          ***          ***          ***          ***          ***          ***          ***

Temperature = 500 K    Pressure = 0.01 atm

From\To            W1           W2           W3           W4            R           P1           P2           P3           P4           P5           P6           P7
W1            31.5836  8.16397e-05  0.000344739      18.8161  3.93959e-05      12.5958  8.25005e-06  0.000105466     0.151493    0.0194996  5.98579e-05  3.83004e-07
W2        3.84914e-06     0.246358  3.09666e-05  5.49808e-06  0.000192248  7.42398e-06     0.245581  2.43277e-05  1.74371e-06  3.38566e-07  1.02638e-07  0.000509946
W3        1.82469e-06  3.47642e-06     0.637901  3.20603e-06  1.07262e-09  1.04813e-06  3.78578e-07     0.636977  6.72866e-07   1.1646e-07  0.000351409  0.000562055
W4            26.7747  0.000165937  0.000861906       30.736   1.6435e-05      1.41721  1.87611e-05   0.00047955       2.2989     0.243012  0.000593202  1.84175e-06
R         1.48334e-14  1.53528e-12  7.63017e-17  4.34876e-15  2.92669e-12   1.6808e-13  1.18594e-12  1.12386e-15  5.72843e-15  1.36486e-15  2.63131e-17  9.88219e-15
P1        7.13552e-18   8.9202e-23   1.1218e-22   5.6421e-19  2.52887e-22  7.83111e-18  8.31672e-23   2.6292e-22  1.10365e-19  2.01028e-20  1.16137e-22    2.326e-24
P2        3.25515e-24  2.05517e-18  2.82208e-23  5.20208e-24  1.24276e-21  5.79251e-23  2.05842e-18   1.5894e-22  1.54331e-23   3.9867e-24  1.46814e-24  1.73056e-21
P3        2.82734e-23  1.38327e-22  3.22619e-17  9.03453e-23  8.00182e-25   1.2442e-22   1.0799e-22  3.23133e-17  1.45947e-22   3.4783e-23  2.42551e-20  2.64695e-20
P4        1.64265e-19  4.01017e-23  1.37841e-22  1.75176e-18  1.64967e-23  2.11243e-19  4.24121e-23  5.90307e-22  2.23293e-18  1.04125e-19  7.00717e-22  4.54281e-24
P5        5.24318e-20  1.93085e-23  5.91621e-23  4.59198e-19   9.7469e-24   9.5417e-20  2.71686e-23  3.48873e-22  2.58211e-19   8.6614e-19  4.15396e-22  2.94903e-24
P6        2.81319e-15   1.0231e-16  3.12023e-12  1.95922e-14  3.28441e-18   9.6349e-15  1.74875e-16  4.25218e-12  3.03716e-14  7.26055e-15  7.46545e-12  2.30831e-14
P7        5.45607e-18  1.54077e-13  1.51271e-12  1.84379e-17  3.73887e-16  5.84907e-17   6.2481e-14  1.40655e-12   5.9683e-17  1.56238e-17  6.99674e-15  3.14334e-12

Temperature = 500 K    Pressure = 0.1 atm

From\To            W1           W2           W3           W4            R           P1           P2           P3           P4           P5           P6           P7
W1            39.2981   0.00020918  0.000605247       20.658  0.000209599      18.5776  9.02647e-06  6.54663e-05     0.052487   0.00890969  4.71395e-05  4.15992e-07
W2        9.86238e-06     0.274653  5.99055e-05  9.02174e-06  0.000301519  6.18218e-06     0.273582  1.31609e-05  1.04798e-06  2.54699e-07  9.84006e-08   0.00067073
W3        3.20356e-06  6.72521e-06     0.754662  7.29524e-06  1.74257e-09  7.79827e-07  2.73753e-07     0.753052  6.78623e-07  1.53596e-07  0.000666221  0.000924866
W4            29.3957  0.000272285   0.00196125      33.4988  2.01896e-05     0.428572  1.19308e-05  0.000375824      3.26155     0.408882   0.00146597  2.33222e-06
R         7.89186e-14  2.40792e-12  1.23959e-16  5.34223e-15  2.93224e-12  1.07526e-13  3.26638e-13  3.05808e-16  1.74664e-15  4.74365e-16  1.03222e-17   3.2329e-15
P1        1.05242e-17  7.42811e-23  8.34631e-23   1.7062e-19   1.6178e-22  1.07118e-17  1.92904e-23  5.69127e-23  1.34599e-20  3.08457e-21  2.67836e-23  6.91616e-25
P2         3.5615e-24  2.28949e-18  2.04067e-23  3.30818e-24  3.42288e-22  1.34356e-23  2.29031e-18  2.63721e-23  2.77686e-24  8.35658e-25  3.58013e-25  4.01459e-22
P3        1.75503e-23  7.48323e-23  3.81409e-17  7.08038e-23  2.17734e-25  2.69325e-23  1.79183e-23  3.81579e-17  3.58911e-23  1.00574e-23  8.45983e-21  8.24676e-21
P4        5.69119e-20  2.41012e-23   1.3902e-22   2.4853e-18  5.02996e-24  2.57628e-20  7.63115e-24  1.45168e-22  2.60413e-18   3.5525e-20  3.04069e-22  1.43817e-24
P5        2.39569e-20  1.45255e-23  7.80272e-23  7.72628e-19  3.38759e-24  1.46407e-20  5.69484e-24  1.00875e-22   8.8095e-20  8.99723e-19  1.98385e-22  1.06017e-24
P6        2.21544e-15   9.8087e-17  5.91552e-12  4.84179e-14  1.28842e-18  2.22201e-15  4.26442e-17   1.4831e-12  1.31794e-14  3.46751e-15  7.47834e-12  1.00783e-14
P7          5.926e-18  2.02657e-13  2.48917e-12   2.3348e-17  1.22315e-16  1.73917e-17  1.44945e-14  4.38221e-13  1.88945e-17  5.61674e-18  3.05484e-15  3.14779e-12

Temperature = 500 K    Pressure = 1 atm

From\To            W1           W2           W3           W4            R           P1           P2           P3           P4           P5           P6           P7
W1            42.0836  0.000335343  0.000782697      21.1259  0.000421252       20.945    3.812e-06   1.8863e-05   0.00929071   0.00184713  1.34595e-05  1.77872e-07
W2        1.58107e-05     0.280446  7.52492e-05  1.06804e-05  0.000337144  2.04682e-06     0.279289  2.90777e-06  2.49964e-07  6.95732e-08  3.07891e-08  0.000712909
W3        4.14281e-06  8.44774e-06     0.784497  1.00706e-05  7.48551e-10  2.37116e-07  7.07682e-08     0.782605  2.22968e-07  5.96854e-08  0.000805747   0.00106272
W4            30.0614  0.000322345   0.00270739      34.1772  7.27695e-06    0.0701801  2.91535e-06  0.000106911      3.56663     0.473818    0.0019684  8.94853e-07
R         1.58611e-13  2.69243e-12  5.32488e-17   1.9255e-15  2.93499e-12   3.3116e-14  4.80938e-14  2.42657e-17  1.60245e-16  5.00543e-17  1.24141e-18  5.27667e-16
P1        1.18653e-17  2.45934e-23  2.53781e-23  2.79395e-20   4.9825e-23  1.18941e-17  1.52764e-24  4.21648e-24  5.93643e-22  1.61667e-22  1.93456e-24  6.79491e-26
P2        1.50407e-24  2.33726e-18  5.27536e-24  8.08371e-25  5.03981e-23  1.06398e-24  2.33737e-18   1.3513e-24  1.55837e-25  5.32118e-26  2.53934e-26  5.41461e-23
P3        5.05682e-24  1.65335e-23  3.96377e-17  2.01417e-23  1.72771e-26  1.99534e-24  9.18133e-25  3.96406e-17  2.64104e-24  8.56326e-25  1.49123e-21  1.35285e-21
P4        1.00739e-20  5.74864e-24  4.56763e-23  2.71777e-18  4.61471e-25  1.13626e-21  4.28258e-25  1.06821e-23  2.73541e-18  6.30017e-21  6.39705e-23   1.3513e-25
P5        4.96666e-21  3.96778e-24  3.03204e-23  8.95332e-19  3.57454e-25  7.67342e-22  3.62628e-25  8.58894e-24  1.56232e-20  9.16778e-19  4.54651e-23  1.13667e-25
P6        6.32563e-16   3.0691e-17   7.1544e-12  6.50122e-14  1.54953e-19  1.60494e-16   3.0247e-18  2.61429e-13  2.77271e-15  7.94668e-16  7.48734e-12  2.10211e-15
P7        2.53387e-18  2.15401e-13  2.86019e-12  8.95846e-18   1.9964e-17  1.70868e-18  1.95492e-15  7.18883e-14  1.77532e-18  6.02204e-19  6.37171e-16  3.15011e-12

Temperature = 500 K    Pressure = 10 atm

From\To            W1           W2           W3           W4            R           P1           P2           P3           P4           P5           P6           P7
W1            42.5974  0.000379366  0.000833864      21.1972  0.000500856      21.3972   6.4747e-07  2.75806e-06   0.00108825  0.000228955  1.89161e-06  3.13424e-08
W2        1.78863e-05     0.281176  7.85714e-05  1.10125e-05  0.000342651  3.11385e-07     0.280006  3.60564e-07  3.20289e-08  9.38636e-09  4.35404e-09  0.000718798
W3        4.41364e-06   8.8207e-06     0.788777  1.07891e-05  1.21096e-10  3.47137e-08  9.23983e-09     0.786833  3.24839e-08  9.32941e-09  0.000832257   0.00108681
W4            30.1629  0.000332368   0.00290053      34.2788  1.11302e-06   0.00799665   3.7581e-07  1.47828e-05      3.61671     0.485775   0.00208301  1.40265e-07
R         1.88583e-13   2.7364e-12   8.6143e-18  2.94508e-16  2.93553e-12  4.96517e-15  5.20877e-15  5.72488e-19  4.28581e-18   1.4678e-18  3.95497e-20  5.88234e-17
P1        1.21215e-17  3.74141e-24  3.71535e-24  3.18356e-21   7.4704e-24  1.21247e-17  3.88505e-26  1.02202e-25  1.05998e-23  3.15951e-24   4.5257e-26  1.96969e-27
P2        2.55467e-25  2.34326e-18  6.88776e-25  1.04205e-25  5.45833e-24   2.7059e-26  2.34327e-18  2.46076e-26  3.02809e-27  1.10742e-27  5.51022e-28  5.73542e-24
P3        7.39386e-25  2.05016e-24  3.98519e-17  2.78502e-24  4.07609e-28  4.83644e-26  1.67195e-26  3.98522e-17  6.01415e-26  2.12327e-26  1.72299e-22  1.52637e-22
P4           1.18e-21  7.36599e-25  6.65453e-24  2.75594e-18  1.23422e-26  2.02884e-23  8.32155e-27  2.43253e-25  2.75789e-18  7.35774e-22  7.96931e-24  3.57366e-27
P5        6.15626e-22  5.35307e-25  4.73937e-24  9.17925e-19   1.0482e-26  1.49964e-23  7.54687e-27  2.12964e-25  1.82457e-21  9.20392e-19  5.88175e-24  3.26999e-27
P6         8.8901e-17  4.34016e-18  7.38979e-12  6.87973e-14  4.93662e-21  3.75458e-18  6.56341e-20  3.02059e-14  3.45419e-16  1.02805e-16   7.4896e-12  2.58612e-16
P7        4.46487e-19  2.17181e-13  2.92501e-12  1.40421e-18  2.22555e-18  4.95308e-20  2.07075e-16  8.11092e-15  4.69504e-20  1.73243e-20  7.83879e-17  3.15059e-12

Temperature = 500 K    Pressure = 100 atm

From\To            W1           W2           W3           W4            R           P1           P2           P3           P4           P5           P6           P7
W1            42.6584  0.000386131    0.0008412      21.2052  0.000513335      21.4514  7.17181e-08    2.961e-07  0.000111504  2.37024e-05  2.00828e-07  3.51647e-09
W2        1.82053e-05     0.281252  7.89801e-05  1.10519e-05  0.000343253  3.36531e-08     0.280081  3.72306e-08  3.32768e-09  9.84625e-10  4.60658e-10  0.000719425
W3        4.45246e-06  8.86658e-06     0.789239  1.08849e-05  1.31978e-11  3.71997e-09  9.62448e-10      0.78729  3.46344e-09  1.00955e-09  0.000835372   0.00108956
W4            30.1743  0.000333557   0.00292631        34.29  1.20144e-07  0.000815335  3.90721e-08  1.56066e-06      3.62239     0.487183   0.00209755   1.5204e-08
R         1.93282e-13  2.74121e-12  9.38836e-19  3.17905e-17  2.93559e-12   5.3541e-16  5.26056e-16   6.8988e-21  5.42276e-20  1.91278e-20  5.27906e-22  5.96463e-18
P1        1.21522e-17  4.04355e-25  3.98142e-25  3.24594e-22  8.05557e-25  1.21525e-17  4.85997e-28  1.25889e-27  1.19602e-25  3.65204e-26  5.50974e-28  2.56664e-29
P2        2.82972e-26  2.34388e-18  7.17449e-26  1.08339e-26  5.51261e-25  3.38492e-28  2.34388e-18  2.75696e-28  3.45341e-29  1.28458e-29  6.44111e-30  5.77519e-25
P3        7.93789e-26  2.11692e-25   3.9875e-17  2.94023e-25  4.91192e-30  5.95737e-28  1.87319e-28  3.98751e-17  7.19394e-28  2.60095e-28  1.75877e-23  1.55208e-23
P4        1.20904e-22  7.65297e-26  7.09507e-25  2.76027e-18  1.56164e-28  2.28923e-25   9.4904e-29  2.90971e-27  2.76046e-18  7.53116e-23  8.25344e-25  4.46131e-29
P5        6.37323e-23  5.61535e-26  5.12856e-25  9.20586e-19  1.36597e-28  1.73342e-25  8.75418e-29  2.60876e-27  1.86758e-22  9.20837e-19  6.13746e-25  4.18417e-29
P6        9.43844e-18   4.5919e-19  7.41745e-12  6.92776e-14  6.58935e-23  4.57096e-20  7.67223e-22  3.08331e-15  3.57734e-17  1.07274e-17  7.48989e-12  2.66882e-17
P7        5.00937e-20   2.1737e-13  2.93243e-12  1.52209e-19  2.25668e-19  6.45419e-22  2.08511e-17  8.24752e-16  5.86122e-22  2.21675e-22  8.08948e-18  3.15065e-12

Temperature = 500 K    Pressure = 1000 atm

From\To            W1           W2           W3           W4            R           P1           P2           P3           P4           P5           P6           P7
W1            42.6647  0.000386864  0.000841983       21.206   0.00051469      21.4569  7.25936e-09   2.9857e-08  1.11802e-05   2.3794e-06  2.02213e-08  3.56578e-10
W2        1.82398e-05     0.281259  7.90222e-05  1.10559e-05  0.000343314  3.39596e-09     0.280088  3.73599e-09  3.34155e-10  9.89816e-11  4.63547e-11  0.000719488
W3        4.45661e-06  8.87131e-06     0.789286   1.0895e-05  1.33293e-12  3.74991e-10  9.66734e-11     0.787336  3.48864e-10  1.01872e-10  0.000835691   0.00108984
W4            30.1754  0.000333678   0.00292902      34.2912  1.21213e-08  8.17055e-05  3.92373e-09  1.57021e-07      3.62297     0.487327   0.00209906  1.53458e-09
R         1.93792e-13  2.74169e-12  9.48194e-20  3.20732e-18   2.9356e-12  5.40146e-17  5.26594e-17  7.05893e-23  5.59128e-22  1.98059e-22   5.4836e-24  5.97323e-19
P1        1.21554e-17  4.08037e-26  4.01347e-26  3.25279e-23  8.12683e-26  1.21554e-17  5.00298e-30  1.29313e-29  1.21388e-27  3.71859e-28  5.65064e-30  2.65756e-31
P2        2.86426e-27  2.34394e-18  7.20644e-27  1.08797e-27  5.51824e-26  3.48453e-30  2.34395e-18   2.7935e-30  3.50673e-31  1.30713e-31  6.56055e-32  5.77929e-26
P3        8.00413e-27  2.12427e-26  3.98774e-17  2.95822e-26  5.02592e-32  6.11943e-30  1.89802e-30  3.98774e-17  7.35433e-30  2.66731e-30  1.76263e-24  1.55483e-24
P4        1.21227e-23  7.68488e-27  7.14671e-26  2.76071e-18  1.61017e-30  2.32341e-27  9.63691e-31  2.97459e-29  2.76073e-18  7.55026e-24  8.28546e-26  4.58662e-31
P5        6.39787e-24  5.64495e-27  5.17513e-26  9.20858e-19   1.4144e-30  1.76501e-27  8.90784e-31  2.67531e-29  1.87232e-23  9.20884e-19  6.16671e-26  4.31581e-31
P6        9.50354e-19  4.62069e-20  7.42028e-12  6.93275e-14  6.84466e-25  4.68785e-22   7.8145e-24  3.09009e-16  3.59122e-18  1.07786e-18  7.48992e-12  2.67797e-18
P7        5.07961e-21  2.17389e-13  2.93318e-12  1.53628e-20  2.25994e-20  6.68282e-24  2.08658e-18  8.26215e-17  6.02585e-24   2.2865e-24   8.1172e-19  3.15066e-12

Temperature = 600 K

High Pressure Rate Coefficients:

From\To            W1           W2           W3           W4            R           P1           P2           P3           P4           P5           P6           P7
W1                ***     0.156233      0.19119      734.655     0.284603      2618.79          ***          ***          ***          ***          ***          ***
W2            0.01119          ***     0.034384   0.00480465     0.220803          ***      59.6205          ***          ***          ***          ***     0.300872
W3          0.0021433   0.00538166          ***    0.0071755          ***          ***          ***      150.715          ***          ***     0.481646     0.490776
W4            949.473    0.0866969     0.827244          ***          ***          ***          ***          ***      559.814      108.823     0.836512          ***
R         4.16895e-13   4.5158e-12          ***          ***          ***          ***          ***          ***          ***          ***          ***          ***
P1        5.67707e-17          ***          ***          ***          ***          ***          ***          ***          ***          ***          ***          ***
P2                ***  1.37067e-17          ***          ***          ***          ***          ***          ***          ***          ***          ***          ***
P3                ***          ***  1.86698e-16          ***          ***          ***          ***          ***          ***          ***          ***          ***
P4                ***          ***          ***  1.73685e-17          ***          ***          ***          ***          ***          ***          ***          ***
P5                ***          ***          ***  6.00401e-18          ***          ***          ***          ***          ***          ***          ***          ***
P6                ***          ***   1.1126e-11  1.67611e-13          ***          ***          ***          ***          ***          ***          ***          ***
P7                ***  4.41807e-13   4.6044e-12          ***          ***          ***          ***          ***          ***          ***          ***          ***

Temperature = 600 K    Pressure = 0.01 atm

From\To            W1           W2           W3           W4            R           P1           P2           P3           P4           P5           P6           P7
W1            1274.44   0.00758356    0.0217684      447.757   0.00629748       805.09   0.00187221    0.0176797       18.723      2.80775    0.0112003  8.33572e-05
W2        0.000543233       39.171   0.00454949   0.00077117    0.0656087   0.00279634      38.9551   0.00879767  0.000728535  0.000157971  5.03609e-05     0.131864
W3        0.000243963  0.000712064      82.2064  0.000576681  7.53906e-07  0.000369299  0.000191581      81.9829  0.000296187  5.67718e-05    0.0925028     0.128474
W4            578.634    0.0139142    0.0664702      940.554    0.0029848      133.828   0.00424382     0.081522      201.103      26.7262    0.0924985  0.000389183
R         9.22262e-15  1.34181e-12  9.85127e-17  3.38317e-15  4.89727e-12  3.89545e-13  3.09779e-12  4.53365e-15  1.28601e-14  3.63227e-15  1.29467e-16  3.42646e-14
P1        1.74485e-17  8.46424e-22  7.14301e-22  2.24559e-18  5.76492e-21  2.11249e-17  2.31956e-21  4.45833e-21   1.1671e-18  2.47523e-19  1.93687e-21  6.45285e-23
P2        3.08269e-23  8.95573e-18  2.81414e-22   5.4067e-23  3.48226e-20  1.76189e-21  9.03571e-18  4.26053e-21   4.7016e-22  1.40813e-22  5.86181e-23  3.80972e-20
P3         2.4553e-22  1.70576e-21  1.01556e-16  8.75877e-22  4.29797e-23  2.85596e-21  3.59311e-21  1.02481e-16  4.22989e-21  1.19061e-21  4.70383e-19  4.40136e-19
P4        7.51061e-19  4.07887e-22  1.05958e-21  6.23856e-18  3.52025e-22  2.15874e-18   1.1449e-21  1.22136e-20  1.07374e-17  1.55886e-18  1.48723e-20   1.3056e-22
P5        2.00275e-19  1.57274e-22  3.61142e-22  1.47437e-18  1.76811e-22  8.14161e-19  6.09769e-22  6.11342e-21  2.77211e-18  5.27598e-18  7.58081e-21  7.20646e-23
P6        2.90115e-15  1.82081e-16  2.13678e-12  1.85316e-14  2.28876e-17  2.31369e-14  9.21858e-16  8.77157e-12  9.60484e-14  2.75312e-14  1.11474e-11  6.97605e-14
P7        8.76744e-18  1.93631e-13  1.20532e-12  3.16679e-17  2.46017e-15  3.13066e-16  2.43335e-13  3.33343e-12  3.42452e-16  1.06295e-16  2.83328e-14  5.00731e-12

Temperature = 600 K    Pressure = 0.1 atm

From\To            W1           W2           W3           W4            R           P1           P2           P3           P4           P5           P6           P7
W1             2321.5    0.0370009     0.069586      623.088    0.0542294      1683.75   0.00425661    0.0227823      12.0346      2.43002    0.0169854  0.000192547
W2         0.00265026      53.6102    0.0154898     0.002319     0.151464   0.00473965      53.1853   0.00991349  0.000941368  0.000258394  0.000104117     0.236981
W3        0.000780059   0.00242441      125.327   0.00248178  2.68715e-06  0.000586625  0.000297887      124.742  0.000647774  0.000163668      0.26776     0.310431
W4            805.275    0.0418449     0.286112      1345.87   0.00715799      75.1323   0.00596692     0.138723      398.173      66.4418     0.363383   0.00108235
R          7.9435e-14   3.0977e-12  3.51126e-16  8.11321e-15  4.91357e-12  3.21138e-13  1.37788e-12  2.23205e-15  6.77211e-15  2.10085e-15  8.05338e-17  1.77654e-14
P1        3.64997e-17  1.43458e-21  1.13446e-21  1.26036e-18  4.75256e-21  3.81321e-17   9.9266e-22   1.8867e-21  2.86155e-19  7.48551e-20  8.30263e-22  3.40803e-23
P2        7.00903e-23  1.22273e-17  4.37556e-22  7.60235e-23  1.54889e-20  7.54003e-22  1.22601e-17   1.4217e-21  1.70217e-22  5.77666e-23  2.68824e-23  1.43403e-20
P3        3.16375e-22  1.92209e-21  1.54524e-16  1.49057e-21  2.11601e-23   1.2086e-21  1.19899e-21  1.55006e-16  1.96081e-21  6.22488e-22  2.56089e-19  2.17323e-19
P4        4.82605e-19  5.27019e-22  2.31707e-21  1.23534e-17  1.85376e-22   5.2929e-19  4.14498e-22  5.66174e-21  1.42118e-17  8.27731e-19  9.55468e-21   7.2356e-23
P5        1.73286e-19  2.57246e-22  1.04106e-21   3.6657e-18  1.02265e-22  2.46216e-19  2.50149e-22  3.19629e-21  1.47194e-18  5.56725e-18  5.21753e-21  4.34923e-23
P6        4.39874e-15  3.76436e-16  6.18523e-12  7.28098e-14   1.4237e-17  9.91793e-15  4.22766e-16  4.77547e-12  6.17061e-14  1.89485e-14  1.11744e-11  4.51346e-14
P7        2.02509e-17  3.47987e-13  2.91242e-12  8.80791e-17  1.27554e-15  1.65344e-16  9.15944e-14  1.64593e-12  1.89787e-16  6.41508e-17  1.83311e-14  5.01806e-12

Temperature = 600 K    Pressure = 1 atm

From\To            W1           W2           W3           W4            R           P1           P2           P3           P4           P5           P6           P7
W1             3065.9    0.0991203     0.139996       709.95     0.172153      2350.94   0.00383755    0.0135181      3.66505     0.908765     0.009374  0.000181817
W2          0.0070994      58.8564    0.0280217   0.00400161      0.20555   0.00311963      58.3153   0.00418269  0.000450106  0.000146128  6.80303e-05     0.288456
W3         0.00156939   0.00438586      145.591   0.00533009   2.5374e-06  0.000372129  0.000154391      144.715  0.000451352  0.000139176     0.419906     0.443582
W4            917.544    0.0722065     0.614491      1554.96    0.0051937       20.774   0.00300739    0.0821924      518.306      96.8857     0.674763  0.000915677
R         2.52174e-13  4.20385e-12  3.31557e-16  5.88665e-15  4.92969e-12  1.56643e-13  3.04048e-13  3.95026e-16  1.36012e-15   4.8107e-16  2.02033e-17  4.49989e-15
P1        5.09641e-17  9.44219e-22  7.19621e-22   3.4846e-19  2.31817e-21  5.13533e-17  1.66805e-22  3.19709e-22  2.74514e-20  8.63542e-21  1.33627e-22   7.3417e-24
P2        6.31903e-23  1.34067e-17  2.26778e-22  3.83166e-23  3.41783e-21  1.26701e-22  1.34135e-17  1.63446e-22   2.1868e-23  8.43641e-24  4.32557e-24  2.79069e-21
P3        1.87724e-22  8.10963e-22  1.79267e-16  8.83153e-22   3.7449e-24  2.04802e-22  1.37842e-22  1.79396e-16   3.3154e-22   1.2125e-22  7.12939e-20  5.53423e-20
P4        1.46961e-19  2.51985e-22  1.61442e-21  1.60807e-17  3.72311e-23  5.07759e-20  5.32512e-23  9.57305e-22  1.65163e-17  2.31703e-19   3.2428e-21  1.53824e-23
P5           6.48e-20  1.45477e-22  8.85253e-22  5.34538e-18  2.34174e-23  2.84039e-20  3.65326e-23  6.22582e-22  4.12035e-19  5.85429e-18  1.93971e-21  1.04292e-23
P6        2.42749e-15  2.45965e-16  9.69979e-12  1.35201e-13   3.5716e-18  1.59624e-15  6.80262e-17  1.32947e-12  2.09427e-14  7.04443e-15   1.1212e-11   1.5205e-14
P7        1.91224e-17  4.23575e-13  4.16163e-12  7.45162e-17  3.23088e-16  3.56189e-17  1.78248e-14  4.19142e-13  4.03474e-17   1.5383e-17   6.1754e-15  5.02886e-12

Temperature = 600 K    Pressure = 10 atm

From\To            W1           W2           W3           W4            R           P1           P2           P3           P4           P5           P6           P7
W1            3307.79     0.143414     0.181301      732.376     0.259412      2574.08   0.00113139   0.00327046     0.579503     0.159922   0.00204832  5.84529e-05
W2          0.0102719      59.8024    0.0331317   0.00469108     0.219018  0.000760816      59.2342  0.000735782  8.62615e-05  3.06747e-05  1.51402e-05     0.299442
W3         0.00203244   0.00518473      150.135    0.0068141  6.94199e-07  8.91972e-05   2.9852e-05      149.168  0.000106725   3.6872e-05     0.470311     0.482945
W4            946.528    0.0846476      0.78558      1609.67   0.00128943      3.11508  0.000591841    0.0180086      551.615      106.715     0.806037  0.000246472
R         3.79994e-13   4.4793e-12  9.10032e-17  1.46146e-15  4.93521e-12  3.47461e-14  3.88745e-14  1.87375e-17  7.60963e-17  3.01439e-17   1.3432e-18  6.12999e-16
P1        5.58015e-17  2.30275e-22  1.72488e-22   5.2251e-20  5.14211e-22  5.58559e-17   8.3924e-24  1.61808e-23  9.04434e-22  3.22871e-22  6.39626e-24  4.52512e-25
P2        1.86298e-23  1.36179e-17  4.47403e-23  7.54053e-24  4.36991e-22  6.37468e-24  1.36188e-17  5.50774e-24  8.26175e-25  3.50006e-25  1.86616e-25  3.38751e-22
P3        4.54164e-23  1.44551e-22  1.84782e-16  1.93501e-22  1.77634e-25  1.03652e-23  4.64495e-24  1.84801e-16  1.55661e-23  6.35993e-24  1.05122e-20  7.78599e-21
P4        2.32366e-20  4.82922e-23  3.81738e-22  1.71141e-17  2.08301e-24   1.6729e-21  2.01184e-24  4.49463e-23  1.71751e-17  3.50372e-20  5.48775e-22  8.73797e-25
P5        1.14032e-20   3.0538e-23  2.34529e-22  5.88769e-18  1.46734e-24    1.062e-21  1.51565e-24  3.26564e-23  6.23062e-20  5.96311e-18  3.49525e-22  6.57523e-25
P6        5.30428e-16  5.48509e-17  1.08642e-11  1.61504e-13  2.37455e-19  7.64066e-17  2.93482e-18  1.96029e-13   3.5441e-15  1.26937e-15  1.12297e-11  2.51078e-15
P7        6.14771e-18  4.39707e-13  4.53093e-12  2.00575e-17  4.40129e-17   2.1954e-18  2.16368e-15  5.89683e-14  2.29193e-18   9.6984e-19  1.01974e-15  5.03287e-12

Temperature = 600 K    Pressure = 100 atm

From\To            W1           W2           W3           W4            R           P1           P2           P3           P4           P5           P6           P7
W1            3346.71     0.154387     0.190694       735.63     0.281127      2610.37  0.000152928   0.00041745    0.0643044    0.0183006  0.000251196  8.25836e-06
W2          0.0110578      59.9133    0.0340075   0.00481189     0.220795  9.65382e-05      59.3416  8.29792e-05  1.00087e-05  3.65671e-06    1.827e-06     0.300806
W3         0.00213774   0.00532273      150.727   0.00711538   8.9886e-08   1.1255e-05  3.44823e-06      149.746  1.32341e-05  4.74586e-06     0.478123     0.488726
W4            950.733    0.0868275     0.820313      1617.59  0.000163878     0.340383  6.91706e-05   0.00218698      556.507       108.27     0.829757  3.20453e-05
R         4.11804e-13  4.51563e-12  1.17452e-17  1.85741e-16  4.93606e-12  4.31361e-15  4.04757e-15  3.05138e-19  1.38122e-18  5.77987e-19  2.61317e-20  6.46459e-17
P1        5.65882e-17  2.92187e-23  2.17632e-23  5.70942e-21  6.38376e-23   5.6594e-17  1.45892e-25  2.81701e-25  1.30751e-23  4.91743e-24   1.0885e-25  8.65456e-27
P2        2.51816e-24  1.36426e-17  5.06495e-24  8.81287e-25  4.54991e-23  1.10816e-25  1.36427e-17  7.71724e-26  1.22536e-26  5.38407e-27  2.87055e-27   3.4917e-23
P3          5.797e-24  1.60885e-23  1.85498e-16   2.3499e-23  2.89276e-27  1.80455e-25  6.50832e-26    1.855e-16  2.55973e-25  1.09748e-25   1.1369e-21  8.32165e-22
P4        2.57844e-21  5.60318e-24  4.73365e-23  1.72659e-17  3.78088e-26  2.41846e-23   2.9839e-26  7.39109e-25  1.72724e-17  3.83404e-21  6.20205e-23  1.56502e-26
P5        1.30492e-21   3.6404e-24  3.01868e-23  5.97347e-18  2.81351e-26  1.61746e-23  2.33149e-26  5.63523e-25  6.81802e-21  5.98168e-18  4.03074e-23  1.23506e-26
P6         6.5049e-17  6.60554e-18  1.10446e-11  1.66257e-13  4.61964e-21  1.30028e-18  4.51437e-20  2.12006e-14  4.00541e-16  1.46384e-16   1.1233e-11  2.80141e-16
P7        8.68562e-19  4.41709e-13  4.58517e-12  2.60779e-18  4.64153e-18  4.19884e-20  2.23023e-16  6.30252e-15  4.10497e-20   1.8217e-20  1.13777e-16  5.03353e-12

Temperature = 600 K    Pressure = 1000 atm

From\To            W1           W2           W3           W4            R           P1           P2           P3           P4           P5           P6           P7
W1            3351.04     0.155782      0.19186      735.982     0.283885      2614.41  1.59881e-05  4.32606e-05   0.00651862   0.00186357    2.586e-05  8.70684e-07
W2          0.0111577      59.9246    0.0341056   0.00482553      0.22098  9.98938e-06      59.3526  8.42377e-06  1.02036e-06  3.74254e-07   1.8726e-07     0.300947
W3         0.00215081   0.00533809      150.789   0.00715114  9.31998e-09  1.16363e-06  3.51189e-07      149.807  1.36328e-06  4.91768e-07     0.478976     0.489349
W4            951.189    0.0870736     0.824436      1618.45  1.69607e-05    0.0344277  7.05871e-06  0.000224605      557.037      108.442     0.832475  3.32691e-06
R         4.15843e-13  4.51943e-12  1.21783e-18  1.92235e-17  4.93616e-12  4.44964e-16  4.06576e-16  3.28964e-21  1.52902e-20   6.4684e-21  2.92488e-22  6.50321e-18
P1        5.66758e-17  3.02346e-24   2.2502e-24  5.77473e-22  6.58507e-24  5.66764e-17  1.60016e-27  3.09181e-27  1.38623e-25   5.2643e-26   1.1906e-27  9.67228e-29
P2        2.63265e-25  1.36451e-17  5.15845e-25  8.99336e-26  4.57036e-24  1.21545e-27  1.36451e-17  8.09427e-28  1.29821e-28  5.73755e-29  3.05501e-29   3.5033e-24
P3        6.00752e-25  1.63325e-24  1.85574e-16  2.41336e-24  3.11862e-29  1.98058e-27  6.82629e-28  1.85574e-16  2.76991e-27  1.19783e-27  1.14782e-22  8.38845e-23
P4         2.6138e-22   5.7123e-25  4.87622e-24  1.72823e-17  4.18544e-28  2.56407e-25   3.1613e-28  7.99798e-27   1.7283e-17  3.87829e-22  6.30248e-24  1.71951e-28
P5        1.32882e-22  3.72587e-25  3.12796e-24  5.98295e-18  3.14867e-28  1.73155e-25  2.48456e-28  6.15052e-27   6.8967e-22  5.98378e-18  4.10839e-24  1.36855e-28
P6        6.69664e-18  6.77043e-19  1.10643e-11  1.66802e-13  5.17068e-23  1.42224e-20  4.80447e-22  2.14042e-15  4.07027e-17  1.49204e-17  1.12333e-11  2.84039e-17
P7        9.15732e-20  4.41916e-13  4.59101e-12  2.70738e-19  4.66925e-19  4.69259e-22  2.23763e-17  6.35311e-16  4.51021e-22  2.01859e-22  1.15361e-17   5.0336e-12

Temperature = 700 K

High Pressure Rate Coefficients:

From\To            W1           W2           W3           W4            R           P1           P2           P3           P4           P5           P6           P7
W1                ***      12.9896      11.4366      10326.1      26.8652      81546.5          ***          ***          ***          ***          ***          ***
W2            1.27434          ***      3.01611     0.468535      23.5195          ***      2801.59          ***          ***          ***          ***      23.1408
W3            0.22641     0.608631          ***     0.861579          ***          ***          ***      6670.59          ***          ***      47.6412       40.135
W4              12516      5.78871      52.7507          ***          ***          ***          ***          ***      20681.2      5298.89      62.4896          ***
R         7.50282e-13  6.69535e-12          ***          ***          ***          ***          ***          ***          ***          ***          ***          ***
P1        1.83824e-16          ***          ***          ***          ***          ***          ***          ***          ***          ***          ***          ***
P2                ***  5.09298e-17          ***          ***          ***          ***          ***          ***          ***          ***          ***          ***
P3                ***          ***  5.89046e-16          ***          ***          ***          ***          ***          ***          ***          ***          ***
P4                ***          ***          ***  6.88691e-17          ***          ***          ***          ***          ***          ***          ***          ***
P5                ***          ***          ***  2.42942e-17          ***          ***          ***          ***          ***          ***          ***          ***
P6                ***          ***  1.53294e-11   3.2841e-13          ***          ***          ***          ***          ***          ***          ***          ***
P7                ***  7.63732e-13  6.56417e-12          ***          ***          ***          ***          ***          ***          ***          ***          ***

Temperature = 700 K    Pressure = 0.01 atm

From\To            W1           W2           W3           W4            R           P1           P2           P3           P4           P5           P6           P7
W1            14213.8     0.126384     0.283327      3174.17     0.155813      10604.9    0.0608426     0.449619      371.291      62.0722     0.299056   0.00257441
W2          0.0124335      1111.14     0.107638    0.0185112      2.99003      0.13482       1102.4     0.408609     0.037058   0.00870851   0.00291152      5.02199
W3         0.00559333    0.0217157       1954.5    0.0155782  5.68803e-05    0.0164503    0.0113626      1946.62     0.015453   0.00320128        3.444      4.34562
W4            3842.44     0.228358     0.951091       9989.2    0.0796599      2222.42     0.137268      2.11578      3395.79      522.736      2.28302    0.0118867
R         4.32783e-15   8.5094e-13  8.02546e-17  1.83396e-15  7.34175e-12  7.22273e-13   5.6414e-12  1.19801e-14  2.10739e-14  7.00113e-15  4.38546e-16   8.0402e-14
P1        2.37682e-17  3.09991e-21  1.87867e-21  4.14471e-18  5.82992e-20  3.44637e-17  2.48164e-20   3.2378e-20  5.15453e-18  1.26185e-18  1.32301e-20  7.46062e-22
P2        1.08311e-22  2.00348e-17  1.02438e-21  2.01649e-22  3.60255e-19  1.96336e-20  2.07847e-17  4.10571e-20  5.03172e-21  1.73261e-21   8.1864e-22  3.20078e-19
P3        7.85741e-22  7.28143e-21  1.71797e-16  3.04422e-21  7.49909e-22  2.51093e-20   4.0245e-20  1.78788e-16  4.42925e-20  1.45838e-20  3.77754e-18  3.07768e-18
P4        1.50411e-18  1.52597e-21  3.15681e-21  1.12722e-17  3.04571e-21  9.22936e-18  1.13877e-20  1.02265e-19  3.24434e-17  1.01826e-17  1.32299e-19  1.47911e-21
P5         3.4594e-19  4.93524e-22  8.99804e-22  2.38905e-18   1.3931e-21  3.11073e-18  5.39872e-21  4.63595e-20  1.40194e-17  1.99819e-17  6.14927e-20  7.38053e-22
P6        1.90892e-15   1.8901e-16  1.10753e-12  1.19605e-14  1.00027e-16  3.73856e-14  2.92398e-15  1.37647e-11  2.08793e-13  7.04877e-14  1.53595e-11  1.53594e-13
P7        8.33002e-18  1.65698e-13  7.10324e-13  3.16664e-17  9.32148e-15   1.0716e-15  5.81101e-13  5.70026e-12  1.18652e-15  4.30023e-16  7.80708e-14  7.24751e-12

Temperature = 700 K    Pressure = 0.1 atm

From\To            W1           W2           W3           W4            R           P1           P2           P3           P4           P5           P6           P7
W1            38139.2      1.06606      1.56268      6082.92       1.9851        31543     0.249966      1.05875      413.063      93.4473     0.786597    0.0109908
W2           0.104698      2041.84     0.630271    0.0981804      10.4411     0.412564      2016.13     0.856251    0.0905418    0.0270027    0.0113336      13.0421
W3          0.0309258     0.127179      4110.58     0.117362  0.000382105    0.0487889    0.0333935      4079.44     0.063166    0.0172326      15.1161      15.5863
W4            7370.83      1.21287      7.18233      21081.4     0.328523      2162.27     0.368326      6.69957       9603.8      1915.05      13.6549    0.0613587
R         5.53818e-14  2.97221e-12  5.39088e-16  7.57318e-15   7.3683e-12  6.70856e-13  3.57522e-12  8.41908e-15  1.54245e-14  5.41912e-15  3.51947e-16  5.69002e-14
P1        7.10302e-17  9.48446e-21  5.56137e-21  4.02844e-18   5.4149e-20    7.792e-17  1.58252e-20  2.09767e-20  2.12629e-18  6.20053e-19  8.51029e-21  5.49311e-22
P2        4.45648e-22  3.66501e-17  3.00906e-21  5.41926e-22   2.2831e-19  1.25201e-20  3.70989e-17  2.20618e-20  2.89199e-21  1.08894e-21  5.53261e-22   1.7741e-19
P3        1.85084e-21  1.52593e-20   3.6021e-16  9.66094e-21  5.27001e-22  1.62675e-20  2.16254e-20   3.6518e-16  3.01926e-20   1.0729e-20  2.76414e-18  2.09961e-18
P4        1.67024e-18  3.72671e-21  1.28892e-20  3.19676e-17  2.22923e-21   3.8072e-18  6.54513e-21  6.97105e-20  4.49423e-17  7.29351e-18    1.075e-19  1.12253e-21
P5        5.20059e-19  1.52999e-21  4.84015e-21  8.77642e-18  1.07831e-21  1.52856e-18  3.39307e-21  3.41058e-20  1.00417e-17  2.09642e-17  5.19877e-20  5.87736e-22
P6        5.01603e-15  7.35906e-16  4.86353e-12  7.17328e-14  8.02751e-17  2.40484e-14  1.97611e-15   1.0072e-11  1.69656e-13  5.95923e-14  1.53936e-11  1.25165e-13
P7        3.55792e-17  4.30426e-13    2.549e-12  1.63859e-16  6.59678e-15  7.88997e-16  3.22087e-13  3.88875e-12  9.00475e-16  3.42442e-16  6.36206e-14  7.26272e-12

Temperature = 700 K    Pressure = 1 atm

From\To            W1           W2           W3           W4            R           P1           P2           P3           P4           P5           P6           P7
W1            68852.3      4.87152      5.22609      8771.82      9.99697      59770.2     0.443809      1.22822      223.995      63.6725     0.817148    0.0210627
W2           0.477985      2639.82      1.80005     0.275029      19.0786      0.51228       2596.7     0.689493    0.0848813    0.0304188    0.0148348       20.151
W3           0.103461     0.363236      5906.84     0.419297  0.000740004    0.0612654    0.0340163      5841.75    0.0882009    0.0297963       33.556      30.4316
W4            10631.8      3.39799      25.6707      32042.7     0.456734      1057.45     0.371727      7.89936      16427.4      3850.62      37.4988     0.106052
R         2.79168e-13  5.43112e-12  1.04395e-15  1.05255e-14  7.41646e-12  4.53768e-13  1.20794e-12  2.77013e-15   5.6298e-15  2.20161e-15  1.51289e-16  2.21371e-14
P1        1.34723e-16  1.17733e-20  6.97807e-21   1.9676e-18  3.66264e-20  1.37296e-16  4.82699e-21  6.76421e-21  3.96961e-19  1.38148e-19  2.59292e-21  2.11082e-22
P2         7.9152e-22  4.72051e-17  3.06457e-21  5.46973e-22  7.71381e-20   3.8189e-21  4.73489e-17  4.96189e-21   7.2589e-22  3.06826e-22  1.69246e-22  5.22729e-20
P3        2.14718e-21  1.22866e-20  5.15853e-16  1.13934e-20  1.73399e-22  5.24568e-21  4.86375e-21  5.17898e-16  9.70543e-21  3.89054e-21  1.17654e-18  8.18872e-19
P4         9.0452e-19  3.49259e-21  1.79862e-20  5.47023e-17  8.13648e-22  7.10772e-19  1.64283e-21  2.24085e-20  5.95318e-17   3.1127e-18  5.47028e-20  4.35278e-22
P5        3.53964e-19  1.72318e-21  8.36513e-21  1.76538e-17  4.38081e-22  3.40563e-19  9.56055e-22  1.23674e-20  4.28556e-18  2.26865e-17  2.85746e-20  2.50763e-22
P6        5.20656e-15  9.63235e-16  1.07972e-11  1.97067e-13  3.45073e-17  7.32709e-15  6.04506e-16   4.2871e-12  8.63315e-14  3.27544e-14  1.54778e-11  6.32252e-14
P7        6.81964e-17  6.65058e-13  4.97713e-12  2.83295e-16  2.56648e-15  3.03185e-16  9.49013e-14  1.51666e-12  3.49173e-16  1.46106e-16   3.2137e-14   7.2896e-12

Temperature = 700 K    Pressure = 10 atm

From\To            W1           W2           W3           W4            R           P1           P2           P3           P4           P5           P6           P7
W1            86763.4      10.2067      9.47682      10030.4      21.1712      76617.4     0.244514      0.54577      55.3904      18.2409     0.312028    0.0132546
W2            1.00134      2812.34      2.70761     0.420811      22.7918     0.217642      2762.27     0.197528    0.0277699    0.0112284   0.00585132      22.6853
W3           0.187612     0.546376      6585.05     0.731786  0.000376252    0.0266804    0.0111117      6500.85    0.0377989    0.0147537      44.4899      38.1507
W4            12157.6       5.1991       44.804      37239.9     0.203724      243.247     0.128038      3.10107      19757.6       4971.9      56.0218    0.0541455
R          5.9126e-13  6.48817e-12  5.30785e-16  4.69415e-15  7.44611e-12  1.52706e-13   2.0343e-13  2.64692e-16  6.43323e-16  2.82563e-16  1.99752e-17  4.10338e-15
P1        1.72712e-16  5.00111e-21  3.03818e-21  4.52426e-19  1.23258e-20  1.73222e-16  4.72008e-22  7.07213e-22  2.55018e-20  1.02457e-20  2.55061e-22  2.62861e-23
P2        4.36079e-22   5.0215e-17  1.00102e-21  1.88395e-22  1.29909e-20  3.73431e-22  5.02385e-17  3.27127e-22  5.50146e-23  2.57914e-23  1.47796e-23  8.10527e-21
P3        9.54102e-22  3.51983e-21  5.74056e-16  4.47265e-21  1.65687e-23  5.48448e-22  3.20656e-22  5.74472e-16  9.41607e-22  4.24924e-22  2.44915e-19  1.59716e-19
P4        2.23586e-19  1.14254e-21  7.70679e-21  6.57933e-17  9.29764e-23  4.56618e-20  1.24508e-22  2.17404e-21  6.67594e-17  6.72008e-19  1.36185e-20  5.15042e-23
P5        1.01372e-19  6.36036e-22  4.14155e-21  2.27951e-17   5.6225e-23  2.52577e-20  8.03649e-23  1.35076e-21   9.2522e-19  2.38609e-17  7.67323e-21  3.30132e-23
P6        1.98769e-15  3.79929e-16  1.43154e-11  2.94418e-13  4.55611e-18  7.20753e-16  5.27891e-17  8.92426e-13  2.14926e-14  8.79566e-15  1.55509e-11  1.52316e-14
P7         4.2916e-17  7.48698e-13  6.23963e-12  1.44639e-16  4.75729e-16  3.77558e-17  1.47151e-14  2.95814e-13  4.13159e-17   1.9235e-17   7.7421e-15  7.30736e-12

Temperature = 700 K    Pressure = 100 atm

From\To            W1           W2           W3           W4            R           P1           P2           P3           P4           P5           P6           P7
W1            91198.7      12.5296      11.1758      10307.9      25.9445      80830.9    0.0463144    0.0960153      7.42206      2.59853    0.0507788   0.00274889
W2            1.22921      2837.99      2.95546     0.464016      23.4653     0.036668      2786.71    0.0270092   0.00406524   0.00173036  0.000912988      23.1014
W3           0.221246     0.596392      6707.05     0.840787  6.61587e-05   0.00455778   0.00159165      6618.54   0.00624974   0.00260564      47.0327      39.8104
W4              12494      5.73288      51.4778      38371.1    0.0350069      31.5757    0.0191654     0.497441      20483.2      5243.15      61.3764   0.00981452
R          7.2457e-13   6.6799e-12  9.33309e-17  8.06603e-16  7.45284e-12  2.40505e-14  2.29062e-14  6.77776e-18  1.94744e-17  9.22783e-18  6.44289e-19  4.75728e-16
P1        1.82211e-16  8.42549e-22  5.18986e-22  5.87249e-20  1.94126e-21  1.82274e-16  1.30291e-23  2.03619e-23  5.54247e-22  2.41266e-22  7.14976e-24  8.47864e-25
P2         8.2599e-23  5.06592e-17  1.43387e-22  2.81998e-23  1.46277e-21   1.0308e-23  5.06618e-17  6.67544e-24  1.24643e-24  6.18233e-25  3.50472e-25  8.90903e-22
P3         1.6785e-22  4.81285e-22  5.84449e-16  7.17453e-22   4.2426e-25  1.57908e-23   6.5434e-24    5.845e-16  2.50949e-23  1.21599e-23  3.01898e-20  1.92028e-20
P4        2.99576e-20  1.67254e-22  1.27422e-21  6.82096e-17  2.81454e-24  9.92398e-22   2.8209e-24  5.79405e-23  6.83291e-17  8.52455e-20   1.8361e-21  1.55449e-24
P5        1.44404e-20  9.80153e-23   7.3142e-22  2.40387e-17  1.83617e-24   5.9477e-22  1.92638e-24  3.86542e-23  1.17366e-19   2.4173e-17  1.07343e-21  1.06649e-24
P6        3.23462e-16  5.92807e-17  1.51336e-11  3.22559e-13  1.46955e-19  2.02038e-17   1.2518e-18  1.10006e-13  2.89773e-15  1.23045e-15  1.55727e-11  1.99653e-15
P7        8.90041e-18   7.6243e-13  6.51108e-12  2.62175e-17   5.5154e-17  1.21782e-18  1.61743e-15   3.5566e-14  1.24699e-18  6.21385e-19  1.01483e-15   7.3118e-12

Temperature = 700 K    Pressure = 1000 atm

From\To            W1           W2           W3           W4            R           P1           P2           P3           P4           P5           P6           P7
W1            91785.2       12.921      11.4542      10343.3      26.7393      81389.7   0.00523837    0.0107096     0.780029     0.276532   0.00556787  0.000318621
W2            1.26761      2840.77      2.98904     0.470089      23.5423   0.00404092      2789.35   0.00283683  0.000433332   0.00018635  9.83497e-05      23.1476
W3           0.226758     0.603168      6721.21     0.857365   7.3266e-06   0.00050405  0.000168561      6632.15  0.000684395  0.000289517      47.3546      40.0147
W4            12536.8      5.80791      52.4927      38513.6   0.00387739      3.29683   0.00205202    0.0541698      20574.4      5278.64      62.1277   0.00109834
R         7.46766e-13  6.70182e-12  1.03357e-17  8.93395e-17  7.45368e-12  2.61821e-15  2.32571e-15   8.1964e-20  2.51134e-19  1.21551e-19   8.3588e-21   4.8496e-17
P1         1.8347e-16  9.28531e-23  5.74028e-23  6.13144e-21  2.11332e-22  1.83477e-16  1.63128e-25  2.58469e-25  6.54379e-24  2.90964e-24  9.04839e-26  1.10903e-26
P2        9.34236e-24  5.07072e-17  1.51851e-23  3.01941e-24  1.48518e-22  1.29059e-25  5.07075e-17  7.61043e-26  1.46255e-26  7.34503e-27  4.12499e-27  9.01478e-23
P3        1.87226e-23  5.05504e-23  5.85651e-16  7.81292e-23  5.13062e-27  2.00444e-25   7.4599e-26  5.85656e-16  3.09634e-25  1.52742e-25  3.11597e-21  1.97335e-21
P4         3.1484e-21  1.78296e-23  1.39543e-22  6.85132e-17  3.62951e-26  1.17169e-23  3.31002e-26    7.149e-25  6.85256e-17  8.85974e-21   1.9309e-22  1.97902e-26
P5        1.53672e-21  1.05562e-23  8.12715e-23  2.42014e-17  2.41865e-26  7.17284e-24  2.28868e-26   4.8554e-25  1.21981e-20  2.42154e-17  1.13754e-22  1.38108e-26
P6        3.54673e-17   6.3859e-18  1.52372e-11  3.26508e-13  1.90655e-21   2.5569e-19  1.47334e-20  1.13541e-14  3.04733e-16  1.30394e-16  1.55757e-11  2.08412e-16
P7        1.03165e-18  7.63955e-13  6.54449e-12  2.93401e-18  5.62243e-18  1.59295e-20  1.63663e-16   3.6549e-15  1.58754e-20   8.0468e-21  1.05934e-16  7.31238e-12

Temperature = 800 K

High Pressure Rate Coefficients:

From\To            W1           W2           W3           W4            R           P1           P2           P3           P4           P5           P6           P7
W1                ***      379.469      268.094      79277.9      835.222  1.07956e+06          ***          ***          ***          ***          ***          ***
W2            47.6518          ***      91.7153      16.0663      806.631          ***      51032.6          ***          ***          ***          ***       614.13
W3            8.30877      22.6354          ***      33.6379          ***          ***          ***       117489          ***          ***      1554.37      1123.48
W4            91865.9      148.257      1257.71          ***          ***          ***          ***          ***       312156      99165.6      1631.04          ***
R         1.20245e-12  9.24772e-12          ***          ***          ***          ***          ***          ***          ***          ***          ***          ***
P1        4.68593e-16          ***          ***          ***          ***          ***          ***          ***          ***          ***          ***          ***
P2                ***  1.42142e-16          ***          ***          ***          ***          ***          ***          ***          ***          ***          ***
P3                ***          ***  1.45132e-15          ***          ***          ***          ***          ***          ***          ***          ***          ***
P4                ***          ***          ***  2.03355e-16          ***          ***          ***          ***          ***          ***          ***          ***
P5                ***          ***          ***   7.2598e-17          ***          ***          ***          ***          ***          ***          ***          ***
P6                ***          ***  2.00147e-11  5.61703e-13          ***          ***          ***          ***          ***          ***          ***          ***
P7                ***  1.18617e-12  8.79236e-12          ***          ***          ***          ***          ***          ***          ***          ***          ***

Temperature = 800 K    Pressure = 0.01 atm

From\To            W1           W2           W3           W4            R           P1           P2           P3           P4           P5           P6           P7
W1            67440.6     0.718751      1.32545      10341.9      1.28587      54314.3     0.601707      3.55621      2346.57      427.905      2.39815    0.0240161
W2          0.0920374      10151.1     0.782261     0.141076      37.8293      1.76121      10048.8      5.14682     0.495249     0.124385    0.0436854      55.8845
W3          0.0406381     0.192673      15535.1     0.128535   0.00105119     0.196797     0.172011      15452.6     0.209969    0.0465308      37.4836      44.0172
W4            11907.8      1.28877      4.73291        48944     0.664901        12553      1.34295      17.5449      20870.5      3568.44       18.513     0.112873
R         1.77826e-15   4.3165e-13  4.87805e-17  8.13302e-16  1.02124e-11  1.17413e-12  8.38599e-12    2.485e-14  2.96613e-14  1.14666e-14  1.17847e-15  1.50823e-13
P1        2.26115e-17  6.08401e-21  2.78445e-21  4.69504e-18  3.53998e-19  4.51999e-17  1.48438e-19  1.44173e-19  1.33812e-17  3.79777e-18  5.38247e-20  5.04604e-21
P2        2.06879e-22  2.78568e-17  1.94728e-21  3.99228e-22  2.03737e-18  1.19612e-19  3.17703e-17  2.14224e-19  2.89121e-20  1.13709e-20  6.07042e-21  1.49332e-18
P3        1.34493e-21  1.56531e-20  1.89357e-16  5.67329e-21  6.60813e-21   1.2716e-19  2.34479e-19  2.20882e-16  2.53712e-19  9.65677e-20  1.79297e-17  1.28538e-17
P4        1.77672e-18  2.98109e-21  5.14366e-21  1.32398e-17  1.55529e-20  2.32719e-17  6.23999e-20  5.00276e-19  8.00301e-17   4.0451e-17  6.94767e-19   9.5204e-21
P5        3.63075e-19  8.39795e-22    1.277e-21  2.54407e-18  6.75673e-21  7.42243e-18  2.75792e-20  2.13984e-19  4.54581e-17  5.63475e-17  3.04982e-19  4.44957e-21
P6        9.54214e-16  1.38272e-16  4.78794e-13   6.2092e-15  3.26662e-16  4.94854e-14  6.92602e-15  1.86897e-11  3.67282e-13  1.43467e-13  2.00249e-11  2.81655e-13
P7        5.74194e-18  1.07429e-13  3.41726e-13  2.30806e-17  2.54095e-14  2.81964e-15  1.03554e-12  8.14341e-12  3.05888e-15  1.27217e-15  1.71185e-13  9.83187e-12

Temperature = 800 K    Pressure = 0.1 atm

From\To            W1           W2           W3           W4            R           P1           P2           P3           P4           P5           P6           P7
W1             244759      9.28612      11.2536      26000.3      21.5667       213689      3.91448      13.4058       4011.5      989.712      9.61061      0.16527
W2            1.17734      25618.4      7.22273       1.1733      193.564      8.70934      25178.1      17.9051      2.02266     0.644014     0.282622       207.62
W3           0.348372      1.78154      44842.1      1.48717    0.0116673     0.961426     0.847972      44374.8      1.39969     0.406463      235.915      224.117
W4            30061.4      10.8056      55.3963       146502      4.08276      18684.2      5.89652      88.0521        79559      17879.2      153.024      0.91581
R         3.06767e-14  2.21753e-12  5.42366e-16  5.07395e-15  1.02416e-11  1.14383e-12   6.6576e-12  2.11572e-14  2.58607e-14  1.02806e-14  1.07177e-15  1.27933e-13
P1         9.1631e-17   3.0175e-20  1.35557e-20  7.05226e-18  3.44862e-19  1.09846e-16  1.19606e-19  1.18638e-19  7.92002e-18  2.56779e-18  4.38306e-20  4.41052e-21
P2        1.36289e-21  7.00783e-17  9.59226e-21   1.7765e-21  1.61746e-18  9.63795e-20  7.30778e-17  1.55259e-19  2.19607e-20  9.12934e-21  5.07766e-21  1.08155e-18
P3         5.1191e-21  5.46187e-20  5.47306e-16  2.89874e-20  5.62614e-21  1.04638e-19  1.69939e-19  5.74176e-16  2.13323e-19  8.46289e-20  1.55322e-17  1.06701e-17
P4        3.05357e-18  1.21945e-20  3.42833e-20  5.15173e-17    1.356e-20  1.37741e-17  4.73971e-20  4.20635e-19  1.04002e-16  3.44836e-17   6.3643e-19  8.45772e-21
P5         8.4509e-19  4.35874e-21  1.11701e-20  1.30106e-17   6.0579e-21  5.01854e-18  2.21425e-20  1.87529e-19   3.8752e-17  5.81463e-17  2.84737e-19   4.0457e-21
P6        3.85188e-15  8.97934e-16  3.03304e-12  5.23835e-14  2.97087e-16   4.0297e-14  5.79334e-15  1.61906e-11  3.36443e-13  1.33944e-13  2.00556e-11  2.58019e-13
P7        3.99205e-17   4.0072e-13  1.75124e-12  1.90818e-16  2.15532e-14  2.46452e-15  7.49992e-13  6.75993e-12  2.71744e-15   1.1567e-15  1.56819e-13  9.84682e-12

Temperature = 800 K    Pressure = 1 atm

From\To            W1           W2           W3           W4            R           P1           P2           P3           P4           P5           P6           P7
W1             611459      68.9195      61.0484        50222      162.116       555998       12.281      27.8148      3723.09      1165.49       17.503     0.577292
W2            8.67106      42430.3      33.0899      5.34348      504.245      18.9726      41391.2      26.0485      3.47323      1.33789     0.684642      437.306
W3            1.89266      8.16591      85473.8      8.63895    0.0422472      2.20374      1.59074      84062.3      3.59119      1.29775      762.212       621.81
W4            58173.2      49.3003      322.829       310845      9.93112      15533.7      10.9151      187.249       185374      50564.3      616.864      2.88343
R         2.32968e-13   5.7807e-12  1.96311e-15  1.23577e-14  1.03298e-11  9.43224e-13  3.25593e-12  1.08496e-14  1.43893e-14  6.17519e-15  6.62654e-16  7.05826e-14
P1        2.40894e-16   6.5688e-20  3.09475e-20  5.84344e-18  2.84381e-19  2.50753e-16  5.69448e-20  6.08345e-20  2.53333e-18  9.59849e-19  2.14481e-20  2.52388e-21
P2        4.29472e-21  1.15282e-16  1.79658e-20   3.2955e-21  7.91026e-19  4.58865e-20  1.16686e-16  5.87206e-20  9.14362e-21  4.17743e-21  2.47615e-21  4.66498e-19
P3        1.06481e-20  7.94445e-20  1.03826e-15  6.18665e-20  2.88513e-21  5.36559e-20  6.42728e-20  1.05381e-15  1.08591e-19  4.71976e-20  9.22817e-18  5.89275e-18
P4         2.8222e-18  2.09056e-20  8.76624e-20  1.20676e-16  7.54504e-21  4.40583e-18  1.97344e-20  2.14123e-19  1.49172e-16  2.04794e-17  4.33861e-19  4.93132e-21
P5        9.92064e-19  9.04622e-21  3.55799e-20  3.69911e-17  3.63875e-21  1.87595e-18   1.0132e-20  1.04585e-19  2.30144e-17  6.32441e-17  2.05027e-19  2.52172e-21
P6        7.00172e-15    2.176e-15  9.81317e-12  2.12287e-13  1.83682e-16   1.9719e-14  2.82515e-15  9.61931e-12  2.29356e-13   9.6447e-14   2.0177e-11  1.74513e-13
P7        1.39943e-16  8.44601e-13  4.86562e-12   6.0335e-16  1.18912e-14   1.4103e-15   3.2349e-13   3.7333e-12  1.58442e-15  7.20978e-16  1.06066e-13  9.88943e-12

Temperature = 800 K    Pressure = 10 atm

From\To            W1           W2           W3           W4            R           P1           P2           P3           P4           P5           P6           P7
W1             980525      223.781      169.331      70538.4      507.413       906904      12.5299      22.9492      1555.52      578.108      12.1194     0.698631
W2            28.1058      50477.8      70.2669      11.9113        735.2      14.2308      49025.4      12.9125      2.02953      0.89808     0.494403      576.347
W3            5.24824      17.3418       111427      22.6269    0.0404085      1.77815     0.923822       109090      2.85519      1.21356      1306.37      978.914
W4            81736.4      109.915      845.981       447705      8.12018      5958.87      6.84288      135.099       274217      83432.6      1250.91      2.79819
R          7.3043e-13  8.42878e-12  1.87721e-15  1.00926e-14  1.04249e-11  4.57587e-13  7.70768e-13  1.93066e-15  3.05521e-15  1.45679e-15  1.56729e-16  1.87223e-14
P1        3.93607e-16  4.92151e-20  2.49203e-20  2.23439e-18  1.37962e-19  3.96522e-16  1.00362e-20  1.20098e-20  3.07533e-19  1.34684e-19  4.02042e-21   5.6883e-22
P2        4.38321e-21  1.36552e-16  1.04274e-20  2.06569e-21  1.87258e-19  8.08721e-21  1.36873e-16  7.28015e-21  1.30972e-21  6.62708e-22  4.07578e-22  9.96932e-20
P3        8.78691e-21  3.93696e-20  1.34756e-15  4.46391e-20  5.13403e-22  1.05926e-20  7.96851e-21  1.35216e-15  2.00017e-20  9.72971e-21  2.79628e-18  1.66055e-18
P4        1.17538e-18  1.22039e-20  6.95774e-20  1.78633e-16    1.602e-21  5.34844e-19  2.82672e-21  3.94399e-20  1.87096e-16  6.46747e-18  1.58886e-19  1.09074e-21
P5        4.90804e-19  6.06821e-21  3.32291e-20   6.1078e-17   8.5842e-22  2.63229e-19  1.60734e-21  2.15601e-20  7.26802e-18  6.92448e-17  8.08861e-20  6.14563e-22
P6        4.83897e-15  1.57121e-15  1.68213e-11  4.30776e-13  4.34441e-17   3.6963e-15  4.65024e-16  2.91481e-12  8.39935e-14  3.80498e-14  2.03611e-11  6.15952e-14
P7        1.69454e-16   1.1132e-12  7.66098e-12  5.85707e-16  3.15418e-15  3.17852e-16  6.91317e-14  1.05203e-12  3.50453e-16  1.75708e-16  3.74363e-14  9.93752e-12

Temperature = 800 K    Pressure = 100 atm

From\To            W1           W2           W3           W4            R           P1           P2           P3           P4           P5           P6           P7
W1        1.13018e+06      344.823      247.759      78030.3      764.303  1.05037e+06      3.70595      6.29642      286.133      116.594      2.98638     0.237633
W2            43.3014      52170.3      87.5338      15.3751       798.44      3.53671      50609.2      2.40384     0.423463     0.202012     0.112471      609.765
W3            7.67858      21.6034       118502      31.3824    0.0108165     0.464348     0.184633       115830     0.712082      0.33192      1509.52      1100.05
W4            90420.2      141.879      1173.38       495893      2.13463      1043.33      1.48996      32.5103       305138        96381      1557.93     0.799936
R         1.10034e-12  9.15382e-12  5.02465e-16  2.65221e-15  1.04589e-11  9.81049e-14  1.00543e-13  8.47191e-17  1.65203e-16  8.59406e-17   8.8714e-18  2.56886e-15
P1        4.55922e-16  1.22259e-20   6.5041e-21  3.90867e-19  2.95785e-20  4.56379e-16  4.69873e-22  6.17261e-22  1.11836e-20  5.41252e-21  2.02384e-22  3.26401e-23
P2        1.29626e-21  1.40963e-16  2.08375e-21  4.49737e-22   2.4427e-20  3.78627e-22  1.41005e-16  2.41072e-22  5.00123e-23  2.71673e-23  1.64299e-23  1.24539e-20
P3        2.41058e-21  7.32864e-21  1.43083e-15   1.0741e-20  2.25286e-23  5.44422e-22  2.63866e-22  1.43152e-15   9.4203e-22  4.99517e-22  4.26961e-19  2.43746e-19
P4        2.16028e-19  2.54574e-21  1.73457e-20  1.98782e-16  8.66239e-23  1.94499e-20   1.0794e-22  1.85752e-21  2.00105e-16  1.03735e-18  2.78167e-20  5.95885e-23
P5        9.89201e-20  1.36475e-21  9.08592e-21  7.05594e-17  5.06408e-23  1.05783e-20  6.58919e-23  1.10688e-21  1.16576e-18  7.18613e-17  1.49061e-20  3.63785e-23
P6        1.19184e-15  3.57423e-16  1.94372e-11  5.36526e-13  2.45908e-18  1.86068e-16  1.87456e-17  4.45058e-13   1.4705e-14  7.01203e-15  2.04525e-11  1.03084e-14
P7        5.76373e-17  1.17774e-12  8.60903e-12  1.67436e-16   4.3278e-16  1.82387e-17  8.63611e-15  1.54423e-13  1.91456e-17  1.04009e-17  6.26525e-15   9.9568e-12

Temperature = 800 K    Pressure = 1000 atm

From\To            W1           W2           W3           W4            R           P1           P2           P3           P4           P5           P6           P7
W1        1.15633e+06      374.797      266.744      79297.2      826.055  1.07551e+06     0.486762     0.814963      32.8391      13.7364     0.375071    0.0328808
W2            47.0652      52378.2       90.628      16.0582      806.995     0.441025      50802.6     0.272841    0.0498318    0.0242717    0.0134581      614.055
W3            8.26694       22.367       119496      33.3008   0.00136396     0.058881    0.0213129       116770     0.088589    0.0424708      1542.42      1118.79
W4            91888.3      148.182      1245.11       503766     0.271675      118.015     0.177509       4.0138       310137      98608.6      1616.46     0.104179
R         1.18925e-12   9.2519e-12  6.33602e-17  3.37531e-16  1.04641e-11  1.18329e-14  1.04833e-14  1.25322e-18  2.74782e-18  1.47793e-18  1.45925e-19  2.70251e-16
P1        4.66837e-16  1.52445e-21  8.24669e-22  4.42071e-20  3.56759e-21  4.66887e-16  7.32724e-24  1.00345e-23  1.61245e-22  8.09269e-23  3.29797e-24  5.51489e-25
P2        1.70254e-22  1.41502e-16  2.40532e-22  5.35794e-23  2.54692e-21  5.90434e-24  1.41506e-16  3.22009e-24  7.08971e-25  3.93478e-25  2.32403e-25  1.28817e-21
P3           3.12e-22  8.31805e-22  1.44245e-15  1.32608e-21  3.33257e-25  8.85041e-24  3.52456e-24  1.44252e-15  1.46688e-23  8.01613e-24  4.63885e-20  2.62304e-20
P4        2.47903e-20  2.99563e-22  2.15783e-21  2.02039e-16  1.44082e-24  2.80428e-22  1.53015e-24  2.89242e-23  2.02185e-16  1.14748e-19  3.15001e-21  9.77552e-25
P5        1.16532e-20   1.6397e-22  1.16254e-21  7.21903e-17  8.70875e-25  1.58165e-22  9.54349e-25  1.77629e-23  1.28951e-19  7.23341e-17  1.71376e-21  6.13773e-25
P6        1.49679e-16  4.27686e-17  1.98608e-11  5.56683e-13  4.04493e-20   3.0321e-18  2.65159e-19  4.83548e-14  1.66522e-15  8.06172e-16  2.04697e-11  1.14681e-15
P7        7.97507e-18  1.18603e-12  8.75573e-12  2.18057e-17  4.55298e-17  3.08162e-19  8.93272e-16  1.66181e-14  3.14085e-19  1.75482e-19   6.9701e-16  9.96004e-12

Temperature = 900 K

High Pressure Rate Coefficients:

From\To            W1           W2           W3           W4            R           P1           P2           P3           P4           P5           P6           P7
W1                ***      5408.62      3262.51       400803      12329.1  8.07137e+06          ***          ***          ***          ***          ***          ***
W2             829.21          ***      1348.01      265.173      12918.7          ***       492513          ***          ***          ***          ***      7990.42
W3            145.398      391.853          ***      606.906          ***          ***          ***  1.11281e+06          ***          ***      24040.1      15311.8
W4             449488      1939.71      15272.2          ***          ***          ***          ***          ***  2.58955e+06       977464      21018.2          ***
R         1.77697e-12  1.21448e-11          ***          ***          ***          ***          ***          ***          ***          ***          ***          ***
P1        1.01096e-15          ***          ***          ***          ***          ***          ***          ***          ***          ***          ***          ***
P2                ***  3.26487e-16          ***          ***          ***          ***          ***          ***          ***          ***          ***          ***
P3                ***          ***  3.02181e-15          ***          ***          ***          ***          ***          ***          ***          ***          ***
P4                ***          ***          ***  4.90306e-16          ***          ***          ***          ***          ***          ***          ***          ***
P5                ***          ***          ***   1.7636e-16          ***          ***          ***          ***          ***          ***          ***          ***
P6                ***          ***  2.51411e-11  8.73502e-13          ***          ***          ***          ***          ***          ***          ***          ***
P7                ***  1.70889e-12  1.12653e-11          ***          ***          ***          ***          ***          ***          ***          ***          ***

Temperature = 900 K    Pressure = 0.01 atm

From\To            W1           W2           W3           W4            R           P1           P2           P3           P4           P5           P6           P7
W1             193409      2.18669      3.44786      21976.6      5.66472       162320      2.92254      14.0693      7586.72      1488.01      9.47374     0.110561
W2           0.358785      44598.4      2.78163     0.544936      212.265      10.0862      44056.3      28.3443      2.84559     0.757542     0.279597      283.835
W3           0.150103     0.801962      61922.1     0.531434   0.00796595      1.04039      1.08954      61516.2      1.23483     0.290977      190.099      210.659
W4            24225.1      3.85378      12.7673       146003      2.80433        37846      6.36694      74.0371      70646.5      13107.3      78.0463     0.536748
R         7.05865e-16  1.93492e-13   2.5329e-17  3.33192e-16  1.34574e-11  1.75079e-12  1.11611e-11  4.44168e-14  3.90185e-14  1.72814e-14  2.69769e-15  2.47563e-13
P1        1.75145e-17  8.06933e-21  2.93475e-21  4.02816e-18  1.52149e-18  5.82962e-17  6.12278e-19  4.77948e-19  2.55341e-17  8.41104e-18  1.61801e-19  2.38837e-20
P2         2.7584e-22  2.83183e-17   2.4767e-21  5.39497e-22  7.87014e-18  4.96808e-19  4.24779e-17  7.63304e-19  1.12911e-19  5.01841e-20  2.99137e-20    4.833e-18
P3        1.59029e-21  2.18636e-20  1.59678e-16   7.3049e-21  3.72951e-20  4.61795e-19  9.08921e-19   2.6263e-16  9.93787e-19  4.30341e-19  6.10784e-17  3.90105e-17
P4        1.55384e-18  3.88553e-21  5.84535e-21  1.20365e-17  5.74845e-20  4.32877e-17  2.35906e-19  1.74369e-18  1.79477e-16  1.17915e-16  2.59512e-18   4.2304e-20
P5        2.88691e-19  9.80818e-22  1.30204e-21  2.12823e-18  2.42614e-20  1.35878e-17   9.9914e-20  7.19522e-19  1.12363e-16   1.3033e-16  1.09722e-18  1.88923e-20
P6         4.2054e-16  8.26346e-17  1.90037e-13   2.9194e-15  8.72365e-16  6.02076e-14  1.37183e-14  2.35228e-11  5.69616e-13  2.52734e-13  2.50739e-11  4.60471e-13
P7        3.36541e-18  5.88605e-14  1.48151e-13  1.42773e-17  5.63194e-14  6.25229e-15  1.55924e-12  1.05694e-11  6.53242e-15  3.06142e-15  3.23943e-13  1.27318e-11

Temperature = 900 K    Pressure = 0.1 atm

From\To            W1           W2           W3           W4            R           P1           P2           P3           P4           P5           P6           P7
W1             858329      37.9914      39.1378        65690       111.71       770439      26.4591      73.8678      17280.3      4579.47      50.0882       1.0682
W2            6.06595       147852      35.5586      6.13228      1471.11      71.3203       144679      144.132      16.9772      5.71978      2.63469      1412.81
W3            1.74377      10.3022       230307      8.12175     0.127481       7.2789      7.89768       227293      11.5937      3.56006      1565.69      1398.42
W4            73088.2      44.3789      201.259       561142       22.185      74626.1      39.3457      504.607       330717      81097.2      795.989      5.86049
R          1.5171e-14  1.37274e-12  4.12359e-16  2.80839e-15  1.34823e-11  1.73485e-12  1.00286e-11  4.14637e-14  3.68739e-14  1.65339e-14  2.59314e-15  2.30204e-13
P1        9.08863e-17  5.83705e-20  2.07796e-20  8.38023e-18  1.50764e-18  1.27798e-16  5.56507e-19  4.41086e-19  1.89286e-17  6.84816e-18  1.48122e-19  2.25841e-20
P2        2.62177e-21   9.5197e-17  1.81447e-20  3.51145e-21  7.07158e-18  4.51555e-19  1.07681e-16  6.54079e-19  9.95285e-20  4.56015e-20   2.7744e-20  4.10947e-18
P3        8.74406e-21   1.1362e-19  6.09158e-16  5.31424e-20  3.48155e-20  4.26179e-19  7.78858e-19  7.05265e-16  9.23502e-19  4.08023e-19  5.74777e-17  3.58825e-17
P4        3.70109e-18  2.36514e-20  5.59852e-20  6.04331e-17  5.43249e-20  3.20895e-17  2.07947e-19  1.62037e-18  2.10457e-16  1.09724e-16  2.50612e-18   4.0314e-20
P5        9.30001e-19   7.5663e-21  1.62958e-20  1.41217e-17   2.3212e-20   1.1063e-17  9.07903e-20  6.82206e-19  1.04558e-16   1.3258e-16  1.06821e-18  1.81848e-20
P6        2.32842e-15  7.97016e-16  1.61604e-12  3.19294e-14  8.38554e-16  5.51176e-14  1.27233e-14  2.21361e-11  5.50082e-13  2.46053e-13  2.50964e-11   4.4442e-13
P7        3.40782e-17  2.99915e-13  1.01543e-12  1.66596e-16  5.23704e-14  5.91208e-15  1.32582e-12  9.72191e-12  6.22514e-15  2.94677e-15  3.12652e-13  1.27434e-11

Temperature = 900 K    Pressure = 1 atm

From\To            W1           W2           W3           W4            R           P1           P2           P3           P4           P5           P6           P7
W1        2.79125e+06      414.543      313.547       162162      1128.92  2.59382e+06      129.395      243.462      24588.1      8306.22      141.656       5.9842
W2            64.3025       324031      246.932      41.7918       5441.7      248.554       313456      347.473      48.4647      19.8115      10.6916      4104.81
W3            14.0156      71.7269       585015      69.5415     0.776323      27.3029      24.9122       572237       48.769      18.6507      7120.08      5382.85
W4             181474      305.061      1743.86  1.60062e+06      82.8723      94295.2      118.383      1697.31  1.01016e+06       306325      4388.19      29.2557
R         1.60397e-13   5.1113e-12  2.51538e-15  1.06915e-14  1.35957e-11  1.58676e-12  6.49114e-12  2.85041e-14  2.68202e-14  1.26258e-14  2.00607e-15  1.62935e-13
P1        3.20249e-16  2.04308e-19  7.76157e-20  1.06855e-17  1.37895e-18  3.46105e-16  3.60684e-19  3.06257e-19  9.01698e-18   3.7099e-18  9.94332e-20  1.66376e-20
P2        1.31086e-20  2.07611e-16  5.70699e-20  1.07286e-20  4.57717e-18  2.92662e-19  2.15432e-16  3.60529e-19  5.91303e-20  2.90589e-20  1.84922e-20  2.40369e-18
P3        2.93754e-20  2.74856e-19  1.55077e-15  1.82811e-19  2.39338e-20  2.95907e-19  4.29308e-19  1.62129e-15  6.34749e-19  2.98438e-19  4.29372e-17  2.54054e-17
P4        5.29734e-18  6.75353e-20  2.34753e-19  1.89922e-16  3.95131e-20  1.52864e-17  1.23542e-19  1.11373e-18  2.95707e-16  8.15413e-17  2.05049e-18  3.02518e-20
P5         1.7003e-18  2.62609e-20  8.53345e-20  5.48812e-17  1.77254e-20  5.99325e-18  5.78547e-20  4.98982e-19  7.77022e-17  1.41882e-16  9.04241e-19  1.42259e-20
P6        6.65271e-15  3.25181e-15  7.43121e-12  1.81096e-13  6.48711e-16      3.7e-14  8.48046e-15  1.65362e-11  4.50074e-13  2.08283e-13  2.52244e-11  3.61533e-13
P7        1.95146e-16  8.77129e-13  3.95234e-12  8.52098e-16   3.7067e-14   4.3554e-15  7.75491e-13  6.88328e-12  4.67137e-15  2.30524e-15   2.5434e-13   1.2792e-11

Temperature = 900 K    Pressure = 10 atm

From\To            W1           W2           W3           W4            R           P1           P2           P3           P4           P5           P6           P7
W1        5.86248e+06      2075.59      1343.36       294566       5122.5  5.53432e+06      229.159      354.244        17265      7019.04      172.214      12.9628
W2            318.706       462413      780.917      140.992      10385.8      319.507       443273      298.449       49.948      23.6838      13.8325       6808.3
W3             59.912      226.987       954806      278.719      1.35086      39.4734      25.5983       926169      69.7755       31.664      16629.1      11273.5
W4             330264      1031.17       7010.8  3.01148e+06      118.676      60109.2      131.066       2154.7  1.92632e+06       671913      12384.3      50.8277
R         7.37193e-13  9.76325e-12  4.37121e-15  1.52924e-14   1.3799e-11  1.01516e-12  2.17901e-12   8.4897e-15  9.37566e-15  4.81254e-15  7.54502e-16   6.1321e-14
P1        6.92145e-16  2.61829e-19  1.11407e-19  6.75543e-18  8.82205e-19  7.03216e-16  1.04139e-19  1.01431e-19  1.91432e-18  9.01634e-19  3.17929e-20  6.00313e-21
P2        2.33082e-20  2.93834e-16  5.84433e-20  1.18876e-20  1.53651e-18  8.44996e-20  2.96378e-16  7.75939e-20  1.45702e-20  7.85723e-21  5.17194e-21  7.24746e-19
P3        4.28983e-20  2.35763e-19  2.51468e-15   2.3269e-19  7.12847e-21  9.80028e-20  9.23967e-20  2.54426e-15  1.97795e-19  1.02558e-19  1.84134e-17  1.01595e-17
P4        3.68783e-18  6.93228e-20  3.33546e-19  3.64507e-16  1.38128e-20  3.24533e-18  3.04417e-20  3.47049e-19  4.09604e-16  3.63141e-17  1.04478e-18   1.0984e-20
P5        1.42718e-18  3.13058e-20  1.44122e-19  1.21156e-16  6.75632e-21  1.45657e-18  1.56433e-20  1.71475e-19  3.46044e-17   1.5951e-16  4.90911e-19  5.59606e-21
P6        8.05343e-15  4.20647e-15  1.73885e-11  5.14373e-13  2.43987e-16  1.18304e-14  2.37183e-15  7.09146e-12  2.29326e-13  1.13077e-13  2.55413e-11  1.77855e-13
P7        4.25014e-16  1.45602e-12   8.2932e-12  1.48629e-15  1.39503e-14   1.5715e-15  2.33821e-13  2.75258e-12  1.69611e-15  9.06817e-16  1.25122e-13  1.28808e-11

Temperature = 900 K    Pressure = 100 atm

From\To            W1           W2           W3           W4            R           P1           P2           P3           P4           P5           P6           P7
W1         7.9033e+06      4363.12      2678.04       377929      10159.2  7.50077e+06      111.806      162.276      4839.69      2210.22      70.2266      7.59425
W2             668.97       506500      1209.64      234.139      12524.8      125.215       483810      83.0131      16.2229      8.44647      4.98209      7814.74
W3            119.356      351.628  1.11423e+06       512.54     0.590921      17.0241      7.81964  1.07624e+06       28.472      14.4467      22432.8      14505.3
W4             423831       1712.7      12897.3  3.82673e+06      51.5879        15784      45.2142      841.791  2.44427e+06       908423      18849.8      24.4859
R         1.46415e-12  1.17745e-11  1.91123e-15  6.63319e-15  1.39164e-11  3.03418e-13  3.53015e-13  6.49712e-16  9.05467e-16   5.0752e-16  7.45717e-17  1.06611e-14
P1        9.39437e-16  1.02368e-19  4.78858e-20  1.76494e-18  2.63679e-19  9.41823e-16  8.33282e-21  9.35329e-21  1.21986e-19  6.40623e-20  2.91649e-21    6.047e-22
P2        1.13661e-20  3.20717e-16  1.78353e-20  4.09818e-21  2.48925e-19  6.76133e-21  3.21122e-16   4.3642e-21  9.65653e-22  5.63156e-22  3.64117e-22  1.10342e-19
P3        1.96432e-20  6.55356e-20   2.9225e-15  9.08567e-20  5.45538e-22  9.03718e-21  5.19677e-21  2.92837e-15  1.66729e-20   9.4772e-21  3.71168e-18   1.9466e-18
P4        1.02878e-18  2.24771e-20  1.35734e-19   4.6279e-16  1.33399e-21  2.06802e-19  2.01756e-21  2.92541e-20  4.72296e-16  7.82861e-18  2.49926e-19  1.08081e-21
P5        4.47613e-19  1.11506e-20  6.56189e-20    1.639e-16  7.12506e-22  1.03491e-19  1.12122e-21  1.58457e-20  7.46003e-18  1.72131e-16  1.24555e-19  5.98486e-22
P6        3.27495e-15  1.51465e-15  2.34601e-11  7.83372e-13  2.41146e-17  1.08525e-15  1.66983e-16  1.42946e-12  5.48576e-14    2.869e-14  2.58027e-11  4.01084e-14
P7        2.49033e-16  1.67132e-12  1.06719e-11  7.15962e-16  2.42536e-15  1.58299e-16   3.5599e-14  5.27406e-13  1.66894e-16  9.69821e-17  2.82165e-14  1.29382e-11

Temperature = 900 K    Pressure = 1000 atm

From\To            W1           W2           W3           W4            R           P1           P2           P3           P4           P5           P6           P7
W1        8.41587e+06      5252.01      3191.49       398758      12014.2  7.99563e+06      18.5302      26.7022      656.576      313.295      11.1237      1.37515
W2            805.199       513160      1321.77      262.232      12897.4      19.0563       489862      10.8595      2.27231      1.22426     0.713629      7977.08
W3            142.233      384.226  1.14391e+06      592.595    0.0919194      2.70185      1.05288  1.10385e+06      4.38635      2.32689      23740.2      15190.3
W4             447194       1918.2      14912.1  4.01539e+06      8.25973      2086.69      6.49147      128.527  2.56188e+06       966591      20657.5      4.07118
R         1.73159e-12  1.21248e-11  2.97273e-16  1.06158e-15  1.39408e-11   4.2927e-14  3.88621e-14   1.2894e-17   2.1379e-17   1.2525e-17  1.69804e-18  1.19342e-15
P1        1.00147e-15  1.55698e-20  7.59428e-21  2.33087e-19  3.73049e-20  1.00177e-15  1.76339e-22   2.1498e-22  2.37564e-21  1.31362e-21   6.7991e-23  1.44576e-23
P2        1.88331e-21  3.24729e-16  2.40108e-21  5.88289e-22  2.74032e-20  1.43083e-22  3.24774e-16  7.46064e-23  1.81822e-23   1.0942e-23  6.79608e-24  1.19588e-20
P3        3.23157e-21  8.57218e-21  2.99748e-15  1.38698e-20  1.08266e-23  2.07715e-22  8.88392e-23  2.99818e-15  3.62945e-22  2.15346e-22   4.4372e-19  2.28782e-19
P4        1.39435e-19  3.14731e-21  2.09005e-20  4.85068e-16  3.14968e-23  4.02741e-21  3.79885e-23  6.36821e-22  4.86238e-16  9.70035e-19  3.21595e-20   2.5318e-23
P5         6.3399e-20  1.61583e-21  1.05651e-20  1.74398e-16  1.75838e-23  2.12212e-21  2.17849e-23  3.60054e-22  9.24364e-19  1.75417e-16    1.642e-20  1.45823e-23
P6        5.18479e-16  2.16947e-16  2.48275e-11  8.58513e-13  5.49104e-19  2.53001e-17  3.11665e-18  1.70888e-13  7.05887e-15  3.78219e-15  2.58735e-11  4.99216e-15
P7        4.50898e-17  1.70604e-12  1.11759e-11  1.19031e-16  2.71499e-16  3.78471e-18  3.85819e-15  6.19856e-14   3.9095e-18    2.363e-18  3.51201e-15  1.29517e-11

Temperature = 1000 K

High Pressure Rate Coefficients:

From\To            W1           W2           W3           W4            R           P1           P2           P3           P4           P5           P6           P7
W1                ***        46232      24776.8  1.50228e+06       107731  4.04338e+07          ***          ***          ***          ***          ***          ***
W2            8359.45          ***        11806      2585.53       120931          ***  3.04103e+06          ***          ***          ***          ***      62979.2
W3            1491.56      3930.65          ***      6309.66          ***          ***          ***  6.80246e+06          ***          ***       219425       125668
W4        1.64388e+06      15647.1       114691          ***          ***          ***          ***          ***  1.41167e+07  6.13809e+06       164752          ***
R         2.47448e-12   1.5362e-11          ***          ***          ***          ***          ***          ***          ***          ***          ***          ***
P1        1.93106e-15          ***          ***          ***          ***          ***          ***          ***          ***          ***          ***          ***
P2                ***  6.52362e-16          ***          ***          ***          ***          ***          ***          ***          ***          ***          ***
P3                ***          ***  5.57761e-15          ***          ***          ***          ***          ***          ***          ***          ***          ***
P4                ***          ***          ***  1.02153e-15          ***          ***          ***          ***          ***          ***          ***          ***
P5                ***          ***          ***   3.6927e-16          ***          ***          ***          ***          ***          ***          ***          ***
P6                ***          ***  3.06741e-11  1.26705e-12          ***          ***          ***          ***          ***          ***          ***          ***
P7                ***  2.32983e-12  1.39634e-11          ***          ***          ***          ***          ***          ***          ***          ***          ***

Temperature = 1000 K    Pressure = 0.01 atm

From\To            W1           W2           W3           W4            R           P1           P2           P3           P4           P5           P6           P7
W1                ***          ***          ***          ***          ***          ***          ***          ***          ***          ***          ***          ***
W2                ***       125007      6.65685          ***      724.504      37.2621       123238      94.3346      11.2505      3.03645       1.0654      892.228
W3                ***       2.1706       162984          ***    0.0350678      5.30627      4.05254       161715      6.15449      1.44565      609.358      642.714
W4                ***          ***          ***          ***          ***          ***          ***          ***          ***          ***          ***          ***
R                 ***  8.26191e-14   1.2389e-17          ***  1.70243e-11  2.45475e-12  1.39622e-11  7.17805e-14  4.99477e-14  2.48812e-14  5.47192e-15  3.72625e-13
P1                ***  8.83519e-21  3.64787e-21          ***  5.10405e-18  6.86281e-17  1.95964e-18  1.30617e-18  4.36466e-17  1.61034e-17  4.08244e-19  8.75043e-20
P2                ***  2.37325e-17  2.49095e-21          ***  2.35783e-17  1.59157e-18  6.40127e-17  2.11956e-18  3.42044e-19  1.69391e-19  1.11038e-19  1.23655e-17
P3                ***  2.34985e-20  1.14899e-16          ***  1.54255e-19  1.34997e-18  2.69725e-18  3.85901e-16  3.01449e-18  1.45939e-18  1.66329e-16  9.59729e-17
P4                ***   4.4229e-21  7.01488e-21          ***   1.7219e-19  7.23663e-17  6.98259e-19  4.83586e-18  3.67108e-16   2.8121e-16  7.66892e-18  1.44932e-19
P5                ***  9.92417e-22  1.36989e-21          ***   7.1311e-20  2.21971e-17  2.87486e-19  1.94637e-18  2.33788e-16  2.61512e-16  3.15674e-18  6.25708e-20
P6                ***  4.47578e-17  7.38144e-14          ***  2.00482e-15  7.19363e-14  2.40906e-14  2.83578e-11  8.15037e-13  4.03542e-13  3.04436e-11  6.95316e-13
P7                ***  2.96303e-14  6.18827e-14          ***  1.08515e-13  1.22557e-14   2.1324e-12  1.30057e-11   1.2243e-14  6.35775e-15  5.52667e-13  1.59216e-11

Temperature = 1000 K    Pressure = 0.1 atm

From\To            W1           W2           W3           W4            R           P1           P2           P3           P4           P5           P6           P7
W1        2.09047e+06      98.5039      88.8735       123159      371.895  1.90761e+06       105.69      244.482      45746.9      12882.4       156.12       4.1143
W2            19.8153       505972      104.049      19.4242      6200.33      315.048       493114      620.143      75.3405      26.6838      12.8923      5465.08
W3            5.38946      34.2753       723669      26.8041     0.708814      30.0084      37.9656       712377      51.1952      16.5387      5994.06      5095.07
W4             132392      113.845      468.064  1.46076e+06      73.0024       188008       150.92      1731.09       899130       236082      2586.45      22.1977
R         7.18127e-15  7.59428e-13  2.66718e-16  1.42147e-15  1.70426e-11  2.44638e-12  1.33184e-11  6.97495e-14   4.8729e-14  2.44245e-14  5.38201e-15  3.61247e-13
P1        7.65082e-17  8.17283e-20  2.39797e-20  7.90664e-18  5.08664e-18  1.41945e-16  1.88162e-18  1.26228e-18  3.46999e-17  1.40182e-17  3.90221e-19  8.54981e-20
P2        3.77018e-21  1.01995e-16  2.45823e-20  5.03065e-21   2.2491e-17  1.52821e-18  1.40058e-16  1.97444e-18  3.23416e-19  1.62706e-19  1.07692e-19  1.14427e-17
P3        1.10738e-20  1.65893e-19  5.52334e-16  7.14837e-20   1.4989e-19  1.30461e-18  2.51257e-18  8.15738e-16  2.92138e-18  1.42831e-18  1.62263e-16  9.25766e-17
P4         3.5188e-18  3.27852e-20  6.77272e-20  5.78653e-17  1.67989e-19  5.75326e-17  6.60232e-19   4.6865e-18  4.03685e-16  2.71453e-16  7.55846e-18  1.42106e-19
P5        8.16217e-19  9.58037e-21  1.79867e-20  1.26318e-17  7.00021e-20  1.93229e-17  2.76142e-19  1.90492e-18  2.25677e-16  2.63911e-16  3.12302e-18  6.16134e-20
P6        1.24948e-15  5.82668e-16   7.9235e-13  1.76949e-14  1.97188e-15  6.87605e-14  2.33648e-14  2.76644e-11  8.03297e-13  3.99232e-13  3.04585e-11  6.85524e-13
P7        2.50086e-17  1.94936e-13  5.35339e-13  1.23207e-16  1.05201e-13  1.19747e-14  1.97328e-12  1.25454e-11  1.20043e-14  6.26046e-15  5.44883e-13  1.59294e-11

Temperature = 1000 K    Pressure = 1 atm

From\To            W1           W2           W3           W4            R           P1           P2           P3           P4           P5           P6           P7
W1        8.18648e+06       1418.3      935.569       358486      4563.99  7.69939e+06      713.348      1127.98      87658.7        31552      600.399      32.5127
W2            267.107  1.42701e+06      982.685      175.992      30771.2      1571.93  1.36956e+06      2209.09      316.635      136.338      77.7372        20942
W3             57.024      326.055  2.33228e+06       298.91      6.41225      161.664      178.732   2.2698e+06      308.418      124.069      35605.7      25411.4
W4             389847      1054.68      5366.31  5.19172e+06      366.686       317292        648.1      8042.59   3.3517e+06  1.09945e+06        17796      153.166
R         9.89413e-14  3.88264e-12  2.45745e-15  7.66143e-15  1.71564e-11  2.34959e-12  1.03914e-11  5.71644e-14  4.12967e-14  2.12994e-14  4.72236e-15  2.99174e-13
P1        3.46977e-16  4.19698e-19  1.31441e-19  1.41374e-17  4.88541e-18  4.00773e-16  1.48038e-18  1.04545e-18  2.16383e-17  9.66924e-18  3.16012e-19  7.28998e-20
P2        2.71938e-20  2.91823e-16  1.16753e-19  2.28176e-20  1.75482e-17  1.20233e-18  3.20883e-16  1.39599e-18  2.41122e-19  1.27278e-19  8.67659e-20  8.29105e-18
P3        5.45678e-20  6.05512e-19   1.8369e-15  3.57159e-19  1.22845e-19  1.08051e-18  1.77647e-18  2.06027e-15  2.39531e-18  1.21788e-18  1.39155e-16  7.66102e-17
P4        7.09331e-18  1.40637e-19  4.15595e-19  2.34441e-16  1.42367e-19  3.58764e-17  4.92235e-19  3.84257e-18  5.20229e-16  2.30824e-16  6.83773e-18  1.22813e-19
P5        2.10819e-18  5.01001e-20  1.38055e-19  6.39353e-17  6.10456e-20  1.33282e-17  2.16013e-19  1.62426e-18  1.91899e-16  2.76296e-16  2.88056e-18  5.45374e-20
P6        5.07764e-15   3.6128e-15  4.91271e-12  1.32312e-13   1.7302e-15  5.56843e-14  1.88247e-14  2.37248e-11    7.267e-13  3.68238e-13  3.05681e-11  6.18434e-13
P7        2.11874e-16  7.69526e-13  2.78684e-12  9.16564e-16  8.71246e-14  1.02102e-14  1.42978e-12  1.03818e-11  1.03746e-14  5.54148e-15  4.91558e-13  1.59738e-11

Temperature = 1000 K    Pressure = 10 atm

From\To            W1           W2           W3           W4            R           P1           P2           P3           P4           P5           P6           P7
W1        2.18212e+07      10275.5      5822.89       820045        27973  2.08145e+07      1988.32      2629.04      95170.9      41563.9      1165.37       113.37
W2            1872.89  2.55305e+06      4549.42       862.11      78957.5      3240.14  2.41418e+06      3135.75      541.452      271.989      169.396      45275.5
W3            351.947      1513.85  4.87451e+06      1730.14      18.9643      385.532        308.8  4.68483e+06       732.45      351.245       113128      71159.3
W4             896380      5209.16      31377.6    1.261e+07      831.722       309478      1169.79      16359.7  8.14284e+06  3.13846e+06      67451.4      430.171
R         6.36291e-13   1.0025e-11  7.25695e-15  1.75966e-14  1.74739e-11  1.80663e-12  4.76876e-12  2.54186e-14  2.08519e-14  1.14922e-14  2.50966e-15  1.52048e-13
P1         9.8441e-16  8.64647e-19  3.10507e-19  1.37777e-17  3.75644e-18  1.01522e-15  6.31228e-19  5.10531e-19  7.16295e-18  3.61088e-18  1.50989e-19  3.73556e-20
P2        7.72607e-20  5.17629e-16  2.00121e-19  4.15928e-20  8.05312e-18  5.12669e-19  5.30609e-16   4.7246e-19  9.16215e-20   5.2361e-20  3.67925e-20  3.44125e-18
P3        1.29891e-19  8.59105e-19  3.83604e-15  7.39429e-19  5.46242e-20  5.27652e-19  6.01229e-19  3.96084e-15  1.11197e-18  6.12093e-19  7.91531e-17  4.10189e-17
P4        7.68127e-18  2.39145e-19  9.76122e-19  5.86377e-16   7.1885e-20  1.18762e-17  1.87039e-19  1.78384e-18  7.48362e-16  1.34645e-16  4.46008e-18  6.41774e-20
P5        2.77961e-18  9.96664e-20  3.88067e-19  1.87893e-16  3.29374e-20  4.97727e-18   8.8866e-20  8.16338e-19  1.11939e-16  3.11019e-16  1.97336e-18  3.03053e-20
P6        9.90877e-15  7.89646e-15  1.57929e-11  5.16242e-13  9.19499e-16  2.66056e-14  7.98248e-15   1.3495e-11  4.74008e-13  2.52266e-13  3.09767e-11   3.9295e-13
P7        7.57033e-16  1.67407e-12  7.89596e-12  2.62833e-15  4.42791e-14  5.23197e-15  5.93439e-13  5.55864e-12  5.42133e-15  3.07929e-15  3.12333e-13  1.60958e-11

Temperature = 1000 K    Pressure = 100 atm

From\To            W1           W2           W3           W4            R           P1           P2           P3           P4           P5           P6           P7
W1        3.58854e+07      30635.2      16586.9  1.28938e+06      74926.4  3.44057e+07      1598.36       2025.1      42432.7      21171.6      806.047      113.217
W2            5542.68  3.10995e+06      9409.88      1963.49       112106      2048.64  2.91744e+06       1375.6      285.682      159.531       100.35      59511.8
W3            998.926      3132.79  6.60219e+06      4457.07      13.9379      281.526      151.832  6.29209e+06       504.42      273.867       189096       111184
W4        1.41083e+06      11881.6      81002.9  1.93863e+07      607.359       127474       659.43      10588.4  1.23899e+07  5.22143e+06       131615      351.635
R         1.72001e-12  1.42407e-11   5.3213e-15  1.27815e-14  1.77669e-11  7.35434e-13  1.00851e-12  3.29758e-15  3.42645e-15  2.04884e-15  4.13902e-16  3.49756e-14
P1        1.64223e-15    5.429e-19  2.24276e-19  5.59576e-18  1.52915e-18  1.65155e-15  8.36706e-20  8.08873e-20  7.90176e-19  4.44403e-19  2.42453e-20  6.26648e-21
P2        6.20874e-20  6.25842e-16  9.79388e-20  2.34006e-20  1.70309e-18  6.79553e-20  6.28537e-16  4.50069e-20  1.03389e-20  6.39553e-21  4.42301e-21  6.74673e-19
P3         1.0009e-19  3.75827e-19  5.15888e-15  4.78182e-19  7.08645e-21  8.35998e-20  5.72736e-20  5.19251e-15  1.61723e-19  9.73915e-20  2.16601e-17  1.06083e-17
P4        3.37814e-18  1.25371e-19  6.65576e-19  8.96348e-16  1.18124e-20  1.31012e-18  2.11061e-20  2.59437e-19    9.433e-16  3.97029e-17  1.46622e-18  1.08044e-20
P5        1.39998e-18  5.81737e-20  3.00212e-19  3.14045e-16  5.87212e-21  6.12569e-19  1.08543e-20  1.29889e-19  3.30077e-17  3.50264e-16   6.8846e-19  5.52267e-21
P6        6.80299e-15  4.67236e-15   2.6433e-11  1.01195e-12  1.51647e-16  4.27225e-15  9.59613e-16  3.69287e-12  1.55827e-13  8.80094e-14  3.15196e-11  1.21133e-13
P7        7.57787e-16  2.20153e-12  1.23534e-11  2.15068e-15  1.01855e-14  8.77673e-16  1.16346e-13  1.43757e-12  9.12693e-16  5.61152e-16  9.62816e-14  1.62206e-11

Temperature = 1000 K    Pressure = 1000 atm

From\To            W1           W2           W3           W4            R           P1           P2           P3           P4           P5           P6           P7
W1        4.11729e+07      43360.3        23370  1.47275e+06       101915  3.95191e+07      360.713      461.381      7449.18      3955.26      177.506      29.0471
W2            7840.32  3.22175e+06      11372.1      2494.88       120078      410.677  3.01661e+06      223.695      51.7104      30.2972      18.6444      62617.5
W3            1406.89      3786.17  7.05856e+06      5973.95      2.89871      61.0762      25.7788   6.7094e+06       105.17      60.6652       214235       123501
W4        1.61156e+06      15098.5       108588  2.17232e+07      133.814      21521.9      124.021      2180.15  1.38165e+07  5.98854e+06       158946      81.3586
R         2.34086e-12  1.52536e-11  1.10609e-15  2.80981e-15  1.78533e-11  1.28411e-13  1.21901e-13  9.48577e-17  1.23162e-16  7.75381e-17  1.39762e-17  4.34258e-15
P1        1.88736e-15  1.08528e-19  4.84838e-20  9.40094e-19  2.66998e-19  1.88877e-15  2.57065e-21  2.83174e-21  2.26916e-20  1.36011e-20  8.76285e-22  2.26201e-22
P2        1.39949e-20  6.47123e-16  1.66123e-20   4.3969e-21  2.05856e-19  2.08783e-21  6.47447e-16  1.06916e-21  2.80268e-22  1.80515e-22  1.18244e-22  7.94721e-20
P3         2.2779e-20  6.10725e-20  5.50129e-15  9.83609e-20  2.03848e-22  2.92671e-21  1.36056e-21  5.50593e-15  5.32707e-21   3.3843e-21  3.00183e-18  1.43323e-18
P4        5.90301e-19   2.2652e-20  1.38395e-19    9.998e-16   4.2459e-22  3.76227e-20  5.72148e-22  8.54573e-21  1.00666e-15  5.83098e-18  2.26665e-19  3.89377e-22
P5        2.60538e-19   1.1033e-20  6.63614e-20  3.60271e-16  2.22229e-22  1.87479e-20  3.06367e-22  4.51359e-21  4.84768e-18  3.65591e-16  1.09977e-19  2.08932e-22
P6        1.49437e-15  8.67792e-16  2.99485e-11  1.22239e-12  5.12067e-18   1.5441e-16  2.56541e-17  5.11788e-13  2.40895e-14   1.4059e-14  3.17411e-11    1.779e-14
P7         1.9432e-16  2.31645e-12  1.37226e-11  4.97377e-16  1.26464e-15  3.16814e-17  1.37048e-14  1.94222e-13  3.28923e-17  2.12294e-17  1.41403e-14  1.62632e-11

Temperature = 1100 K

High Pressure Rate Coefficients:

From\To            W1           W2           W3           W4            R           P1           P2           P3           P4           P5           P6           P7
W1                ***       271204       132718  4.51252e+06       641578  1.51352e+08          ***          ***          ***          ***          ***          ***
W2            56341.3          ***      70641.3      17065.1       763920          ***  1.35533e+07          ***          ***          ***          ***       344212
W3              10291      26366.8          ***      43668.3          ***          ***          ***  3.01721e+07          ***          ***  1.36026e+06       711625
W4        4.84545e+06      88204.5       604715          ***          ***          ***          ***          ***  5.66806e+07  2.77347e+07       897743          ***
R         3.29376e-12  1.88781e-11          ***          ***          ***          ***          ***          ***          ***          ***          ***          ***
P1        3.36439e-15          ***          ***          ***          ***          ***          ***          ***          ***          ***          ***          ***
P2                ***  1.17523e-15          ***          ***          ***          ***          ***          ***          ***          ***          ***          ***
P3                ***          ***  9.41211e-15          ***          ***          ***          ***          ***          ***          ***          ***          ***
P4                ***          ***          ***  1.90816e-15          ***          ***          ***          ***          ***          ***          ***          ***
P5                ***          ***          ***  6.92154e-16          ***          ***          ***          ***          ***          ***          ***          ***
P6                ***          ***  3.65849e-11   1.7436e-12          ***          ***          ***          ***          ***          ***          ***          ***
P7                ***  3.04596e-12  1.68714e-11          ***          ***          ***          ***          ***          ***          ***          ***          ***

Temperature = 1100 K    Pressure = 0.01 atm

From\To            W1           W2           W3           W4            R           P1           P2           P3           P4           P5           P6           P7
W1                ***          ***          ***          ***          ***          ***          ***          ***          ***          ***          ***          ***
W2                ***          ***          ***          ***          ***          ***          ***          ***          ***          ***          ***          ***
W3                ***          ***          ***          ***          ***          ***          ***          ***          ***          ***          ***          ***
W4                ***          ***          ***          ***          ***          ***          ***          ***          ***          ***          ***          ***
R                 ***          ***          ***          ***  2.08627e-11   3.2844e-12  1.68354e-11  1.07736e-13  6.28391e-14  3.46991e-14  1.00839e-14  5.27488e-13
P1                ***          ***          ***          ***  1.42211e-17  1.11256e-16  5.21646e-18  3.08293e-18  6.13896e-17  2.61818e-17  9.00074e-19   2.6388e-19
P2                ***          ***          ***          ***  5.90736e-17  4.22736e-18  9.70083e-17  4.96069e-18  8.66053e-19  4.71136e-19  3.34717e-19  2.70748e-17
P3                ***          ***          ***          ***  5.07608e-19  3.35472e-18  6.66104e-18  6.11898e-16  7.58953e-18  4.04959e-18  3.85791e-16  2.03944e-16
P4                ***          ***          ***          ***  4.42469e-19  9.98323e-17  1.73791e-18  1.13422e-17  7.10232e-16  5.77402e-16  1.90658e-17  4.09207e-19
P5                ***          ***          ***          ***  1.81122e-19  3.15628e-17  7.00856e-19  4.48635e-18  4.28033e-16  4.72837e-16   7.7007e-18   1.7216e-19
P6                ***          ***          ***          ***  4.09632e-15  8.44439e-14  3.87503e-14  3.32621e-11  1.09994e-12    5.993e-13  3.60782e-11  9.89581e-13
P7                ***          ***          ***          ***  1.88887e-13  2.18232e-14  2.76302e-12  1.54999e-11  2.08103e-14  1.18105e-14  8.72315e-13  1.93786e-11

Temperature = 1100 K    Pressure = 0.1 atm

From\To            W1           W2           W3           W4            R           P1           P2           P3           P4           P5           P6           P7
W1                ***          ***          ***          ***          ***          ***          ***          ***          ***          ***          ***          ***
W2                ***  1.23733e+06      225.375          ***      17921.9      1025.25  1.20128e+06      1795.05      279.237      98.3003       42.037      14724.5
W3                ***      82.1565  1.66974e+06          ***      2.57759      139.801      120.017  1.63967e+06      250.941      78.9806      16248.1      13246.7
W4                ***          ***          ***          ***          ***          ***          ***          ***          ***          ***          ***          ***
R                 ***  3.96766e-13  1.59836e-16          ***  2.08753e-11  3.28343e-12  1.64608e-11  1.06409e-13  6.28313e-14  3.46098e-14  1.00137e-14  5.20303e-13
P1                ***  9.82783e-20  3.43889e-20          ***  1.42169e-17  1.11822e-16  5.12485e-18  3.05566e-18  6.16238e-17  2.64978e-17  9.08945e-19   2.6158e-19
P2                ***   9.3318e-17  2.70775e-20          ***   5.7759e-17  4.15311e-18  1.87665e-16  4.78629e-18  8.45733e-19  4.63461e-19  3.30401e-19  2.59769e-17
P3                ***  1.93017e-19  4.38849e-16          ***  5.01359e-19  3.32505e-18  6.42687e-18  1.04301e-15  7.52499e-18  4.02427e-18  3.81625e-16   2.0051e-16
P4                ***  4.35301e-20  1.00374e-19          ***  4.42414e-19  1.00213e-16  1.69714e-18  1.12458e-17  7.10477e-16  5.77266e-16  1.90617e-17  4.06727e-19
P5                ***  1.13598e-20   2.3419e-20          ***  1.80656e-19  3.19437e-17  6.89439e-19  4.45831e-18  4.27933e-16  4.73101e-16  7.68963e-18  1.71237e-19
P6                ***  3.82986e-16  3.74937e-13          ***   4.0678e-15  8.52762e-14  3.82506e-14  3.29028e-11  1.09971e-12  5.98439e-13  3.60877e-11  9.83768e-13
P7                ***  1.16733e-13  2.69459e-13          ***  1.86314e-13   2.1633e-14  2.65098e-12   1.5239e-11  2.06842e-14  1.17472e-14   8.6719e-13  1.93837e-11

Temperature = 1100 K    Pressure = 1 atm

From\To            W1           W2           W3           W4            R           P1           P2           P3           P4           P5           P6           P7
W1          1.811e+07      3382.27      1991.52       630167      13081.7  1.71605e+07      2560.29      3463.16       212371      80685.3      1691.82      115.898
W2            774.422  4.24353e+06      2599.91       499.26       110655      6052.53  4.04286e+06      8427.25       1234.1      556.316      333.883      69535.6
W3            159.665      960.887  6.40938e+06      865.223      30.5087      586.924      747.886  6.20837e+06      1172.15      493.441       116548      79446.7
W4             668165      2510.37      11623.6  1.23551e+07      1084.31       737877      2248.42      24956.3  8.04793e+06  2.80804e+06      50139.5      520.042
R         5.76174e-14  2.65625e-12   2.0197e-15  4.95296e-15  2.09726e-11  3.22069e-12   1.4365e-11  9.60525e-14  5.72085e-14  3.21698e-14  9.37998e-15  4.71224e-13
P1        3.27033e-16  6.49764e-19  1.72646e-19  1.52393e-17  1.39453e-17  4.25466e-16  4.50415e-18  2.76573e-18  4.04943e-17  1.96262e-17  7.94035e-19  2.40963e-19
P2        4.35564e-20  3.40532e-16  1.77458e-19  3.64351e-20  5.04051e-17   3.6501e-18  4.21754e-16  3.93479e-18  7.18502e-19  4.06674e-19   2.9564e-19  2.15542e-17
P3         7.8063e-20  9.77859e-19  1.84433e-15  5.29761e-19  4.52562e-19  3.00956e-18   5.2835e-18  2.39938e-15  6.75782e-18   3.7081e-18  3.52903e-16  1.81352e-16
P4        7.68547e-18  2.17767e-19  5.62772e-19  2.44676e-16  4.02822e-19  6.58521e-17  1.44182e-18  1.00993e-17  8.70858e-16   5.2149e-16   1.8053e-17  3.77498e-19
P5        2.13915e-18  7.20887e-20  1.73365e-19  6.32868e-17  1.67919e-19  2.36598e-17  6.04963e-19  4.10804e-18  3.86585e-16  4.88338e-16  7.37897e-18  1.61186e-19
P6        3.42793e-15  3.29914e-15  2.98515e-12  8.79811e-14  3.81038e-15  7.44955e-14  3.42263e-14  3.04266e-11  1.04151e-12  5.74262e-13  3.61705e-11  9.35767e-13
P7        1.96898e-16  5.97741e-13  1.79375e-12   8.2982e-16  1.68739e-13  1.99279e-14  2.19964e-12  1.37829e-11  1.91978e-14  1.10577e-14  8.24878e-13  1.94189e-11

Temperature = 1100 K    Pressure = 10 atm

From\To            W1           W2           W3           W4            R           P1           P2           P3           P4           P5           P6           P7
W1        5.79748e+07        32642      16456.7  1.70844e+06      99847.8  5.56237e+07      10110.7        11562       318901       147819      4671.53      580.968
W2            6961.06  9.50804e+06      16374.1      3260.27       373515      18251.4  8.87209e+06      18116.2      3179.76      1679.69      1115.57       193495
W3            1293.55      6097.68  1.67428e+07      6580.46      139.053      2063.87       1982.8  1.59514e+07      4123.89      2076.07       481293       285831
W4        1.82929e+06        16738      90422.5  3.68918e+07      3471.61       986509      5961.61        72604  2.37671e+07  9.87844e+06       239144         2102
R         4.94065e-13  9.19836e-12  9.28499e-15  1.67728e-14   2.1364e-11  2.76915e-12  8.45237e-12  5.70418e-14  3.71254e-14  2.19176e-14  6.33552e-15  3.01574e-13
P1        1.19153e-15  1.99622e-18  6.12044e-19  2.11942e-17  1.19901e-17  1.26087e-15  2.55884e-18  1.76463e-18    1.857e-17   9.9891e-18  5.00072e-19  1.57661e-19
P2        1.82077e-19  7.66649e-16  4.68693e-19  1.00522e-19  2.96584e-17  2.07365e-18  8.13413e-16  1.87894e-18  3.76283e-19   2.2726e-19  1.69715e-19  1.16282e-17
P3        2.78464e-19  2.13024e-18  4.93666e-15  1.63541e-18  2.68759e-19   1.9202e-18  2.52298e-18  5.31896e-15  4.14143e-18  2.41629e-18  2.46371e-16  1.20609e-16
P4        1.19523e-17  5.65148e-19  1.98495e-18  7.82909e-16  2.61411e-19  3.01987e-17  7.55089e-19  6.18919e-18  1.21704e-15  3.68069e-16  1.39017e-17  2.52525e-19
P5        4.07708e-18  2.20175e-19  7.35726e-19  2.41226e-16  1.14405e-19  1.20421e-17  3.38069e-19   2.6769e-18  2.72853e-16  5.40284e-16  5.88788e-18  1.12761e-19
P6         9.8968e-15  1.12415e-14  1.28423e-11  4.54567e-13  2.57365e-15  4.69162e-14   1.9648e-14  2.12416e-11  8.02012e-13  4.58219e-13  3.65986e-11  7.09643e-13
P7         1.0572e-15  1.70635e-12  6.72304e-12  3.57523e-15   1.0799e-13  1.30388e-14  1.18668e-12   9.1664e-12  1.28422e-14  7.73562e-15   6.2555e-13  1.95543e-11

Temperature = 1100 K    Pressure = 100 atm

From\To            W1           W2           W3           W4            R           P1           P2           P3           P4           P5           P6           P7
W1        1.16637e+08       136307      66232.6  3.31054e+06       353550    1.124e+08      12781.8      14293.9       219422       117560      5256.81      934.632
W2            28402.2   1.3472e+07      46497.2      10269.3       652903      18224.8   1.2393e+07      12633.5      2704.05      1601.34      1080.65       304704
W3            5146.03      17351.5  2.73296e+07      23630.4      169.432      2473.26      1577.88   2.5685e+07      4673.51      2685.64  1.02688e+06       560035
W4        3.55401e+06      53043.5       326939  6.97923e+07      4068.18       619766      5370.14        75102  4.40788e+07   2.0471e+07       601351      2787.34
R         1.80879e-12  1.61324e-11  1.12489e-14  1.96094e-14  2.19227e-11  1.45334e-12  2.37553e-12  1.18508e-14  9.55469e-15  6.06273e-15  1.62825e-15  9.26842e-14
P1        2.48984e-15  1.97084e-18  7.18895e-19  1.30637e-17  6.29282e-18  2.51833e-15    5.304e-19  4.44567e-19  3.31691e-18  1.98322e-18  1.29315e-19  4.08536e-20
P2        2.31347e-19  1.07447e-15  3.68314e-19  9.04662e-20  8.33548e-18   4.2983e-19  1.08738e-15  2.91725e-19  6.85335e-20  4.46604e-20  3.30092e-20     3.01e-18
P3        3.47228e-19   1.4761e-18  8.00864e-15  1.69888e-18  5.58366e-20   4.8376e-19  3.91718e-19  8.14708e-15   9.6669e-19  6.13014e-19  9.05351e-17  4.18689e-17
P4        8.06832e-18  4.74181e-19  2.20365e-18  1.48124e-15  6.72775e-20  5.39399e-18  1.37527e-19  1.44468e-18  1.64982e-15   1.4466e-16  6.06761e-18  6.71186e-20
P5        3.19584e-18  2.07818e-19   9.3663e-19  5.09956e-16  3.16461e-20  2.39081e-18  6.64363e-20   6.7913e-19  1.07238e-16   6.2745e-16  2.71589e-18  3.21832e-20
P6        1.10626e-14  1.08681e-14  2.76056e-11  1.16587e-12  6.61435e-16  1.21322e-14  3.82148e-15  7.80574e-12  3.50051e-13  2.11362e-13  3.74696e-11  2.92459e-13
P7         1.7216e-15  2.69599e-12  1.32713e-11  4.78164e-15   3.3189e-14  3.37864e-15  3.07175e-13  3.18207e-12  3.41333e-15  2.20783e-15  2.57802e-13   1.9763e-11

Temperature = 1100 K    Pressure = 1000 atm

From\To            W1           W2           W3           W4            R           P1           P2           P3           P4           P5           P6           P7
W1        1.49386e+08       239158       117074  4.28385e+06       576546  1.44074e+08      4136.65      4782.86        53642      31090.9      1728.41      357.055
W2            49689.2   1.4588e+07      65668.3      15694.6       749706      5113.87  1.33589e+07      2744.41      679.212      427.256      279.317       339148
W3            9078.75      24510.5  3.14305e+07      38983.1      50.3427      785.608      363.425  2.93713e+07       1416.8      876.943  1.29761e+06       685560
W4        4.59988e+06      81119.4       539817  8.67908e+07      1315.58       143801      1414.94      22258.3   5.4236e+07  2.63283e+07       835871      953.155
R          2.9596e-12  1.85268e-11  3.33454e-15  6.29926e-15  2.21633e-11  3.22744e-13   3.2968e-13  5.19401e-16  5.40289e-16  3.62182e-16  8.48283e-17  1.33594e-14
P1        3.20229e-15   5.4834e-19   2.2579e-19  2.98689e-18  1.39744e-18  3.20775e-15  2.46129e-20   2.4638e-20  1.48218e-19   9.5218e-20  7.54587e-21   2.2954e-21
P2        7.45975e-20  1.15838e-15  8.44877e-20  2.37559e-20  1.15681e-18   1.9946e-20  1.16015e-15   1.0241e-20   2.8185e-21  1.92554e-21  1.33682e-21  4.02558e-19
P3         1.1581e-19  3.19715e-19  9.16223e-15  5.01847e-19  2.44722e-21  2.68101e-20  1.37513e-20  9.18538e-15  5.03377e-20  3.39153e-20  1.52607e-17  6.82684e-18
P4        1.94511e-18  1.18343e-19  6.61777e-19  1.82578e-15  3.80434e-21  2.41032e-19   5.6559e-21  7.52275e-20  1.85636e-15  2.63494e-17  1.17531e-18  3.85879e-21
P5        8.35309e-19   5.5169e-20  3.03523e-19  6.57026e-16  1.89051e-21  1.14788e-19  2.86441e-21  3.75732e-20  1.95331e-17  6.78459e-16  5.47201e-19   1.9538e-21
P6        3.61025e-15  2.80477e-15  3.48994e-11  1.62336e-12  3.44594e-17  7.07945e-16  1.54764e-16  1.31574e-12  6.78055e-14  4.25854e-14  3.80092e-11  5.30343e-14
P7         6.5679e-16  3.00115e-12  1.62533e-11  1.63265e-15  4.78384e-15  1.89832e-16  4.10816e-14  5.18846e-13   1.9624e-16  1.34035e-16  4.67496e-14  1.98687e-11

Temperature = 1200 K

High Pressure Rate Coefficients:

From\To            W1           W2           W3           W4            R           P1           P2           P3           P4           P5           P6           P7
W1                ***  1.19637e+06       545250  1.14538e+07  2.86189e+06  4.55292e+08          ***          ***          ***          ***          ***          ***
W2             279810          ***       316823        83695  3.58597e+06          ***  4.72672e+07          ***          ***          ***          ***  1.42794e+06
W3            52475.6       130370          ***       221925          ***          ***          ***  1.05056e+08          ***          ***  6.29489e+06  3.04572e+06
W4        1.21177e+07       378591  2.43958e+06          ***          ***          ***          ***          ***  1.80894e+08  9.78301e+07  3.71881e+06          ***
R         4.23242e-12  2.26748e-11          ***          ***          ***          ***          ***          ***          ***          ***          ***          ***
P1        5.45711e-15          ***          ***          ***          ***          ***          ***          ***          ***          ***          ***          ***
P2                ***  1.95553e-15          ***          ***          ***          ***          ***          ***          ***          ***          ***          ***
P3                ***          ***  1.48259e-14          ***          ***          ***          ***          ***          ***          ***          ***          ***
P4                ***          ***          ***  3.27687e-15          ***          ***          ***          ***          ***          ***          ***          ***
P5                ***          ***          ***  1.19158e-15          ***          ***          ***          ***          ***          ***          ***          ***
P6                ***          ***   4.2855e-11  2.30307e-12          ***          ***          ***          ***          ***          ***          ***          ***
P7                ***  3.85386e-12  1.99762e-11          ***          ***          ***          ***          ***          ***          ***          ***          ***

Temperature = 1200 K    Pressure = 0.01 atm

From\To            W1           W2           W3           W4            R           P1           P2           P3           P4           P5           P6           P7
W1                ***          ***          ***          ***          ***          ***          ***          ***          ***          ***          ***          ***
W2                ***          ***          ***          ***          ***          ***          ***          ***          ***          ***          ***          ***
W3                ***          ***          ***          ***          ***          ***          ***          ***          ***          ***          ***          ***
W4                ***          ***          ***          ***          ***          ***          ***          ***          ***          ***          ***          ***
R                 ***          ***          ***          ***  2.49273e-11  4.23714e-12  1.96832e-11  1.52534e-13  7.83766e-14  4.72637e-14  1.71865e-14  7.11563e-13
P1                ***          ***          ***          ***  3.43407e-17  1.78231e-16  1.20179e-17  6.50439e-18   8.2868e-17   3.9988e-17  1.82907e-18   6.8302e-19
P2                ***          ***          ***          ***  1.28785e-16  9.70198e-18   2.0479e-16  1.01337e-17  1.90868e-18   1.1284e-18   8.5857e-19  5.22735e-17
P3                ***          ***          ***          ***  1.40085e-18  7.37046e-18  1.42241e-17  1.22717e-15  1.66172e-17  9.64921e-18  7.90907e-16  3.86999e-16
P4                ***          ***          ***          ***  1.01568e-18  1.32501e-16  3.78038e-18  2.34478e-17  1.27057e-15   1.0672e-15  4.16377e-17  9.95879e-19
P5                ***          ***          ***          ***  4.11826e-19  4.29911e-17  1.50273e-18  9.15488e-18  7.17563e-16  7.88608e-16  1.65743e-17  4.10538e-19
P6                ***          ***          ***          ***  7.61423e-15  9.99843e-14  5.81361e-14  3.81539e-11  1.42349e-12  8.42731e-13    4.193e-11  1.34415e-12
P7                ***          ***          ***          ***  3.03713e-13  3.59704e-14  3.41006e-12   1.7986e-11  3.28009e-14  2.01102e-14  1.29497e-12  2.30836e-11

Temperature = 1200 K    Pressure = 0.1 atm

From\To            W1           W2           W3           W4            R           P1           P2           P3           P4           P5           P6           P7
W1                ***          ***          ***          ***          ***          ***          ***          ***          ***          ***          ***          ***
W2                ***          ***          ***          ***          ***          ***          ***          ***          ***          ***          ***          ***
W3                ***          ***          ***          ***          ***          ***          ***          ***          ***          ***          ***          ***
W4                ***          ***          ***          ***          ***          ***          ***          ***          ***          ***          ***          ***
R                 ***          ***          ***          ***  2.49321e-11   4.2367e-12  1.96905e-11  1.52187e-13  7.84025e-14  4.72185e-14  1.71421e-14  7.09999e-13
P1                ***          ***          ***          ***  3.43372e-17   1.7858e-16  1.20228e-17  6.51004e-18  8.29774e-17  4.02137e-17  1.83667e-18   6.8194e-19
P2                ***          ***          ***          ***  1.28832e-16  9.70594e-18  2.04861e-16  1.01388e-17  1.90969e-18  1.12824e-18  8.57781e-19  5.22885e-17
P3                ***          ***          ***          ***  1.39767e-18  7.37686e-18  1.42312e-17  1.22735e-15  1.66203e-17  9.64494e-18  7.91027e-16  3.87053e-16
P4                ***          ***          ***          ***  1.01601e-18  1.32676e-16  3.78237e-18  2.34522e-17  1.27071e-15  1.06715e-15  4.16371e-17  9.94615e-19
P5                ***          ***          ***          ***  4.11432e-19  4.32338e-17  1.50252e-18  9.15083e-18  7.17534e-16  7.88806e-16  1.65643e-17  4.09885e-19
P6                ***          ***          ***          ***  7.59457e-15    1.004e-13  5.80827e-14  3.81597e-11  1.42347e-12  8.42222e-13  4.19339e-11   1.3424e-12
P7                ***          ***          ***          ***  3.03045e-13  3.59136e-14  3.41104e-12  1.79885e-11  3.27593e-14  2.00782e-14  1.29328e-12  2.30846e-11

Temperature = 1200 K    Pressure = 1 atm

From\To            W1           W2           W3           W4            R           P1           P2           P3           P4           P5           P6           P7
W1                ***          ***          ***          ***          ***          ***          ***          ***          ***          ***          ***          ***
W2                ***  9.64588e+06      5349.36          ***       292673      19380.9  9.12691e+06      22889.1      4744.58      2092.46      1017.25       172391
W3                ***      2155.98  1.37497e+07          ***      101.532      2707.78      2186.39  1.32597e+07      6253.57      2524.32       288102       189012
W4                ***          ***          ***          ***          ***          ***          ***          ***          ***          ***          ***          ***
R                 ***  1.70314e-12  1.51288e-15          ***  2.50107e-11  4.23075e-12   1.8118e-11  1.44039e-13    7.774e-14   4.6627e-14   1.6605e-14  6.72079e-13
P1                ***  9.14078e-19  2.97391e-19          ***   3.4289e-17  1.79135e-16  1.11848e-17  6.24173e-18  8.29475e-17  4.07492e-17  1.85601e-18  6.55601e-19
P2                ***  3.47504e-16  2.21829e-19          ***  1.18544e-16  9.02937e-18  5.34043e-16   8.9419e-18  1.74482e-18  1.05248e-18  8.07354e-19  4.61408e-17
P3                ***  1.28036e-18  1.64979e-15          ***  1.32283e-18  7.07282e-18  1.25512e-17  2.81942e-15   1.5896e-17  9.32568e-18  7.57174e-16   3.6464e-16
P4                ***  3.57834e-19  1.09794e-18          ***  1.00743e-18  1.32628e-16  3.45584e-18  2.24301e-17  1.27099e-15  1.06742e-15  4.16256e-17  9.66111e-19
P5                ***  1.06109e-19  2.97998e-19          ***  4.06278e-19  4.38094e-17  1.40162e-18  8.84792e-18  7.17713e-16   7.8949e-16   1.6507e-17  3.99846e-19
P6                ***  2.68247e-15  1.72924e-12          ***  7.35662e-15  1.01457e-13  5.46681e-14  3.65266e-11  1.42308e-12  8.39307e-13  4.19937e-11  1.30889e-12
P7                ***  4.28223e-13  1.09301e-12          ***   2.8686e-13  3.45264e-14  3.00999e-12  1.69468e-11  3.18204e-14  1.95865e-14  1.26099e-12  2.31122e-11

Temperature = 1200 K    Pressure = 10 atm

From\To            W1           W2           W3           W4            R           P1           P2           P3           P4           P5           P6           P7
W1        1.22219e+08      76456.2      34870.7  2.93783e+06       267122  1.17679e+08      35262.2      35383.8       765182       373093      13161.5      2048.91
W2            19025.4  2.61994e+07      41967.4      8852.44  1.23668e+06      67270.3  2.41431e+07      67400.6      11986.2      6617.69      4658.76       591856
W3            3469.18        17157  4.29072e+07      17947.8      633.176       7236.5      8006.25  4.05485e+07      14944.6      7854.61  1.45559e+06       825859
W4        3.09137e+06        39295       193603  8.35995e+07      10199.3  2.27867e+06      20376.9       221441  5.35075e+07  2.36012e+07       628976      6992.53
R         3.58682e-13  7.70585e-12  9.87251e-15  1.42152e-14  2.54188e-11    3.853e-12  1.27615e-11  1.03901e-13  5.71976e-14   3.6031e-14   1.3084e-14  5.05449e-13
P1        1.27987e-15   3.5581e-18  9.48964e-19   2.6926e-17  3.12274e-17  1.41578e-15  7.71963e-18  4.68259e-18   3.7561e-17  2.14857e-17  1.29805e-18  5.01728e-19
P2         3.3653e-19  9.84285e-16   8.3287e-19  1.86275e-19  8.34969e-17    6.232e-18  1.11352e-15  5.45099e-18  1.13311e-18  7.21538e-19  5.68903e-19  3.02734e-17
P3        4.68097e-19  3.97671e-18   5.5596e-15  2.79782e-18   9.5421e-19  5.30608e-18  7.65124e-18  6.48664e-15  1.15267e-17  7.11559e-18  6.05977e-16  2.81266e-16
P4        1.52871e-17  1.01709e-18  3.13614e-18  9.08877e-16  7.41221e-19  6.00579e-17  2.24427e-18  1.62649e-17  1.85478e-15  8.11715e-16  3.46904e-17  7.49907e-19
P5        4.94986e-18  3.73952e-19   1.0944e-18  2.69552e-16  3.13951e-19  2.30993e-17  9.60897e-19  6.75106e-18  5.45782e-16  8.67436e-16  1.42375e-17  3.21425e-19
P6        8.66624e-15  1.30879e-14  9.62778e-12  3.65486e-13  5.79667e-15  7.09565e-14   3.8522e-14  2.92328e-11  1.18598e-12  7.23915e-13  4.23839e-11  1.11092e-12
P7        1.24923e-15  1.57419e-12  5.26266e-12  4.05604e-15  2.15738e-13  2.64229e-14  1.97489e-12   1.3072e-11  2.46994e-14   1.5745e-14  1.07027e-12  2.32419e-11

Temperature = 1200 K    Pressure = 100 atm

From\To            W1           W2           W3           W4            R           P1           P2           P3           P4           P5           P6           P7
W1        2.93324e+08       427572       188505  6.79879e+06  1.19245e+06  2.83377e+08      65246.9        64888       753788       428398      22237.9      4897.99
W2             101015  4.42053e+07       160012      37086.4  2.70266e+06       100344  3.98616e+07      71940.2      15602.9      9721.28      7045.37  1.13834e+06
W3            18265.8      65785.4  8.49093e+07        85393         1215      13224.5      9898.45  7.87143e+07      25958.8      15668.4  3.93693e+06  2.02266e+06
W4        7.18946e+06       167276       935724  1.91377e+08      17705.2  2.03012e+06      27598.4       340005  1.19035e+08  5.96398e+07  1.98048e+06      13912.8
R         1.73987e-12  1.70737e-11   1.8828e-14  2.51718e-14  2.62762e-11  2.44929e-12  4.69435e-12  3.20394e-14  2.09831e-14  1.40707e-14  4.83616e-15  2.03068e-13
P1        3.35072e-15  5.27069e-18  1.70227e-18  2.39234e-17  1.98508e-17  3.42232e-15  2.32418e-18  1.70661e-18  9.89831e-18  6.25773e-18  4.88306e-19  1.84536e-19
P2         6.3805e-19  1.64762e-15  1.00951e-18  2.55101e-19  3.07145e-17   1.8763e-18  1.69435e-15  1.29037e-18  3.08655e-19  2.10973e-19  1.66029e-19  1.02534e-17
P3        8.89223e-19  4.22072e-18   1.1079e-14  4.40749e-18  2.94245e-19  1.93384e-18  1.81121e-18  1.15127e-14  3.93576e-18  2.61862e-18  2.87181e-16  1.26343e-16
P4        1.49988e-17  1.30464e-18  5.32158e-18  2.13876e-15  2.71919e-19  1.58268e-17   6.1133e-19  5.55358e-18   2.6063e-15  4.04338e-16  1.90214e-17  2.86365e-19
P5         5.6977e-18  5.44331e-19  2.14828e-18   7.2051e-16  1.22603e-19  6.72768e-18  2.80959e-19  2.48446e-18   2.7187e-16  1.01871e-15  8.19664e-18  1.30587e-19
P6        1.48431e-14  1.98474e-14  2.67314e-11  1.21673e-12  2.14259e-15  2.66928e-14  1.12423e-14  1.38538e-11  6.50296e-13  4.16763e-13  4.35276e-11  5.83879e-13
P7        3.10291e-15  3.06946e-12  1.32311e-11  8.33578e-15  8.66745e-14  9.71835e-15  6.68878e-13  5.87185e-12  9.43189e-15  6.39682e-15  5.62514e-13  2.35275e-11

Temperature = 1200 K    Pressure = 1000 atm

From\To            W1           W2           W3           W4            R           P1           P2           P3           P4           P5           P6           P7
W1        4.29253e+08       958479       432265  1.02647e+07  2.37844e+06  4.14711e+08        30834      32548.2       265079       165206        11212      2820.87
W2             224290  5.14589e+07       276746      70984.9  3.44262e+06      40711.5  4.59869e+07      22004.9      5682.87       3799.8      2654.55  1.38247e+06
W3              41619       113875  1.08644e+08       179801      537.327      6353.88      3259.75  9.96891e+07      11872.8      7804.07  5.76038e+06  2.82918e+06
W4        1.08597e+07       321053  1.97617e+06  2.72109e+08      8597.84       669600        10559       149291  1.66275e+08  8.85679e+07  3.26437e+06      7193.06
R         3.51549e-12  2.17679e-11  8.27061e-15  1.20747e-14  2.68172e-11  6.93646e-13  7.78705e-13   2.1792e-15  1.85268e-15  1.31367e-15   3.9206e-16  3.53521e-14
P1        4.96791e-15  2.09984e-18  7.97664e-19  7.66355e-18   5.6218e-18  4.98564e-15  1.64224e-19  1.49537e-19  6.92345e-19  4.72707e-19  4.57698e-20  1.60744e-20
P2        2.99404e-19  1.90253e-15  3.28575e-19  9.68398e-20  5.09497e-18  1.32577e-19  1.91021e-15  6.91172e-20  1.96033e-20  1.41146e-20  1.04342e-20  1.62206e-18
P3        4.43592e-19  1.28045e-18  1.40674e-14  1.92252e-18  2.00135e-20  1.69448e-19  9.70159e-20  1.41584e-14  3.25138e-19  2.30752e-19  6.07531e-17  2.57007e-17
P4        5.12865e-18  4.67762e-19  2.37951e-18  3.01109e-15  2.40088e-20  1.10702e-18  3.88266e-20  4.58788e-19  3.11867e-15  9.32565e-17  4.69567e-18  2.61793e-20
P5        2.14604e-18  2.10106e-19  1.05036e-18  1.07842e-15  1.14465e-20  5.08207e-19  1.87969e-20   2.1893e-19   6.2704e-17  1.14742e-15  2.11359e-18  1.26426e-20
P6        7.38128e-15  7.44503e-15  3.92131e-11  2.02101e-12  1.73697e-16  2.50196e-15   7.0653e-16  2.93077e-12  1.60534e-13  1.07467e-13  4.45854e-11  1.34285e-13
P7        1.78435e-15  3.73106e-12  1.85546e-11  4.29958e-15  1.50891e-14  8.46536e-16  1.05815e-13  1.19445e-12  8.62257e-16  6.19297e-16  1.29371e-13  2.37388e-11

Temperature = 1300 K

High Pressure Rate Coefficients:

From\To            W1           W2           W3           W4            R           P1           P2           P3           P4           P5           P6           P7
W1                ***  4.23145e+06  1.82262e+06  2.54988e+07  1.02106e+07  1.15758e+09          ***          ***          ***          ***          ***          ***
W2        1.09635e+06          ***  1.13653e+06       325762  1.33773e+07          ***  1.36439e+08          ***          ***          ***          ***   4.7876e+06
W3             211388       508751          ***       887270          ***          ***          ***  3.03355e+08          ***          ***  2.32221e+07  1.04972e+07
W4        2.66587e+07   1.3145e+06  7.99814e+06          ***          ***          ***          ***          ***  4.83782e+08  2.85093e+08  1.24625e+07          ***
R         5.28744e-12  2.67363e-11          ***          ***          ***          ***          ***          ***          ***          ***          ***          ***
P1        8.36219e-15          ***          ***          ***          ***          ***          ***          ***          ***          ***          ***          ***
P2                ***  3.05689e-15          ***          ***          ***          ***          ***          ***          ***          ***          ***          ***
P3                ***          ***  2.21205e-14          ***          ***          ***          ***          ***          ***          ***          ***          ***
P4                ***          ***          ***  5.26611e-15          ***          ***          ***          ***          ***          ***          ***          ***
P5                ***          ***          ***  1.91849e-15          ***          ***          ***          ***          ***          ***          ***          ***
P6                ***          ***  4.94587e-11  2.94451e-12          ***          ***          ***          ***          ***          ***          ***          ***
P7                ***  4.74995e-12   2.3266e-11          ***          ***          ***          ***          ***          ***          ***          ***          ***

Temperature = 1300 K    Pressure = 0.01 atm

From\To            W1           W2           W3           W4            R           P1           P2           P3           P4           P5           P6           P7
W1                ***          ***          ***          ***          ***          ***          ***          ***          ***          ***          ***          ***
W2                ***          ***          ***          ***          ***          ***          ***          ***          ***          ***          ***          ***
W3                ***          ***          ***          ***          ***          ***          ***          ***          ***          ***          ***          ***
W4                ***          ***          ***          ***          ***          ***          ***          ***          ***          ***          ***          ***
R                 ***          ***          ***          ***  2.91772e-11  5.30796e-12  2.25511e-11  2.06215e-13  9.69327e-14  6.30476e-14  2.74634e-14  9.24519e-13
P1                ***          ***          ***          ***  7.40459e-17  2.83185e-16  2.47616e-17  1.25469e-17  1.08569e-16  5.82111e-17  3.48618e-18  1.56462e-18
P2                ***          ***          ***          ***  2.52798e-16  1.98981e-17   3.9198e-16  1.87422e-17  3.78813e-18  2.40749e-18  1.94062e-18  9.24053e-17
P3                ***          ***          ***          ***  3.36789e-18  1.46892e-17  2.73055e-17  2.24739e-15  3.26573e-17  2.04144e-17  1.47446e-15  6.74496e-16
P4                ***          ***          ***          ***  2.13028e-18   1.7104e-16   7.4265e-18   4.3945e-17  2.12695e-15  1.81809e-15  8.21578e-17  2.15563e-18
P5                ***          ***          ***          ***  8.56576e-19   5.6693e-17  2.91779e-18  1.69823e-17  1.12395e-15  1.23461e-15  3.23313e-17  8.74149e-19
P6                ***          ***          ***          ***  1.31005e-14  1.19209e-13  8.25786e-14  4.30655e-11  1.78327e-12  1.13517e-12  4.79576e-11  1.75879e-12
P7                ***          ***          ***          ***  4.58937e-13  5.56765e-14  4.09193e-12  2.05013e-11  4.86908e-14  3.19393e-14  1.83028e-12  2.70187e-11

Temperature = 1300 K    Pressure = 0.1 atm

From\To            W1           W2           W3           W4            R           P1           P2           P3           P4           P5           P6           P7
W1                ***          ***          ***          ***          ***          ***          ***          ***          ***          ***          ***          ***
W2                ***          ***          ***          ***          ***          ***          ***          ***          ***          ***          ***          ***
W3                ***          ***          ***          ***          ***          ***          ***          ***          ***          ***          ***          ***
W4                ***          ***          ***          ***          ***          ***          ***          ***          ***          ***          ***          ***
R                 ***          ***          ***          ***  2.91806e-11  5.30767e-12   2.2556e-11  2.05991e-13  9.69359e-14  6.30135e-14  2.74282e-14   9.2354e-13
P1                ***          ***          ***          ***  7.40418e-17   2.8339e-16  2.47674e-17  1.25514e-17   1.0861e-16   5.8364e-17  3.49199e-18  1.56339e-18
P2                ***          ***          ***          ***  2.52854e-16  1.99028e-17  3.92062e-16  1.87478e-17  3.78932e-18  2.40746e-18  1.93984e-18  9.24212e-17
P3                ***          ***          ***          ***  3.36422e-18  1.46946e-17  2.73137e-17  2.24758e-15  3.26616e-17  2.04108e-17  1.47459e-15   6.7455e-16
P4                ***          ***          ***          ***  2.13035e-18  1.71105e-16  7.42882e-18  4.39507e-17  2.12703e-15   1.8181e-15   8.2159e-17  2.15437e-18
P5                ***          ***          ***          ***  8.56113e-19  5.68419e-17  2.91776e-18  1.69793e-17  1.12396e-15  1.23475e-15  3.23225e-17  8.73492e-19
P6                ***          ***          ***          ***  1.30837e-14  1.19408e-13  8.25454e-14  4.30693e-11   1.7833e-12  1.13486e-12  4.79602e-11  1.75771e-12
P7                ***          ***          ***          ***  4.58451e-13  5.56331e-14  4.09263e-12  2.05029e-11  4.86623e-14  3.19154e-14  1.82916e-12  2.70194e-11

Temperature = 1300 K    Pressure = 1 atm

From\To            W1           W2           W3           W4            R           P1           P2           P3           P4           P5           P6           P7
W1                ***          ***          ***          ***          ***          ***          ***          ***          ***          ***          ***          ***
W2                ***  1.82866e+07          ***          ***       629092      42790.7  1.71911e+07      83354.6      10300.9       4731.5      3253.05       351434
W3                ***          ***          ***          ***          ***          ***          ***          ***          ***          ***          ***          ***
W4                ***          ***          ***          ***          ***          ***          ***          ***          ***          ***          ***          ***
R                 ***  1.04945e-12          ***          ***  2.92372e-11  5.30337e-12  2.15987e-11  1.99961e-13  9.63737e-14  6.25402e-14  2.69793e-14  8.98149e-13
P1                ***  9.95797e-19          ***          ***  7.39818e-17  2.83761e-16  2.38672e-17  1.25668e-17  1.08521e-16  5.87773e-17  3.51336e-18  1.53691e-18
P2                ***  3.21483e-16          ***          ***  2.42123e-16  1.91794e-17  6.94759e-16  1.73154e-17  3.61599e-18  2.32471e-18  1.87722e-18  8.63242e-17
P3                ***  2.27098e-18          ***          ***  3.26573e-18  1.47126e-17  2.52267e-17  2.24882e-15  3.26944e-17   2.0396e-17  1.47542e-15   6.7483e-16
P4                ***   3.7765e-19          ***          ***  2.11799e-18  1.70964e-16  7.08901e-18   4.3995e-17  2.12733e-15  1.81847e-15  8.21775e-17   2.1394e-18
P5                ***  1.07237e-19          ***          ***  8.49683e-19  5.72445e-17  2.81746e-18   1.6967e-17  1.12418e-15  1.23531e-15  3.22725e-17  8.66999e-19
P6                ***  2.58864e-15          ***          ***  1.28696e-14  1.20139e-13  7.98806e-14  4.30938e-11   1.7837e-12   1.1331e-12  4.79771e-11  1.75109e-12
P7                ***  2.91025e-13          ***          ***  4.45847e-13  5.46906e-14  3.82264e-12  2.05114e-11   4.8324e-14  3.16781e-14  1.82227e-12  2.70284e-11

Temperature = 1300 K    Pressure = 10 atm

From\To            W1           W2           W3           W4            R           P1           P2           P3           P4           P5           P6           P7
W1        2.20034e+08       145269      61041.5   4.4635e+06       587051  2.12338e+08      94472.5      84544.5  1.47439e+06       750975      29343.3      5572.14
W2            42361.6  5.77806e+07      85656.2      19258.9  3.15505e+06       183864  5.26282e+07       183483      33098.6      18997.2        14057  1.41656e+06
W3            7553.87      37806.6  8.92067e+07      39266.3      2052.24      18982.9      23263.4  8.36694e+07      40019.5      21851.9  3.45728e+06  1.88922e+06
W4        4.62784e+06      74663.1       341172  1.58667e+08      23673.9  4.25992e+06      52720.2       522604  1.00748e+08   4.6651e+07  1.34719e+06      17844.2
R         2.49333e-13  6.03984e-12  9.27665e-15  1.12001e-14  2.96164e-11  5.03318e-12  1.72011e-11  1.63719e-13  8.03347e-14  5.37392e-14  2.34241e-14  7.51303e-13
P1        1.25605e-15  5.27193e-18  1.24705e-18  2.99497e-17  7.02127e-17  1.49947e-15  1.88147e-17  1.03401e-17  6.43986e-17  3.90321e-17  2.86006e-18  1.30136e-18
P2        5.21718e-19  1.12938e-15  1.21953e-18  2.85454e-19  1.92824e-16  1.51193e-17  1.42307e-15  1.26096e-17  2.73494e-18   1.8314e-18  1.51391e-18  6.50295e-17
P3        6.61554e-19   6.0597e-18  5.65887e-15  3.98657e-18  2.67385e-18  1.21056e-17  1.83709e-17  7.56208e-15  2.61828e-17   1.7059e-17  1.25993e-15  5.56184e-16
P4        1.70832e-17  1.51025e-18  4.16819e-18  9.49559e-16  1.76551e-18  1.01454e-16  5.36176e-18  3.52326e-17  2.73249e-15  1.54056e-15  7.39652e-17  1.82504e-18
P5        5.28344e-18   5.2792e-19  1.38008e-18  2.71818e-16   7.3011e-19  3.80142e-17   2.2196e-18  1.41911e-17   9.5238e-16  1.31698e-15  2.96741e-17  7.58964e-19
P6        6.98221e-15  1.32603e-14  6.82975e-12  2.75999e-13  1.11737e-14  9.77992e-14  6.44208e-14  3.67996e-11  1.60545e-12  1.04187e-12  4.83242e-11  1.57788e-12
P7        1.31488e-15  1.34635e-12  3.88388e-12  4.06146e-15  3.72952e-13  4.63086e-14  2.87966e-12  1.69052e-11  4.12234e-14  2.77308e-14  1.64202e-12  2.71507e-11

Temperature = 1300 K    Pressure = 100 atm

From\To            W1           W2           W3           W4            R           P1           P2           P3           P4           P5           P6           P7
W1        6.08741e+08  1.03243e+06       417218  1.18313e+07  3.13915e+06  5.88727e+08       236784       211201  1.91541e+06  1.14427e+06      68373.6        18207
W2             274351  1.15849e+08       415848       101153  8.50874e+06       381351  1.02454e+08       280152      61235.4      39884.3      30883.9  3.30106e+06
W3            49224.3       185645  2.09999e+08       231827      5751.98      48461.5      41619.9  1.92165e+08        97505      61439.7  1.14877e+07  5.62514e+06
W4        1.23613e+07       404701  2.07252e+06  4.25458e+08      56044.7  4.96606e+06      99454.7  1.09432e+06  2.60569e+08  1.38693e+08  5.09251e+06      48874.6
R         1.56543e-12  1.69366e-11  2.61623e-14  2.84333e-14  3.07296e-11  3.67204e-12  7.97624e-12  6.89639e-14  3.85836e-14  2.72234e-14  1.14765e-14  3.78416e-13
P1        4.09407e-15  1.11162e-17  3.20601e-18   3.6588e-17  5.12248e-17  4.24907e-15  7.61692e-18  4.97853e-18  2.29536e-17  1.52655e-17  1.42437e-18  6.26514e-19
P2        1.39748e-18  2.28609e-15  2.15047e-18  5.62841e-19  8.94139e-17  6.12087e-18  2.42018e-15  4.19921e-18  1.02581e-18  7.32814e-19    6.096e-19  2.78747e-17
P3        1.80711e-18  9.34855e-18  1.38712e-14   8.9835e-18  1.12631e-18   5.8286e-18  6.11782e-18  1.49629e-14  1.19347e-17  8.30565e-18  7.30805e-16  3.07464e-16
P4        2.31799e-17   2.7986e-18  1.01167e-17  2.76463e-15  8.47948e-19  3.61612e-17  2.01106e-18  1.60598e-17  3.82711e-15  9.22207e-16  4.81838e-17  9.15034e-19
P5         8.4723e-18  1.11816e-18  3.90186e-18  9.09705e-16  3.69862e-19  1.48674e-17  8.88145e-19  6.90931e-18  5.70112e-16  1.53689e-15  2.01462e-17   4.0113e-19
P6        1.73316e-14   2.9796e-14    2.422e-11   1.1734e-12  5.47451e-15   4.8706e-14  2.59401e-14  2.13451e-11  1.04585e-12  7.07341e-13  4.96198e-11   1.0008e-12
P7        4.69176e-15  3.26194e-12  1.23418e-11  1.20648e-14  1.87849e-13  2.22944e-14  1.23436e-12  9.34536e-12  2.06685e-14  1.46564e-14  1.04148e-12  2.74872e-11

Temperature = 1300 K    Pressure = 1000 atm

From\To            W1           W2           W3           W4            R           P1           P2           P3           P4           P5           P6           P7
W1        1.02387e+09  2.96769e+06   1.2434e+06  2.09426e+07  7.63423e+06  9.89106e+08       161154       156132       957816       634361      51982.3      15476.9
W2             770366  1.48913e+08       901715       245188   1.2378e+07       223770    1.297e+08       123315      32622.9      22999.5      17221.4  4.49766e+06
W3             144428       403574  3.06217e+08       624990      3820.89      34933.8      20004.1  2.75768e+08      66963.8      46356.9  1.99059e+07  9.19827e+06
W4        2.18966e+07       988765  5.63003e+06  7.00163e+08      40169.9  2.30623e+06      55262.5       704575  4.18115e+08  2.40348e+08  1.00408e+07      37634.5
R         3.94423e-12  2.47363e-11  1.71446e-14  2.01187e-14  3.17402e-11  1.30063e-12  1.62279e-12  7.18765e-15  5.11778e-15  3.81754e-15  1.41965e-15  8.15164e-14
P1        7.12858e-15  6.33748e-18  2.21935e-18  1.63244e-17  1.81437e-17  7.17753e-15  8.02833e-19  6.65266e-19  2.42434e-18  1.74704e-18  2.05563e-19  8.19143e-20
P2        9.43855e-19  2.90556e-15  1.00872e-18  3.09164e-19  1.81916e-17  6.45147e-19  2.93259e-15  3.42676e-19  9.90251e-20  7.47647e-20  5.89394e-20   5.3634e-18
P3        1.33217e-18  4.04922e-18  2.01003e-14  5.74712e-18  1.17388e-19  7.78858e-19  4.99244e-19  2.03899e-14  1.51318e-18  1.12532e-18   1.9558e-16  7.88222e-17
P4        1.11508e-17  1.45008e-18  6.68204e-18  4.54455e-15  1.12473e-19  3.81931e-18  1.94135e-19  2.03619e-18  4.85305e-15  2.67893e-16  1.50329e-17  1.28182e-19
P5        4.55063e-18  6.30618e-19  2.85138e-18  1.61498e-15  5.18658e-20  1.70148e-18  9.06123e-20   9.3613e-19  1.65612e-16  1.79804e-15  6.57904e-18  5.95594e-20
P6        1.29849e-14  1.64774e-14  4.23778e-11  2.36892e-12  6.77195e-16  7.02921e-15  2.50803e-15  5.71243e-12  3.26296e-13  2.30993e-13   5.1349e-11  2.92867e-13
P7        4.00056e-15   4.4618e-12  2.03782e-11  9.30077e-15  4.04653e-14   2.9149e-15  2.37504e-13   2.3958e-12  2.89534e-15  2.17616e-15  3.04771e-13  2.78399e-11

Temperature = 1400 K

High Pressure Rate Coefficients:

From\To            W1           W2           W3           W4            R           P1           P2           P3           P4           P5           P6           P7
W1                ***  1.25676e+07  5.17361e+06  5.11487e+07  3.05415e+07  2.57887e+09          ***          ***          ***          ***          ***          ***
W2        3.56051e+06          ***  3.41718e+06  1.05541e+06  4.16165e+07          ***  3.39345e+08          ***          ***          ***          ***  1.35702e+07
W3             706067  1.64612e+06          ***  2.93328e+06          ***          ***          ***  7.55652e+08          ***          ***  7.16112e+07  3.04922e+07
W4         5.2963e+07  3.85745e+06  2.22556e+07          ***          ***          ***          ***          ***  1.12596e+09  7.14815e+08  3.53294e+07          ***
R         6.45547e-12  3.10487e-11          ***          ***          ***          ***          ***          ***          ***          ***          ***          ***
P1        1.22363e-14          ***          ***          ***          ***          ***          ***          ***          ***          ***          ***          ***
P2                ***  4.54474e-15          ***          ***          ***          ***          ***          ***          ***          ***          ***          ***
P3                ***          ***  3.15942e-14          ***          ***          ***          ***          ***          ***          ***          ***          ***
P4                ***          ***          ***  8.02276e-15          ***          ***          ***          ***          ***          ***          ***          ***
P5                ***          ***          ***  2.92691e-15          ***          ***          ***          ***          ***          ***          ***          ***
P6                ***          ***  5.63854e-11  3.66638e-12          ***          ***          ***          ***          ***          ***          ***          ***
P7                ***  5.73072e-12  2.67313e-11          ***          ***          ***          ***          ***          ***          ***          ***          ***

Temperature = 1400 K    Pressure = 0.01 atm

From\To            W1           W2           W3           W4            R           P1           P2           P3           P4           P5           P6           P7
W1                ***          ***          ***          ***          ***          ***          ***          ***          ***          ***          ***          ***
W2                ***          ***          ***          ***          ***          ***          ***          ***          ***          ***          ***          ***
W3                ***          ***          ***          ***          ***          ***          ***          ***          ***          ***          ***          ***
W4                ***          ***          ***          ***          ***          ***          ***          ***          ***          ***          ***          ***
R                 ***          ***          ***          ***  3.35773e-11  6.49053e-12  2.54106e-11  2.68447e-13  1.18778e-13  8.24789e-14   4.1586e-14   1.1648e-12
P1                ***          ***          ***          ***  1.45702e-16  4.44912e-16   4.6605e-17  2.24719e-17  1.39012e-16  8.15775e-17  6.30025e-18  3.24383e-18
P2                ***          ***          ***          ***  4.56148e-16  3.72682e-17  6.93162e-16  3.20029e-17  6.91002e-18  4.67925e-18  3.96045e-18  1.52193e-16
P3                ***          ***          ***          ***  7.24701e-18  2.70243e-17  4.81281e-17  3.82573e-15  5.88801e-17  3.92702e-17  2.54697e-15  1.09821e-15
P4                ***          ***          ***          ***  4.14604e-18  2.16156e-16  1.34366e-17  7.61322e-17  3.36684e-15  2.90326e-15  1.49458e-16  4.24512e-18
P5                ***          ***          ***          ***  1.65447e-18  7.28955e-17  5.22879e-18  2.91796e-17  1.66841e-15  1.83734e-15  5.82772e-17  1.69849e-18
P6                ***          ***          ***          ***  2.11421e-14  1.42683e-13  1.12164e-13  4.79649e-11  2.17681e-12  1.47701e-12  5.41264e-11  2.23165e-12
P7                ***          ***          ***          ***  6.59321e-13  8.17937e-14    4.799e-12  2.30267e-11  6.88394e-14  4.79285e-14  2.48469e-12  3.11683e-11

Temperature = 1400 K    Pressure = 0.1 atm

From\To            W1           W2           W3           W4            R           P1           P2           P3           P4           P5           P6           P7
W1                ***          ***          ***          ***          ***          ***          ***          ***          ***          ***          ***          ***
W2                ***          ***          ***          ***          ***          ***          ***          ***          ***          ***          ***          ***
W3                ***          ***          ***          ***          ***          ***          ***          ***          ***          ***          ***          ***
W4                ***          ***          ***          ***          ***          ***          ***          ***          ***          ***          ***          ***
R                 ***          ***          ***          ***  3.35795e-11  6.49033e-12  2.54139e-11  2.68304e-13  1.18773e-13  8.24537e-14  4.15586e-14  1.16419e-12
P1                ***          ***          ***          ***  1.45697e-16   4.4503e-16  4.66115e-17  2.24754e-17  1.39021e-16  8.16773e-17  6.30445e-18  3.24255e-18
P2                ***          ***          ***          ***  4.56207e-16  3.72733e-17  6.93248e-16  3.20085e-17  6.91128e-18  4.67936e-18  3.95974e-18  1.52208e-16
P3                ***          ***          ***          ***  7.24314e-18  2.70286e-17  4.81365e-17  3.82592e-15   5.8885e-17  3.92675e-17   2.5471e-15  1.09826e-15
P4                ***          ***          ***          ***  4.14587e-18   2.1617e-16   1.3439e-17  7.61385e-17   3.3669e-15   2.9033e-15   1.4946e-16  4.24392e-18
P5                ***          ***          ***          ***  1.65396e-18  7.29847e-17  5.22891e-18  2.91775e-17  1.66843e-15  1.83744e-15  5.82698e-17  1.69786e-18
P6                ***          ***          ***          ***  2.11281e-14  1.42778e-13  1.12144e-13  4.79673e-11  2.17684e-12  1.47682e-12   5.4128e-11  2.23099e-12
P7                ***          ***          ***          ***  6.58976e-13  8.17615e-14  4.79949e-12  2.30278e-11    6.882e-14  4.79109e-14  2.48396e-12  3.11687e-11

Temperature = 1400 K    Pressure = 1 atm

From\To            W1           W2           W3           W4            R           P1           P2           P3           P4           P5           P6           P7
W1                ***          ***          ***          ***          ***          ***          ***          ***          ***          ***          ***          ***
W2                ***          ***          ***          ***          ***          ***          ***          ***          ***          ***          ***          ***
W3                ***          ***          ***          ***          ***          ***          ***          ***          ***          ***          ***          ***
W4                ***          ***          ***          ***          ***          ***          ***          ***          ***          ***          ***          ***
R                 ***          ***          ***          ***  3.35948e-11    6.489e-12  2.54354e-11  2.67436e-13  1.18743e-13  8.22848e-14  4.13416e-14  1.16061e-12
P1                ***          ***          ***          ***  1.45668e-16  4.45269e-16  4.66551e-17  2.24935e-17  1.38914e-16  8.19828e-17   6.3212e-18  3.23423e-18
P2                ***          ***          ***          ***  4.56592e-16  3.73082e-17  6.93797e-16  3.20446e-17  6.92011e-18  4.68065e-18  3.95451e-18  1.52296e-16
P3                ***          ***          ***          ***  7.21971e-18  2.70504e-17  4.81909e-17  3.82724e-15  5.89238e-17  3.92565e-17    2.548e-15  1.09859e-15
P4                ***          ***          ***          ***  4.14483e-18  2.16004e-16  1.34562e-17  7.61886e-17  3.36721e-15  2.90369e-15  1.49483e-16  4.23604e-18
P5                ***          ***          ***          ***  1.65057e-18  7.32577e-17  5.23036e-18  2.91694e-17  1.66865e-15  1.83788e-15  5.82234e-17  1.69333e-18
P6                ***          ***          ***          ***  2.10178e-14  1.43158e-13  1.11996e-13  4.79844e-11  2.17717e-12  1.47565e-12    5.414e-11  2.22659e-12
P7                ***          ***          ***          ***  6.56951e-13  8.15515e-14  4.80227e-12  2.30347e-11  6.86922e-14   4.7783e-14  2.47906e-12   3.1171e-11

Temperature = 1400 K    Pressure = 10 atm

From\To            W1           W2           W3           W4            R           P1           P2           P3           P4           P5           P6           P7
W1                ***          ***          ***          ***          ***          ***          ***          ***          ***          ***          ***          ***
W2                ***  1.08479e+08       150591          ***  6.67403e+06       525698  9.77351e+07       401952       115030      63739.2      34358.8  2.84146e+06
W3                ***        70784  1.59996e+08          ***      5375.26      78838.5      53827.1   1.4901e+08       205553       106355  6.92795e+06  3.66616e+06
W4                ***          ***          ***          ***          ***          ***          ***          ***          ***          ***          ***          ***
R                 ***  4.51591e-12  8.17402e-15          ***  3.39441e-11  6.46104e-12  2.14645e-11  2.33729e-13  1.13841e-13  7.88108e-14  3.80171e-14  1.02749e-12
P1                ***  7.98534e-18  2.34717e-18          ***   1.4504e-16  4.45713e-16  3.96701e-17  2.03449e-17   1.3842e-16  8.27052e-17  6.26035e-18    2.933e-18
P2                ***  1.18713e-15   1.5567e-18          ***   3.8531e-16  3.17226e-17  1.76581e-15  2.48262e-17  5.70027e-18  3.98913e-18  3.41044e-18  1.21472e-16
P3                ***  7.97519e-18   5.3308e-15          ***  6.30975e-18  2.44665e-17  3.73354e-17  8.79877e-15  5.22759e-17  3.56884e-17  2.32188e-15  9.77744e-16
P4                ***    2.718e-18  9.50889e-18          ***  3.97371e-18  2.15235e-16  1.10842e-17  6.75929e-17  3.36879e-15  2.90555e-15  1.49202e-16   3.9091e-18
P5                ***   8.6546e-19  2.82736e-18          ***  1.58089e-18  7.39032e-17  4.45762e-18  2.65181e-17  1.66972e-15  1.83934e-15   5.7879e-17  1.58167e-18
P6                ***  1.23735e-14  4.66748e-12          ***  1.93276e-14   1.4178e-13  9.65874e-14   4.3726e-11  2.17308e-12  1.46692e-12  5.44054e-11  2.09804e-12
P7                ***  1.08862e-12  2.75027e-12          ***  5.81598e-13  7.39562e-14  3.83029e-12  2.05009e-11  6.33905e-14  4.46321e-14  2.33593e-12  3.12724e-11

Temperature = 1400 K    Pressure = 100 atm

From\To            W1           W2           W3           W4            R           P1           P2           P3           P4           P5           P6           P7
W1        1.09668e+09  2.05562e+06       770156  1.82986e+07  6.89445e+06  1.06086e+09       665683       538135  3.92599e+06   2.4481e+06       167088        52403
W2             613100  2.53587e+08       876671       224584  2.15692e+07  1.09498e+06  2.20166e+08       814148       179486       121547      99683.3  7.82739e+06
W3             108816       419635  4.35141e+08       511924      19790.7       134318       128678  3.93379e+08       274173       179423  2.71873e+07  1.27979e+07
W4        1.89377e+07       805056  3.81786e+06  8.08262e+08       140872  9.86201e+06       274471  2.73825e+06  4.87836e+08  2.72819e+08  1.08985e+07       132325
R         1.34123e-12  1.58826e-11  3.16149e-14  2.93829e-14  3.52209e-11  5.06343e-12  1.19978e-11   1.2458e-13   6.2365e-14  4.60914e-14  2.28826e-14  6.18896e-13
P1        4.62812e-15  1.95787e-17  5.10318e-18  4.90444e-17  1.13666e-16  4.92784e-15  1.99635e-17    1.184e-17  4.44363e-17  3.09412e-17  3.43851e-18  1.70951e-18
P2        2.56944e-18  2.91016e-15  3.78103e-18   1.0308e-18  2.15374e-16   1.5964e-17   3.2293e-15  1.07721e-17  2.70238e-18  2.01076e-18  1.75249e-18    6.318e-17
P3        3.08687e-18  1.70013e-17  1.59839e-14  1.52757e-17  3.36315e-18  1.42386e-17  1.61998e-17  1.83058e-14  2.90618e-17  2.10894e-17  1.56884e-15  6.33728e-16
P4        3.13252e-17  4.97304e-18  1.61407e-17  3.26854e-15  2.17691e-18   6.9096e-17  5.25479e-18  3.75769e-17  5.34799e-15  1.80658e-15  1.03974e-16  2.35309e-18
P5        1.10517e-17  1.91128e-18  5.97523e-18  1.05044e-15  9.24559e-19  2.76482e-17   2.2469e-18  1.56704e-17  1.03818e-15  2.19749e-15  4.24395e-17  9.99714e-19
P6        1.83531e-14  3.84966e-14  2.08041e-11  1.06495e-12  1.16334e-14  7.78728e-14  4.96325e-14  2.95446e-11  1.51435e-12  1.07561e-12   5.5727e-11  1.52743e-12
P7        6.22561e-15  3.26298e-12  1.09036e-11  1.52148e-14  3.50319e-13  4.31055e-14  1.99221e-12  1.32877e-11  3.81581e-14  2.82103e-14  1.70062e-12  3.16283e-11

Temperature = 1400 K    Pressure = 1000 atm

From\To            W1           W2           W3           W4            R           P1           P2           P3           P4           P5           P6           P7
W1        2.10287e+09  7.45591e+06  2.91864e+06  3.74413e+07  2.00602e+07  2.02901e+09       629398       561727   2.6811e+06  1.86962e+06       183218      62970.6
W2        2.12348e+06  3.66501e+08  2.37454e+06       679111  3.64346e+07       905383  3.10982e+08       510219       136785       101002      80950.6  1.21725e+07
W3             399996  1.14322e+06  7.29411e+08  1.72616e+06      19334.9       139694      89131.4  6.44833e+08       272228       197138  5.60008e+07  2.45911e+07
W4         3.8781e+07  2.47715e+06  1.30707e+07  1.53259e+09       142903  6.20463e+06       215331  2.48582e+06  8.95465e+08  5.48142e+08  2.54638e+07       145513
R         4.20997e-12  2.71683e-11   3.0302e-14  2.97929e-14  3.68386e-11  2.17571e-12  3.01445e-12  1.91542e-14  1.17801e-14  9.19784e-15  4.14468e-15  1.65764e-13
P1         9.5581e-15  1.56503e-17  5.05696e-18  2.97904e-17  4.88411e-17  9.67553e-15   3.0138e-18  2.27952e-18  6.69701e-18  5.06234e-18  7.18525e-19  3.19227e-19
P2        2.43195e-18  4.16266e-15  2.52222e-18  8.02119e-19  5.41126e-17  2.41002e-18  4.24209e-15  1.29833e-18  3.80722e-19  3.00072e-19  2.51474e-19  1.49248e-17
P3         3.2636e-18   1.0422e-17  2.69135e-14  1.39413e-17  5.17087e-19  2.74131e-18  1.95252e-18  2.76826e-14  5.34601e-18   4.1473e-18  5.24273e-16   2.0251e-16
P4        2.06732e-17  3.65478e-18  1.52519e-17  6.34772e-15  4.11195e-19  1.04135e-17  7.40315e-19  6.91241e-18  7.09265e-15  6.46392e-16  3.99981e-17  4.76847e-19
P5        8.23384e-18  1.54404e-18  6.31104e-18  2.23295e-15  1.84502e-19  4.52357e-18  3.35313e-19  3.08163e-18   3.7146e-16  2.64593e-15   1.7093e-17  2.14641e-19
P6        2.01047e-14  3.09742e-14   4.4017e-11  2.62953e-12  2.10713e-15  1.62726e-14  7.12202e-15  9.87319e-12   5.8256e-13  4.33216e-13  5.81712e-11  5.59124e-13
P7        7.62081e-15  5.13787e-12  2.15203e-11  1.69987e-14  9.38287e-14  8.04935e-15  4.70615e-13  4.24612e-12  7.73261e-15   6.0568e-15  6.22521e-13  3.21377e-11

Temperature = 1500 K

High Pressure Rate Coefficients:

From\To            W1           W2           W3           W4            R           P1           P2           P3           P4           P5           P6           P7
W1                ***  3.24333e+07  1.28721e+07  9.43119e+07  7.92904e+07  5.16891e+09          ***          ***          ***          ***          ***          ***
W2        9.94055e+06          ***  8.91442e+06  2.94872e+06  1.11876e+08          ***  7.49036e+08          ***          ***          ***          ***  3.36114e+07
W3        2.02709e+06  4.58032e+06          ***  8.31999e+06          ***          ***          ***  1.67173e+09          ***          ***  1.91149e+08   7.7198e+07
W4        9.68868e+07  9.88356e+06   5.4275e+07          ***          ***          ***          ***          ***  2.34473e+09  1.58876e+09  8.75544e+07          ***
R         7.73302e-12  3.55997e-11          ***          ***          ***          ***          ***          ***          ***          ***          ***          ***
P1        1.72377e-14          ***          ***          ***          ***          ***          ***          ***          ***          ***          ***          ***
P2                ***  6.48524e-15          ***          ***          ***          ***          ***          ***          ***          ***          ***          ***
P3                ***          ***  4.35394e-14          ***          ***          ***          ***          ***          ***          ***          ***          ***
P4                ***          ***          ***  1.16992e-14          ***          ***          ***          ***          ***          ***          ***          ***
P5                ***          ***          ***  4.27297e-15          ***          ***          ***          ***          ***          ***          ***          ***
P6                ***          ***  6.36164e-11  4.46682e-12          ***          ***          ***          ***          ***          ***          ***          ***
P7                ***  6.79278e-12  3.03644e-11          ***          ***          ***          ***          ***          ***          ***          ***          ***

Temperature = 1500 K    Pressure = 0.01 atm

From\To            W1           W2           W3           W4            R           P1           P2           P3           P4           P5           P6           P7
W1                ***          ***          ***          ***          ***          ***          ***          ***          ***          ***          ***          ***
W2                ***          ***          ***          ***          ***          ***          ***          ***          ***          ***          ***          ***
W3                ***          ***          ***          ***          ***          ***          ***          ***          ***          ***          ***          ***
W4                ***          ***          ***          ***          ***          ***          ***          ***          ***          ***          ***          ***
R                 ***          ***          ***          ***  3.80972e-11   7.7775e-12  2.82404e-11  3.38687e-13  1.44093e-13  1.05926e-13   6.0181e-14  1.43043e-12
P1                ***          ***          ***          ***  2.65945e-16   6.8784e-16  8.14341e-17  3.78241e-17  1.74727e-16  1.10845e-16  1.08725e-17  6.19243e-18
P2                ***          ***          ***          ***  7.68397e-16  6.47991e-17  1.14863e-15  5.12004e-17  1.17641e-17  8.42615e-18  7.43335e-18  2.36612e-16
P3                ***          ***          ***          ***  1.42433e-17  4.65186e-17  7.91351e-17  6.13448e-15  9.89844e-17  6.99145e-17  4.13407e-15  1.69161e-15
P4                ***          ***          ***          ***  7.57313e-18  2.68561e-16  2.27237e-17  1.23706e-16  5.08415e-15  4.39941e-15  2.54446e-16  7.73662e-18
P5                ***          ***          ***          ***  3.00085e-18  9.18338e-17  8.77313e-18  4.70974e-17  2.37137e-15  2.62361e-15  9.84703e-17  3.06119e-18
P6                ***          ***          ***          ***  3.23407e-14  1.70872e-13  1.46812e-13  5.28273e-11  2.60167e-12  1.86791e-12  6.04069e-11  2.75997e-12
P7                ***          ***          ***          ***  9.08488e-13  1.15017e-13  5.52298e-12  2.55472e-11  9.34909e-14  6.86282e-14  3.26186e-12  3.55177e-11

Temperature = 1500 K    Pressure = 0.1 atm

From\To            W1           W2           W3           W4            R           P1           P2           P3           P4           P5           P6           P7
W1                ***          ***          ***          ***          ***          ***          ***          ***          ***          ***          ***          ***
W2                ***          ***          ***          ***          ***          ***          ***          ***          ***          ***          ***          ***
W3                ***          ***          ***          ***          ***          ***          ***          ***          ***          ***          ***          ***
W4                ***          ***          ***          ***          ***          ***          ***          ***          ***          ***          ***          ***
R                 ***          ***          ***          ***  3.80988e-11  7.77737e-12  2.82426e-11  3.38596e-13  1.44086e-13  1.05908e-13  6.01599e-14  1.43005e-12
P1                ***          ***          ***          ***   2.6594e-16  6.87906e-16  8.14408e-17  3.78269e-17  1.74723e-16  1.10908e-16  1.08754e-17  6.19117e-18
P2                ***          ***          ***          ***  7.68457e-16  6.48044e-17  1.14872e-15  5.12058e-17  1.17654e-17  8.42637e-18  7.43275e-18  2.36626e-16
P3                ***          ***          ***          ***  1.42394e-17   4.6522e-17  7.91434e-17  6.13466e-15  9.89894e-17  6.99126e-17   4.1342e-15  1.69166e-15
P4                ***          ***          ***          ***  7.57278e-18  2.68555e-16  2.27262e-17  1.23712e-16   5.0842e-15  4.39945e-15  2.54449e-16  7.73555e-18
P5                ***          ***          ***          ***  3.00033e-18  9.18865e-17  8.77337e-18  4.70961e-17   2.3714e-15  2.62368e-15  9.84643e-17  3.06062e-18
P6                ***          ***          ***          ***  3.23294e-14  1.70917e-13    1.468e-13  5.28289e-11   2.6017e-12   1.8678e-12   6.0408e-11  2.75956e-12
P7                ***          ***          ***          ***  9.08247e-13  1.14993e-13  5.52332e-12  2.55479e-11  9.34779e-14  6.86153e-14  3.26138e-12  3.55179e-11

Temperature = 1500 K    Pressure = 1 atm

From\To            W1           W2           W3           W4            R           P1           P2           P3           P4           P5           P6           P7
W1                ***          ***          ***          ***          ***          ***          ***          ***          ***          ***          ***          ***
W2                ***          ***          ***          ***          ***          ***          ***          ***          ***          ***          ***          ***
W3                ***          ***          ***          ***          ***          ***          ***          ***          ***          ***          ***          ***
W4                ***          ***          ***          ***          ***          ***          ***          ***          ***          ***          ***          ***
R                 ***          ***          ***          ***  3.81099e-11  7.77642e-12  2.82581e-11  3.38005e-13  1.44038e-13  1.05773e-13  5.99842e-14  1.42763e-12
P1                ***          ***          ***          ***  2.65908e-16   6.8806e-16  8.14901e-17   3.7843e-17  1.74622e-16  1.11127e-16  1.08876e-17  6.18238e-18
P2                ***          ***          ***          ***  7.68878e-16  6.48436e-17  1.14931e-15  5.12428e-17  1.17748e-17  8.42852e-18  7.42815e-18  2.36715e-16
P3                ***          ***          ***          ***  1.42145e-17  4.65419e-17  7.92007e-17  6.13599e-15  9.90301e-17  6.99055e-17  4.13512e-15  1.69198e-15
P4                ***          ***          ***          ***  7.57027e-18  2.68399e-16  2.27444e-17  1.23763e-16   5.0845e-15  4.39982e-15  2.54474e-16  7.72794e-18
P5                ***          ***          ***          ***   2.9965e-18  9.20676e-17   8.7756e-18  4.70913e-17   2.3716e-15  2.62401e-15  9.84229e-17  3.05621e-18
P6                ***          ***          ***          ***   3.2235e-14  1.71108e-13  1.46709e-13  5.28407e-11  2.60195e-12  1.86701e-12  6.04163e-11  2.75664e-12
P7                ***          ***          ***          ***   9.0671e-13   1.1483e-13  5.52541e-12  2.55527e-11  9.33859e-14  6.85165e-14  3.25793e-12  3.55195e-11

Temperature = 1500 K    Pressure = 10 atm

From\To            W1           W2           W3           W4            R           P1           P2           P3           P4           P5           P6           P7
W1                ***          ***          ***          ***          ***          ***          ***          ***          ***          ***          ***          ***
W2                ***  1.81331e+08          ***          ***  1.23339e+07       997465  1.61708e+08  1.49885e+06       215718       123738       108307  5.03821e+06
W3                ***          ***          ***          ***          ***          ***          ***          ***          ***          ***          ***          ***
W4                ***          ***          ***          ***          ***          ***          ***          ***          ***          ***          ***          ***
R                 ***  3.26365e-12          ***          ***    3.839e-11   7.7537e-12  2.54262e-11  3.08366e-13  1.39931e-13  1.02806e-13  5.69118e-14  1.32597e-12
P1                ***  9.02513e-18          ***          ***  2.65131e-16  6.88422e-16  7.37076e-17  3.78488e-17  1.74159e-16  1.11714e-16  1.09139e-17   5.8873e-18
P2                ***  1.16426e-15          ***          ***  6.91824e-16  5.86509e-17  2.19054e-15   4.1806e-17  1.04403e-17  7.64766e-18  6.70462e-18  2.04759e-16
P3                ***  1.66791e-17          ***          ***  1.29681e-17   4.6549e-17  6.46152e-17  6.14364e-15  9.92505e-17  6.98924e-17  4.14041e-15  1.69321e-15
P4                ***  3.00002e-18          ***          ***  7.35442e-18  2.67688e-16  2.01666e-17  1.24038e-16  5.08619e-15   4.4017e-15   2.5462e-16  7.60454e-18
P5                ***   9.2757e-19          ***          ***  2.91245e-18  9.25545e-17  7.96259e-18  4.70825e-17  2.37261e-15  2.62526e-15  9.82007e-17  3.00469e-18
P6                ***  1.54011e-14          ***          ***  3.05839e-14  1.71521e-13  1.32419e-13  5.29083e-11  2.60345e-12  1.86279e-12  6.04651e-11  2.74059e-12
P7                ***  8.46705e-13          ***          ***  8.42143e-13  1.09349e-13  4.77948e-12  2.55713e-11  9.18947e-14  6.73615e-14  3.23896e-12  3.55504e-11

Temperature = 1500 K    Pressure = 100 atm

From\To            W1           W2           W3           W4            R           P1           P2           P3           P4           P5           P6           P7
W1         1.7805e+09  3.54985e+06  1.24836e+06  2.60481e+07  1.32555e+07  1.72184e+09  1.54847e+06  1.14703e+06   6.9146e+06  4.47562e+06       346279       124785
W2        1.19029e+06   4.8195e+08  1.58894e+06       429884  4.62008e+07  2.55116e+06   4.1125e+08  1.89966e+06       423523       296802       255420  1.58639e+07
W3             208819       806493  7.88241e+08       975590      53545.4       303755       316002  7.04566e+08       624547       422604  5.49428e+07  2.50209e+07
W4        2.67643e+07  1.38894e+06  6.17363e+06  1.36674e+09       299596  1.69027e+07       621790  5.70578e+06  8.13843e+08  4.74374e+08  2.03695e+07       296004
R         1.10826e-12  1.42271e-11  3.45189e-14  2.85102e-14  3.97259e-11  6.57617e-12   1.6436e-11  1.97559e-13   9.1796e-14  7.07652e-14   3.9995e-14  9.15209e-13
P1        4.91118e-15  3.00818e-17  7.17168e-18  5.95384e-17  2.24866e-16  5.44282e-15  4.41559e-17  2.42141e-17  7.55733e-17  5.48667e-17  7.22126e-18  3.95041e-18
P2        4.13012e-18  3.44559e-15  5.75895e-18  1.63857e-18   4.4721e-16  3.51359e-17  4.10151e-15  2.30872e-17  5.97688e-18  4.61714e-18  4.18125e-18  1.24184e-16
P3        4.62068e-18  2.66253e-17  1.72098e-14  2.26475e-17   8.3082e-18  2.97802e-17  3.56836e-17  2.15548e-14  6.01988e-17  4.54177e-17  2.95996e-15  1.15171e-15
P4        3.82954e-17  7.67017e-18  2.26351e-17  3.59475e-15  4.82456e-18  1.16158e-16   1.1545e-17  7.52336e-17  7.23411e-15  3.15899e-15  1.98855e-16  5.14699e-18
P5        1.30841e-17  2.84629e-18  8.07565e-18  1.12942e-15  2.00475e-18  4.54566e-17  4.80727e-18  3.05953e-17  1.70277e-15  3.02081e-15  7.96235e-17  2.13232e-18
P6        1.81178e-14  4.44905e-14  1.71501e-11  9.22432e-13   2.1493e-14  1.13489e-13  8.25814e-14  3.78239e-11  2.03326e-12   1.5104e-12  6.18603e-11  2.13995e-12
P7        7.49105e-15  3.10355e-12  9.23061e-12  1.73269e-14  5.81262e-13   7.3374e-14  2.89869e-12  1.73934e-11  6.21972e-14   4.7804e-14  2.52909e-12  3.59448e-11

Temperature = 1500 K    Pressure = 1000 atm

From\To            W1           W2           W3           W4            R           P1           P2           P3           P4           P5           P6           P7
W1        3.83217e+09  1.58377e+07  5.82279e+06  6.02208e+07  4.49737e+07  3.69046e+09  1.94074e+06  1.60212e+06  6.12895e+06  4.46727e+06       518436       201144
W2        4.91284e+06  7.88123e+08  5.24997e+06  1.57368e+06  9.08312e+07  2.85148e+06  6.51715e+08  1.63749e+06       442968       340640       290698  2.82768e+07
W3             925707  2.69344e+06   1.5113e+09  3.96774e+06      73781.4       431743       304097  1.31243e+09       848894       639454  1.33025e+08  5.59661e+07
W4         6.1921e+07  5.24777e+06  2.57624e+07  2.94235e+09       408927  1.37128e+07       659053  6.92887e+06  1.68507e+09  1.08689e+09  5.52994e+07       440319
R         4.30928e-12  2.88492e-11  4.67768e-14  4.01332e-14  4.20123e-11  3.31943e-12  5.05137e-12  4.25211e-14  2.33628e-14  1.90028e-14  1.00564e-14   3.0123e-13
P1        1.20878e-14  3.27691e-17  9.80624e-18  4.80342e-17  1.13505e-16  1.23378e-14  9.08453e-18  6.31411e-18  1.53406e-17  1.20955e-17  2.04912e-18  9.96882e-19
P2        5.31275e-18  5.63198e-15  5.30683e-18  1.75358e-18  1.37443e-16  7.22878e-18  5.83167e-15  3.91488e-18  1.16639e-18  9.55628e-19  8.45446e-19  3.57633e-17
P3        6.77269e-18  2.25275e-17  3.39925e-14  2.85138e-17  1.78819e-18  7.76552e-18  6.05082e-18  3.57453e-14  1.50923e-17  1.21627e-17  1.20413e-15  4.47991e-16
P4        3.37622e-17  7.76186e-18  2.94501e-17  8.29181e-15  1.22789e-18  2.35789e-17  2.25302e-18  1.88617e-17  9.85458e-15  1.35298e-15  9.14808e-17  1.41669e-18
P5        1.31332e-17    3.193e-18  1.18428e-17  2.88286e-15  5.38342e-19   1.0021e-17  9.94981e-19  8.19332e-18  7.29285e-16  3.69898e-15  3.83005e-17  6.20942e-19
P6        2.80636e-14  5.05885e-14  4.40279e-11  2.78392e-12  5.40421e-15  3.22037e-14  1.66979e-14   1.5387e-11  9.35376e-13  7.26532e-13  6.49459e-11  9.52207e-13
P7        1.27018e-14  5.70431e-12  2.18917e-11  2.70526e-14  1.91315e-13  1.85159e-14  8.34786e-13  6.76567e-12  1.71196e-14  1.39208e-14  1.12536e-12  3.66024e-11

Temperature = 1600 K

High Pressure Rate Coefficients:

From\To            W1           W2           W3           W4            R           P1           P2           P3           P4           P5           P6           P7
W1                ***  7.46292e+07  2.87526e+07  1.62286e+08  1.83391e+08  9.50764e+09          ***          ***          ***          ***          ***          ***
W2        2.45263e+07          ***  2.07099e+07  7.29756e+06  2.66948e+08          ***  1.50028e+09          ***          ***          ***          ***  7.45822e+07
W3        5.14056e+06  1.12665e+07          ***  2.08203e+07          ***          ***          ***  3.35736e+09          ***          ***  4.53478e+08  1.74701e+08
W4        1.65621e+08  2.26616e+07  1.18847e+08          ***          ***          ***          ***          ***  4.46063e+09  3.20131e+09  1.94436e+08          ***
R          9.1166e-12  4.03793e-11          ***          ***          ***          ***          ***          ***          ***          ***          ***          ***
P1        2.35241e-14          ***          ***          ***          ***          ***          ***          ***          ***          ***          ***          ***
P2                ***  8.94451e-15          ***          ***          ***          ***          ***          ***          ***          ***          ***          ***
P3                ***          ***   5.8241e-14          ***          ***          ***          ***          ***          ***          ***          ***          ***
P4                ***          ***          ***  1.64512e-14          ***          ***          ***          ***          ***          ***          ***          ***
P5                ***          ***          ***    6.014e-15          ***          ***          ***          ***          ***          ***          ***          ***
P6                ***          ***  7.11429e-11  5.34381e-12          ***          ***          ***          ***          ***          ***          ***          ***
P7                ***  7.93294e-12  3.41572e-11          ***          ***          ***          ***          ***          ***          ***          ***          ***

Temperature = 1600 K    Pressure = 0.01 atm

From\To            W1           W2           W3           W4            R           P1           P2           P3           P4           P5           P6           P7
W1                ***          ***          ***          ***          ***          ***          ***          ***          ***          ***          ***          ***
W2                ***          ***          ***          ***          ***          ***          ***          ***          ***          ***          ***          ***
W3                ***          ***          ***          ***          ***          ***          ***          ***          ***          ***          ***          ***
W4                ***          ***          ***          ***          ***          ***          ***          ***          ***          ***          ***          ***
R                 ***          ***          ***          ***  4.27116e-11   9.1608e-12  3.10248e-11  4.16263e-13  1.72981e-13  1.33691e-13  8.38064e-14  1.71922e-12
P1                ***          ***          ***          ***  4.55951e-16   1.0422e-15  1.33764e-16  6.04087e-17  2.16242e-16  1.46794e-16  1.80073e-17  1.10322e-17
P2                ***          ***          ***          ***  1.22282e-15  1.05927e-16  1.80326e-15  7.76255e-17  1.89143e-17  1.42416e-17  1.30147e-17  3.50712e-16
P3                ***          ***          ***          ***  2.59704e-17  7.57226e-17  1.22874e-16  9.36012e-15  1.57082e-16  1.16765e-16  6.37289e-15  2.48882e-15
P4                ***          ***          ***          ***  1.30973e-17  3.28956e-16  3.63345e-17  1.90634e-16   7.3771e-15  6.38484e-15   4.1002e-16  1.32206e-17
P5                ***          ***          ***          ***  5.15608e-18  1.13747e-16  1.39355e-17  7.21803e-17  3.25224e-15  3.62013e-15  1.57686e-16  5.18252e-18
P6                ***          ***          ***          ***  4.72859e-14  2.04136e-13  1.86309e-13  5.76342e-11  3.05545e-12  2.30691e-12  6.67746e-11  3.34034e-12
P7                ***          ***          ***          ***  1.20892e-12  1.55864e-13  6.25698e-12  2.80511e-11  1.22782e-13  9.44915e-14  4.16297e-12  4.00531e-11

Temperature = 1600 K    Pressure = 0.1 atm

From\To            W1           W2           W3           W4            R           P1           P2           P3           P4           P5           P6           P7
W1                ***          ***          ***          ***          ***          ***          ***          ***          ***          ***          ***          ***
W2                ***          ***          ***          ***          ***          ***          ***          ***          ***          ***          ***          ***
W3                ***          ***          ***          ***          ***          ***          ***          ***          ***          ***          ***          ***
W4                ***          ***          ***          ***          ***          ***          ***          ***          ***          ***          ***          ***
R                 ***          ***          ***          ***  4.27126e-11  9.16071e-12  3.10263e-11  4.16206e-13  1.72975e-13  1.33678e-13  8.37901e-14  1.71898e-12
P1                ***          ***          ***          ***  4.55946e-16  1.04223e-15   1.3377e-16  6.04109e-17  2.16234e-16  1.46834e-16  1.80092e-17   1.1031e-17
P2                ***          ***          ***          ***  1.22288e-15  1.05932e-16  1.80334e-15  7.76304e-17  1.89155e-17  1.42419e-17  1.30142e-17  3.50725e-16
P3                ***          ***          ***          ***  2.59668e-17  7.57253e-17  1.22882e-16  9.36028e-15  1.57087e-16  1.16764e-16    6.373e-15  2.48886e-15
P4                ***          ***          ***          ***  1.30968e-17  3.28944e-16  3.63369e-17   1.9064e-16  7.37714e-15  6.38488e-15  4.10023e-16  1.32196e-17
P5                ***          ***          ***          ***  5.15556e-18  1.13778e-16  1.39358e-17  7.21796e-17  3.25226e-15  3.62018e-15  1.57681e-16  5.18201e-18
P6                ***          ***          ***          ***  4.72767e-14  2.04157e-13  1.86303e-13  5.76352e-11  3.05547e-12  2.30684e-12  6.67754e-11  3.34008e-12
P7                ***          ***          ***          ***  1.20876e-12  1.55847e-13  6.25721e-12  2.80516e-11  1.22773e-13  9.44821e-14  4.16265e-12  4.00533e-11

Temperature = 1600 K    Pressure = 1 atm

From\To            W1           W2           W3           W4            R           P1           P2           P3           P4           P5           P6           P7
W1                ***          ***          ***          ***          ***          ***          ***          ***          ***          ***          ***          ***
W2                ***          ***          ***          ***          ***          ***          ***          ***          ***          ***          ***          ***
W3                ***          ***          ***          ***          ***          ***          ***          ***          ***          ***          ***          ***
W4                ***          ***          ***          ***          ***          ***          ***          ***          ***          ***          ***          ***
R                 ***          ***          ***          ***  4.27207e-11  9.16004e-12  3.10373e-11  4.15807e-13  1.72927e-13  1.33572e-13    8.365e-14  1.71736e-12
P1                ***          ***          ***          ***  4.55913e-16  1.04233e-15  1.33823e-16  6.04252e-17  2.16147e-16  1.46986e-16  1.80174e-17  1.10222e-17
P2                ***          ***          ***          ***  1.22331e-15  1.05974e-16  1.80395e-15  7.76665e-17   1.8925e-17  1.42448e-17  1.30105e-17  3.50811e-16
P3                ***          ***          ***          ***  2.59419e-17  7.57432e-17  1.22939e-16  9.36157e-15  1.57127e-16  1.16761e-16   6.3739e-15  2.48915e-15
P4                ***          ***          ***          ***  1.30932e-17  3.28812e-16  3.63552e-17  1.90689e-16  7.37743e-15  6.38522e-15  4.10047e-16  1.32126e-17
P5                ***          ***          ***          ***  5.15149e-18  1.13896e-16  1.39386e-17  7.21776e-17  3.25244e-15  3.62042e-15  1.57645e-16  5.17789e-18
P6                ***          ***          ***          ***  4.71976e-14   2.0425e-13   1.8625e-13  5.76434e-11  3.05566e-12  2.30631e-12  6.67812e-11  3.33814e-12
P7                ***          ***          ***          ***  1.20761e-12  1.55723e-13  6.25875e-12  2.80549e-11  1.22708e-13   9.4407e-14  4.16024e-12  4.00544e-11

Temperature = 1600 K    Pressure = 10 atm

From\To            W1           W2           W3           W4            R           P1           P2           P3           P4           P5           P6           P7
W1                ***          ***          ***          ***          ***          ***          ***          ***          ***          ***          ***          ***
W2                ***          ***          ***          ***          ***          ***          ***          ***          ***          ***          ***          ***
W3                ***          ***          ***          ***          ***          ***          ***          ***          ***          ***          ***          ***
W4                ***          ***          ***          ***          ***          ***          ***          ***          ***          ***          ***          ***
R                 ***          ***          ***          ***  4.27667e-11  9.15638e-12  3.10989e-11  4.13851e-13  1.72668e-13  1.32932e-13  8.26856e-14  1.70922e-12
P1                ***          ***          ***          ***  4.55731e-16  1.04258e-15  1.34134e-16  6.05063e-17  2.15748e-16  1.47455e-16  1.80366e-17  1.09739e-17
P2                ***          ***          ***          ***  1.22574e-15  1.06221e-16  1.80729e-15  7.78646e-17  1.89808e-17  1.42639e-17  1.29861e-17  3.51229e-16
P3                ***          ***          ***          ***  2.58199e-17  7.58449e-17  1.23253e-16  9.36948e-15  1.57383e-16  1.16777e-16  6.37953e-15  2.49087e-15
P4                ***          ***          ***          ***  1.30736e-17  3.28205e-16  3.64623e-17  1.90999e-16  7.37912e-15    6.387e-15  4.10204e-16  1.31723e-17
P5                ***          ***          ***          ***  5.12681e-18  1.14259e-16  1.39573e-17   7.2188e-17  3.25334e-15  3.62146e-15  1.57432e-16  5.15181e-18
P6                ***          ***          ***          ***  4.66535e-14  2.04468e-13    1.859e-13  5.76943e-11  3.05683e-12   2.3032e-12  6.68181e-11  3.32681e-12
P7                ***          ***          ***          ***  1.20189e-12  1.55041e-13   6.2662e-12  2.80743e-11  1.22334e-13  9.39315e-14  4.14611e-12  4.00598e-11

Temperature = 1600 K    Pressure = 100 atm

From\To            W1           W2           W3           W4            R           P1           P2           P3           P4           P5           P6           P7
W1                ***          ***          ***          ***          ***          ***          ***          ***          ***          ***          ***          ***
W2                ***  8.21158e+08  2.58734e+06       777531  8.69734e+07  7.93127e+06  6.89444e+08  3.76964e+06       863468       623066       551552  2.84923e+07
W3                ***  1.37909e+06  1.29023e+09  1.67859e+06       125280  1.06387e+06       654940  1.14112e+09  1.22272e+06       852240  9.86097e+07  4.36505e+07
W4                ***  2.51439e+06  9.21785e+06  2.11706e+09  2.05107e+06  1.92752e+08  1.41946e+06  1.05436e+07  1.24708e+09  7.53152e+08  3.44622e+07       592093
R                 ***  1.22896e-11  3.58016e-14  8.14048e-14  4.42362e-11  9.01834e-12  2.09979e-11   2.8494e-13  1.04061e-13  8.79566e-14  6.28191e-14  1.25448e-12
P1                ***  5.58645e-17  1.36469e-17  3.77265e-16   4.4886e-16   1.0782e-15  8.77665e-17  4.50429e-17 -7.76652e-18  1.42082e-17  1.06653e-17  8.22181e-18
P2                ***  3.83976e-15  7.86884e-18  2.43317e-18  8.27618e-16  6.95021e-17  5.04286e-15  4.32373e-17  1.15482e-17  9.24336e-18  8.65972e-18  2.18591e-16
P3                ***  3.71943e-17  1.75252e-14  3.02586e-17  1.77772e-17  5.64615e-17  6.84409e-17  2.49032e-14  1.10531e-16  8.64718e-17  5.06294e-15  1.90267e-15
P4                ***  1.00459e-17  2.86042e-17  3.71307e-15    7.879e-18 -1.18148e-17  2.21842e-17  1.34139e-16  9.57307e-15  5.07218e-15  3.47004e-16  9.96179e-18
P5                ***  3.64424e-18  9.87995e-18  1.14223e-15  3.39222e-18  1.10096e-17  9.04468e-18  5.34541e-17  2.58361e-15  4.03091e-15  1.36819e-16   4.0445e-18
P6                ***  4.72308e-14  1.36973e-11  7.68064e-13  3.54442e-14  1.20905e-13  1.23967e-13  4.57875e-11  2.58586e-12  2.00164e-12  6.80365e-11  2.81638e-12
P7                ***  2.83275e-12  7.55692e-12  1.84354e-14  8.82129e-13  1.16158e-13  3.89983e-12  2.14448e-11   9.2517e-14  7.37422e-14  3.50998e-12  4.04329e-11

Temperature = 1600 K    Pressure = 1000 atm

From\To            W1           W2           W3           W4            R           P1           P2           P3           P4           P5           P6           P7
W1        6.35096e+09  2.94382e+07  1.02248e+07  8.91783e+07  8.89527e+07   6.1016e+09  4.95215e+06  3.80103e+06   1.1976e+07  9.07083e+06  1.23346e+06       529599
W2        9.90391e+06  1.51352e+09  1.00838e+07  3.16547e+06  1.97203e+08   7.3386e+06   1.2208e+09  4.26667e+06  1.16443e+06       928037       836918  5.78356e+07
W3        1.86168e+06   5.4676e+06  2.79207e+09  7.89966e+06       223621  1.08775e+06       834025  2.38393e+09  2.14552e+06  1.67321e+06  2.75254e+08  1.11683e+08
W4        9.12006e+07  9.72351e+06   4.4677e+07  5.08541e+09       985393  2.60122e+07  1.66132e+06  1.60232e+07  2.86001e+09  1.92788e+09  1.06133e+08  1.09651e+06
R         4.26164e-12   2.9671e-11  6.46834e-14   5.0183e-14  4.71737e-11  4.70926e-12   7.7425e-12  8.11832e-14   4.1122e-14  3.46894e-14  2.09136e-14  4.96527e-13
P1         1.4538e-14  6.00502e-17  1.67408e-17  7.02428e-17  2.34389e-16    1.502e-14   2.2905e-17  1.47704e-17  3.04177e-17    2.489e-17   4.9688e-18  2.60154e-18
P2        1.01558e-17  7.23924e-15   9.7001e-18  3.33761e-18  3.05165e-16  1.81384e-17  7.67879e-15  9.78202e-18  2.97194e-18  2.52097e-18  2.33391e-18  7.54391e-17
P3        1.23022e-17  4.21761e-17  4.07738e-14  5.08687e-17  5.06496e-18  1.85148e-17  1.54841e-17  4.42944e-14  3.56701e-17  2.97462e-17   2.4347e-15  8.76023e-16
P4        4.99136e-17  1.43545e-17  4.98502e-17  1.02259e-14  3.11356e-18  4.62728e-17  5.70913e-18   4.3289e-17  1.31542e-14  2.52708e-15  1.85212e-16  3.51706e-18
P5        1.89809e-17   5.7599e-18  1.95163e-17  3.51114e-15  1.33787e-18  1.92866e-17  2.46678e-18  1.83881e-17  1.28722e-15  4.96177e-15  7.61698e-17  1.50683e-18
P6        3.60783e-14  7.35647e-14  4.25775e-11  2.83167e-12     1.18e-14  5.63276e-14  3.34107e-14  2.20186e-11  1.38019e-12  1.11435e-12   7.1609e-11  1.47551e-12
P7        1.90185e-14  6.11982e-12    2.153e-11  3.85527e-14  3.49148e-13  3.67548e-14  1.34589e-12  9.87354e-12  3.26636e-14  2.74737e-14  1.83889e-12  4.12118e-11

Temperature = 1700 K

High Pressure Rate Coefficients:

From\To            W1           W2           W3           W4            R           P1           P2           P3           P4           P5           P6           P7
W1                ***  1.56178e+08  5.87342e+07  2.63659e+08  3.85531e+08  1.62942e+10          ***          ***          ***          ***          ***          ***
W2        5.46273e+07          ***  4.37148e+07  1.63318e+07   5.7712e+08          ***  2.77359e+09          ***          ***          ***          ***  1.51122e+08
W3        1.17602e+07  2.50242e+07          ***  4.69664e+07          ***          ***          ***  6.22482e+09          ***          ***  9.75767e+08  3.60323e+08
W4         2.6759e+08  4.73883e+07  2.38063e+08          ***          ***          ***          ***          ***  7.87672e+09  5.94927e+09  3.94355e+08          ***
R         1.06028e-11  4.53769e-11          ***          ***          ***          ***          ***          ***          ***          ***          ***          ***
P1        3.12516e-14          ***          ***          ***          ***          ***          ***          ***          ***          ***          ***          ***
P2                ***  1.19881e-14          ***          ***          ***          ***          ***          ***          ***          ***          ***          ***
P3                ***          ***  7.59758e-14          ***          ***          ***          ***          ***          ***          ***          ***          ***
P4                ***          ***          ***  2.24359e-14          ***          ***          ***          ***          ***          ***          ***          ***
P5                ***          ***          ***  8.20788e-15          ***          ***          ***          ***          ***          ***          ***          ***
P6                ***          ***  7.89543e-11  6.29523e-12          ***          ***          ***          ***          ***          ***          ***          ***
P7                ***  9.14822e-12  3.81041e-11          ***          ***          ***          ***          ***          ***          ***          ***          ***

Temperature = 1700 K    Pressure = 0.01 atm

From\To            W1           W2           W3           W4            R           P1           P2           P3           P4           P5           P6           P7
W1                ***          ***          ***          ***          ***          ***          ***          ***          ***          ***          ***          ***
W2                ***          ***          ***          ***          ***          ***          ***          ***          ***          ***          ***          ***
W3                ***          ***          ***          ***          ***          ***          ***          ***          ***          ***          ***          ***
W4                ***          ***          ***          ***          ***          ***          ***          ***          ***          ***          ***          ***
R                 ***          ***          ***          ***  4.73986e-11  1.06319e-11  3.37529e-11  5.00435e-13  2.05479e-13  1.66005e-13  1.12937e-13  2.02888e-12
P1                ***          ***          ***          ***  7.41468e-16   1.5439e-15  2.08599e-16  9.22552e-17  2.64075e-16  1.90224e-16   2.8736e-17  1.85397e-17
P2                ***          ***          ***          ***  1.85545e-15  1.64426e-16  2.70517e-15  1.12522e-16  2.89848e-17  2.28233e-17  2.14952e-17  4.99468e-16
P3                ***          ***          ***          ***   4.4469e-17  1.17549e-16   1.8189e-16  1.36982e-14  2.37572e-16  1.84866e-16  9.40822e-15  3.52364e-15
P4                ***          ***          ***          ***  2.15989e-17  3.98026e-16  5.54237e-17  2.81028e-16  1.03463e-14  8.93791e-15  6.30899e-16  2.14013e-17
P5                ***          ***          ***          ***  8.45192e-18  1.38873e-16  2.11385e-17  1.05921e-16  4.32919e-15  4.85325e-15   2.4135e-16   8.3235e-18
P6                ***          ***          ***          ***  6.65313e-14  2.42737e-13  2.30354e-13   6.2372e-11   3.5358e-12  2.79257e-12  7.32089e-11  3.96895e-12
P7                ***          ***          ***          ***  1.56205e-12  2.04674e-13  6.99536e-12  3.05297e-11  1.56754e-13  1.25867e-13  5.18711e-12  4.47616e-11

Temperature = 1700 K    Pressure = 0.1 atm

From\To            W1           W2           W3           W4            R           P1           P2           P3           P4           P5           P6           P7
W1                ***          ***          ***          ***          ***          ***          ***          ***          ***          ***          ***          ***
W2                ***          ***          ***          ***          ***          ***          ***          ***          ***          ***          ***          ***
W3                ***          ***          ***          ***          ***          ***          ***          ***          ***          ***          ***          ***
W4                ***          ***          ***          ***          ***          ***          ***          ***          ***          ***          ***          ***
R                 ***          ***          ***          ***  4.73993e-11  1.06319e-11  3.37539e-11  5.00398e-13  2.05474e-13  1.65995e-13  1.12924e-13  2.02873e-12
P1                ***          ***          ***          ***  7.41463e-16  1.54392e-15  2.08605e-16   9.2257e-17  2.64067e-16  1.90249e-16  2.87371e-17  1.85386e-17
P2                ***          ***          ***          ***  1.85551e-15  1.64431e-16  2.70525e-15  1.12527e-16  2.89859e-17  2.28237e-17  2.14949e-17  4.99479e-16
P3                ***          ***          ***          ***  4.44657e-17  1.17552e-16  1.81897e-16  1.36984e-14  2.37577e-16  1.84865e-16  9.40832e-15  3.52368e-15
P4                ***          ***          ***          ***  2.15984e-17  3.98014e-16  5.54259e-17  2.81034e-16  1.03463e-14  8.93795e-15  6.30902e-16  2.14005e-17
P5                ***          ***          ***          ***  8.45142e-18  1.38891e-16  2.11389e-17  1.05921e-16   4.3292e-15  4.85328e-15  2.41346e-16  8.32306e-18
P6                ***          ***          ***          ***  6.65239e-14  2.42747e-13   2.3035e-13  6.23726e-11  3.53581e-12  2.79253e-12  7.32094e-11  3.96879e-12
P7                ***          ***          ***          ***  1.56194e-12  2.04662e-13  6.99551e-12    3.053e-11  1.56748e-13   1.2586e-13   5.1869e-12  4.47617e-11

Temperature = 1700 K    Pressure = 1 atm

From\To            W1           W2           W3           W4            R           P1           P2           P3           P4           P5           P6           P7
W1                ***          ***          ***          ***          ***          ***          ***          ***          ***          ***          ***          ***
W2                ***          ***          ***          ***          ***          ***          ***          ***          ***          ***          ***          ***
W3                ***          ***          ***          ***          ***          ***          ***          ***          ***          ***          ***          ***
W4                ***          ***          ***          ***          ***          ***          ***          ***          ***          ***          ***          ***
R                 ***          ***          ***          ***  4.74051e-11  1.06314e-11  3.37618e-11  5.00132e-13  2.05433e-13  1.65914e-13  1.12813e-13  2.02763e-12
P1                ***          ***          ***          ***  7.41431e-16  1.54398e-15  2.08659e-16  9.22695e-17  2.63997e-16  1.90354e-16  2.87421e-17  1.85301e-17
P2                ***          ***          ***          ***  1.85594e-15  1.64473e-16  2.70585e-15   1.1256e-16  2.89953e-17  2.28272e-17  2.14922e-17  4.99559e-16
P3                ***          ***          ***          ***  4.44421e-17  1.17567e-16  1.81952e-16  1.36996e-14  2.37615e-16  1.84865e-16  9.40918e-15  3.52394e-15
P4                ***          ***          ***          ***   2.1594e-17  3.97908e-16  5.54437e-17  2.81079e-16  1.03466e-14  8.93823e-15  6.30925e-16  2.13942e-17
P5                ***          ***          ***          ***  8.44728e-18  1.38968e-16  2.11421e-17  1.05921e-16  4.32934e-15  4.85346e-15  2.41315e-16   8.3193e-18
P6                ***          ***          ***          ***  6.64586e-14  2.42789e-13  2.30321e-13  6.23783e-11  3.53594e-12  2.79217e-12  7.32135e-11   3.9675e-12
P7                ***          ***          ***          ***   1.5611e-12  2.04569e-13  6.99663e-12  3.05324e-11  1.56702e-13  1.25804e-13  5.18521e-12  4.47624e-11

Temperature = 1700 K    Pressure = 10 atm

From\To            W1           W2           W3           W4            R           P1           P2           P3           P4           P5           P6           P7
W1                ***          ***          ***          ***          ***          ***          ***          ***          ***          ***          ***          ***
W2                ***          ***          ***          ***          ***          ***          ***          ***          ***          ***          ***          ***
W3                ***          ***          ***          ***          ***          ***          ***          ***          ***          ***          ***          ***
W4                ***          ***          ***          ***          ***          ***          ***          ***          ***          ***          ***          ***
R                 ***          ***          ***          ***  4.74409e-11  1.06286e-11  3.38093e-11  4.98724e-13  2.05186e-13  1.65378e-13  1.12002e-13  2.02168e-12
P1                ***          ***          ***          ***  7.41239e-16  1.54419e-15  2.09003e-16  9.23496e-17  2.63659e-16  1.90715e-16    2.875e-17  1.84803e-17
P2                ***          ***          ***          ***  1.85855e-15  1.64745e-16  2.70942e-15   1.1276e-16   2.9054e-17  2.28513e-17  2.14731e-17  4.99982e-16
P3                ***          ***          ***          ***  4.43169e-17   1.1767e-16  1.82275e-16  1.37075e-14  2.37874e-16    1.849e-16  9.41489e-15  3.52562e-15
P4                ***          ***          ***          ***  2.15681e-17  3.97398e-16   5.5556e-17  2.81386e-16  1.03482e-14  8.93985e-15  6.31083e-16  2.13555e-17
P5                ***          ***          ***          ***  8.42002e-18  1.39232e-16  2.11644e-17  1.05941e-16  4.33012e-15  4.85429e-15  2.41117e-16  8.29391e-18
P6                ***          ***          ***          ***  6.59808e-14  2.42856e-13  2.30116e-13  6.24161e-11  3.53683e-12  2.78988e-12  7.32411e-11  3.95934e-12
P7                ***          ***          ***          ***  1.55652e-12  2.04018e-13  7.00256e-12  3.05469e-11  1.56418e-13   1.2542e-13  5.17455e-12  4.47663e-11

Temperature = 1700 K    Pressure = 100 atm

From\To            W1           W2           W3           W4            R           P1           P2           P3           P4           P5           P6           P7
W1                ***          ***          ***          ***          ***          ***          ***          ***          ***          ***          ***          ***
W2                ***  1.28623e+09  3.90441e+06          ***  1.48213e+08  1.40611e+07  1.06365e+09   6.6385e+06  2.76799e+06  1.90658e+06  1.08256e+06  4.66382e+07
W3                ***  2.17154e+06  1.95579e+09          ***       255590  2.49916e+06  1.20116e+06  1.71271e+09  6.40216e+06  4.18603e+06  1.61908e+08  6.98646e+07
W4                ***          ***          ***          ***          ***          ***          ***          ***          ***          ***          ***          ***
R                 ***  1.03083e-11  3.49188e-14          ***  4.87754e-11  1.05069e-11  2.54733e-11  3.82963e-13  1.81917e-13  1.47612e-13  9.37634e-14  1.62438e-12
P1                ***  6.82098e-17  1.95549e-17          ***  7.32751e-16  1.54577e-15  1.54034e-16  7.50894e-17  2.62345e-16   1.9148e-16  2.70077e-17  1.51068e-17
P2                ***  4.06666e-15  9.87926e-18          ***  1.40031e-15  1.21416e-16  6.08641e-15  7.31068e-17  2.04808e-17  1.68814e-17  1.61047e-17  3.53182e-16
P3                ***  4.74974e-17  1.70391e-14          ***  3.40304e-17  9.56771e-17  1.18176e-16  2.86664e-14  1.83189e-16  1.48641e-16  8.03107e-15  2.92178e-15
P4                ***  2.02649e-17  7.53557e-17          ***  1.91222e-17  3.95418e-16  3.91627e-17  2.16698e-16  1.03555e-14  8.94587e-15  6.25576e-16  1.77615e-17
P5                ***   6.7604e-18  2.38653e-17          ***  7.51546e-18   1.3979e-16  1.56352e-17  8.51657e-17  4.33304e-15  4.85715e-15   2.3822e-16  7.07524e-18
P6                ***  4.84097e-14  1.06786e-11          ***  5.52363e-14  2.28139e-13  1.72585e-13  5.32421e-11  3.50596e-12  2.75636e-12  7.42571e-11  3.54005e-12
P7                ***  2.49966e-12  6.02368e-12          ***  1.25063e-12  1.66775e-13  4.94653e-12   2.5315e-11  1.30094e-13  1.06991e-13  4.62656e-12  4.50878e-11

Temperature = 1700 K    Pressure = 1000 atm

From\To            W1           W2           W3           W4            R           P1           P2           P3           P4           P5           P6           P7
W1        9.76286e+09  4.92301e+07  1.62622e+07  1.23916e+08  1.59366e+08  9.35465e+09  1.08733e+07   7.8064e+06  2.07504e+07  1.62551e+07  2.56145e+06  1.19649e+06
W2        1.79293e+07  2.64484e+09  1.73345e+07  5.69997e+06  3.81842e+08  1.60806e+07  2.08337e+09  9.40154e+06  2.59265e+06  2.13269e+06  2.01611e+06  1.06439e+08
W3        3.35829e+06  9.86094e+06   4.6989e+09   1.4076e+07       563236  2.33561e+06  1.91975e+06  3.94859e+09  4.60259e+06  3.70128e+06  5.09483e+08  2.00408e+08
W4        1.26262e+08  1.62099e+07  7.02094e+07  8.08553e+09  2.07426e+06  4.38922e+07  3.59091e+06  3.20289e+07  4.47321e+09  3.13101e+09  1.84693e+08  2.34358e+06
R         4.09714e-12  2.96443e-11  8.19924e-14  5.91754e-14    5.226e-11  6.31063e-12  1.10138e-11  1.37389e-13  6.58369e-14  5.73727e-14  3.83813e-14  7.54003e-13
P1        1.67437e-14   9.8878e-17  2.58486e-17  9.50372e-17  4.40102e-16     1.76e-14  5.00446e-17  3.02624e-17  5.39891e-17  4.56492e-17  1.05963e-17   5.8799e-18
P2        1.74272e-17  8.89041e-15   1.5841e-17  5.68253e-18  6.05447e-16  3.94472e-17  9.75605e-15  2.10202e-17  6.53664e-18  5.71963e-18  5.49365e-18  1.43025e-16
P3        2.00804e-17  7.03042e-17  4.67504e-14  8.13645e-17  1.22084e-17  3.85596e-17  3.39788e-17  5.31326e-14  7.33742e-17  6.30964e-17  4.43927e-15  1.54995e-15
P4        6.81811e-17  2.37633e-17  7.60975e-17  1.20036e-14  6.92043e-18  8.13748e-17  1.24991e-17  8.67957e-17  1.70169e-14  4.31002e-15  3.40017e-16   7.5789e-18
P5        2.53776e-17  9.31512e-18  2.90542e-17  4.06957e-15  2.92106e-18  3.33263e-17  5.29741e-18  3.61518e-17  2.08761e-15  6.43947e-15  1.37665e-16  3.18338e-18
P6        4.34422e-14  9.74576e-14   3.9993e-11  2.78507e-12  2.26106e-14  8.95088e-14  5.88727e-14  2.94302e-11  1.90559e-12  1.59287e-12  7.81378e-11  2.11925e-12
P7        2.61404e-14  6.36385e-12  2.05597e-11  5.03528e-14  5.80516e-13  6.49128e-14  2.00316e-12  1.34292e-11  5.55115e-14  4.81388e-14   2.7697e-12  4.59512e-11

Temperature = 1800 K

High Pressure Rate Coefficients:

From\To            W1           W2           W3           W4            R           P1           P2           P3           P4           P5           P6           P7
W1                ***  3.01894e+08   1.1132e+08  4.08154e+08  7.48264e+08  2.63266e+10          ***          ***          ***          ***          ***          ***
W2        1.11678e+08          ***  8.51623e+07  3.35926e+07  1.14879e+09          ***   4.7959e+09          ***          ***          ***          ***  2.83812e+08
W3        2.46752e+07  5.10294e+07          ***  9.71256e+07          ***          ***          ***  1.07959e+10          ***          ***  1.93462e+09  6.87655e+08
W4        4.12294e+08  9.17301e+07  4.42618e+08          ***          ***          ***          ***          ***  1.30714e+10  1.03344e+10  7.41395e+08          ***
R         1.21883e-11  5.05839e-11          ***          ***          ***          ***          ***          ***          ***          ***          ***          ***
P1        4.05744e-14          ***          ***          ***          ***          ***          ***          ***          ***          ***          ***          ***
P2                ***  1.56805e-14          ***          ***          ***          ***          ***          ***          ***          ***          ***          ***
P3                ***          ***  9.70118e-14          ***          ***          ***          ***          ***          ***          ***          ***          ***
P4                ***          ***          ***  2.98103e-14          ***          ***          ***          ***          ***          ***          ***          ***
P5                ***          ***          ***  1.09126e-14          ***          ***          ***          ***          ***          ***          ***          ***
P6                ***          ***  8.70343e-11  7.31896e-12          ***          ***          ***          ***          ***          ***          ***          ***
P7                ***  1.04358e-11  4.21982e-11          ***          ***          ***          ***          ***          ***          ***          ***          ***

Temperature = 1800 K    Pressure = 0.01 atm

From\To            W1           W2           W3           W4            R           P1           P2           P3           P4           P5           P6           P7
W1                ***          ***          ***          ***          ***          ***          ***          ***          ***          ***          ***          ***
W2                ***          ***          ***          ***          ***          ***          ***          ***          ***          ***          ***          ***
W3                ***          ***          ***          ***          ***          ***          ***          ***          ***          ***          ***          ***
W4                ***          ***          ***          ***          ***          ***          ***          ***          ***          ***          ***          ***
R                 ***          ***          ***          ***    5.214e-11  1.21822e-11  3.64177e-11  5.90448e-13  2.41571e-13  2.03032e-13  1.47957e-13  2.35712e-12
P1                ***          ***          ***          ***  1.15264e-15  2.23416e-15  3.11276e-16  1.35573e-16  3.18742e-16  2.41946e-16  4.43323e-17  2.96421e-17
P2                ***          ***          ***          ***  2.70414e-15  2.44283e-16  3.90453e-15   1.5705e-16  4.26464e-17  3.49623e-17   3.3789e-17  6.87662e-16
P3                ***          ***          ***          ***  7.22021e-17  1.75216e-16  2.58637e-16  1.93488e-14  3.45014e-16  2.79768e-16   1.3389e-14  4.82891e-15
P4                ***          ***          ***          ***  3.41653e-17  4.76442e-16  8.12279e-17  3.99032e-16   1.4093e-14  1.21357e-14  9.33405e-16  3.30876e-17
P5                ***          ***          ***          ***  1.32954e-17  1.67451e-16  3.08334e-17  1.49819e-16  5.61904e-15  6.34867e-15  3.55457e-16  1.27822e-17
P6                ***          ***          ***          ***  9.05798e-14  2.86845e-13  2.78583e-13  6.70309e-11  4.04041e-12   3.3231e-12  7.96923e-11  4.64184e-12
P7                ***          ***          ***          ***  1.96837e-12  2.61616e-13  7.73362e-12  3.29765e-11  1.95367e-13  1.63002e-13  6.33168e-12  4.96302e-11

Temperature = 1800 K    Pressure = 0.1 atm

From\To            W1           W2           W3           W4            R           P1           P2           P3           P4           P5           P6           P7
W1                ***          ***          ***          ***          ***          ***          ***          ***          ***          ***          ***          ***
W2                ***          ***          ***          ***          ***          ***          ***          ***          ***          ***          ***          ***
W3                ***          ***          ***          ***          ***          ***          ***          ***          ***          ***          ***          ***
W4                ***          ***          ***          ***          ***          ***          ***          ***          ***          ***          ***          ***
R                 ***          ***          ***          ***  5.21405e-11  1.21822e-11  3.64183e-11  5.90425e-13  2.41567e-13  2.03025e-13  1.47948e-13  2.35703e-12
P1                ***          ***          ***          ***  1.15264e-15  2.23417e-15  3.11282e-16  1.35574e-16  3.18735e-16  2.41962e-16   4.4333e-17  2.96411e-17
P2                ***          ***          ***          ***  2.70419e-15  2.44288e-16   3.9046e-15  1.57054e-16  4.26474e-17  3.49627e-17  3.37888e-17  6.87672e-16
P3                ***          ***          ***          ***  7.21993e-17  1.75217e-16  2.58643e-16  1.93489e-14  3.45018e-16  2.79768e-16  1.33891e-14  4.82894e-15
P4                ***          ***          ***          ***  3.41647e-17  4.76432e-16  8.12299e-17  3.99037e-16   1.4093e-14  1.21357e-14  9.33407e-16   3.3087e-17
P5                ***          ***          ***          ***  1.32949e-17  1.67462e-16  3.08338e-17  1.49819e-16  5.61905e-15   6.3487e-15  3.55453e-16  1.27818e-17
P6                ***          ***          ***          ***  9.05739e-14  2.86849e-13  2.78581e-13  6.70314e-11  4.04042e-12  3.32307e-12  7.96926e-11  4.64174e-12
P7                ***          ***          ***          ***  1.96829e-12  2.61607e-13  7.73373e-12  3.29767e-11  1.95363e-13  1.62997e-13  6.33154e-12  4.96302e-11

Temperature = 1800 K    Pressure = 1 atm

From\To            W1           W2           W3           W4            R           P1           P2           P3           P4           P5           P6           P7
W1                ***          ***          ***          ***          ***          ***          ***          ***          ***          ***          ***          ***
W2                ***          ***          ***          ***          ***          ***          ***          ***          ***          ***          ***          ***
W3                ***          ***          ***          ***          ***          ***          ***          ***          ***          ***          ***          ***
W4                ***          ***          ***          ***          ***          ***          ***          ***          ***          ***          ***          ***
R                 ***          ***          ***          ***  5.21447e-11  1.21818e-11  3.64239e-11  5.90248e-13  2.41534e-13  2.02962e-13   1.4786e-13  2.35629e-12
P1                ***          ***          ***          ***  1.15261e-15  2.23421e-15  3.11336e-16  1.35585e-16  3.18681e-16  2.42034e-16  4.43355e-17  2.96333e-17
P2                ***          ***          ***          ***   2.7046e-15   2.4433e-16  3.90517e-15  1.57085e-16  4.26563e-17  3.49666e-17   3.3787e-17  6.87744e-16
P3                ***          ***          ***          ***  7.21777e-17  1.75232e-16  2.58694e-16    1.935e-14  3.45053e-16  2.79771e-16  1.33899e-14  4.82918e-15
P4                ***          ***          ***          ***  3.41599e-17  4.76351e-16  8.12468e-17  3.99078e-16  1.40933e-14  1.21359e-14  9.33429e-16  3.30815e-17
P5                ***          ***          ***          ***  1.32909e-17  1.67512e-16  3.08372e-17  1.49821e-16  5.61916e-15  6.34883e-15  3.55427e-16  1.27785e-17
P6                ***          ***          ***          ***  9.05204e-14  2.86865e-13  2.78567e-13  6.70353e-11  4.04051e-12  3.32283e-12  7.96955e-11  4.64087e-12
P7                ***          ***          ***          ***  1.96768e-12  2.61538e-13  7.73454e-12  3.29783e-11   1.9533e-13  1.62954e-13  6.33036e-12  4.96307e-11

Temperature = 1800 K    Pressure = 10 atm

From\To            W1           W2           W3           W4            R           P1           P2           P3           P4           P5           P6           P7
W1                ***          ***          ***          ***          ***          ***          ***          ***          ***          ***          ***          ***
W2                ***          ***          ***          ***          ***          ***          ***          ***          ***          ***          ***          ***
W3                ***          ***          ***          ***          ***          ***          ***          ***          ***          ***          ***          ***
W4                ***          ***          ***          ***          ***          ***          ***          ***          ***          ***          ***          ***
R                 ***          ***          ***          ***  5.21723e-11  1.21798e-11  3.64602e-11  5.89249e-13  2.41318e-13  2.02523e-13  1.47187e-13  2.35198e-12
P1                ***          ***          ***          ***  1.15242e-15   2.2344e-15    3.117e-16  1.35663e-16  3.18401e-16  2.42307e-16  4.43339e-17  2.95839e-17
P2                ***          ***          ***          ***  2.70729e-15  2.44616e-16  3.90883e-15  1.57278e-16  4.27159e-17  3.49948e-17  3.37741e-17  6.88155e-16
P3                ***          ***          ***          ***  7.20555e-17  1.75332e-16  2.59012e-16  1.93578e-14  3.45307e-16  2.79821e-16  1.33955e-14  4.83075e-15
P4                ***          ***          ***          ***  3.41294e-17  4.75932e-16  8.13603e-17  3.99371e-16  1.40948e-14  1.21373e-14  9.33582e-16  3.30455e-17
P5                ***          ***          ***          ***  1.32621e-17  1.67701e-16  3.08621e-17  1.49848e-16  5.61982e-15  6.34949e-15  3.55247e-16  1.27545e-17
P6                ***          ***          ***          ***  9.01085e-14  2.86855e-13   2.7846e-13  6.70634e-11  4.04118e-12  3.32114e-12  7.97161e-11  4.63502e-12
P7                ***          ***          ***          ***  1.96408e-12  2.61103e-13  7.73917e-12  3.29891e-11  1.95118e-13  1.62648e-13  6.32238e-12  4.96336e-11

Temperature = 1800 K    Pressure = 100 atm

From\To            W1           W2           W3           W4            R           P1           P2           P3           P4           P5           P6           P7
W1                ***          ***          ***          ***          ***          ***          ***          ***          ***          ***          ***          ***
W2                ***  1.88772e+09          ***          ***  2.33919e+08   2.2734e+07  1.53895e+09  2.55161e+07  4.47587e+06  3.16696e+06  3.37848e+06  7.16994e+07
W3                ***          ***          ***          ***          ***          ***          ***          ***          ***          ***          ***          ***
W4                ***          ***          ***          ***          ***          ***          ***          ***          ***          ***          ***          ***
R                 ***  8.44414e-12          ***          ***  5.33436e-11   1.2071e-11  2.97355e-11  4.71581e-13  2.20425e-13   1.8622e-13  1.28374e-13  2.01426e-12
P1                ***  7.76487e-17          ***          ***  1.14212e-15  2.23626e-15  2.50106e-16  1.35045e-16  3.17206e-16  2.42944e-16  4.41083e-17   2.6425e-17
P2                ***  4.12508e-15          ***          ***  2.20796e-15  1.96278e-16  7.28769e-15  1.02365e-16  3.32155e-17   2.8211e-17  2.63094e-17  5.33043e-16
P3                ***  1.12635e-16          ***          ***  5.76667e-17  1.74533e-16   1.6858e-16  1.93989e-14   3.4636e-16  2.80039e-16  1.34241e-14  4.83399e-15
P4                ***  2.28511e-17          ***          ***  3.11746e-17  4.74147e-16   6.3265e-17  4.00589e-16  1.41019e-14  1.21433e-14  9.34343e-16  3.20131e-17
P5                ***  7.48638e-18          ***          ***  1.21945e-17  1.68141e-16  2.48794e-17  1.49964e-16  5.62257e-15  6.35197e-15  3.54317e-16   1.2347e-17
P6                ***  7.46633e-14          ***          ***   7.8591e-14  2.85396e-13  2.16915e-13  6.72068e-11  4.04447e-12  3.31245e-12   7.9824e-11   4.6041e-12
P7                ***  2.16137e-12          ***          ***  1.68205e-12  2.33222e-13  5.99473e-12  3.30112e-11  1.89022e-13  1.57452e-13   6.2802e-12  4.97277e-11

Temperature = 1800 K    Pressure = 1000 atm

From\To            W1           W2           W3           W4            R           P1           P2           P3           P4           P5           P6           P7
W1        1.41389e+10  7.57118e+07  2.39585e+07  1.63959e+08  2.63987e+08  1.35093e+10  2.12018e+07  1.43253e+07  3.28018e+07  2.64739e+07    4.781e+06  2.39547e+06
W2        2.98425e+07   4.2745e+09  2.73365e+07   9.4159e+06  6.72978e+08  3.10247e+07  3.29263e+09  1.81368e+07  5.06386e+06  4.28416e+06  4.21372e+06  1.79572e+08
W3        5.56955e+06  1.62088e+07  7.33498e+09  2.30262e+07  1.22439e+06  4.42808e+06  3.84596e+06   6.0722e+09   8.6954e+06  7.18634e+06  8.62366e+08  3.30224e+08
W4        1.66726e+08  2.48701e+07  1.02315e+08   1.2032e+10  3.92439e+06  6.77148e+07  6.87703e+06  5.71743e+07  6.55813e+09  4.74244e+09  2.97383e+08  4.44526e+06
R         3.84849e-12  2.88697e-11  9.70836e-14  6.65758e-14   5.7237e-11   8.0846e-12  1.47395e-11  2.11486e-13  9.77731e-14  8.77191e-14  6.37569e-14  1.07035e-12
P1         1.8574e-14  1.49339e-16  3.68327e-17    1.207e-16   7.6494e-16   1.9996e-14  9.75252e-17  5.58689e-17  8.79268e-17  7.65438e-17   2.0403e-17  1.18458e-17
P2        2.73824e-17  1.04865e-14  2.36385e-17  8.83922e-18  1.09446e-15  7.65358e-17  1.20413e-14  4.00779e-17  1.27927e-17  1.15095e-17  1.13836e-17   2.4826e-16
P3        3.00534e-17  1.06721e-16  5.15369e-14  1.19161e-16  2.58612e-17  7.22054e-17   6.6002e-17  6.21878e-14  1.35401e-16  1.19703e-16  7.44604e-15  2.52977e-15
P4        8.73571e-17  3.59883e-17  1.07003e-16  1.35027e-14   1.3828e-17  1.31429e-16  2.43661e-17    1.566e-16  2.14853e-14  6.83448e-15  5.76871e-16  1.46083e-17
P5        3.18709e-17  1.38019e-17  3.99124e-17  4.52108e-15  5.74423e-18   5.2976e-17  1.01502e-17  6.41025e-17  3.16449e-15  8.14054e-15  2.30385e-16  6.03005e-18
P6        4.96238e-14  1.19906e-13  3.66471e-11  2.66278e-12  3.90321e-14  1.32014e-13  9.38553e-14   3.7278e-11  2.49709e-12  2.15383e-12  8.45392e-11  2.86598e-12
P7        3.35404e-14  6.43611e-12  1.91421e-11  6.13565e-14  8.93823e-13  1.04549e-13  2.79199e-12  1.72757e-11  8.62547e-14  7.68965e-14  3.90933e-12  5.08117e-11

Temperature = 1900 K

High Pressure Rate Coefficients:

From\To            W1           W2           W3           W4            R           P1           P2           P3           P4           P5           P6           P7
W1                ***    5.457e+08   1.9802e+08  6.06433e+08  1.35751e+09  4.04765e+10          ***          ***          ***          ***          ***          ***
W2        2.12347e+08          ***  1.55033e+08  6.43283e+07  2.13259e+09          ***   7.8381e+09          ***          ***          ***          ***  4.99885e+08
W3         4.8114e+07  9.68045e+07          ***  1.86611e+08          ***          ***          ***  1.76972e+10          ***          ***  3.57936e+09  1.22901e+09
W4         6.1012e+08   1.6632e+08  7.72693e+08          ***          ***          ***          ***          ***  2.05861e+10  1.69585e+10  1.30728e+09          ***
R           1.387e-11  5.59947e-11          ***          ***          ***          ***          ***          ***          ***          ***          ***          ***
P1         5.1643e-14          ***          ***          ***          ***          ***          ***          ***          ***          ***          ***          ***
P2                ***   2.0085e-14          ***          ***          ***          ***          ***          ***          ***          ***          ***          ***
P3                ***          ***  1.21608e-13          ***          ***          ***          ***          ***          ***          ***          ***          ***
P4                ***          ***          ***  3.87308e-14          ***          ***          ***          ***          ***          ***          ***          ***
P5                ***          ***          ***  1.41856e-14          ***          ***          ***          ***          ***          ***          ***          ***
P6                ***          ***  9.53793e-11  8.41289e-12          ***          ***          ***          ***          ***          ***          ***          ***
P7                ***  1.17932e-11  4.64353e-11          ***          ***          ***          ***          ***          ***          ***          ***          ***

Temperature = 1900 K    Pressure = 0.01 atm

From\To            W1           W2           W3           W4            R           P1           P2           P3           P4           P5           P6           P7
W1                ***          ***          ***          ***          ***          ***          ***          ***          ***          ***          ***          ***
W2                ***          ***          ***          ***          ***          ***          ***          ***          ***          ***          ***          ***
W3                ***          ***          ***          ***          ***          ***          ***          ***          ***          ***          ***          ***
W4                ***          ***          ***          ***          ***          ***          ***          ***          ***          ***          ***          ***
R                 ***          ***          ***          ***  5.69206e-11  1.38031e-11  3.90149e-11  6.85568e-13  2.81199e-13  2.44875e-13  1.89165e-13  2.70178e-12
P1                ***          ***          ***          ***  1.72367e-15  3.15894e-15  4.47308e-16  1.92704e-16   3.8075e-16  3.02782e-16  6.63192e-17  4.54068e-17
P2                ***          ***          ***          ***   3.8076e-15  3.49582e-16   5.4523e-15  2.12259e-16  6.06015e-17  5.15288e-17  5.09159e-17  9.19803e-16
P3                ***          ***          ***          ***  1.12031e-16  2.52174e-16  3.55413e-16   2.6512e-14  4.84016e-16    4.074e-16  1.84651e-14   6.4359e-15
P4                ***          ***          ***          ***   5.2095e-17  5.64866e-16  1.15039e-16  5.48724e-16  1.87179e-14  1.60528e-14  1.33519e-15  4.91792e-17
P5                ***          ***          ***          ***  2.01701e-17  1.99717e-16  4.34902e-17   2.0535e-16  7.13723e-15  8.13132e-15  5.06469e-16  1.88887e-17
P6                ***          ***          ***          ***  1.19873e-13  3.36542e-13  3.30606e-13  7.16047e-11  4.56709e-12  3.89645e-12  8.62102e-11  5.35499e-12
P7                ***          ***          ***          ***  2.42757e-12  3.26711e-13  8.46829e-12  3.53868e-11  2.38518e-13  2.06045e-13  7.59279e-12  5.46468e-11

Temperature = 1900 K    Pressure = 0.1 atm

From\To            W1           W2           W3           W4            R           P1           P2           P3           P4           P5           P6           P7
W1                ***          ***          ***          ***          ***          ***          ***          ***          ***          ***          ***          ***
W2                ***          ***          ***          ***          ***          ***          ***          ***          ***          ***          ***          ***
W3                ***          ***          ***          ***          ***          ***          ***          ***          ***          ***          ***          ***
W4                ***          ***          ***          ***          ***          ***          ***          ***          ***          ***          ***          ***
R                 ***          ***          ***          ***   5.6921e-11   1.3803e-11  3.90154e-11  6.85554e-13  2.81196e-13   2.4487e-13  1.89158e-13  2.70172e-12
P1                ***          ***          ***          ***  1.72366e-15  3.15894e-15  4.47313e-16  1.92705e-16  3.80745e-16  3.02792e-16  6.63195e-17  4.54059e-17
P2                ***          ***          ***          ***  3.80765e-15  3.49587e-16  5.45236e-15  2.12262e-16  6.06025e-17  5.15292e-17  5.09158e-17  9.19812e-16
P3                ***          ***          ***          ***  1.12029e-16  2.52176e-16  3.55419e-16  2.65121e-14   4.8402e-16    4.074e-16  1.84652e-14  6.43592e-15
P4                ***          ***          ***          ***  5.20944e-17  5.64858e-16  1.15041e-16  5.48728e-16  1.87179e-14  1.60528e-14  1.33519e-15  4.91787e-17
P5                ***          ***          ***          ***  2.01696e-17  1.99723e-16  4.34906e-17   2.0535e-16  7.13724e-15  8.13133e-15  5.06466e-16  1.88884e-17
P6                ***          ***          ***          ***  1.19868e-13  3.36544e-13  3.30606e-13   7.1605e-11   4.5671e-12  3.89643e-12  8.62105e-11  5.35492e-12
P7                ***          ***          ***          ***  2.42752e-12  3.26705e-13  8.46836e-12   3.5387e-11  2.38515e-13  2.06041e-13  7.59269e-12  5.46468e-11

Temperature = 1900 K    Pressure = 1 atm

From\To            W1           W2           W3           W4            R           P1           P2           P3           P4           P5           P6           P7
W1                ***          ***          ***          ***          ***          ***          ***          ***          ***          ***          ***          ***
W2                ***          ***          ***          ***          ***          ***          ***          ***          ***          ***          ***          ***
W3                ***          ***          ***          ***          ***          ***          ***          ***          ***          ***          ***          ***
W4                ***          ***          ***          ***          ***          ***          ***          ***          ***          ***          ***          ***
R                 ***          ***          ***          ***   5.6924e-11  1.38028e-11  3.90194e-11  6.85437e-13  2.81169e-13  2.44822e-13  1.89089e-13  2.70123e-12
P1                ***          ***          ***          ***  1.72364e-15  3.15898e-15  4.47365e-16  1.92715e-16  3.80704e-16   3.0284e-16  6.63203e-17  4.53988e-17
P2                ***          ***          ***          ***  3.80804e-15  3.49627e-16  5.45289e-15  2.12289e-16  6.06108e-17  5.15333e-17   5.0915e-17  9.19875e-16
P3                ***          ***          ***          ***   1.1201e-16  2.52189e-16  3.55464e-16  2.65131e-14  4.84052e-16  4.07405e-16  1.84659e-14  6.43613e-15
P4                ***          ***          ***          ***  5.20895e-17  5.64797e-16  1.15057e-16  5.48765e-16  1.87181e-14   1.6053e-14  1.33521e-15   4.9174e-17
P5                ***          ***          ***          ***  2.01657e-17  1.99755e-16   4.3494e-17  2.05353e-16  7.13733e-15  8.13143e-15  5.06444e-16  1.88854e-17
P6                ***          ***          ***          ***  1.19824e-13  3.36548e-13    3.306e-13  7.16078e-11  4.56716e-12  3.89626e-12  8.62125e-11  5.35433e-12
P7                ***          ***          ***          ***  2.42707e-12  3.26654e-13  8.46894e-12  3.53881e-11  2.38492e-13  2.06009e-13  7.59186e-12  5.46471e-11

Temperature = 1900 K    Pressure = 10 atm

From\To            W1           W2           W3           W4            R           P1           P2           P3           P4           P5           P6           P7
W1                ***          ***          ***          ***          ***          ***          ***          ***          ***          ***          ***          ***
W2                ***          ***          ***          ***          ***          ***          ***          ***          ***          ***          ***          ***
W3                ***          ***          ***          ***          ***          ***          ***          ***          ***          ***          ***          ***
W4                ***          ***          ***          ***          ***          ***          ***          ***          ***          ***          ***          ***
R                 ***          ***          ***          ***  5.69451e-11  1.38013e-11  3.90469e-11  6.84736e-13  2.80989e-13  2.44467e-13  1.88536e-13  2.69812e-12
P1                ***          ***          ***          ***  1.72345e-15  3.15916e-15  4.47737e-16  1.92789e-16  3.80476e-16  3.03044e-16  6.63112e-17  4.53516e-17
P2                ***          ***          ***          ***  3.81073e-15  3.49918e-16  5.45652e-15  2.12471e-16  6.06695e-17  5.15646e-17  5.09083e-17  9.20262e-16
P3                ***          ***          ***          ***  1.11895e-16  2.52286e-16  3.55768e-16  2.65205e-14  4.84294e-16  4.07468e-16  1.84712e-14  6.43758e-15
P4                ***          ***          ***          ***  5.20562e-17  5.64459e-16  1.15168e-16  5.49039e-16  1.87194e-14  1.60542e-14  1.33536e-15  4.91414e-17
P5                ***          ***          ***          ***  2.01364e-17   1.9989e-16  4.35204e-17  2.05384e-16  7.13787e-15  8.13195e-15  5.06282e-16  1.88633e-17
P6                ***          ***          ***          ***  1.19474e-13  3.36502e-13  3.30557e-13  7.16285e-11  4.56766e-12  3.89502e-12  8.62279e-11  5.35014e-12
P7                ***          ***          ***          ***  2.42428e-12  3.26314e-13  8.47251e-12  3.53961e-11  2.38334e-13  2.05768e-13  7.58591e-12  5.46492e-11

Temperature = 1900 K    Pressure = 100 atm

From\To            W1           W2           W3           W4            R           P1           P2           P3           P4           P5           P6           P7
W1                ***          ***          ***          ***          ***          ***          ***          ***          ***          ***          ***          ***
W2                ***          ***          ***          ***          ***          ***          ***          ***          ***          ***          ***          ***
W3                ***          ***          ***          ***          ***          ***          ***          ***          ***          ***          ***          ***
W4                ***          ***          ***          ***          ***          ***          ***          ***          ***          ***          ***          ***
R                 ***          ***          ***          ***  5.70497e-11  1.37958e-11  3.91791e-11  6.82077e-13  2.80179e-13  2.42573e-13  1.85252e-13  2.68467e-12
P1                ***          ***          ***          ***  1.72276e-15  3.16021e-15  4.49635e-16  1.93243e-16  3.79571e-16  3.03677e-16  6.61921e-17  4.51344e-17
P2                ***          ***          ***          ***  3.82363e-15  3.51401e-16   5.4738e-15   2.1333e-16  6.09704e-17  5.17297e-17  5.08567e-17  9.21882e-16
P3                ***          ***          ***          ***  1.11461e-16   2.5288e-16  3.57207e-16  2.65614e-14  4.85652e-16   4.0796e-16  1.85011e-14   6.4451e-15
P4                ***          ***          ***          ***  5.19061e-17  5.63116e-16  1.15739e-16  5.50578e-16  1.87263e-14  1.60598e-14  1.33619e-15  4.89808e-17
P5                ***          ***          ***          ***  1.99805e-17  2.00307e-16  4.36598e-17  2.05632e-16  7.14037e-15  8.13407e-15  5.05388e-16  1.87405e-17
P6                ***          ***          ***          ***  1.17393e-13  3.35898e-13  3.30222e-13  7.17445e-11  4.57049e-12  3.88813e-12  8.63149e-11  5.32824e-12
P7                ***          ***          ***          ***  2.41219e-12  3.24752e-13  8.48742e-12  3.54374e-11  2.37555e-13  2.04428e-13  7.55487e-12  5.46587e-11

Temperature = 1900 K    Pressure = 1000 atm

From\To            W1           W2           W3           W4            R           P1           P2           P3           P4           P5           P6           P7
W1        1.95239e+10  1.08884e+08  3.32588e+07  2.08888e+08  4.10709e+08  1.85995e+10  3.76368e+07  2.40681e+07  4.83133e+07  4.00465e+07  8.20212e+06  4.35819e+06
W2        4.64936e+07  6.47838e+09   4.0328e+07  1.45423e+07  1.09829e+09   5.4128e+07  4.88644e+09  3.15058e+07  8.92043e+06  7.73876e+06  7.86885e+06  2.82131e+08
W3        8.65102e+06  2.47808e+07  1.07777e+10  3.52556e+07  2.36852e+06  7.61853e+06  6.90609e+06  8.79776e+09   1.4883e+07  1.26051e+07  1.35872e+09  5.08178e+08
W4         2.1229e+08  3.57383e+07  1.40712e+08  1.69862e+10  6.82235e+06  9.75252e+07  1.19767e+07  9.34701e+07  9.13357e+09  6.79636e+09  4.50099e+08  7.67991e+06
R         3.54571e-12  2.74954e-11  1.08928e-13  7.20873e-14  6.20939e-11  9.99333e-12   1.8777e-11  3.02324e-13  1.36769e-13  1.25969e-13  9.78739e-14  1.43854e-12
P1        1.99413e-14   2.1017e-16  4.91593e-17  1.45458e-16  1.24792e-15  2.21736e-14  1.73417e-16  9.49584e-17  1.33775e-16  1.19553e-16  3.61917e-17  2.17585e-17
P2        3.99963e-17  1.19356e-14  3.27876e-17  1.27666e-17  1.83251e-15   1.3553e-16  1.45246e-14  6.95024e-17  2.28117e-17  2.10441e-17  2.13052e-17  4.00733e-16
P3        4.18754e-17  1.50126e-16   5.4897e-14   1.6235e-16  4.94038e-17  1.24264e-16  1.16377e-16  7.15201e-14  2.29312e-16   2.0789e-16  1.16734e-14  3.86815e-15
P4        1.06121e-16  5.06847e-17  1.40736e-16  1.46389e-14  2.53378e-17  1.98463e-16  4.33031e-17  2.59969e-16  2.66236e-14  1.02164e-14   9.1788e-16  2.57696e-17
P5        3.80079e-17   1.9046e-17  5.13778e-17  4.84309e-15  1.03759e-17  7.88581e-17  1.77612e-17  1.04787e-16  4.54233e-15  1.00783e-14  3.62223e-16  1.04752e-17
P6        5.42832e-14  1.39078e-13  3.28832e-11  2.48569e-12   6.2022e-14  1.83658e-13  1.38338e-13  4.52674e-11  3.13965e-12  2.78672e-12  9.08357e-11  3.69566e-12
P7        4.06861e-14  6.35136e-12  1.74389e-11  7.06987e-14  1.29254e-12  1.56557e-13  3.68939e-12  2.12684e-11  1.24981e-13  1.14268e-13  5.24004e-12  5.57879e-11

Temperature = 2000 K

High Pressure Rate Coefficients:

From\To            W1           W2           W3           W4            R           P1           P2           P3           P4           P5           P6           P7
W1                ***  9.31546e+08  3.33666e+08  8.69892e+08   2.3251e+09  5.96601e+10          ***          ***          ***          ***          ***          ***
W2        3.79532e+08          ***  2.66374e+08  1.15882e+08  3.72981e+09          ***  1.22098e+10          ***          ***          ***          ***  8.33594e+08
W3        8.81149e+07  1.72657e+08          ***  3.36717e+08          ***          ***          ***  2.76501e+10          ***          ***  6.24267e+09  2.07697e+09
W4        8.72143e+08  2.85163e+08  1.27835e+09          ***          ***          ***          ***          ***  3.10099e+10  2.65128e+10  2.18242e+09          ***
R         1.56448e-11  6.15986e-11          ***          ***          ***          ***          ***          ***          ***          ***          ***          ***
P1        6.46053e-14          ***          ***          ***          ***          ***          ***          ***          ***          ***          ***          ***
P2                ***  2.52635e-14          ***          ***          ***          ***          ***          ***          ***          ***          ***          ***
P3                ***          ***  1.50017e-13          ***          ***          ***          ***          ***          ***          ***          ***          ***
P4                ***          ***          ***  4.93517e-14          ***          ***          ***          ***          ***          ***          ***          ***
P5                ***          ***          ***   1.8084e-14          ***          ***          ***          ***          ***          ***          ***          ***
P6                ***          ***  1.03981e-10  9.57499e-12          ***          ***          ***          ***          ***          ***          ***          ***
P7                ***  1.32179e-11  5.08095e-11          ***          ***          ***          ***          ***          ***          ***          ***          ***

Temperature = 2000 K    Pressure = 0.01 atm

From\To            W1           W2           W3           W4            R           P1           P2           P3           P4           P5           P6           P7
W1                ***          ***          ***          ***          ***          ***          ***          ***          ***          ***          ***          ***
W2                ***          ***          ***          ***          ***          ***          ***          ***          ***          ***          ***          ***
W3                ***          ***          ***          ***          ***          ***          ***          ***          ***          ***          ***          ***
W4                ***          ***          ***          ***          ***          ***          ***          ***          ***          ***          ***          ***
R                 ***          ***          ***          ***  6.17276e-11  1.54861e-11  4.15429e-11  7.85105e-13  3.24272e-13  2.91586e-13  2.36774e-13  3.06081e-12
P1                ***          ***          ***          ***  2.49228e-15  4.36824e-15  6.22232e-16  2.66074e-16  4.50603e-16  3.73556e-16  9.64659e-17  6.70241e-17
P2                ***          ***          ***          ***  5.20471e-15  4.84392e-16  7.39926e-15  2.79075e-16  8.35715e-17  7.34573e-17  7.39818e-17  1.20007e-15
P3                ***          ***          ***          ***  1.67178e-16  3.52045e-16  4.74321e-16  3.53851e-14  6.59139e-16  5.73934e-16  2.47846e-14  8.37395e-15
P4                ***          ***          ***          ***  7.68962e-17  6.63948e-16  1.58181e-16  7.34043e-16  2.43196e-14  2.07609e-14  1.85498e-15  7.06512e-17
P5                ***          ***          ***          ***  2.96346e-17  2.35903e-16  5.95893e-17  2.73933e-16  8.89782e-15  1.02251e-14  7.01218e-16  2.69994e-17
P6                ***          ***          ***          ***  1.54784e-13  3.91843e-13  3.86028e-13  7.60893e-11  5.11373e-12  4.51038e-12  9.27505e-11  6.10447e-12
P7                ***          ***          ***          ***  2.93873e-12  3.99852e-13  9.19668e-12  3.77575e-11  2.86054e-13  2.55062e-13  8.96558e-12  5.97994e-11

Temperature = 2000 K    Pressure = 0.1 atm

From\To            W1           W2           W3           W4            R           P1           P2           P3           P4           P5           P6           P7
W1                ***          ***          ***          ***          ***          ***          ***          ***          ***          ***          ***          ***
W2                ***          ***          ***          ***          ***          ***          ***          ***          ***          ***          ***          ***
W3                ***          ***          ***          ***          ***          ***          ***          ***          ***          ***          ***          ***
W4                ***          ***          ***          ***          ***          ***          ***          ***          ***          ***          ***          ***
R                 ***          ***          ***          ***  6.17278e-11  1.54861e-11  4.15432e-11  7.85095e-13   3.2427e-13  2.91582e-13  2.36768e-13  3.06077e-12
P1                ***          ***          ***          ***  2.49228e-15  4.36824e-15  6.22237e-16  2.66075e-16  4.50599e-16  3.73562e-16   9.6466e-17  6.70234e-17
P2                ***          ***          ***          ***  5.20475e-15  4.84396e-16  7.39932e-15  2.79078e-16  8.35724e-17  7.34578e-17  7.39818e-17  1.20008e-15
P3                ***          ***          ***          ***  1.67176e-16  3.52047e-16  4.74325e-16  3.53852e-14  6.59142e-16  5.73935e-16  2.47846e-14  8.37397e-15
P4                ***          ***          ***          ***  7.68957e-17  6.63942e-16  1.58183e-16  7.34046e-16  2.43196e-14  2.07609e-14  1.85498e-15  7.06507e-17
P5                ***          ***          ***          ***  2.96342e-17  2.35907e-16  5.95896e-17  2.73933e-16  8.89783e-15  1.02251e-14  7.01216e-16  2.69991e-17
P6                ***          ***          ***          ***  1.54781e-13  3.91843e-13  3.86027e-13  7.60895e-11  5.11373e-12  4.51037e-12  9.27507e-11  6.10443e-12
P7                ***          ***          ***          ***  2.93869e-12  3.99848e-13  9.19673e-12  3.77576e-11  2.86052e-13  2.55059e-13  8.96551e-12  5.97995e-11

Temperature = 2000 K    Pressure = 1 atm

From\To            W1           W2           W3           W4            R           P1           P2           P3           P4           P5           P6           P7
W1                ***          ***          ***          ***          ***          ***          ***          ***          ***          ***          ***          ***
W2                ***          ***          ***          ***          ***          ***          ***          ***          ***          ***          ***          ***
W3                ***          ***          ***          ***          ***          ***          ***          ***          ***          ***          ***          ***
W4                ***          ***          ***          ***          ***          ***          ***          ***          ***          ***          ***          ***
R                 ***          ***          ***          ***    6.173e-11  1.54859e-11  4.15461e-11  7.85018e-13   3.2425e-13  2.91545e-13  2.36714e-13  3.06043e-12
P1                ***          ***          ***          ***  2.49226e-15  4.36827e-15  6.22286e-16  2.66084e-16  4.50568e-16  3.73595e-16  9.64656e-17  6.70171e-17
P2                ***          ***          ***          ***  5.20511e-15  4.84434e-16  7.39981e-15  2.79101e-16    8.358e-17   7.3462e-17  7.39817e-17  1.20013e-15
P3                ***          ***          ***          ***  1.67159e-16  3.52058e-16  4.74365e-16  3.53861e-14  6.59171e-16  5.73941e-16  2.47853e-14  8.37415e-15
P4                ***          ***          ***          ***  7.68909e-17  6.63897e-16  1.58197e-16  7.34078e-16  2.43198e-14  2.07611e-14    1.855e-15  7.06468e-17
P5                ***          ***          ***          ***  2.96305e-17  2.35928e-16  5.95931e-17  2.73936e-16  8.89789e-15  1.02252e-14  7.01197e-16  2.69966e-17
P6                ***          ***          ***          ***  1.54745e-13  3.91842e-13  3.86027e-13  7.60915e-11  5.11378e-12  4.51025e-12  9.27521e-11  6.10402e-12
P7                ***          ***          ***          ***  2.93837e-12  3.99811e-13  9.19715e-12  3.77584e-11  2.86036e-13  2.55035e-13  8.96492e-12  5.97997e-11

Temperature = 2000 K    Pressure = 10 atm

From\To            W1           W2           W3           W4            R           P1           P2           P3           P4           P5           P6           P7
W1                ***          ***          ***          ***          ***          ***          ***          ***          ***          ***          ***          ***
W2                ***          ***          ***          ***          ***          ***          ***          ***          ***          ***          ***          ***
W3                ***          ***          ***          ***          ***          ***          ***          ***          ***          ***          ***          ***
W4                ***          ***          ***          ***          ***          ***          ***          ***          ***          ***          ***          ***
R                 ***          ***          ***          ***  6.17462e-11  1.54849e-11  4.15669e-11  7.84532e-13  3.24103e-13   2.9126e-13  2.36262e-13  3.05819e-12
P1                ***          ***          ***          ***  2.49208e-15  4.36845e-15  6.22655e-16  2.66155e-16  4.50385e-16  3.73746e-16  9.64512e-17  6.69732e-17
P2                ***          ***          ***          ***  5.20772e-15  4.84721e-16  7.40331e-15  2.79267e-16  8.36367e-17  7.34952e-17  7.39809e-17  1.20049e-15
P3                ***          ***          ***          ***  1.67056e-16  3.52152e-16  4.74647e-16   3.5393e-14  6.59396e-16  5.74013e-16  2.47903e-14  8.37546e-15
P4                ***          ***          ***          ***  7.68562e-17  6.63627e-16  1.58304e-16  7.34329e-16   2.4321e-14  2.07621e-14  1.85514e-15  7.06179e-17
P5                ***          ***          ***          ***  2.96015e-17  2.36023e-16    5.962e-17   2.7397e-16  8.89833e-15  1.02256e-14  7.01054e-16  2.69765e-17
P6                ***          ***          ***          ***  1.54449e-13  3.91783e-13  3.86023e-13  7.61069e-11  5.11416e-12  4.50933e-12  9.27636e-11  6.10101e-12
P7                ***          ***          ***          ***  2.93622e-12  3.99549e-13  9.19988e-12  3.77643e-11  2.85919e-13  2.54845e-13  8.96049e-12  5.98012e-11

Temperature = 2000 K    Pressure = 100 atm

From\To            W1           W2           W3           W4            R           P1           P2           P3           P4           P5           P6           P7
W1                ***          ***          ***          ***          ***          ***          ***          ***          ***          ***          ***          ***
W2                ***          ***          ***          ***          ***          ***          ***          ***          ***          ***          ***          ***
W3                ***          ***          ***          ***          ***          ***          ***          ***          ***          ***          ***          ***
W4                ***          ***          ***          ***          ***          ***          ***          ***          ***          ***          ***          ***
R                 ***          ***          ***          ***  6.18326e-11  1.54807e-11  4.16752e-11  7.82569e-13  3.23384e-13  2.89615e-13  2.33392e-13  3.04767e-12
P1                ***          ***          ***          ***  2.49141e-15  4.36963e-15  6.24685e-16  2.66621e-16  4.49587e-16  3.74259e-16  9.63063e-17  6.67564e-17
P2                ***          ***          ***          ***  5.22129e-15  4.86302e-16   7.4214e-15  2.80112e-16  8.39495e-17  7.36845e-17  7.39625e-17  1.20211e-15
P3                ***          ***          ***          ***  1.66638e-16  3.52769e-16  4.76083e-16   3.5434e-14  6.60752e-16  5.74575e-16  2.48204e-14  8.38278e-15
P4                ***          ***          ***          ***  7.66856e-17  6.62451e-16  1.58896e-16  7.35839e-16  2.43275e-14  2.07672e-14  1.85597e-15  7.04659e-17
P5                ***          ***          ***          ***  2.94343e-17  2.36347e-16  5.97736e-17  2.74239e-16  8.90053e-15  1.02274e-14    7.002e-16  2.68572e-17
P6                ***          ***          ***          ***  1.52574e-13  3.91195e-13  3.85927e-13  7.61992e-11  5.11645e-12  4.50384e-12  9.28332e-11  6.08405e-12
P7                ***          ***          ***          ***  2.92612e-12  3.98255e-13  9.21227e-12  3.77973e-11  2.85303e-13  2.53718e-13  8.93559e-12  5.98085e-11

Temperature = 2000 K    Pressure = 1000 atm

From\To            W1           W2           W3           W4            R           P1           P2           P3           P4           P5           P6           P7
W1                ***          ***          ***          ***          ***          ***          ***          ***          ***          ***          ***          ***
W2                ***  9.31384e+09  5.69731e+07          ***  1.68584e+09  1.89993e+08  6.88847e+09  5.07741e+07  3.44351e+07  2.81032e+07  1.45378e+07   4.1825e+08
W3                ***  3.63102e+07  1.50808e+10          ***  5.05358e+06  4.56832e+07  1.15825e+07  1.21506e+10  1.03492e+08  8.14153e+07  2.02505e+09  7.40263e+08
W4                ***          ***          ***          ***          ***          ***          ***          ***          ***          ***          ***          ***
R                 ***  2.57123e-11  1.32093e-13          ***   6.6765e-11   1.4954e-11  2.29891e-11  4.05172e-13  2.24446e-13  2.04831e-13  1.43252e-13  1.84966e-12
P1                ***  4.66448e-16  1.61613e-16          ***  2.40665e-15  4.38577e-15  2.86082e-16  1.33612e-16  4.44417e-16  3.73106e-16  7.27707e-17  3.70991e-17
P2                ***  1.31628e-14  4.27114e-17          ***   2.8802e-15  2.22708e-16   1.7212e-14  1.11757e-16  3.55078e-17  3.39134e-17  3.66298e-17  6.09213e-16
P3                ***  1.97531e-16  5.67386e-14          ***  8.62761e-17  1.76783e-16  1.89944e-16  8.13068e-14  2.75442e-16  2.69862e-16  1.73156e-14  5.60846e-15
P4                ***  1.24853e-16  5.38288e-16          ***   5.3224e-17  6.54833e-16  6.72078e-17  3.06743e-16  2.43554e-14  2.07806e-14  1.78684e-15  3.78454e-17
P5                ***  4.36668e-17   1.8149e-16          ***  2.08175e-17  2.35619e-16  2.75109e-17  1.28802e-16  8.90625e-15  1.02338e-14  6.72405e-16  1.55091e-17
P6                ***  1.61646e-13  2.90308e-11          ***  9.36472e-14  2.95594e-13   1.9113e-13  5.31593e-11  4.92587e-12  4.32505e-12  9.70011e-11  4.58829e-12
P7                ***  6.13366e-12  1.55912e-11          ***  1.77588e-12  2.21325e-13  4.66866e-12  2.52881e-11  1.53229e-13  1.46513e-13  6.73878e-12  6.08757e-11

______________________________________________________________________________________

High Pressure Rate Coefficients (Temperature-Species Rate Tables):

   T(K)       W1->W1       W1->W2       W1->W3       W1->W4        W1->R       W1->P1       W1->P2       W1->P3       W1->P4       W1->P5       W1->P6       W1->P7
    298          ***  2.49909e-12  3.03402e-10  0.000268509  5.53469e-15   8.2433e-08          ***          ***          ***          ***          ***          ***
    300          ***  3.08865e-12  3.52636e-10   0.00030688  8.36262e-15  1.13267e-07          ***          ***          ***          ***          ***          ***
    400          ***  9.55406e-08  7.51333e-07     0.162419  4.34802e-08    0.0164321          ***          ***          ***          ***          ***          ***
    500          ***  0.000387779  0.000838836      21.1712  0.000515787      21.4999          ***          ***          ***          ***          ***          ***
    600          ***     0.156233      0.19119      734.655     0.284603      2618.79          ***          ***          ***          ***          ***          ***
    700          ***      12.9896      11.4366      10326.1      26.8652      81546.5          ***          ***          ***          ***          ***          ***
    800          ***      379.469      268.094      79277.9      835.222  1.07956e+06          ***          ***          ***          ***          ***          ***
    900          ***      5408.62      3262.51       400803      12329.1  8.07137e+06          ***          ***          ***          ***          ***          ***
   1000          ***        46232      24776.8  1.50228e+06       107731  4.04338e+07          ***          ***          ***          ***          ***          ***
   1100          ***       271204       132718  4.51252e+06       641578  1.51352e+08          ***          ***          ***          ***          ***          ***
   1200          ***  1.19637e+06       545250  1.14538e+07  2.86189e+06  4.55292e+08          ***          ***          ***          ***          ***          ***
   1300          ***  4.23145e+06  1.82262e+06  2.54988e+07  1.02106e+07  1.15758e+09          ***          ***          ***          ***          ***          ***
   1400          ***  1.25676e+07  5.17361e+06  5.11487e+07  3.05415e+07  2.57887e+09          ***          ***          ***          ***          ***          ***
   1500          ***  3.24333e+07  1.28721e+07  9.43119e+07  7.92904e+07  5.16891e+09          ***          ***          ***          ***          ***          ***
   1600          ***  7.46292e+07  2.87526e+07  1.62286e+08  1.83391e+08  9.50764e+09          ***          ***          ***          ***          ***          ***
   1700          ***  1.56178e+08  5.87342e+07  2.63659e+08  3.85531e+08  1.62942e+10          ***          ***          ***          ***          ***          ***
   1800          ***  3.01894e+08   1.1132e+08  4.08154e+08  7.48264e+08  2.63266e+10          ***          ***          ***          ***          ***          ***
   1900          ***    5.457e+08   1.9802e+08  6.06433e+08  1.35751e+09  4.04765e+10          ***          ***          ***          ***          ***          ***
   2000          ***  9.31546e+08  3.33666e+08  8.69892e+08   2.3251e+09  5.96601e+10          ***          ***          ***          ***          ***          ***

   T(K)       W2->W1       W2->W2       W2->W3       W2->W4        W2->R       W2->P1       W2->P2       W2->P3       W2->P4       W2->P5       W2->P6       W2->P7
    298  2.50367e-14          ***  5.42174e-13  3.99048e-13  2.17639e-15          ***  1.35419e-10          ***          ***          ***          ***  2.24552e-14
    300  3.17085e-14          ***  6.68027e-13  4.80937e-13  3.31537e-15          ***  1.92251e-10          ***          ***          ***          ***  3.33498e-14
    400  2.49136e-09          ***   1.8649e-08  4.03494e-09   2.3539e-08          ***  9.73975e-05          ***          ***          ***          ***  9.06234e-08
    500  1.82829e-05          ***  7.96495e-05  1.10068e-05  0.000343196          ***     0.281409          ***          ***          ***          ***  0.000719479
    600      0.01119          ***     0.034384   0.00480465     0.220803          ***      59.6205          ***          ***          ***          ***     0.300872
    700      1.27434          ***      3.01611     0.468535      23.5195          ***      2801.59          ***          ***          ***          ***      23.1408
    800      47.6518          ***      91.7153      16.0663      806.631          ***      51032.6          ***          ***          ***          ***       614.13
    900       829.21          ***      1348.01      265.173      12918.7          ***       492513          ***          ***          ***          ***      7990.42
   1000      8359.45          ***        11806      2585.53       120931          ***  3.04103e+06          ***          ***          ***          ***      62979.2
   1100      56341.3          ***      70641.3      17065.1       763920          ***  1.35533e+07          ***          ***          ***          ***       344212
   1200       279810          ***       316823        83695  3.58597e+06          ***  4.72672e+07          ***          ***          ***          ***  1.42794e+06
   1300  1.09635e+06          ***  1.13653e+06       325762  1.33773e+07          ***  1.36439e+08          ***          ***          ***          ***   4.7876e+06
   1400  3.56051e+06          ***  3.41718e+06  1.05541e+06  4.16165e+07          ***  3.39345e+08          ***          ***          ***          ***  1.35702e+07
   1500  9.94055e+06          ***  8.91442e+06  2.94872e+06  1.11876e+08          ***  7.49036e+08          ***          ***          ***          ***  3.36114e+07
   1600  2.45263e+07          ***  2.07099e+07  7.29756e+06  2.66948e+08          ***  1.50028e+09          ***          ***          ***          ***  7.45822e+07
   1700  5.46273e+07          ***  4.37148e+07  1.63318e+07   5.7712e+08          ***  2.77359e+09          ***          ***          ***          ***  1.51122e+08
   1800  1.11678e+08          ***  8.51623e+07  3.35926e+07  1.14879e+09          ***   4.7959e+09          ***          ***          ***          ***  2.83812e+08
   1900  2.12347e+08          ***  1.55033e+08  6.43283e+07  2.13259e+09          ***   7.8381e+09          ***          ***          ***          ***  4.99885e+08
   2000  3.79532e+08          ***  2.66374e+08  1.15882e+08  3.72981e+09          ***  1.22098e+10          ***          ***          ***          ***  8.33594e+08

   T(K)       W3->W1       W3->W2       W3->W3       W3->W4        W3->R       W3->P1       W3->P2       W3->P3       W3->P4       W3->P5       W3->P6       W3->P7
    298  1.05386e-13  1.87979e-14          ***  9.10411e-15          ***          ***          ***  7.02545e-10          ***          ***  9.25217e-15  2.80433e-14
    300  1.27792e-13   2.3581e-14          ***  1.16627e-14          ***          ***          ***  9.86179e-10          ***          ***  1.39579e-14  4.17657e-14
    400  1.38964e-09  1.32275e-09          ***  1.31521e-09          ***          ***          ***  0.000335556          ***          ***  6.98445e-08  1.26704e-07
    500  4.43995e-06  8.94174e-06          ***    1.093e-05          ***          ***          ***     0.792523          ***          ***  0.000840308   0.00109337
    600    0.0021433   0.00538166          ***    0.0071755          ***          ***          ***      150.715          ***          ***     0.481646     0.490776
    700      0.22641     0.608631          ***     0.861579          ***          ***          ***      6670.59          ***          ***      47.6412       40.135
    800      8.30877      22.6354          ***      33.6379          ***          ***          ***       117489          ***          ***      1554.37      1123.48
    900      145.398      391.853          ***      606.906          ***          ***          ***  1.11281e+06          ***          ***      24040.1      15311.8
   1000      1491.56      3930.65          ***      6309.66          ***          ***          ***  6.80246e+06          ***          ***       219425       125668
   1100        10291      26366.8          ***      43668.3          ***          ***          ***  3.01721e+07          ***          ***  1.36026e+06       711625
   1200      52475.6       130370          ***       221925          ***          ***          ***  1.05056e+08          ***          ***  6.29489e+06  3.04572e+06
   1300       211388       508751          ***       887270          ***          ***          ***  3.03355e+08          ***          ***  2.32221e+07  1.04972e+07
   1400       706067  1.64612e+06          ***  2.93328e+06          ***          ***          ***  7.55652e+08          ***          ***  7.16112e+07  3.04922e+07
   1500  2.02709e+06  4.58032e+06          ***  8.31999e+06          ***          ***          ***  1.67173e+09          ***          ***  1.91149e+08   7.7198e+07
   1600  5.14056e+06  1.12665e+07          ***  2.08203e+07          ***          ***          ***  3.35736e+09          ***          ***  4.53478e+08  1.74701e+08
   1700  1.17602e+07  2.50242e+07          ***  4.69664e+07          ***          ***          ***  6.22482e+09          ***          ***  9.75767e+08  3.60323e+08
   1800  2.46752e+07  5.10294e+07          ***  9.71256e+07          ***          ***          ***  1.07959e+10          ***          ***  1.93462e+09  6.87655e+08
   1900   4.8114e+07  9.68045e+07          ***  1.86611e+08          ***          ***          ***  1.76972e+10          ***          ***  3.57936e+09  1.22901e+09
   2000  8.81149e+07  1.72657e+08          ***  3.36717e+08          ***          ***          ***  2.76501e+10          ***          ***  6.24267e+09  2.07697e+09

   T(K)       W4->W1       W4->W2       W4->W3       W4->W4        W4->R       W4->P1       W4->P2       W4->P3       W4->P4       W4->P5       W4->P6       W4->P7
    298  0.000591643   8.7767e-11  5.77528e-11          ***          ***          ***          ***          ***  5.74358e-09  1.93488e-10  9.09742e-14          ***
    300  0.000671069  1.02442e-10  7.03754e-11          ***          ***          ***          ***          ***  8.00337e-09  2.75598e-10  1.34236e-13          ***
    400     0.269742  2.56981e-07  1.18096e-06          ***          ***          ***          ***          ***   0.00198621  0.000157536  2.93959e-07          ***
    500       30.126  0.000332197   0.00293842          ***          ***          ***          ***          ***      3.64156     0.489141   0.00210884          ***
    600      949.473    0.0866969     0.827244          ***          ***          ***          ***          ***      559.814      108.823     0.836512          ***
    700        12516      5.78871      52.7507          ***          ***          ***          ***          ***      20681.2      5298.89      62.4896          ***
    800      91865.9      148.257      1257.71          ***          ***          ***          ***          ***       312156      99165.6      1631.04          ***
    900       449488      1939.71      15272.2          ***          ***          ***          ***          ***  2.58955e+06       977464      21018.2          ***
   1000  1.64388e+06      15647.1       114691          ***          ***          ***          ***          ***  1.41167e+07  6.13809e+06       164752          ***
   1100  4.84545e+06      88204.5       604715          ***          ***          ***          ***          ***  5.66806e+07  2.77347e+07       897743          ***
   1200  1.21177e+07       378591  2.43958e+06          ***          ***          ***          ***          ***  1.80894e+08  9.78301e+07  3.71881e+06          ***
   1300  2.66587e+07   1.3145e+06  7.99814e+06          ***          ***          ***          ***          ***  4.83782e+08  2.85093e+08  1.24625e+07          ***
   1400   5.2963e+07  3.85745e+06  2.22556e+07          ***          ***          ***          ***          ***  1.12596e+09  7.14815e+08  3.53294e+07          ***
   1500  9.68868e+07  9.88356e+06   5.4275e+07          ***          ***          ***          ***          ***  2.34473e+09  1.58876e+09  8.75544e+07          ***
   1600  1.65621e+08  2.26616e+07  1.18847e+08          ***          ***          ***          ***          ***  4.46063e+09  3.20131e+09  1.94436e+08          ***
   1700   2.6759e+08  4.73883e+07  2.38063e+08          ***          ***          ***          ***          ***  7.87672e+09  5.94927e+09  3.94355e+08          ***
   1800  4.12294e+08  9.17301e+07  4.42618e+08          ***          ***          ***          ***          ***  1.30714e+10  1.03344e+10  7.41395e+08          ***
   1900   6.1012e+08   1.6632e+08  7.72693e+08          ***          ***          ***          ***          ***  2.05861e+10  1.69585e+10  1.30728e+09          ***
   2000  8.72143e+08  2.85163e+08  1.27835e+09          ***          ***          ***          ***          ***  3.10099e+10  2.65128e+10  2.18242e+09          ***

   T(K)        R->W1        R->W2        R->W3        R->W4         R->R        R->P1        R->P2        R->P3        R->P4        R->P5        R->P6        R->P7
    298   1.3096e-14  5.14028e-13          ***          ***          ***          ***          ***          ***          ***          ***          ***          ***
    300  1.36416e-14  5.26801e-13          ***          ***          ***          ***          ***          ***          ***          ***          ***          ***
    400  6.75701e-14  1.40282e-12          ***          ***          ***          ***          ***          ***          ***          ***          ***          ***
    500  1.94205e-13  2.74075e-12          ***          ***          ***          ***          ***          ***          ***          ***          ***          ***
    600  4.16895e-13   4.5158e-12          ***          ***          ***          ***          ***          ***          ***          ***          ***          ***
    700  7.50282e-13  6.69535e-12          ***          ***          ***          ***          ***          ***          ***          ***          ***          ***
    800  1.20245e-12  9.24772e-12          ***          ***          ***          ***          ***          ***          ***          ***          ***          ***
    900  1.77697e-12  1.21448e-11          ***          ***          ***          ***          ***          ***          ***          ***          ***          ***
   1000  2.47448e-12   1.5362e-11          ***          ***          ***          ***          ***          ***          ***          ***          ***          ***
   1100  3.29376e-12  1.88781e-11          ***          ***          ***          ***          ***          ***          ***          ***          ***          ***
   1200  4.23242e-12  2.26748e-11          ***          ***          ***          ***          ***          ***          ***          ***          ***          ***
   1300  5.28744e-12  2.67363e-11          ***          ***          ***          ***          ***          ***          ***          ***          ***          ***
   1400  6.45547e-12  3.10487e-11          ***          ***          ***          ***          ***          ***          ***          ***          ***          ***
   1500  7.73302e-12  3.55997e-11          ***          ***          ***          ***          ***          ***          ***          ***          ***          ***
   1600   9.1166e-12  4.03793e-11          ***          ***          ***          ***          ***          ***          ***          ***          ***          ***
   1700  1.06028e-11  4.53769e-11          ***          ***          ***          ***          ***          ***          ***          ***          ***          ***
   1800  1.21883e-11  5.05839e-11          ***          ***          ***          ***          ***          ***          ***          ***          ***          ***
   1900    1.387e-11  5.59947e-11          ***          ***          ***          ***          ***          ***          ***          ***          ***          ***
   2000  1.56448e-11  6.15986e-11          ***          ***          ***          ***          ***          ***          ***          ***          ***          ***

   T(K)       P1->W1       P1->W2       P1->W3       P1->W4        P1->R       P1->P1       P1->P2       P1->P3       P1->P4       P1->P5       P1->P6       P1->P7
    298  4.91701e-20          ***          ***          ***          ***          ***          ***          ***          ***          ***          ***          ***
    300  5.35081e-20          ***          ***          ***          ***          ***          ***          ***          ***          ***          ***          ***
    400  1.42807e-18          ***          ***          ***          ***          ***          ***          ***          ***          ***          ***          ***
    500  1.21797e-17          ***          ***          ***          ***          ***          ***          ***          ***          ***          ***          ***
    600  5.67707e-17          ***          ***          ***          ***          ***          ***          ***          ***          ***          ***          ***
    700  1.83824e-16          ***          ***          ***          ***          ***          ***          ***          ***          ***          ***          ***
    800  4.68593e-16          ***          ***          ***          ***          ***          ***          ***          ***          ***          ***          ***
    900  1.01096e-15          ***          ***          ***          ***          ***          ***          ***          ***          ***          ***          ***
   1000  1.93106e-15          ***          ***          ***          ***          ***          ***          ***          ***          ***          ***          ***
   1100  3.36439e-15          ***          ***          ***          ***          ***          ***          ***          ***          ***          ***          ***
   1200  5.45711e-15          ***          ***          ***          ***          ***          ***          ***          ***          ***          ***          ***
   1300  8.36219e-15          ***          ***          ***          ***          ***          ***          ***          ***          ***          ***          ***
   1400  1.22363e-14          ***          ***          ***          ***          ***          ***          ***          ***          ***          ***          ***
   1500  1.72377e-14          ***          ***          ***          ***          ***          ***          ***          ***          ***          ***          ***
   1600  2.35241e-14          ***          ***          ***          ***          ***          ***          ***          ***          ***          ***          ***
   1700  3.12516e-14          ***          ***          ***          ***          ***          ***          ***          ***          ***          ***          ***
   1800  4.05744e-14          ***          ***          ***          ***          ***          ***          ***          ***          ***          ***          ***
   1900   5.1643e-14          ***          ***          ***          ***          ***          ***          ***          ***          ***          ***          ***
   2000  6.46053e-14          ***          ***          ***          ***          ***          ***          ***          ***          ***          ***          ***

   T(K)       P2->W1       P2->W2       P2->W3       P2->W4        P2->R       P2->P1       P2->P2       P2->P3       P2->P4       P2->P5       P2->P6       P2->P7
    298          ***  2.95721e-21          ***          ***          ***          ***          ***          ***          ***          ***          ***          ***
    300          ***  3.28899e-21          ***          ***          ***          ***          ***          ***          ***          ***          ***          ***
    400          ***  1.87268e-19          ***          ***          ***          ***          ***          ***          ***          ***          ***          ***
    500          ***    2.355e-18          ***          ***          ***          ***          ***          ***          ***          ***          ***          ***
    600          ***  1.37067e-17          ***          ***          ***          ***          ***          ***          ***          ***          ***          ***
    700          ***  5.09298e-17          ***          ***          ***          ***          ***          ***          ***          ***          ***          ***
    800          ***  1.42142e-16          ***          ***          ***          ***          ***          ***          ***          ***          ***          ***
    900          ***  3.26487e-16          ***          ***          ***          ***          ***          ***          ***          ***          ***          ***
   1000          ***  6.52362e-16          ***          ***          ***          ***          ***          ***          ***          ***          ***          ***
   1100          ***  1.17523e-15          ***          ***          ***          ***          ***          ***          ***          ***          ***          ***
   1200          ***  1.95553e-15          ***          ***          ***          ***          ***          ***          ***          ***          ***          ***
   1300          ***  3.05689e-15          ***          ***          ***          ***          ***          ***          ***          ***          ***          ***
   1400          ***  4.54474e-15          ***          ***          ***          ***          ***          ***          ***          ***          ***          ***
   1500          ***  6.48524e-15          ***          ***          ***          ***          ***          ***          ***          ***          ***          ***
   1600          ***  8.94451e-15          ***          ***          ***          ***          ***          ***          ***          ***          ***          ***
   1700          ***  1.19881e-14          ***          ***          ***          ***          ***          ***          ***          ***          ***          ***
   1800          ***  1.56805e-14          ***          ***          ***          ***          ***          ***          ***          ***          ***          ***
   1900          ***   2.0085e-14          ***          ***          ***          ***          ***          ***          ***          ***          ***          ***
   2000          ***  2.52635e-14          ***          ***          ***          ***          ***          ***          ***          ***          ***          ***

   T(K)       P3->W1       P3->W2       P3->W3       P3->W4        P3->R       P3->P1       P3->P2       P3->P3       P3->P4       P3->P5       P3->P6       P3->P7
    298          ***          ***      1.2e-19          ***          ***          ***          ***          ***          ***          ***          ***          ***
    300          ***          ***  1.31629e-19          ***          ***          ***          ***          ***          ***          ***          ***          ***
    400          ***          ***   4.4279e-18          ***          ***          ***          ***          ***          ***          ***          ***          ***
    500          ***          ***  4.01401e-17          ***          ***          ***          ***          ***          ***          ***          ***          ***
    600          ***          ***  1.86698e-16          ***          ***          ***          ***          ***          ***          ***          ***          ***
    700          ***          ***  5.89046e-16          ***          ***          ***          ***          ***          ***          ***          ***          ***
    800          ***          ***  1.45132e-15          ***          ***          ***          ***          ***          ***          ***          ***          ***
    900          ***          ***  3.02181e-15          ***          ***          ***          ***          ***          ***          ***          ***          ***
   1000          ***          ***  5.57761e-15          ***          ***          ***          ***          ***          ***          ***          ***          ***
   1100          ***          ***  9.41211e-15          ***          ***          ***          ***          ***          ***          ***          ***          ***
   1200          ***          ***  1.48259e-14          ***          ***          ***          ***          ***          ***          ***          ***          ***
   1300          ***          ***  2.21205e-14          ***          ***          ***          ***          ***          ***          ***          ***          ***
   1400          ***          ***  3.15942e-14          ***          ***          ***          ***          ***          ***          ***          ***          ***
   1500          ***          ***  4.35394e-14          ***          ***          ***          ***          ***          ***          ***          ***          ***
   1600          ***          ***   5.8241e-14          ***          ***          ***          ***          ***          ***          ***          ***          ***
   1700          ***          ***  7.59758e-14          ***          ***          ***          ***          ***          ***          ***          ***          ***
   1800          ***          ***  9.70118e-14          ***          ***          ***          ***          ***          ***          ***          ***          ***
   1900          ***          ***  1.21608e-13          ***          ***          ***          ***          ***          ***          ***          ***          ***
   2000          ***          ***  1.50017e-13          ***          ***          ***          ***          ***          ***          ***          ***          ***

   T(K)       P4->W1       P4->W2       P4->W3       P4->W4        P4->R       P4->P1       P4->P2       P4->P3       P4->P4       P4->P5       P4->P6       P4->P7
    298          ***          ***          ***  3.09713e-21          ***          ***          ***          ***          ***          ***          ***          ***
    300          ***          ***          ***   3.4449e-21          ***          ***          ***          ***          ***          ***          ***          ***
    400          ***          ***          ***  2.05057e-19          ***          ***          ***          ***          ***          ***          ***          ***
    500          ***          ***          ***  2.77487e-18          ***          ***          ***          ***          ***          ***          ***          ***
    600          ***          ***          ***  1.73685e-17          ***          ***          ***          ***          ***          ***          ***          ***
    700          ***          ***          ***  6.88691e-17          ***          ***          ***          ***          ***          ***          ***          ***
    800          ***          ***          ***  2.03355e-16          ***          ***          ***          ***          ***          ***          ***          ***
    900          ***          ***          ***  4.90306e-16          ***          ***          ***          ***          ***          ***          ***          ***
   1000          ***          ***          ***  1.02153e-15          ***          ***          ***          ***          ***          ***          ***          ***
   1100          ***          ***          ***  1.90816e-15          ***          ***          ***          ***          ***          ***          ***          ***
   1200          ***          ***          ***  3.27687e-15          ***          ***          ***          ***          ***          ***          ***          ***
   1300          ***          ***          ***  5.26611e-15          ***          ***          ***          ***          ***          ***          ***          ***
   1400          ***          ***          ***  8.02276e-15          ***          ***          ***          ***          ***          ***          ***          ***
   1500          ***          ***          ***  1.16992e-14          ***          ***          ***          ***          ***          ***          ***          ***
   1600          ***          ***          ***  1.64512e-14          ***          ***          ***          ***          ***          ***          ***          ***
   1700          ***          ***          ***  2.24359e-14          ***          ***          ***          ***          ***          ***          ***          ***
   1800          ***          ***          ***  2.98103e-14          ***          ***          ***          ***          ***          ***          ***          ***
   1900          ***          ***          ***  3.87308e-14          ***          ***          ***          ***          ***          ***          ***          ***
   2000          ***          ***          ***  4.93517e-14          ***          ***          ***          ***          ***          ***          ***          ***

   T(K)       P5->W1       P5->W2       P5->W3       P5->W4        P5->R       P5->P1       P5->P2       P5->P3       P5->P4       P5->P5       P5->P6       P5->P7
    298          ***          ***          ***  7.99946e-22          ***          ***          ***          ***          ***          ***          ***          ***
    300          ***          ***          ***  8.94614e-22          ***          ***          ***          ***          ***          ***          ***          ***
    400          ***          ***          ***   6.3362e-20          ***          ***          ***          ***          ***          ***          ***          ***
    500          ***          ***          ***  9.24287e-19          ***          ***          ***          ***          ***          ***          ***          ***
    600          ***          ***          ***  6.00401e-18          ***          ***          ***          ***          ***          ***          ***          ***
    700          ***          ***          ***  2.42942e-17          ***          ***          ***          ***          ***          ***          ***          ***
    800          ***          ***          ***   7.2598e-17          ***          ***          ***          ***          ***          ***          ***          ***
    900          ***          ***          ***   1.7636e-16          ***          ***          ***          ***          ***          ***          ***          ***
   1000          ***          ***          ***   3.6927e-16          ***          ***          ***          ***          ***          ***          ***          ***
   1100          ***          ***          ***  6.92154e-16          ***          ***          ***          ***          ***          ***          ***          ***
   1200          ***          ***          ***  1.19158e-15          ***          ***          ***          ***          ***          ***          ***          ***
   1300          ***          ***          ***  1.91849e-15          ***          ***          ***          ***          ***          ***          ***          ***
   1400          ***          ***          ***  2.92691e-15          ***          ***          ***          ***          ***          ***          ***          ***
   1500          ***          ***          ***  4.27297e-15          ***          ***          ***          ***          ***          ***          ***          ***
   1600          ***          ***          ***    6.014e-15          ***          ***          ***          ***          ***          ***          ***          ***
   1700          ***          ***          ***  8.20788e-15          ***          ***          ***          ***          ***          ***          ***          ***
   1800          ***          ***          ***  1.09126e-14          ***          ***          ***          ***          ***          ***          ***          ***
   1900          ***          ***          ***  1.41856e-14          ***          ***          ***          ***          ***          ***          ***          ***
   2000          ***          ***          ***   1.8084e-14          ***          ***          ***          ***          ***          ***          ***          ***

   T(K)       P6->W1       P6->W2       P6->W3       P6->W4        P6->R       P6->P1       P6->P2       P6->P3       P6->P4       P6->P5       P6->P6       P6->P7
    298          ***          ***  2.04298e-12  3.16668e-15          ***          ***          ***          ***          ***          ***          ***          ***
    300          ***          ***  2.08131e-12  3.31713e-15          ***          ***          ***          ***          ***          ***          ***          ***
    400          ***          ***  4.41137e-12  2.06769e-14          ***          ***          ***          ***          ***          ***          ***          ***
    500          ***          ***  7.46128e-12  6.96504e-14          ***          ***          ***          ***          ***          ***          ***          ***
    600          ***          ***   1.1126e-11  1.67611e-13          ***          ***          ***          ***          ***          ***          ***          ***
    700          ***          ***  1.53294e-11   3.2841e-13          ***          ***          ***          ***          ***          ***          ***          ***
    800          ***          ***  2.00147e-11  5.61703e-13          ***          ***          ***          ***          ***          ***          ***          ***
    900          ***          ***  2.51411e-11  8.73502e-13          ***          ***          ***          ***          ***          ***          ***          ***
   1000          ***          ***  3.06741e-11  1.26705e-12          ***          ***          ***          ***          ***          ***          ***          ***
   1100          ***          ***  3.65849e-11   1.7436e-12          ***          ***          ***          ***          ***          ***          ***          ***
   1200          ***          ***   4.2855e-11  2.30307e-12          ***          ***          ***          ***          ***          ***          ***          ***
   1300          ***          ***  4.94587e-11  2.94451e-12          ***          ***          ***          ***          ***          ***          ***          ***
   1400          ***          ***  5.63854e-11  3.66638e-12          ***          ***          ***          ***          ***          ***          ***          ***
   1500          ***          ***  6.36164e-11  4.46682e-12          ***          ***          ***          ***          ***          ***          ***          ***
   1600          ***          ***  7.11429e-11  5.34381e-12          ***          ***          ***          ***          ***          ***          ***          ***
   1700          ***          ***  7.89543e-11  6.29523e-12          ***          ***          ***          ***          ***          ***          ***          ***
   1800          ***          ***  8.70343e-11  7.31896e-12          ***          ***          ***          ***          ***          ***          ***          ***
   1900          ***          ***  9.53793e-11  8.41289e-12          ***          ***          ***          ***          ***          ***          ***          ***
   2000          ***          ***  1.03981e-10  9.57499e-12          ***          ***          ***          ***          ***          ***          ***          ***

   T(K)       P7->W1       P7->W2       P7->W3       P7->W4        P7->R       P7->P1       P7->P2       P7->P3       P7->P4       P7->P5       P7->P6       P7->P7
    298          ***  1.82779e-14  6.58363e-13          ***          ***          ***          ***          ***          ***          ***          ***          ***
    300          ***    1.897e-14  6.73018e-13          ***          ***          ***          ***          ***          ***          ***          ***          ***
    400          ***  8.20253e-14  1.61687e-12          ***          ***          ***          ***          ***          ***          ***          ***          ***
    500          ***  2.17386e-13  2.94268e-12          ***          ***          ***          ***          ***          ***          ***          ***          ***
    600          ***  4.41807e-13   4.6044e-12          ***          ***          ***          ***          ***          ***          ***          ***          ***
    700          ***  7.63732e-13  6.56417e-12          ***          ***          ***          ***          ***          ***          ***          ***          ***
    800          ***  1.18617e-12  8.79236e-12          ***          ***          ***          ***          ***          ***          ***          ***          ***
    900          ***  1.70889e-12  1.12653e-11          ***          ***          ***          ***          ***          ***          ***          ***          ***
   1000          ***  2.32983e-12  1.39634e-11          ***          ***          ***          ***          ***          ***          ***          ***          ***
   1100          ***  3.04596e-12  1.68714e-11          ***          ***          ***          ***          ***          ***          ***          ***          ***
   1200          ***  3.85386e-12  1.99762e-11          ***          ***          ***          ***          ***          ***          ***          ***          ***
   1300          ***  4.74995e-12   2.3266e-11          ***          ***          ***          ***          ***          ***          ***          ***          ***
   1400          ***  5.73072e-12  2.67313e-11          ***          ***          ***          ***          ***          ***          ***          ***          ***
   1500          ***  6.79278e-12  3.03644e-11          ***          ***          ***          ***          ***          ***          ***          ***          ***
   1600          ***  7.93294e-12  3.41572e-11          ***          ***          ***          ***          ***          ***          ***          ***          ***
   1700          ***  9.14822e-12  3.81041e-11          ***          ***          ***          ***          ***          ***          ***          ***          ***
   1800          ***  1.04358e-11  4.21982e-11          ***          ***          ***          ***          ***          ***          ***          ***          ***
   1900          ***  1.17932e-11  4.64353e-11          ***          ***          ***          ***          ***          ***          ***          ***          ***
   2000          ***  1.32179e-11  5.08095e-11          ***          ***          ***          ***          ***          ***          ***          ***          ***

Capture/Escape Rate Coefficients:

   T(K)           W1           W2           W3           W4            R           P1           P2           P3           P4           P5           P6           P7
    298  0.000268591   1.3641e-10  7.02715e-10  0.000591649  5.27124e-13  4.91701e-20  2.95721e-21      1.2e-19  3.09713e-21  7.99946e-22  2.04615e-12  6.76641e-13
    300  0.000306994  1.93468e-10  9.86398e-10  0.000671077  5.40443e-13  5.35081e-20  3.28899e-21  1.31629e-19   3.4449e-21  8.94614e-22  2.08462e-12  6.91988e-13
    400     0.178852  9.75368e-05  0.000335757     0.271888  1.47039e-12  1.42807e-18  1.87268e-19   4.4279e-18  2.05057e-19   6.3362e-20  4.43205e-12   1.6989e-12
    500      42.6729     0.282581     0.794481      34.2621  2.93496e-12  1.21797e-17    2.355e-18  4.01401e-17  2.77487e-18  9.24287e-19  7.53093e-12  3.16007e-12
    600      3354.08      60.1926      151.702      1619.86   4.9327e-12  5.67707e-17  1.37067e-17  1.86698e-16  1.73685e-17  6.00401e-18  1.12936e-11  5.04621e-12
    700      91923.9      2853.01      6760.07      38617.2  7.44563e-12  1.83824e-16  5.09298e-17  5.89046e-16  6.88691e-17  2.42942e-17  1.56578e-11   7.3279e-12
    800  1.16032e+06      52608.8       120231       506225  1.04502e-11  4.68593e-16  1.42142e-16  1.45132e-15  2.03355e-16   7.2598e-17  2.05764e-11  9.97853e-12
    900  8.49317e+06       515865   1.1533e+06  4.05473e+06  1.39217e-11  1.01096e-15  3.26487e-16  3.02181e-15  4.90306e-16   1.7636e-16  2.60146e-11  1.29742e-11
   1000  4.21148e+07  3.24769e+06  7.15929e+06  2.21938e+07  1.78364e-11  1.93106e-15  6.52362e-16  5.57761e-15  1.02153e-15   3.6927e-16  3.19411e-11  1.62932e-11
   1100   1.5691e+08  1.48054e+07  3.23243e+07  9.08514e+07  2.21719e-11  3.36439e-15  1.17523e-15  9.41211e-15  1.90816e-15  6.92154e-16  3.83285e-11  1.99174e-11
   1200  4.71349e+08  5.29615e+07  1.14802e+08  2.97378e+08  2.69072e-11  5.45711e-15  1.95553e-15  1.48259e-14  3.27687e-15  1.19158e-15   4.5158e-11  2.38301e-11
   1300  1.19935e+09  1.57163e+08  3.38682e+08  8.17308e+08  3.20237e-11  8.36219e-15  3.05689e-15  2.21205e-14  5.26611e-15  1.91849e-15  5.24032e-11  2.80159e-11
   1400   2.6783e+09  4.02565e+08  8.63041e+08  1.95518e+09  3.75042e-11  1.22363e-14  4.54474e-15  3.15942e-14  8.02276e-15  2.92691e-15  6.00517e-11   3.2462e-11
   1500  5.38782e+09  9.16327e+08    1.955e+09   4.1821e+09  4.33327e-11  1.72377e-14  6.48524e-15  4.35394e-14  1.16992e-14  4.27297e-15  6.80832e-11  3.71572e-11
   1600   9.9567e+09  1.89434e+09  4.02277e+09   8.1635e+09  4.94959e-11  2.35241e-14  8.94451e-15   5.8241e-14  1.64512e-14    6.014e-15  7.64867e-11  4.20902e-11
   1700  1.71583e+10   3.6165e+09  7.64466e+09  1.47734e+10  5.59797e-11  3.12516e-14  1.19881e-14  7.59758e-14  2.24359e-14  8.20788e-15  8.52496e-11  4.72523e-11
   1800  2.78963e+10  6.45894e+09   1.3591e+10  2.50938e+10  6.27722e-11  4.05744e-14  1.56805e-14  9.70118e-14  2.98103e-14  1.09126e-14  9.43532e-11   5.2634e-11
   1900  4.31841e+10  1.09023e+10  2.28371e+10   4.0401e+10  6.98647e-11   5.1643e-14   2.0085e-14  1.21608e-13  3.87308e-14  1.41856e-14  1.03792e-10  5.82285e-11
   2000  6.41203e+10   1.7535e+10  3.65672e+10  6.21408e+10  7.72434e-11  6.46053e-14  2.52635e-14  1.50017e-13  4.93517e-14   1.8084e-14  1.13556e-10  6.40274e-11

______________________________________________________________________________________

Pressure-Species Rate Tables:

   Temperature = 298 K

   P(atm)       W1->W2       W1->W3       W1->W4        W1->R       W1->P1       W1->P2       W1->P3       W1->P4       W1->P5       W1->P6       W1->P7         W1->
     0.01  2.49114e-12  3.04381e-10   0.00026884  2.76581e-15  8.01393e-08   3.3362e-16  1.67228e-14  5.77453e-11  3.31002e-12  2.76809e-15  1.44961e-17   0.00026892
      0.1  2.49283e-12  3.04422e-10  0.000268851  4.92848e-15    8.193e-08  5.47564e-17  2.04663e-15  6.73261e-12  4.29668e-13  4.85899e-16  2.41147e-18  0.000268933
        1  2.49331e-12  3.04427e-10  0.000268852  5.44892e-15  8.21401e-08  6.23936e-18  2.13457e-16  6.89076e-13  4.48721e-14  5.42473e-17  2.73523e-19  0.000268935
       10  2.49336e-12  3.04427e-10  0.000268852  5.51259e-15  8.21617e-08  6.35367e-19  2.14593e-17  6.90848e-14  4.50958e-15  5.49898e-18  2.78364e-20  0.000268935
      100  2.49337e-12  3.04427e-10  0.000268852  5.51913e-15  8.21638e-08  6.36591e-20  2.14712e-18  6.91028e-15  4.51187e-16  5.50672e-19  2.78884e-21  0.000268935
     1000  2.49337e-12  3.04427e-10  0.000268852  5.51979e-15   8.2164e-08  6.36714e-21  2.14723e-19  6.91046e-16   4.5121e-17   5.5075e-20  2.78936e-22  0.000268935
    O-O  2.49909e-12  3.03402e-10  0.000268509  5.53469e-15   8.2433e-08          ***          ***          ***          ***          ***          ***  0.000268591

   Temperature = 300 K

   P(atm)       W1->W2       W1->W3       W1->W4        W1->R       W1->P1       W1->P2       W1->P3       W1->P4       W1->P5       W1->P6       W1->P7         W1->
     0.01  3.07767e-12  3.53761e-10  0.000307257  4.12501e-15  1.09996e-07  4.94909e-16   2.4113e-14  8.28773e-11   4.8282e-12  4.14111e-15  2.16096e-17  0.000307367
      0.1  3.08067e-12  3.53819e-10  0.000307272  7.42315e-15  1.12561e-07  8.26858e-17  2.98201e-15  9.71863e-12  6.31902e-13  7.36256e-16  3.65405e-18  0.000307384
        1  3.08145e-12  3.53826e-10  0.000307273   8.2296e-15  1.12864e-07  9.48442e-18  3.11926e-16  9.95862e-13  6.61212e-14  8.25251e-17  4.16991e-19  0.000307386
       10  3.08154e-12  3.53827e-10  0.000307273  8.32889e-15  1.12895e-07  9.66887e-19  3.13719e-17  9.98567e-14  6.64678e-15  8.37044e-18  4.24815e-20  0.000307386
      100  3.08155e-12  3.53827e-10  0.000307273   8.3391e-15  1.12898e-07  9.68867e-20  3.13906e-18  9.98842e-15  6.65033e-16  8.38275e-19  4.25657e-21  0.000307386
     1000  3.08155e-12  3.53827e-10  0.000307273  8.34013e-15  1.12898e-07  9.69067e-21  3.13924e-19  9.98869e-16  6.65068e-17  8.38398e-20  4.25742e-22  0.000307386
    O-O  3.08865e-12  3.52636e-10   0.00030688  8.36262e-15  1.13267e-07          ***          ***          ***          ***          ***          ***  0.000306994

   Temperature = 400 K

   P(atm)       W1->W2       W1->W3       W1->W4        W1->R       W1->P1       W1->P2       W1->P3       W1->P4       W1->P5       W1->P6       W1->P7         W1->
     0.01   6.4862e-08  6.73986e-07     0.161146  9.59539e-09     0.013958  1.36025e-09  2.71475e-08  5.93079e-05  5.90434e-06  1.18418e-08  6.46003e-11     0.175171
      0.1  8.52116e-08  7.34092e-07     0.162451  2.95917e-08    0.0159389  6.07439e-10  7.19299e-09  1.09595e-05   1.3592e-06  4.39365e-09  2.81641e-11     0.178403
        1  9.36353e-08  7.51088e-07      0.16263  4.08809e-08    0.0163351   1.1988e-10  1.07262e-09  1.31052e-06  1.76765e-07  6.97636e-10  5.47441e-12     0.178967
       10  9.51258e-08  7.53659e-07     0.162649  4.30938e-08    0.0163842  1.40901e-11  1.17153e-10   1.3501e-07  1.85249e-08  7.65367e-11  6.45692e-13     0.179035
      100  9.52949e-08   7.5394e-07     0.162651  4.33505e-08    0.0163893  1.43971e-12  1.18485e-11  1.35468e-08  1.86268e-09  7.74174e-12   6.6046e-14     0.179042
     1000  9.53121e-08  7.53969e-07     0.162652  4.33767e-08    0.0163898  1.44296e-13  1.18624e-12  1.35515e-09  1.86372e-10   7.7509e-13  6.62037e-15     0.179042
    O-O  9.55406e-08  7.51333e-07     0.162419  4.34802e-08    0.0164321          ***          ***          ***          ***          ***          ***     0.178852

   Temperature = 500 K

   P(atm)       W1->W2       W1->W3       W1->W4        W1->R       W1->P1       W1->P2       W1->P3       W1->P4       W1->P5       W1->P6       W1->P7         W1->
     0.01  8.16397e-05  0.000344739      18.8161  3.93959e-05      12.5958  8.25005e-06  0.000105466     0.151493    0.0194996  5.98579e-05  3.83004e-07      31.5836
      0.1   0.00020918  0.000605247       20.658  0.000209599      18.5776  9.02647e-06  6.54663e-05     0.052487   0.00890969  4.71395e-05  4.15992e-07      39.2981
        1  0.000335343  0.000782697      21.1259  0.000421252       20.945    3.812e-06   1.8863e-05   0.00929071   0.00184713  1.34595e-05  1.77872e-07      42.0836
       10  0.000379366  0.000833864      21.1972  0.000500856      21.3972   6.4747e-07  2.75806e-06   0.00108825  0.000228955  1.89161e-06  3.13424e-08      42.5974
      100  0.000386131    0.0008412      21.2052  0.000513335      21.4514  7.17181e-08    2.961e-07  0.000111504  2.37024e-05  2.00828e-07  3.51647e-09      42.6584
     1000  0.000386864  0.000841983       21.206   0.00051469      21.4569  7.25936e-09   2.9857e-08  1.11802e-05   2.3794e-06  2.02213e-08  3.56578e-10      42.6647
    O-O  0.000387779  0.000838836      21.1712  0.000515787      21.4999          ***          ***          ***          ***          ***          ***      42.6729

   Temperature = 600 K

   P(atm)       W1->W2       W1->W3       W1->W4        W1->R       W1->P1       W1->P2       W1->P3       W1->P4       W1->P5       W1->P6       W1->P7         W1->
     0.01   0.00758356    0.0217684      447.757   0.00629748       805.09   0.00187221    0.0176797       18.723      2.80775    0.0112003  8.33572e-05      1274.44
      0.1    0.0370009     0.069586      623.088    0.0542294      1683.75   0.00425661    0.0227823      12.0346      2.43002    0.0169854  0.000192547       2321.5
        1    0.0991203     0.139996       709.95     0.172153      2350.94   0.00383755    0.0135181      3.66505     0.908765     0.009374  0.000181817       3065.9
       10     0.143414     0.181301      732.376     0.259412      2574.08   0.00113139   0.00327046     0.579503     0.159922   0.00204832  5.84529e-05      3307.79
      100     0.154387     0.190694       735.63     0.281127      2610.37  0.000152928   0.00041745    0.0643044    0.0183006  0.000251196  8.25836e-06      3346.71
     1000     0.155782      0.19186      735.982     0.283885      2614.41  1.59881e-05  4.32606e-05   0.00651862   0.00186357    2.586e-05  8.70684e-07      3351.04
    O-O     0.156233      0.19119      734.655     0.284603      2618.79          ***          ***          ***          ***          ***          ***      3354.08

   Temperature = 700 K

   P(atm)       W1->W2       W1->W3       W1->W4        W1->R       W1->P1       W1->P2       W1->P3       W1->P4       W1->P5       W1->P6       W1->P7         W1->
     0.01     0.126384     0.283327      3174.17     0.155813      10604.9    0.0608426     0.449619      371.291      62.0722     0.299056   0.00257441      14213.8
      0.1      1.06606      1.56268      6082.92       1.9851        31543     0.249966      1.05875      413.063      93.4473     0.786597    0.0109908      38139.2
        1      4.87152      5.22609      8771.82      9.99697      59770.2     0.443809      1.22822      223.995      63.6725     0.817148    0.0210627      68852.3
       10      10.2067      9.47682      10030.4      21.1712      76617.4     0.244514      0.54577      55.3904      18.2409     0.312028    0.0132546      86763.4
      100      12.5296      11.1758      10307.9      25.9445      80830.9    0.0463144    0.0960153      7.42206      2.59853    0.0507788   0.00274889      91198.7
     1000       12.921      11.4542      10343.3      26.7393      81389.7   0.00523837    0.0107096     0.780029     0.276532   0.00556787  0.000318621      91785.2
    O-O      12.9896      11.4366      10326.1      26.8652      81546.5          ***          ***          ***          ***          ***          ***      91923.9

   Temperature = 800 K

   P(atm)       W1->W2       W1->W3       W1->W4        W1->R       W1->P1       W1->P2       W1->P3       W1->P4       W1->P5       W1->P6       W1->P7         W1->
     0.01     0.718751      1.32545      10341.9      1.28587      54314.3     0.601707      3.55621      2346.57      427.905      2.39815    0.0240161      67440.6
      0.1      9.28612      11.2536      26000.3      21.5667       213689      3.91448      13.4058       4011.5      989.712      9.61061      0.16527       244759
        1      68.9195      61.0484        50222      162.116       555998       12.281      27.8148      3723.09      1165.49       17.503     0.577292       611459
       10      223.781      169.331      70538.4      507.413       906904      12.5299      22.9492      1555.52      578.108      12.1194     0.698631       980525
      100      344.823      247.759      78030.3      764.303  1.05037e+06      3.70595      6.29642      286.133      116.594      2.98638     0.237633  1.13018e+06
     1000      374.797      266.744      79297.2      826.055  1.07551e+06     0.486762     0.814963      32.8391      13.7364     0.375071    0.0328808  1.15633e+06
    O-O      379.469      268.094      79277.9      835.222  1.07956e+06          ***          ***          ***          ***          ***          ***  1.16032e+06

   Temperature = 900 K

   P(atm)       W1->W2       W1->W3       W1->W4        W1->R       W1->P1       W1->P2       W1->P3       W1->P4       W1->P5       W1->P6       W1->P7         W1->
     0.01      2.18669      3.44786      21976.6      5.66472       162320      2.92254      14.0693      7586.72      1488.01      9.47374     0.110561       193409
      0.1      37.9914      39.1378        65690       111.71       770439      26.4591      73.8678      17280.3      4579.47      50.0882       1.0682       858329
        1      414.543      313.547       162162      1128.92  2.59382e+06      129.395      243.462      24588.1      8306.22      141.656       5.9842  2.79125e+06
       10      2075.59      1343.36       294566       5122.5  5.53432e+06      229.159      354.244        17265      7019.04      172.214      12.9628  5.86248e+06
      100      4363.12      2678.04       377929      10159.2  7.50077e+06      111.806      162.276      4839.69      2210.22      70.2266      7.59425   7.9033e+06
     1000      5252.01      3191.49       398758      12014.2  7.99563e+06      18.5302      26.7022      656.576      313.295      11.1237      1.37515  8.41587e+06
    O-O      5408.62      3262.51       400803      12329.1  8.07137e+06          ***          ***          ***          ***          ***          ***  8.49317e+06

   Temperature = 1000 K

   P(atm)       W1->W2       W1->W3       W1->W4        W1->R       W1->P1       W1->P2       W1->P3       W1->P4       W1->P5       W1->P6       W1->P7         W1->
     0.01          ***          ***          ***          ***          ***          ***          ***          ***          ***          ***          ***          ***
      0.1      98.5039      88.8735       123159      371.895  1.90761e+06       105.69      244.482      45746.9      12882.4       156.12       4.1143  2.09047e+06
        1       1418.3      935.569       358486      4563.99  7.69939e+06      713.348      1127.98      87658.7        31552      600.399      32.5127  8.18648e+06
       10      10275.5      5822.89       820045        27973  2.08145e+07      1988.32      2629.04      95170.9      41563.9      1165.37       113.37  2.18212e+07
      100      30635.2      16586.9  1.28938e+06      74926.4  3.44057e+07      1598.36       2025.1      42432.7      21171.6      806.047      113.217  3.58854e+07
     1000      43360.3        23370  1.47275e+06       101915  3.95191e+07      360.713      461.381      7449.18      3955.26      177.506      29.0471  4.11729e+07
    O-O        46232      24776.8  1.50228e+06       107731  4.04338e+07          ***          ***          ***          ***          ***          ***  4.21148e+07

   Temperature = 1100 K

   P(atm)       W1->W2       W1->W3       W1->W4        W1->R       W1->P1       W1->P2       W1->P3       W1->P4       W1->P5       W1->P6       W1->P7         W1->
     0.01          ***          ***          ***          ***          ***          ***          ***          ***          ***          ***          ***          ***
      0.1          ***          ***          ***          ***          ***          ***          ***          ***          ***          ***          ***          ***
        1      3382.27      1991.52       630167      13081.7  1.71605e+07      2560.29      3463.16       212371      80685.3      1691.82      115.898    1.811e+07
       10        32642      16456.7  1.70844e+06      99847.8  5.56237e+07      10110.7        11562       318901       147819      4671.53      580.968  5.79748e+07
      100       136307      66232.6  3.31054e+06       353550    1.124e+08      12781.8      14293.9       219422       117560      5256.81      934.632  1.16637e+08
     1000       239158       117074  4.28385e+06       576546  1.44074e+08      4136.65      4782.86        53642      31090.9      1728.41      357.055  1.49386e+08
    O-O       271204       132718  4.51252e+06       641578  1.51352e+08          ***          ***          ***          ***          ***          ***   1.5691e+08

   Temperature = 1200 K

   P(atm)       W1->W2       W1->W3       W1->W4        W1->R       W1->P1       W1->P2       W1->P3       W1->P4       W1->P5       W1->P6       W1->P7         W1->
     0.01          ***          ***          ***          ***          ***          ***          ***          ***          ***          ***          ***          ***
      0.1          ***          ***          ***          ***          ***          ***          ***          ***          ***          ***          ***          ***
        1          ***          ***          ***          ***          ***          ***          ***          ***          ***          ***          ***          ***
       10      76456.2      34870.7  2.93783e+06       267122  1.17679e+08      35262.2      35383.8       765182       373093      13161.5      2048.91  1.22219e+08
      100       427572       188505  6.79879e+06  1.19245e+06  2.83377e+08      65246.9        64888       753788       428398      22237.9      4897.99  2.93324e+08
     1000       958479       432265  1.02647e+07  2.37844e+06  4.14711e+08        30834      32548.2       265079       165206        11212      2820.87  4.29253e+08
    O-O  1.19637e+06       545250  1.14538e+07  2.86189e+06  4.55292e+08          ***          ***          ***          ***          ***          ***  4.71349e+08

   Temperature = 1300 K

   P(atm)       W1->W2       W1->W3       W1->W4        W1->R       W1->P1       W1->P2       W1->P3       W1->P4       W1->P5       W1->P6       W1->P7         W1->
     0.01          ***          ***          ***          ***          ***          ***          ***          ***          ***          ***          ***          ***
      0.1          ***          ***          ***          ***          ***          ***          ***          ***          ***          ***          ***          ***
        1          ***          ***          ***          ***          ***          ***          ***          ***          ***          ***          ***          ***
       10       145269      61041.5   4.4635e+06       587051  2.12338e+08      94472.5      84544.5  1.47439e+06       750975      29343.3      5572.14  2.20034e+08
      100  1.03243e+06       417218  1.18313e+07  3.13915e+06  5.88727e+08       236784       211201  1.91541e+06  1.14427e+06      68373.6        18207  6.08741e+08
     1000  2.96769e+06   1.2434e+06  2.09426e+07  7.63423e+06  9.89106e+08       161154       156132       957816       634361      51982.3      15476.9  1.02387e+09
    O-O  4.23145e+06  1.82262e+06  2.54988e+07  1.02106e+07  1.15758e+09          ***          ***          ***          ***          ***          ***  1.19935e+09

   Temperature = 1400 K

   P(atm)       W1->W2       W1->W3       W1->W4        W1->R       W1->P1       W1->P2       W1->P3       W1->P4       W1->P5       W1->P6       W1->P7         W1->
     0.01          ***          ***          ***          ***          ***          ***          ***          ***          ***          ***          ***          ***
      0.1          ***          ***          ***          ***          ***          ***          ***          ***          ***          ***          ***          ***
        1          ***          ***          ***          ***          ***          ***          ***          ***          ***          ***          ***          ***
       10          ***          ***          ***          ***          ***          ***          ***          ***          ***          ***          ***          ***
      100  2.05562e+06       770156  1.82986e+07  6.89445e+06  1.06086e+09       665683       538135  3.92599e+06   2.4481e+06       167088        52403  1.09668e+09
     1000  7.45591e+06  2.91864e+06  3.74413e+07  2.00602e+07  2.02901e+09       629398       561727   2.6811e+06  1.86962e+06       183218      62970.6  2.10287e+09
    O-O  1.25676e+07  5.17361e+06  5.11487e+07  3.05415e+07  2.57887e+09          ***          ***          ***          ***          ***          ***   2.6783e+09

   Temperature = 1500 K

   P(atm)       W1->W2       W1->W3       W1->W4        W1->R       W1->P1       W1->P2       W1->P3       W1->P4       W1->P5       W1->P6       W1->P7         W1->
     0.01          ***          ***          ***          ***          ***          ***          ***          ***          ***          ***          ***          ***
      0.1          ***          ***          ***          ***          ***          ***          ***          ***          ***          ***          ***          ***
        1          ***          ***          ***          ***          ***          ***          ***          ***          ***          ***          ***          ***
       10          ***          ***          ***          ***          ***          ***          ***          ***          ***          ***          ***          ***
      100  3.54985e+06  1.24836e+06  2.60481e+07  1.32555e+07  1.72184e+09  1.54847e+06  1.14703e+06   6.9146e+06  4.47562e+06       346279       124785   1.7805e+09
     1000  1.58377e+07  5.82279e+06  6.02208e+07  4.49737e+07  3.69046e+09  1.94074e+06  1.60212e+06  6.12895e+06  4.46727e+06       518436       201144  3.83217e+09
    O-O  3.24333e+07  1.28721e+07  9.43119e+07  7.92904e+07  5.16891e+09          ***          ***          ***          ***          ***          ***  5.38782e+09

   Temperature = 1600 K

   P(atm)       W1->W2       W1->W3       W1->W4        W1->R       W1->P1       W1->P2       W1->P3       W1->P4       W1->P5       W1->P6       W1->P7         W1->
     0.01          ***          ***          ***          ***          ***          ***          ***          ***          ***          ***          ***          ***
      0.1          ***          ***          ***          ***          ***          ***          ***          ***          ***          ***          ***          ***
        1          ***          ***          ***          ***          ***          ***          ***          ***          ***          ***          ***          ***
       10          ***          ***          ***          ***          ***          ***          ***          ***          ***          ***          ***          ***
      100          ***          ***          ***          ***          ***          ***          ***          ***          ***          ***          ***          ***
     1000  2.94382e+07  1.02248e+07  8.91783e+07  8.89527e+07   6.1016e+09  4.95215e+06  3.80103e+06   1.1976e+07  9.07083e+06  1.23346e+06       529599  6.35096e+09
    O-O  7.46292e+07  2.87526e+07  1.62286e+08  1.83391e+08  9.50764e+09          ***          ***          ***          ***          ***          ***   9.9567e+09

   Temperature = 1700 K

   P(atm)       W1->W2       W1->W3       W1->W4        W1->R       W1->P1       W1->P2       W1->P3       W1->P4       W1->P5       W1->P6       W1->P7         W1->
     0.01          ***          ***          ***          ***          ***          ***          ***          ***          ***          ***          ***          ***
      0.1          ***          ***          ***          ***          ***          ***          ***          ***          ***          ***          ***          ***
        1          ***          ***          ***          ***          ***          ***          ***          ***          ***          ***          ***          ***
       10          ***          ***          ***          ***          ***          ***          ***          ***          ***          ***          ***          ***
      100          ***          ***          ***          ***          ***          ***          ***          ***          ***          ***          ***          ***
     1000  4.92301e+07  1.62622e+07  1.23916e+08  1.59366e+08  9.35465e+09  1.08733e+07   7.8064e+06  2.07504e+07  1.62551e+07  2.56145e+06  1.19649e+06  9.76286e+09
    O-O  1.56178e+08  5.87342e+07  2.63659e+08  3.85531e+08  1.62942e+10          ***          ***          ***          ***          ***          ***  1.71583e+10

   Temperature = 1800 K

   P(atm)       W1->W2       W1->W3       W1->W4        W1->R       W1->P1       W1->P2       W1->P3       W1->P4       W1->P5       W1->P6       W1->P7         W1->
     0.01          ***          ***          ***          ***          ***          ***          ***          ***          ***          ***          ***          ***
      0.1          ***          ***          ***          ***          ***          ***          ***          ***          ***          ***          ***          ***
        1          ***          ***          ***          ***          ***          ***          ***          ***          ***          ***          ***          ***
       10          ***          ***          ***          ***          ***          ***          ***          ***          ***          ***          ***          ***
      100          ***          ***          ***          ***          ***          ***          ***          ***          ***          ***          ***          ***
     1000  7.57118e+07  2.39585e+07  1.63959e+08  2.63987e+08  1.35093e+10  2.12018e+07  1.43253e+07  3.28018e+07  2.64739e+07    4.781e+06  2.39547e+06  1.41389e+10
    O-O  3.01894e+08   1.1132e+08  4.08154e+08  7.48264e+08  2.63266e+10          ***          ***          ***          ***          ***          ***  2.78963e+10

   Temperature = 1900 K

   P(atm)       W1->W2       W1->W3       W1->W4        W1->R       W1->P1       W1->P2       W1->P3       W1->P4       W1->P5       W1->P6       W1->P7         W1->
     0.01          ***          ***          ***          ***          ***          ***          ***          ***          ***          ***          ***          ***
      0.1          ***          ***          ***          ***          ***          ***          ***          ***          ***          ***          ***          ***
        1          ***          ***          ***          ***          ***          ***          ***          ***          ***          ***          ***          ***
       10          ***          ***          ***          ***          ***          ***          ***          ***          ***          ***          ***          ***
      100          ***          ***          ***          ***          ***          ***          ***          ***          ***          ***          ***          ***
     1000  1.08884e+08  3.32588e+07  2.08888e+08  4.10709e+08  1.85995e+10  3.76368e+07  2.40681e+07  4.83133e+07  4.00465e+07  8.20212e+06  4.35819e+06  1.95239e+10
    O-O    5.457e+08   1.9802e+08  6.06433e+08  1.35751e+09  4.04765e+10          ***          ***          ***          ***          ***          ***  4.31841e+10

   Temperature = 2000 K

   P(atm)       W1->W2       W1->W3       W1->W4        W1->R       W1->P1       W1->P2       W1->P3       W1->P4       W1->P5       W1->P6       W1->P7         W1->
     0.01          ***          ***          ***          ***          ***          ***          ***          ***          ***          ***          ***          ***
      0.1          ***          ***          ***          ***          ***          ***          ***          ***          ***          ***          ***          ***
        1          ***          ***          ***          ***          ***          ***          ***          ***          ***          ***          ***          ***
       10          ***          ***          ***          ***          ***          ***          ***          ***          ***          ***          ***          ***
      100          ***          ***          ***          ***          ***          ***          ***          ***          ***          ***          ***          ***
     1000          ***          ***          ***          ***          ***          ***          ***          ***          ***          ***          ***          ***
    O-O  9.31546e+08  3.33666e+08  8.69892e+08   2.3251e+09  5.96601e+10          ***          ***          ***          ***          ***          ***  6.41203e+10

   Temperature = 298 K

   P(atm)       W2->W1       W2->W3       W2->W4        W2->R       W2->P1       W2->P2       W2->P3       W2->P4       W2->P5       W2->P6       W2->P7         W2->
     0.01   2.4957e-14   5.3803e-13  4.00848e-13  2.09025e-15  6.18343e-17  1.34575e-10  2.65346e-16  8.55051e-18  8.94677e-19  2.15999e-19  2.21355e-14  1.35564e-10
      0.1  2.49739e-14  5.38295e-13  4.00901e-13  2.16514e-15  9.02534e-18  1.34752e-10  3.18762e-17  1.03207e-18  1.18839e-19   3.4572e-20  2.24071e-14  1.35741e-10
        1  2.49787e-14  5.38327e-13  4.00907e-13  2.17366e-15   9.8812e-19  1.34771e-10  3.28714e-18  1.06068e-19   1.2427e-20  3.78852e-21  2.24363e-14   1.3576e-10
       10  2.49793e-14   5.3833e-13  4.00907e-13  2.17453e-15  1.00013e-19  1.34773e-10   3.2986e-19  1.06369e-20  1.24861e-21  3.83061e-22  2.24393e-14  1.35761e-10
      100  2.49794e-14   5.3833e-13  4.00907e-13  2.17461e-15   1.0014e-20  1.34773e-10  3.29976e-20  1.06398e-21   1.2492e-22  3.83497e-23  2.24396e-14  1.35762e-10
     1000  2.49794e-14   5.3833e-13  4.00907e-13  2.17462e-15  1.00153e-21  1.34773e-10  3.29988e-21  1.06401e-22  1.24926e-23   3.8354e-24  2.24396e-14  1.35762e-10
    O-O  2.50367e-14  5.42174e-13  3.99048e-13  2.17639e-15          ***  1.35419e-10          ***          ***          ***          ***  2.24552e-14   1.3641e-10

   Temperature = 300 K

   P(atm)       W2->W1       W2->W3       W2->W4        W2->R       W2->P1       W2->P2       W2->P3       W2->P4       W2->P5       W2->P6       W2->P7         W2->
     0.01  3.15958e-14  6.62823e-13  4.83088e-13  3.17945e-15  9.36701e-17  1.91034e-10  3.98341e-16  1.30577e-17  1.38574e-18  3.36595e-19  3.28548e-14  1.92248e-10
      0.1  3.16266e-14  6.63221e-13  4.83164e-13  3.29766e-15  1.38796e-17  1.91301e-10  4.82965e-17  1.59097e-18   1.8628e-19  5.46685e-20  3.32761e-14  1.92516e-10
        1  3.16346e-14   6.6327e-13  4.83172e-13  3.31118e-15  1.52716e-18  1.91329e-10  4.99032e-18  1.63814e-19  1.95319e-20  6.01559e-21  3.33217e-14  1.92544e-10
       10  3.16356e-14  6.63275e-13  4.83173e-13  3.31256e-15  1.54692e-19  1.91332e-10  5.00894e-19  1.64312e-20  1.96309e-21  6.08594e-22  3.33263e-14  1.92547e-10
      100  3.16357e-14  6.63275e-13  4.83173e-13  3.31269e-15  1.54902e-20  1.91332e-10  5.01083e-20  1.64362e-21  1.96409e-22  6.09323e-23  3.33268e-14  1.92547e-10
     1000  3.16357e-14  6.63276e-13  4.83173e-13  3.31271e-15  1.54923e-21  1.91332e-10  5.01102e-21  1.64367e-22  1.96419e-23  6.09396e-24  3.33268e-14  1.92547e-10
    O-O  3.17085e-14  6.68027e-13  4.80937e-13  3.31537e-15          ***  1.92251e-10          ***          ***          ***          ***  3.33498e-14  1.93468e-10

   Temperature = 400 K

   P(atm)       W2->W1       W2->W3       W2->W4        W2->R       W2->P1       W2->P2       W2->P3       W2->P4       W2->P5       W2->P6       W2->P7         W2->
     0.01  1.69137e-09  1.54835e-08  3.76336e-09  1.93229e-08  6.31768e-10   9.4793e-05  2.19064e-09  1.22255e-10  1.97747e-11  5.61971e-12  8.24359e-08  9.49187e-05
      0.1  2.22201e-09   1.7854e-08  4.00424e-09  2.28442e-08  2.25769e-10   9.6657e-05  5.25118e-10  3.08049e-11  6.02944e-12  2.19274e-12  8.94218e-08  9.67942e-05
        1  2.44167e-09  1.84221e-08  4.04746e-09  2.34557e-08  3.85625e-11  9.68962e-05   6.9102e-11   4.1199e-12  8.72527e-13  3.54664e-13  9.04673e-08  9.70351e-05
       10  2.48054e-09  1.84966e-08  4.05225e-09  2.35253e-08  4.34961e-12  9.69213e-05  7.23901e-12  4.32558e-13  9.31408e-14  3.88769e-14  9.05813e-08  9.70604e-05
      100  2.48495e-09  1.85044e-08  4.05273e-09  2.35323e-08  4.41803e-13  9.69238e-05  7.27732e-13   4.3492e-14  9.38372e-15  3.93049e-15  9.05928e-08   9.7063e-05
     1000   2.4854e-09  1.85052e-08  4.05278e-09   2.3533e-08  4.42522e-14   9.6924e-05  7.28123e-14   4.3516e-15  9.39082e-16   3.9349e-16   9.0594e-08  9.70632e-05
    O-O  2.49136e-09   1.8649e-08  4.03494e-09   2.3539e-08          ***  9.73975e-05          ***          ***          ***          ***  9.06234e-08  9.75368e-05

   Temperature = 500 K

   P(atm)       W2->W1       W2->W3       W2->W4        W2->R       W2->P1       W2->P2       W2->P3       W2->P4       W2->P5       W2->P6       W2->P7         W2->
     0.01  3.84914e-06  3.09666e-05  5.49808e-06  0.000192248  7.42398e-06     0.245581  2.43277e-05  1.74371e-06  3.38566e-07  1.02638e-07  0.000509946     0.246358
      0.1  9.86238e-06  5.99055e-05  9.02174e-06  0.000301519  6.18218e-06     0.273582  1.31609e-05  1.04798e-06  2.54699e-07  9.84006e-08   0.00067073     0.274653
        1  1.58107e-05  7.52492e-05  1.06804e-05  0.000337144  2.04682e-06     0.279289  2.90777e-06  2.49964e-07  6.95732e-08  3.07891e-08  0.000712909     0.280446
       10  1.78863e-05  7.85714e-05  1.10125e-05  0.000342651  3.11385e-07     0.280006  3.60564e-07  3.20289e-08  9.38636e-09  4.35404e-09  0.000718798     0.281176
      100  1.82053e-05  7.89801e-05  1.10519e-05  0.000343253  3.36531e-08     0.280081  3.72306e-08  3.32768e-09  9.84625e-10  4.60658e-10  0.000719425     0.281252
     1000  1.82398e-05  7.90222e-05  1.10559e-05  0.000343314  3.39596e-09     0.280088  3.73599e-09  3.34155e-10  9.89816e-11  4.63547e-11  0.000719488     0.281259
    O-O  1.82829e-05  7.96495e-05  1.10068e-05  0.000343196          ***     0.281409          ***          ***          ***          ***  0.000719479     0.282581

   Temperature = 600 K

   P(atm)       W2->W1       W2->W3       W2->W4        W2->R       W2->P1       W2->P2       W2->P3       W2->P4       W2->P5       W2->P6       W2->P7         W2->
     0.01  0.000543233   0.00454949   0.00077117    0.0656087   0.00279634      38.9551   0.00879767  0.000728535  0.000157971  5.03609e-05     0.131864       39.171
      0.1   0.00265026    0.0154898     0.002319     0.151464   0.00473965      53.1853   0.00991349  0.000941368  0.000258394  0.000104117     0.236981      53.6102
        1    0.0070994    0.0280217   0.00400161      0.20555   0.00311963      58.3153   0.00418269  0.000450106  0.000146128  6.80303e-05     0.288456      58.8564
       10    0.0102719    0.0331317   0.00469108     0.219018  0.000760816      59.2342  0.000735782  8.62615e-05  3.06747e-05  1.51402e-05     0.299442      59.8024
      100    0.0110578    0.0340075   0.00481189     0.220795  9.65382e-05      59.3416  8.29792e-05  1.00087e-05  3.65671e-06    1.827e-06     0.300806      59.9133
     1000    0.0111577    0.0341056   0.00482553      0.22098  9.98938e-06      59.3526  8.42377e-06  1.02036e-06  3.74254e-07   1.8726e-07     0.300947      59.9246
    O-O      0.01119     0.034384   0.00480465     0.220803          ***      59.6205          ***          ***          ***          ***     0.300872      60.1926

   Temperature = 700 K

   P(atm)       W2->W1       W2->W3       W2->W4        W2->R       W2->P1       W2->P2       W2->P3       W2->P4       W2->P5       W2->P6       W2->P7         W2->
     0.01    0.0124335     0.107638    0.0185112      2.99003      0.13482       1102.4     0.408609     0.037058   0.00870851   0.00291152      5.02199      1111.14
      0.1     0.104698     0.630271    0.0981804      10.4411     0.412564      2016.13     0.856251    0.0905418    0.0270027    0.0113336      13.0421      2041.84
        1     0.477985      1.80005     0.275029      19.0786      0.51228       2596.7     0.689493    0.0848813    0.0304188    0.0148348       20.151      2639.82
       10      1.00134      2.70761     0.420811      22.7918     0.217642      2762.27     0.197528    0.0277699    0.0112284   0.00585132      22.6853      2812.34
      100      1.22921      2.95546     0.464016      23.4653     0.036668      2786.71    0.0270092   0.00406524   0.00173036  0.000912988      23.1014      2837.99
     1000      1.26761      2.98904     0.470089      23.5423   0.00404092      2789.35   0.00283683  0.000433332   0.00018635  9.83497e-05      23.1476      2840.77
    O-O      1.27434      3.01611     0.468535      23.5195          ***      2801.59          ***          ***          ***          ***      23.1408      2853.01

   Temperature = 800 K

   P(atm)       W2->W1       W2->W3       W2->W4        W2->R       W2->P1       W2->P2       W2->P3       W2->P4       W2->P5       W2->P6       W2->P7         W2->
     0.01    0.0920374     0.782261     0.141076      37.8293      1.76121      10048.8      5.14682     0.495249     0.124385    0.0436854      55.8845      10151.1
      0.1      1.17734      7.22273       1.1733      193.564      8.70934      25178.1      17.9051      2.02266     0.644014     0.282622       207.62      25618.4
        1      8.67106      33.0899      5.34348      504.245      18.9726      41391.2      26.0485      3.47323      1.33789     0.684642      437.306      42430.3
       10      28.1058      70.2669      11.9113        735.2      14.2308      49025.4      12.9125      2.02953      0.89808     0.494403      576.347      50477.8
      100      43.3014      87.5338      15.3751       798.44      3.53671      50609.2      2.40384     0.423463     0.202012     0.112471      609.765      52170.3
     1000      47.0652       90.628      16.0582      806.995     0.441025      50802.6     0.272841    0.0498318    0.0242717    0.0134581      614.055      52378.2
    O-O      47.6518      91.7153      16.0663      806.631          ***      51032.6          ***          ***          ***          ***       614.13      52608.8

   Temperature = 900 K

   P(atm)       W2->W1       W2->W3       W2->W4        W2->R       W2->P1       W2->P2       W2->P3       W2->P4       W2->P5       W2->P6       W2->P7         W2->
     0.01     0.358785      2.78163     0.544936      212.265      10.0862      44056.3      28.3443      2.84559     0.757542     0.279597      283.835      44598.4
      0.1      6.06595      35.5586      6.13228      1471.11      71.3203       144679      144.132      16.9772      5.71978      2.63469      1412.81       147852
        1      64.3025      246.932      41.7918       5441.7      248.554       313456      347.473      48.4647      19.8115      10.6916      4104.81       324031
       10      318.706      780.917      140.992      10385.8      319.507       443273      298.449       49.948      23.6838      13.8325       6808.3       462413
      100       668.97      1209.64      234.139      12524.8      125.215       483810      83.0131      16.2229      8.44647      4.98209      7814.74       506500
     1000      805.199      1321.77      262.232      12897.4      19.0563       489862      10.8595      2.27231      1.22426     0.713629      7977.08       513160
    O-O       829.21      1348.01      265.173      12918.7          ***       492513          ***          ***          ***          ***      7990.42       515865

   Temperature = 1000 K

   P(atm)       W2->W1       W2->W3       W2->W4        W2->R       W2->P1       W2->P2       W2->P3       W2->P4       W2->P5       W2->P6       W2->P7         W2->
     0.01          ***      6.65685          ***      724.504      37.2621       123238      94.3346      11.2505      3.03645       1.0654      892.228       125007
      0.1      19.8153      104.049      19.4242      6200.33      315.048       493114      620.143      75.3405      26.6838      12.8923      5465.08       505972
        1      267.107      982.685      175.992      30771.2      1571.93  1.36956e+06      2209.09      316.635      136.338      77.7372        20942  1.42701e+06
       10      1872.89      4549.42       862.11      78957.5      3240.14  2.41418e+06      3135.75      541.452      271.989      169.396      45275.5  2.55305e+06
      100      5542.68      9409.88      1963.49       112106      2048.64  2.91744e+06       1375.6      285.682      159.531       100.35      59511.8  3.10995e+06
     1000      7840.32      11372.1      2494.88       120078      410.677  3.01661e+06      223.695      51.7104      30.2972      18.6444      62617.5  3.22175e+06
    O-O      8359.45        11806      2585.53       120931          ***  3.04103e+06          ***          ***          ***          ***      62979.2  3.24769e+06

   Temperature = 1100 K

   P(atm)       W2->W1       W2->W3       W2->W4        W2->R       W2->P1       W2->P2       W2->P3       W2->P4       W2->P5       W2->P6       W2->P7         W2->
     0.01          ***          ***          ***          ***          ***          ***          ***          ***          ***          ***          ***          ***
      0.1          ***      225.375          ***      17921.9      1025.25  1.20128e+06      1795.05      279.237      98.3003       42.037      14724.5  1.23733e+06
        1      774.422      2599.91       499.26       110655      6052.53  4.04286e+06      8427.25       1234.1      556.316      333.883      69535.6  4.24353e+06
       10      6961.06      16374.1      3260.27       373515      18251.4  8.87209e+06      18116.2      3179.76      1679.69      1115.57       193495  9.50804e+06
      100      28402.2      46497.2      10269.3       652903      18224.8   1.2393e+07      12633.5      2704.05      1601.34      1080.65       304704   1.3472e+07
     1000      49689.2      65668.3      15694.6       749706      5113.87  1.33589e+07      2744.41      679.212      427.256      279.317       339148   1.4588e+07
    O-O      56341.3      70641.3      17065.1       763920          ***  1.35533e+07          ***          ***          ***          ***       344212  1.48054e+07

   Temperature = 1200 K

   P(atm)       W2->W1       W2->W3       W2->W4        W2->R       W2->P1       W2->P2       W2->P3       W2->P4       W2->P5       W2->P6       W2->P7         W2->
     0.01          ***          ***          ***          ***          ***          ***          ***          ***          ***          ***          ***          ***
      0.1          ***          ***          ***          ***          ***          ***          ***          ***          ***          ***          ***          ***
        1          ***      5349.36          ***       292673      19380.9  9.12691e+06      22889.1      4744.58      2092.46      1017.25       172391  9.64588e+06
       10      19025.4      41967.4      8852.44  1.23668e+06      67270.3  2.41431e+07      67400.6      11986.2      6617.69      4658.76       591856  2.61994e+07
      100       101015       160012      37086.4  2.70266e+06       100344  3.98616e+07      71940.2      15602.9      9721.28      7045.37  1.13834e+06  4.42053e+07
     1000       224290       276746      70984.9  3.44262e+06      40711.5  4.59869e+07      22004.9      5682.87       3799.8      2654.55  1.38247e+06  5.14589e+07
    O-O       279810       316823        83695  3.58597e+06          ***  4.72672e+07          ***          ***          ***          ***  1.42794e+06  5.29615e+07

   Temperature = 1300 K

   P(atm)       W2->W1       W2->W3       W2->W4        W2->R       W2->P1       W2->P2       W2->P3       W2->P4       W2->P5       W2->P6       W2->P7         W2->
     0.01          ***          ***          ***          ***          ***          ***          ***          ***          ***          ***          ***          ***
      0.1          ***          ***          ***          ***          ***          ***          ***          ***          ***          ***          ***          ***
        1          ***          ***          ***       629092      42790.7  1.71911e+07      83354.6      10300.9       4731.5      3253.05       351434  1.82866e+07
       10      42361.6      85656.2      19258.9  3.15505e+06       183864  5.26282e+07       183483      33098.6      18997.2        14057  1.41656e+06  5.77806e+07
      100       274351       415848       101153  8.50874e+06       381351  1.02454e+08       280152      61235.4      39884.3      30883.9  3.30106e+06  1.15849e+08
     1000       770366       901715       245188   1.2378e+07       223770    1.297e+08       123315      32622.9      22999.5      17221.4  4.49766e+06  1.48913e+08
    O-O  1.09635e+06  1.13653e+06       325762  1.33773e+07          ***  1.36439e+08          ***          ***          ***          ***   4.7876e+06  1.57163e+08

   Temperature = 1400 K

   P(atm)       W2->W1       W2->W3       W2->W4        W2->R       W2->P1       W2->P2       W2->P3       W2->P4       W2->P5       W2->P6       W2->P7         W2->
     0.01          ***          ***          ***          ***          ***          ***          ***          ***          ***          ***          ***          ***
      0.1          ***          ***          ***          ***          ***          ***          ***          ***          ***          ***          ***          ***
        1          ***          ***          ***          ***          ***          ***          ***          ***          ***          ***          ***          ***
       10          ***       150591          ***  6.67403e+06       525698  9.77351e+07       401952       115030      63739.2      34358.8  2.84146e+06  1.08479e+08
      100       613100       876671       224584  2.15692e+07  1.09498e+06  2.20166e+08       814148       179486       121547      99683.3  7.82739e+06  2.53587e+08
     1000  2.12348e+06  2.37454e+06       679111  3.64346e+07       905383  3.10982e+08       510219       136785       101002      80950.6  1.21725e+07  3.66501e+08
    O-O  3.56051e+06  3.41718e+06  1.05541e+06  4.16165e+07          ***  3.39345e+08          ***          ***          ***          ***  1.35702e+07  4.02565e+08

   Temperature = 1500 K

   P(atm)       W2->W1       W2->W3       W2->W4        W2->R       W2->P1       W2->P2       W2->P3       W2->P4       W2->P5       W2->P6       W2->P7         W2->
     0.01          ***          ***          ***          ***          ***          ***          ***          ***          ***          ***          ***          ***
      0.1          ***          ***          ***          ***          ***          ***          ***          ***          ***          ***          ***          ***
        1          ***          ***          ***          ***          ***          ***          ***          ***          ***          ***          ***          ***
       10          ***          ***          ***  1.23339e+07       997465  1.61708e+08  1.49885e+06       215718       123738       108307  5.03821e+06  1.81331e+08
      100  1.19029e+06  1.58894e+06       429884  4.62008e+07  2.55116e+06   4.1125e+08  1.89966e+06       423523       296802       255420  1.58639e+07   4.8195e+08
     1000  4.91284e+06  5.24997e+06  1.57368e+06  9.08312e+07  2.85148e+06  6.51715e+08  1.63749e+06       442968       340640       290698  2.82768e+07  7.88123e+08
    O-O  9.94055e+06  8.91442e+06  2.94872e+06  1.11876e+08          ***  7.49036e+08          ***          ***          ***          ***  3.36114e+07  9.16327e+08

   Temperature = 1600 K

   P(atm)       W2->W1       W2->W3       W2->W4        W2->R       W2->P1       W2->P2       W2->P3       W2->P4       W2->P5       W2->P6       W2->P7         W2->
     0.01          ***          ***          ***          ***          ***          ***          ***          ***          ***          ***          ***          ***
      0.1          ***          ***          ***          ***          ***          ***          ***          ***          ***          ***          ***          ***
        1          ***          ***          ***          ***          ***          ***          ***          ***          ***          ***          ***          ***
       10          ***          ***          ***          ***          ***          ***          ***          ***          ***          ***          ***          ***
      100          ***  2.58734e+06       777531  8.69734e+07  7.93127e+06  6.89444e+08  3.76964e+06       863468       623066       551552  2.84923e+07  8.21158e+08
     1000  9.90391e+06  1.00838e+07  3.16547e+06  1.97203e+08   7.3386e+06   1.2208e+09  4.26667e+06  1.16443e+06       928037       836918  5.78356e+07  1.51352e+09
    O-O  2.45263e+07  2.07099e+07  7.29756e+06  2.66948e+08          ***  1.50028e+09          ***          ***          ***          ***  7.45822e+07  1.89434e+09

   Temperature = 1700 K

   P(atm)       W2->W1       W2->W3       W2->W4        W2->R       W2->P1       W2->P2       W2->P3       W2->P4       W2->P5       W2->P6       W2->P7         W2->
     0.01          ***          ***          ***          ***          ***          ***          ***          ***          ***          ***          ***          ***
      0.1          ***          ***          ***          ***          ***          ***          ***          ***          ***          ***          ***          ***
        1          ***          ***          ***          ***          ***          ***          ***          ***          ***          ***          ***          ***
       10          ***          ***          ***          ***          ***          ***          ***          ***          ***          ***          ***          ***
      100          ***  3.90441e+06          ***  1.48213e+08  1.40611e+07  1.06365e+09   6.6385e+06  2.76799e+06  1.90658e+06  1.08256e+06  4.66382e+07  1.28623e+09
     1000  1.79293e+07  1.73345e+07  5.69997e+06  3.81842e+08  1.60806e+07  2.08337e+09  9.40154e+06  2.59265e+06  2.13269e+06  2.01611e+06  1.06439e+08  2.64484e+09
    O-O  5.46273e+07  4.37148e+07  1.63318e+07   5.7712e+08          ***  2.77359e+09          ***          ***          ***          ***  1.51122e+08   3.6165e+09

   Temperature = 1800 K

   P(atm)       W2->W1       W2->W3       W2->W4        W2->R       W2->P1       W2->P2       W2->P3       W2->P4       W2->P5       W2->P6       W2->P7         W2->
     0.01          ***          ***          ***          ***          ***          ***          ***          ***          ***          ***          ***          ***
      0.1          ***          ***          ***          ***          ***          ***          ***          ***          ***          ***          ***          ***
        1          ***          ***          ***          ***          ***          ***          ***          ***          ***          ***          ***          ***
       10          ***          ***          ***          ***          ***          ***          ***          ***          ***          ***          ***          ***
      100          ***          ***          ***  2.33919e+08   2.2734e+07  1.53895e+09  2.55161e+07  4.47587e+06  3.16696e+06  3.37848e+06  7.16994e+07  1.88772e+09
     1000  2.98425e+07  2.73365e+07   9.4159e+06  6.72978e+08  3.10247e+07  3.29263e+09  1.81368e+07  5.06386e+06  4.28416e+06  4.21372e+06  1.79572e+08   4.2745e+09
    O-O  1.11678e+08  8.51623e+07  3.35926e+07  1.14879e+09          ***   4.7959e+09          ***          ***          ***          ***  2.83812e+08  6.45894e+09

   Temperature = 1900 K

   P(atm)       W2->W1       W2->W3       W2->W4        W2->R       W2->P1       W2->P2       W2->P3       W2->P4       W2->P5       W2->P6       W2->P7         W2->
     0.01          ***          ***          ***          ***          ***          ***          ***          ***          ***          ***          ***          ***
      0.1          ***          ***          ***          ***          ***          ***          ***          ***          ***          ***          ***          ***
        1          ***          ***          ***          ***          ***          ***          ***          ***          ***          ***          ***          ***
       10          ***          ***          ***          ***          ***          ***          ***          ***          ***          ***          ***          ***
      100          ***          ***          ***          ***          ***          ***          ***          ***          ***          ***          ***          ***
     1000  4.64936e+07   4.0328e+07  1.45423e+07  1.09829e+09   5.4128e+07  4.88644e+09  3.15058e+07  8.92043e+06  7.73876e+06  7.86885e+06  2.82131e+08  6.47838e+09
    O-O  2.12347e+08  1.55033e+08  6.43283e+07  2.13259e+09          ***   7.8381e+09          ***          ***          ***          ***  4.99885e+08  1.09023e+10

   Temperature = 2000 K

   P(atm)       W2->W1       W2->W3       W2->W4        W2->R       W2->P1       W2->P2       W2->P3       W2->P4       W2->P5       W2->P6       W2->P7         W2->
     0.01          ***          ***          ***          ***          ***          ***          ***          ***          ***          ***          ***          ***
      0.1          ***          ***          ***          ***          ***          ***          ***          ***          ***          ***          ***          ***
        1          ***          ***          ***          ***          ***          ***          ***          ***          ***          ***          ***          ***
       10          ***          ***          ***          ***          ***          ***          ***          ***          ***          ***          ***          ***
      100          ***          ***          ***          ***          ***          ***          ***          ***          ***          ***          ***          ***
     1000          ***  5.69731e+07          ***  1.68584e+09  1.89993e+08  6.88847e+09  5.07741e+07  3.44351e+07  2.81032e+07  1.45378e+07   4.1825e+08  9.31384e+09
    O-O  3.79532e+08  2.66374e+08  1.15882e+08  3.72981e+09          ***  1.22098e+10          ***          ***          ***          ***  8.33594e+08   1.7535e+10

   Temperature = 298 K

   P(atm)       W3->W1       W3->W2       W3->W4        W3->R       W3->P1       W3->P2       W3->P3       W3->P4       W3->P5       W3->P6       W3->P7         W3->
     0.01  1.05726e-13  1.86542e-14  9.06139e-15  4.75552e-22  9.20275e-18  8.96393e-19  6.94728e-10  1.83208e-18  1.90045e-19  8.45894e-15  2.65488e-14  6.94897e-10
      0.1  1.05741e-13  1.86634e-14  9.07194e-15  1.04828e-22  1.20897e-18   1.2003e-19  6.96681e-10  2.82163e-19  3.42643e-20   9.1098e-15   2.7759e-14  6.96852e-10
        1  1.05742e-13  1.86645e-14  9.07336e-15  1.24772e-23  1.27845e-19  1.26443e-20  6.96889e-10   3.0697e-20  3.87035e-21  9.19183e-15  2.79033e-14   6.9706e-10
       10  1.05742e-13  1.86646e-14  9.07351e-15  1.27642e-24   1.2874e-20  1.27207e-21   6.9691e-10  3.10114e-21   3.9296e-22  9.20033e-15  2.79181e-14  6.97081e-10
      100  1.05742e-13  1.86646e-14  9.07352e-15  1.27946e-25  1.28833e-21  1.27286e-22  6.96912e-10  3.10439e-22  3.93578e-23  9.20119e-15  2.79196e-14  6.97083e-10
     1000  1.05742e-13  1.86646e-14  9.07352e-15  1.27977e-26  1.28843e-22  1.27294e-23  6.96912e-10  3.10472e-23   3.9364e-24  9.20127e-15  2.79198e-14  6.97083e-10
    O-O  1.05386e-13  1.87979e-14  9.10411e-15          ***          ***          ***  7.02545e-10          ***          ***  9.25217e-15  2.80433e-14  7.02715e-10

   Temperature = 300 K

   P(atm)       W3->W1       W3->W2       W3->W4        W3->R       W3->P1       W3->P2       W3->P3       W3->P4       W3->P5       W3->P6       W3->P7         W3->
     0.01  1.28199e-13  2.33973e-14  1.16042e-14  7.62863e-22  1.39478e-17  1.38693e-18  9.75026e-10  2.84438e-18  2.98342e-19  1.27255e-14  3.94672e-14  9.75242e-10
      0.1   1.2822e-13  2.34113e-14  1.16209e-14  1.71371e-22  1.85474e-18  1.87961e-19  9.77942e-10  4.44873e-19  5.47577e-20  1.37378e-14  4.13329e-14   9.7816e-10
        1  1.28223e-13   2.3413e-14  1.16232e-14  2.05306e-23  1.96806e-19  1.98574e-20  9.78253e-10  4.86051e-20  6.21912e-21  1.38664e-14  4.15568e-14  9.78471e-10
       10  1.28223e-13  2.34132e-14  1.16234e-14  2.10248e-24  1.98282e-20  1.99848e-21  9.78284e-10   4.9132e-21  6.31942e-22  1.38798e-14  4.15798e-14  9.78503e-10
      100  1.28223e-13  2.34132e-14  1.16234e-14  2.10774e-25  1.98436e-21  1.99979e-22  9.78287e-10  4.91866e-22  6.32991e-23  1.38811e-14  4.15821e-14  9.78506e-10
     1000  1.28223e-13  2.34132e-14  1.16234e-14  2.10827e-26  1.98451e-22  1.99992e-23  9.78287e-10  4.91921e-23  6.33096e-24  1.38812e-14  4.15824e-14  9.78506e-10
    O-O  1.27792e-13   2.3581e-14  1.16627e-14          ***          ***          ***  9.86179e-10          ***          ***  1.39579e-14  4.17657e-14  9.86398e-10

   Temperature = 400 K

   P(atm)       W3->W1       W3->W2       W3->W4        W3->R       W3->P1       W3->P2       W3->P3       W3->P4       W3->P5       W3->P6       W3->P7         W3->
     0.01  1.24658e-09  1.09822e-09  9.88891e-10  3.42495e-14  9.34093e-11  2.04183e-11  0.000319495  4.14313e-11  6.10913e-12  4.93061e-08  9.95312e-08  0.000319647
      0.1  1.35775e-09  1.26636e-09  1.23151e-09  2.14042e-14  2.84427e-11  6.13887e-12  0.000331208   1.6448e-11  3.08264e-12   6.5411e-08  1.21379e-07  0.000331399
        1  1.38919e-09  1.30666e-09  1.29991e-09  4.30309e-15  4.40443e-12  8.80934e-13  0.000332923  2.70405e-12  5.65791e-13  6.89604e-08  1.25657e-07  0.000333121
       10  1.39394e-09  1.31194e-09  1.30965e-09  4.99326e-16  4.83434e-13  9.38847e-14   0.00033311  2.98129e-13  6.41183e-14  6.94044e-08   1.2617e-07   0.00033331
      100  1.39446e-09  1.31249e-09  1.31069e-09  5.08869e-17  4.89155e-14  9.45764e-15  0.000333129  3.01681e-14  6.51224e-15  6.94504e-08  1.26223e-07  0.000333329
     1000  1.39452e-09  1.31255e-09   1.3108e-09  5.09871e-18  4.89752e-15  9.46472e-16  0.000333131  3.02048e-15   6.5227e-16   6.9455e-08  1.26228e-07  0.000333331
    O-O  1.38964e-09  1.32275e-09  1.31521e-09          ***          ***          ***  0.000335556          ***          ***  6.98445e-08  1.26704e-07  0.000335757

   Temperature = 500 K

   P(atm)       W3->W1       W3->W2       W3->W4        W3->R       W3->P1       W3->P2       W3->P3       W3->P4       W3->P5       W3->P6       W3->P7         W3->
     0.01  1.82469e-06  3.47642e-06  3.20603e-06  1.07262e-09  1.04813e-06  3.78578e-07     0.636977  6.72866e-07   1.1646e-07  0.000351409  0.000562055     0.637901
      0.1  3.20356e-06  6.72521e-06  7.29524e-06  1.74257e-09  7.79827e-07  2.73753e-07     0.753052  6.78623e-07  1.53596e-07  0.000666221  0.000924866     0.754662
        1  4.14281e-06  8.44774e-06  1.00706e-05  7.48551e-10  2.37116e-07  7.07682e-08     0.782605  2.22968e-07  5.96854e-08  0.000805747   0.00106272     0.784497
       10  4.41364e-06   8.8207e-06  1.07891e-05  1.21096e-10  3.47137e-08  9.23983e-09     0.786833  3.24839e-08  9.32941e-09  0.000832257   0.00108681     0.788777
      100  4.45246e-06  8.86658e-06  1.08849e-05  1.31978e-11  3.71997e-09  9.62448e-10      0.78729  3.46344e-09  1.00955e-09  0.000835372   0.00108956     0.789239
     1000  4.45661e-06  8.87131e-06   1.0895e-05  1.33293e-12  3.74991e-10  9.66734e-11     0.787336  3.48864e-10  1.01872e-10  0.000835691   0.00108984     0.789286
    O-O  4.43995e-06  8.94174e-06    1.093e-05          ***          ***          ***     0.792523          ***          ***  0.000840308   0.00109337     0.794481

   Temperature = 600 K

   P(atm)       W3->W1       W3->W2       W3->W4        W3->R       W3->P1       W3->P2       W3->P3       W3->P4       W3->P5       W3->P6       W3->P7         W3->
     0.01  0.000243963  0.000712064  0.000576681  7.53906e-07  0.000369299  0.000191581      81.9829  0.000296187  5.67718e-05    0.0925028     0.128474      82.2064
      0.1  0.000780059   0.00242441   0.00248178  2.68715e-06  0.000586625  0.000297887      124.742  0.000647774  0.000163668      0.26776     0.310431      125.327
        1   0.00156939   0.00438586   0.00533009   2.5374e-06  0.000372129  0.000154391      144.715  0.000451352  0.000139176     0.419906     0.443582      145.591
       10   0.00203244   0.00518473    0.0068141  6.94199e-07  8.91972e-05   2.9852e-05      149.168  0.000106725   3.6872e-05     0.470311     0.482945      150.135
      100   0.00213774   0.00532273   0.00711538   8.9886e-08   1.1255e-05  3.44823e-06      149.746  1.32341e-05  4.74586e-06     0.478123     0.488726      150.727
     1000   0.00215081   0.00533809   0.00715114  9.31998e-09  1.16363e-06  3.51189e-07      149.807  1.36328e-06  4.91768e-07     0.478976     0.489349      150.789
    O-O    0.0021433   0.00538166    0.0071755          ***          ***          ***      150.715          ***          ***     0.481646     0.490776      151.702

   Temperature = 700 K

   P(atm)       W3->W1       W3->W2       W3->W4        W3->R       W3->P1       W3->P2       W3->P3       W3->P4       W3->P5       W3->P6       W3->P7         W3->
     0.01   0.00559333    0.0217157    0.0155782  5.68803e-05    0.0164503    0.0113626      1946.62     0.015453   0.00320128        3.444      4.34562       1954.5
      0.1    0.0309258     0.127179     0.117362  0.000382105    0.0487889    0.0333935      4079.44     0.063166    0.0172326      15.1161      15.5863      4110.58
        1     0.103461     0.363236     0.419297  0.000740004    0.0612654    0.0340163      5841.75    0.0882009    0.0297963       33.556      30.4316      5906.84
       10     0.187612     0.546376     0.731786  0.000376252    0.0266804    0.0111117      6500.85    0.0377989    0.0147537      44.4899      38.1507      6585.05
      100     0.221246     0.596392     0.840787  6.61587e-05   0.00455778   0.00159165      6618.54   0.00624974   0.00260564      47.0327      39.8104      6707.05
     1000     0.226758     0.603168     0.857365   7.3266e-06   0.00050405  0.000168561      6632.15  0.000684395  0.000289517      47.3546      40.0147      6721.21
    O-O      0.22641     0.608631     0.861579          ***          ***          ***      6670.59          ***          ***      47.6412       40.135      6760.07

   Temperature = 800 K

   P(atm)       W3->W1       W3->W2       W3->W4        W3->R       W3->P1       W3->P2       W3->P3       W3->P4       W3->P5       W3->P6       W3->P7         W3->
     0.01    0.0406381     0.192673     0.128535   0.00105119     0.196797     0.172011      15452.6     0.209969    0.0465308      37.4836      44.0172      15535.1
      0.1     0.348372      1.78154      1.48717    0.0116673     0.961426     0.847972      44374.8      1.39969     0.406463      235.915      224.117      44842.1
        1      1.89266      8.16591      8.63895    0.0422472      2.20374      1.59074      84062.3      3.59119      1.29775      762.212       621.81      85473.8
       10      5.24824      17.3418      22.6269    0.0404085      1.77815     0.923822       109090      2.85519      1.21356      1306.37      978.914       111427
      100      7.67858      21.6034      31.3824    0.0108165     0.464348     0.184633       115830     0.712082      0.33192      1509.52      1100.05       118502
     1000      8.26694       22.367      33.3008   0.00136396     0.058881    0.0213129       116770     0.088589    0.0424708      1542.42      1118.79       119496
    O-O      8.30877      22.6354      33.6379          ***          ***          ***       117489          ***          ***      1554.37      1123.48       120231

   Temperature = 900 K

   P(atm)       W3->W1       W3->W2       W3->W4        W3->R       W3->P1       W3->P2       W3->P3       W3->P4       W3->P5       W3->P6       W3->P7         W3->
     0.01     0.150103     0.801962     0.531434   0.00796595      1.04039      1.08954      61516.2      1.23483     0.290977      190.099      210.659      61922.1
      0.1      1.74377      10.3022      8.12175     0.127481       7.2789      7.89768       227293      11.5937      3.56006      1565.69      1398.42       230307
        1      14.0156      71.7269      69.5415     0.776323      27.3029      24.9122       572237       48.769      18.6507      7120.08      5382.85       585015
       10       59.912      226.987      278.719      1.35086      39.4734      25.5983       926169      69.7755       31.664      16629.1      11273.5       954806
      100      119.356      351.628       512.54     0.590921      17.0241      7.81964  1.07624e+06       28.472      14.4467      22432.8      14505.3  1.11423e+06
     1000      142.233      384.226      592.595    0.0919194      2.70185      1.05288  1.10385e+06      4.38635      2.32689      23740.2      15190.3  1.14391e+06
    O-O      145.398      391.853      606.906          ***          ***          ***  1.11281e+06          ***          ***      24040.1      15311.8   1.1533e+06

   Temperature = 1000 K

   P(atm)       W3->W1       W3->W2       W3->W4        W3->R       W3->P1       W3->P2       W3->P3       W3->P4       W3->P5       W3->P6       W3->P7         W3->
     0.01          ***       2.1706          ***    0.0350678      5.30627      4.05254       161715      6.15449      1.44565      609.358      642.714       162984
      0.1      5.38946      34.2753      26.8041     0.708814      30.0084      37.9656       712377      51.1952      16.5387      5994.06      5095.07       723669
        1       57.024      326.055       298.91      6.41225      161.664      178.732   2.2698e+06      308.418      124.069      35605.7      25411.4  2.33228e+06
       10      351.947      1513.85      1730.14      18.9643      385.532        308.8  4.68483e+06       732.45      351.245       113128      71159.3  4.87451e+06
      100      998.926      3132.79      4457.07      13.9379      281.526      151.832  6.29209e+06       504.42      273.867       189096       111184  6.60219e+06
     1000      1406.89      3786.17      5973.95      2.89871      61.0762      25.7788   6.7094e+06       105.17      60.6652       214235       123501  7.05856e+06
    O-O      1491.56      3930.65      6309.66          ***          ***          ***  6.80246e+06          ***          ***       219425       125668  7.15929e+06

   Temperature = 1100 K

   P(atm)       W3->W1       W3->W2       W3->W4        W3->R       W3->P1       W3->P2       W3->P3       W3->P4       W3->P5       W3->P6       W3->P7         W3->
[truncated: 796,312 more chars]
