# Supplementary material for: Hierarchical Study of the Reactions of Hydrogen Atoms with Alkenes: A Theoretical Study of the Reactions of Hydrogen Atoms with C2–C4 Alkenes
Source: J Phys Chem A. 2021 Jun 8;125(23):5124–45. doi: 10.1021/acs.jpca.1c03168 (PMC8279655; doi:10.1021/acs.jpca.1c03168)
Supplement: Supplementary file 1 — jp1c03168_si_001.zip [file jp1c03168_si_001.zip › C2-C4_ALKENES+H_SUPPORTING_INFO/H_ADDITION/APPROX_VARIATIONAL/Pentene_WB97XD_CBS7_symmuncorrect.inp]

TemperatureList[K]              298 300 400 500 600 700 800 900 1000 1100 1200 1300 1400  1500 1600 1700 1800 1900 2000
PressureList[atm]                  0.001 0.01  0.1  1.  10 100. 1000.
EnergyStepOverTemperature		.2
ExcessEnergyOverTemperature		40
ModelEnergyLimit[kcal/mol]		400
CalculationMethod			direct
WellCutoff				     10
ChemicalEigenvalueMax			0.2
Reactant				R
Model
  EnergyRelaxation
    Exponential
      Factor[1/cm]			202.5
      Power				1.0
      ExponentCutoff			15
    End
  CollisionFrequency
    LennardJones
      Epsilons[1/cm]	     89      235
      Sigmas[angstrom]	     3.462   4.04	
      Masses[amu]		     39.948  72	
    End                     
  Well     W1					# 1-pentyl
   Species
    RRHO
      Geometry[angstrom]			16
C        1.348171000      0.482082000      0.012274000
H        1.339154000      1.114248000      0.913502000
C        0.060378000     -0.335294000     -0.024687000
H        0.048765000     -0.947144000     -0.931246000
H        0.055993000     -1.034688000      0.817074000
C       -1.198156000      0.521509000      0.024646000
H       -1.188772000      1.222130000     -0.814923000
H       -1.181769000      1.132350000      0.931587000
C       -2.478078000     -0.302836000     -0.012967000
H       -3.363563000      0.331795000      0.022546000
H       -2.531303000     -0.899877000     -0.925065000
H       -2.525172000     -0.989741000      0.833917000
C        2.582511000     -0.339498000     -0.012149000
H        2.553161000     -1.390371000      0.241677000
H        3.547445000      0.113590000     -0.188635000
H        1.357099000      1.191932000     -0.823139000
                                                          Core  	RigidRotor
        SymmetryFactor                          1.
      End
      Rotor 	Hindered			! methyl rotor 9_6
        Group                         		10 11 12
        Axis                          		9 6
        Symmetry                      		3
        Potential[kcal/mol]     		12
0.012000492 0.178788752 0.682195698 1.366069984 2.129375677 2.68605316 2.911347268 2.711323595 2.149335499 1.47326842 0.680138722 0.179211693
      End
      Rotor 	Hindered			!  rotor 3_6
        Group                         		7 8 9 10 11 12
        Axis                          		3 6
        Symmetry                      		1
        Potential[kcal/mol]     		36
0.011536762 0.16285252  0.68696728 1.423348423 2.192162395 2.835498312 3.013260458 2.768659138 2.1337262 1.46514217 0.858087866 0.499579138
0.413580844 0.789478487 1.568581105 2.670318359 3.870442828 4.859973226 5.188879193 4.735580135 3.745936158 2.519104885 1.465427328 0.70707645 0.383019876
0.497660842 0.843967647 1.42248999 2.162986968 2.783408749 3.033285542 2.808759505 2.200446776 1.425388457 0.684626042 0.141505902								
      End
      Rotor 	Hindered	        ! rotor 1_3
        Group                         		2 16 13 15 14
        Axis                          		1 3
        Symmetry                      		1
        Potential[kcal/mol]     		36
0.012979407 0.14449724 0.645210288 1.323447656 2.167106568 2.719660059 2.963316977 2.702705379 2.108783953 1.29682933 0.555002032 0.064167239
0.020374606 0.473208052 1.375604991 2.62694051 3.799160886 4.635879544 4.825526092 4.540953044 3.713234128 2.783861183 1.777915764 1.043270312
0.515065445 0.049792251 0.455224257 1.157916925 1.990445074 2.646745965 2.967223851 2.752640075 2.163469523 1.380618164 0.661038588 0.152713222
      End
      Rotor 	Hindered			!  1_13
        Group                         		14 15
        Axis                          		1 13
        Symmetry                      		2
        Potential[kcal/mol]     		18
0.010225895 0.000252259 0.025763658 0.011922681 0.006696781 0.059649798 0.132883294 0.192145291
0.239975321 0.265975549 0.286685245 0.264472036 0.255197446 0.270403256 0.242398762 0.144096889
0.036089326 0.008744345			
      End

      Frequencies[1/cm]              38
184.9189
402.3738
412.0002
466.5619
729.2453
781.1224
872.6636
924.462
945.4828
1045.4784
1079.1027
1097.9036
1103.7245
1170.031
1239.3225
1295.2106
1315.3714
1340.1563
1376.1597
1417.5747
1421.2673
1469.1902
1471.4337
1494.9563
1502.1557
1505.8234
1514.4837
2957.544
3016.857
3026.9806
3035.5369
3041.6296
3055.9123
3078.9877
3111.3924
3119.2513
3155.1964
3258.4995
!-64.7042 113.7734 119.7681 246.5897
      ZeroEnergy[kcal/mol]			-32.7382
      ElectronicLevels[1/cm]			1
	0	2
    End
  End
   Well     W2					# 2-pentyl 
   Species
    RRHO
      Geometry[angstrom]			16
C       -1.285276000      0.458785000      0.017612000
H       -1.247000000      1.524546000      0.205470000
C       -0.020831000     -0.319764000      0.050077000
H        0.025402000     -0.918964000      0.973893000
H       -0.025286000     -1.062064000     -0.759553000
C        1.240824000      0.531831000     -0.048258000
H        1.243269000      1.258856000      0.767958000
H        1.208559000      1.110200000     -0.974615000
C        2.518278000     -0.295016000     -0.001597000
H        3.404469000      0.335618000     -0.072017000
H        2.584253000     -0.861015000      0.929422000
H        2.551448000     -1.010305000     -0.825424000
C       -2.600386000     -0.226568000     -0.035944000
H       -3.419343000      0.471036000     -0.205472000
H       -2.624970000     -0.980336000     -0.829482000
H       -2.816459000     -0.763174000      0.898484000
            Core  	RigidRotor
        SymmetryFactor                          1.
      End
      Rotor 	Hindered			! methyl rotor 9_6
        Group                         		10 11 12
        Axis                          		9 6
        Symmetry                      		3
        Potential[kcal/mol]     		12
0.019602769 0.213933676 0.697517597 1.429919703 2.149717025 2.732335123 2.935219612
2.740967771 2.175321295 1.427830096 0.716592004 0.210274041 
      End
      Rotor 	Hindered			!  rotor 3_6
        Group                         		7 8 9 10 11 12
        Axis                          		3 6
        Symmetry                      		1
        Potential[kcal/mol]     		36
0.003382904 0.193468709 0.687036306 1.424061902 2.214979268 2.841246927 3.075337463 2.843786458 2.188295682 1.30320671 0.581044932 0.085458636
0.060456775 0.566705084 1.508610649 2.698183546 3.891744893 4.693600377 4.922283037 4.604140741 3.765332477 2.767468125 1.765813616 0.997924593 0.176520305
0.06536892 0.529729087 1.23188398 2.099322365 2.779936111 3.079811606 2.898445673 2.28131518 1.492463575 0.735766811 0.21943317
      End
      Rotor 	Hindered	        ! rotor 1_3
        Group                         		2 13 14 15 16
        Axis                          		1 3
        Symmetry                      		1
        Potential[kcal/mol]     		36
0.050527692 0 0.059585165 0.025914887 0.030828914 0.022778595 0.147107052 0.212686815 0.471872711 0.336008119 0.230566443 0.124633427 0.160538265
0.150890934 0.312765795 0.308088967 0.443019197 0.504454887 0.596356791 0.75600713 1.054793896 1.356193612 0.649346831 0.52894721 0.452047804
0.360618414 0.320772816 0.196861025 0.150319273 0.143521463 0.167558214 0.27591028 0.46136381 0.304428076 0.174347867 0.040094092							
      End
      Rotor 	Hindered			! rotor  1_13
        Group                         		14 15 16
        Axis                          		1 13
        Symmetry                      		3
        Potential[kcal/mol]     		12
0.029613428 0.053226611 0.174508509 0.317155224 0.457687859 0.435279495 0.333104005 0.233796862 0.104698705 0.00594879 0 0.02577809
      End

      Frequencies[1/cm]              38
179.5849
325.0486
404.458
410.0118
737.9051
863.0984
887.608
948.104
986.4877
1053.8494
1079.3027
1093.9143
1146.6555
1182.6049
1256.3416
1291.8114
1328.9687
1374.5344
1411.9845
1421.1401
1435.2548
1470.9238
1478.6681
1490.1925
1499.2035
1504.8895
1512.1775
2945.1436
2978.0942
2995.3333
3039.8418
3040.9812
3041.8815
3076.2639
3110.8351
3119.675
3120.0489
3182.2262
 ! 41.3477 89.8558 113.0878 239.7045
        ZeroEnergy[kcal/mol]			-35.4106
        ElectronicLevels[1/cm]			1
   	0	2
      End
    End
    Well     W3					# 3-pentyl
   Species
    RRHO
      Geometry[angstrom]			16
C        1.294384000      0.521036000     -0.010470000
H        1.387102000      1.191004000     -0.878613000
C        0.000000000     -0.205116000     -0.076699000
H        0.000001000     -1.259065000     -0.332105000
C       -1.294384000      0.521036000     -0.010476000
H       -1.387104000      1.190996000     -0.878625000
H       -1.292247000      1.192038000      0.857579000
C       -2.511404000     -0.394583000      0.048618000
H       -3.437683000      0.178347000      0.085151000
H       -2.552098000     -1.041930000     -0.828624000
H       -2.474295000     -1.033286000      0.931801000
C        2.511405000     -0.394583000      0.048615000
H        3.437683000      0.178347000      0.085155000
H        2.474295000     -1.033295000      0.931792000
H        2.552100000     -1.041920000     -0.828634000
H        1.292247000      1.192030000      0.857592000
            Core  	RigidRotor
        SymmetryFactor                          1.
      End
      Rotor 	Hindered			!   rotor 1_3
        Group                         		2 16 12 15 13 14
        Axis                          		1 3
        Symmetry                      		1
        Potential[kcal/mol]     		36
7.53011E-06 0.001756399 0.010611813 0.061826629 0.159132644 0.318934213 0.440913275 0.525590035 0.455234297 0.353467944 0.310889542 0.264793321
0.244554885 0.368877067 0.426575938 0.531254563 0.675325724 0.884908877 1.112309534 1.20317291 1.082362271 0.873267321 0.660466299 0.491488658 0.418892712
0.313300433 0.258308011 0.280494864 0.34543645 0.427061003 0.480170269 0.523597064 0.385003434 0.278688264 0.100365124 0.024511776
      End
      Rotor 	Hindered			!  rotor 3_5
        Group                         		6 7 8 9 10 11
        Axis                          		3 5
        Symmetry                      		1
        Potential[kcal/mol]     		36
0 0.048626339 0.121195302 0.289958962 0.41300981 0.520088031 0.478116431 0.397622022 0.335346097 0.2533168 0.288587226 0.309966475
0.441806849 0.501909709 0.629454152 0.866494611 1.060100744 1.229963801 1.117354711 0.883549064 0.650051524 0.510935805 0.481015525 0.344675908
0.270875771 0.27326721 0.300000369 0.394458747 0.455411255 0.496326129 0.454375864 0.297224895 0.190371322 0.025284868 0.014868838 0.010658249
      End
      Rotor 	Hindered	        ! rotor 5_8
        Group                         		9 10 11
        Axis                          		5 8
        Symmetry                      		3
        Potential[kcal/mol]     		12
0.000259789 0.149251252 0.656684927 1.359569613 2.108297005 2.674941222 2.889917191 2.668501719 2.097124199 1.362201388 0.643579391 0.173085945
      End
      Rotor 	Hindered			! rotor  12_1
        Group                         		13 14 15
        Axis                          		12 1
        Symmetry                      		3
        Potential[kcal/mol]     		12
0.00693147 0.181461942 0.663729976 1.363496567 2.081053681 2.650681077 2.877399004 2.678216821 2.134155417 1.389525661 0.694460371 0.166300058
      End

      Frequencies[1/cm]              38
175.578
314.4379
404.3694
412.9457
757.2994
788.2589
888.4354
960.2893
1038.7124
1054.8517
1067.2573
1085.6853
1148.4921
1181.3829
1271.9037
1284.3985
1284.712
1375.546
1417.9606
1421.9856
1438.373
1471.044
1481.4959
1504.1857
1504.3415
1509.2671
1509.6791
2959.2228
2963.0151
3003.4746
3005.4951
3046.2048
3046.872
3115.7436
3115.9479
3124.0306
3124.2103
3166.029 
 !23.9162 40.8461 214.7747 239.0517
 
        ZeroEnergy[kcal/mol]			-35.1479
        ElectronicLevels[1/cm]			1
   	0	2
      End
  End
  Bimolecular		R			# C5H10+H
  Fragment H
  Atom
  Mass[amu]                     1
  ElectronicLevels[1/cm]        1
    0  2
    End
    Fragment  C5H10
      RRHO
        Geometry[angstrom]      		15
C        1.181252000     -0.252233000     -0.393357000
H        1.224481000     -0.486306000     -1.454229000
C        0.066426000     -0.898946000      0.367975000
H        0.179320000     -1.984863000      0.305405000
H        0.140724000     -0.631614000      1.425253000
C       -1.320200000     -0.518298000     -0.163179000
H       -2.069172000     -1.127977000      0.345971000
H       -1.380695000     -0.778810000     -1.223359000
C       -1.649501000      0.956943000      0.022580000
H       -2.644032000      1.190036000     -0.357608000
H       -1.622018000      1.229898000      1.079295000
H       -0.931106000      1.590305000     -0.498537000
C        2.083070000      0.571745000      0.116651000
H        2.862816000      1.007171000     -0.493738000
H        2.073392000      0.836894000      1.167527000
            Core RigidRotor
 	          SymmetryFactor                          1.
      End
      Rotor 	Hindered			! rotor 1_3
        Group                         		2 13 14 15
        Axis                          		1 3
        Symmetry                      		1
        Potential[kcal/mol]     		36
0 0.095250295 0.510879329 0.989589384 1.587971148 2.037067775 2.345685104 2.297356205 2.068743199 1.635161745 1.204474992
0.814380574 0.667493778 0.672851454 0.840623649 1.210607643 1.562011708 1.901147962 2.111101345 2.075350874 1.884610577 1.538097321 1.162883663
1.006607442 1.124358344 1.550383329 2.260077748 3.131952625 3.943758528 4.023754066 3.367724887 2.482078059 1.702275769 0.992661043 0.486889014 0.10303455
	End
      Rotor 	Hindered	        ! rotor 3_6
        Group                         		7 8 9 10 11 12
        Axis                          		3 6
        Symmetry                      		1
        Potential[kcal/mol]     		36
0 0.259004546 0.943667611 1.999310528 3.217157748 4.292255969 4.883600214 4.774141849 4.102497096 3.106306312 2.056957316 1.252237878
0.729646084 0.671167218 0.908486919 1.464588348 2.203084825 2.902907265 3.283385728 3.241648816 2.677035221 1.905359178 1.101940568 0.449063368
0.165345616 0.226203997 0.692535799 1.398779544 2.234982388 2.939524955 3.304677125 3.180882679 2.555545616 1.664148919 0.792746557 0.197134619
	End
      Rotor 	Hindered	        ! rotor 6_9
        Group                         		10 11 12
        Axis                          		6 9
        Symmetry                      		3
        Potential[kcal/mol]     		12
0 0.186404835 0.675773138 1.375984634 2.109830011 2.659309332 2.841432042 2.621312377 2.055897452 1.335001988 0.630276189 0.158972629
     End

     Frequencies[1/cm]              36
304.2571
397.8798
442.6228
653.3269
779.7174
875.4977
895.9742
942.6231
964.2866
1024.6354
1046.2512
1084.1022
1108.001
1201.6063
1269.1188
1297.509
1334.7769
1365.7139
1382.9539
1422.6252
1461.501
1488.9031
1497.409
1504.55
1510.8741
1735.2035
3034.2398
3041.0127
3044.7062
3076.5551
3083.3073
3115.1646
3125.7109
3136.3303
3149.5826
3234.4985
!84.2588 117.5793 226.1101
        ZeroEnergy[kcal/mol]                    0
        ElectronicLevels[1/cm]                  1
                0       1
      End
    GroundEnergy[kcal/mol]    		0
  End
 Bimolecular		P1			# C2H4 + CH2CH2CH3
    Fragment 	C2H4
      RRHO
        Geometry[angstrom]      		6
C        0.000000000      0.000000000      0.660897000
C        0.000000000      0.000000000     -0.660897000
H        0.000000000      0.921828000      1.228238000
H        0.000000000     -0.921828000      1.228238000
H        0.000000000     -0.921828000     -1.228238000
H        0.000000000      0.921828000     -1.228238000
        Core    RigidRotor
          SymmetryFactor        		4
        End

        Frequencies[1/cm]       		12
839.022 989.4081 1002.9342 1066.4546 1248.976 1390.7976 1479.4778 1712.6593 3145.3806 3164.1195 3223.7336 3250.2429
        ZeroEnergy[kcal/mol]                    0
        ElectronicLevels[1/cm]                  1
                0       1
      End
    Fragment     CH2CH2CH3
      RRHO
        Geometry[angstrom]      		10
C        1.220229000     -0.240196000     -0.020514000
H        1.272769000     -0.948034000      0.807990000
H        1.295001000     -0.807578000     -0.948805000
C       -0.080838000      0.553571000      0.027390000
H       -0.093746000      1.167610000      0.939397000
H       -0.105337000      1.278588000     -0.793396000
H        2.087035000      0.417280000      0.043261000
C       -1.296823000     -0.295503000     -0.017258000
H       -2.274305000      0.144002000     -0.155029000
H       -1.236831000     -1.359101000      0.168875000
        Core    RigidRotor
          SymmetryFactor        		1
        End
          Rotor 	Hindered			! rotor 4_8
          Group                         		9 10
          Axis                          		4 8
          Symmetry                      		2
          Potential[kcal/mol]     		18
0.010478154 0.035151827 0.100223307 0.219722451 0.30483533 0.36215644 0.402346541 0.451744089 0.427797699 0.41941731
0.410460239 0.37486037 0.236566061 0.107209371 0.036071129 0.011468364 0.003854791 0.033541638
  	End
             Rotor 	Hindered			! rotor 4_1
          Group                          		2 3 7
          Axis                          		4 1
          Symmetry                      		3
          Potential[kcal/mol]     		12
0.019056208 0.207800398 0.720356433 1.43652173 2.167405263 2.645217352 2.881705602 2.596028137 1.894915538 1.181885278 0.506740277 0.100993889
    End

        Frequencies[1/cm]       		22
382.2703 505.8304 768.0475 891.0763 932.0201 1058.6336 1100.5401 1174.2914 1279.0422
1374.7939 1416.3512 1470.9687 1473.6582 1503.5392 1507.5428 2973.6448 3032.1153 3051.7777 3122.5603 3128.162 3157.9342 3261.9709
!165.4026 245.6539
        ZeroEnergy[kcal/mol]                    0
        ElectronicLevels[1/cm]                  1
                0       2
      End
    GroundEnergy[kcal/mol]    		-10.5516
  End
  Bimolecular		P2			# C2H5 + CH2CHCH3
    Fragment 	C2H5
      RRHO
        Geometry[angstrom]      		7
C       -0.009389000     -0.691186000      0.000000000
C       -0.009389000      0.790781000      0.000000000
H        1.011754000     -1.096335000      0.000000000
H       -0.503531000     -1.095843000      0.884342000
H       -0.503531000     -1.095843000     -0.884342000
H        0.053986000      1.345228000     -0.924972000
H        0.053986000      1.345228000      0.924972000
        Core    RigidRotor
          SymmetryFactor        		1
        End
           Rotor 	Hindered			! rotor 1_2
          Group                         		4 3 5 
          Axis                          		1 2
          Symmetry                      		6
          Potential[kcal/mol]     		6
0.000719189 0.012338719 0.037234594 0.054659341 0.055089687 0.034566675
  	End
        Frequencies[1/cm]       		14
482.1768 816.8232 983.2386 1075.5163 1197.6525 1404.1892 1471.0852 1486.0412 1489.084 2982.3 3068.7968 3115.1179 3162.958 3264.5513
!109.2167
        ZeroEnergy[kcal/mol]                    0
        ElectronicLevels[1/cm]                  1
                0       2
      End
    Fragment     CH2CHCH3
      RRHO
        Geometry[angstrom]      		9
C       -1.131470000     -0.504287000      0.000000000
C        0.000000000      0.472421000      0.000000000
C        1.284039000      0.150584000      0.000000000
H        1.607074000     -0.884010000      0.000000000
H        2.056641000      0.907517000      0.000000000
H       -0.275554000      1.522681000      0.000000000
H       -0.770053000     -1.532255000      0.000000000
H       -1.766760000     -0.363123000      0.876730000
H       -1.766760000     -0.363123000     -0.876730000
        Core    RigidRotor
          SymmetryFactor        		1
        End
            Rotor 	Hindered			! rotor 1_2
           Group                         		7 8 9
          Axis                          		1 2
          Symmetry                      		3
          Potential[kcal/mol]     		12
0.017918534 0.097365002 0.434542799 0.85490953 1.385561056 1.748702686 1.909933095 1.752837974 1.394961149 0.869083715 0.421193789 0.109334118
  	End
        Frequencies[1/cm]       		20
435.1813 596.8194 935.7176 955.0355 961.2877 1036.4097 1082.5162 1200.4481 1337.4268 1413.4657 1458.3229
1485.131 1500.2708 1738.065 3040.9274 3099.5561 3124.717 3145.7766 3157.9902 3236.6312
!199.9967
        ZeroEnergy[kcal/mol]                    0
        ElectronicLevels[1/cm]                  1
                0       1
 End
    GroundEnergy[kcal/mol]    		-16.3687
  End
   Bimolecular		P3			# CH3CHCHCH2CH3 + H
  Fragment H
  Atom
  Mass[amu]                     1
  ElectronicLevels[1/cm]        1
    0  2
    End
    Fragment CH3CHCHCH2CH3
      RRHO
        Geometry[angstrom]      		15
C       -1.161827000      0.336481000      0.237674000
H       -1.091294000      1.146357000      0.959677000
C       -0.064679000     -0.034638000     -0.406191000
H       -0.130633000     -0.848096000     -1.126345000
C        1.295483000      0.561892000     -0.215292000
H        1.234940000      1.390276000      0.493405000
H        1.639702000      0.984943000     -1.163469000
C        2.320188000     -0.463726000      0.268942000
H        3.308966000     -0.015503000      0.368155000
H        2.030884000     -0.870990000      1.238117000
H        2.399195000     -1.296954000     -0.431266000
C       -2.516405000     -0.269625000      0.053368000
H       -3.238685000      0.478567000     -0.280004000
H       -2.495189000     -1.073349000     -0.682421000
H       -2.894447000     -0.677554000      0.993144000
        Core    RigidRotor
          SymmetryFactor        		1
        End
             Rotor 	Hindered			! rotor 5_8
          Group                         		9 10 11
          Axis                          		5 8
          Symmetry                      		3
          Potential[kcal/mol]     		12
0 0.208167491 0.719944159 1.464112068 2.23540533 2.826666116 3.066950171 2.889481699 2.291064795 1.535023152 0.760094727 0.216131215
  	End
             Rotor 	Hindered			! rotor 1_12
          Group                         		13 14 15
          Axis                          		1 12
          Symmetry                      		3
          Potential[kcal/mol]     		12
0 0.088319452 0.420339121 0.865410274 1.348379863 1.719037802 1.887529123 1.718984464 1.345635137 0.867398852 0.426147977 0.09578305
  	End
             Rotor 	Hindered			! rotor 3_5
          Group                         		6 7 8 9 10 11
          Axis                          		3 5
          Symmetry                      		1
          Potential[kcal/mol]     		36
2.88654E-05 0.106309522 0.452674058 0.913272306 1.427975678 1.845574466 2.075605016 1.915983541 1.565934897 1.033653101 0.587998992 0.170263408
0.01733495 0.041871826 0.2965635 0.691778395 1.217087933 1.694289455 2.057862184 2.059850135 1.777234288 1.274559018 0.696932759
0.321233408 0.17203926 0.314335196 0.678741258 1.236427149 1.725521231 2.048081821 2.089133493 1.808796134 1.380742411 0.86445646 0.431195035 0.097373159
  	End
        Frequencies[1/cm]       		36
177.1356
308.2403
416.8869
496.9856
774.2465
826.8334
895.2376
962.7096
1010.6273
1041.4261
1079.495
1094.6572
1113.6585
1188.1869
1282.7969
1328.6113
1347.4595
1379.3356
1415.9573
1421.8817
1485.4108
1489.7722
1499.3501
1503.3784
1510.455
1768.426
3036.3181
3037.97
3045.3731
3079.4284
3094.4713
3117.7407
3120.0254
3124.3342
3127.1679
3141.2156
!92.87 210.0163 211.7048
        ZeroEnergy[kcal/mol]                    0
        ElectronicLevels[1/cm]                  1
                0       1

    End
    GroundEnergy[kcal/mol]    		-2.46845
  End
   Bimolecular		P4			# CH2CHCH2CH3 + CH3
    Fragment 	CH2CHCH2CH3
      RRHO
        Geometry[angstrom]      		12
C        1.715669000     -0.248324000     -0.291112000
C        0.537412000      0.523080000      0.303126000
C       -0.717239000     -0.292748000      0.338167000
C       -1.848119000      0.016167000     -0.276762000
H       -0.664679000     -1.215808000      0.909903000
H        1.510839000     -0.532275000     -1.323571000
H        2.624611000      0.352913000     -0.276369000
H        1.909240000     -1.161872000      0.273274000
H        0.791735000      0.829370000      1.321810000
H        0.362885000      1.437511000     -0.266999000
H       -1.942473000      0.924458000     -0.860721000
H       -2.718496000     -0.623352000     -0.217837000
        Core    RigidRotor
          SymmetryFactor        		1
        End
      Rotor 	Hindered			! rotor 2_3
        Group                         		5 4 11 12
        Axis                          		2 3
        Symmetry                      		1
        Potential[kcal/mol]     		36
0.107877041
0.210267766
0.527611243
1.008020593
1.482898447
1.956279692
2.225114174
2.154063783
1.788472356
1.209344466
0.626445871
0.147389431
0
0.171752488
0.591090104
1.249675129
1.808995682
2.184240088
2.224598989
1.957178913
1.526263119
0.964623919
0.54921263
0.237997411
0.109549981
0.228146139
0.532321329
1.020818649
1.500480636
1.923252612
2.048338473
1.892894957
1.496635258
0.99787251
0.537220296
0.2106951
	End
	 Rotor 	Hindered			! rotor 1_2
        Group                         		6 7 8 
        Axis                          		1 2
        Symmetry                      		3
        Potential[kcal/mol]     		12
0
0.161217231
0.733768821
1.415572953
2.204354277
2.74207156
2.975764256
2.724087766
2.196511663
1.448770088
0.703751277
0.204829141
    End
        Frequencies[1/cm]       		28
320.9731
441.249
661.6271
803.2895
869.8737
963.8234
997.5145
1035.9209
1048.0715
1105.0891
1209.302
1298.9285
1330.6032
1355.8923
1417.1377
1463.1973
1491.1626
1504.0657
1511.7599
1734.8056
3038.9108
3046.7717
3082.9473
3119.9206
3126.3589
3138.6079
3150.0326
3234.7411
!103.9235 229.8818
        ZeroEnergy[kcal/mol]                    0
        ElectronicLevels[1/cm]                  1
                0       1
      End
    Fragment      CH3
      RRHO
        Geometry[angstrom]      		4
C        0.000000000      0.000000000      0.000000000
H        0.000000000      1.078266000      0.000000000
H       -0.933806000     -0.539133000      0.000000000
H        0.933806000     -0.539133000      0.000000000
        Core    RigidRotor
          SymmetryFactor        		1
        End
        Frequencies[1/cm]       		6
532.2378 1410.0108 1410.022 3122.4484 3303.7025 3303.7117
        ZeroEnergy[kcal/mol]                    0
        ElectronicLevels[1/cm]                  1
                0       2
      End
    GroundEnergy[kcal/mol]    		-12.59799
  End

    Barrier	B1	R  W1		# 1-pentene + H = 1-pentyl
    RRHO
      Geometry[angstrom]			16
C       -1.184605000      0.229968000     -0.341835000
H       -1.323171000      0.532424000     -1.375671000
C       -0.064281000      0.908773000      0.393130000
H       -0.202878000      1.989676000      0.346569000
H       -0.096213000      0.627244000      1.448475000
C        1.311580000      0.560532000     -0.190062000
H        2.055701000      1.206099000      0.280420000
H        1.321636000      0.807181000     -1.255132000
C        1.708296000     -0.896670000      0.004575000
H        2.697156000     -1.092347000     -0.409880000
H        1.733247000     -1.153147000      1.065476000
H        1.000962000     -1.569545000     -0.480649000
C       -1.831871000     -0.857182000      0.099036000
H       -2.568844000     -1.361532000     -0.510471000
H       -1.668366000     -1.238464000      1.099484000
H       -2.583946000      1.579895000      0.002317000

      Tunneling  	Eckart
        ImaginaryFrequency[1/cm]        	752.8175
        WellDepth[kcal/mol]             	3.63288
        WellDepth[kcal/mol]             	36.37189
      End
      Core	RigidRotor
	SymmetryFactor				1
      End
      Rotor 	Hindered			! rotor 1_3
        Group                         		2 16 13 14 15
        Axis                          		1 3
        Symmetry                      		1
        Potential[kcal/mol]     		36
0 0.097411437 0.390277023 0.815964408 1.237815827 1.573355197 1.742025985 1.747303968 1.589266955 1.330247976 0.999113096 0.699614734 0.478272053
0.591833075 1.070695614 1.717558762 2.447752035 3.034396233 3.395403704 3.408790364 3.039558754 2.176516073 1.31102987
0.654708272 0.49702141 0.825840153 1.580605442 2.51103825 3.436556404 4.146860763 4.419523681 3.902090642 2.783544291 1.624924555 0.714401368 0.185390152
	End
	 Rotor 	Hindered			! rotor 3_6
        Group                         		7 8 9 10 11 12
        Axis                          		3 6
        Symmetry                      		1
        Potential[kcal/mol]     		36
0 0.271993993 0.935794877 1.979821965 3.154677882 4.212354557 4.828054955 4.883431414 4.281560697 3.314441173 2.194886414 1.229810061 0.597428577
0.452493335 0.729511169 1.302406635 2.088674156 2.791533742 3.240070002 3.242455166 2.798111296 2.025601294 1.191314863 0.472688474 0.116230447 0.126779509
0.536890853 1.255035315 2.070059714 2.796602136 3.19174424 3.136998429 2.602310134 1.743602289 0.8642977 0.244689172
    End
      Rotor 	Hindered			! rotor 6_9
        Group                         		10 11 12
        Axis                          		6 9
        Symmetry                      		3
        Potential[kcal/mol]     		12
0.000204568 0.156956441 0.629388891 1.328332817 2.068479018 2.6510557 2.881461501 2.688263248 2.132735363 1.398143249 0.690503924 0.189216705
	End
      Frequencies[1/cm]				38
293.7187
353.2176
413.3232
424.5873
444.5833
648.1827
776.4043
870.847
894.6422
936.378
938.3998
1020.4221
1047.0231
1082.6934
1107.4504
1197.5395
1270.6774
1297.4448
1318.6175
1363.2881
1383.5285
1423.6387
1455.8779
1493.863
1497.1798
1506.7508
1511.2722
1655.0399
3042.2212
3044.4326
3048.9582
3082.3347
3097.6331
3115.242
3125.0876
3147.0794
3154.1091
3243.962
!-752.8175 74.0062 118.2414 222.1027
      ZeroEnergy[kcal/mol]			3.635
      ElectronicLevels[1/cm]			1
		0	2
    End
      Barrier	B2	R  W2		# 1-pentene + H = 2-pentyl 
    RRHO
      Geometry[angstrom]			16
C        1.341196000     -0.312467000      0.407347000
H        1.421980000     -0.444064000      1.482509000
C       -0.003110000     -0.571791000     -0.188140000
H        0.046511000     -0.467206000     -1.274651000
H       -0.298622000     -1.605752000      0.018152000
C       -1.078878000      0.364423000      0.369926000
H       -0.788625000      1.396871000      0.164000000
H       -1.112221000      0.264577000      1.457810000
C       -2.456215000      0.083782000     -0.214726000
H       -3.205633000      0.761842000      0.192998000
H       -2.452217000      0.203857000     -1.299369000
H       -2.774125000     -0.937180000      0.003990000
C        2.406366000      0.121459000     -0.269233000
H        3.359806000      0.275572000      0.216618000
H        2.381770000      0.224836000     -1.347178000
H        2.165227000      2.214214000     -0.245923000

      Tunneling  	Eckart
        ImaginaryFrequency[1/cm]        	511.9169
        WellDepth[kcal/mol]             	1.8642
        WellDepth[kcal/mol]             	37.275
      End
      Core	RigidRotor
	SymmetryFactor				1
      End
      Rotor 	Hindered			! rotor 1_3
        Group                         		2 16 13 14 15
        Axis                          		1 3
        Symmetry                      		1
        Potential[kcal/mol]     		36
0 0.162491702 0.596144693 1.112526653 1.726883554 2.383390268 3.077755257 3.754072446 3.914472032 3.357127507 2.521507619 1.798279075 1.22397987 0.924891272
0.917550038 1.162345887 1.553879812 1.864171965 1.964897907 1.878544442 1.586404257 1.292808877 0.99212013 0.803601843 0.712585355 0.800177524
1.057436966 1.350293767 1.733783021 2.014087749 2.103977858 1.911703927 1.504495442 1.000701322 0.506880839 0.136881157
	End
	 Rotor 	Hindered			! rotor 3_6
        Group                         		7 8 9 10 11 12
        Axis                          		3 6
        Symmetry                      		1
        Potential[kcal/mol]     		36
0 0.225188059 0.819037322 1.706651392 2.556650661 3.148358861 3.26153773 2.942049425 2.238933188 1.432433506 0.667788707
0.256345788 0.166167653 0.510925138 1.167679718 1.996258949 2.753140828 3.235590212 3.324233459 2.930911759 2.256241155 1.453153242 0.891128751 0.598094992 0.729445281
1.188306583 2.039654996 3.015105336 3.974818993 4.570707662 4.723344955 4.238600142 3.305158425 2.094598473 1.028498111 0.25659993
    End
      Rotor 	Hindered			! rotor 6_9
        Group                         		10 11 12
        Axis                          		6 9
        Symmetry                      		3
        Potential[kcal/mol]     		12
0 0.182190481 0.679284681 1.381570723 2.119193708 2.696444717 2.922245853 2.733084369 2.181053594 1.439550719 0.71335782 0.199537353
	End
      Frequencies[1/cm]				38
243.5754
302.1736
332.7968
399.648
463.0592
682.1546
780.9328
874.8105
897.1454
941.1444
972.9078
1027.7178
1031.7926
1084.3003
1105.0096
1202.3844
1267.2985
1296.0607
1326.5259
1362.4634
1383.332
1424.1306
1457.9595
1486.3378
1496.7641
1504.2898
1509.382
1680.339
3031.9892
3041.5702
3044.2257
3075.4542
3083.5344
3115.2837
3124.0684
3143.349
3153.404
3241.7673
!-511.9169 88.5858 116.8425 212.5737

      ZeroEnergy[kcal/mol]			1.8647
      ElectronicLevels[1/cm]			1
		0	2
    End
        Barrier	B3	W1 P1		#     1-pentyl - C2H4 + C3H7
    RRHO
      Geometry[angstrom]			16
C        1.593199000      0.148171000      0.582060000
H        1.112742000     -0.219750000      1.478454000
C       -0.319210000      1.236728000      0.024795000
H       -0.567565000      1.594522000      1.018357000
H        0.127662000      1.977835000     -0.625685000
C       -1.228669000      0.233812000     -0.599608000
H       -0.718124000     -0.236192000     -1.444688000
H       -2.095900000      0.752761000     -1.027846000
C       -1.716563000     -0.837505000      0.368210000
H       -2.419265000     -1.516094000     -0.114842000
H       -0.883059000     -1.431395000      0.744603000
H       -2.220283000     -0.387986000      1.225824000
C        1.923467000     -0.704386000     -0.413854000
H        1.541273000     -1.716262000     -0.439085000
H        2.523550000     -0.385181000     -1.255293000
H        2.085629000      1.106827000      0.670583000

      Tunneling  	Eckart
        ImaginaryFrequency[1/cm]        	477.7565
        WellDepth[kcal/mol]             	29.4598
        WellDepth[kcal/mol]             	7.2729
      End
      Core	RigidRotor
	SymmetryFactor				1.0
      End
      Rotor 	Hindered			! rotor 1_3
        Group                         		2 16 13 14 15
        Axis                          		1 3
        Symmetry                      		1
        Potential[kcal/mol]     		36
0 0.064764 0.337610151 0.62716688 0.934996685 1.215655957 1.378972207 1.434360588 1.455754896 1.316855669 1.175410007 1.009417429
0.956296868 0.965449094 1.020033008 1.066149308 1.120347931 1.228916487 1.323127626 1.333066749 1.237714171 1.092636484 0.977681136
1.00101696 1.041357663 0.899447017 0.765865305 0.688613238 0.727093375 0.854155264 1.012170313 1.090117661 0.986606204 0.792192466 0.464176307 0.122733956
	End
	 Rotor 	Hindered			! rotor 3_6
        Group                         		7 8 9 10 11 12
        Axis                          		3 6
        Symmetry                      		1
        Potential[kcal/mol]     		36
0 0.235712021 0.847986218 1.465331946 2.046393193 2.408102219 2.435142231 2.182625506 1.733155511 1.285694802
0.914751346 0.724095762 0.744251995 1.00007695 1.351399439 1.785383754 2.1256307 2.214731402 2.006307886 1.477525711 0.926356507 0.689053749 0.95745525
0.995039304 1.285440661 1.812111894 2.522350364 3.278588418 3.919440025 4.197237853 4.006277299 3.33172404 2.535725729 1.632720733 0.846416189 0.234449472
    End
      Rotor 	Hindered			! rotor 6_9
        Group                         		10 11 12
        Axis                          		6 9
        Symmetry                      		3
        Potential[kcal/mol]     		12
0 0.187417635 0.678987869 1.372828261 2.121105102 2.697378451 2.92257153 2.720600695 2.145685276 1.38398538 0.671205497 0.173352009
	End
      Frequencies[1/cm]				38
165.257
294.9468
362.7222
414.318
573.0769
744.8799
808.2814
827.645
867.0189
892.3035
932.4814
958.2243
1022.1788
1086.8134
1102.4772
1194.3158
1245.2849
1288.6662
1307.9042
1376.312
1419.4674
1470.3613
1470.9508
1477.6431
1506.041
1510.0043
1590.681
2996.2166
3045.191
3054.1088
3114.767
3123.2056
3123.7251
3148.4363
3159.1294
3218.1073
3227.6112
3251.6476
!-477.7565 80.2202 117.3831 248.9312 
      ZeroEnergy[kcal/mol]		-3.2777
       ElectronicLevels[1/cm]			1
	 	0	2
    End
           Barrier	B4	W2 P2		#     2-pentyl - ethyl + propene
    RRHO
      Geometry[angstrom]			16
C        1.305531000      0.461225000     -0.353820000
H        1.603219000      0.814563000     -1.335258000
C        0.401910000      1.180259000      0.351895000
H        0.201256000      0.929438000      1.386615000
H        0.142474000      2.183804000      0.045208000
C       -1.697600000      0.497423000     -0.155502000
H       -1.759337000      0.881459000     -1.165716000
H       -2.216880000      1.094029000      0.585321000
C       -1.698218000     -0.982799000      0.019891000
H       -2.685548000     -1.414656000     -0.178871000
H       -0.994214000     -1.460159000     -0.662522000
H       -1.422937000     -1.265341000      1.037492000
C        1.867017000     -0.849982000      0.086595000
H        2.959448000     -0.826128000      0.106699000
H        1.514950000     -1.117190000      1.083189000
H        1.585736000     -1.656565000     -0.596510000

      Tunneling  	Eckart
        ImaginaryFrequency[1/cm]        	505.2891
        WellDepth[kcal/mol]             	29.3833
        WellDepth[kcal/mol]             	7.7318
      End
      Core	RigidRotor
	SymmetryFactor				             1.0
      End
      Rotor 	Hindered			! rotor 3_6
        Group                         		7 8 9 10 11 12
        Axis                          		3 6
        Symmetry                      		1
        Potential[kcal/mol]     		36
0 0.034126477 0.163332565 0.349870432 0.584135416 0.825111614 0.959357859 1.056452404 0.997819171 0.91468232 0.719595264 0.600539142
0.490364161 0.477351497 0.542227821 0.693599428 0.84895823 1.019002637 1.143589628 1.136329971 1.052859284
0.83424125 0.618200397 0.332972856 0.145858308 0.015092858 0.005806973 0.088092294 0.255425232 0.413394473
0.547959493 0.520480225 0.398686906 0.229388608 0.102607216 0.026746337
	End
	 Rotor 	Hindered			! rotor 6_9
        Group                         		10 11 12
        Axis                          		6 9
        Symmetry                      		3
        Potential[kcal/mol]     		12
0.000415411 0.09542537 0.39400694 0.841250531 1.330520943 1.727342891 1.870736969 1.727663548 1.353705537 0.882619722 0.439439255 0.129307745
    End
      Rotor 	Hindered			! rotor 1_13
        Group                         		14 15 16
        Axis                          		1 13
        Symmetry                      		3
        Potential[kcal/mol]     		12
0 0.083335772 0.329665881 0.664591546 1.023596006 1.322140554 1.446330959 1.366403191
1.061008123 0.689635451 0.308910377 0.086881828
	End
      Frequencies[1/cm]				38
119.1755
212.9252
287.4285
435.4467
559.7903
670.7874
768.0745
833.0732
896.2601
929.7789
941.2982
1002.857
1042.465
1051.3844
1081.3288
1197.7603
1222.4608
1297.2901
1404.5514
1409.8499
1442.2414
1476.2659
1477.9278
1488.6859
1490.866
1499.8743
1599.8582
3010.3947
3025.3314
3074.2585
3076.17
3113.0983
3115.8626
3129.944
3141.1635
3160.957
3221.6243
3234.1175 
 !-505.2891  38.4103 155.7185 175.6768
        ZeroEnergy[kcal/mol]		-6.0267
        ElectronicLevels[1/cm]			1
	 	0	2
    End
            Barrier	B5	W2 P3		#     2-pentyl - 2-pentene+H
    RRHO
      Geometry[angstrom]			16
C        1.110425000     -0.029135000     -0.425668000
H        0.998206000     -0.062356000     -1.505850000
C        0.054233000      0.336135000      0.313228000
H        0.143323000      0.302101000      1.396151000
C       -1.330319000      0.543925000     -0.228809000
H       -1.281404000      0.675854000     -1.311214000
H       -1.749341000      1.463998000      0.181934000
C       -2.253807000     -0.625811000      0.112107000
H       -3.262747000     -0.447773000     -0.260184000
H       -1.885129000     -1.552460000     -0.328633000
H       -2.316321000     -0.772471000      1.191544000
C        2.466220000     -0.331595000      0.116007000
H        3.201892000      0.382689000     -0.261638000
H        2.479524000     -0.288744000      1.204577000
H        2.800334000     -1.323772000     -0.194256000
H        0.591154000      2.261817000      0.566374000

      Tunneling  	Eckart
        ImaginaryFrequency[1/cm]        	629.3973
        WellDepth[kcal/mol]             	2.6099 
        WellDepth[kcal/mol]             	35.552
      End
      Core	RigidRotor
	SymmetryFactor				1.0  !check again
      End
      Rotor 	Hindered			! rotor 5_8
        Group                         		9 10 11
        Axis                          		5 8
        Symmetry                      		3
        Potential[kcal/mol]     		12
0.000165663 0.198483137 0.733407376 1.478417402 2.24782688 2.84275295 3.072438369 2.869895245 2.293281158 1.510481883 0.745865949 0.201599977
	End
	 Rotor 	Hindered			! rotor 3_5
        Group                         		6 7 8 9 10 11
        Axis                          		3 5
        Symmetry                      		1
        Potential[kcal/mol]     		36
0.015487562 0.103362737 0.36892664 0.775739167 1.181013667 1.489493572 1.619211081 1.552115255 1.31889884 0.949708645 0.611948519 0.345870059
0.274218514 0.456589717 0.772358145 1.20600235 1.603610567 1.925582554 2.000018986 1.891346891 1.548308783 1.156740345 0.649323613 0.254189038 0
0.154123236 0.549107208 1.165435116 1.737689267 2.186352285 2.263421119 2.067267297 1.607837471 1.092010857 0.550896238 0.170488684 0.015489444
    End
      Rotor 	Hindered			! rotor 1_12
        Group                         		13 14 15
        Axis                          		1 12
        Symmetry                      		3
        Potential[kcal/mol]     		12
0 0.098353329 0.332413745 0.702550851 1.094332642 1.425881679 1.537005454 1.428629543 1.115400019 0.737905364 0.350029192 0.09678581
	End
      Frequencies[1/cm]				38
170.4282
294.87
309.2711
393.2714
446.0363
504.0302
784.54
822.1451
889.8724
961.3633
1013.6677
1040.7105
1068.2622
1088.6265
1117.0314
1188.1297
1280.6898
1322.0355
1343.5807
1373.5133
1415.5048
1420.3675
1482.7965
1493.7075
1495.249
1502.3701
1511.595
1695.117
3036.8405
3045.1658
3055.1767
3091.2142
3093.0529
3119.4483
3124.6243
3125.2845
3138.1384
3149.6379
!-629.3973 87.8727 173.5063	213.3597   	  	  	  	  	  	  
        ZeroEnergy[kcal/mol]		0.1424
        ElectronicLevels[1/cm]			1
	 	0	2
    End

                 Barrier	B6 	W3  P4		#     3-pentyl -> butene + CH3
      RRHO
        Geometry[angstrom]			16
C       -1.318040000     -0.437833000     -0.369423000
H       -1.054943000     -0.369123000     -1.427152000
C       -0.128251000     -0.890467000      0.412756000
H       -0.276444000     -1.028672000      1.479665000
C        1.117481000     -1.016281000     -0.095022000
H        1.272358000     -1.015278000     -1.166565000
H        1.914879000     -1.433146000      0.503720000
C        2.123712000      1.041303000     -0.027937000
H        3.106409000      0.776305000     -0.393718000
H        1.487174000      1.596230000     -0.701976000
H        2.040943000      1.278694000      1.022503000
C       -1.859627000      0.908156000      0.119027000
H       -2.738984000      1.207851000     -0.451454000
H       -2.144370000      0.854111000      1.170823000
H       -1.105381000      1.689008000      0.019296000
H       -2.113294000     -1.185242000     -0.291549000

        Tunneling  	Eckart
          ImaginaryFrequency[1/cm]        	484.8096
          WellDepth[kcal/mol]               31.0086
          WellDepth[kcal/mol]             	 8.27198
        End
        Core	RigidRotor
  	SymmetryFactor				1
        End
        Rotor 	Hindered			! rotor 1_12
          Group                         		13 14 15
          Axis                          		1 12
          Symmetry                      		3
          Potential[kcal/mol]     		12
0 0.197541873 0.722912279 1.470006265 2.229407594 2.802140535 3.002386974 2.775004514 2.189283382 1.431109461 0.695490114 0.17968609
 	End
             Rotor 	Hindered			! rotor 5_8
          Group                         		9 10 11
          Axis                          		5 8
          Symmetry                      		3
          Potential[kcal/mol]     		12
0 0.050305554 0.1593529 0.333319241 0.497268021 0.596518061 0.649792362 0.603695514 0.467747464 0.314748098 0.151766938 0.031319627
    End
          Rotor Hindered			!          rotor 1_3
          Group                         		2 16 12 13 14 15
          Axis                          		1 3
          Symmetry                      		1
          Potential[kcal/mol]     		36
1.31777E-05 0.109086879 0.424243485 0.91945704 1.353849864 1.59683723 1.710279025 1.726416059 1.604308985
1.242101089 0.759870706 0.33356648 0.117065035 0.124275746 0.404209617 0.849113852 1.303553095
1.573363982 1.621232289 1.442870871 1.16637136 0.798800768 0.507266757 0.281819537 0.191127471
0.214180915 0.423856939 0.708841634 1.076572241 1.358464569 1.491650322 1.382120422 1.097212283
0.726051709 0.370492276 0.114295208
	End
      Frequencies[1/cm]				38
103.0037
240.5582
359.9445
434.7254
503.9972
519.0434
709.8376
798.1939
802.8379
867.9451
949.9779
970.2994
1017.2116
1032.6714
1091.3599
1207.4399
1289.0143
1305.3015
1343.4338
1412.5168
1423.3584
1427.4724
1451.3515
1489.3601
1502.4013
1510.5811
1603.7882
3031.0898
3045.1077
3076.1659
3101.8043
3118.5165
3123.5056
3146.3176
3152.5466
3239.9859
3260.3909
3268.0529 
 !-484.8069 54.4598  96.0513  222.822 

       ZeroEnergy[kcal/mol]		-4.115678
        ElectronicLevels[1/cm]			1
	 	0	2
    End
                Barrier	B7 	W3  P3		#   3-pentyl- 2-pentene + H
      RRHO
        Geometry[angstrom]			16
C        1.315904000     -0.618471000     -0.122978000
H        1.669208000     -1.506370000      0.409539000
C       -0.037349000     -0.244106000      0.385874000
H       -0.099845000      0.026099000      1.437404000
C       -1.139802000     -0.140457000     -0.369547000
H       -1.088700000     -0.472397000     -1.402283000
H       -0.696368000      1.633901000     -1.182157000
C       -2.505773000      0.172816000      0.161822000
H       -3.014005000      0.909172000     -0.459863000
H       -3.123274000     -0.727904000      0.170230000
H       -2.455397000      0.559275000      1.179219000
C        2.332641000      0.509561000      0.061194000
H        3.317401000      0.210915000     -0.297784000
H        2.021678000      1.398605000     -0.487700000
H        2.427180000      0.781913000      1.113447000
H        1.248390000     -0.889267000     -1.178249000

        Tunneling  	Eckart
          ImaginaryFrequency[1/cm]        	653.2005
          WellDepth[kcal/mol]               2.7246
          WellDepth[kcal/mol]             	35.4039
        End
        Core	RigidRotor
  	SymmetryFactor				1  !check again
        End
        Rotor 	Hindered			! rotor 1_3
          Group                         		2 16 12 13 14 15
          Axis                          		1 3
          Symmetry                      		1
          Potential[kcal/mol]     		36
0 0.051645914 0.293043799 0.636970461 1.055184207 1.446205457 1.640917262 1.612280866 1.333571894
0.913496327 0.544204476 0.245827474 0.132449058 0.186827148 0.369000686 0.700225301 1.060355513
1.460892944 1.717460871 1.784413625 1.538434921 1.08870953 0.553475302 0.168378997 0.004983053
0.16842606 0.53782647 1.087805916 1.613528983 1.985403035 2.10397974 1.93620127 1.586600667 1.049666516
0.551573948 0.156904358	  		  
  	End
             Rotor 	Hindered			! rotor 5_8
          Group                         		9 10 11
          Axis                          		5 8
          Symmetry                      		3
          Potential[kcal/mol]     		12
0 0.120498139 0.453354906 0.89715598 1.323301446 1.604020959 1.677944088 1.529073734 1.203895801 0.78306032 0.377640865 0.083964536	  		  
    End
          Rotor Hindered			!          rotor 1_12
          Group                         	    13 14 15
          Axis                          		1 12
          Symmetry                      		3
          Potential[kcal/mol]     		12
0.000450552 0.181458805 0.731411896 1.46737951 2.236565595 2.813883747 3.044994241 2.842471825 2.262872676 1.48637485 0.735635034 0.184809078 		  
	End

      Frequencies[1/cm]				38
157.9004
299.1192
364.0706
411.1919
419.1147
500.9088
778.2911
837.6847
896.3599
960.3398
1010.7967
1038.5898
1071.3427
1091.0054
1111.1822
1189.4566
1279.8434
1323.553
1333.1118
1377.0541
1414.7886
1422.3032
1486.615
1488.2171
1499.567
1503.0598
1510.3838
1692.0284
3035.9417
3045.5135
3046.4808
3082.4614
3109.6665
3120.0093
3127.2973
3130.8696
3136.1383
3152.5945 
 ! -653.2005  88.4147 185.6259 210.1235  
       ZeroEnergy[kcal/mol]		0.255
        ElectronicLevels[1/cm]			1
	 	0	2
    End
                   Barrier	B8 	W1  W2		#   1-2 isomerisation
        Union
        RRHO
        Geometry[angstrom]			16
C        1.053421000     -0.071265000      0.442550000
H        0.974785000     -0.205507000      1.514443000
C        0.049867000      0.794938000     -0.249103000
H        0.316801000      1.848358000     -0.090227000
H        0.119616000      0.633599000     -1.330281000
C       -1.391220000      0.564755000      0.203702000
H       -2.028848000      1.327962000     -0.246983000
H       -1.452865000      0.713629000      1.285232000
C       -1.922021000     -0.817480000     -0.153434000
H       -2.954462000     -0.942188000      0.173129000
H       -1.891049000     -0.977976000     -1.233057000
H       -1.324570000     -1.600766000      0.314400000
C        2.383191000     -0.318130000     -0.167537000
H        2.583960000      0.071606000     -1.154695000
H        3.212149000     -0.614816000      0.456266000
H        1.405052000     -1.170811000     -0.145298000

        Tunneling  	Eckart
          ImaginaryFrequency[1/cm]        	1869.9262
          WellDepth[kcal/mol]               38.4918738
          WellDepth[kcal/mol]             	41.123326
        End
        Core	RigidRotor
  	SymmetryFactor				           1
        End
        Rotor 	Hindered			! rotor 1_3
          Group                         		2 16 13 14 15
          Axis                          		1 3
          Symmetry                      		1
          Potential[kcal/mol]     		36
0 0.098693439 0.44439909 1.028886539 1.665417743 2.242662477 2.58849614 2.624908007 2.333806977 1.832123172 1.203903331
0.63182802 0.198291119 0.036482775 0.243889725 0.723189639 1.393859869 2.013420707 2.532846715 2.862954363 3.032895231 3.033389708
2.97899844 2.931640298 2.995498174 3.086163257 2.635011537 2.073770178 1.744769457 1.65630505 1.676747427 1.565753547
1.318843619 0.927085673 0.481887135 0.157172304
  	End
          Rotor 	Hindered			! rotor 3_6
          Group                         		7 8 9 10 11 12
          Axis                          		3 6
          Symmetry                      		1
          Potential[kcal/mol]     		36
0 0.289717999 1.050054317 2.158735592 3.358211843 4.355874137 4.831189993 4.70286932 4.017719308 3.038487595 1.954592318 1.044492073
0.491630475 0.385757073 0.684338643 1.305733063 2.121079374 2.761877015 3.115473598 2.999594556 2.521027574
1.755988072 0.944424388 0.33522687 0.057265262 0.151478911 0.591826172 1.295733071 2.074092718 2.734922972
3.041246755 2.946430697 2.391625075 1.617952297 0.782941721 0.205109638
    End
          Rotor Hindered			          !rotor 6_9
          Group                         	   10 11 12
          Axis                          		6 9
          Symmetry                      		3
          Potential[kcal/mol]     		12
0 0.149735689 0.603686729 1.280718652 2.001608468 2.569951352 2.801233783 2.621772969 2.089641776 1.375215307 0.681418214 0.188292383
	End

      Frequencies[1/cm]				38
280.5956
341.6243
374.1137
486.1887
696.2123
742.1276
775.7106
866.0318
881.8216
936.4569
1014.0496
1087.0083
1094.3256
1176.7353
1184.7425
1245.7808
1283.0032
1302.0859
1335.2776
1383.449
1413.9337
1425.2195
1438.0807
1482.2046
1497.6605
1503.253
1511.4736
2235.9967
2983.5964
3031.9157
3042.6637
3045.8553
3079.406
3113.0235
3122.2958
3160.0683
3171.3238
3275.5473
 !-1869.9262 85.8582 122.1408 206.7934 
       ZeroEnergy[kcal/mol]		5.71940
        ElectronicLevels[1/cm]			1
	 	0	2
   End
          RRHO                                                  #  1-4 ts isom geom
        Geometry[angstrom]			16
C       -1.542521000     -0.447777000      0.051165000
H       -1.858745000     -0.678466000      1.070432000
C       -0.124044000     -0.997180000     -0.183968000
H        0.006101000     -2.010761000      0.199684000
H        0.079870000     -1.028941000     -1.258008000
C        0.799194000      0.016084000      0.467070000
H        0.829920000     -0.068110000      1.553611000
H       -0.080410000      1.025053000      0.284718000
C        2.135501000      0.290052000     -0.160712000
H        2.654456000      1.108778000      0.338263000
H        2.786595000     -0.589331000     -0.111479000
H        2.025214000      0.550387000     -1.215219000
C       -1.404379000      1.051840000     -0.112570000
H       -1.359480000      1.408814000     -1.138987000
H       -1.989733000      1.696809000      0.533954000
H       -2.276295000     -0.892349000     -0.622876000

        Tunneling  	Eckart
          ImaginaryFrequency[1/cm]        	1882.0875
          WellDepth[kcal/mol]               23.06644
          WellDepth[kcal/mol]             	25.7409
        End
        Core	RigidRotor
  	SymmetryFactor				        1
        End
        Rotor 	Hindered			! rotor 6_9
          Group                         		10 11 12
          Axis                          		6 9
          Symmetry                      		3
          Potential[kcal/mol]     		12
0 0.135516324 0.526874546 1.05137899 1.612901473 2.009747894 2.141095045 1.941901566 1.504792254 0.970878933 0.454461205 0.11015239
  	End
      Frequencies[1/cm]				40
133.9026
218.1037
345.0224
480.4744
544.5735
572.8521
810.1647
855.0975
880.3819
905.8614
927.3708
991.675
1007.7461
1044.189
1104.3692
1138.1556
1187.006
1231.8063
1252.8838
1312.7328
1343.099
1375.1575
1404.9558
1422.9688
1462.1508
1491.0181
1493.0658
1497.0877
1508.2771
1655.5096
3015.6286
3039.6248
3053.0468
3077.6497
3081.4399
3092.327
3099.4912
3105.0623
3118.1325
3190.0088 
!-1882.0875 184.1958
	  	  	  
       ZeroEnergy[kcal/mol]		-9.6708
        ElectronicLevels[1/cm]			1
	 	0	2
    End
    End

                   Barrier	B9 	W1  W3		#   1 pentyl -> 3 pentyl 
      RRHO
        Geometry[angstrom]			16
C        1.481944000     -0.670257000     -0.005370000
H        1.438060000     -1.216064000     -0.947045000
C        0.112634000     -0.224556000      0.500403000
H       -0.075767000     -0.385180000      1.560194000
H        0.692159000      1.030625000      0.368542000
C       -1.074669000     -0.369521000     -0.408747000
H       -1.310143000     -1.434564000     -0.524678000
H       -0.802420000     -0.015868000     -1.408032000
C       -2.306199000      0.377393000      0.085600000
H       -3.150724000      0.242061000     -0.589957000
H       -2.606855000      0.022265000      1.072679000
H       -2.102952000      1.445965000      0.165721000
C        1.970607000      0.766441000     -0.142409000
H        2.045055000      1.178458000     -1.142931000
H        2.719605000      1.117719000      0.558628000
H        2.048077000     -1.262421000      0.710012000

        Tunneling  	Eckart
          ImaginaryFrequency[1/cm]        	2134.4139
          WellDepth[kcal/mol]               38.78107
          WellDepth[kcal/mol]             	41.1352
        End
        Core	RigidRotor
  	SymmetryFactor				1
  	End
             Rotor 	Hindered			! rotor 3_6
          Group                         		7 8 9 10 11 12
          Axis                          		3 6
          Symmetry                      		1
          Potential[kcal/mol]     		36
0 0.190518787 0.715350162 1.457083962 2.200859049 2.725001419 2.868911938 2.641969362 2.022114223 1.274055128 0.60867292 0.315298423
0.439913652 0.974581867 1.672187316 2.426801375 3.140747171 3.665168783 3.88278092 3.731109364 3.131504584 2.240161852 1.226988778
0.518795362 0.241791333 0.450348508 1.029812743 1.769692879 2.490278353 2.945552811 3.050548328 2.729589769 2.131009084 1.369822491 0.662806909 0.160147327
    End
          Rotor Hindered			!          rotor 6_9
          Group                         	   10 11 12
          Axis                          		6 9
          Symmetry                      		3
          Potential[kcal/mol]     		12
0 0.180555191 0.680150017 1.395891745 2.130335767 2.686908455 2.884195559 2.670561833 2.113120043 1.386059299 0.682388343 0.182499215
	End
      Frequencies[1/cm]				39
91.4659
247.654
371.2128
437.7188
635.8436
734.3681
793.6708
867.0215
881.2243
940.2338
995.8542
1004.9984
1044.8073
1094.9161
1118.0712
1187.1476
1233.2614
1265.2048
1288.7811
1311.4371
1344.0112
1397.2227
1419.4653
1432.6209
1486.0348
1499.7109
1502.4871
1507.9933
1804.5577
3002.8719
3044.8442
3045.6128
3080.2931
3112.806
3115.0024
3116.2877
3123.6437
3136.2058
3218.2249 
  !-2134.4139 101.4961 238.5402

        ZeroEnergy[kcal/mol]		6.01099
        ElectronicLevels[1/cm]			1
	 	0	2
    End
                   Barrier	B10 	W2  W3		#   2-3 isomerisation
      RRHO
        Geometry[angstrom]			16
C        1.096991000     -0.101581000      0.483242000
H        0.808453000      0.267011000      1.459810000
C        0.005006000     -0.661222000     -0.355277000
H        0.209546000     -0.745652000     -1.415996000
H        0.833292000     -1.366641000      0.354794000
C       -1.415680000     -0.595508000      0.113381000
H       -1.459960000     -0.865104000      1.172869000
H       -2.019527000     -1.333949000     -0.416405000
C       -2.028106000      0.796780000     -0.070322000
H       -3.049710000      0.833087000      0.310211000
H       -1.441860000      1.548024000      0.460760000
H       -2.050153000      1.075218000     -1.124609000
C        2.358321000      0.395461000     -0.144405000
H        3.163589000      0.490806000      0.582883000
H        2.698852000     -0.281854000     -0.930782000
H        2.208284000      1.375469000     -0.613256000

        Tunneling  	Eckart
          ImaginaryFrequency[1/cm]        	1887.6879
          WellDepth[kcal/mol]              39.72514
          WellDepth[kcal/mol]               39.4455
        End
        Core	RigidRotor
  	SymmetryFactor				1
        End
        Rotor 	Hindered			! rotor 1_13
          Group                         		14 15 16
          Axis                          		1 13
          Symmetry                      		3
          Potential[kcal/mol]     		12
0.000391566 0.141907508 0.493155323 0.957900782 1.407692689 1.73093099 1.825776541 1.683821969 1.324437238 0.862061883 0.419166933 0.09840353
  	End
             Rotor 	Hindered			! rotor 3_6
          Group                         		7 8 9 10 11 12
          Axis                          		3 6
          Symmetry                      		1
          Potential[kcal/mol]     		36
0 0.156781366 0.544973175 1.070014139 1.589563767 1.985148894 2.178443155 2.071335441 1.735432116 1.193324776 0.650074742 0.204266892 0.012437866 0.035796907
0.321656977 0.769510507 1.24528068 1.622893307 1.858308516 1.810822989 1.482325531 1.059824012 0.723214111 0.603811604 0.761181574 1.068897172
1.55078368 1.991190555 2.4612962 2.749070801 2.886233083 2.68094837 2.212413382 1.47266063 0.709527502 0.150374494
    End
          Rotor Hindered			!          rotor 6_9
          Group                         	   10 11 12
          Axis                          		6 9
          Symmetry                      		3
          Potential[kcal/mol]     		12
0 0.182028583 0.691650384 1.428182129 2.180020714 2.753871876 2.968247319 2.761765318 2.201665399 1.460173818 0.727749123 0.200250832
	End

      Frequencies[1/cm]	  38
105.7553 	  	  
291.7606
353.8117
451.381
673.8505
739.6632
779.4892
873.7624
941.3383
1012.9682
1052.3085
1065.5061
1091.512
1167.3362
1213.7028
1248.4172
1296.9766
1333.8549
1357.1358
1408.5284
1418.261
1436.9037
1488.437
1490.4503
1499.3165
1501.2928
1508.2888
2223.958
2998.4519
3033.0883
3041.9367
3068.9906
3081.0113
3116.0825
3119.0866
3119.2825
3167.0749
3178.1293
!-1887.6879  123.0591 199.6978  215.9002 
 
       ZeroEnergy[kcal/mol]		4.32122
        ElectronicLevels[1/cm]			1
	 	0	2
    End
    End
