# Supplementary material for: Hierarchical Study of the Reactions of Hydrogen Atoms with Alkenes: A Theoretical Study of the Reactions of Hydrogen Atoms with C2–C4 Alkenes
Source: J Phys Chem A. 2021 Jun 8;125(23):5124–45. doi: 10.1021/acs.jpca.1c03168 (PMC8279655; doi:10.1021/acs.jpca.1c03168)
Supplement: Supplementary file 1 — jp1c03168_si_001.zip [file jp1c03168_si_001.zip › C2-C4_ALKENES+H_SUPPORTING_INFO/H_ADDITION/APPROX_VARIATIONAL/Pentene_WB97XD_CBS7_symmuncorrect.out]

Wells (G - ground energy, D - dissociation limit, kcal/mol):
      Name        G        D
        W1    -32.7     -9.7
        W2    -35.4     -9.7
        W3    -35.1     -4.1

Bimolecular Products (G - ground energy, kcal/mol):
      Name        G
         R      0.0
        P1    -10.6
        P2    -16.4
        P3     -2.5
        P4    -12.6

Well-to-Bimolecular Barriers (H/G - barrier height/well depth, kcal/mol)
      Name        H     Well        G  Product
        B1      3.6       W1    -32.7        R
        B2      1.9       W2    -35.4        R
        B3     -3.3       W1    -32.7       P1
        B4     -6.0       W2    -35.4       P2
        B5      0.1       W2    -35.4       P3
        B6     -4.1       W3    -35.1       P4
        B7      0.3       W3    -35.1       P3

Well-to-Well Barriers (H/G - barrier height/well depth, kcal/mol):
      Name        H     Well       G1     Well       G2
        B8     -9.7       W1    -32.7       W2    -35.4
        B9      6.0       W1    -32.7       W3    -35.1
       B10      4.3       W2    -35.4       W3    -35.1

________________________________________________________________________________________

Unimolecular Rate Units: 1/sec;  Bimolecular Rate Units: cm^3/sec

______________________________________________________________________________________

Species-Species Rate Tables:

Temperature = 298 K

High Pressure Rate Coefficients:

From\To            W1           W2           W3            R           P1           P2           P3           P4
W1                ***   0.00105533  1.41605e-11  6.48305e-15  1.21256e-09          ***          ***          ***
W2        4.26667e-06          ***  4.45755e-14  3.69684e-16          ***  7.09226e-10  6.77222e-15          ***
W3        1.04348e-13  8.12461e-14          ***          ***          ***          ***  1.05233e-14  5.15734e-11
R         4.92696e-14  6.94912e-13          ***          ***          ***          ***          ***          ***
P1        2.16696e-19          ***          ***          ***          ***          ***          ***          ***
P2                ***  9.30258e-22          ***          ***          ***          ***          ***          ***
P3                ***  2.15375e-13  1.83616e-13          ***          ***          ***          ***          ***
P4                ***          ***   2.7604e-20          ***          ***          ***          ***          ***

Temperature = 298 K    Pressure = 0.001 atm

From\To            W1           W2           W3            R           P1           P2           P3           P4
W1         0.00025027  0.000250267  2.27276e-12  6.27785e-15  9.42355e-10  2.12407e-09  7.61159e-14  6.10284e-16
W2        1.01182e-06  1.01251e-06  1.54914e-14  1.98496e-16  8.80918e-13  6.89017e-10  4.88377e-15  1.16469e-17
W3        1.67479e-14  2.82356e-14  5.09522e-11  6.31304e-21   8.6337e-18  1.52478e-16  9.77691e-15  5.08973e-11
R         4.77101e-14  3.73122e-13  6.51076e-18  7.40251e-13  2.16249e-14  2.97534e-13  2.49455e-16  4.11781e-18
P1        1.68408e-19   3.8939e-20  2.09382e-25  5.08516e-25  2.11554e-19  4.20465e-21  1.62905e-24  3.81809e-26
P2        1.12639e-23   9.0375e-22  1.09729e-28  2.07614e-28  1.24767e-25  9.15141e-22  2.00408e-27  1.17736e-29
P3        9.78679e-15  1.55317e-13  1.70593e-13  4.22044e-18  1.17206e-15  4.85917e-14  3.97809e-13  1.23447e-14
P4        2.40705e-27  1.13622e-26  2.72421e-20  2.13707e-30  8.42654e-28  8.75671e-27  3.78677e-25  2.72425e-20

Temperature = 298 K    Pressure = 0.01 atm

From\To            W1           W2           W3            R           P1           P2           P3           P4
W1        0.000250416  0.000250414  2.28892e-12  6.70915e-15   1.1708e-09  2.60819e-10  1.70231e-14  9.68149e-17
W2        1.01242e-06  1.01312e-06  1.55218e-14  3.31385e-16  1.31577e-13  7.05287e-10  6.42546e-15  2.18865e-18
W3         1.6867e-14   2.8291e-14  5.13082e-11  2.41616e-21   1.4086e-18   2.3655e-17  1.03948e-14  5.12526e-11
R         5.09879e-14   6.2292e-13  2.49184e-18  7.40287e-13  4.16464e-15  6.21445e-14  6.66177e-17   3.4996e-19
P1        2.09234e-19  5.81608e-21  3.41611e-26  9.79325e-26  2.15167e-19  1.17309e-22  8.23699e-26   1.5503e-27
P2        1.38311e-24  9.25091e-22   1.7023e-29  4.33633e-29  3.48097e-27  9.26478e-22   3.4211e-28  4.80635e-31
P3        2.18879e-15  2.04347e-13  1.81373e-13  1.12708e-18  5.92631e-17   8.2949e-15  3.97861e-13  1.59621e-15
P4        3.81852e-28  2.13515e-27  2.74323e-20  1.81623e-31  3.42152e-29  3.57478e-28   4.8964e-26  2.74324e-20

Temperature = 298 K    Pressure = 0.1 atm

From\To            W1           W2           W3            R           P1           P2           P3           P4
W1        0.000250431  0.000250429   2.2906e-12  6.48634e-15  1.20423e-09   2.6899e-11  2.00366e-15  1.05786e-17
W2        1.01248e-06  1.01318e-06  1.55299e-14   3.6336e-16  1.41005e-14  7.07302e-10  6.71953e-15  2.61855e-19
W3        1.68793e-14  2.83058e-14  5.13488e-11  3.66992e-22  1.57298e-19  2.65145e-18  1.04769e-14  5.12931e-11
R         4.92946e-14  6.83025e-13  3.78486e-19    7.403e-13  4.93888e-16  7.47741e-15  8.95355e-18  8.49542e-21
P1        2.15207e-19  6.23309e-22  3.81476e-27  1.16139e-26  2.15832e-19  1.55881e-24  1.41093e-27  2.56128e-29
P2        1.42656e-25  9.27734e-22  1.90808e-30  5.21759e-30  4.62554e-29  9.27877e-22  3.87058e-29  8.00736e-33
P3        2.57628e-16  2.13699e-13  1.82807e-13  1.51482e-19  1.01513e-18  9.38473e-16  3.97871e-13  1.67412e-16
P4        4.17234e-29  2.55453e-28   2.7454e-20  4.40897e-33  5.65275e-31  5.95556e-30  5.13541e-27   2.7454e-20

Temperature = 298 K    Pressure = 1 atm

From\To            W1           W2           W3            R           P1           P2           P3           P4
W1        0.000250432  0.000250431  2.29077e-12  6.45385e-15   1.2078e-09  2.69912e-12  2.04583e-16  1.06993e-18
W2        1.01248e-06  1.01319e-06  1.55309e-14  3.67302e-16  1.42158e-15   7.0751e-10  6.75337e-15  2.68974e-20
W3        1.68806e-14  2.83076e-14   5.1353e-11  3.93784e-23  1.59746e-20  2.69466e-19  1.04856e-14  5.12973e-11
R         4.90476e-14  6.90436e-13  4.06118e-20  7.40302e-13  5.07373e-17  7.67398e-16  9.38177e-19   1.0351e-22
P1        2.15845e-19  6.28377e-23  3.87412e-28   1.1931e-27  2.15908e-19  1.63022e-26  1.55774e-29  2.83718e-31
P2        1.43133e-26  9.28007e-22  1.93917e-31  5.35476e-31  4.83743e-31  9.28022e-22  3.93472e-30  8.82252e-35
P3        2.63048e-17  2.14776e-13  1.82958e-13  1.58727e-20  1.12075e-20  9.54026e-17  3.97872e-13   1.6837e-17
P4        4.21995e-30  2.62399e-29  2.74562e-20  5.37198e-35  6.26166e-33  6.56185e-32  5.16478e-28  2.74562e-20

Temperature = 298 K    Pressure = 10 atm

From\To            W1           W2           W3            R           P1           P2           P3           P4
W1        0.000250432  0.000250431  2.29078e-12  6.45048e-15  1.20816e-09  2.70005e-13  2.05029e-17  1.07123e-19
W2        1.01248e-06  1.01319e-06   1.5531e-14  3.67708e-16  1.42277e-16  7.07531e-10  6.75681e-15  2.69755e-21
W3        1.68807e-14  2.83078e-14  5.13534e-11  3.96934e-24  1.60013e-21  2.69931e-20  1.04865e-14  5.12977e-11
R         4.90221e-14  6.91198e-13  4.09366e-21  7.40303e-13  5.08909e-18  7.69522e-17  9.43017e-20   1.0615e-24
P1         2.1591e-19  6.28902e-24  3.88059e-29  1.19671e-28  2.15916e-19  1.63835e-28  1.57604e-31  2.87372e-33
P2        1.43183e-27  9.28035e-22  1.94252e-32  5.36958e-32  4.86158e-33  9.28036e-22  3.94153e-31  8.92416e-37
P3        2.63621e-18  2.14885e-13  1.82973e-13  1.59546e-21  1.13392e-22  9.55677e-18  3.97872e-13  1.68468e-18
P4        4.22509e-31  2.63162e-30  2.74564e-20  5.50899e-37  6.34231e-35  6.63744e-34   5.1678e-29  2.74564e-20

Temperature = 298 K    Pressure = 100 atm

From\To            W1           W2           W3            R           P1           P2           P3           P4
W1        0.000250432  0.000250431  2.29078e-12  6.45015e-15  1.20819e-09  2.70015e-14  2.05074e-18  1.07136e-20
W2        1.01248e-06  1.01319e-06   1.5531e-14  3.67749e-16  1.42289e-17  7.07533e-10  6.75716e-15  2.69834e-22
W3        1.68807e-14  2.83078e-14  5.13534e-11  3.97256e-25   1.6004e-22  2.69978e-21  1.04865e-14  5.12977e-11
R         4.90195e-14  6.91275e-13  4.09698e-22  7.40303e-13  5.09065e-19  7.69737e-18  9.43508e-21  1.06427e-26
P1        2.15916e-19  6.28955e-25  3.88125e-30  1.19708e-29  2.15917e-19  1.63918e-30  1.57793e-33  2.87753e-35
P2        1.43188e-28  9.28038e-22  1.94286e-33  5.37108e-33  4.86404e-35  9.28038e-22  3.94222e-32  8.93462e-39
P3        2.63679e-19  2.14896e-13  1.82975e-13  1.59629e-22  1.13528e-24  9.55843e-19  3.97872e-13  1.68478e-19
P4         4.2256e-32  2.63239e-31  2.74565e-20  5.52339e-39  6.35072e-37  6.64523e-36  5.16811e-30  2.74565e-20

Temperature = 298 K    Pressure = 1000 atm

From\To            W1           W2           W3            R           P1           P2           P3           P4
W1        0.000250432  0.000250431  2.29079e-12  6.45011e-15   1.2082e-09  2.70016e-15  2.05079e-19  1.07138e-21
W2        1.01248e-06  1.01319e-06   1.5531e-14  3.67753e-16   1.4229e-18  7.07534e-10  6.75719e-15  2.69842e-23
W3        1.68807e-14  2.83078e-14  5.13534e-11  3.97288e-26  1.60043e-23  2.69983e-22  1.04866e-14  5.12977e-11
R         4.90193e-14  6.91283e-13  4.09731e-23  7.40303e-13  5.09081e-20  7.69758e-19  9.43558e-22  1.06455e-28
P1        2.15917e-19   6.2896e-26  3.88131e-31  1.19712e-30  2.15917e-19  1.63926e-32  1.57812e-35  2.87791e-37
P2        1.43188e-29  9.28038e-22  1.94289e-34  5.37123e-34  4.86428e-37  9.28038e-22  3.94229e-33  8.93567e-41
P3        2.63685e-20  2.14897e-13  1.82975e-13  1.59637e-23  1.13541e-26  9.55859e-20  3.97872e-13  1.68479e-20
P4        4.22565e-33  2.63246e-32  2.74565e-20  5.52483e-41  6.35156e-39  6.64601e-38  5.16814e-31  2.74565e-20

Temperature = 300 K

High Pressure Rate Coefficients:

From\To            W1           W2           W3            R           P1           P2           P3           P4
W1                ***   0.00118495  1.66155e-11    9.756e-15  1.70468e-09          ***          ***          ***
W2        4.94569e-06          ***  5.57769e-14  5.66921e-16          ***  9.92372e-10  1.01396e-14          ***
W3        1.25756e-13  1.01145e-13          ***          ***          ***          ***  1.56794e-14  7.34054e-11
R         5.09788e-14  7.09767e-13          ***          ***          ***          ***          ***          ***
P1        2.37295e-19          ***          ***          ***          ***          ***          ***          ***
P2                ***  1.04881e-21          ***          ***          ***          ***          ***          ***
P3                ***  2.21313e-13  1.88725e-13          ***          ***          ***          ***          ***
P4                ***          ***  3.03581e-20          ***          ***          ***          ***          ***

Temperature = 300 K    Pressure = 0.001 atm

From\To            W1           W2           W3            R           P1           P2           P3           P4
W1        0.000297702  0.000297698  2.96915e-12  9.28089e-15  1.31771e-09  2.94805e-09  1.10677e-13  8.92906e-16
W2        1.24251e-06  1.24348e-06  2.09397e-14  3.00863e-16  1.29431e-12  9.63054e-10  7.25534e-15  1.76151e-17
W3        2.24722e-14  3.79717e-14  7.24843e-11  9.84239e-21   1.3071e-17  2.27453e-16  1.45275e-14  7.24091e-11
R         4.84962e-14  3.76671e-13  6.79524e-18  7.56731e-13   2.2738e-14  3.08551e-13  2.63532e-16  4.44058e-18
P1        1.83428e-19  4.31679e-20  2.40404e-25   6.0573e-25  2.31433e-19  4.83439e-21  1.91504e-24  4.57136e-26
P2        1.30041e-23  1.01782e-21  1.32563e-28  2.60468e-28  1.53194e-25  1.03098e-21   2.4742e-27  1.49336e-29
P3        1.00826e-14   1.5836e-13   1.7486e-13  4.59438e-18  1.25327e-15  5.10977e-14  4.08824e-13  1.31662e-14
P4         2.7949e-27  1.32105e-26   2.9946e-20     2.66e-30  1.02792e-27  1.05969e-26  4.52387e-25  2.99465e-20

Temperature = 300 K    Pressure = 0.01 atm

From\To            W1           W2           W3            R           P1           P2           P3           P4
W1        0.000297891  0.000297889  2.99105e-12  1.00588e-14  1.64454e-09  3.64515e-10  2.51329e-14   1.4419e-16
W2        1.24331e-06   1.2443e-06  2.09923e-14  5.06715e-16  1.95327e-13  9.86729e-10  9.60458e-15  3.37805e-18
W3         2.2638e-14   3.8067e-14  7.30215e-11   3.8595e-21  2.17039e-18  3.58979e-17  1.54816e-14  7.29453e-11
R         5.25609e-14  6.34391e-13  2.66462e-18  7.56768e-13   4.4526e-15  6.52897e-14  7.14242e-17   3.8849e-19
P1        2.28923e-19  6.51452e-21  3.99181e-26  1.18615e-25  2.35575e-19  1.37853e-22  9.93172e-26  1.91139e-27
P2         1.6079e-24  1.04284e-21  2.09219e-29  5.51153e-29  4.36835e-27  1.04446e-21  4.27409e-28  6.26933e-31
P3        2.28957e-15  2.09636e-13  1.86344e-13   1.2452e-18  6.49966e-17  8.82693e-15  4.08879e-13  1.71708e-15
P4        4.51332e-28  2.53339e-27  3.01678e-20  2.32713e-31  4.29798e-29  4.44872e-28   5.8998e-26  3.01678e-20

Temperature = 300 K    Pressure = 0.1 atm

From\To            W1           W2           W3            R           P1           P2           P3           P4
W1        0.000297911  0.000297909  2.99333e-12  9.75664e-15  1.69283e-09  3.76481e-11   2.9739e-15  1.58447e-17
W2        1.24339e-06  1.24438e-06  2.10056e-14  5.57009e-16  2.09897e-14  9.89683e-10  1.00588e-14  4.07576e-19
W3        2.26552e-14  3.80911e-14  7.30831e-11  5.93904e-22  2.43915e-19  4.04903e-18  1.56097e-14  7.30068e-11
R         5.09822e-14  6.97357e-13  4.10034e-19  7.56783e-13  5.32049e-16  7.90149e-15  9.68067e-18  9.64215e-21
P1        2.35646e-19  7.00044e-22  4.48612e-27  1.41736e-26  2.36348e-19  1.85107e-24  1.72821e-27  3.21581e-29
P2        1.66068e-25  1.04596e-21  2.35984e-30  6.67016e-30  5.86573e-29  1.04613e-21  4.85732e-29  1.06214e-32
P3        2.70918e-16  2.19549e-13  1.87886e-13  1.68771e-19    1.131e-18  1.00314e-15   4.0889e-13  1.80502e-16
P4        4.95953e-29  3.05664e-28  3.01932e-20  5.77585e-33  7.23111e-31  7.53693e-30  6.20197e-27  3.01932e-20

Temperature = 300 K    Pressure = 1 atm

From\To            W1           W2           W3            R           P1           P2           P3           P4
W1        0.000297913  0.000297911  2.99355e-12  9.71171e-15  1.69801e-09  3.77839e-12  3.03912e-16  1.60415e-18
W2         1.2434e-06  1.24439e-06  2.10072e-14  5.63249e-16  2.11694e-15   9.8999e-10  1.01113e-14   4.1931e-20
W3        2.26569e-14   3.8094e-14  7.30894e-11  6.39231e-23  2.47992e-20  4.11942e-19  1.56233e-14  7.30131e-11
R         5.07474e-14   7.0517e-13  4.41329e-20  7.56785e-13  5.47431e-17  8.11788e-16  1.01626e-18  1.18399e-22
P1        2.36366e-19  7.06041e-23   4.5611e-28  1.45833e-27  2.36437e-19  1.94026e-26  1.91631e-29  3.58163e-31
P2        1.66668e-26  1.04629e-21  2.40087e-31  6.85283e-31  6.14837e-31  1.04631e-21  4.94151e-30  1.17562e-34
P3         2.7686e-17  2.20695e-13  1.88048e-13  1.77173e-20   1.2541e-20  1.02053e-16  4.08892e-13  1.81591e-17
P4        5.02118e-30  3.14464e-29  3.01958e-20  7.09235e-35   8.0537e-33  8.34223e-32   6.2394e-28  3.01958e-20

Temperature = 300 K    Pressure = 10 atm

From\To            W1           W2           W3            R           P1           P2           P3           P4
W1        0.000297913  0.000297911  2.99358e-12  9.70706e-15  1.69853e-09  3.77977e-13  3.04604e-17  1.60628e-19
W2         1.2434e-06  1.24439e-06  2.10074e-14  5.63892e-16   2.1188e-16   9.9002e-10  1.01166e-14  4.20605e-21
W3        2.26571e-14  3.80943e-14  7.30901e-11  6.44595e-24  2.48439e-21  4.12703e-20  1.56246e-14  7.30137e-11
R         5.07231e-14  7.05975e-13  4.45032e-21  7.56786e-13  5.49193e-18  8.14133e-17  1.02173e-19  1.21564e-24
P1        2.36439e-19   7.0666e-24  4.56932e-29  1.46303e-28  2.36446e-19  1.95049e-28  1.93997e-31  3.63066e-33
P2        1.66729e-27  1.04632e-21   2.4053e-32  6.87263e-32  6.18077e-33  1.04632e-21  4.95047e-31   1.1899e-36
P3         2.7749e-18  2.20812e-13  1.88065e-13  1.78127e-21  1.26959e-22  1.02238e-17  4.08892e-13  1.81704e-18
P4        5.02783e-31  3.15434e-30  3.01961e-20  7.28196e-37  8.16394e-35  8.44352e-34  6.24327e-29  3.01961e-20

Temperature = 300 K    Pressure = 100 atm

From\To            W1           W2           W3            R           P1           P2           P3           P4
W1        0.000297913  0.000297911  2.99358e-12  9.70659e-15  1.69858e-09  3.77991e-14  3.04673e-18  1.60649e-20
W2         1.2434e-06  1.24439e-06  2.10074e-14  5.63957e-16  2.11899e-17  9.90023e-10  1.01172e-14  4.20736e-22
W3        2.26571e-14  3.80944e-14  7.30901e-11  6.45143e-25  2.48484e-22   4.1278e-21  1.56248e-14  7.30137e-11
R         5.07207e-14  7.06056e-13   4.4541e-22  7.56786e-13  5.49372e-19   8.1437e-18  1.02229e-20  1.21898e-26
P1        2.36446e-19  7.06722e-25  4.57015e-30  1.46351e-29  2.36447e-19  1.95153e-30  1.94241e-33  3.63578e-35
P2        1.66735e-28  1.04632e-21  2.40575e-33  6.87463e-33  6.18407e-35  1.04632e-21  4.95137e-32  1.19137e-38
P3        2.77553e-19  2.20824e-13  1.88067e-13  1.78224e-22  1.27118e-24  1.02257e-18  4.08892e-13  1.81715e-19
P4         5.0285e-32  3.15533e-31  3.01961e-20  7.30192e-39  8.17546e-37  8.45396e-36  6.24366e-30  3.01961e-20

Temperature = 300 K    Pressure = 1000 atm

From\To            W1           W2           W3            R           P1           P2           P3           P4
W1        0.000297913  0.000297911  2.99358e-12  9.70654e-15  1.69858e-09  3.77992e-15   3.0468e-19  1.60652e-21
W2         1.2434e-06  1.24439e-06  2.10074e-14  5.63963e-16    2.119e-18  9.90024e-10  1.01172e-14  4.20749e-23
W3        2.26571e-14  3.80944e-14  7.30901e-11  6.45197e-26  2.48489e-23  4.12788e-22  1.56248e-14  7.30138e-11
R         5.07204e-14  7.06064e-13  4.45448e-23  7.56786e-13   5.4939e-20  8.14394e-19  1.02234e-21  1.21931e-28
P1        2.36447e-19  7.06728e-26  4.57024e-31  1.46355e-30  2.36447e-19  1.95163e-32  1.94266e-35   3.6363e-37
P2        1.66736e-29  1.04632e-21   2.4058e-34  6.87483e-34   6.1844e-37  1.04632e-21  4.95146e-33  1.19152e-40
P3         2.7756e-20  2.20825e-13  1.88067e-13  1.78234e-23  1.27134e-26  1.02259e-19  4.08892e-13  1.81716e-20
P4        5.02857e-33  3.15542e-32  3.01961e-20  7.30393e-41  8.17662e-39  8.45501e-38   6.2437e-31  3.01961e-20

Temperature = 400 K

High Pressure Rate Coefficients:

From\To            W1           W2           W3            R           P1           P2           P3           P4
W1                ***     0.325223  5.37229e-08  4.40541e-08  0.000595572          ***          ***          ***
W2         0.00454921          ***  2.84453e-09    5.221e-09          ***  0.000290589  3.80166e-08          ***
W3        1.12369e-09  4.25348e-09          ***          ***          ***          ***  4.89372e-08  4.11189e-05
R         1.95573e-13    1.657e-12          ***          ***          ***          ***          ***          ***
P1        7.93677e-18          ***          ***          ***          ***          ***          ***          ***
P2                ***   1.0151e-19          ***          ***          ***          ***          ***          ***
P3                ***  6.50581e-13  5.60059e-13          ***          ***          ***          ***          ***
P4                ***          ***  1.13059e-18          ***          ***          ***          ***          ***

Temperature = 400 K    Pressure = 0.001 atm

From\To            W1           W2           W3            R           P1           P2           P3           P4
W1           0.304515     0.303606  4.24221e-08  1.54015e-08  0.000308782  0.000599731  1.03629e-07  1.34203e-09
W2         0.00424684   0.00449625  1.88751e-09  1.31853e-09  2.00732e-06  0.000247388   1.5688e-08  8.92811e-11
W3        8.87325e-10  2.82242e-09  3.75588e-05  1.32842e-13  6.94346e-11  7.71039e-10  3.48554e-08  3.75194e-05
R         6.83731e-14  4.18464e-13  2.81947e-17   1.8429e-12  1.48443e-13  1.20522e-12  2.28921e-15  7.96562e-17
P1        4.11491e-18  1.91237e-18  4.42381e-23  4.45603e-22  6.90382e-18  8.75208e-19  7.91349e-22  4.06577e-23
P2        2.93049e-21  8.64183e-20  1.80123e-25  1.32656e-24   3.2091e-22  8.96783e-20   6.9711e-24  1.17201e-25
P3        2.48065e-14  2.68471e-13  3.98901e-13  1.23437e-16  1.42149e-14   3.4151e-13  1.20664e-12  1.58612e-13
P4        7.71819e-25  3.67078e-24  1.03162e-18  1.03193e-26  1.75462e-24  1.37943e-23  3.81068e-22  1.03202e-18

Temperature = 400 K    Pressure = 0.01 atm

From\To            W1           W2           W3            R           P1           P2           P3           P4
W1           0.310072     0.309424  4.96392e-08  3.35507e-08  0.000523012  0.000124403  5.35985e-08   6.2125e-10
W2         0.00432822   0.00461061  2.48512e-09  3.63486e-09  5.77078e-07  0.000281784  3.06253e-08  5.02967e-11
W3        1.03828e-09  3.71605e-09  4.03819e-05  1.64769e-13  3.17689e-11  3.24461e-10  4.56458e-08  4.03311e-05
R         1.48945e-13   1.1536e-12  3.49711e-17  1.84322e-12  6.07626e-14  4.78687e-13  1.17166e-15   2.2703e-17
P1        6.96981e-18   5.4978e-19  2.02406e-23  1.82399e-22    7.593e-18  7.30774e-20   1.2658e-22  6.16431e-24
P2        6.07873e-22  9.84336e-20  7.57978e-26  5.26879e-25  2.67951e-23  9.90711e-20  2.24743e-24  1.70844e-26
P3        1.28303e-14  5.24094e-13  5.22392e-13  6.31775e-17  2.27374e-15    1.101e-13  1.20753e-12  3.57753e-14
P4        3.57287e-25  2.06792e-24  1.10893e-18  2.94112e-27  2.66027e-25   2.0108e-24   8.5951e-23  1.10902e-18

Temperature = 400 K    Pressure = 0.1 atm

From\To            W1           W2           W3            R           P1           P2           P3           P4
W1           0.310828     0.310228  5.15373e-08  4.17649e-08  0.000584064  1.54368e-05  9.75043e-09  1.20983e-10
W2         0.00433946   0.00462872   2.7504e-09   4.9081e-09  8.17629e-08  0.000289131  3.67656e-08  1.15863e-11
W3        1.07798e-09  4.11273e-09  4.09025e-05     5.82e-14  6.40304e-12  6.27372e-11  4.83737e-08  4.08489e-05
R         1.85411e-13  1.55769e-12  1.23526e-17  1.84354e-12  1.20919e-14  8.80643e-14  2.70149e-16  1.80541e-18
P1        7.78341e-18  7.78957e-20   4.0795e-24   3.6298e-23  7.86342e-18  2.06505e-21  5.67226e-24  3.02314e-25
P2        7.54298e-23     1.01e-19  1.46561e-26  9.69303e-26  7.57186e-25  1.01077e-19  3.65392e-25  7.87685e-28
P3        2.33404e-15  6.29173e-13  5.53611e-13  1.45668e-17   1.0189e-16  1.79003e-14  1.20791e-12  4.77541e-15
P4        6.95785e-26  4.76367e-25  1.12316e-18  2.33886e-28  1.30467e-26  9.27089e-26   1.1473e-23  1.12318e-18

Temperature = 400 K    Pressure = 1 atm

From\To            W1           W2           W3            R           P1           P2           P3           P4
W1           0.310911     0.310316  5.18464e-08  4.35925e-08  0.000592907  1.60384e-06  1.11327e-09  1.45806e-11
W2         0.00434069   0.00463082  2.80126e-09  5.16238e-09  8.76087e-09  0.000290071  3.78244e-08  1.44894e-12
W3        1.08444e-09  4.18878e-09  4.09655e-05  8.53515e-15  7.81482e-13  7.41512e-12  4.87498e-08  4.09115e-05
R         1.93524e-13  1.63839e-12  1.81153e-18  1.84364e-12  1.48174e-15  1.02054e-14  3.41537e-17  4.13562e-20
P1        7.90125e-18  8.34645e-21  4.97898e-25  4.44794e-24  7.90963e-18  2.83715e-23  9.55674e-26  5.63808e-27
P2        7.83688e-24  1.01328e-19  1.73226e-27  1.12328e-26  1.04029e-26  1.01336e-19  4.07952e-26  1.34757e-29
P3        2.66493e-16  6.47294e-13  5.57915e-13  1.84161e-18  1.71666e-18  1.99853e-15  1.20798e-12  5.05337e-16
P4        8.38545e-27  5.95727e-26  1.12488e-18  5.35759e-30  2.43317e-28  1.58606e-27  1.21408e-24  1.12489e-18

Temperature = 400 K    Pressure = 10 atm

From\To            W1           W2           W3            R           P1           P2           P3           P4
W1           0.310919     0.310325  5.18828e-08  4.38291e-08  0.000593866  1.61115e-07  1.13325e-10  1.50249e-12
W2         0.00434082   0.00463103  2.80723e-09  5.19227e-09  8.83728e-10  0.000290169  3.79438e-08   1.4971e-13
W3        1.08521e-09  4.19771e-09   4.0972e-05   9.0865e-16  8.06742e-14   7.5919e-13  4.87898e-08   4.0918e-05
R         1.94574e-13  1.64788e-12  1.92855e-19  1.84365e-12  1.53154e-16  1.04129e-15   3.5374e-18  4.91446e-22
P1        7.91403e-18  8.41925e-22  5.13991e-26  4.59744e-25  7.91488e-18   2.9929e-25  1.05472e-27  6.44278e-29
P2         7.8726e-25  1.01363e-19  1.77355e-28  1.14613e-27   1.0974e-28  1.01363e-19  4.13915e-27  1.48675e-31
P3        2.71274e-17  6.49337e-13  5.58373e-13  1.90742e-19  1.89456e-20  2.02774e-16  1.20799e-12  5.08845e-17
P4        8.64097e-28  6.15529e-27  1.12506e-18  6.36656e-32  2.78045e-30  1.74988e-29  1.22251e-25  1.12506e-18

Temperature = 400 K    Pressure = 100 atm

From\To            W1           W2           W3            R           P1           P2           P3           P4
W1            0.31092     0.310326  5.18865e-08  4.38539e-08  0.000593963   1.6119e-08  1.13538e-11  1.50754e-13
W2         0.00434083   0.00463106  2.80784e-09  5.19533e-09  8.84527e-11  0.000290179   3.7956e-08  1.50238e-14
W3        1.08528e-09  4.19862e-09  4.09727e-05   9.1501e-17  8.09605e-15  7.61098e-14  4.87939e-08  4.09186e-05
R         1.94684e-13  1.64885e-12  1.94205e-20  1.84365e-12  1.53722e-17  1.04351e-16  3.55085e-19  5.01782e-24
P1        7.91532e-18  8.42686e-23  5.15815e-27  4.61447e-26  7.91541e-18  3.01106e-27  1.06709e-29   6.5505e-31
P2        7.87628e-26  1.01366e-19  1.77801e-29  1.14857e-28  1.10406e-30  1.01366e-19  4.14546e-28  1.50368e-33
P3        2.71784e-18  6.49544e-13  5.58419e-13  1.91467e-20  1.91679e-22  2.03083e-17  1.20799e-12  5.09209e-18
P4        8.67001e-29  6.17698e-28  1.12508e-18  6.50045e-34  2.82694e-32   1.7698e-31  1.22339e-26  1.12508e-18

Temperature = 400 K    Pressure = 1000 atm

From\To            W1           W2           W3            R           P1           P2           P3           P4
W1            0.31092     0.310326  5.18869e-08  4.38563e-08  0.000593973  1.61198e-09  1.13559e-12  1.50805e-14
W2         0.00434083   0.00463106  2.80791e-09  5.19563e-09  8.84608e-12   0.00029018  3.79572e-08  1.50291e-15
W3        1.08529e-09  4.19871e-09  4.09728e-05  9.15657e-18  8.09895e-16  7.61291e-15  4.87943e-08  4.09187e-05
R         1.94695e-13  1.64895e-12  1.94342e-21  1.84365e-12  1.53779e-18  1.04374e-17  3.55221e-20  5.02853e-26
P1        7.91545e-18  8.42763e-24     5.16e-28   4.6162e-27  7.91546e-18  3.01292e-29  1.06836e-31  6.56169e-33
P2        7.87665e-27  1.01366e-19  1.77846e-30  1.14881e-29  1.10474e-32  1.01366e-19  4.14609e-29  1.50541e-35
P3        2.71835e-19  6.49565e-13  5.58424e-13   1.9154e-21  1.91908e-24  2.03114e-18  1.20799e-12  5.09245e-19
P4        8.67296e-30  6.17917e-29  1.12508e-18  6.51433e-36  2.83177e-34  1.77184e-33  1.22347e-27  1.12508e-18

Temperature = 500 K

High Pressure Rate Coefficients:

From\To            W1           W2           W3            R           P1           P2           P3           P4
W1                ***      28.6579  8.53134e-05  0.000486437      1.36666          ***          ***          ***
W2           0.855037          ***  1.68193e-05  8.99962e-05          ***     0.600974  0.000377019          ***
W3        3.38635e-06   2.2376e-05          ***          ***          ***          ***  0.000434488     0.128379
R         4.80047e-13  2.97674e-12          ***          ***          ***          ***          ***          ***
P1        7.64144e-17          ***          ***          ***          ***          ***          ***          ***
P2                ***  1.80258e-18          ***          ***          ***          ***          ***          ***
P3                ***  1.34659e-12  1.16647e-12          ***          ***          ***          ***          ***
P4                ***          ***  1.09676e-17          ***          ***          ***          ***          ***

Temperature = 500 K    Pressure = 0.001 atm

From\To            W1           W2           W3            R           P1           P2           P3           P4
W1            24.7956      23.7344  2.45269e-05  5.09803e-05     0.360571     0.700321  0.000251499  5.03478e-06
W2           0.708141      1.07227  3.25075e-06  8.28031e-06     0.007391     0.356656  6.70243e-05  7.07496e-07
W3        9.73634e-07  4.32461e-06    0.0890177  1.75129e-09  5.69762e-07  5.19248e-06  0.000177962    0.0888287
R         5.03089e-14  2.73883e-13  4.35411e-17  3.43715e-12  4.48489e-13  2.65429e-12  9.65587e-15   4.8705e-16
P1        2.01596e-17  1.38519e-17  8.02589e-22  2.54102e-20  5.08074e-17  1.67407e-17  2.66399e-20  2.39103e-21
P2        6.26733e-20  1.06976e-18  1.17068e-23  2.40696e-22   2.6794e-20  1.16036e-18  8.60476e-22  2.59835e-23
P3        2.68003e-14  2.39388e-13  4.77774e-13  1.04267e-15  5.07726e-14  1.02464e-12  2.50035e-12  6.79927e-13
P4        1.70735e-23  8.04161e-23  7.58868e-18  1.67358e-24  1.45011e-22  9.84577e-22  2.16362e-20  7.61155e-18

Temperature = 500 K    Pressure = 0.01 atm

From\To            W1           W2           W3            R           P1           P2           P3           P4
W1            28.6702      27.4643  5.24457e-05  0.000208102     0.921672     0.283767  0.000283072  6.11947e-06
W2           0.819423      1.34177  8.44173e-06  3.81024e-05    0.0042995     0.517797  0.000208082  1.01659e-06
W3        2.08174e-06  1.12307e-05     0.116544  5.45559e-09  6.55692e-07  5.35854e-06  0.000331951     0.116193
R         2.05368e-13  1.26029e-12  1.35639e-16  3.43805e-12  2.94834e-13  1.66994e-12  7.20828e-15  2.75978e-16
P1        5.15335e-17  8.05743e-18  9.23635e-22  1.67046e-20  6.29197e-17  3.30101e-18  9.33651e-21  8.62588e-22
P2        2.53947e-20  1.55309e-18  1.20812e-23  1.51434e-22  5.28336e-21  1.58441e-18  4.63108e-22  8.96001e-24
P3        3.01654e-14    7.432e-13  8.91189e-13  7.78369e-16  1.77943e-14  5.51462e-13  2.50414e-12  2.69553e-13
P4        2.07513e-23  1.15542e-22  9.92646e-18  9.48303e-25  5.23142e-23  3.39516e-22  8.57753e-21  9.93557e-18

Temperature = 500 K    Pressure = 0.1 atm

From\To            W1           W2           W3            R           P1           P2           P3           P4
W1            29.7635      28.4468  7.49837e-05  0.000386006      1.26149    0.0546093  9.86543e-05  2.73234e-06
W2           0.848739      1.43534  1.40529e-05  7.34492e-05   0.00102772      0.58515  0.000331083  5.41249e-07
W3        2.97633e-06  1.86956e-05     0.126257  4.83929e-09  2.99264e-07  2.22326e-06  0.000412258     0.125821
R         3.80936e-13  2.42943e-12  1.20316e-16  3.43998e-12  1.03867e-13   5.2267e-13  2.89757e-15  5.86894e-17
P1        7.05337e-17  1.92597e-18  4.21554e-22  5.88484e-21  7.26929e-17  2.25765e-19  1.07784e-21  1.15982e-22
P2        4.88703e-21  1.75511e-18   5.0125e-24  4.73967e-23  3.61343e-22  1.76054e-18  1.25277e-22   1.1056e-24
P3         1.0513e-14  1.18252e-12  1.10679e-12  3.12887e-16  2.05424e-15  1.49178e-13  2.50753e-12  5.61639e-14
P4        9.26542e-24  6.15159e-23   1.0749e-17  2.01666e-25  7.03404e-24  4.18937e-23  1.78721e-21  1.07509e-17

Temperature = 500 K    Pressure = 1 atm

From\To            W1           W2           W3            R           P1           P2           P3           P4
W1            29.9613      28.6042  8.36597e-05  0.000466497      1.34987   0.00668133  1.55098e-05  5.31676e-07
W2           0.853433      1.45278  1.62914e-05   8.7091e-05  0.000137759     0.598731  0.000370111   1.0803e-07
W3        3.32071e-06  2.16737e-05     0.128032  1.29397e-09  5.88686e-08  3.91827e-07  0.000430757     0.127576
R         4.60368e-13  2.88065e-12  3.21711e-17  3.44124e-12  1.85186e-14  8.11393e-14  5.32635e-16  3.25117e-18
P1        7.54754e-17  2.58164e-19  8.29246e-23  1.04921e-21  7.57404e-17   5.6069e-21  3.77546e-23   4.9122e-24
P2        5.97917e-22  1.79585e-18  8.83401e-25  7.35787e-24  8.97401e-24  1.79648e-18  1.80177e-23  4.00233e-26
P3        1.65279e-15  1.32191e-12  1.15645e-12  5.75153e-17  7.19559e-17  2.14552e-14  2.50873e-12  7.12898e-15
P4        1.80292e-24  1.22782e-23  1.08989e-17  1.11715e-26  2.97915e-25  1.51658e-24  2.26854e-22  1.08991e-17

Temperature = 500 K    Pressure = 10 atm

From\To            W1           W2           W3            R           P1           P2           P3           P4
W1            29.9862      28.6224  8.52842e-05  0.000482391       1.3625  0.000692392  1.70441e-06  6.33186e-08
W2           0.853977      1.45489   1.6673e-05  8.93202e-05  1.45717e-05     0.600412  0.000375949   1.2623e-08
W3        3.38519e-06  2.21814e-05     0.128243  1.66439e-10  7.01036e-09  4.42814e-08  0.000433169     0.127784
R         4.76054e-13  2.95438e-12  4.13808e-18  3.44153e-12   2.1516e-15  8.87529e-15  6.12483e-17  5.72284e-20
P1        7.61815e-17  2.73076e-20  9.87506e-24  1.21904e-22   7.6209e-17  7.22243e-23  5.56321e-25  8.08334e-26
P2        6.19627e-23  1.80089e-18  9.98354e-26  8.04829e-25  1.15597e-25  1.80095e-18   1.9337e-24  5.83271e-28
P3        1.81629e-16  1.34277e-12  1.16293e-12  6.61376e-18  1.06028e-18  2.30261e-15  2.50893e-12  7.43428e-16
P4        2.14715e-25  1.43467e-24  1.09168e-17  1.96646e-28  4.90238e-27  2.21015e-26  2.36569e-23  1.09168e-17

Temperature = 500 K    Pressure = 100 atm

From\To            W1           W2           W3            R           P1           P2           P3           P4
W1            29.9888      28.6243   8.5476e-05  0.000484286      1.36386  6.95296e-05  1.72494e-07  6.49457e-09
W2           0.854033       1.4551  1.67158e-05  8.95661e-05  1.46715e-06     0.600586   0.00037658  1.28802e-09
W3         3.3928e-06  2.22382e-05     0.128265  1.72433e-11   7.1883e-10   4.4973e-09  0.000433421     0.127806
R         4.77924e-13  2.96251e-12  4.28709e-19  3.44156e-12  2.19827e-16  8.97344e-16   6.2366e-18  6.27286e-22
P1        7.62577e-17  2.74946e-21  1.01257e-24  1.24548e-23  7.62604e-17  7.50401e-25  5.92573e-27   8.8206e-28
P2        6.22225e-24  1.80141e-18  1.01395e-26  8.13729e-26  1.20104e-27  1.80142e-18   1.9502e-25   6.1715e-30
P3        1.83817e-17  1.34502e-12  1.16361e-12  6.73445e-19  1.12938e-20  2.32227e-16  2.50895e-12  7.47029e-17
P4        2.20232e-26  1.46391e-25  1.09186e-17  2.15545e-30  5.34951e-29  2.33853e-28  2.37715e-24  1.09186e-17

Temperature = 500 K    Pressure = 1000 atm

From\To            W1           W2           W3            R           P1           P2           P3           P4
W1             29.989      28.6245  8.54956e-05  0.000484481        1.364  6.95594e-06  1.72709e-08  6.51224e-10
W2           0.854039      1.45513  1.67201e-05  8.95909e-05  1.46818e-07     0.600604  0.000376644  1.29073e-10
W3        3.39358e-06   2.2244e-05     0.128267   1.7308e-12  7.20758e-11  4.50453e-10  0.000433447     0.127808
R         4.78116e-13  2.96334e-12  4.30319e-20  3.44157e-12  2.20331e-17   8.9836e-17  6.24834e-19  6.33586e-24
P1        7.62654e-17  2.75139e-22  1.01529e-25  1.24834e-24  7.62656e-17  7.53511e-27  5.96707e-29  8.90718e-30
P2        6.22492e-25  1.80146e-18  1.01558e-27  8.14651e-27  1.20602e-29  1.80147e-18   1.9519e-26  6.20888e-32
P3        1.84046e-18  1.34525e-12  1.16368e-12  6.74712e-20  1.13726e-22   2.3243e-17  2.50895e-12  7.47397e-18
P4        2.20831e-27  1.46698e-26  1.09188e-17   2.1771e-32  5.40202e-31  2.35269e-30  2.37832e-25  1.09188e-17

Temperature = 600 K

High Pressure Rate Coefficients:

From\To            W1           W2           W3            R           P1           P2           P3           P4
W1                ***      766.178    0.0256422     0.258043      247.607          ***          ***          ***
W2            38.6504          ***   0.00894533     0.065068          ***      101.811     0.186353          ***
W3         0.00159362    0.0110205          ***          ***          ***          ***     0.199761      29.1164
R            9.26e-13  4.62873e-12          ***          ***          ***          ***          ***          ***
P1        3.82431e-16          ***          ***          ***          ***          ***          ***          ***
P2                ***   1.3388e-17          ***          ***          ***          ***          ***          ***
P3                ***  2.30237e-12   2.0033e-12          ***          ***          ***          ***          ***
P4                ***          ***  5.36084e-17          ***          ***          ***          ***          ***

Temperature = 600 K    Pressure = 0.001 atm

From\To            W1           W2           W3            R           P1           P2           P3           P4
W1            477.716      401.031   0.00151223   0.00701868      26.1453      50.5021    0.0281418  0.000779093
W2            20.2301      53.6456  0.000364311   0.00180901      1.13195      32.2697     0.011436  0.000184704
W3        9.40701e-05  0.000448726       11.782  6.48906e-07  0.000153141   0.00124782    0.0360594       11.744
R         2.51652e-14  1.28683e-13  3.74646e-17  5.51584e-12   9.2816e-13  4.40416e-12  2.78834e-14  1.75307e-15
P1        4.03328e-17  3.46912e-17  3.80583e-21   3.9948e-19  1.71491e-16  9.57803e-17  2.47874e-19  3.52127e-20
P2        3.34926e-19  4.24275e-18  1.33187e-22   8.1412e-21  4.11367e-19  5.01983e-18  2.15861e-20  9.26495e-22
P3        1.75286e-14  1.41276e-13  3.61572e-13  4.84272e-15  1.00024e-13  2.02812e-12  4.27073e-12  1.61737e-12
P4        8.91242e-23  4.19209e-22  2.16199e-17  5.58991e-23  2.60875e-21  1.59817e-20  2.96941e-19   2.1936e-17

Temperature = 600 K    Pressure = 0.01 atm

From\To            W1           W2           W3            R           P1           P2           P3           P4
W1            753.518      613.616   0.00626909    0.0480598      101.604       38.182    0.0601175    0.0020101
W2            30.9541      97.3483   0.00180712    0.0131543      1.22409      65.0991    0.0554147  0.000553169
W3        0.000389643   0.00222631      20.9131  4.06925e-06  0.000363449   0.00262833     0.100768      20.8068
R         1.72453e-13  9.35746e-13  2.34964e-16  5.51718e-12  7.81515e-13  3.60095e-12  2.48774e-14  1.39684e-15
P1        1.56914e-16  3.74886e-17  9.03276e-21  3.36364e-19   2.2985e-16  3.49389e-17   1.4253e-19  2.14048e-20
P2        2.53304e-19  8.56023e-18  2.80547e-22  6.65645e-21  1.50059e-19  8.98714e-18  1.60611e-20  5.43081e-22
P3        3.74684e-14  6.84629e-13  1.01054e-12  4.32065e-15  5.75146e-14  1.50902e-12   4.2779e-12  9.74413e-13
P4        2.30018e-22  1.25491e-21  3.83085e-17  4.45403e-23  1.58579e-21  9.36796e-21  1.78898e-19  3.84998e-17

Temperature = 600 K    Pressure = 0.1 atm

From\To            W1           W2           W3            R           P1           P2           P3           P4
W1            931.019      726.834    0.0151761     0.140826      191.007      12.9794    0.0411982   0.00196864
W2            36.6656      128.225   0.00514096    0.0391409     0.536234      90.8488     0.129328  0.000647848
W3        0.000943175   0.00633357      26.9561  8.13172e-06   0.00035821   0.00229835     0.165944      26.7802
R          5.0536e-13  2.78436e-12   4.6954e-16   5.5223e-12  4.31549e-13  1.78486e-12  1.51124e-14  5.88273e-16
P1         2.9501e-16  1.64187e-17  8.90234e-21  1.85738e-19  3.16835e-16   5.1703e-18  3.49515e-20  6.18638e-21
P2        8.61011e-20  1.19464e-17  2.45321e-22  3.29935e-21  2.22059e-20  1.20654e-17  6.98422e-21  1.44507e-22
P3         2.5677e-14  1.59784e-12  1.66416e-12  2.62469e-15  1.41039e-14  6.56201e-13  4.28996e-12  3.29353e-13
P4        2.25266e-22  1.46954e-21  4.93071e-17  1.87579e-23  4.58321e-22   2.4927e-21  6.04677e-20  4.93722e-17

Temperature = 600 K    Pressure = 1 atm

From\To            W1           W2           W3            R           P1           P2           P3           P4
W1            997.773      759.631    0.0226664     0.223531      235.617      2.26724    0.0107791  0.000734424
W2            38.3201      138.687   0.00793824    0.0587783     0.109029      100.016     0.174213  0.000245651
W3         0.00140868   0.00977978      28.8607  4.50993e-06  0.000133965  0.000725889     0.193441      28.6552
R         8.02151e-13   4.1813e-12  2.60411e-16  5.52904e-12  1.22028e-13  4.18838e-13  4.38376e-15  7.61469e-17
P1        3.63913e-16   3.3382e-18  3.32931e-21  5.25207e-20  3.67576e-16  2.65862e-19  2.71617e-21  6.00577e-22
P2        1.50398e-20  1.31519e-17  7.74792e-23  7.74233e-22  1.14185e-21  1.31705e-17  1.47862e-21   1.1765e-23
P3        6.71807e-15  2.15238e-12  1.93991e-12  7.61362e-16  1.09604e-15  1.38923e-13  4.29807e-12  5.82715e-14
P4        8.40372e-23  5.57212e-22  5.27594e-17  2.42805e-24  4.44941e-23  2.02942e-22  1.06984e-20   5.2771e-17

Temperature = 600 K    Pressure = 10 atm

From\To            W1           W2           W3            R           P1           P2           P3           P4
W1            1011.37      765.033    0.0252427     0.252055      245.791     0.264585   0.00146378  0.000121935
W2            38.5926      140.473    0.0087661      0.06402    0.0134562      101.609     0.184759  3.81928e-05
W3         0.00156879    0.0107997      29.1703  8.47498e-07  2.20533e-05  0.000104888     0.198678      28.9591
R          9.0451e-13  4.55418e-12   4.8936e-17  5.53179e-12  1.81723e-14  5.42518e-14  6.29132e-16  2.46995e-18
P1        3.79626e-16  4.11993e-19  5.48069e-22  7.82134e-21  3.80052e-16  5.19267e-21  6.71375e-23  1.77322e-23
P2        1.75512e-21  1.33614e-17  1.11954e-23  1.00286e-22   2.2302e-23  1.33635e-17  1.83764e-22  2.82266e-25
P3        9.12301e-16  2.28267e-12  1.99244e-12  1.09266e-16  2.70918e-17  1.72655e-14   4.3002e-12  6.77578e-15
P4        1.39525e-23  8.66326e-23  5.33189e-17  7.87578e-26   1.3137e-24  4.86899e-24    1.244e-21  5.33203e-17

Temperature = 600 K    Pressure = 100 atm

From\To            W1           W2           W3            R           P1           P2           P3           P4
W1            1013.08      765.655    0.0256539      0.25657       247.12    0.0271008  0.000154418   1.3543e-05
W2            38.6239      140.677    0.0088822     0.064718   0.00139274      101.792     0.186101  4.12439e-06
W3         0.00159434    0.0109427      29.2051  9.58075e-08  2.44044e-06  1.11617e-05     0.199298      28.9933
R         9.20711e-13  4.60383e-12   5.5321e-18  5.53224e-12  1.96913e-15  5.65304e-15  6.69474e-17  3.24373e-20
P1        3.81679e-16  4.25393e-20  6.06517e-23  8.47512e-22  3.81722e-16  6.01909e-23   8.3352e-25  2.33943e-25
P2        1.79491e-22  1.33855e-17  1.19137e-24  1.04498e-23  2.58514e-25  1.33857e-17  1.90038e-23  3.39605e-27
P3        9.61924e-17  2.29925e-12  1.99865e-12  1.16273e-17  3.36348e-19   1.7855e-15  4.30048e-12   6.9253e-16
P4        1.54973e-24  9.35535e-24  5.33818e-17  1.03431e-27  1.73318e-26  5.85808e-26  1.27145e-22  5.33819e-17

Temperature = 600 K    Pressure = 1000 atm

From\To            W1           W2           W3            R           P1           P2           P3           P4
W1            1013.26      765.718    0.0256991     0.257065      247.259   0.00271727  1.55369e-05   1.3718e-06
W2            38.6272      140.698   0.00889448    0.0647911  0.000139813      101.811      0.18624  4.16041e-07
W3         0.00159715    0.0109578      29.2087  9.72029e-09  2.47064e-07  1.12398e-06     0.199361      28.9968
R         9.22487e-13  4.60903e-12  5.61266e-19  5.53229e-12   1.9883e-16  5.67863e-16  6.74154e-18  3.35491e-22
P1        3.81894e-16  4.28068e-21  6.14004e-24  8.55764e-23  3.81898e-16  6.13173e-25  8.57189e-27  2.42662e-27
P2         1.8025e-23  1.33879e-17   1.1997e-25  1.04971e-24  2.63352e-27  1.33879e-17  1.90735e-24  3.47184e-29
P3        9.68337e-18  2.30097e-12  1.99928e-12  1.17086e-18  3.45899e-21  1.79205e-16  4.30051e-12  6.94148e-17
P4        1.56969e-25  9.43705e-25  5.33881e-17  1.06976e-29  1.79778e-28  5.98882e-28  1.27442e-23  5.33882e-17

Temperature = 700 K

High Pressure Rate Coefficients:

From\To            W1           W2           W3            R           P1           P2           P3           P4
W1                ***      8944.77      1.89419      23.8168      10392.3          ***          ***          ***
W2            665.043          ***     0.915761      7.55316          ***      4079.01       16.343          ***
W3           0.164494      1.06962          ***          ***          ***          ***      16.6646      1453.76
R          1.5425e-12  6.57946e-12          ***          ***          ***          ***          ***          ***
P1        1.29534e-15          ***          ***          ***          ***          ***          ***          ***
P2                ***  5.96589e-17          ***          ***          ***          ***          ***          ***
P3                ***  3.50189e-12  3.05718e-12          ***          ***          ***          ***          ***
P4                ***          ***  1.75731e-16          ***          ***          ***          ***          ***

Temperature = 700 K    Pressure = 0.001 atm

From\To            W1           W2           W3            R           P1           P2           P3           P4
W1            3287.34      2204.18    0.0192653     0.157333      378.367      704.061     0.536478     0.019007
W2            163.814      742.491   0.00685489    0.0562671      26.2404      552.069     0.298164   0.00648728
W3         0.00168266    0.0080007       271.38  3.02217e-05    0.0055432    0.0419866      1.08711      270.236
R         1.00892e-14  4.89286e-14  2.25039e-17  8.04527e-12  1.57554e-12  6.34174e-12  6.42351e-14  4.71722e-15
P1        4.65604e-17  4.42419e-17  7.95148e-21  3.03219e-18  3.70601e-16  2.75382e-16  1.13275e-18  2.43566e-19
P2        7.61316e-19  8.05261e-18  5.25412e-22   1.0648e-19  2.40252e-18  1.15568e-17  2.21394e-19  1.19384e-20
P3        8.47937e-15  6.37375e-14  1.99086e-13  1.58009e-14  1.44783e-13  3.24352e-12  6.47952e-12  2.80412e-12
P4        1.98256e-22  9.17899e-22  3.26092e-17  7.64586e-22   2.0513e-20  1.15246e-19  1.84768e-18  3.45945e-17

Temperature = 700 K    Pressure = 0.01 atm

From\To            W1           W2           W3            R           P1           P2           P3           P4
W1            7666.72      4690.09     0.137122      1.59784       2087.9      885.027      1.87642    0.0861375
W2            348.645      1963.03    0.0582277     0.600289      47.3247      1564.24      2.12875    0.0345564
W3          0.0119183     0.068013      673.028  0.000322901    0.0230884     0.154911      4.45661      668.314
R         1.03317e-13    5.227e-13  2.40777e-16  8.04665e-12   1.4806e-12  5.87382e-12  6.16189e-14  4.34809e-15
P1        2.59701e-16  7.95868e-17  3.31525e-20  2.84948e-18  4.96318e-16  1.53082e-16  8.69646e-19  1.96283e-19
P2        9.62622e-19  2.28653e-17  1.94026e-21  9.86233e-20  1.33553e-18   2.5469e-17  1.95585e-19  9.39272e-21
P3        2.98756e-14  4.55891e-13  8.17352e-13  1.51574e-14  1.11154e-13  2.86541e-12  6.48759e-12  2.19275e-12
P4        9.03757e-22   4.8831e-21  8.07634e-17  7.04755e-22  1.65308e-20  9.06718e-20  1.44484e-18  8.23219e-17

Temperature = 700 K    Pressure = 0.1 atm

From\To            W1           W2           W3            R           P1           P2           P3           P4
W1            13331.2      7170.45     0.568194      7.25155      5621.12      529.303      2.36129     0.164371
W2              533.1      3520.39     0.283447      2.77042      37.1318      2939.53      7.49677    0.0797181
W3          0.0493481     0.331073       1136.3   0.00126697    0.0439612     0.259852      10.4373      1125.18
R         4.69572e-13  2.41318e-12  9.44914e-16  8.05461e-12  1.09638e-12  4.02353e-12     4.82e-14  2.79819e-15
P1        7.00497e-16   6.2302e-17   6.3111e-20  2.11003e-18  8.07325e-16  4.18851e-17  3.70215e-19  9.65194e-20
P2        5.75761e-19  4.29908e-17  3.25434e-21  6.75563e-20  3.65419e-19  4.41286e-17  1.21508e-19  4.31185e-21
P3         3.7622e-14  1.60629e-12  1.91472e-12  1.18565e-14  4.73191e-14  1.78014e-12  6.51054e-12  1.11259e-12
P4        1.72563e-21  1.12579e-20  1.36009e-16  4.53541e-22   8.1288e-21   4.1624e-20  7.33101e-19  1.36806e-16

Temperature = 700 K    Pressure = 1 atm

From\To            W1           W2           W3            R           P1           P2           P3           P4
W1            17537.7      8514.18      1.29252      16.4814      8854.32      150.185      1.10872     0.119846
W2            633.026       4471.9     0.658264      5.81606      12.7635      3806.08      13.4896    0.0595092
W3           0.112245     0.768857      1392.13   0.00144305    0.0318554     0.155117      14.9922      1376.07
R         1.06741e-12  5.06629e-12  1.07622e-15  8.07354e-12  4.74044e-13  1.44277e-12   2.1227e-14  7.23106e-16
P1        1.10362e-15  2.14002e-17  4.57245e-20  9.12319e-19   1.1304e-15  4.33744e-18  5.87305e-20  1.90082e-20
P2        1.63327e-19   5.5667e-17  1.94244e-21  2.42246e-20  3.78412e-20  5.59342e-17  3.91052e-20    7.202e-22
P3        1.76638e-14  2.89047e-12  2.75037e-12  5.22154e-15  7.50665e-15  5.72909e-13  6.53836e-12  2.94214e-13
P4        1.25811e-21  8.40239e-21   1.6634e-16  1.17204e-22  1.60086e-21  6.95239e-21  1.93862e-19  1.66552e-16

Temperature = 700 K    Pressure = 10 atm

From\To            W1           W2           W3            R           P1           P2           P3           P4
W1            19049.5      8879.35       1.7649      22.1867      10123.3      22.6981     0.217556    0.0323413
W2            660.179       4729.7     0.863809      7.23285       2.1299      4043.39      15.8835    0.0144011
W3           0.153266      1.00893       1456.3  0.000458974   0.00841713    0.0334305      16.4006      1438.69
R         1.43693e-12  6.30044e-12  3.42298e-16  8.08766e-12  9.98426e-14  2.45863e-13   4.1982e-15  4.67618e-17
P1         1.2618e-15  3.57072e-18  1.20812e-20  1.92151e-19  1.26573e-15  1.49016e-19  2.74527e-21  1.09251e-21
P2        2.46828e-20   5.9138e-17   4.1862e-22  4.12811e-21  1.30006e-21  5.91748e-17  6.25046e-21  3.21777e-23
P3        3.46597e-15  3.40344e-12  3.00874e-12   1.0327e-15  3.50887e-16  9.15721e-14  6.55087e-12  4.22687e-14
P4        3.39502e-22  2.03329e-21   1.7391e-16  7.57933e-24  9.20101e-23  3.10624e-22  2.78515e-20  1.73941e-16

Temperature = 700 K    Pressure = 100 atm

From\To            W1           W2           W3            R           P1           P2           P3           P4
W1            19315.4      8933.72      1.88214      23.5462      10353.7      2.48626    0.0257266   0.00431324
W2            664.222      4766.26     0.905509      7.49145     0.239835      4077.11      16.2897    0.0017803
W3           0.163448      1.05764      1465.07  6.26046e-05   0.00110892   0.00399769      16.6119      1447.23
R         1.52498e-12   6.5257e-12  4.66898e-17  8.09114e-12  1.23297e-14  2.75937e-14  4.93193e-16  8.50708e-19
P1        1.29052e-15  4.02071e-19  1.59164e-21   2.3729e-20  1.29095e-15  2.19107e-21  4.60221e-23  2.02395e-23
P2        2.70363e-21  5.96311e-17  5.00593e-23  4.63307e-22  1.91156e-23   5.9635e-17  6.89553e-22   4.9931e-25
P3        4.09859e-16  3.49047e-12  3.04752e-12  1.21319e-16  5.88232e-18  1.01023e-14  6.55317e-12  4.53648e-15
P4        4.52778e-23  2.51359e-22  1.74942e-16  1.37886e-25  1.70456e-24  4.82004e-24  2.98916e-21  1.74945e-16

Temperature = 700 K    Pressure = 1000 atm

From\To            W1           W2           W3            R           P1           P2           P3           P4
W1            19345.9      8939.66      1.89729      23.7191      10380.4     0.251576   0.00263318   0.00045051
W2            664.663      4770.16     0.910408      7.52082    0.0243648      4080.71       16.335  0.000183073
W3           0.164763      1.06336         1466  6.54037e-06  0.000115547  0.000409157      16.6348      1448.14
R         1.53617e-12  6.55129e-12  4.87766e-18  8.09158e-12  1.27198e-15  2.79923e-15  5.03514e-17  9.30692e-21
P1        1.29385e-15  4.09862e-20  1.65757e-22  2.44798e-21  1.29389e-15  2.32887e-23  5.00969e-25  2.24337e-25
P2        2.74126e-22  5.96838e-17  5.12366e-24  4.69999e-23  2.03178e-25  5.96842e-17  6.97929e-23  5.31577e-27
P3        4.19825e-17  3.50018e-12  3.05172e-12  1.23857e-17  6.40314e-20   1.0225e-15  6.55343e-12  4.57468e-16
P4        4.72728e-24  2.58489e-23  1.75051e-16   1.5085e-27  1.88935e-26  5.13153e-26  3.01433e-22  1.75052e-16

Temperature = 800 K

High Pressure Rate Coefficients:

From\To            W1           W2           W3            R           P1           P2           P3           P4
W1                ***      59873.3      52.3673      730.914       173819          ***          ***          ***
W2            6003.69          ***      31.4306      276.701          ***      65948.8      482.168          ***
W3            5.90141      35.3234          ***          ***          ***          ***      474.296      27941.9
R         2.33139e-12  8.80188e-12          ***          ***          ***          ***          ***          ***
P1        3.40373e-15          ***          ***          ***          ***          ***          ***          ***
P2                ***  1.91672e-16          ***          ***          ***          ***          ***          ***
P3                ***  4.92774e-12  4.31309e-12          ***          ***          ***          ***          ***
P4                ***          ***  4.46338e-16          ***          ***          ***          ***          ***

Temperature = 800 K    Pressure = 0.001 atm

From\To            W1           W2           W3            R           P1           P2           P3           P4
W1              11770      5957.52    0.0912771      1.21997      2142.67      3664.76      3.59426     0.154967
W2            596.231      4145.04    0.0419168     0.534158      187.459      3358.23      2.47419    0.0660962
W3          0.0105026    0.0471326      2054.87  0.000390407    0.0575745     0.413931      9.96384      2044.38
R         3.68679e-15  1.66742e-14  1.09127e-17  1.09864e-11  2.38456e-12  8.44383e-12  1.27103e-13  1.05435e-14
P1        3.92818e-17  3.69646e-17  9.92224e-21  1.46392e-17  6.26216e-16  5.30803e-16  3.43428e-18  1.08239e-18
P2        1.02825e-18  9.54184e-18  1.06128e-21  7.71486e-19  7.89976e-18   2.0641e-17  1.31513e-18  8.34753e-20
P3        3.51932e-15  2.47486e-14  8.93916e-14  4.08359e-14  1.79727e-13   4.6245e-12  9.08438e-12  4.12166e-12
P4        2.67996e-22  1.18327e-21  3.22181e-17  5.95028e-21  9.95016e-20  5.15613e-19  7.24004e-18  4.00807e-17

Temperature = 800 K    Pressure = 0.01 atm

From\To            W1           W2           W3            R           P1           P2           P3           P4
W1            38043.9      16453.7     0.958281      16.0335      14960.4      6594.32      17.5512      1.03349
W2            1647.34      14883.9     0.536579      7.61856      494.015      12709.9      23.8934     0.544041
W3           0.108524      0.60393      6897.63    0.0061922     0.366907        2.345       56.384      6837.82
R         5.03768e-14  2.40944e-13  1.74835e-16  1.09876e-11  2.33625e-12  8.22434e-12  1.25224e-13  1.02604e-14
P1        2.87636e-16  9.78188e-17  6.38201e-20  1.43426e-17   7.8924e-16  3.85319e-16  3.06384e-18  9.95865e-19
P2        1.91317e-18  3.66851e-17   6.0641e-21  7.51431e-19  5.73456e-18  4.64212e-17  1.25507e-18  7.57857e-20
P3        1.78321e-14  2.42543e-13  5.10996e-13  4.02322e-14   1.6034e-13   4.4133e-12  9.09088e-12  3.70563e-12
P4        1.84496e-21  9.78143e-21  1.08855e-16  5.79053e-21  9.15475e-20  4.68115e-19  6.50926e-18  1.15941e-16

Temperature = 800 K    Pressure = 0.1 atm

From\To            W1           W2           W3            R           P1           P2           P3           P4
W1            95491.7      33559.5      6.30751      104.563      55379.8      6402.02      36.2744        3.352
W2            3363.17        36960      4.20741       52.067      645.665      32769.7      122.945      2.19772
W3           0.711579      4.73053      15857.4    0.0420154      1.20515      6.78883      188.943        15655
R         3.32604e-13  1.65474e-12  1.18928e-15  1.09963e-11  2.03908e-12  6.84831e-12  1.12023e-13  8.35885e-15
P1        1.08096e-15  1.26935e-16  2.09776e-19  1.25182e-17  1.39116e-15  1.67945e-16  1.89968e-18  6.87372e-19
P2        1.86869e-18  9.51385e-17  1.75761e-20  6.25708e-19  2.49946e-18  1.01182e-16  9.81945e-19  4.97241e-20
P3         3.7172e-14  1.25515e-12  1.71741e-12   3.5991e-14  9.94164e-14   3.4529e-12  9.11917e-12  2.52113e-12
P4        6.03147e-21  3.95083e-20  2.49957e-16  4.71738e-21  6.31885e-20  3.07137e-19  4.42857e-18  2.54806e-16

Temperature = 800 K    Pressure = 1 atm

From\To            W1           W2           W3            R           P1           P2           P3           P4
W1             171447      50049.8      22.7411      347.523       117935      3056.59      30.2156      4.52081
W2            5018.22        60096      15.4959      160.241      385.914      54199.3      313.724      3.10616
W3            2.56319       17.416      24231.8    0.0919465       1.6169      7.47297      362.306      23840.3
R         1.10821e-12  5.09699e-12  2.60278e-15  1.10299e-11   1.2276e-12  3.52286e-12  6.80432e-14  3.61141e-15
P1        2.30876e-15  7.54914e-17  2.81142e-19  7.53641e-18  2.42498e-15  3.21324e-17  5.42541e-19  2.36263e-19
P2        8.91475e-19  1.57513e-16  1.93335e-20  3.21872e-19  4.78215e-19  1.59697e-16  4.58774e-19  1.48495e-20
P3         3.0975e-14  3.20603e-12  3.29461e-12   2.1861e-14  2.83929e-14  1.61323e-12  9.17695e-12  9.81858e-13
P4        8.14019e-21   5.5785e-20   3.8081e-16  2.03813e-21  2.17191e-20  9.17227e-20  1.72472e-18  3.82714e-16

Temperature = 800 K    Pressure = 10 atm

From\To            W1           W2           W3            R           P1           P2           P3           P4
W1             219409      57878.1      42.6489      609.825       160186      680.763      9.56063      2.13073
W2             5803.6        70491      26.9641      248.028      98.8008      63867.5      444.821      1.28539
W3            4.80626      30.3038      27644.3    0.0529119     0.738346      2.65749      452.087      27153.7
R         1.94514e-12  7.88978e-12  1.49767e-15  1.10738e-11  3.76292e-13  8.41371e-13  1.92938e-14  4.50341e-16
P1        3.13673e-15  1.92994e-17  1.28315e-19  2.31011e-18  3.16058e-15  2.03758e-18  4.84785e-20  2.58252e-20
P2        1.98425e-19  1.85623e-16  6.87297e-21  7.68734e-20  3.03246e-20  1.86038e-16  1.01276e-19  1.25399e-21
P3        9.79828e-15  4.54604e-12  4.11113e-12  6.19873e-15  2.53703e-15  3.56125e-13  9.22135e-12  1.89513e-13
P4        3.83586e-21  2.30771e-20  4.33747e-16  2.54153e-22  2.37405e-21  7.74569e-21  3.32895e-19  4.34117e-16

Temperature = 800 K    Pressure = 100 atm

From\To            W1           W2           W3            R           P1           P2           P3           P4
W1             232358      59603.3      50.9367      710.381       171904      87.0028      1.41239     0.384479
W2            5976.62      72530.3      30.6809       272.13      13.3234      65759.9      477.525     0.202063
W3            5.74019      34.4809      28275.7   0.00978303     0.129906     0.394172      471.081      27763.9
R          2.2659e-12  8.65647e-12  2.76903e-16  1.10912e-11  5.74517e-14  1.08394e-13  2.68388e-15  1.28656e-17
P1        3.36623e-15  2.60196e-18  2.25734e-20  3.52705e-19  3.36926e-15  4.34557e-20   1.2549e-21   7.5652e-22
P2        2.53559e-20  1.91123e-16  1.01937e-21   9.9036e-21  6.46736e-22  1.91173e-16  1.26573e-20   2.8472e-23
P3        1.44741e-15  4.88029e-12  4.28386e-12  8.62279e-16  6.56731e-17  4.45081e-14  9.23357e-12  2.25403e-14
P4        6.92118e-22  3.62751e-21  4.43495e-16  7.26079e-24  6.95451e-23  1.75867e-22  3.95939e-20  4.43539e-16

Temperature = 800 K    Pressure = 1000 atm

From\To            W1           W2           W3            R           P1           P2           P3           P4
W1             234156      59822.9      52.3347      726.699       173545      9.05712     0.151421    0.0431258
W2            5998.64      72772.2      31.2112      275.328      1.40118      65983.9      481.727    0.0217427
W3            5.89774      35.0769      28349.2   0.00109037    0.0144706    0.0419692      473.385      27834.7
R         2.31795e-12  8.75818e-12  3.08624e-17  1.10939e-11  6.22369e-15  1.12562e-14  2.82544e-16  1.57057e-19
P1        3.39836e-15  2.73633e-19   2.5145e-21  3.82082e-20  3.39868e-15  5.08259e-22  1.53935e-23  9.54957e-24
P2        2.63954e-21  1.91774e-16  1.08536e-22  1.02844e-21  7.56424e-24  1.91779e-16  1.30783e-21  3.29598e-25
P3        1.55175e-16  4.92324e-12  4.30481e-12   9.0776e-17  8.05589e-19  4.59886e-15   9.2352e-12  2.30932e-15
P4        7.76321e-23   3.9033e-22  4.44627e-16  8.86361e-26  8.77869e-25  2.03587e-24  4.05651e-21  4.44631e-16

Temperature = 900 K

High Pressure Rate Coefficients:

From\To            W1           W2           W3            R           P1           P2           P3           P4
W1                ***       273440      727.562      10710.2  1.56916e+06          ***          ***          ***
W2            34787.9          ***      509.407      4668.51          ***       580218      6844.77          ***
W3            101.079      556.275          ***          ***          ***          ***       6555.6       282723
R         3.29043e-12  1.12737e-11          ***          ***          ***          ***          ***          ***
P1        7.50313e-15          ***          ***          ***          ***          ***          ***          ***
P2                ***  4.92555e-16          ***          ***          ***          ***          ***          ***
P3                ***   6.5637e-12  5.75675e-12          ***          ***          ***          ***          ***
P4                ***          ***  9.52593e-16          ***          ***          ***          ***          ***

Temperature = 900 K    Pressure = 0.001 atm

From\To            W1           W2           W3            R           P1           P2           P3           P4
W1            28842.1      10954.8     0.241745      5.12547      7116.59      10751.6      13.0957     0.662191
W2            1388.87      13163.2     0.133989      2.52144      666.594      11094.3      10.4773      0.32112
W3          0.0354851     0.147683      7791.75   0.00229303     0.277164      1.91522      43.8152      7745.55
R         1.32798e-15  5.58094e-15  4.78283e-18  1.42973e-11  3.35121e-12  1.06935e-11  2.25072e-13  2.06307e-14
P1        2.78953e-17  2.45873e-17  9.09884e-21  5.21584e-17  9.34589e-16  8.18153e-16     8.16e-18  3.62576e-18
P2         1.0164e-18  8.55731e-18  1.41834e-21   3.7592e-18  1.84794e-17  3.76523e-17  5.44629e-18  3.92245e-19
P3        1.37653e-15     9.15e-15  3.61867e-14  8.93763e-14  2.08195e-13  6.15215e-12  1.20439e-11  5.54747e-12
P4        2.70908e-22  1.13046e-21  2.45447e-17  3.14339e-20  3.54944e-19  1.70006e-18  2.12851e-17  4.79177e-17

Temperature = 900 K    Pressure = 0.01 atm

From\To            W1           W2           W3            R           P1           P2           P3           P4
W1             116363      35549.8      3.28283      77.5433      56572.6      24076.6       77.612      5.60807
W2            4498.06      58536.2      2.25084      43.2984      2233.56      51631.7      123.735      3.55285
W3            0.46378      2.47911      32998.9     0.047455      2.37165      14.6585      314.319      32664.6
R         2.22653e-14  1.00867e-13  1.03035e-16  1.42982e-11  3.32948e-12  1.06012e-11  2.23838e-13  2.04463e-14
P1        2.50096e-16    8.584e-17  8.10337e-20  5.18201e-17  1.09071e-15  6.91558e-16  7.79243e-18  3.51954e-18
P2        2.51034e-18  4.21405e-17   1.1278e-20  3.72675e-18    1.562e-17  6.97431e-17  5.35588e-18   3.7828e-19
P3        9.03998e-15  1.14126e-13  2.70026e-13  8.88865e-14  1.98816e-13  6.05003e-12  1.20482e-11  5.31728e-12
P4        2.51294e-21  1.29469e-20   1.0767e-16  3.11528e-20  3.44546e-19  1.63954e-18  2.04019e-17  1.30102e-16

Temperature = 900 K    Pressure = 0.1 atm

From\To            W1           W2           W3            R           P1           P2           P3           P4
W1             388807      90992.3      30.5371      654.603       263439      33434.6      229.417      26.7742
W2            11539.9       191117      25.4114      400.885      4299.77       173971      857.881      21.9915
W3             4.2655      27.8362       100706     0.489538      11.8802      64.9672       1435.7      99161.1
R         1.97254e-13  9.59577e-13  1.08057e-15  1.43059e-11  3.14522e-12  9.77078e-12  2.13317e-13  1.87145e-14
P1        1.23239e-15  1.65275e-16  4.11007e-19  4.89523e-17  1.87263e-15  4.16577e-16  6.07999e-18  2.94665e-18
P2        3.61088e-18  1.46278e-16  5.06585e-20  3.43482e-18  9.40911e-18  1.67856e-16  4.76621e-18  3.06378e-19
P3        2.78175e-14  8.14843e-13  1.25488e-12  8.47085e-14  1.55125e-13  5.38393e-12  1.20741e-11  4.35279e-12
P4        1.24417e-20  8.11544e-20  3.32553e-16  2.85142e-20  2.88463e-19   1.3279e-18  1.67013e-17  3.50993e-16

Temperature = 900 K    Pressure = 1 atm

From\To            W1           W2           W3            R           P1           P2           P3           P4
W1             951800       175591      167.685      3047.75       746965        25653      315.045      60.7294
W2            22321.1       410525      145.051      1782.69      4273.32       378854      3095.12      54.3156
W3            23.3277      158.479       201353      1.88056      27.3323      123.427      3785.21       197234
R         9.33448e-13  4.30071e-12  4.16159e-15  1.43489e-11  2.37114e-12  6.56689e-12  1.61041e-13   1.1505e-14
P1        3.55967e-15  1.62162e-16  9.44295e-19  3.69045e-17  3.89593e-15     1.32e-16  2.72826e-18  1.52527e-18
P2        2.78107e-18  3.21268e-16  9.61972e-20  2.30852e-18  2.98145e-18  3.32548e-16  2.97075e-18   1.4192e-19
P3        3.84892e-14  2.96484e-12  3.32243e-12  6.39495e-14  6.96091e-14  3.35577e-12  1.21567e-11  2.34158e-12
P4        2.84475e-20  2.00314e-19  6.64246e-16  1.75294e-20  1.49316e-19  6.15109e-19  8.98442e-18  6.74242e-16

Temperature = 900 K    Pressure = 10 atm

From\To            W1           W2           W3            R           P1           P2           P3           P4
W1        1.54446e+06       244386       461.47         7316  1.28302e+06      9059.64      167.857      50.1368
W2            31089.1       572708      363.043      3676.85      1801.96       530068      5669.82      39.5912
W3            64.1204      396.458       268143      1.96795      21.8769      75.4137       5800.4       261783
R         2.24719e-12  8.87865e-12  4.35286e-15  1.44415e-11   1.0268e-12  2.21767e-12  6.43368e-14  2.53722e-15
P1         6.1336e-15  6.78676e-17  7.53772e-19  1.59812e-17  6.23414e-15  1.52078e-17  4.43609e-19  2.94944e-19
P2        9.79601e-19  4.49962e-16  5.86628e-20  7.79601e-19  3.43494e-19  4.53069e-16  9.23779e-19  2.15777e-20
P3        2.04905e-14  5.43676e-12  5.09349e-12  2.55482e-14  1.13183e-14  1.04351e-12  1.22617e-11  6.30637e-13
P4        2.34815e-20  1.45748e-19  8.82025e-16  3.86582e-21  2.88736e-20  9.35219e-20   2.4197e-18   8.8474e-16

Temperature = 900 K    Pressure = 100 atm

From\To            W1           W2           W3            R           P1           P2           P3           P4
W1        1.80063e+06       268807      671.753      9994.73   1.5196e+06       1506.2        34.68      13.4961
W2            34198.3       620182      481.562      4497.58      326.149       574002      6667.42      8.77249
W3            93.3258      525.869       286212     0.544458      5.67036      15.3637      6442.55       279129
R         3.07059e-12  1.08609e-11  1.20404e-15   1.4501e-11  2.06372e-13  3.50508e-13  1.12981e-14  1.22055e-16
P1        7.26611e-15  1.22616e-17  1.95196e-19  3.21197e-18  7.28233e-15  5.19243e-19   1.9255e-20  1.45073e-20
P2          1.627e-19  4.87278e-16  1.19446e-20  1.23218e-19   1.1728e-20  4.87728e-16  1.39739e-19  7.82626e-22
P3        4.23128e-15  6.39363e-12  5.65748e-12   4.4865e-15  4.91272e-16   1.5785e-13  1.23069e-11  8.87064e-14
P4        6.31808e-21  3.22794e-20  9.40484e-16  1.85968e-22   1.4202e-21  3.39205e-21  3.40359e-19  9.40868e-16

Temperature = 900 K    Pressure = 1000 atm

From\To            W1           W2           W3            R           P1           P2           P3           P4
W1        1.84769e+06       272843      722.518      10597.5  1.56335e+06      167.938      4.10754      1.72883
W2            34711.8       626927      504.107      4635.45      37.1428       580210      6827.23      1.03176
W3            100.378      550.488       288691    0.0683505     0.715784      1.77156      6536.76       281500
R         3.25581e-12  1.11939e-11  1.51149e-16  1.45137e-11  2.44682e-14  3.81458e-14  1.26055e-15  1.78618e-18
P1        7.47536e-15  1.39604e-18  2.46363e-20  3.80824e-19  7.47717e-15  7.21801e-21  2.89524e-22  2.26004e-22
P2        1.81378e-20  4.92548e-16   1.3772e-21  1.34098e-20  1.63031e-22  4.92596e-16  1.50649e-20  1.04845e-23
P3        5.01119e-16  6.54688e-12  5.74021e-12  5.00567e-16  7.38694e-18  1.70174e-14  1.23145e-11  9.40563e-15
P4        8.09268e-22  3.79624e-21  9.48475e-16   2.7215e-24  2.21247e-23  4.54419e-23  3.60886e-20  9.48515e-16

Temperature = 1000 K

High Pressure Rate Coefficients:

From\To            W1           W2           W3            R           P1           P2           P3           P4
W1                ***       953830      6160.52      93218.4  9.18198e+06          ***          ***          ***
W2             147339          ***      4835.77      45583.7          ***  3.32733e+06      58026.1          ***
W3            1016.55       5165.7          ***          ***          ***          ***      54455.7  1.81975e+06
R         4.41521e-12  1.39769e-11          ***          ***          ***          ***          ***          ***
P1        1.45624e-14          ***          ***          ***          ***          ***          ***          ***
P2                ***  1.07862e-15          ***          ***          ***          ***          ***          ***
P3                ***  8.39497e-12  7.37523e-12          ***          ***          ***          ***          ***
P4                ***          ***  1.79465e-15          ***          ***          ***          ***          ***

Temperature = 1000 K    Pressure = 0.001 atm

From\To            W1           W2           W3            R           P1           P2           P3           P4
W1                ***          ***          ***          ***          ***          ***          ***          ***
W2                ***          ***          ***          ***          ***          ***          ***          ***
W3                ***          ***      19717.9   0.00887857      1.00503      6.86919      125.337      19585.6
R                 ***          ***  2.12958e-18  1.79351e-11  4.47002e-12  1.30625e-11  3.66032e-13  3.64665e-14
P1                ***          ***  8.07197e-21  1.49678e-16   1.3222e-15  1.14581e-15  1.67275e-17   9.9722e-18
P2                ***          ***  1.74191e-21  1.38101e-17  3.61772e-17  6.88789e-17  1.74944e-17  1.39546e-18
P3                ***          ***  1.41848e-14  1.72708e-13  2.35709e-13   7.8077e-12  1.53198e-11  7.08952e-12
P4                ***          ***  1.61405e-17  1.25292e-19  1.02322e-18    4.535e-18  5.16241e-17  7.34488e-17

Temperature = 1000 K    Pressure = 0.01 atm

From\To            W1           W2           W3            R           P1           P2           P3           P4
W1             262974      58846.9      7.42061      242.208       146301      57339.5      218.374      18.6823
W2             8975.7       153654      6.00302      151.617      6150.48       137955      401.971      13.5096
W3            1.27573      6.57888      97745.4      0.20528       8.7734      52.8594      1049.46      96626.2
R         9.49533e-15  4.11617e-14  5.47503e-17  1.79357e-11   4.4604e-12   1.3023e-11  3.65247e-13  3.63537e-14
P1        1.87746e-16  6.27747e-17  8.01633e-20  1.49356e-16  1.45411e-15  1.02788e-15   1.6398e-17  9.86911e-18
P2        2.53894e-18  3.93371e-17  1.51603e-20  1.37683e-17  3.24536e-17  1.06872e-16  1.73824e-17  1.37691e-18
P3        4.22798e-15  5.11921e-14  1.30933e-13  1.72337e-13  2.31066e-13  7.75774e-12  1.53224e-11  6.97492e-12
P4         2.6605e-21  1.34063e-20  8.77833e-17  1.24904e-19  1.01265e-18  4.47471e-18  5.07896e-17  1.44201e-16

Temperature = 1000 K    Pressure = 0.1 atm

From\To            W1           W2           W3            R           P1           P2           P3           P4
W1        1.06768e+06       174398      87.2494      2411.71       788923       100927      815.346      115.822
W2            26685.4       610730      86.1491      1722.55      15339.3       563366      3418.59      112.013
W3            14.6426      93.0844       370821       2.8302      59.0459      315.923      6035.63       364300
R         1.06167e-13  5.06731e-13   7.9933e-16  1.79418e-11  4.35897e-12  1.25763e-11  3.57781e-13  3.50374e-14
P1        1.15428e-15  1.63166e-16   5.6808e-19   1.4596e-16  2.24878e-15  7.61189e-16  1.45077e-17  9.10656e-18
P2        4.94168e-18  1.74871e-16  9.55857e-20   1.3296e-17  2.40333e-17  2.34966e-16  1.64829e-17  1.24558e-18
P3        1.75669e-14  4.73641e-13  7.97218e-13  1.68815e-13  2.04429e-13  7.35629e-12  1.53421e-11  6.32415e-12
P4        1.81778e-20  1.17438e-19  3.50386e-16  1.20382e-19  9.34403e-19   4.0479e-18  4.60508e-17  4.01675e-16

Temperature = 1000 K    Pressure = 1 atm

From\To            W1           W2           W3            R           P1           P2           P3           P4
W1        3.34495e+06       416348       665.88      14535.8  2.79895e+06       112408      1647.56      393.105
W2            64080.5  1.68224e+06      697.597        10359      22788.4  1.56742e+06      16463.3      431.155
W3            110.531      747.273       959873      17.0227      209.078      933.632      21270.1       936585
R         6.76334e-13  3.15293e-12  4.89258e-15  1.79856e-11  3.75817e-12  1.00585e-11  3.07898e-13  2.68568e-14
P1        4.35481e-15  2.40653e-16   2.0319e-18  1.25842e-16  5.09067e-15  3.52197e-16  8.92467e-18  6.20695e-18
P2        5.67246e-18  5.04172e-16  2.85646e-19  1.06342e-17    1.112e-17  5.45162e-16  1.24952e-17  7.82363e-19
P3        3.68295e-14  2.36342e-12  2.86935e-12  1.45278e-13  1.25758e-13  5.57655e-12  1.54321e-11  4.31495e-12
P4        6.38828e-20  4.57448e-19  9.20011e-16  9.22749e-20  6.36881e-19  2.54254e-18  3.14203e-17  9.55225e-16

Temperature = 1000 K    Pressure = 10 atm

From\To            W1           W2           W3            R           P1           P2           P3           P4
W1        6.99207e+06       725248      2682.55      47347.3  6.15198e+06      62836.6      1442.44      541.132
W2             111966  2.91678e+06      2562.38      29130.7      15753.3  2.71671e+06      40114.4      539.686
W3            443.098      2737.98  1.57311e+06      31.1273       283.36      966.258        41981  1.52666e+06
R          2.2382e-12  8.92769e-12  8.94645e-15  1.81306e-11  2.15146e-12  4.63081e-12   1.6408e-13   9.4131e-15
P1        9.73695e-15  1.63297e-16  2.73746e-18  7.20415e-17  1.00486e-14  6.92462e-17  2.42272e-18  1.93006e-18
P2        3.16303e-18  8.80203e-16  2.94203e-19  4.89583e-18  2.18633e-18  8.96265e-16  5.32494e-18  1.97414e-19
P3        3.23226e-14  5.80049e-12  5.68436e-12  7.74192e-14  3.41388e-14  2.37651e-12  1.56123e-11  1.60706e-12
P4        8.82644e-20  5.70177e-19  1.50524e-15  3.23416e-20  1.98039e-19  6.41561e-19  1.17022e-17  1.51847e-15

Temperature = 1000 K    Pressure = 100 atm

From\To            W1           W2           W3            R           P1           P2           P3           P4
W1        9.49065e+06       905048      5129.54      80347.6  8.48449e+06      14944.9      453.461      229.827
W2             139800  3.47284e+06      4276.63      42078.5      4214.79  3.22774e+06      54545.4      182.121
W3            846.473      4568.45  1.82515e+06      13.7367      115.297      293.305      52200.5  1.76711e+06
R         3.80532e-12   1.2902e-11  3.94392e-15  1.82794e-11  5.85044e-13  9.44394e-13  3.78832e-14  7.73027e-16
P1        1.34552e-14   4.3345e-17  1.10934e-18  1.95901e-17  1.35236e-14  3.98229e-18  1.81307e-19  1.60725e-19
P2         7.4917e-19  1.04632e-15  8.90588e-20  9.98441e-19  1.25734e-19  1.04932e-15   1.0284e-18  1.18969e-20
P3        1.01399e-14   7.8913e-12  7.06976e-12  1.78748e-14  2.55481e-15  4.58972e-13   1.5734e-11  2.83362e-13
P4        3.74233e-20  1.91953e-19  1.74273e-15  2.65597e-21  1.64916e-20  3.86629e-20  2.06337e-18  1.74508e-15

Temperature = 1000 K    Pressure = 1000 atm

From\To            W1           W2           W3            R           P1           P2           P3           P4
W1        1.01408e+07       947516      6027.97      91217.8  9.09402e+06      1902.57      63.9421      36.1885
W2             146364  3.57499e+06      4745.98      45031.3      556.703  3.32063e+06      57639.4      24.8533
W3            994.676      5069.78  1.86905e+06      2.07897      17.7202      38.7695      54150.1  1.80877e+06
R         4.32045e-12  1.38075e-11   5.9676e-16  1.83244e-11  7.97646e-14  1.11408e-13  4.64761e-15  1.46753e-17
P1        1.44229e-14  5.71685e-18  1.70339e-19  2.67091e-18  1.44316e-14  7.18664e-20  3.65418e-21  3.35162e-21
P2        9.52833e-20  1.07645e-15   1.1766e-20  1.17784e-19  2.26906e-21  1.07679e-15  1.19456e-19  1.98647e-22
P3        1.42909e-15  8.33902e-12  7.33384e-12  2.19292e-15  5.14914e-17   5.3313e-14  1.57619e-11  3.20015e-14
P4        5.88956e-21  2.61841e-20  1.78382e-15  5.04214e-23  3.43902e-22  6.45567e-22  2.33027e-19  1.78409e-15

Temperature = 1100 K

High Pressure Rate Coefficients:

From\To            W1           W2           W3            R           P1           P2           P3           P4
W1                ***  2.74199e+06      36141.7       554154  3.91523e+07          ***          ***          ***
W2             497692          ***      30953.6       298127          ***  1.39596e+07       337331          ***
W3            6887.81      32500.4          ***          ***          ***          ***       311597  8.41221e+06
R         5.70018e-12  1.68953e-11          ***          ***          ***          ***          ***          ***
P1        2.56839e-14          ***          ***          ***          ***          ***          ***          ***
P2                ***  2.09695e-15          ***          ***          ***          ***          ***          ***
P3                ***  1.04089e-11  9.15723e-12          ***          ***          ***          ***          ***
P4                ***          ***  3.08099e-15          ***          ***          ***          ***          ***

Temperature = 1100 K    Pressure = 0.001 atm

From\To            W1           W2           W3            R           P1           P2           P3           P4
W1                ***          ***          ***          ***          ***          ***          ***          ***
W2                ***          ***          ***          ***          ***          ***          ***          ***
W3                ***          ***          ***          ***          ***          ***          ***          ***
R                 ***          ***          ***  2.18572e-11  5.73245e-12  1.55087e-11  5.56526e-13  5.94815e-14
P1                ***          ***          ***  3.65584e-16  1.88109e-15  1.46074e-15   3.1078e-17  2.36809e-17
P2                ***          ***          ***  4.11081e-17  6.07125e-17  1.52371e-16  4.65096e-17  4.04127e-18
P3                ***          ***          ***   3.0302e-13  2.65334e-13  9.55383e-12  1.88779e-11  8.75574e-12
P4                ***          ***          ***  4.03623e-19  2.51968e-18  1.03457e-17  1.09119e-16  1.22388e-16

Temperature = 1100 K    Pressure = 0.01 atm

From\To            W1           W2           W3            R           P1           P2           P3           P4
W1                ***          ***          ***          ***          ***          ***          ***          ***
W2                ***          ***          ***          ***          ***          ***          ***          ***
W3                ***          ***       216460      0.69799      30.6297       182.83      2566.31       213716
R                 ***          ***  3.05918e-17  2.18576e-11  5.73209e-12    1.551e-11  5.56092e-13  5.94131e-14
P1                ***          ***  8.56138e-20   3.6556e-16  1.89225e-15  1.47184e-15   3.1168e-17  2.35982e-17
P2                ***          ***    2.124e-20  4.11114e-17  6.11738e-17  1.52835e-16   4.6508e-17  4.02075e-18
P3                ***          ***  6.12419e-14  3.02783e-13  2.66102e-13  9.55349e-12  1.88794e-11  8.69574e-12
P4                ***          ***  6.35604e-17  4.03159e-19  2.51089e-18  1.02932e-17  1.08371e-16   1.8515e-16

Temperature = 1100 K    Pressure = 0.1 atm

From\To            W1           W2           W3            R           P1           P2           P3           P4
W1        2.27012e+06       273156      181.643       6378.1  1.77064e+06       217396       2023.5      338.734
W2            48600.1  1.43079e+06      206.237      5106.25      37299.3  1.32968e+06      9533.51      369.206
W3            35.9688      222.444       955118      10.3964      189.316      993.875      17252.8       936413
R         5.44496e-14  2.56413e-13  5.26781e-16  2.18621e-11  5.67576e-12  1.52654e-11  5.51029e-13  5.85046e-14
P1        9.49875e-16  1.37063e-16  6.30636e-19  3.61968e-16  2.66632e-15  1.16492e-15  2.90953e-17  2.27675e-17
P2        5.41117e-18  1.76371e-16  1.36888e-19  4.04632e-17  4.84173e-17  3.19945e-16  4.53083e-17  3.83642e-18
P3        1.00997e-14  2.59814e-13  4.67102e-13  3.00026e-13  2.48406e-13  9.30705e-12  1.88929e-11  8.30041e-12
P4        2.12166e-20  1.36043e-19   3.1595e-16  3.96994e-19  2.42249e-18  9.82129e-18  1.03445e-16  4.32193e-16

Temperature = 1100 K    Pressure = 1 atm

From\To            W1           W2           W3            R           P1           P2           P3           P4
W1        8.48685e+06       756948      1749.15      46064.5  7.35952e+06       315646      5377.17       1537.6
W2             136021   4.7755e+06      2131.39        38299      73848.9  4.46638e+06      56856.8      1960.31
W3            339.075      2257.46   3.0472e+06      86.7316      917.956      4059.21      76403.1  2.96313e+06
R         4.45769e-13  2.10438e-12  4.66136e-15  2.19009e-11   5.2634e-12  1.35221e-11  5.09671e-13  5.08609e-14
P1        4.52415e-15  2.80112e-16  3.21125e-18   3.3567e-16  5.88587e-15  7.02453e-16  2.19071e-17  1.83686e-17
P2        8.61034e-18  6.49877e-16  5.87972e-19  3.58423e-17  2.91959e-17  7.65766e-16  3.87293e-17  2.92328e-18
P3         2.9657e-14  1.69948e-12  2.20299e-12  2.77508e-13  1.87035e-13  7.95563e-12  1.89748e-11   6.6225e-12
P4        1.05638e-19  7.61183e-19  1.06476e-15  3.45126e-19  1.95445e-18  7.48363e-18  8.25335e-17  1.15794e-15

Temperature = 1100 K    Pressure = 10 atm

From\To            W1           W2           W3            R           P1           P2           P3           P4
W1        2.21413e+07  1.62118e+06      9740.29       193884  2.00444e+07       261755      7160.74      3241.64
W2             293556  1.02963e+07      10994.4       143136      78032.1  9.58578e+06       180868      3915.89
W3            1864.15      11559.5   6.2278e+06      256.004      1948.78      6662.95       194810   6.0107e+06
R         1.97389e-12  8.08444e-12   1.3877e-14  2.20825e-11  3.68559e-12   7.9618e-12  3.37547e-13  2.53094e-14
P1        1.30079e-14  2.89765e-16  6.80854e-18  2.35046e-16  1.37703e-14  2.13631e-16   8.8945e-18  8.25017e-18
P2        7.23422e-18  1.43486e-15  9.63671e-19  2.11039e-17  8.87909e-18  1.49547e-15  2.13305e-17  1.10571e-18
P3        4.03582e-14  5.56137e-12  5.71441e-12  1.83789e-13  7.59383e-14  4.38162e-12   1.9216e-11  3.25854e-12
P4         2.2755e-19  1.52018e-18  2.19731e-15  1.71741e-19   8.7783e-19  2.83063e-18  4.06098e-17  2.24354e-15

Temperature = 1100 K    Pressure = 100 atm

From\To            W1           W2           W3            R           P1           P2           P3           P4
W1        3.62017e+07  2.41042e+06      25376.4       419517  3.32472e+07        93440      3540.83      2190.73
W2             437430  1.40635e+07      24345.2       255173      32337.4  1.30149e+07       297155      2089.62
W3            4837.99      25563.5  8.20759e+06      184.417      1269.36      3148.38       284420  7.88817e+06
R         4.31263e-12  1.44593e-11  9.96573e-15  2.23694e-11  1.34058e-12  2.14007e-12  1.03434e-13  3.44886e-15
P1        2.17964e-14  1.17636e-16  4.38838e-18  8.54947e-17  2.20268e-14  2.06686e-17  1.12408e-18  1.12818e-18
P2        2.55872e-18  1.95479e-15  4.51585e-19  5.67257e-18  8.59044e-19  1.96984e-15  5.39687e-18  1.10247e-19
P3        1.98795e-14  9.16805e-12  8.35806e-12  5.63179e-14  9.59698e-15   1.1086e-12  1.94668e-11  7.46319e-13
P4        1.53306e-19  8.05307e-19  2.88888e-15  2.34029e-20   1.2004e-19  2.82234e-19  9.30106e-18  2.89956e-15

Temperature = 1100 K    Pressure = 1000 atm

From\To            W1           W2           W3            R           P1           P2           P3           P4
W1        4.15451e+07   2.6921e+06      34327.2       530403  3.82725e+07      14673.1      644.856      455.043
W2             488635  1.50116e+07      29862.4       291485         5369  1.38637e+07       332173      354.082
W3            6542.06      31354.6  8.67256e+06      36.1137      255.309      509.883       307914  8.32595e+06
R         5.45581e-12  1.65188e-11  1.94952e-15  2.24961e-11  2.20079e-13   2.8482e-13  1.45388e-14   9.1233e-17
P1        2.51065e-14  1.94214e-17  8.79387e-19  1.40354e-17  2.51414e-14  5.25138e-19  3.27684e-20   3.3656e-20
P2        4.00316e-19  2.08254e-15  7.29711e-20  7.54955e-19  2.18262e-20  2.08449e-15  7.02278e-19  2.46921e-21
P3        3.61291e-15  1.02497e-11    9.049e-12  7.91615e-15  2.79766e-16  1.44259e-13  1.95479e-11  9.31549e-14
P4        3.17746e-20    1.362e-19  3.04939e-15  6.19078e-22  3.58104e-21  6.32122e-21  1.16095e-18  3.05073e-15

Temperature = 1200 K

High Pressure Rate Coefficients:

From\To            W1           W2           W3            R           P1           P2           P3           P4
W1                ***  6.84613e+06       160397  2.47083e+06  1.31576e+08          ***          ***          ***
W2        1.42391e+06          ***       146996  1.44079e+06          ***  4.62932e+07   1.4754e+06          ***
W3            34549.4       152233          ***          ***          ***          ***  1.34577e+06  3.02989e+07
R         7.13945e-12  2.00164e-11          ***          ***          ***          ***          ***          ***
P1         4.2065e-14          ***          ***          ***          ***          ***          ***          ***
P2                ***   3.7211e-15          ***          ***          ***          ***          ***          ***
P3                ***  1.25943e-11  1.10926e-11          ***          ***          ***          ***          ***
P4                ***          ***  4.92471e-15          ***          ***          ***          ***          ***

Temperature = 1200 K    Pressure = 0.001 atm

From\To            W1           W2           W3            R           P1           P2           P3           P4
W1                ***          ***          ***          ***          ***          ***          ***          ***
W2                ***          ***          ***          ***          ***          ***          ***          ***
W3                ***          ***          ***          ***          ***          ***          ***          ***
R                 ***          ***          ***  2.60231e-11  7.13025e-12  1.80005e-11  8.01395e-13  9.09307e-14
P1                ***          ***          ***  7.88907e-16  2.72002e-15  1.82673e-15  5.42359e-17  5.01452e-17
P2                ***          ***          ***  1.04149e-16  9.55264e-17   3.1671e-16   1.0705e-16  9.98501e-18
P3                ***          ***          ***   4.9241e-13  3.01194e-13  1.13684e-11  2.26881e-11  1.05261e-11
P4                ***          ***          ***  1.10175e-18   5.4914e-18    2.091e-17  2.07569e-16  2.35072e-16

Temperature = 1200 K    Pressure = 0.01 atm

From\To            W1           W2           W3            R           P1           P2           P3           P4
W1                ***          ***          ***          ***          ***          ***          ***          ***
W2                ***          ***          ***          ***          ***          ***          ***          ***
W3                ***          ***          ***          ***          ***          ***          ***          ***
R                 ***          ***          ***  2.60234e-11  7.13015e-12  1.80013e-11  8.01111e-13  9.09041e-14
P1                ***          ***          ***  7.88895e-16  2.72594e-15  1.83259e-15  5.43043e-17  5.01477e-17
P2                ***          ***          ***  1.04153e-16  9.58327e-17  3.17021e-16  1.07049e-16  9.98559e-18
P3                ***          ***          ***  4.92236e-13  3.01574e-13  1.13683e-11  2.26885e-11  1.05264e-11
P4                ***          ***          ***  1.10143e-18  5.49167e-18  2.09112e-17  2.07575e-16  2.35079e-16

Temperature = 1200 K    Pressure = 0.1 atm

From\To            W1           W2           W3            R           P1           P2           P3           P4
W1                ***          ***          ***          ***          ***          ***          ***          ***
W2                ***          ***          ***          ***          ***          ***          ***          ***
W3                ***          ***  1.95427e+06      36.1032      680.867      3861.73        38482  1.91244e+06
R                 ***          ***  3.99461e-16   2.6026e-11  7.13043e-12   1.8006e-11  7.98848e-13  9.02909e-14
P1                ***          ***  8.33512e-19  7.88925e-16   2.7371e-15  1.84332e-15   5.4661e-17  4.93552e-17
P2                ***          ***  2.47218e-19  1.04181e-16   9.6394e-17   3.1762e-16   1.0705e-16  9.74758e-18
P3                ***          ***  2.61618e-13  4.90845e-13  3.03555e-13  1.13684e-11  2.26966e-11   1.0272e-11
P4                ***          ***  2.56384e-16    1.094e-18  5.40488e-18  2.04128e-17  2.02557e-16  4.86013e-16

Temperature = 1200 K    Pressure = 1 atm

From\To            W1           W2           W3            R           P1           P2           P3           P4
W1        1.72823e+07  1.16485e+06      3528.04       111468  1.53216e+07       663746      12879.3      4291.32
W2             237421  1.05313e+07      4857.34       104196       173163  9.85911e+06       146406      6100.64
W3            788.466      5127.94  7.27791e+06      298.247      2771.53      12109.6       201130  7.05569e+06
R         2.77529e-13  1.32758e-12  3.88548e-15   2.6058e-11  6.83851e-12  1.67602e-11  7.66336e-13  8.39706e-14
P1        4.18744e-15  2.79601e-16  4.12832e-18  7.56627e-16  6.48398e-15  1.16754e-15   4.4815e-17  4.38308e-17
P2         1.0697e-17   7.2559e-16  9.40913e-19  9.69724e-17  6.10548e-17  1.00056e-15  9.69672e-17  8.34033e-18
P3        2.14737e-14  1.14442e-12  1.56235e-12  4.70869e-13  2.48876e-13  1.02976e-11   2.2764e-11  9.01843e-12
P4        1.41773e-19    1.023e-18  1.08071e-15  1.01742e-18  4.79991e-18  1.74658e-17  1.77838e-16  1.28299e-15

Temperature = 1200 K    Pressure = 10 atm

From\To            W1           W2           W3            R           P1           P2           P3           P4
W1         5.3622e+07  2.93415e+06      25179.7       570959  4.93072e+07       748169      23751.4      12588.5
W2             606301  2.74023e+07      32611.2       491228       254750  2.54193e+07       580511      17627.7
W3            5489.73      33914.9  1.81432e+07      1285.81      8361.74      28678.2       641501   1.7424e+07
R         1.59308e-12  6.72905e-12  1.73853e-14  2.62521e-11  5.47699e-12  1.17922e-11  5.89872e-13  5.34676e-14
P1        1.51989e-14  4.12523e-16  1.27741e-17  6.05986e-16  1.67756e-14  4.95342e-16  2.44168e-17  2.56654e-17
P2        1.27781e-17  2.01385e-15   2.2786e-18  6.82282e-17  2.59032e-17   2.1919e-15  6.45996e-17  4.26002e-18
P3         4.2433e-14  4.88433e-12  5.24129e-12  3.62442e-13  1.35597e-13  6.86028e-12  2.30341e-11   5.5077e-12
P4         4.4374e-19  3.02834e-18  2.80716e-15  6.47836e-19  2.81062e-18  8.92106e-18  1.08609e-16  2.93162e-15

Temperature = 1200 K    Pressure = 100 atm

From\To            W1           W2           W3            R           P1           P2           P3           P4
W1        1.05827e+08  5.27879e+06      88563.1  1.56049e+06   9.8471e+07       397411      18096.3      13076.4
W2         1.0971e+06   4.4001e+07        96847  1.09838e+06       161613  4.03584e+07  1.17395e+06      14741.2
W3            19107.2       100331   2.7995e+07      1483.03      8495.42      21024.1  1.13193e+06  2.67127e+07
R          4.4945e-12  1.52479e-11  1.99762e-14  2.67018e-11  2.55999e-12  4.13291e-12   2.3511e-13  1.14043e-14
P1        3.13762e-14  2.53028e-16  1.27696e-17  2.83242e-16  3.20124e-14  7.67913e-17  4.90484e-18  5.42821e-18
P2        6.72516e-18  3.24145e-15  1.64535e-18  2.39125e-17  4.01569e-18   3.2997e-15  2.12765e-17  6.73949e-19
P3        3.23512e-14  1.00131e-11  9.32593e-12  1.44461e-13  2.72386e-14  2.25949e-12  2.34489e-11  1.64634e-12
P4        4.61263e-19  2.49915e-18  4.33991e-15  1.38179e-19  5.94443e-19  1.41134e-18  3.24648e-17  4.37748e-15

Temperature = 1200 K    Pressure = 1000 atm

From\To            W1           W2           W3            R           P1           P2           P3           P4
W1        1.34556e+08  6.55142e+06       144577   2.2756e+06  1.25493e+08      82529.7      4552.04      3775.09
W2        1.36258e+06  4.98737e+07       137427  1.38239e+06      36208.8  4.55223e+07  1.42944e+06      3303.23
W3            31143.6       142325  3.12187e+07      399.257      2368.12       4445.8  1.31365e+06  2.97244e+07
R         6.57475e-12  1.92048e-11  5.35948e-15  2.69911e-11  5.21738e-13  6.44668e-13  3.92997e-14  4.42675e-16
P1        4.01165e-14  5.58249e-17  3.52302e-18  5.77262e-17  4.02369e-14  2.90401e-18  2.16944e-19  2.41273e-19
P2        1.38284e-18  3.65908e-15  3.45495e-19  3.72997e-18  1.51861e-19  3.66793e-15  3.22163e-18  2.14772e-20
P3        8.09226e-15  1.22018e-11  1.08277e-11  2.41473e-14  1.20478e-15  3.42127e-13  2.36412e-11  2.36079e-13
P4        1.32369e-19  5.56614e-19  4.83129e-15  5.36364e-21  2.64218e-20  4.49763e-20  4.65533e-18  4.83671e-15

Temperature = 1300 K

High Pressure Rate Coefficients:

From\To            W1           W2           W3            R           P1           P2           P3           P4
W1                ***  1.53954e+07       572921  8.81913e+06   3.6801e+08          ***          ***          ***
W2        3.59773e+06          ***       553806  5.50927e+06          ***  1.28049e+08  5.17831e+06          ***
W3             137118       567180          ***          ***          ***          ***  4.67564e+06  8.99911e+07
R         8.72701e-12   2.3329e-11          ***          ***          ***          ***          ***          ***
P1        6.49659e-14          ***          ***          ***          ***          ***          ***          ***
P2                ***  6.14605e-15          ***          ***          ***          ***          ***          ***
P3                ***  1.49412e-11  1.31727e-11          ***          ***          ***          ***          ***
P4                ***          ***  7.44084e-15          ***          ***          ***          ***          ***

Temperature = 1300 K    Pressure = 0.001 atm

From\To            W1           W2           W3            R           P1           P2           P3           P4
W1                ***          ***          ***          ***          ***          ***          ***          ***
W2                ***          ***          ***          ***          ***          ***          ***          ***
W3                ***          ***          ***          ***          ***          ***          ***          ***
R                 ***          ***          ***   3.0395e-11  8.65383e-12  2.05057e-11  1.10365e-12  1.31824e-13
P1                ***          ***          ***  1.54381e-15  4.00239e-15  2.27113e-15  9.05139e-17  9.69344e-17
P2                ***          ***          ***  2.32429e-16  1.44302e-16  6.18486e-16  2.19972e-16  2.17833e-17
P3                ***          ***          ***  7.52013e-13   3.4572e-13  1.32235e-11  2.67238e-11  1.24026e-11
P4                ***          ***          ***  2.63619e-18  1.08661e-17  3.84319e-17  3.63999e-16  4.15933e-16

Temperature = 1300 K    Pressure = 0.01 atm

From\To            W1           W2           W3            R           P1           P2           P3           P4
W1                ***          ***          ***          ***          ***          ***          ***          ***
W2                ***          ***          ***          ***          ***          ***          ***          ***
W3                ***          ***          ***          ***          ***          ***          ***          ***
R                 ***          ***          ***  3.03952e-11  8.65381e-12  2.05061e-11  1.10346e-12  1.31805e-13
P1                ***          ***          ***  1.54381e-15  4.00539e-15  2.27408e-15  9.05622e-17   9.6937e-17
P2                ***          ***          ***  2.32434e-16  1.44489e-16   6.1868e-16  2.19973e-16   2.1784e-17
P3                ***          ***          ***  7.51887e-13  3.45904e-13  1.32236e-11  2.67241e-11  1.24027e-11
P4                ***          ***          ***  2.63582e-18  1.08664e-17  3.84332e-17  3.64004e-16  4.15939e-16

Temperature = 1300 K    Pressure = 0.1 atm

From\To            W1           W2           W3            R           P1           P2           P3           P4
W1                ***          ***          ***          ***          ***          ***          ***          ***
W2                ***          ***          ***          ***          ***          ***          ***          ***
W3                ***          ***          ***          ***          ***          ***          ***          ***
R                 ***          ***          ***  3.03971e-11  8.65407e-12  2.05095e-11  1.10191e-12  1.31645e-13
P1                ***          ***          ***  1.54386e-15  4.01141e-15  2.27975e-15  9.08372e-17  9.69595e-17
P2                ***          ***          ***  2.32472e-16   1.4485e-16  6.19099e-16  2.19988e-16  2.17894e-17
P3                ***          ***          ***  7.50831e-13  3.46955e-13  1.32245e-11  2.67261e-11  1.24038e-11
P4                ***          ***          ***  2.63262e-18   1.0869e-17  3.84426e-17  3.64035e-16  4.15979e-16

Temperature = 1300 K    Pressure = 1 atm

From\To            W1           W2           W3            R           P1           P2           P3           P4
W1                ***          ***          ***          ***          ***          ***          ***          ***
W2                ***  1.95091e+07      9383.41       237922   1.2544e+06  1.83447e+07       309857      15049.4
W3                ***      9848.13  1.43038e+07      802.641      8564.84      28162.1       428156   1.3829e+07
R                 ***  8.30899e-13  3.01617e-15  3.04207e-11  8.60292e-12  1.97506e-11  1.07848e-12  1.26586e-13
P1                ***  7.81512e-16  5.62262e-18  1.53473e-15  4.06986e-15  1.55154e-15  7.92431e-17  9.06783e-17
P2                ***  7.26176e-16  1.25843e-18   2.2387e-16  9.85808e-17  1.30279e-15   2.0855e-16  1.97082e-17
P3                ***  7.37497e-13  1.05148e-12  7.34866e-13  3.02671e-13  1.25369e-11  2.67797e-11  1.13912e-11
P4                ***  1.19446e-18  9.96626e-16  2.53145e-18  1.01648e-17  3.47707e-17  3.34316e-16  1.37972e-15

Temperature = 1300 K    Pressure = 10 atm

From\To            W1           W2           W3            R           P1           P2           P3           P4
W1         1.0714e+08  4.58678e+06      51434.4  1.33273e+06  9.94329e+07  1.64142e+06      59273.4      35860.8
W2         1.0577e+06   5.9089e+07      74506.3  1.29616e+06       621001  5.45322e+07  1.45149e+06      55988.4
W3            12642.3      77035.8  4.19107e+07      4498.61      25541.5      87421.7  1.63316e+06  4.00704e+07
R         1.20909e-12  5.26794e-12  1.87141e-14  3.06074e-11  7.39822e-12  1.57026e-11  9.15887e-13  9.49653e-14
P1        1.60398e-14  5.04687e-16  1.95878e-17  1.31982e-15  1.89451e-14   9.4311e-16  5.46959e-17  6.34385e-17
P2        1.87367e-17  2.51027e-15  4.24195e-18  1.77987e-16  5.99228e-17   2.9424e-15  1.58794e-16  1.24464e-17
P3        3.96584e-14  4.01713e-12  4.47305e-12  6.24076e-13  2.08912e-13  9.54581e-12  2.70466e-11  8.13798e-12
P4        7.07408e-19  4.88295e-18  3.22069e-15   1.8991e-18  7.11133e-18   2.1959e-17  2.38839e-16  3.49609e-15

Temperature = 1300 K    Pressure = 100 atm

From\To            W1           W2           W3            R           P1           P2           P3           P4
W1        2.49993e+08  9.84213e+06       234769  4.45777e+06  2.34102e+08  1.23719e+06      65825.8      53824.2
W2        2.29514e+06    1.117e+08       288736  3.59343e+06       572703  1.01296e+08  3.58446e+06      69926.6
W3            56467.4       296037  7.63016e+07      7874.05      38177.2      95140.4   3.4941e+06  7.23138e+07
R         4.36011e-12  1.51657e-11  3.28895e-14  3.12074e-11  4.22329e-12  6.93951e-12   4.5651e-13  2.93866e-14
P1        4.08328e-14  4.49948e-16  2.89522e-17  7.53421e-16  4.23179e-14  2.17401e-16  1.61025e-17  1.92369e-17
P2        1.42295e-17  4.84511e-15  4.54937e-18  7.86584e-17  1.38131e-17  5.02535e-15  6.60635e-17  2.91953e-18
P3        4.50051e-14  1.03068e-11  9.82329e-12  3.11061e-13   6.1504e-14  3.97138e-12  2.76243e-11  3.10526e-12
P4        1.08223e-18  6.02678e-18  5.96654e-15  5.87671e-19  2.15642e-18  5.15088e-18  9.11353e-17  6.07268e-15

Temperature = 1300 K    Pressure = 1000 atm

From\To            W1           W2           W3            R           P1           P2           P3           P4
W1        3.59764e+08  1.40492e+07       476058  7.65436e+06  3.37184e+08       354597      23722.4      22115.2
W2        3.28284e+06  1.37713e+08       491769  5.12504e+06       180666  1.23728e+08  4.88301e+06        21665
W3             113967       503663  9.20102e+07      3030.39      15204.8      27519.9  4.46748e+06  8.68793e+07
R         7.57087e-12  2.17003e-11  1.25566e-14  3.17601e-11   1.0778e-12  1.30381e-12  9.30561e-14  1.71466e-15
P1        5.94955e-14   1.3762e-16  1.12896e-17  1.92275e-16  5.98515e-14  1.24682e-17   1.0935e-18  1.28622e-18
P2        4.00236e-18  5.93811e-15  1.29463e-18  1.47785e-17    7.922e-19  5.97109e-15  1.19696e-17   1.3686e-19
P3        1.60554e-14   1.4088e-11  1.25857e-11  6.34075e-14  4.17666e-15  7.19546e-13  2.80048e-11  5.27961e-13
P4        4.39598e-19  1.84059e-18   7.1832e-15  3.42896e-20  1.44183e-19   2.4146e-19   1.5495e-17   7.2014e-15

Temperature = 1400 K

High Pressure Rate Coefficients:

From\To            W1           W2           W3            R           P1           P2           P3           P4
W1                ***  3.19604e+07  1.72265e+06  2.64051e+07  8.90744e+08          ***          ***          ***
W2        8.26094e+06          ***   1.7373e+06  1.75069e+07          ***  3.07036e+08  1.52762e+07          ***
W3             451853  1.76302e+06          ***          ***          ***          ***  1.36788e+07  2.29571e+08
R          1.0457e-11  2.68233e-11          ***          ***          ***          ***          ***          ***
P1        9.56834e-14          ***          ***          ***          ***          ***          ***          ***
P2                ***  9.58331e-15          ***          ***          ***          ***          ***          ***
P3                ***  1.74416e-11    1.539e-11          ***          ***          ***          ***          ***
P4                ***          ***  1.07444e-14          ***          ***          ***          ***          ***

Temperature = 1400 K    Pressure = 0.001 atm

From\To            W1           W2           W3            R           P1           P2           P3           P4
W1                ***          ***          ***          ***          ***          ***          ***          ***
W2                ***          ***          ***          ***          ***          ***          ***          ***
W3                ***          ***          ***          ***          ***          ***          ***          ***
R                 ***          ***          ***  3.49383e-11  1.02933e-11  2.29975e-11  1.46454e-12  1.82884e-13
P1                ***          ***          ***  2.79202e-15   5.9371e-15  2.82521e-15  1.45911e-16  1.73952e-16
P2                ***          ***          ***  4.68494e-16  2.12183e-16  1.13635e-15  4.12673e-16  4.29964e-17
P3                ***          ***          ***  1.09137e-12  4.00861e-13  1.50956e-11  3.09618e-11  1.43739e-11
P4                ***          ***          ***  5.66918e-18  1.98798e-17  6.54264e-17  5.97932e-16  6.88907e-16

Temperature = 1400 K    Pressure = 0.01 atm

From\To            W1           W2           W3            R           P1           P2           P3           P4
W1                ***          ***          ***          ***          ***          ***          ***          ***
W2                ***          ***          ***          ***          ***          ***          ***          ***
W3                ***          ***          ***          ***          ***          ***          ***          ***
R                 ***          ***          ***  3.49384e-11  1.02933e-11  2.29978e-11  1.46442e-12  1.82871e-13
P1                ***          ***          ***  2.79202e-15  5.93858e-15  2.82666e-15  1.45944e-16  1.73955e-16
P2                ***          ***          ***    4.685e-16  2.12292e-16  1.13646e-15  4.12675e-16  4.29972e-17
P3                ***          ***          ***  1.09127e-12   4.0095e-13  1.50957e-11   3.0962e-11   1.4374e-11
P4                ***          ***          ***  5.66879e-18  1.98801e-17  6.54277e-17  5.97936e-16  6.88913e-16

Temperature = 1400 K    Pressure = 0.1 atm

From\To            W1           W2           W3            R           P1           P2           P3           P4
W1                ***          ***          ***          ***          ***          ***          ***          ***
W2                ***          ***          ***          ***          ***          ***          ***          ***
W3                ***          ***          ***          ***          ***          ***          ***          ***
R                 ***          ***          ***  3.49398e-11  1.02935e-11  2.30002e-11  1.46336e-12  1.82757e-13
P1                ***          ***          ***  2.79208e-15  5.94173e-15  2.82955e-15  1.46137e-16  1.73976e-16
P2                ***          ***          ***  4.68548e-16  2.12509e-16  1.13676e-15    4.127e-16  4.30039e-17
P3                ***          ***          ***  1.09048e-12  4.01481e-13  1.50966e-11  3.09633e-11  1.43747e-11
P4                ***          ***          ***  5.66525e-18  1.98824e-17  6.54378e-17  5.97966e-16  6.88951e-16

Temperature = 1400 K    Pressure = 1 atm

From\To            W1           W2           W3            R           P1           P2           P3           P4
W1                ***          ***          ***          ***          ***          ***          ***          ***
W2                ***          ***          ***          ***          ***          ***          ***          ***
W3                ***          ***          ***          ***          ***          ***          ***          ***
R                 ***          ***          ***  3.49503e-11   1.0295e-11  2.30175e-11  1.45589e-12  1.81907e-13
P1                ***          ***          ***  2.79249e-15  5.94637e-15   2.8329e-15  1.46892e-16  1.74098e-16
P2                ***          ***          ***  4.68901e-16   2.1276e-16  1.13762e-15   4.1291e-16   4.3049e-17
P3                ***          ***          ***  1.08492e-12  4.03554e-13  1.51043e-11  3.09711e-11  1.43784e-11
P4                ***          ***          ***  5.63889e-18  1.98964e-17  6.55065e-17  5.98117e-16  6.89159e-16

Temperature = 1400 K    Pressure = 10 atm

From\To            W1           W2           W3            R           P1           P2           P3           P4
W1        1.86801e+08  6.49803e+06      89427.6  2.64127e+06  1.74364e+08  3.00397e+06       121458      82129.5
W2        1.64259e+06  1.09296e+08       142241   2.8283e+06  1.23841e+06  1.00276e+08  3.02913e+06       138659
W3            24633.1       146897  8.16118e+07      12138.5      61365.9       208449  3.44331e+06   7.7715e+07
R         8.79057e-13  3.95002e-12  1.81393e-14   3.5123e-11  9.37976e-12   1.9439e-11  1.30762e-12   1.4937e-13
P1        1.56485e-14   5.5513e-16  2.59927e-17  2.54422e-15  2.05853e-14  1.57202e-15  1.06484e-16   1.3303e-16
P2        2.39945e-17  2.84959e-15  6.63459e-18  3.96002e-16  1.18064e-16  3.75852e-15  3.34508e-16  2.97349e-17
P3        3.42181e-14  3.14966e-12  3.61742e-12   9.7443e-13  2.92544e-13  1.22363e-11  3.12432e-11  1.09386e-11
P4        9.73747e-19  6.76053e-18  3.39561e-15   4.6303e-18   1.5203e-17  4.52467e-17  4.55029e-16  3.92346e-15

Temperature = 1400 K    Pressure = 100 atm

From\To            W1           W2           W3            R           P1           P2           P3           P4
W1        5.00491e+08  1.61689e+07       504446  1.04087e+07  4.70036e+08  3.02296e+06       183984       166136
W2        4.16073e+06  2.39601e+08       686524  9.45322e+06  1.55516e+06  2.14589e+08  8.91425e+06       241729
W3             133896       698621   1.7337e+08        30053       125759       315463   8.7863e+06   1.6328e+08
R         3.99464e-12  1.43287e-11  4.62485e-14  3.58323e-11  6.23471e-12  1.03871e-11  7.78992e-13  6.19919e-14
P1        4.88833e-14  6.90828e-16  5.40511e-17  1.69114e-15  5.19143e-14  4.98987e-16  4.23652e-17   5.3618e-17
P2        2.53859e-17  6.62416e-15  1.00828e-17    2.116e-16  3.74757e-17  7.08725e-15  1.68952e-16  9.58983e-18
P3        5.54115e-14  1.00666e-11  9.81307e-12  5.80498e-13   1.1639e-13  6.18026e-12    3.195e-11  5.13775e-12
P4        2.09221e-18  1.18771e-17  7.58538e-15  1.92167e-18  6.12761e-18  1.45926e-17  2.13722e-16  7.83572e-15

Temperature = 1400 K    Pressure = 1000 atm

From\To            W1           W2           W3            R           P1           P2           P3           P4
W1        8.21075e+08  2.70357e+07  1.27807e+06  2.11149e+07  7.70248e+08  1.20679e+06      95223.1      96611.6
W2        6.98639e+06  3.27161e+08  1.42961e+06  1.55526e+07       696324  2.88563e+08   1.3828e+07       105369
W3             335548  1.45096e+06  2.30598e+08      16722.6      71577.1       127310  1.26393e+07  2.15957e+08
R         8.34689e-12  2.38205e-11  2.53893e-14  3.67418e-11  1.97088e-12  2.37743e-12  1.95334e-13  5.40888e-15
P1         8.2586e-14  2.94913e-16  2.97664e-17  5.34592e-16  8.34976e-14  4.26927e-17   4.3247e-18  5.29076e-18
P2        9.87675e-18  9.00331e-15  3.95293e-18  4.84317e-17  3.20637e-18  9.10653e-15  3.70885e-17  6.63045e-19
P3        2.83487e-14  1.57822e-11  1.42172e-11  1.45561e-13  1.18812e-14   1.3567e-12   3.2596e-11  1.05419e-12
P4        1.19862e-18  5.04601e-18  1.01049e-14  1.67669e-19  6.04644e-19  1.00894e-18  4.38525e-17  1.01568e-14

Temperature = 1500 K

High Pressure Rate Coefficients:

From\To            W1           W2           W3            R           P1           P2           P3           P4
W1                ***  6.22536e+07  4.50778e+06  6.86425e+07   1.9201e+09          ***          ***          ***
W2        1.75725e+07          ***  4.70315e+06   4.7939e+07          ***   6.5654e+08  3.91909e+07          ***
W3        1.28144e+06  4.73649e+06          ***          ***          ***          ***  3.48514e+07   5.1834e+08
R          1.2324e-11  3.04915e-11          ***          ***          ***          ***          ***          ***
P1        1.35531e-13          ***          ***          ***          ***          ***          ***          ***
P2                ***  1.42564e-14          ***          ***          ***          ***          ***          ***
P3                ***  2.00872e-11  1.77372e-11          ***          ***          ***          ***          ***
P4                ***          ***  1.49491e-14          ***          ***          ***          ***          ***

Temperature = 1500 K    Pressure = 0.001 atm

From\To            W1           W2           W3            R           P1           P2           P3           P4
W1                ***          ***          ***          ***          ***          ***          ***          ***
W2                ***          ***          ***          ***          ***          ***          ***          ***
W3                ***          ***          ***          ***          ***          ***          ***          ***
R                 ***          ***          ***  3.96218e-11  1.20388e-11  2.54547e-11  1.88381e-12  2.44549e-13
P1                ***          ***          ***  4.73303e-15  8.77785e-15  3.52291e-15  2.28399e-16  2.93509e-16
P2                ***          ***          ***  8.69019e-16  3.05918e-16  1.97189e-15  7.18744e-16  7.82074e-17
P3                ***          ***          ***  1.51803e-12  4.68146e-13  1.69651e-11  3.53813e-11    1.643e-11
P4                ***          ***          ***  1.11672e-17  3.40912e-17  1.04608e-16  9.31048e-16  1.08092e-15

Temperature = 1500 K    Pressure = 0.01 atm

From\To            W1           W2           W3            R           P1           P2           P3           P4
W1                ***          ***          ***          ***          ***          ***          ***          ***
W2                ***          ***          ***          ***          ***          ***          ***          ***
W3                ***          ***          ***          ***          ***          ***          ***          ***
R                 ***          ***          ***   3.9622e-11  1.20388e-11  2.54549e-11  1.88372e-12   2.4454e-13
P1                ***          ***          ***  4.73303e-15  8.77856e-15   3.5236e-15   2.2842e-16  2.93511e-16
P2                ***          ***          ***  8.69026e-16  3.05978e-16  1.97196e-15  7.18747e-16  7.82083e-17
P3                ***          ***          ***  1.51796e-12  4.68189e-13  1.69652e-11  3.53814e-11  1.64301e-11
P4                ***          ***          ***  1.11668e-17  3.40914e-17  1.04609e-16  9.31052e-16  1.08092e-15

Temperature = 1500 K    Pressure = 0.1 atm

From\To            W1           W2           W3            R           P1           P2           P3           P4
W1                ***          ***          ***          ***          ***          ***          ***          ***
W2                ***          ***          ***          ***          ***          ***          ***          ***
W3                ***          ***          ***          ***          ***          ***          ***          ***
R                 ***          ***          ***   3.9623e-11  1.20389e-11  2.54566e-11    1.883e-12  2.44459e-13
P1                ***          ***          ***  4.73308e-15  8.78019e-15  3.52503e-15   2.2855e-16  2.93529e-16
P2                ***          ***          ***  8.69084e-16  3.06102e-16  1.97218e-15  7.18779e-16   7.8216e-17
P3                ***          ***          ***  1.51738e-12  4.68456e-13   1.6966e-11  3.53823e-11  1.64305e-11
P4                ***          ***          ***  1.11631e-17  3.40936e-17   1.0462e-16  9.31079e-16  1.08096e-15

Temperature = 1500 K    Pressure = 1 atm

From\To            W1           W2           W3            R           P1           P2           P3           P4
W1                ***          ***          ***          ***          ***          ***          ***          ***
W2                ***          ***          ***          ***          ***          ***          ***          ***
W3                ***          ***          ***          ***          ***          ***          ***          ***
R                 ***          ***          ***  3.96311e-11  1.20399e-11  2.54698e-11  1.87756e-12  2.43822e-13
P1                ***          ***          ***  4.73348e-15  8.78277e-15  3.52656e-15  2.29087e-16  2.93648e-16
P2                ***          ***          ***  8.69534e-16  3.06235e-16  1.97309e-15   7.1905e-16  7.82719e-17
P3                ***          ***          ***    1.513e-12  4.69555e-13  1.69724e-11  3.53881e-11  1.64332e-11
P4                ***          ***          ***   1.1134e-17  3.41073e-17  1.04694e-16   9.3123e-16  1.08117e-15

Temperature = 1500 K    Pressure = 10 atm

From\To            W1           W2           W3            R           P1           P2           P3           P4
W1                ***          ***          ***          ***          ***          ***          ***          ***
W2                ***  1.80646e+08       242846  5.47278e+06  7.84948e+06  1.64971e+08  5.54884e+06       291040
W3                ***       250588  1.40303e+08      28314.2       191519       418796   6.3285e+06  1.33114e+08
R                 ***  2.91419e-12  1.67707e-14  3.97672e-11  1.19178e-11  2.28846e-11  1.75782e-12  2.15843e-13
P1                ***  1.64328e-15  4.21382e-17  4.68546e-15  8.85696e-15  2.02483e-15  1.77858e-16  2.49448e-16
P2                ***    2.999e-15  9.08392e-18  7.81275e-16  1.75829e-16  4.71629e-15  6.27885e-16  6.12934e-17
P3                ***  2.38207e-12   2.8101e-12   1.4165e-12  3.64553e-13  1.48205e-11  3.56147e-11  1.37711e-11
P4                ***  8.37782e-18  3.34835e-15  9.85634e-18  2.89735e-17  8.19844e-17  7.80376e-16  4.25891e-15

Temperature = 1500 K    Pressure = 100 atm

From\To            W1           W2           W3            R           P1           P2           P3           P4
W1        8.83464e+08  2.41405e+07       926762  2.08743e+07  8.30531e+08  6.15744e+06       421546       412281
W2        6.76337e+06  4.49694e+08  1.37419e+06  2.09645e+07  3.45616e+06  3.97611e+08  1.88707e+07       653714
W3             269721  1.39171e+06  3.40644e+08      88748.4       327023       821693  1.87716e+07  3.18974e+08
R         3.50059e-12  1.29766e-11  5.76357e-14  4.05417e-11  8.48111e-12   1.4213e-11  1.20071e-12   1.1203e-13
P1        5.46484e-14  9.49244e-16  8.70372e-17  3.33434e-15  6.02166e-14  9.79032e-16  9.42279e-17   1.2432e-16
P2        3.97095e-17  8.39785e-15  1.88133e-17  4.85228e-16  8.50159e-17  9.42238e-15  3.70373e-16  2.53822e-17
P3        6.22618e-14  9.40925e-12  9.36625e-12  9.67573e-13  1.93137e-13  8.74224e-12     3.64e-11  7.65929e-12
P4         3.4865e-18  2.00176e-17  9.01733e-15  5.11581e-18  1.44398e-17  3.39506e-17  4.34033e-16  9.52838e-15

Temperature = 1500 K    Pressure = 1000 atm

From\To            W1           W2           W3            R           P1           P2           P3           P4
W1          1.644e+09  4.73394e+07  2.89711e+06  4.95205e+07  1.54025e+09  3.36235e+06       305928       330101
W2        1.33566e+07     6.86e+08  3.49345e+06  3.99901e+07  2.15315e+06  5.93078e+08  3.35317e+07       397104
W3             825637  3.51948e+06   5.0533e+08      70355.1       259663       459219  3.07038e+07  4.69492e+08
R         8.84236e-12  2.54038e-11  4.49733e-14   4.1868e-11  3.24713e-12  3.94766e-12  3.67903e-13  1.41927e-14
P1         1.0811e-13   5.5837e-16  6.64444e-17  1.27661e-15  1.10162e-13  1.20144e-16  1.38569e-17  1.74185e-17
P2        2.11862e-17  1.28614e-14  1.01022e-17  1.34772e-16  1.04329e-17  1.31387e-14  9.82694e-17  2.52737e-18
P3        4.50193e-14  1.71642e-11  1.56132e-11  2.96468e-13  2.84023e-14  2.31954e-12   3.7368e-11  1.90119e-12
P4         2.7632e-18  1.17397e-17  1.35287e-14  6.48104e-19  2.02317e-18  3.38054e-18  1.07736e-16   1.3657e-14

Temperature = 1600 K

High Pressure Rate Coefficients:

From\To            W1           W2           W3            R           P1           P2           P3           P4
W1                ***  1.14976e+08  1.05279e+07  1.59006e+08  3.76651e+09          ***          ***          ***
W2        3.50734e+07          ***  1.12883e+07  1.16246e+08          ***  1.27893e+09  8.97153e+07          ***
W3        3.21359e+06  1.12955e+07          ***          ***          ***          ***  7.93218e+07  1.05951e+09
R         1.43225e-11  3.43251e-11          ***          ***          ***          ***          ***          ***
P1        1.85823e-13          ***          ***          ***          ***          ***          ***          ***
P2                ***  2.03973e-14          ***          ***          ***          ***          ***          ***
P3                ***  2.28716e-11   2.0209e-11          ***          ***          ***          ***          ***
P4                ***          ***  2.01666e-14          ***          ***          ***          ***          ***

Temperature = 1600 K    Pressure = 0.001 atm

From\To            W1           W2           W3            R           P1           P2           P3           P4
W1                ***          ***          ***          ***          ***          ***          ***          ***
W2                ***          ***          ***          ***          ***          ***          ***          ***
W3                ***          ***          ***          ***          ***          ***          ***          ***
R                 ***          ***          ***  4.44183e-11  1.38802e-11  2.78612e-11  2.35989e-12   3.1699e-13
P1                ***          ***          ***  7.60241e-15  1.28205e-14  4.39975e-15  3.48104e-16  4.70262e-16
P2                ***          ***          ***  1.50485e-15  4.33878e-16  3.24884e-15  1.17716e-15  1.32954e-16
P3                ***          ***          ***  2.03746e-12  5.48719e-13  1.88165e-11   3.9964e-11  1.85613e-11
P4                ***          ***          ***  2.04463e-17  5.53801e-17  1.58773e-16   1.3867e-15   1.6213e-15

Temperature = 1600 K    Pressure = 0.01 atm

From\To            W1           W2           W3            R           P1           P2           P3           P4
W1                ***          ***          ***          ***          ***          ***          ***          ***
W2                ***          ***          ***          ***          ***          ***          ***          ***
W3                ***          ***          ***          ***          ***          ***          ***          ***
R                 ***          ***          ***  4.44184e-11  1.38802e-11  2.78613e-11  2.35984e-12  3.16984e-13
P1                ***          ***          ***  7.60241e-15  1.28209e-14  4.40008e-15  3.48117e-16  4.70263e-16
P2                ***          ***          ***  1.50486e-15   4.3391e-16  3.24889e-15  1.17717e-15  1.32955e-16
P3                ***          ***          ***  2.03741e-12   5.4874e-13  1.88165e-11  3.99641e-11  1.85614e-11
P4                ***          ***          ***  2.04459e-17  5.53803e-17  1.58774e-16   1.3867e-15   1.6213e-15

Temperature = 1600 K    Pressure = 0.1 atm

From\To            W1           W2           W3            R           P1           P2           P3           P4
W1                ***          ***          ***          ***          ***          ***          ***          ***
W2                ***          ***          ***          ***          ***          ***          ***          ***
W3                ***          ***          ***          ***          ***          ***          ***          ***
R                 ***          ***          ***  4.44191e-11  1.38803e-11  2.78625e-11  2.35934e-12  3.16926e-13
P1                ***          ***          ***  7.60246e-15  1.28217e-14  4.40076e-15  3.48201e-16   4.7028e-16
P2                ***          ***          ***  1.50492e-15  4.33977e-16  3.24907e-15   1.1772e-15  1.32963e-16
P3                ***          ***          ***  2.03698e-12  5.48872e-13  1.88171e-11  3.99647e-11  1.85617e-11
P4                ***          ***          ***  2.04422e-17  5.53822e-17  1.58784e-16  1.38673e-15  1.62133e-15

Temperature = 1600 K    Pressure = 1 atm

From\To            W1           W2           W3            R           P1           P2           P3           P4
W1                ***          ***          ***          ***          ***          ***          ***          ***
W2                ***          ***          ***          ***          ***          ***          ***          ***
W3                ***          ***          ***          ***          ***          ***          ***          ***
R                 ***          ***          ***  4.44253e-11   1.3881e-11  2.78725e-11  2.35541e-12  3.16454e-13
P1                ***          ***          ***  7.60281e-15  1.28231e-14  4.40137e-15  3.48558e-16  4.70391e-16
P2                ***          ***          ***  1.50546e-15  4.34037e-16  3.25005e-15  1.17752e-15  1.33028e-16
P3                ***          ***          ***  2.03358e-12  5.49435e-13  1.88222e-11  3.99689e-11  1.85636e-11
P4                ***          ***          ***  2.04117e-17  5.53954e-17  1.58861e-16  1.38687e-15  1.62154e-15

Temperature = 1600 K    Pressure = 10 atm

From\To            W1           W2           W3            R           P1           P2           P3           P4
W1                ***          ***          ***          ***          ***          ***          ***          ***
W2                ***          ***          ***          ***          ***          ***          ***          ***
W3                ***          ***          ***          ***          ***          ***          ***          ***
R                 ***          ***          ***  4.44648e-11  1.38842e-11  2.79348e-11  2.33229e-12  3.13519e-13
P1                ***          ***          ***  7.60458e-15   1.2825e-14  4.40019e-15  3.49321e-16  4.70948e-16
P2                ***          ***          ***  1.50883e-15  4.33921e-16  3.25562e-15  1.17947e-15  1.33402e-16
P3                ***          ***          ***  2.01362e-12  5.50638e-13  1.88534e-11  3.99902e-11  1.85726e-11
P4                ***          ***          ***  2.02224e-17   5.5461e-17  1.59308e-16  1.38754e-15  1.62253e-15

Temperature = 1600 K    Pressure = 100 atm

From\To            W1           W2           W3            R           P1           P2           P3           P4
W1        1.41796e+09  3.35805e+07   1.5165e+06  3.73323e+07  1.33287e+09  1.09643e+07       832934       868745
W2        1.01353e+07  7.60296e+08  2.41948e+06  4.07276e+07  6.61721e+06   6.6368e+08  3.52502e+07  1.46641e+06
W3             482081  2.44457e+06  5.97076e+08       215401       711902  1.78164e+06  3.53001e+07   5.5614e+08
R          2.9632e-12  1.13599e-11  6.56034e-14  4.53159e-11  1.08669e-11  1.81687e-11  1.71145e-12  1.80149e-13
P1        5.77407e-14  1.19782e-15  1.25189e-16  5.95195e-15  6.71604e-14  1.70947e-15   1.8462e-16   2.5064e-16
P2         5.6082e-17  9.99027e-15  3.07293e-17  9.81334e-16  1.68578e-16  1.20032e-14  7.19267e-16  5.69111e-17
P3         6.5338e-14  8.48476e-12  8.60877e-12  1.47761e-12  2.91018e-13  1.14972e-11  4.09625e-11  1.05378e-11
P4        5.18023e-18  2.99131e-17  1.01291e-14  1.16198e-17  2.95165e-17   6.7963e-17  7.87268e-16  1.10606e-14

Temperature = 1600 K    Pressure = 1000 atm

From\To            W1           W2           W3            R           P1           P2           P3           P4
W1        2.95633e+09  7.64014e+07  5.71727e+06  1.01763e+08   2.7628e+09  7.91834e+06       815702       920802
W2        2.32928e+07  1.29539e+09  7.38629e+06  8.95638e+07   5.5334e+06  1.09696e+09  7.14478e+07  1.20593e+06
W3        1.75508e+06  7.39716e+06  9.89609e+08       235391       759079  1.34156e+06   6.5657e+07  9.12463e+08
R         9.04348e-12  2.63514e-11  7.10259e-14  4.70724e-11  4.90774e-12   6.0371e-12  6.29897e-13  3.17207e-14
P1        1.34426e-13  9.51007e-16  1.29129e-16  2.68804e-15  1.38565e-13  2.86799e-16  3.71747e-17  4.75833e-17
P2        4.03267e-17  1.74297e-14   2.2184e-17  3.26078e-16  2.82824e-17  1.80822e-14  2.27743e-16  7.84306e-18
P3         6.5242e-14  1.81472e-11  1.66852e-11  5.43833e-13  5.85988e-14  3.64038e-12  4.22752e-11  3.13477e-12
P4        5.54041e-18  2.37316e-17  1.73227e-14  2.04603e-18  5.60362e-18  9.36614e-18  2.34195e-16  1.76032e-14

Temperature = 1700 K

High Pressure Rate Coefficients:

From\To            W1           W2           W3            R           P1           P2           P3           P4
W1                ***  2.02728e+08  2.23755e+07   3.3482e+08  6.83564e+09          ***          ***          ***
W2        6.62532e+07          ***  2.45257e+07  2.54909e+08          ***  2.30694e+09   1.8691e+08          ***
W3        7.27729e+06  2.44076e+07          ***          ***          ***          ***  1.64448e+08  1.99491e+09
R         1.64479e-11  3.83168e-11          ***          ***          ***          ***          ***          ***
P1        2.47865e-13          ***          ***          ***          ***          ***          ***          ***
P2                ***   2.8243e-14          ***          ***          ***          ***          ***          ***
P3                ***  2.57892e-11  2.27997e-11          ***          ***          ***          ***          ***
P4                ***          ***  2.65057e-14          ***          ***          ***          ***          ***

Temperature = 1700 K    Pressure = 0.001 atm

From\To            W1           W2           W3            R           P1           P2           P3           P4
W1                ***          ***          ***          ***          ***          ***          ***          ***
W2                ***          ***          ***          ***          ***          ***          ***          ***
W3                ***          ***          ***          ***          ***          ***          ***          ***
R                 ***          ***          ***  4.93038e-11  1.58081e-11  3.02053e-11  2.89032e-12  4.00153e-13
P1                ***          ***          ***  1.16686e-14  1.83989e-14   5.4919e-15  5.17371e-16  7.21064e-16
P2                ***          ***          ***   2.4601e-15  6.05974e-16  5.11085e-15  1.83118e-15   2.1359e-16
P3                ***          ***          ***  2.65305e-12  6.43373e-13  2.06376e-11  4.46932e-11  2.07592e-11
P4                ***          ***          ***     3.52e-17  8.59311e-17  2.30689e-16  1.98942e-15  2.34124e-15

Temperature = 1700 K    Pressure = 0.01 atm

From\To            W1           W2           W3            R           P1           P2           P3           P4
W1                ***          ***          ***          ***          ***          ***          ***          ***
W2                ***          ***          ***          ***          ***          ***          ***          ***
W3                ***          ***          ***          ***          ***          ***          ***          ***
R                 ***          ***          ***  4.93039e-11  1.58081e-11  3.02054e-11  2.89028e-12  4.00149e-13
P1                ***          ***          ***  1.16686e-14  1.83991e-14  5.49205e-15  5.17379e-16  7.21066e-16
P2                ***          ***          ***  2.46011e-15  6.05991e-16  5.11088e-15  1.83118e-15  2.13591e-16
P3                ***          ***          ***  2.65301e-12  6.43383e-13  2.06377e-11  4.46933e-11  2.07592e-11
P4                ***          ***          ***  3.51996e-17  8.59313e-17   2.3069e-16  1.98942e-15  2.34124e-15

Temperature = 1700 K    Pressure = 0.1 atm

From\To            W1           W2           W3            R           P1           P2           P3           P4
W1                ***          ***          ***          ***          ***          ***          ***          ***
W2                ***          ***          ***          ***          ***          ***          ***          ***
W3                ***          ***          ***          ***          ***          ***          ***          ***
R                 ***          ***          ***  4.93044e-11  1.58081e-11  3.02062e-11  2.88993e-12  4.00108e-13
P1                ***          ***          ***  1.16686e-14  1.83995e-14  5.49237e-15  5.17431e-16   7.2108e-16
P2                ***          ***          ***  2.46018e-15  6.06026e-16  5.11103e-15  1.83122e-15    2.136e-16
P3                ***          ***          ***   2.6527e-12  6.43448e-13  2.06381e-11  4.46937e-11  2.07594e-11
P4                ***          ***          ***   3.5196e-17   8.5933e-17  2.30699e-16  1.98944e-15  2.34127e-15

Temperature = 1700 K    Pressure = 1 atm

From\To            W1           W2           W3            R           P1           P2           P3           P4
W1                ***          ***          ***          ***          ***          ***          ***          ***
W2                ***          ***          ***          ***          ***          ***          ***          ***
W3                ***          ***          ***          ***          ***          ***          ***          ***
R                 ***          ***          ***  4.93091e-11  1.58085e-11  3.02137e-11   2.8871e-12  3.99761e-13
P1                ***          ***          ***  1.16689e-14  1.84003e-14  5.49256e-15  5.17649e-16  7.21183e-16
P2                ***          ***          ***  2.46079e-15  6.06047e-16  5.11208e-15  1.83158e-15   2.1367e-16
P3                ***          ***          ***  2.65009e-12  6.43718e-13  2.06421e-11  4.46967e-11  2.07608e-11
P4                ***          ***          ***  3.51654e-17  8.59453e-17  2.30776e-16  1.98957e-15  2.34146e-15

Temperature = 1700 K    Pressure = 10 atm

From\To            W1           W2           W3            R           P1           P2           P3           P4
W1                ***          ***          ***          ***          ***          ***          ***          ***
W2                ***          ***          ***          ***          ***          ***          ***          ***
W3                ***          ***          ***          ***          ***          ***          ***          ***
R                 ***          ***          ***  4.93412e-11  1.58108e-11  3.02638e-11  2.86913e-12  3.97448e-13
P1                ***          ***          ***  1.16706e-14  1.84019e-14  5.49159e-15   5.1798e-16  7.21757e-16
P2                ***          ***          ***  2.46487e-15   6.0594e-16  5.11878e-15  1.83386e-15  2.14113e-16
P3                ***          ***          ***   2.6336e-12   6.4413e-13  2.06679e-11  4.47137e-11   2.0768e-11
P4                ***          ***          ***  3.49619e-17  8.60138e-17  2.31253e-16  1.99027e-15  2.34249e-15

Temperature = 1700 K    Pressure = 100 atm

From\To            W1           W2           W3            R           P1           P2           P3           P4
W1        2.11695e+09  4.43267e+07  2.27623e+06  6.11974e+07  1.98838e+09  1.76785e+07   1.4736e+06  1.61923e+06
W2        1.42963e+07  1.18506e+09  3.87337e+06  7.14111e+07  1.13384e+07  1.02152e+09  5.97625e+07  2.85562e+06
W3             788761  3.91233e+06  9.57402e+08       450324   1.3561e+06  3.36412e+06  6.01072e+07  8.87423e+08
R         2.44028e-12    9.677e-12  6.97319e-14  5.01437e-11  1.33242e-11  2.20691e-11  2.29793e-12  2.65438e-13
P1        5.81991e-14  1.41303e-15  1.64896e-16  9.83516e-15   7.3129e-14  2.73426e-15    3.284e-16  4.54177e-16
P2        7.30208e-17  1.12611e-14  4.52188e-17  1.79744e-15  3.01697e-16  1.48604e-14  1.26962e-15  1.12328e-16
P3         6.5077e-14  7.42964e-12   7.6709e-12   2.1093e-12   4.0838e-13  1.43088e-11   4.5633e-11  1.36408e-11
P4         7.0309e-18  4.06937e-17  1.08468e-14  2.33495e-17  5.41255e-17   1.2132e-16  1.30725e-15  1.24005e-14

Temperature = 1700 K    Pressure = 1000 atm

From\To            W1           W2           W3            R           P1           P2           P3           P4
W1        4.87105e+09  1.15089e+08  1.00869e+07  1.87913e+08  4.53767e+09  1.62413e+07  1.86621e+06  2.17803e+06
W2        3.75999e+07  2.24013e+09  1.38612e+07  1.78794e+08  1.22107e+07  1.85793e+09  1.36678e+08  3.05879e+06
W3        3.31706e+06  1.38172e+07  1.76346e+09       650746  1.86061e+06  3.28723e+06  1.26173e+08  1.61436e+09
R         8.97352e-12  2.66428e-11   1.0189e-13  5.22994e-11  6.91878e-12  8.60664e-12   9.9383e-13  6.19255e-14
P1        1.59815e-13  1.48291e-15  2.24122e-16  5.10703e-15  1.67425e-13   5.9856e-16  8.61621e-17  1.11556e-16
P2        6.94667e-17  2.25424e-14  4.29224e-17  7.00978e-16  6.60449e-17  2.39136e-14  4.71343e-16  2.04927e-17
P3        8.76165e-14  1.86916e-11  1.73816e-11  9.12245e-13  1.07146e-13  5.31209e-12  4.72785e-11  4.78613e-12
P4        9.91052e-18  4.26559e-17    2.131e-14  5.44735e-18  1.32944e-17  2.21332e-17   4.5867e-16  2.18621e-14

Temperature = 1800 K

High Pressure Rate Coefficients:

From\To            W1           W2           W3            R           P1           P2           P3           P4
W1                ***  3.42899e+08  4.39409e+07  6.50952e+08  1.16261e+10          ***          ***          ***
W2        1.19179e+08          ***  4.90253e+07  5.13867e+08          ***  3.90261e+09  3.59894e+08          ***
W3        1.51276e+07  4.85612e+07          ***          ***          ***          ***  3.15313e+08  3.50705e+09
R         1.86954e-11  4.24624e-11          ***          ***          ***          ***          ***          ***
P1        3.22946e-13          ***          ***          ***          ***          ***          ***          ***
P2                ***  3.80332e-14          ***          ***          ***          ***          ***          ***
P3                ***  2.88347e-11  2.55043e-11          ***          ***          ***          ***          ***
P4                ***          ***  3.40726e-14          ***          ***          ***          ***          ***

Temperature = 1800 K    Pressure = 0.001 atm

From\To            W1           W2           W3            R           P1           P2           P3           P4
W1                ***          ***          ***          ***          ***          ***          ***          ***
W2                ***          ***          ***          ***          ***          ***          ***          ***
W3                ***          ***          ***          ***          ***          ***          ***          ***
R                 ***          ***          ***  5.42577e-11  1.78129e-11  3.24791e-11  3.47189e-12    4.938e-13
P1                ***          ***          ***  1.72284e-14   2.5879e-14  6.83515e-15  7.50715e-16  1.06473e-15
P2                ***          ***          ***  3.83052e-15  8.33476e-16  7.71819e-15  2.72708e-15   3.2711e-16
P3                ***          ***          ***  3.36631e-12   7.5258e-13  2.24198e-11  4.95539e-11  2.30152e-11
P4                ***          ***          ***  5.75083e-17  1.28206e-16  3.23012e-16  2.76444e-15  3.27317e-15

Temperature = 1800 K    Pressure = 0.01 atm

From\To            W1           W2           W3            R           P1           P2           P3           P4
W1                ***          ***          ***          ***          ***          ***          ***          ***
W2                ***          ***          ***          ***          ***          ***          ***          ***
W3                ***          ***          ***          ***          ***          ***          ***          ***
R                 ***          ***          ***  5.42577e-11  1.78129e-11  3.24792e-11  3.47187e-12  4.93797e-13
P1                ***          ***          ***  1.72284e-14  2.58791e-14  6.83522e-15   7.5072e-16  1.06473e-15
P2                ***          ***          ***  3.83053e-15  8.33484e-16  7.71822e-15  2.72709e-15   3.2711e-16
P3                ***          ***          ***  3.36628e-12  7.52585e-13  2.24198e-11   4.9554e-11  2.30153e-11
P4                ***          ***          ***  5.75079e-17  1.28207e-16  3.23012e-16  2.76444e-15  3.27317e-15

Temperature = 1800 K    Pressure = 0.1 atm

From\To            W1           W2           W3            R           P1           P2           P3           P4
W1                ***          ***          ***          ***          ***          ***          ***          ***
W2                ***          ***          ***          ***          ***          ***          ***          ***
W3                ***          ***          ***          ***          ***          ***          ***          ***
R                 ***          ***          ***  5.42581e-11  1.78129e-11  3.24798e-11  3.47163e-12  4.93768e-13
P1                ***          ***          ***  1.72284e-14  2.58793e-14  6.83537e-15  7.50749e-16  1.06474e-15
P2                ***          ***          ***  3.83061e-15  8.33502e-16  7.71836e-15  2.72713e-15  3.27119e-16
P3                ***          ***          ***  3.36605e-12  7.52615e-13  2.24202e-11  4.95542e-11  2.30154e-11
P4                ***          ***          ***  5.75045e-17  1.28208e-16  3.23021e-16  2.76446e-15  3.27319e-15

Temperature = 1800 K    Pressure = 1 atm

From\To            W1           W2           W3            R           P1           P2           P3           P4
W1                ***          ***          ***          ***          ***          ***          ***          ***
W2                ***          ***          ***          ***          ***          ***          ***          ***
W3                ***          ***          ***          ***          ***          ***          ***          ***
R                 ***          ***          ***  5.42617e-11  1.78132e-11  3.24854e-11  3.46958e-12  4.93512e-13
P1                ***          ***          ***  1.72287e-14  2.58798e-14   6.8354e-15  7.50865e-16  1.06484e-15
P2                ***          ***          ***  3.83127e-15  8.33506e-16  7.71947e-15   2.7275e-15  3.27194e-16
P3                ***          ***          ***  3.36406e-12   7.5273e-13  2.24232e-11  4.95565e-11  2.30164e-11
P4                ***          ***          ***  5.74748e-17  1.28219e-16  3.23095e-16  2.76458e-15  3.27337e-15

Temperature = 1800 K    Pressure = 10 atm

From\To            W1           W2           W3            R           P1           P2           P3           P4
W1                ***          ***          ***          ***          ***          ***          ***          ***
W2                ***          ***          ***          ***          ***          ***          ***          ***
W3                ***          ***          ***          ***          ***          ***          ***          ***
R                 ***          ***          ***  5.42874e-11  1.78148e-11  3.25251e-11  3.45575e-12  4.91712e-13
P1                ***          ***          ***  1.72302e-14  2.58814e-14   6.8349e-15  7.50841e-16  1.06542e-15
P2                ***          ***          ***  3.83595e-15  8.33445e-16  7.72714e-15  2.73005e-15  3.27689e-16
P3                ***          ***          ***  3.35066e-12  7.52707e-13  2.24442e-11  4.95697e-11  2.30222e-11
P4                ***          ***          ***  5.72651e-17  1.28289e-16  3.23584e-16  2.76527e-15  3.27441e-15

Temperature = 1800 K    Pressure = 100 atm

From\To            W1           W2           W3            R           P1           P2           P3           P4
W1                ***          ***          ***          ***          ***          ***          ***          ***
W2                ***  1.73277e+09  5.82545e+06  1.17053e+08  6.10248e+07  1.47656e+09  9.39913e+07  5.03719e+06
W3                ***  5.88242e+06  1.43223e+09       907251  4.34682e+06   5.7399e+06    9.473e+07  1.32156e+09
R                 ***  8.14598e-12  7.37803e-14  5.49634e-11   1.7535e-11  2.57709e-11  2.94581e-12  3.66185e-13
P1                ***  4.10777e-15  3.08712e-16  1.69596e-14  2.60367e-14  3.33465e-15  5.04049e-16  7.58345e-16
P2                ***   1.2119e-14  6.10106e-17  3.03937e-15  4.06625e-16   1.8091e-14  2.07718e-15  2.00761e-16
P3                ***  6.34841e-12   6.6622e-12  2.85622e-12  5.05301e-13  1.70768e-11  5.04097e-11  1.68581e-11
P4                ***  5.13649e-17  1.11533e-14  4.26462e-17  9.13137e-17  1.98245e-16  2.02488e-15  1.35705e-14

Temperature = 1800 K    Pressure = 1000 atm

From\To            W1           W2           W3            R           P1           P2           P3           P4
W1        7.47784e+09  1.63739e+08  1.62698e+07  3.18355e+08   6.9414e+09  2.97916e+07   3.7717e+06  4.51222e+06
W2        5.69493e+07  3.59912e+09  2.36101e+07  3.24443e+08  2.38095e+07  2.92454e+09  2.39076e+08  6.69197e+06
W3        5.70974e+06  2.34533e+07  2.90399e+09   1.5379e+06  3.95633e+06   6.9718e+06  2.21778e+08  2.64058e+09
R         8.67785e-12  2.63255e-11  1.35118e-13  5.75086e-11  9.22577e-12  1.15722e-11  1.46404e-12  1.08171e-13
P1        1.82716e-13  2.14925e-15  3.54902e-16  8.92303e-15  1.95672e-13  1.12104e-15   1.7731e-16  2.31089e-16
P2        1.10133e-16  2.79726e-14  7.48183e-17   1.3648e-15    1.367e-16  3.05928e-14  8.87291e-16  4.64922e-17
P3        1.10546e-13  1.88039e-11  1.76917e-11  1.41952e-12  1.77751e-13  7.29456e-12  5.23479e-11  6.84998e-12
P4        1.61526e-17  6.96011e-17  2.52944e-14  1.25976e-17  2.78259e-17  4.59097e-17  8.22775e-16  2.62892e-14

Temperature = 1900 K

High Pressure Rate Coefficients:

From\To            W1           W2           W3            R           P1           P2           P3           P4
W1                ***  5.58414e+08  8.07019e+07    1.183e+09  1.87209e+10          ***          ***          ***
W2        2.05129e+08          ***  9.13321e+07  9.64767e+08          ***  6.25422e+09  6.48303e+08          ***
W3        2.92459e+07  9.01017e+07          ***          ***          ***          ***  5.65957e+08  5.81852e+09
R         2.10608e-11  4.67564e-11          ***          ***          ***          ***          ***          ***
P1        4.12332e-13          ***          ***          ***          ***          ***          ***          ***
P2                ***  5.00084e-14          ***          ***          ***          ***          ***          ***
P3                ***  3.20023e-11   2.8319e-11          ***          ***          ***          ***          ***
P4                ***          ***  4.29701e-14          ***          ***          ***          ***          ***

Temperature = 1900 K    Pressure = 0.001 atm

From\To            W1           W2           W3            R           P1           P2           P3           P4
W1                ***          ***          ***          ***          ***          ***          ***          ***
W2                ***          ***          ***          ***          ***          ***          ***          ***
W3                ***          ***          ***          ***          ***          ***          ***          ***
R                 ***          ***          ***  5.92622e-11  1.98858e-11  3.46779e-11  4.10102e-12   5.9755e-13
P1                ***          ***          ***  2.46021e-14  3.56526e-14  8.46411e-15  1.06467e-15  1.52176e-15
P2                ***          ***          ***  5.72141e-15  1.12876e-15  1.12441e-14  3.91295e-15  4.80947e-16
P3                ***          ***          ***  4.17712e-12  8.76534e-13  2.41568e-11  5.45324e-11   2.5322e-11
P4                ***          ***          ***  8.98293e-17   1.8491e-16  4.38218e-16   3.7373e-15  4.45025e-15

Temperature = 1900 K    Pressure = 0.01 atm

From\To            W1           W2           W3            R           P1           P2           P3           P4
W1                ***          ***          ***          ***          ***          ***          ***          ***
W2                ***          ***          ***          ***          ***          ***          ***          ***
W3                ***          ***          ***          ***          ***          ***          ***          ***
R                 ***          ***          ***  5.92623e-11  1.98858e-11  3.46779e-11  4.10101e-12  5.97547e-13
P1                ***          ***          ***  2.46021e-14  3.56527e-14  8.46414e-15  1.06467e-15  1.52176e-15
P2                ***          ***          ***  5.72142e-15  1.12877e-15  1.12441e-14  3.91296e-15  4.80947e-16
P3                ***          ***          ***   4.1771e-12  8.76536e-13  2.41568e-11  5.45325e-11   2.5322e-11
P4                ***          ***          ***   8.9829e-17   1.8491e-16  4.38219e-16   3.7373e-15  4.45026e-15

Temperature = 1900 K    Pressure = 0.1 atm

From\To            W1           W2           W3            R           P1           P2           P3           P4
W1                ***          ***          ***          ***          ***          ***          ***          ***
W2                ***          ***          ***          ***          ***          ***          ***          ***
W3                ***          ***          ***          ***          ***          ***          ***          ***
R                 ***          ***          ***  5.92626e-11  1.98858e-11  3.46784e-11  4.10084e-12  5.97526e-13
P1                ***          ***          ***  2.46021e-14  3.56528e-14  8.46421e-15  1.06468e-15  1.52177e-15
P2                ***          ***          ***  5.72149e-15  1.12877e-15  1.12442e-14    3.913e-15  4.80956e-16
P3                ***          ***          ***  4.17693e-12  8.76548e-13  2.41571e-11  5.45327e-11  2.53221e-11
P4                ***          ***          ***  8.98259e-17  1.84912e-16  4.38227e-16  3.73731e-15  4.45028e-15

Temperature = 1900 K    Pressure = 1 atm

From\To            W1           W2           W3            R           P1           P2           P3           P4
W1                ***          ***          ***          ***          ***          ***          ***          ***
W2                ***          ***          ***          ***          ***          ***          ***          ***
W3                ***          ***          ***          ***          ***          ***          ***          ***
R                 ***          ***          ***  5.92653e-11   1.9886e-11  3.46826e-11  4.09935e-12  5.97339e-13
P1                ***          ***          ***  2.46023e-14  3.56531e-14  8.46421e-15  1.06473e-15  1.52186e-15
P2                ***          ***          ***  5.72219e-15  1.12878e-15  1.12454e-14  3.91338e-15  4.81032e-16
P3                ***          ***          ***  4.17542e-12  8.76584e-13  2.41594e-11  5.45343e-11  2.53229e-11
P4                ***          ***          ***  8.97976e-17  1.84922e-16  4.38296e-16  3.73742e-15  4.45044e-15

Temperature = 1900 K    Pressure = 10 atm

From\To            W1           W2           W3            R           P1           P2           P3           P4
W1                ***          ***          ***          ***          ***          ***          ***          ***
W2                ***          ***          ***          ***          ***          ***          ***          ***
W3                ***          ***          ***          ***          ***          ***          ***          ***
R                 ***          ***          ***  5.92858e-11  1.98871e-11  3.47139e-11  4.08877e-12   5.9595e-13
P1                ***          ***          ***  2.46038e-14  3.56549e-14  8.46425e-15  1.06443e-15  1.52243e-15
P2                ***          ***          ***  5.72735e-15  1.12878e-15  1.12538e-14  3.91609e-15  4.81564e-16
P3                ***          ***          ***  4.16464e-12  8.76342e-13  2.41762e-11  5.45445e-11  2.53274e-11
P4                ***          ***          ***  8.95888e-17  1.84992e-16  4.38781e-16   3.7381e-15  4.45146e-15

Temperature = 1900 K    Pressure = 100 atm

From\To            W1           W2           W3            R           P1           P2           P3           P4
W1                ***          ***          ***          ***          ***          ***          ***          ***
W2                ***          ***          ***          ***          ***          ***          ***          ***
W3                ***          ***  2.02881e+09  5.36711e+06  8.60842e+06  5.26412e+07  1.43489e+08   1.8645e+09
R                 ***          ***  2.12051e-13  5.93951e-11  1.98922e-11  3.48695e-11  4.02253e-12  3.93963e-13
P1                ***          ***  4.20778e-16  2.46101e-14  3.56688e-14  8.45884e-15  1.03112e-15  1.13847e-15
P2                ***          ***  3.43144e-16  5.75303e-15  1.12806e-15  1.13056e-14  3.90488e-15  1.68783e-16
P3                ***          ***  5.77435e-12  4.09717e-12  8.48913e-13  2.41069e-11  5.49975e-11  2.00398e-11
P4                ***          ***  1.10741e-14  5.92242e-17  1.38337e-16  1.53788e-16   2.9577e-15  1.46331e-14

Temperature = 1900 K    Pressure = 1000 atm

From\To            W1           W2           W3            R           P1           P2           P3           P4
W1        1.08423e+10  2.22299e+08   2.4429e+07  5.03159e+08  1.00271e+10  4.99699e+07  6.89946e+06  8.40817e+06
W2        8.18979e+07  5.43905e+09  3.72018e+07  5.44115e+08  4.20232e+07  4.33247e+09  3.88352e+08  1.29838e+07
W3         9.1267e+06  3.68641e+07  4.47816e+09  3.19921e+06  7.50657e+06  1.31528e+07  3.61981e+08  4.04633e+09
R         8.21004e-12  2.54897e-11  1.68151e-13  6.26746e-11  1.17672e-11  1.48292e-11   2.0377e-12  1.72731e-13
P1         2.0188e-13  2.93089e-15  5.21519e-16   1.4558e-14  2.22579e-13   1.9247e-15  3.31377e-16  4.33272e-16
P2        1.62896e-16  3.34595e-14   1.1969e-16  2.44663e-15  2.56675e-16  3.80829e-14   1.5434e-15  9.40513e-17
P3        1.32522e-13  1.85241e-11  1.76374e-11  2.07552e-12  2.72821e-13  9.52826e-12  5.74633e-11   9.2926e-12
P4        2.43911e-17  1.04897e-16   2.9084e-14  2.59665e-17  5.26472e-17  8.56956e-17   1.3715e-15  3.07491e-14

Temperature = 2000 K

High Pressure Rate Coefficients:

From\To            W1           W2           W3            R           P1           P2           P3           P4
W1                ***  8.78283e+08  1.39974e+08  2.02968e+09  2.87738e+10          ***          ***          ***
W2        3.39182e+08          ***  1.60224e+08  1.70465e+09          ***  9.57169e+09  1.10337e+09          ***
W3          5.314e+07  1.57508e+08          ***          ***          ***          ***  9.60209e+08  9.18895e+09
R         2.35404e-11  5.11943e-11          ***          ***          ***          ***          ***          ***
P1        5.17263e-13          ***          ***          ***          ***          ***          ***          ***
P2                ***   6.4408e-14          ***          ***          ***          ***          ***          ***
P3                ***  3.52893e-11  3.12399e-11          ***          ***          ***          ***          ***
P4                ***          ***   5.3298e-14          ***          ***          ***          ***          ***

Temperature = 2000 K    Pressure = 0.001 atm

From\To            W1           W2           W3            R           P1           P2           P3           P4
W1                ***          ***          ***          ***          ***          ***          ***          ***
W2                ***          ***          ***          ***          ***          ***          ***          ***
W3                ***          ***          ***          ***          ***          ***          ***          ***
R                 ***          ***          ***  6.43028e-11  2.20184e-11  3.67996e-11  4.77391e-12  7.10927e-13
P1                ***          ***          ***  3.41282e-14  4.81313e-14  1.04115e-14  1.47755e-15  2.11403e-15
P2                ***          ***          ***  8.24531e-15  1.50504e-15  1.58706e-14  5.43752e-15  6.82783e-16
P3                ***          ***          ***  5.08404e-12  1.01519e-12  2.58447e-11  5.96164e-11  2.76725e-11
P4                ***          ***          ***  1.34977e-16  2.58951e-16  5.78567e-16  4.93342e-15  5.90592e-15

Temperature = 2000 K    Pressure = 0.01 atm

From\To            W1           W2           W3            R           P1           P2           P3           P4
W1                ***          ***          ***          ***          ***          ***          ***          ***
W2                ***          ***          ***          ***          ***          ***          ***          ***
W3                ***          ***          ***          ***          ***          ***          ***          ***
R                 ***          ***          ***  6.43028e-11  2.20184e-11  3.67996e-11   4.7739e-12  7.10925e-13
P1                ***          ***          ***  3.41282e-14  4.81313e-14  1.04115e-14  1.47755e-15  2.11403e-15
P2                ***          ***          ***  8.24532e-15  1.50504e-15  1.58707e-14  5.43752e-15  6.82784e-16
P3                ***          ***          ***  5.08403e-12  1.01519e-12  2.58447e-11  5.96164e-11  2.76725e-11
P4                ***          ***          ***  1.34977e-16  2.58951e-16  5.78568e-16  4.93343e-15  5.90592e-15

Temperature = 2000 K    Pressure = 0.1 atm

From\To            W1           W2           W3            R           P1           P2           P3           P4
W1                ***          ***          ***          ***          ***          ***          ***          ***
W2                ***          ***          ***          ***          ***          ***          ***          ***
W3                ***          ***          ***          ***          ***          ***          ***          ***
R                 ***          ***          ***   6.4303e-11  2.20184e-11  3.67999e-11  4.77378e-12   7.1091e-13
P1                ***          ***          ***  3.41283e-14  4.81314e-14  1.04115e-14  1.47756e-15  2.11404e-15
P2                ***          ***          ***  8.24539e-15  1.50504e-15  1.58708e-14  5.43756e-15  6.82792e-16
P3                ***          ***          ***   5.0839e-12   1.0152e-12  2.58449e-11  5.96165e-11  2.76725e-11
P4                ***          ***          ***  1.34974e-16  2.58952e-16  5.78575e-16  4.93344e-15  5.90594e-15

Temperature = 2000 K    Pressure = 1 atm

From\To            W1           W2           W3            R           P1           P2           P3           P4
W1                ***          ***          ***          ***          ***          ***          ***          ***
W2                ***          ***          ***          ***          ***          ***          ***          ***
W3                ***          ***          ***          ***          ***          ***          ***          ***
R                 ***          ***          ***  6.43051e-11  2.20185e-11  3.68031e-11   4.7727e-12  7.10772e-13
P1                ***          ***          ***  3.41285e-14  4.81317e-14  1.04115e-14  1.47755e-15  2.11412e-15
P2                ***          ***          ***   8.2461e-15  1.50505e-15   1.5872e-14  5.43794e-15  6.82867e-16
P3                ***          ***          ***  5.08275e-12  1.01519e-12  2.58467e-11  5.96177e-11  2.76731e-11
P4                ***          ***          ***  1.34948e-16  2.58962e-16  5.78638e-16  4.93354e-15  5.90608e-15

Temperature = 2000 K    Pressure = 10 atm

From\To            W1           W2           W3            R           P1           P2           P3           P4
W1                ***          ***          ***          ***          ***          ***          ***          ***
W2                ***          ***          ***          ***          ***          ***          ***          ***
W3                ***          ***          ***          ***          ***          ***          ***          ***
R                 ***          ***          ***  6.43214e-11  2.20194e-11  3.68277e-11  4.76462e-12  7.09706e-13
P1                ***          ***          ***  3.41298e-14  4.81336e-14  1.04121e-14  1.47707e-15  2.11468e-15
P2                ***          ***          ***  8.25161e-15  1.50513e-15  1.58809e-14  5.44074e-15   6.8342e-16
P3                ***          ***          ***  5.07414e-12  1.01486e-12    2.586e-11  5.96256e-11  2.76767e-11
P4                ***          ***          ***  1.34745e-16   2.5903e-16  5.79107e-16  4.93418e-15  5.90706e-15

Temperature = 2000 K    Pressure = 100 atm

From\To            W1           W2           W3            R           P1           P2           P3           P4
W1                ***          ***          ***          ***          ***          ***          ***          ***
W2                ***          ***          ***          ***          ***          ***          ***          ***
W3                ***          ***          ***          ***          ***          ***          ***          ***
R                 ***          ***          ***  6.44141e-11  2.20242e-11  3.69637e-11  4.72238e-12  7.03847e-13
P1                ***          ***          ***  3.41373e-14   4.8148e-14  1.04203e-14  1.47273e-15  2.11764e-15
P2                ***          ***          ***  8.28208e-15  1.50631e-15  1.59299e-14  5.45522e-15  6.86304e-16
P3                ***          ***          ***  5.02916e-12  1.01188e-12  2.59288e-11  5.96632e-11  2.76933e-11
P4                ***          ***          ***  1.33633e-16  2.59393e-16  5.81551e-16  4.93715e-15  5.91173e-15

Temperature = 2000 K    Pressure = 1000 atm

From\To            W1           W2           W3            R           P1           P2           P3           P4
W1        1.50092e+10  2.90477e+08  3.46327e+07   7.5173e+08  1.38283e+10  7.80321e+07  1.16497e+07  1.43966e+07
W2        1.12927e+08  7.81206e+09  5.50745e+07  8.55065e+08  6.84629e+07  6.10424e+09  5.93434e+08  2.28634e+07
W3        1.37543e+07  5.44885e+07  6.53947e+09  6.00213e+06  1.30004e+07    2.258e+07  5.55629e+08  5.87402e+09
R         7.62312e-12  2.42445e-11  1.98765e-13  6.77847e-11  1.44829e-11  1.82718e-11  2.70691e-12  2.56686e-13
P1        2.16456e-13  3.79669e-15  7.20535e-16  2.24483e-14  2.47823e-13  3.08009e-15  5.72685e-16  7.49424e-16
P2        2.27191e-16  3.87363e-14  1.78327e-16  4.09399e-15  4.45244e-16  4.63679e-14  2.51342e-15  1.73372e-16
P3        1.52278e-13  1.79124e-11  1.72624e-11  2.88276e-12   3.9348e-13  1.19464e-11  6.26127e-11   1.2063e-11
P4        3.45689e-17  1.48048e-16  3.25083e-14  4.87347e-17  9.17982e-17   1.4691e-16  2.15058e-15  3.51289e-14

______________________________________________________________________________________

High Pressure Rate Coefficients (Temperature-Species Rate Tables):

   T(K)       W1->W1       W1->W2       W1->W3        W1->R       W1->P1       W1->P2       W1->P3       W1->P4
    298          ***   0.00105533  1.41605e-11  6.48305e-15  1.21256e-09          ***          ***          ***
    300          ***   0.00118495  1.66155e-11    9.756e-15  1.70468e-09          ***          ***          ***
    400          ***     0.325223  5.37229e-08  4.40541e-08  0.000595572          ***          ***          ***
    500          ***      28.6579  8.53134e-05  0.000486437      1.36666          ***          ***          ***
    600          ***      766.178    0.0256422     0.258043      247.607          ***          ***          ***
    700          ***      8944.77      1.89419      23.8168      10392.3          ***          ***          ***
    800          ***      59873.3      52.3673      730.914       173819          ***          ***          ***
    900          ***       273440      727.562      10710.2  1.56916e+06          ***          ***          ***
   1000          ***       953830      6160.52      93218.4  9.18198e+06          ***          ***          ***
   1100          ***  2.74199e+06      36141.7       554154  3.91523e+07          ***          ***          ***
   1200          ***  6.84613e+06       160397  2.47083e+06  1.31576e+08          ***          ***          ***
   1300          ***  1.53954e+07       572921  8.81913e+06   3.6801e+08          ***          ***          ***
   1400          ***  3.19604e+07  1.72265e+06  2.64051e+07  8.90744e+08          ***          ***          ***
   1500          ***  6.22536e+07  4.50778e+06  6.86425e+07   1.9201e+09          ***          ***          ***
   1600          ***  1.14976e+08  1.05279e+07  1.59006e+08  3.76651e+09          ***          ***          ***
   1700          ***  2.02728e+08  2.23755e+07   3.3482e+08  6.83564e+09          ***          ***          ***
   1800          ***  3.42899e+08  4.39409e+07  6.50952e+08  1.16261e+10          ***          ***          ***
   1900          ***  5.58414e+08  8.07019e+07    1.183e+09  1.87209e+10          ***          ***          ***
   2000          ***  8.78283e+08  1.39974e+08  2.02968e+09  2.87738e+10          ***          ***          ***

   T(K)       W2->W1       W2->W2       W2->W3        W2->R       W2->P1       W2->P2       W2->P3       W2->P4
    298  4.26667e-06          ***  4.45755e-14  3.69684e-16          ***  7.09226e-10  6.77222e-15          ***
    300  4.94569e-06          ***  5.57769e-14  5.66921e-16          ***  9.92372e-10  1.01396e-14          ***
    400   0.00454921          ***  2.84453e-09    5.221e-09          ***  0.000290589  3.80166e-08          ***
    500     0.855037          ***  1.68193e-05  8.99962e-05          ***     0.600974  0.000377019          ***
    600      38.6504          ***   0.00894533     0.065068          ***      101.811     0.186353          ***
    700      665.043          ***     0.915761      7.55316          ***      4079.01       16.343          ***
    800      6003.69          ***      31.4306      276.701          ***      65948.8      482.168          ***
    900      34787.9          ***      509.407      4668.51          ***       580218      6844.77          ***
   1000       147339          ***      4835.77      45583.7          ***  3.32733e+06      58026.1          ***
   1100       497692          ***      30953.6       298127          ***  1.39596e+07       337331          ***
   1200  1.42391e+06          ***       146996  1.44079e+06          ***  4.62932e+07   1.4754e+06          ***
   1300  3.59773e+06          ***       553806  5.50927e+06          ***  1.28049e+08  5.17831e+06          ***
   1400  8.26094e+06          ***   1.7373e+06  1.75069e+07          ***  3.07036e+08  1.52762e+07          ***
   1500  1.75725e+07          ***  4.70315e+06   4.7939e+07          ***   6.5654e+08  3.91909e+07          ***
   1600  3.50734e+07          ***  1.12883e+07  1.16246e+08          ***  1.27893e+09  8.97153e+07          ***
   1700  6.62532e+07          ***  2.45257e+07  2.54909e+08          ***  2.30694e+09   1.8691e+08          ***
   1800  1.19179e+08          ***  4.90253e+07  5.13867e+08          ***  3.90261e+09  3.59894e+08          ***
   1900  2.05129e+08          ***  9.13321e+07  9.64767e+08          ***  6.25422e+09  6.48303e+08          ***
   2000  3.39182e+08          ***  1.60224e+08  1.70465e+09          ***  9.57169e+09  1.10337e+09          ***

   T(K)       W3->W1       W3->W2       W3->W3        W3->R       W3->P1       W3->P2       W3->P3       W3->P4
    298  1.04348e-13  8.12461e-14          ***          ***          ***          ***  1.05233e-14  5.15734e-11
    300  1.25756e-13  1.01145e-13          ***          ***          ***          ***  1.56794e-14  7.34054e-11
    400  1.12369e-09  4.25348e-09          ***          ***          ***          ***  4.89372e-08  4.11189e-05
    500  3.38635e-06   2.2376e-05          ***          ***          ***          ***  0.000434488     0.128379
    600   0.00159362    0.0110205          ***          ***          ***          ***     0.199761      29.1164
    700     0.164494      1.06962          ***          ***          ***          ***      16.6646      1453.76
    800      5.90141      35.3234          ***          ***          ***          ***      474.296      27941.9
    900      101.079      556.275          ***          ***          ***          ***       6555.6       282723
   1000      1016.55       5165.7          ***          ***          ***          ***      54455.7  1.81975e+06
   1100      6887.81      32500.4          ***          ***          ***          ***       311597  8.41221e+06
   1200      34549.4       152233          ***          ***          ***          ***  1.34577e+06  3.02989e+07
   1300       137118       567180          ***          ***          ***          ***  4.67564e+06  8.99911e+07
   1400       451853  1.76302e+06          ***          ***          ***          ***  1.36788e+07  2.29571e+08
   1500  1.28144e+06  4.73649e+06          ***          ***          ***          ***  3.48514e+07   5.1834e+08
   1600  3.21359e+06  1.12955e+07          ***          ***          ***          ***  7.93218e+07  1.05951e+09
   1700  7.27729e+06  2.44076e+07          ***          ***          ***          ***  1.64448e+08  1.99491e+09
   1800  1.51276e+07  4.85612e+07          ***          ***          ***          ***  3.15313e+08  3.50705e+09
   1900  2.92459e+07  9.01017e+07          ***          ***          ***          ***  5.65957e+08  5.81852e+09
   2000    5.314e+07  1.57508e+08          ***          ***          ***          ***  9.60209e+08  9.18895e+09

   T(K)        R->W1        R->W2        R->W3         R->R        R->P1        R->P2        R->P3        R->P4
    298  4.92696e-14  6.94912e-13          ***          ***          ***          ***          ***          ***
    300  5.09788e-14  7.09767e-13          ***          ***          ***          ***          ***          ***
    400  1.95573e-13    1.657e-12          ***          ***          ***          ***          ***          ***
    500  4.80047e-13  2.97674e-12          ***          ***          ***          ***          ***          ***
    600     9.26e-13  4.62873e-12          ***          ***          ***          ***          ***          ***
    700   1.5425e-12  6.57946e-12          ***          ***          ***          ***          ***          ***
    800  2.33139e-12  8.80188e-12          ***          ***          ***          ***          ***          ***
    900  3.29043e-12  1.12737e-11          ***          ***          ***          ***          ***          ***
   1000  4.41521e-12  1.39769e-11          ***          ***          ***          ***          ***          ***
   1100  5.70018e-12  1.68953e-11          ***          ***          ***          ***          ***          ***
   1200  7.13945e-12  2.00164e-11          ***          ***          ***          ***          ***          ***
   1300  8.72701e-12   2.3329e-11          ***          ***          ***          ***          ***          ***
   1400   1.0457e-11  2.68233e-11          ***          ***          ***          ***          ***          ***
   1500   1.2324e-11  3.04915e-11          ***          ***          ***          ***          ***          ***
   1600  1.43225e-11  3.43251e-11          ***          ***          ***          ***          ***          ***
   1700  1.64479e-11  3.83168e-11          ***          ***          ***          ***          ***          ***
   1800  1.86954e-11  4.24624e-11          ***          ***          ***          ***          ***          ***
   1900  2.10608e-11  4.67564e-11          ***          ***          ***          ***          ***          ***
   2000  2.35404e-11  5.11943e-11          ***          ***          ***          ***          ***          ***

   T(K)       P1->W1       P1->W2       P1->W3        P1->R       P1->P1       P1->P2       P1->P3       P1->P4
    298  2.16696e-19          ***          ***          ***          ***          ***          ***          ***
    300  2.37295e-19          ***          ***          ***          ***          ***          ***          ***
    400  7.93677e-18          ***          ***          ***          ***          ***          ***          ***
    500  7.64144e-17          ***          ***          ***          ***          ***          ***          ***
    600  3.82431e-16          ***          ***          ***          ***          ***          ***          ***
    700  1.29534e-15          ***          ***          ***          ***          ***          ***          ***
    800  3.40373e-15          ***          ***          ***          ***          ***          ***          ***
    900  7.50313e-15          ***          ***          ***          ***          ***          ***          ***
   1000  1.45624e-14          ***          ***          ***          ***          ***          ***          ***
   1100  2.56839e-14          ***          ***          ***          ***          ***          ***          ***
   1200   4.2065e-14          ***          ***          ***          ***          ***          ***          ***
   1300  6.49659e-14          ***          ***          ***          ***          ***          ***          ***
   1400  9.56834e-14          ***          ***          ***          ***          ***          ***          ***
   1500  1.35531e-13          ***          ***          ***          ***          ***          ***          ***
   1600  1.85823e-13          ***          ***          ***          ***          ***          ***          ***
   1700  2.47865e-13          ***          ***          ***          ***          ***          ***          ***
   1800  3.22946e-13          ***          ***          ***          ***          ***          ***          ***
   1900  4.12332e-13          ***          ***          ***          ***          ***          ***          ***
   2000  5.17263e-13          ***          ***          ***          ***          ***          ***          ***

   T(K)       P2->W1       P2->W2       P2->W3        P2->R       P2->P1       P2->P2       P2->P3       P2->P4
    298          ***  9.30258e-22          ***          ***          ***          ***          ***          ***
    300          ***  1.04881e-21          ***          ***          ***          ***          ***          ***
    400          ***   1.0151e-19          ***          ***          ***          ***          ***          ***
    500          ***  1.80258e-18          ***          ***          ***          ***          ***          ***
    600          ***   1.3388e-17          ***          ***          ***          ***          ***          ***
    700          ***  5.96589e-17          ***          ***          ***          ***          ***          ***
    800          ***  1.91672e-16          ***          ***          ***          ***          ***          ***
    900          ***  4.92555e-16          ***          ***          ***          ***          ***          ***
   1000          ***  1.07862e-15          ***          ***          ***          ***          ***          ***
   1100          ***  2.09695e-15          ***          ***          ***          ***          ***          ***
   1200          ***   3.7211e-15          ***          ***          ***          ***          ***          ***
   1300          ***  6.14605e-15          ***          ***          ***          ***          ***          ***
   1400          ***  9.58331e-15          ***          ***          ***          ***          ***          ***
   1500          ***  1.42564e-14          ***          ***          ***          ***          ***          ***
   1600          ***  2.03973e-14          ***          ***          ***          ***          ***          ***
   1700          ***   2.8243e-14          ***          ***          ***          ***          ***          ***
   1800          ***  3.80332e-14          ***          ***          ***          ***          ***          ***
   1900          ***  5.00084e-14          ***          ***          ***          ***          ***          ***
   2000          ***   6.4408e-14          ***          ***          ***          ***          ***          ***

   T(K)       P3->W1       P3->W2       P3->W3        P3->R       P3->P1       P3->P2       P3->P3       P3->P4
    298          ***  2.15375e-13  1.83616e-13          ***          ***          ***          ***          ***
    300          ***  2.21313e-13  1.88725e-13          ***          ***          ***          ***          ***
    400          ***  6.50581e-13  5.60059e-13          ***          ***          ***          ***          ***
    500          ***  1.34659e-12  1.16647e-12          ***          ***          ***          ***          ***
    600          ***  2.30237e-12   2.0033e-12          ***          ***          ***          ***          ***
    700          ***  3.50189e-12  3.05718e-12          ***          ***          ***          ***          ***
    800          ***  4.92774e-12  4.31309e-12          ***          ***          ***          ***          ***
    900          ***   6.5637e-12  5.75675e-12          ***          ***          ***          ***          ***
   1000          ***  8.39497e-12  7.37523e-12          ***          ***          ***          ***          ***
   1100          ***  1.04089e-11  9.15723e-12          ***          ***          ***          ***          ***
   1200          ***  1.25943e-11  1.10926e-11          ***          ***          ***          ***          ***
   1300          ***  1.49412e-11  1.31727e-11          ***          ***          ***          ***          ***
   1400          ***  1.74416e-11    1.539e-11          ***          ***          ***          ***          ***
   1500          ***  2.00872e-11  1.77372e-11          ***          ***          ***          ***          ***
   1600          ***  2.28716e-11   2.0209e-11          ***          ***          ***          ***          ***
   1700          ***  2.57892e-11  2.27997e-11          ***          ***          ***          ***          ***
   1800          ***  2.88347e-11  2.55043e-11          ***          ***          ***          ***          ***
   1900          ***  3.20023e-11   2.8319e-11          ***          ***          ***          ***          ***
   2000          ***  3.52893e-11  3.12399e-11          ***          ***          ***          ***          ***

   T(K)       P4->W1       P4->W2       P4->W3        P4->R       P4->P1       P4->P2       P4->P3       P4->P4
    298          ***          ***   2.7604e-20          ***          ***          ***          ***          ***
    300          ***          ***  3.03581e-20          ***          ***          ***          ***          ***
    400          ***          ***  1.13059e-18          ***          ***          ***          ***          ***
    500          ***          ***  1.09676e-17          ***          ***          ***          ***          ***
    600          ***          ***  5.36084e-17          ***          ***          ***          ***          ***
    700          ***          ***  1.75731e-16          ***          ***          ***          ***          ***
    800          ***          ***  4.46338e-16          ***          ***          ***          ***          ***
    900          ***          ***  9.52593e-16          ***          ***          ***          ***          ***
   1000          ***          ***  1.79465e-15          ***          ***          ***          ***          ***
   1100          ***          ***  3.08099e-15          ***          ***          ***          ***          ***
   1200          ***          ***  4.92471e-15          ***          ***          ***          ***          ***
   1300          ***          ***  7.44084e-15          ***          ***          ***          ***          ***
   1400          ***          ***  1.07444e-14          ***          ***          ***          ***          ***
   1500          ***          ***  1.49491e-14          ***          ***          ***          ***          ***
   1600          ***          ***  2.01666e-14          ***          ***          ***          ***          ***
   1700          ***          ***  2.65057e-14          ***          ***          ***          ***          ***
   1800          ***          ***  3.40726e-14          ***          ***          ***          ***          ***
   1900          ***          ***  4.29701e-14          ***          ***          ***          ***          ***
   2000          ***          ***   5.3298e-14          ***          ***          ***          ***          ***

Capture/Escape Rate Coefficients:

   T(K)           W1           W2           W3            R           P1           P2           P3           P4
    298   0.00105533  4.26738e-06  5.17695e-11  7.44181e-13  2.16696e-19  9.30258e-22  3.98991e-13   2.7604e-20
    300   0.00118496  4.94668e-06   7.3648e-11  7.60745e-13  2.37295e-19  1.04881e-21  4.10038e-13  3.03581e-20
    400     0.325818   0.00483984  4.11732e-05  1.85257e-12  7.93677e-18   1.0151e-19  1.21064e-12  1.13059e-18
    500      30.0252      1.45649      0.12884  3.45679e-12  7.64144e-17  1.80258e-18  2.51306e-12  1.09676e-17
    600      1014.07      140.722      29.3287  5.55473e-12  3.82431e-16   1.3388e-17  4.30567e-12  5.36084e-17
    700      19362.8      4768.86      1471.66  8.12196e-12  1.29534e-15  5.96589e-17  6.55908e-12  1.75731e-16
    800       234475      72742.8      28457.4  1.11333e-11  3.40373e-15  1.91672e-16  9.24083e-12  4.46338e-16
    900  1.85404e+06       627029       289936  1.45641e-11  7.50313e-15  4.92555e-16  1.23205e-11  9.52593e-16
   1000  1.02352e+07  3.58311e+06  1.88039e+06  1.83921e-11  1.45624e-14  1.07862e-15  1.57702e-11  1.79465e-15
   1100  4.24845e+07  1.51237e+07  8.76319e+06  2.25954e-11  2.56839e-14  2.09695e-15  1.95661e-11  3.08099e-15
   1200  1.41054e+08  5.07803e+07  3.18315e+07  2.71558e-11   4.2065e-14   3.7211e-15  2.36869e-11  4.92471e-15
   1300  3.92797e+08  1.42889e+08   9.5371e+07   3.2056e-11  6.49659e-14  6.14605e-15  2.81139e-11  7.44084e-15
   1400  9.50832e+08  3.49817e+08  2.45465e+08  3.72803e-11  9.56834e-14  9.58331e-15  3.28315e-11  1.07444e-14
   1500   2.0555e+09  7.65945e+08   5.5921e+08  4.28154e-11  1.35531e-13  1.42564e-14  3.78244e-11  1.49491e-14
   1600  4.05102e+09  1.53125e+09  1.15334e+09  4.86476e-11  1.85823e-13  2.03973e-14  4.30806e-11  2.01666e-14
   1700  7.39556e+09  2.83954e+09  2.19104e+09  5.47647e-11  2.47865e-13   2.8243e-14  4.85888e-11  2.65057e-14
   1800  1.26639e+10  4.94458e+09  3.88605e+09  6.11578e-11  3.22946e-13  3.80332e-14   5.4339e-11  3.40726e-14
   1900   2.0543e+10  8.16375e+09  6.50382e+09  6.78173e-11  4.12332e-13  5.00084e-14  6.03213e-11  4.29701e-14
   2000  3.18217e+10  1.28791e+10  1.03598e+10  7.47346e-11  5.17263e-13   6.4408e-14  6.65293e-11   5.3298e-14

______________________________________________________________________________________

Pressure-Species Rate Tables:

   Temperature = 298 K

   P(atm)       W1->W2       W1->W3        W1->R       W1->P1       W1->P2       W1->P3       W1->P4         W1->
    0.001  0.000250267  2.27276e-12  6.27785e-15  9.42355e-10  2.12407e-09  7.61159e-14  6.10284e-16   0.00025027
     0.01  0.000250414  2.28892e-12  6.70915e-15   1.1708e-09  2.60819e-10  1.70231e-14  9.68149e-17  0.000250416
      0.1  0.000250429   2.2906e-12  6.48634e-15  1.20423e-09   2.6899e-11  2.00366e-15  1.05786e-17  0.000250431
        1  0.000250431  2.29077e-12  6.45385e-15   1.2078e-09  2.69912e-12  2.04583e-16  1.06993e-18  0.000250432
       10  0.000250431  2.29078e-12  6.45048e-15  1.20816e-09  2.70005e-13  2.05029e-17  1.07123e-19  0.000250432
      100  0.000250431  2.29078e-12  6.45015e-15  1.20819e-09  2.70015e-14  2.05074e-18  1.07136e-20  0.000250432
     1000  0.000250431  2.29079e-12  6.45011e-15   1.2082e-09  2.70016e-15  2.05079e-19  1.07138e-21  0.000250432
    O-O   0.00105533  1.41605e-11  6.48305e-15  1.21256e-09          ***          ***          ***   0.00105533

   Temperature = 300 K

   P(atm)       W1->W2       W1->W3        W1->R       W1->P1       W1->P2       W1->P3       W1->P4         W1->
    0.001  0.000297698  2.96915e-12  9.28089e-15  1.31771e-09  2.94805e-09  1.10677e-13  8.92906e-16  0.000297702
     0.01  0.000297889  2.99105e-12  1.00588e-14  1.64454e-09  3.64515e-10  2.51329e-14   1.4419e-16  0.000297891
      0.1  0.000297909  2.99333e-12  9.75664e-15  1.69283e-09  3.76481e-11   2.9739e-15  1.58447e-17  0.000297911
        1  0.000297911  2.99355e-12  9.71171e-15  1.69801e-09  3.77839e-12  3.03912e-16  1.60415e-18  0.000297913
       10  0.000297911  2.99358e-12  9.70706e-15  1.69853e-09  3.77977e-13  3.04604e-17  1.60628e-19  0.000297913
      100  0.000297911  2.99358e-12  9.70659e-15  1.69858e-09  3.77991e-14  3.04673e-18  1.60649e-20  0.000297913
     1000  0.000297911  2.99358e-12  9.70654e-15  1.69858e-09  3.77992e-15   3.0468e-19  1.60652e-21  0.000297913
    O-O   0.00118495  1.66155e-11    9.756e-15  1.70468e-09          ***          ***          ***   0.00118496

   Temperature = 400 K

   P(atm)       W1->W2       W1->W3        W1->R       W1->P1       W1->P2       W1->P3       W1->P4         W1->
    0.001     0.303606  4.24221e-08  1.54015e-08  0.000308782  0.000599731  1.03629e-07  1.34203e-09     0.304515
     0.01     0.309424  4.96392e-08  3.35507e-08  0.000523012  0.000124403  5.35985e-08   6.2125e-10     0.310072
      0.1     0.310228  5.15373e-08  4.17649e-08  0.000584064  1.54368e-05  9.75043e-09  1.20983e-10     0.310828
        1     0.310316  5.18464e-08  4.35925e-08  0.000592907  1.60384e-06  1.11327e-09  1.45806e-11     0.310911
       10     0.310325  5.18828e-08  4.38291e-08  0.000593866  1.61115e-07  1.13325e-10  1.50249e-12     0.310919
      100     0.310326  5.18865e-08  4.38539e-08  0.000593963   1.6119e-08  1.13538e-11  1.50754e-13      0.31092
     1000     0.310326  5.18869e-08  4.38563e-08  0.000593973  1.61198e-09  1.13559e-12  1.50805e-14      0.31092
    O-O     0.325223  5.37229e-08  4.40541e-08  0.000595572          ***          ***          ***     0.325818

   Temperature = 500 K

   P(atm)       W1->W2       W1->W3        W1->R       W1->P1       W1->P2       W1->P3       W1->P4         W1->
    0.001      23.7344  2.45269e-05  5.09803e-05     0.360571     0.700321  0.000251499  5.03478e-06      24.7956
     0.01      27.4643  5.24457e-05  0.000208102     0.921672     0.283767  0.000283072  6.11947e-06      28.6702
      0.1      28.4468  7.49837e-05  0.000386006      1.26149    0.0546093  9.86543e-05  2.73234e-06      29.7635
        1      28.6042  8.36597e-05  0.000466497      1.34987   0.00668133  1.55098e-05  5.31676e-07      29.9613
       10      28.6224  8.52842e-05  0.000482391       1.3625  0.000692392  1.70441e-06  6.33186e-08      29.9862
      100      28.6243   8.5476e-05  0.000484286      1.36386  6.95296e-05  1.72494e-07  6.49457e-09      29.9888
     1000      28.6245  8.54956e-05  0.000484481        1.364  6.95594e-06  1.72709e-08  6.51224e-10       29.989
    O-O      28.6579  8.53134e-05  0.000486437      1.36666          ***          ***          ***      30.0252

   Temperature = 600 K

   P(atm)       W1->W2       W1->W3        W1->R       W1->P1       W1->P2       W1->P3       W1->P4         W1->
    0.001      401.031   0.00151223   0.00701868      26.1453      50.5021    0.0281418  0.000779093      477.716
     0.01      613.616   0.00626909    0.0480598      101.604       38.182    0.0601175    0.0020101      753.518
      0.1      726.834    0.0151761     0.140826      191.007      12.9794    0.0411982   0.00196864      931.019
        1      759.631    0.0226664     0.223531      235.617      2.26724    0.0107791  0.000734424      997.773
       10      765.033    0.0252427     0.252055      245.791     0.264585   0.00146378  0.000121935      1011.37
      100      765.655    0.0256539      0.25657       247.12    0.0271008  0.000154418   1.3543e-05      1013.08
     1000      765.718    0.0256991     0.257065      247.259   0.00271727  1.55369e-05   1.3718e-06      1013.26
    O-O      766.178    0.0256422     0.258043      247.607          ***          ***          ***      1014.07

   Temperature = 700 K

   P(atm)       W1->W2       W1->W3        W1->R       W1->P1       W1->P2       W1->P3       W1->P4         W1->
    0.001      2204.18    0.0192653     0.157333      378.367      704.061     0.536478     0.019007      3287.34
     0.01      4690.09     0.137122      1.59784       2087.9      885.027      1.87642    0.0861375      7666.72
      0.1      7170.45     0.568194      7.25155      5621.12      529.303      2.36129     0.164371      13331.2
        1      8514.18      1.29252      16.4814      8854.32      150.185      1.10872     0.119846      17537.7
       10      8879.35       1.7649      22.1867      10123.3      22.6981     0.217556    0.0323413      19049.5
      100      8933.72      1.88214      23.5462      10353.7      2.48626    0.0257266   0.00431324      19315.4
     1000      8939.66      1.89729      23.7191      10380.4     0.251576   0.00263318   0.00045051      19345.9
    O-O      8944.77      1.89419      23.8168      10392.3          ***          ***          ***      19362.8

   Temperature = 800 K

   P(atm)       W1->W2       W1->W3        W1->R       W1->P1       W1->P2       W1->P3       W1->P4         W1->
    0.001      5957.52    0.0912771      1.21997      2142.67      3664.76      3.59426     0.154967        11770
     0.01      16453.7     0.958281      16.0335      14960.4      6594.32      17.5512      1.03349      38043.9
      0.1      33559.5      6.30751      104.563      55379.8      6402.02      36.2744        3.352      95491.7
        1      50049.8      22.7411      347.523       117935      3056.59      30.2156      4.52081       171447
       10      57878.1      42.6489      609.825       160186      680.763      9.56063      2.13073       219409
      100      59603.3      50.9367      710.381       171904      87.0028      1.41239     0.384479       232358
     1000      59822.9      52.3347      726.699       173545      9.05712     0.151421    0.0431258       234156
    O-O      59873.3      52.3673      730.914       173819          ***          ***          ***       234475

   Temperature = 900 K

   P(atm)       W1->W2       W1->W3        W1->R       W1->P1       W1->P2       W1->P3       W1->P4         W1->
    0.001      10954.8     0.241745      5.12547      7116.59      10751.6      13.0957     0.662191      28842.1
     0.01      35549.8      3.28283      77.5433      56572.6      24076.6       77.612      5.60807       116363
      0.1      90992.3      30.5371      654.603       263439      33434.6      229.417      26.7742       388807
        1       175591      167.685      3047.75       746965        25653      315.045      60.7294       951800
       10       244386       461.47         7316  1.28302e+06      9059.64      167.857      50.1368  1.54446e+06
      100       268807      671.753      9994.73   1.5196e+06       1506.2        34.68      13.4961  1.80063e+06
     1000       272843      722.518      10597.5  1.56335e+06      167.938      4.10754      1.72883  1.84769e+06
    O-O       273440      727.562      10710.2  1.56916e+06          ***          ***          ***  1.85404e+06

   Temperature = 1000 K

   P(atm)       W1->W2       W1->W3        W1->R       W1->P1       W1->P2       W1->P3       W1->P4         W1->
    0.001          ***          ***          ***          ***          ***          ***          ***          ***
     0.01      58846.9      7.42061      242.208       146301      57339.5      218.374      18.6823       262974
      0.1       174398      87.2494      2411.71       788923       100927      815.346      115.822  1.06768e+06
        1       416348       665.88      14535.8  2.79895e+06       112408      1647.56      393.105  3.34495e+06
       10       725248      2682.55      47347.3  6.15198e+06      62836.6      1442.44      541.132  6.99207e+06
      100       905048      5129.54      80347.6  8.48449e+06      14944.9      453.461      229.827  9.49065e+06
     1000       947516      6027.97      91217.8  9.09402e+06      1902.57      63.9421      36.1885  1.01408e+07
    O-O       953830      6160.52      93218.4  9.18198e+06          ***          ***          ***  1.02352e+07

   Temperature = 1100 K

   P(atm)       W1->W2       W1->W3        W1->R       W1->P1       W1->P2       W1->P3       W1->P4         W1->
    0.001          ***          ***          ***          ***          ***          ***          ***          ***
     0.01          ***          ***          ***          ***          ***          ***          ***          ***
      0.1       273156      181.643       6378.1  1.77064e+06       217396       2023.5      338.734  2.27012e+06
        1       756948      1749.15      46064.5  7.35952e+06       315646      5377.17       1537.6  8.48685e+06
       10  1.62118e+06      9740.29       193884  2.00444e+07       261755      7160.74      3241.64  2.21413e+07
      100  2.41042e+06      25376.4       419517  3.32472e+07        93440      3540.83      2190.73  3.62017e+07
     1000   2.6921e+06      34327.2       530403  3.82725e+07      14673.1      644.856      455.043  4.15451e+07
    O-O  2.74199e+06      36141.7       554154  3.91523e+07          ***          ***          ***  4.24845e+07

   Temperature = 1200 K

   P(atm)       W1->W2       W1->W3        W1->R       W1->P1       W1->P2       W1->P3       W1->P4         W1->
    0.001          ***          ***          ***          ***          ***          ***          ***          ***
     0.01          ***          ***          ***          ***          ***          ***          ***          ***
      0.1          ***          ***          ***          ***          ***          ***          ***          ***
        1  1.16485e+06      3528.04       111468  1.53216e+07       663746      12879.3      4291.32  1.72823e+07
       10  2.93415e+06      25179.7       570959  4.93072e+07       748169      23751.4      12588.5   5.3622e+07
      100  5.27879e+06      88563.1  1.56049e+06   9.8471e+07       397411      18096.3      13076.4  1.05827e+08
     1000  6.55142e+06       144577   2.2756e+06  1.25493e+08      82529.7      4552.04      3775.09  1.34556e+08
    O-O  6.84613e+06       160397  2.47083e+06  1.31576e+08          ***          ***          ***  1.41054e+08

   Temperature = 1300 K

   P(atm)       W1->W2       W1->W3        W1->R       W1->P1       W1->P2       W1->P3       W1->P4         W1->
    0.001          ***          ***          ***          ***          ***          ***          ***          ***
     0.01          ***          ***          ***          ***          ***          ***          ***          ***
      0.1          ***          ***          ***          ***          ***          ***          ***          ***
        1          ***          ***          ***          ***          ***          ***          ***          ***
       10  4.58678e+06      51434.4  1.33273e+06  9.94329e+07  1.64142e+06      59273.4      35860.8   1.0714e+08
      100  9.84213e+06       234769  4.45777e+06  2.34102e+08  1.23719e+06      65825.8      53824.2  2.49993e+08
     1000  1.40492e+07       476058  7.65436e+06  3.37184e+08       354597      23722.4      22115.2  3.59764e+08
    O-O  1.53954e+07       572921  8.81913e+06   3.6801e+08          ***          ***          ***  3.92797e+08

   Temperature = 1400 K

   P(atm)       W1->W2       W1->W3        W1->R       W1->P1       W1->P2       W1->P3       W1->P4         W1->
    0.001          ***          ***          ***          ***          ***          ***          ***          ***
     0.01          ***          ***          ***          ***          ***          ***          ***          ***
      0.1          ***          ***          ***          ***          ***          ***          ***          ***
        1          ***          ***          ***          ***          ***          ***          ***          ***
       10  6.49803e+06      89427.6  2.64127e+06  1.74364e+08  3.00397e+06       121458      82129.5  1.86801e+08
      100  1.61689e+07       504446  1.04087e+07  4.70036e+08  3.02296e+06       183984       166136  5.00491e+08
     1000  2.70357e+07  1.27807e+06  2.11149e+07  7.70248e+08  1.20679e+06      95223.1      96611.6  8.21075e+08
    O-O  3.19604e+07  1.72265e+06  2.64051e+07  8.90744e+08          ***          ***          ***  9.50832e+08

   Temperature = 1500 K

   P(atm)       W1->W2       W1->W3        W1->R       W1->P1       W1->P2       W1->P3       W1->P4         W1->
    0.001          ***          ***          ***          ***          ***          ***          ***          ***
     0.01          ***          ***          ***          ***          ***          ***          ***          ***
      0.1          ***          ***          ***          ***          ***          ***          ***          ***
        1          ***          ***          ***          ***          ***          ***          ***          ***
       10          ***          ***          ***          ***          ***          ***          ***          ***
      100  2.41405e+07       926762  2.08743e+07  8.30531e+08  6.15744e+06       421546       412281  8.83464e+08
     1000  4.73394e+07  2.89711e+06  4.95205e+07  1.54025e+09  3.36235e+06       305928       330101    1.644e+09
    O-O  6.22536e+07  4.50778e+06  6.86425e+07   1.9201e+09          ***          ***          ***   2.0555e+09

   Temperature = 1600 K

   P(atm)       W1->W2       W1->W3        W1->R       W1->P1       W1->P2       W1->P3       W1->P4         W1->
    0.001          ***          ***          ***          ***          ***          ***          ***          ***
     0.01          ***          ***          ***          ***          ***          ***          ***          ***
      0.1          ***          ***          ***          ***          ***          ***          ***          ***
        1          ***          ***          ***          ***          ***          ***          ***          ***
       10          ***          ***          ***          ***          ***          ***          ***          ***
      100  3.35805e+07   1.5165e+06  3.73323e+07  1.33287e+09  1.09643e+07       832934       868745  1.41796e+09
     1000  7.64014e+07  5.71727e+06  1.01763e+08   2.7628e+09  7.91834e+06       815702       920802  2.95633e+09
    O-O  1.14976e+08  1.05279e+07  1.59006e+08  3.76651e+09          ***          ***          ***  4.05102e+09

   Temperature = 1700 K

   P(atm)       W1->W2       W1->W3        W1->R       W1->P1       W1->P2       W1->P3       W1->P4         W1->
    0.001          ***          ***          ***          ***          ***          ***          ***          ***
     0.01          ***          ***          ***          ***          ***          ***          ***          ***
      0.1          ***          ***          ***          ***          ***          ***          ***          ***
        1          ***          ***          ***          ***          ***          ***          ***          ***
       10          ***          ***          ***          ***          ***          ***          ***          ***
      100  4.43267e+07  2.27623e+06  6.11974e+07  1.98838e+09  1.76785e+07   1.4736e+06  1.61923e+06  2.11695e+09
     1000  1.15089e+08  1.00869e+07  1.87913e+08  4.53767e+09  1.62413e+07  1.86621e+06  2.17803e+06  4.87105e+09
    O-O  2.02728e+08  2.23755e+07   3.3482e+08  6.83564e+09          ***          ***          ***  7.39556e+09

   Temperature = 1800 K

   P(atm)       W1->W2       W1->W3        W1->R       W1->P1       W1->P2       W1->P3       W1->P4         W1->
    0.001          ***          ***          ***          ***          ***          ***          ***          ***
     0.01          ***          ***          ***          ***          ***          ***          ***          ***
      0.1          ***          ***          ***          ***          ***          ***          ***          ***
        1          ***          ***          ***          ***          ***          ***          ***          ***
       10          ***          ***          ***          ***          ***          ***          ***          ***
      100          ***          ***          ***          ***          ***          ***          ***          ***
     1000  1.63739e+08  1.62698e+07  3.18355e+08   6.9414e+09  2.97916e+07   3.7717e+06  4.51222e+06  7.47784e+09
    O-O  3.42899e+08  4.39409e+07  6.50952e+08  1.16261e+10          ***          ***          ***  1.26639e+10

   Temperature = 1900 K

   P(atm)       W1->W2       W1->W3        W1->R       W1->P1       W1->P2       W1->P3       W1->P4         W1->
    0.001          ***          ***          ***          ***          ***          ***          ***          ***
     0.01          ***          ***          ***          ***          ***          ***          ***          ***
      0.1          ***          ***          ***          ***          ***          ***          ***          ***
        1          ***          ***          ***          ***          ***          ***          ***          ***
       10          ***          ***          ***          ***          ***          ***          ***          ***
      100          ***          ***          ***          ***          ***          ***          ***          ***
     1000  2.22299e+08   2.4429e+07  5.03159e+08  1.00271e+10  4.99699e+07  6.89946e+06  8.40817e+06  1.08423e+10
    O-O  5.58414e+08  8.07019e+07    1.183e+09  1.87209e+10          ***          ***          ***   2.0543e+10

   Temperature = 2000 K

   P(atm)       W1->W2       W1->W3        W1->R       W1->P1       W1->P2       W1->P3       W1->P4         W1->
    0.001          ***          ***          ***          ***          ***          ***          ***          ***
     0.01          ***          ***          ***          ***          ***          ***          ***          ***
      0.1          ***          ***          ***          ***          ***          ***          ***          ***
        1          ***          ***          ***          ***          ***          ***          ***          ***
       10          ***          ***          ***          ***          ***          ***          ***          ***
      100          ***          ***          ***          ***          ***          ***          ***          ***
     1000  2.90477e+08  3.46327e+07   7.5173e+08  1.38283e+10  7.80321e+07  1.16497e+07  1.43966e+07  1.50092e+10
    O-O  8.78283e+08  1.39974e+08  2.02968e+09  2.87738e+10          ***          ***          ***  3.18217e+10

   Temperature = 298 K

   P(atm)       W2->W1       W2->W3        W2->R       W2->P1       W2->P2       W2->P3       W2->P4         W2->
    0.001  1.01182e-06  1.54914e-14  1.98496e-16  8.80918e-13  6.89017e-10  4.88377e-15  1.16469e-17  1.01251e-06
     0.01  1.01242e-06  1.55218e-14  3.31385e-16  1.31577e-13  7.05287e-10  6.42546e-15  2.18865e-18  1.01312e-06
      0.1  1.01248e-06  1.55299e-14   3.6336e-16  1.41005e-14  7.07302e-10  6.71953e-15  2.61855e-19  1.01318e-06
        1  1.01248e-06  1.55309e-14  3.67302e-16  1.42158e-15   7.0751e-10  6.75337e-15  2.68974e-20  1.01319e-06
       10  1.01248e-06   1.5531e-14  3.67708e-16  1.42277e-16  7.07531e-10  6.75681e-15  2.69755e-21  1.01319e-06
      100  1.01248e-06   1.5531e-14  3.67749e-16  1.42289e-17  7.07533e-10  6.75716e-15  2.69834e-22  1.01319e-06
     1000  1.01248e-06   1.5531e-14  3.67753e-16   1.4229e-18  7.07534e-10  6.75719e-15  2.69842e-23  1.01319e-06
    O-O  4.26667e-06  4.45755e-14  3.69684e-16          ***  7.09226e-10  6.77222e-15          ***  4.26738e-06

   Temperature = 300 K

   P(atm)       W2->W1       W2->W3        W2->R       W2->P1       W2->P2       W2->P3       W2->P4         W2->
    0.001  1.24251e-06  2.09397e-14  3.00863e-16  1.29431e-12  9.63054e-10  7.25534e-15  1.76151e-17  1.24348e-06
     0.01  1.24331e-06  2.09923e-14  5.06715e-16  1.95327e-13  9.86729e-10  9.60458e-15  3.37805e-18   1.2443e-06
      0.1  1.24339e-06  2.10056e-14  5.57009e-16  2.09897e-14  9.89683e-10  1.00588e-14  4.07576e-19  1.24438e-06
        1   1.2434e-06  2.10072e-14  5.63249e-16  2.11694e-15   9.8999e-10  1.01113e-14   4.1931e-20  1.24439e-06
       10   1.2434e-06  2.10074e-14  5.63892e-16   2.1188e-16   9.9002e-10  1.01166e-14  4.20605e-21  1.24439e-06
      100   1.2434e-06  2.10074e-14  5.63957e-16  2.11899e-17  9.90023e-10  1.01172e-14  4.20736e-22  1.24439e-06
     1000   1.2434e-06  2.10074e-14  5.63963e-16    2.119e-18  9.90024e-10  1.01172e-14  4.20749e-23  1.24439e-06
    O-O  4.94569e-06  5.57769e-14  5.66921e-16          ***  9.92372e-10  1.01396e-14          ***  4.94668e-06

   Temperature = 400 K

   P(atm)       W2->W1       W2->W3        W2->R       W2->P1       W2->P2       W2->P3       W2->P4         W2->
    0.001   0.00424684  1.88751e-09  1.31853e-09  2.00732e-06  0.000247388   1.5688e-08  8.92811e-11   0.00449625
     0.01   0.00432822  2.48512e-09  3.63486e-09  5.77078e-07  0.000281784  3.06253e-08  5.02967e-11   0.00461061
      0.1   0.00433946   2.7504e-09   4.9081e-09  8.17629e-08  0.000289131  3.67656e-08  1.15863e-11   0.00462872
        1   0.00434069  2.80126e-09  5.16238e-09  8.76087e-09  0.000290071  3.78244e-08  1.44894e-12   0.00463082
       10   0.00434082  2.80723e-09  5.19227e-09  8.83728e-10  0.000290169  3.79438e-08   1.4971e-13   0.00463103
      100   0.00434083  2.80784e-09  5.19533e-09  8.84527e-11  0.000290179   3.7956e-08  1.50238e-14   0.00463106
     1000   0.00434083  2.80791e-09  5.19563e-09  8.84608e-12   0.00029018  3.79572e-08  1.50291e-15   0.00463106
    O-O   0.00454921  2.84453e-09    5.221e-09          ***  0.000290589  3.80166e-08          ***   0.00483984

   Temperature = 500 K

   P(atm)       W2->W1       W2->W3        W2->R       W2->P1       W2->P2       W2->P3       W2->P4         W2->
    0.001     0.708141  3.25075e-06  8.28031e-06     0.007391     0.356656  6.70243e-05  7.07496e-07      1.07227
     0.01     0.819423  8.44173e-06  3.81024e-05    0.0042995     0.517797  0.000208082  1.01659e-06      1.34177
      0.1     0.848739  1.40529e-05  7.34492e-05   0.00102772      0.58515  0.000331083  5.41249e-07      1.43534
        1     0.853433  1.62914e-05   8.7091e-05  0.000137759     0.598731  0.000370111   1.0803e-07      1.45278
       10     0.853977   1.6673e-05  8.93202e-05  1.45717e-05     0.600412  0.000375949   1.2623e-08      1.45489
      100     0.854033  1.67158e-05  8.95661e-05  1.46715e-06     0.600586   0.00037658  1.28802e-09       1.4551
     1000     0.854039  1.67201e-05  8.95909e-05  1.46818e-07     0.600604  0.000376644  1.29073e-10      1.45513
    O-O     0.855037  1.68193e-05  8.99962e-05          ***     0.600974  0.000377019          ***      1.45649

   Temperature = 600 K

   P(atm)       W2->W1       W2->W3        W2->R       W2->P1       W2->P2       W2->P3       W2->P4         W2->
    0.001      20.2301  0.000364311   0.00180901      1.13195      32.2697     0.011436  0.000184704      53.6456
     0.01      30.9541   0.00180712    0.0131543      1.22409      65.0991    0.0554147  0.000553169      97.3483
      0.1      36.6656   0.00514096    0.0391409     0.536234      90.8488     0.129328  0.000647848      128.225
        1      38.3201   0.00793824    0.0587783     0.109029      100.016     0.174213  0.000245651      138.687
       10      38.5926    0.0087661      0.06402    0.0134562      101.609     0.184759  3.81928e-05      140.473
      100      38.6239    0.0088822     0.064718   0.00139274      101.792     0.186101  4.12439e-06      140.677
     1000      38.6272   0.00889448    0.0647911  0.000139813      101.811      0.18624  4.16041e-07      140.698
    O-O      38.6504   0.00894533     0.065068          ***      101.811     0.186353          ***      140.722

   Temperature = 700 K

   P(atm)       W2->W1       W2->W3        W2->R       W2->P1       W2->P2       W2->P3       W2->P4         W2->
    0.001      163.814   0.00685489    0.0562671      26.2404      552.069     0.298164   0.00648728      742.491
     0.01      348.645    0.0582277     0.600289      47.3247      1564.24      2.12875    0.0345564      1963.03
      0.1        533.1     0.283447      2.77042      37.1318      2939.53      7.49677    0.0797181      3520.39
        1      633.026     0.658264      5.81606      12.7635      3806.08      13.4896    0.0595092       4471.9
       10      660.179     0.863809      7.23285       2.1299      4043.39      15.8835    0.0144011       4729.7
      100      664.222     0.905509      7.49145     0.239835      4077.11      16.2897    0.0017803      4766.26
     1000      664.663     0.910408      7.52082    0.0243648      4080.71       16.335  0.000183073      4770.16
    O-O      665.043     0.915761      7.55316          ***      4079.01       16.343          ***      4768.86

   Temperature = 800 K

   P(atm)       W2->W1       W2->W3        W2->R       W2->P1       W2->P2       W2->P3       W2->P4         W2->
    0.001      596.231    0.0419168     0.534158      187.459      3358.23      2.47419    0.0660962      4145.04
     0.01      1647.34     0.536579      7.61856      494.015      12709.9      23.8934     0.544041      14883.9
      0.1      3363.17      4.20741       52.067      645.665      32769.7      122.945      2.19772        36960
        1      5018.22      15.4959      160.241      385.914      54199.3      313.724      3.10616        60096
       10       5803.6      26.9641      248.028      98.8008      63867.5      444.821      1.28539        70491
      100      5976.62      30.6809       272.13      13.3234      65759.9      477.525     0.202063      72530.3
     1000      5998.64      31.2112      275.328      1.40118      65983.9      481.727    0.0217427      72772.2
    O-O      6003.69      31.4306      276.701          ***      65948.8      482.168          ***      72742.8

   Temperature = 900 K

   P(atm)       W2->W1       W2->W3        W2->R       W2->P1       W2->P2       W2->P3       W2->P4         W2->
    0.001      1388.87     0.133989      2.52144      666.594      11094.3      10.4773      0.32112      13163.2
     0.01      4498.06      2.25084      43.2984      2233.56      51631.7      123.735      3.55285      58536.2
      0.1      11539.9      25.4114      400.885      4299.77       173971      857.881      21.9915       191117
        1      22321.1      145.051      1782.69      4273.32       378854      3095.12      54.3156       410525
       10      31089.1      363.043      3676.85      1801.96       530068      5669.82      39.5912       572708
      100      34198.3      481.562      4497.58      326.149       574002      6667.42      8.77249       620182
     1000      34711.8      504.107      4635.45      37.1428       580210      6827.23      1.03176       626927
    O-O      34787.9      509.407      4668.51          ***       580218      6844.77          ***       627029

   Temperature = 1000 K

   P(atm)       W2->W1       W2->W3        W2->R       W2->P1       W2->P2       W2->P3       W2->P4         W2->
    0.001          ***          ***          ***          ***          ***          ***          ***          ***
     0.01       8975.7      6.00302      151.617      6150.48       137955      401.971      13.5096       153654
      0.1      26685.4      86.1491      1722.55      15339.3       563366      3418.59      112.013       610730
        1      64080.5      697.597        10359      22788.4  1.56742e+06      16463.3      431.155  1.68224e+06
       10       111966      2562.38      29130.7      15753.3  2.71671e+06      40114.4      539.686  2.91678e+06
      100       139800      4276.63      42078.5      4214.79  3.22774e+06      54545.4      182.121  3.47284e+06
     1000       146364      4745.98      45031.3      556.703  3.32063e+06      57639.4      24.8533  3.57499e+06
    O-O       147339      4835.77      45583.7          ***  3.32733e+06      58026.1          ***  3.58311e+06

   Temperature = 1100 K

   P(atm)       W2->W1       W2->W3        W2->R       W2->P1       W2->P2       W2->P3       W2->P4         W2->
    0.001          ***          ***          ***          ***          ***          ***          ***          ***
     0.01          ***          ***          ***          ***          ***          ***          ***          ***
      0.1      48600.1      206.237      5106.25      37299.3  1.32968e+06      9533.51      369.206  1.43079e+06
        1       136021      2131.39        38299      73848.9  4.46638e+06      56856.8      1960.31   4.7755e+06
       10       293556      10994.4       143136      78032.1  9.58578e+06       180868      3915.89  1.02963e+07
      100       437430      24345.2       255173      32337.4  1.30149e+07       297155      2089.62  1.40635e+07
     1000       488635      29862.4       291485         5369  1.38637e+07       332173      354.082  1.50116e+07
    O-O       497692      30953.6       298127          ***  1.39596e+07       337331          ***  1.51237e+07

   Temperature = 1200 K

   P(atm)       W2->W1       W2->W3        W2->R       W2->P1       W2->P2       W2->P3       W2->P4         W2->
    0.001          ***          ***          ***          ***          ***          ***          ***          ***
     0.01          ***          ***          ***          ***          ***          ***          ***          ***
      0.1          ***          ***          ***          ***          ***          ***          ***          ***
        1       237421      4857.34       104196       173163  9.85911e+06       146406      6100.64  1.05313e+07
       10       606301      32611.2       491228       254750  2.54193e+07       580511      17627.7  2.74023e+07
      100   1.0971e+06        96847  1.09838e+06       161613  4.03584e+07  1.17395e+06      14741.2   4.4001e+07
     1000  1.36258e+06       137427  1.38239e+06      36208.8  4.55223e+07  1.42944e+06      3303.23  4.98737e+07
    O-O  1.42391e+06       146996  1.44079e+06          ***  4.62932e+07   1.4754e+06          ***  5.07803e+07

   Temperature = 1300 K

   P(atm)       W2->W1       W2->W3        W2->R       W2->P1       W2->P2       W2->P3       W2->P4         W2->
    0.001          ***          ***          ***          ***          ***          ***          ***          ***
     0.01          ***          ***          ***          ***          ***          ***          ***          ***
      0.1          ***          ***          ***          ***          ***          ***          ***          ***
        1          ***      9383.41       237922   1.2544e+06  1.83447e+07       309857      15049.4  1.95091e+07
       10   1.0577e+06      74506.3  1.29616e+06       621001  5.45322e+07  1.45149e+06      55988.4   5.9089e+07
      100  2.29514e+06       288736  3.59343e+06       572703  1.01296e+08  3.58446e+06      69926.6    1.117e+08
     1000  3.28284e+06       491769  5.12504e+06       180666  1.23728e+08  4.88301e+06        21665  1.37713e+08
    O-O  3.59773e+06       553806  5.50927e+06          ***  1.28049e+08  5.17831e+06          ***  1.42889e+08

   Temperature = 1400 K

   P(atm)       W2->W1       W2->W3        W2->R       W2->P1       W2->P2       W2->P3       W2->P4         W2->
    0.001          ***          ***          ***          ***          ***          ***          ***          ***
     0.01          ***          ***          ***          ***          ***          ***          ***          ***
      0.1          ***          ***          ***          ***          ***          ***          ***          ***
        1          ***          ***          ***          ***          ***          ***          ***          ***
       10  1.64259e+06       142241   2.8283e+06  1.23841e+06  1.00276e+08  3.02913e+06       138659  1.09296e+08
      100  4.16073e+06       686524  9.45322e+06  1.55516e+06  2.14589e+08  8.91425e+06       241729  2.39601e+08
     1000  6.98639e+06  1.42961e+06  1.55526e+07       696324  2.88563e+08   1.3828e+07       105369  3.27161e+08
    O-O  8.26094e+06   1.7373e+06  1.75069e+07          ***  3.07036e+08  1.52762e+07          ***  3.49817e+08

   Temperature = 1500 K

   P(atm)       W2->W1       W2->W3        W2->R       W2->P1       W2->P2       W2->P3       W2->P4         W2->
    0.001          ***          ***          ***          ***          ***          ***          ***          ***
     0.01          ***          ***          ***          ***          ***          ***          ***          ***
      0.1          ***          ***          ***          ***          ***          ***          ***          ***
        1          ***          ***          ***          ***          ***          ***          ***          ***
       10          ***       242846  5.47278e+06  7.84948e+06  1.64971e+08  5.54884e+06       291040  1.80646e+08
      100  6.76337e+06  1.37419e+06  2.09645e+07  3.45616e+06  3.97611e+08  1.88707e+07       653714  4.49694e+08
     1000  1.33566e+07  3.49345e+06  3.99901e+07  2.15315e+06  5.93078e+08  3.35317e+07       397104     6.86e+08
    O-O  1.75725e+07  4.70315e+06   4.7939e+07          ***   6.5654e+08  3.91909e+07          ***  7.65945e+08

   Temperature = 1600 K

   P(atm)       W2->W1       W2->W3        W2->R       W2->P1       W2->P2       W2->P3       W2->P4         W2->
    0.001          ***          ***          ***          ***          ***          ***          ***          ***
     0.01          ***          ***          ***          ***          ***          ***          ***          ***
      0.1          ***          ***          ***          ***          ***          ***          ***          ***
        1          ***          ***          ***          ***          ***          ***          ***          ***
       10          ***          ***          ***          ***          ***          ***          ***          ***
      100  1.01353e+07  2.41948e+06  4.07276e+07  6.61721e+06   6.6368e+08  3.52502e+07  1.46641e+06  7.60296e+08
     1000  2.32928e+07  7.38629e+06  8.95638e+07   5.5334e+06  1.09696e+09  7.14478e+07  1.20593e+06  1.29539e+09
    O-O  3.50734e+07  1.12883e+07  1.16246e+08          ***  1.27893e+09  8.97153e+07          ***  1.53125e+09

   Temperature = 1700 K

   P(atm)       W2->W1       W2->W3        W2->R       W2->P1       W2->P2       W2->P3       W2->P4         W2->
    0.001          ***          ***          ***          ***          ***          ***          ***          ***
     0.01          ***          ***          ***          ***          ***          ***          ***          ***
      0.1          ***          ***          ***          ***          ***          ***          ***          ***
        1          ***          ***          ***          ***          ***          ***          ***          ***
       10          ***          ***          ***          ***          ***          ***          ***          ***
      100  1.42963e+07  3.87337e+06  7.14111e+07  1.13384e+07  1.02152e+09  5.97625e+07  2.85562e+06  1.18506e+09
     1000  3.75999e+07  1.38612e+07  1.78794e+08  1.22107e+07  1.85793e+09  1.36678e+08  3.05879e+06  2.24013e+09
    O-O  6.62532e+07  2.45257e+07  2.54909e+08          ***  2.30694e+09   1.8691e+08          ***  2.83954e+09

   Temperature = 1800 K

   P(atm)       W2->W1       W2->W3        W2->R       W2->P1       W2->P2       W2->P3       W2->P4         W2->
    0.001          ***          ***          ***          ***          ***          ***          ***          ***
     0.01          ***          ***          ***          ***          ***          ***          ***          ***
      0.1          ***          ***          ***          ***          ***          ***          ***          ***
        1          ***          ***          ***          ***          ***          ***          ***          ***
       10          ***          ***          ***          ***          ***          ***          ***          ***
      100          ***  5.82545e+06  1.17053e+08  6.10248e+07  1.47656e+09  9.39913e+07  5.03719e+06  1.73277e+09
     1000  5.69493e+07  2.36101e+07  3.24443e+08  2.38095e+07  2.92454e+09  2.39076e+08  6.69197e+06  3.59912e+09
    O-O  1.19179e+08  4.90253e+07  5.13867e+08          ***  3.90261e+09  3.59894e+08          ***  4.94458e+09

   Temperature = 1900 K

   P(atm)       W2->W1       W2->W3        W2->R       W2->P1       W2->P2       W2->P3       W2->P4         W2->
    0.001          ***          ***          ***          ***          ***          ***          ***          ***
     0.01          ***          ***          ***          ***          ***          ***          ***          ***
      0.1          ***          ***          ***          ***          ***          ***          ***          ***
        1          ***          ***          ***          ***          ***          ***          ***          ***
       10          ***          ***          ***          ***          ***          ***          ***          ***
      100          ***          ***          ***          ***          ***          ***          ***          ***
     1000  8.18979e+07  3.72018e+07  5.44115e+08  4.20232e+07  4.33247e+09  3.88352e+08  1.29838e+07  5.43905e+09
    O-O  2.05129e+08  9.13321e+07  9.64767e+08          ***  6.25422e+09  6.48303e+08          ***  8.16375e+09

   Temperature = 2000 K

   P(atm)       W2->W1       W2->W3        W2->R       W2->P1       W2->P2       W2->P3       W2->P4         W2->
    0.001          ***          ***          ***          ***          ***          ***          ***          ***
     0.01          ***          ***          ***          ***          ***          ***          ***          ***
      0.1          ***          ***          ***          ***          ***          ***          ***          ***
        1          ***          ***          ***          ***          ***          ***          ***          ***
       10          ***          ***          ***          ***          ***          ***          ***          ***
      100          ***          ***          ***          ***          ***          ***          ***          ***
     1000  1.12927e+08  5.50745e+07  8.55065e+08  6.84629e+07  6.10424e+09  5.93434e+08  2.28634e+07  7.81206e+09
    O-O  3.39182e+08  1.60224e+08  1.70465e+09          ***  9.57169e+09  1.10337e+09          ***  1.28791e+10

   Temperature = 298 K

   P(atm)       W3->W1       W3->W2        W3->R       W3->P1       W3->P2       W3->P3       W3->P4         W3->
    0.001  1.67479e-14  2.82356e-14  6.31304e-21   8.6337e-18  1.52478e-16  9.77691e-15  5.08973e-11  5.09522e-11
     0.01   1.6867e-14   2.8291e-14  2.41616e-21   1.4086e-18   2.3655e-17  1.03948e-14  5.12526e-11  5.13082e-11
      0.1  1.68793e-14  2.83058e-14  3.66992e-22  1.57298e-19  2.65145e-18  1.04769e-14  5.12931e-11  5.13488e-11
        1  1.68806e-14  2.83076e-14  3.93784e-23  1.59746e-20  2.69466e-19  1.04856e-14  5.12973e-11   5.1353e-11
       10  1.68807e-14  2.83078e-14  3.96934e-24  1.60013e-21  2.69931e-20  1.04865e-14  5.12977e-11  5.13534e-11
      100  1.68807e-14  2.83078e-14  3.97256e-25   1.6004e-22  2.69978e-21  1.04865e-14  5.12977e-11  5.13534e-11
     1000  1.68807e-14  2.83078e-14  3.97288e-26  1.60043e-23  2.69983e-22  1.04866e-14  5.12977e-11  5.13534e-11
    O-O  1.04348e-13  8.12461e-14          ***          ***          ***  1.05233e-14  5.15734e-11  5.17695e-11

   Temperature = 300 K

   P(atm)       W3->W1       W3->W2        W3->R       W3->P1       W3->P2       W3->P3       W3->P4         W3->
    0.001  2.24722e-14  3.79717e-14  9.84239e-21   1.3071e-17  2.27453e-16  1.45275e-14  7.24091e-11  7.24843e-11
     0.01   2.2638e-14   3.8067e-14   3.8595e-21  2.17039e-18  3.58979e-17  1.54816e-14  7.29453e-11  7.30215e-11
      0.1  2.26552e-14  3.80911e-14  5.93904e-22  2.43915e-19  4.04903e-18  1.56097e-14  7.30068e-11  7.30831e-11
        1  2.26569e-14   3.8094e-14  6.39231e-23  2.47992e-20  4.11942e-19  1.56233e-14  7.30131e-11  7.30894e-11
       10  2.26571e-14  3.80943e-14  6.44595e-24  2.48439e-21  4.12703e-20  1.56246e-14  7.30137e-11  7.30901e-11
      100  2.26571e-14  3.80944e-14  6.45143e-25  2.48484e-22   4.1278e-21  1.56248e-14  7.30137e-11  7.30901e-11
     1000  2.26571e-14  3.80944e-14  6.45197e-26  2.48489e-23  4.12788e-22  1.56248e-14  7.30138e-11  7.30901e-11
    O-O  1.25756e-13  1.01145e-13          ***          ***          ***  1.56794e-14  7.34054e-11   7.3648e-11

   Temperature = 400 K

   P(atm)       W3->W1       W3->W2        W3->R       W3->P1       W3->P2       W3->P3       W3->P4         W3->
    0.001  8.87325e-10  2.82242e-09  1.32842e-13  6.94346e-11  7.71039e-10  3.48554e-08  3.75194e-05  3.75588e-05
     0.01  1.03828e-09  3.71605e-09  1.64769e-13  3.17689e-11  3.24461e-10  4.56458e-08  4.03311e-05  4.03819e-05
      0.1  1.07798e-09  4.11273e-09     5.82e-14  6.40304e-12  6.27372e-11  4.83737e-08  4.08489e-05  4.09025e-05
        1  1.08444e-09  4.18878e-09  8.53515e-15  7.81482e-13  7.41512e-12  4.87498e-08  4.09115e-05  4.09655e-05
       10  1.08521e-09  4.19771e-09   9.0865e-16  8.06742e-14   7.5919e-13  4.87898e-08   4.0918e-05   4.0972e-05
      100  1.08528e-09  4.19862e-09   9.1501e-17  8.09605e-15  7.61098e-14  4.87939e-08  4.09186e-05  4.09727e-05
     1000  1.08529e-09  4.19871e-09  9.15657e-18  8.09895e-16  7.61291e-15  4.87943e-08  4.09187e-05  4.09728e-05
    O-O  1.12369e-09  4.25348e-09          ***          ***          ***  4.89372e-08  4.11189e-05  4.11732e-05

   Temperature = 500 K

   P(atm)       W3->W1       W3->W2        W3->R       W3->P1       W3->P2       W3->P3       W3->P4         W3->
    0.001  9.73634e-07  4.32461e-06  1.75129e-09  5.69762e-07  5.19248e-06  0.000177962    0.0888287    0.0890177
     0.01  2.08174e-06  1.12307e-05  5.45559e-09  6.55692e-07  5.35854e-06  0.000331951     0.116193     0.116544
      0.1  2.97633e-06  1.86956e-05  4.83929e-09  2.99264e-07  2.22326e-06  0.000412258     0.125821     0.126257
        1  3.32071e-06  2.16737e-05  1.29397e-09  5.88686e-08  3.91827e-07  0.000430757     0.127576     0.128032
       10  3.38519e-06  2.21814e-05  1.66439e-10  7.01036e-09  4.42814e-08  0.000433169     0.127784     0.128243
      100   3.3928e-06  2.22382e-05  1.72433e-11   7.1883e-10   4.4973e-09  0.000433421     0.127806     0.128265
     1000  3.39358e-06   2.2244e-05   1.7308e-12  7.20758e-11  4.50453e-10  0.000433447     0.127808     0.128267
    O-O  3.38635e-06   2.2376e-05          ***          ***          ***  0.000434488     0.128379      0.12884

   Temperature = 600 K

   P(atm)       W3->W1       W3->W2        W3->R       W3->P1       W3->P2       W3->P3       W3->P4         W3->
    0.001  9.40701e-05  0.000448726  6.48906e-07  0.000153141   0.00124782    0.0360594       11.744       11.782
     0.01  0.000389643   0.00222631  4.06925e-06  0.000363449   0.00262833     0.100768      20.8068      20.9131
      0.1  0.000943175   0.00633357  8.13172e-06   0.00035821   0.00229835     0.165944      26.7802      26.9561
        1   0.00140868   0.00977978  4.50993e-06  0.000133965  0.000725889     0.193441      28.6552      28.8607
       10   0.00156879    0.0107997  8.47498e-07  2.20533e-05  0.000104888     0.198678      28.9591      29.1703
      100   0.00159434    0.0109427  9.58075e-08  2.44044e-06  1.11617e-05     0.199298      28.9933      29.2051
     1000   0.00159715    0.0109578  9.72029e-09  2.47064e-07  1.12398e-06     0.199361      28.9968      29.2087
    O-O   0.00159362    0.0110205          ***          ***          ***     0.199761      29.1164      29.3287

   Temperature = 700 K

   P(atm)       W3->W1       W3->W2        W3->R       W3->P1       W3->P2       W3->P3       W3->P4         W3->
    0.001   0.00168266    0.0080007  3.02217e-05    0.0055432    0.0419866      1.08711      270.236       271.38
     0.01    0.0119183     0.068013  0.000322901    0.0230884     0.154911      4.45661      668.314      673.028
      0.1    0.0493481     0.331073   0.00126697    0.0439612     0.259852      10.4373      1125.18       1136.3
        1     0.112245     0.768857   0.00144305    0.0318554     0.155117      14.9922      1376.07      1392.13
       10     0.153266      1.00893  0.000458974   0.00841713    0.0334305      16.4006      1438.69       1456.3
      100     0.163448      1.05764  6.26046e-05   0.00110892   0.00399769      16.6119      1447.23      1465.07
     1000     0.164763      1.06336  6.54037e-06  0.000115547  0.000409157      16.6348      1448.14         1466
    O-O     0.164494      1.06962          ***          ***          ***      16.6646      1453.76      1471.66

   Temperature = 800 K

   P(atm)       W3->W1       W3->W2        W3->R       W3->P1       W3->P2       W3->P3       W3->P4         W3->
    0.001    0.0105026    0.0471326  0.000390407    0.0575745     0.413931      9.96384      2044.38      2054.87
     0.01     0.108524      0.60393    0.0061922     0.366907        2.345       56.384      6837.82      6897.63
      0.1     0.711579      4.73053    0.0420154      1.20515      6.78883      188.943        15655      15857.4
        1      2.56319       17.416    0.0919465       1.6169      7.47297      362.306      23840.3      24231.8
       10      4.80626      30.3038    0.0529119     0.738346      2.65749      452.087      27153.7      27644.3
      100      5.74019      34.4809   0.00978303     0.129906     0.394172      471.081      27763.9      28275.7
     1000      5.89774      35.0769   0.00109037    0.0144706    0.0419692      473.385      27834.7      28349.2
    O-O      5.90141      35.3234          ***          ***          ***      474.296      27941.9      28457.4

   Temperature = 900 K

   P(atm)       W3->W1       W3->W2        W3->R       W3->P1       W3->P2       W3->P3       W3->P4         W3->
    0.001    0.0354851     0.147683   0.00229303     0.277164      1.91522      43.8152      7745.55      7791.75
     0.01      0.46378      2.47911     0.047455      2.37165      14.6585      314.319      32664.6      32998.9
      0.1       4.2655      27.8362     0.489538      11.8802      64.9672       1435.7      99161.1       100706
        1      23.3277      158.479      1.88056      27.3323      123.427      3785.21       197234       201353
       10      64.1204      396.458      1.96795      21.8769      75.4137       5800.4       261783       268143
      100      93.3258      525.869     0.544458      5.67036      15.3637      6442.55       279129       286212
     1000      100.378      550.488    0.0683505     0.715784      1.77156      6536.76       281500       288691
    O-O      101.079      556.275          ***          ***          ***       6555.6       282723       289936

   Temperature = 1000 K

   P(atm)       W3->W1       W3->W2        W3->R       W3->P1       W3->P2       W3->P3       W3->P4         W3->
    0.001          ***          ***   0.00887857      1.00503      6.86919      125.337      19585.6      19717.9
     0.01      1.27573      6.57888      0.20528       8.7734      52.8594      1049.46      96626.2      97745.4
      0.1      14.6426      93.0844       2.8302      59.0459      315.923      6035.63       364300       370821
        1      110.531      747.273      17.0227      209.078      933.632      21270.1       936585       959873
       10      443.098      2737.98      31.1273       283.36      966.258        41981  1.52666e+06  1.57311e+06
      100      846.473      4568.45      13.7367      115.297      293.305      52200.5  1.76711e+06  1.82515e+06
     1000      994.676      5069.78      2.07897      17.7202      38.7695      54150.1  1.80877e+06  1.86905e+06
    O-O      1016.55       5165.7          ***          ***          ***      54455.7  1.81975e+06  1.88039e+06

   Temperature = 1100 K

   P(atm)       W3->W1       W3->W2        W3->R       W3->P1       W3->P2       W3->P3       W3->P4         W3->
    0.001          ***          ***          ***          ***          ***          ***          ***          ***
     0.01          ***          ***      0.69799      30.6297       182.83      2566.31       213716       216460
      0.1      35.9688      222.444      10.3964      189.316      993.875      17252.8       936413       955118
        1      339.075      2257.46      86.7316      917.956      4059.21      76403.1  2.96313e+06   3.0472e+06
       10      1864.15      11559.5      256.004      1948.78      6662.95       194810   6.0107e+06   6.2278e+06
      100      4837.99      25563.5      184.417      1269.36      3148.38       284420  7.88817e+06  8.20759e+06
     1000      6542.06      31354.6      36.1137      255.309      509.883       307914  8.32595e+06  8.67256e+06
    O-O      6887.81      32500.4          ***          ***          ***       311597  8.41221e+06  8.76319e+06

   Temperature = 1200 K

   P(atm)       W3->W1       W3->W2        W3->R       W3->P1       W3->P2       W3->P3       W3->P4         W3->
    0.001          ***          ***          ***          ***          ***          ***          ***          ***
     0.01          ***          ***          ***          ***          ***          ***          ***          ***
      0.1          ***          ***      36.1032      680.867      3861.73        38482  1.91244e+06  1.95427e+06
        1      788.466      5127.94      298.247      2771.53      12109.6       201130  7.05569e+06  7.27791e+06
       10      5489.73      33914.9      1285.81      8361.74      28678.2       641501   1.7424e+07  1.81432e+07
      100      19107.2       100331      1483.03      8495.42      21024.1  1.13193e+06  2.67127e+07   2.7995e+07
     1000      31143.6       142325      399.257      2368.12       4445.8  1.31365e+06  2.97244e+07  3.12187e+07
    O-O      34549.4       152233          ***          ***          ***  1.34577e+06  3.02989e+07  3.18315e+07

   Temperature = 1300 K

   P(atm)       W3->W1       W3->W2        W3->R       W3->P1       W3->P2       W3->P3       W3->P4         W3->
    0.001          ***          ***          ***          ***          ***          ***          ***          ***
     0.01          ***          ***          ***          ***          ***          ***          ***          ***
      0.1          ***          ***          ***          ***          ***          ***          ***          ***
        1          ***      9848.13      802.641      8564.84      28162.1       428156   1.3829e+07  1.43038e+07
       10      12642.3      77035.8      4498.61      25541.5      87421.7  1.63316e+06  4.00704e+07  4.19107e+07
      100      56467.4       296037      7874.05      38177.2      95140.4   3.4941e+06  7.23138e+07  7.63016e+07
     1000       113967       503663      3030.39      15204.8      27519.9  4.46748e+06  8.68793e+07  9.20102e+07
    O-O       137118       567180          ***          ***          ***  4.67564e+06  8.99911e+07   9.5371e+07

   Temperature = 1400 K

   P(atm)       W3->W1       W3->W2        W3->R       W3->P1       W3->P2       W3->P3       W3->P4         W3->
    0.001          ***          ***          ***          ***          ***          ***          ***          ***
     0.01          ***          ***          ***          ***          ***          ***          ***          ***
      0.1          ***          ***          ***          ***          ***          ***          ***          ***
        1          ***          ***          ***          ***          ***          ***          ***          ***
       10      24633.1       146897      12138.5      61365.9       208449  3.44331e+06   7.7715e+07  8.16118e+07
      100       133896       698621        30053       125759       315463   8.7863e+06   1.6328e+08   1.7337e+08
     1000       335548  1.45096e+06      16722.6      71577.1       127310  1.26393e+07  2.15957e+08  2.30598e+08
    O-O       451853  1.76302e+06          ***          ***          ***  1.36788e+07  2.29571e+08  2.45465e+08

   Temperature = 1500 K

   P(atm)       W3->W1       W3->W2        W3->R       W3->P1       W3->P2       W3->P3       W3->P4         W3->
    0.001          ***          ***          ***          ***          ***          ***          ***          ***
     0.01          ***          ***          ***          ***          ***          ***          ***          ***
      0.1          ***          ***          ***          ***          ***          ***          ***          ***
        1          ***          ***          ***          ***          ***          ***          ***          ***
       10          ***       250588      28314.2       191519       418796   6.3285e+06  1.33114e+08  1.40303e+08
      100       269721  1.39171e+06      88748.4       327023       821693  1.87716e+07  3.18974e+08  3.40644e+08
     1000       825637  3.51948e+06      70355.1       259663       459219  3.07038e+07  4.69492e+08   5.0533e+08
    O-O  1.28144e+06  4.73649e+06          ***          ***          ***  3.48514e+07   5.1834e+08   5.5921e+08

   Temperature = 1600 K

   P(atm)       W3->W1       W3->W2        W3->R       W3->P1       W3->P2       W3->P3       W3->P4         W3->
    0.001          ***          ***          ***          ***          ***          ***          ***          ***
     0.01          ***          ***          ***          ***          ***          ***          ***          ***
      0.1          ***          ***          ***          ***          ***          ***          ***          ***
        1          ***          ***          ***          ***          ***          ***          ***          ***
       10          ***          ***          ***          ***          ***          ***          ***          ***
      100       482081  2.44457e+06       215401       711902  1.78164e+06  3.53001e+07   5.5614e+08  5.97076e+08
     1000  1.75508e+06  7.39716e+06       235391       759079  1.34156e+06   6.5657e+07  9.12463e+08  9.89609e+08
    O-O  3.21359e+06  1.12955e+07          ***          ***          ***  7.93218e+07  1.05951e+09  1.15334e+09

   Temperature = 1700 K

   P(atm)       W3->W1       W3->W2        W3->R       W3->P1       W3->P2       W3->P3       W3->P4         W3->
    0.001          ***          ***          ***          ***          ***          ***          ***          ***
     0.01          ***          ***          ***          ***          ***          ***          ***          ***
      0.1          ***          ***          ***          ***          ***          ***          ***          ***
        1          ***          ***          ***          ***          ***          ***          ***          ***
       10          ***          ***          ***          ***          ***          ***          ***          ***
      100       788761  3.91233e+06       450324   1.3561e+06  3.36412e+06  6.01072e+07  8.87423e+08  9.57402e+08
     1000  3.31706e+06  1.38172e+07       650746  1.86061e+06  3.28723e+06  1.26173e+08  1.61436e+09  1.76346e+09
    O-O  7.27729e+06  2.44076e+07          ***          ***          ***  1.64448e+08  1.99491e+09  2.19104e+09

   Temperature = 1800 K

   P(atm)       W3->W1       W3->W2        W3->R       W3->P1       W3->P2       W3->P3       W3->P4         W3->
    0.001          ***          ***          ***          ***          ***          ***          ***          ***
     0.01          ***          ***          ***          ***          ***          ***          ***          ***
      0.1          ***          ***          ***          ***          ***          ***          ***          ***
        1          ***          ***          ***          ***          ***          ***          ***          ***
       10          ***          ***          ***          ***          ***          ***          ***          ***
      100          ***  5.88242e+06       907251  4.34682e+06   5.7399e+06    9.473e+07  1.32156e+09  1.43223e+09
     1000  5.70974e+06  2.34533e+07   1.5379e+06  3.95633e+06   6.9718e+06  2.21778e+08  2.64058e+09  2.90399e+09
    O-O  1.51276e+07  4.85612e+07          ***          ***          ***  3.15313e+08  3.50705e+09  3.88605e+09

   Temperature = 1900 K

   P(atm)       W3->W1       W3->W2        W3->R       W3->P1       W3->P2       W3->P3       W3->P4         W3->
    0.001          ***          ***          ***          ***          ***          ***          ***          ***
     0.01          ***          ***          ***          ***          ***          ***          ***          ***
      0.1          ***          ***          ***          ***          ***          ***          ***          ***
        1          ***          ***          ***          ***          ***          ***          ***          ***
       10          ***          ***          ***          ***          ***          ***          ***          ***
      100          ***          ***  5.36711e+06  8.60842e+06  5.26412e+07  1.43489e+08   1.8645e+09  2.02881e+09
     1000   9.1267e+06  3.68641e+07  3.19921e+06  7.50657e+06  1.31528e+07  3.61981e+08  4.04633e+09  4.47816e+09
    O-O  2.92459e+07  9.01017e+07          ***          ***          ***  5.65957e+08  5.81852e+09  6.50382e+09

   Temperature = 2000 K

   P(atm)       W3->W1       W3->W2        W3->R       W3->P1       W3->P2       W3->P3       W3->P4         W3->
    0.001          ***          ***          ***          ***          ***          ***          ***          ***
     0.01          ***          ***          ***          ***          ***          ***          ***          ***
      0.1          ***          ***          ***          ***          ***          ***          ***          ***
        1          ***          ***          ***          ***          ***          ***          ***          ***
       10          ***          ***          ***          ***          ***          ***          ***          ***
      100          ***          ***          ***          ***          ***          ***          ***          ***
     1000  1.37543e+07  5.44885e+07  6.00213e+06  1.30004e+07    2.258e+07  5.55629e+08  5.87402e+09  6.53947e+09
    O-O    5.314e+07  1.57508e+08          ***          ***          ***  9.60209e+08  9.18895e+09  1.03598e+10

   Temperature = 298 K

   P(atm)        R->W1        R->W2        R->W3        R->P1        R->P2        R->P3        R->P4          R->
    0.001  4.77101e-14  3.73122e-13  6.51076e-18  2.16249e-14  2.97534e-13  2.49455e-16  4.11781e-18  7.40251e-13
     0.01  5.09879e-14   6.2292e-13  2.49184e-18  4.16464e-15  6.21445e-14  6.66177e-17   3.4996e-19  7.40287e-13
      0.1  4.92946e-14  6.83025e-13  3.78486e-19  4.93888e-16  7.47741e-15  8.95355e-18  8.49542e-21    7.403e-13
        1  4.90476e-14  6.90436e-13  4.06118e-20  5.07373e-17  7.67398e-16  9.38177e-19   1.0351e-22  7.40302e-13
       10  4.90221e-14  6.91198e-13  4.09366e-21  5.08909e-18  7.69522e-17  9.43017e-20   1.0615e-24  7.40303e-13
      100  4.90195e-14  6.91275e-13  4.09698e-22  5.09065e-19  7.69737e-18  9.43508e-21  1.06427e-26  7.40303e-13
     1000  4.90193e-14  6.91283e-13  4.09731e-23  5.09081e-20  7.69758e-19  9.43558e-22  1.06455e-28  7.40303e-13
    O-O  4.92696e-14  6.94912e-13          ***          ***          ***          ***          ***  7.44181e-13

   Temperature = 300 K

   P(atm)        R->W1        R->W2        R->W3        R->P1        R->P2        R->P3        R->P4          R->
    0.001  4.84962e-14  3.76671e-13  6.79524e-18   2.2738e-14  3.08551e-13  2.63532e-16  4.44058e-18  7.56731e-13
     0.01  5.25609e-14  6.34391e-13  2.66462e-18   4.4526e-15  6.52897e-14  7.14242e-17   3.8849e-19  7.56768e-13
      0.1  5.09822e-14  6.97357e-13  4.10034e-19  5.32049e-16  7.90149e-15  9.68067e-18  9.64215e-21  7.56783e-13
        1  5.07474e-14   7.0517e-13  4.41329e-20  5.47431e-17  8.11788e-16  1.01626e-18  1.18399e-22  7.56785e-13
       10  5.07231e-14  7.05975e-13  4.45032e-21  5.49193e-18  8.14133e-17  1.02173e-19  1.21564e-24  7.56786e-13
      100  5.07207e-14  7.06056e-13   4.4541e-22  5.49372e-19   8.1437e-18  1.02229e-20  1.21898e-26  7.56786e-13
     1000  5.07204e-14  7.06064e-13  4.45448e-23   5.4939e-20  8.14394e-19  1.02234e-21  1.21931e-28  7.56786e-13
    O-O  5.09788e-14  7.09767e-13          ***          ***          ***          ***          ***  7.60745e-13

   Temperature = 400 K

   P(atm)        R->W1        R->W2        R->W3        R->P1        R->P2        R->P3        R->P4          R->
    0.001  6.83731e-14  4.18464e-13  2.81947e-17  1.48443e-13  1.20522e-12  2.28921e-15  7.96562e-17   1.8429e-12
     0.01  1.48945e-13   1.1536e-12  3.49711e-17  6.07626e-14  4.78687e-13  1.17166e-15   2.2703e-17  1.84322e-12
      0.1  1.85411e-13  1.55769e-12  1.23526e-17  1.20919e-14  8.80643e-14  2.70149e-16  1.80541e-18  1.84354e-12
        1  1.93524e-13  1.63839e-12  1.81153e-18  1.48174e-15  1.02054e-14  3.41537e-17  4.13562e-20  1.84364e-12
       10  1.94574e-13  1.64788e-12  1.92855e-19  1.53154e-16  1.04129e-15   3.5374e-18  4.91446e-22  1.84365e-12
      100  1.94684e-13  1.64885e-12  1.94205e-20  1.53722e-17  1.04351e-16  3.55085e-19  5.01782e-24  1.84365e-12
     1000  1.94695e-13  1.64895e-12  1.94342e-21  1.53779e-18  1.04374e-17  3.55221e-20  5.02853e-26  1.84365e-12
    O-O  1.95573e-13    1.657e-12          ***          ***          ***          ***          ***  1.85257e-12

   Temperature = 500 K

   P(atm)        R->W1        R->W2        R->W3        R->P1        R->P2        R->P3        R->P4          R->
    0.001  5.03089e-14  2.73883e-13  4.35411e-17  4.48489e-13  2.65429e-12  9.65587e-15   4.8705e-16  3.43715e-12
     0.01  2.05368e-13  1.26029e-12  1.35639e-16  2.94834e-13  1.66994e-12  7.20828e-15  2.75978e-16  3.43805e-12
      0.1  3.80936e-13  2.42943e-12  1.20316e-16  1.03867e-13   5.2267e-13  2.89757e-15  5.86894e-17  3.43998e-12
        1  4.60368e-13  2.88065e-12  3.21711e-17  1.85186e-14  8.11393e-14  5.32635e-16  3.25117e-18  3.44124e-12
       10  4.76054e-13  2.95438e-12  4.13808e-18   2.1516e-15  8.87529e-15  6.12483e-17  5.72284e-20  3.44153e-12
      100  4.77924e-13  2.96251e-12  4.28709e-19  2.19827e-16  8.97344e-16   6.2366e-18  6.27286e-22  3.44156e-12
     1000  4.78116e-13  2.96334e-12  4.30319e-20  2.20331e-17   8.9836e-17  6.24834e-19  6.33586e-24  3.44157e-12
    O-O  4.80047e-13  2.97674e-12          ***          ***          ***          ***          ***  3.45679e-12

   Temperature = 600 K

   P(atm)        R->W1        R->W2        R->W3        R->P1        R->P2        R->P3        R->P4          R->
    0.001  2.51652e-14  1.28683e-13  3.74646e-17   9.2816e-13  4.40416e-12  2.78834e-14  1.75307e-15  5.51584e-12
     0.01  1.72453e-13  9.35746e-13  2.34964e-16  7.81515e-13  3.60095e-12  2.48774e-14  1.39684e-15  5.51718e-12
      0.1   5.0536e-13  2.78436e-12   4.6954e-16  4.31549e-13  1.78486e-12  1.51124e-14  5.88273e-16   5.5223e-12
        1  8.02151e-13   4.1813e-12  2.60411e-16  1.22028e-13  4.18838e-13  4.38376e-15  7.61469e-17  5.52904e-12
       10   9.0451e-13  4.55418e-12   4.8936e-17  1.81723e-14  5.42518e-14  6.29132e-16  2.46995e-18  5.53179e-12
      100  9.20711e-13  4.60383e-12   5.5321e-18  1.96913e-15  5.65304e-15  6.69474e-17  3.24373e-20  5.53224e-12
     1000  9.22487e-13  4.60903e-12  5.61266e-19   1.9883e-16  5.67863e-16  6.74154e-18  3.35491e-22  5.53229e-12
    O-O     9.26e-13  4.62873e-12          ***          ***          ***          ***          ***  5.55473e-12

   Temperature = 700 K

   P(atm)        R->W1        R->W2        R->W3        R->P1        R->P2        R->P3        R->P4          R->
    0.001  1.00892e-14  4.89286e-14  2.25039e-17  1.57554e-12  6.34174e-12  6.42351e-14  4.71722e-15  8.04527e-12
     0.01  1.03317e-13    5.227e-13  2.40777e-16   1.4806e-12  5.87382e-12  6.16189e-14  4.34809e-15  8.04665e-12
      0.1  4.69572e-13  2.41318e-12  9.44914e-16  1.09638e-12  4.02353e-12     4.82e-14  2.79819e-15  8.05461e-12
        1  1.06741e-12  5.06629e-12  1.07622e-15  4.74044e-13  1.44277e-12   2.1227e-14  7.23106e-16  8.07354e-12
       10  1.43693e-12  6.30044e-12  3.42298e-16  9.98426e-14  2.45863e-13   4.1982e-15  4.67618e-17  8.08766e-12
      100  1.52498e-12   6.5257e-12  4.66898e-17  1.23297e-14  2.75937e-14  4.93193e-16  8.50708e-19  8.09114e-12
     1000  1.53617e-12  6.55129e-12  4.87766e-18  1.27198e-15  2.79923e-15  5.03514e-17  9.30692e-21  8.09158e-12
    O-O   1.5425e-12  6.57946e-12          ***          ***          ***          ***          ***  8.12196e-12

   Temperature = 800 K

   P(atm)        R->W1        R->W2        R->W3        R->P1        R->P2        R->P3        R->P4          R->
    0.001  3.68679e-15  1.66742e-14  1.09127e-17  2.38456e-12  8.44383e-12  1.27103e-13  1.05435e-14  1.09864e-11
     0.01  5.03768e-14  2.40944e-13  1.74835e-16  2.33625e-12  8.22434e-12  1.25224e-13  1.02604e-14  1.09876e-11
      0.1  3.32604e-13  1.65474e-12  1.18928e-15  2.03908e-12  6.84831e-12  1.12023e-13  8.35885e-15  1.09963e-11
        1  1.10821e-12  5.09699e-12  2.60278e-15   1.2276e-12  3.52286e-12  6.80432e-14  3.61141e-15  1.10299e-11
       10  1.94514e-12  7.88978e-12  1.49767e-15  3.76292e-13  8.41371e-13  1.92938e-14  4.50341e-16  1.10738e-11
      100   2.2659e-12  8.65647e-12  2.76903e-16  5.74517e-14  1.08394e-13  2.68388e-15  1.28656e-17  1.10912e-11
     1000  2.31795e-12  8.75818e-12  3.08624e-17  6.22369e-15  1.12562e-14  2.82544e-16  1.57057e-19  1.10939e-11
    O-O  2.33139e-12  8.80188e-12          ***          ***          ***          ***          ***  1.11333e-11

   Temperature = 900 K

   P(atm)        R->W1        R->W2        R->W3        R->P1        R->P2        R->P3        R->P4          R->
    0.001  1.32798e-15  5.58094e-15  4.78283e-18  3.35121e-12  1.06935e-11  2.25072e-13  2.06307e-14  1.42973e-11
     0.01  2.22653e-14  1.00867e-13  1.03035e-16  3.32948e-12  1.06012e-11  2.23838e-13  2.04463e-14  1.42982e-11
      0.1  1.97254e-13  9.59577e-13  1.08057e-15  3.14522e-12  9.77078e-12  2.13317e-13  1.87145e-14  1.43059e-11
        1  9.33448e-13  4.30071e-12  4.16159e-15  2.37114e-12  6.56689e-12  1.61041e-13   1.1505e-14  1.43489e-11
       10  2.24719e-12  8.87865e-12  4.35286e-15   1.0268e-12  2.21767e-12  6.43368e-14  2.53722e-15  1.44415e-11
      100  3.07059e-12  1.08609e-11  1.20404e-15  2.06372e-13  3.50508e-13  1.12981e-14  1.22055e-16   1.4501e-11
     1000  3.25581e-12  1.11939e-11  1.51149e-16  2.44682e-14  3.81458e-14  1.26055e-15  1.78618e-18  1.45137e-11
    O-O  3.29043e-12  1.12737e-11          ***          ***          ***          ***          ***  1.45641e-11

   Temperature = 1000 K

   P(atm)        R->W1        R->W2        R->W3        R->P1        R->P2        R->P3        R->P4          R->
    0.001          ***          ***  2.12958e-18  4.47002e-12  1.30625e-11  3.66032e-13  3.64665e-14  1.79351e-11
     0.01  9.49533e-15  4.11617e-14  5.47503e-17   4.4604e-12   1.3023e-11  3.65247e-13  3.63537e-14  1.79357e-11
      0.1  1.06167e-13  5.06731e-13   7.9933e-16  4.35897e-12  1.25763e-11  3.57781e-13  3.50374e-14  1.79418e-11
        1  6.76334e-13  3.15293e-12  4.89258e-15  3.75817e-12  1.00585e-11  3.07898e-13  2.68568e-14  1.79856e-11
       10   2.2382e-12  8.92769e-12  8.94645e-15  2.15146e-12  4.63081e-12   1.6408e-13   9.4131e-15  1.81306e-11
      100  3.80532e-12   1.2902e-11  3.94392e-15  5.85044e-13  9.44394e-13  3.78832e-14  7.73027e-16  1.82794e-11
     1000  4.32045e-12  1.38075e-11   5.9676e-16  7.97646e-14  1.11408e-13  4.64761e-15  1.46753e-17  1.83244e-11
    O-O  4.41521e-12  1.39769e-11          ***          ***          ***          ***          ***  1.83921e-11

   Temperature = 1100 K

   P(atm)        R->W1        R->W2        R->W3        R->P1        R->P2        R->P3        R->P4          R->
    0.001          ***          ***          ***  5.73245e-12  1.55087e-11  5.56526e-13  5.94815e-14  2.18572e-11
     0.01          ***          ***  3.05918e-17  5.73209e-12    1.551e-11  5.56092e-13  5.94131e-14  2.18576e-11
      0.1  5.44496e-14  2.56413e-13  5.26781e-16  5.67576e-12  1.52654e-11  5.51029e-13  5.85046e-14  2.18621e-11
        1  4.45769e-13  2.10438e-12  4.66136e-15   5.2634e-12  1.35221e-11  5.09671e-13  5.08609e-14  2.19009e-11
       10  1.97389e-12  8.08444e-12   1.3877e-14  3.68559e-12   7.9618e-12  3.37547e-13  2.53094e-14  2.20825e-11
      100  4.31263e-12  1.44593e-11  9.96573e-15  1.34058e-12  2.14007e-12  1.03434e-13  3.44886e-15  2.23694e-11
     1000  5.45581e-12  1.65188e-11  1.94952e-15  2.20079e-13   2.8482e-13  1.45388e-14   9.1233e-17  2.24961e-11
    O-O  5.70018e-12  1.68953e-11          ***          ***          ***          ***          ***  2.25954e-11

   Temperature = 1200 K

   P(atm)        R->W1        R->W2        R->W3        R->P1        R->P2        R->P3        R->P4          R->
    0.001          ***          ***          ***  7.13025e-12  1.80005e-11  8.01395e-13  9.09307e-14  2.60231e-11
     0.01          ***          ***          ***  7.13015e-12  1.80013e-11  8.01111e-13  9.09041e-14  2.60234e-11
      0.1          ***          ***  3.99461e-16  7.13043e-12   1.8006e-11  7.98848e-13  9.02909e-14   2.6026e-11
        1  2.77529e-13  1.32758e-12  3.88548e-15  6.83851e-12  1.67602e-11  7.66336e-13  8.39706e-14   2.6058e-11
       10  1.59308e-12  6.72905e-12  1.73853e-14  5.47699e-12  1.17922e-11  5.89872e-13  5.34676e-14  2.62521e-11
      100   4.4945e-12  1.52479e-11  1.99762e-14  2.55999e-12  4.13291e-12   2.3511e-13  1.14043e-14  2.67018e-11
     1000  6.57475e-12  1.92048e-11  5.35948e-15  5.21738e-13  6.44668e-13  3.92997e-14  4.42675e-16  2.69911e-11
    O-O  7.13945e-12  2.00164e-11          ***          ***          ***          ***          ***  2.71558e-11

   Temperature = 1300 K

   P(atm)        R->W1        R->W2        R->W3        R->P1        R->P2        R->P3        R->P4          R->
    0.001          ***          ***          ***  8.65383e-12  2.05057e-11  1.10365e-12  1.31824e-13   3.0395e-11
     0.01          ***          ***          ***  8.65381e-12  2.05061e-11  1.10346e-12  1.31805e-13  3.03952e-11
      0.1          ***          ***          ***  8.65407e-12  2.05095e-11  1.10191e-12  1.31645e-13  3.03971e-11
        1          ***  8.30899e-13  3.01617e-15  8.60292e-12  1.97506e-11  1.07848e-12  1.26586e-13  3.04207e-11
       10  1.20909e-12  5.26794e-12  1.87141e-14  7.39822e-12  1.57026e-11  9.15887e-13  9.49653e-14  3.06074e-11
      100  4.36011e-12  1.51657e-11  3.28895e-14  4.22329e-12  6.93951e-12   4.5651e-13  2.93866e-14  3.12074e-11
     1000  7.57087e-12  2.17003e-11  1.25566e-14   1.0778e-12  1.30381e-12  9.30561e-14  1.71466e-15  3.17601e-11
    O-O  8.72701e-12   2.3329e-11          ***          ***          ***          ***          ***   3.2056e-11

   Temperature = 1400 K

   P(atm)        R->W1        R->W2        R->W3        R->P1        R->P2        R->P3        R->P4          R->
    0.001          ***          ***          ***  1.02933e-11  2.29975e-11  1.46454e-12  1.82884e-13  3.49383e-11
     0.01          ***          ***          ***  1.02933e-11  2.29978e-11  1.46442e-12  1.82871e-13  3.49384e-11
      0.1          ***          ***          ***  1.02935e-11  2.30002e-11  1.46336e-12  1.82757e-13  3.49398e-11
        1          ***          ***          ***   1.0295e-11  2.30175e-11  1.45589e-12  1.81907e-13  3.49503e-11
       10  8.79057e-13  3.95002e-12  1.81393e-14  9.37976e-12   1.9439e-11  1.30762e-12   1.4937e-13   3.5123e-11
      100  3.99464e-12  1.43287e-11  4.62485e-14  6.23471e-12  1.03871e-11  7.78992e-13  6.19919e-14  3.58323e-11
     1000  8.34689e-12  2.38205e-11  2.53893e-14  1.97088e-12  2.37743e-12  1.95334e-13  5.40888e-15  3.67418e-11
    O-O   1.0457e-11  2.68233e-11          ***          ***          ***          ***          ***  3.72803e-11

   Temperature = 1500 K

   P(atm)        R->W1        R->W2        R->W3        R->P1        R->P2        R->P3        R->P4          R->
    0.001          ***          ***          ***  1.20388e-11  2.54547e-11  1.88381e-12  2.44549e-13  3.96218e-11
     0.01          ***          ***          ***  1.20388e-11  2.54549e-11  1.88372e-12   2.4454e-13   3.9622e-11
      0.1          ***          ***          ***  1.20389e-11  2.54566e-11    1.883e-12  2.44459e-13   3.9623e-11
        1          ***          ***          ***  1.20399e-11  2.54698e-11  1.87756e-12  2.43822e-13  3.96311e-11
       10          ***  2.91419e-12  1.67707e-14  1.19178e-11  2.28846e-11  1.75782e-12  2.15843e-13  3.97672e-11
      100  3.50059e-12  1.29766e-11  5.76357e-14  8.48111e-12   1.4213e-11  1.20071e-12   1.1203e-13  4.05417e-11
     1000  8.84236e-12  2.54038e-11  4.49733e-14  3.24713e-12  3.94766e-12  3.67903e-13  1.41927e-14   4.1868e-11
    O-O   1.2324e-11  3.04915e-11          ***          ***          ***          ***          ***  4.28154e-11

   Temperature = 1600 K

   P(atm)        R->W1        R->W2        R->W3        R->P1        R->P2        R->P3        R->P4          R->
    0.001          ***          ***          ***  1.38802e-11  2.78612e-11  2.35989e-12   3.1699e-13  4.44183e-11
     0.01          ***          ***          ***  1.38802e-11  2.78613e-11  2.35984e-12  3.16984e-13  4.44184e-11
      0.1          ***          ***          ***  1.38803e-11  2.78625e-11  2.35934e-12  3.16926e-13  4.44191e-11
        1          ***          ***          ***   1.3881e-11  2.78725e-11  2.35541e-12  3.16454e-13  4.44253e-11
       10          ***          ***          ***  1.38842e-11  2.79348e-11  2.33229e-12  3.13519e-13  4.44648e-11
      100   2.9632e-12  1.13599e-11  6.56034e-14  1.08669e-11  1.81687e-11  1.71145e-12  1.80149e-13  4.53159e-11
     1000  9.04348e-12  2.63514e-11  7.10259e-14  4.90774e-12   6.0371e-12  6.29897e-13  3.17207e-14  4.70724e-11
    O-O  1.43225e-11  3.43251e-11          ***          ***          ***          ***          ***  4.86476e-11

   Temperature = 1700 K

   P(atm)        R->W1        R->W2        R->W3        R->P1        R->P2        R->P3        R->P4          R->
    0.001          ***          ***          ***  1.58081e-11  3.02053e-11  2.89032e-12  4.00153e-13  4.93038e-11
     0.01          ***          ***          ***  1.58081e-11  3.02054e-11  2.89028e-12  4.00149e-13  4.93039e-11
      0.1          ***          ***          ***  1.58081e-11  3.02062e-11  2.88993e-12  4.00108e-13  4.93044e-11
        1          ***          ***          ***  1.58085e-11  3.02137e-11   2.8871e-12  3.99761e-13  4.93091e-11
       10          ***          ***          ***  1.58108e-11  3.02638e-11  2.86913e-12  3.97448e-13  4.93412e-11
      100  2.44028e-12    9.677e-12  6.97319e-14  1.33242e-11  2.20691e-11  2.29793e-12  2.65438e-13  5.01437e-11
     1000  8.97352e-12  2.66428e-11   1.0189e-13  6.91878e-12  8.60664e-12   9.9383e-13  6.19255e-14  5.22994e-11
    O-O  1.64479e-11  3.83168e-11          ***          ***          ***          ***          ***  5.47647e-11

   Temperature = 1800 K

   P(atm)        R->W1        R->W2        R->W3        R->P1        R->P2        R->P3        R->P4          R->
    0.001          ***          ***          ***  1.78129e-11  3.24791e-11  3.47189e-12    4.938e-13  5.42577e-11
     0.01          ***          ***          ***  1.78129e-11  3.24792e-11  3.47187e-12  4.93797e-13  5.42577e-11
      0.1          ***          ***          ***  1.78129e-11  3.24798e-11  3.47163e-12  4.93768e-13  5.42581e-11
        1          ***          ***          ***  1.78132e-11  3.24854e-11  3.46958e-12  4.93512e-13  5.42617e-11
       10          ***          ***          ***  1.78148e-11  3.25251e-11  3.45575e-12  4.91712e-13  5.42874e-11
      100          ***  8.14598e-12  7.37803e-14   1.7535e-11  2.57709e-11  2.94581e-12  3.66185e-13  5.49634e-11
     1000  8.67785e-12  2.63255e-11  1.35118e-13  9.22577e-12  1.15722e-11  1.46404e-12  1.08171e-13  5.75086e-11
    O-O  1.86954e-11  4.24624e-11          ***          ***          ***          ***          ***  6.11578e-11

   Temperature = 1900 K

   P(atm)        R->W1        R->W2        R->W3        R->P1        R->P2        R->P3        R->P4          R->
    0.001          ***          ***          ***  1.98858e-11  3.46779e-11  4.10102e-12   5.9755e-13  5.92622e-11
     0.01          ***          ***          ***  1.98858e-11  3.46779e-11  4.10101e-12  5.97547e-13  5.92623e-11
      0.1          ***          ***          ***  1.98858e-11  3.46784e-11  4.10084e-12  5.97526e-13  5.92626e-11
        1          ***          ***          ***   1.9886e-11  3.46826e-11  4.09935e-12  5.97339e-13  5.92653e-11
       10          ***          ***          ***  1.98871e-11  3.47139e-11  4.08877e-12   5.9595e-13  5.92858e-11
      100          ***          ***  2.12051e-13  1.98922e-11  3.48695e-11  4.02253e-12  3.93963e-13  5.93951e-11
     1000  8.21004e-12  2.54897e-11  1.68151e-13  1.17672e-11  1.48292e-11   2.0377e-12  1.72731e-13  6.26746e-11
    O-O  2.10608e-11  4.67564e-11          ***          ***          ***          ***          ***  6.78173e-11

   Temperature = 2000 K

   P(atm)        R->W1        R->W2        R->W3        R->P1        R->P2        R->P3        R->P4          R->
    0.001          ***          ***          ***  2.20184e-11  3.67996e-11  4.77391e-12  7.10927e-13  6.43028e-11
     0.01          ***          ***          ***  2.20184e-11  3.67996e-11   4.7739e-12  7.10925e-13  6.43028e-11
      0.1          ***          ***          ***  2.20184e-11  3.67999e-11  4.77378e-12   7.1091e-13   6.4303e-11
        1          ***          ***          ***  2.20185e-11  3.68031e-11   4.7727e-12  7.10772e-13  6.43051e-11
       10          ***          ***          ***  2.20194e-11  3.68277e-11  4.76462e-12  7.09706e-13  6.43214e-11
      100          ***          ***          ***  2.20242e-11  3.69637e-11  4.72238e-12  7.03847e-13  6.44141e-11
     1000  7.62312e-12  2.42445e-11  1.98765e-13  1.44829e-11  1.82718e-11  2.70691e-12  2.56686e-13  6.77847e-11
    O-O  2.35404e-11  5.11943e-11          ***          ***          ***          ***          ***  7.47346e-11

   Temperature = 298 K

   P(atm)       P1->W1       P1->W2       P1->W3        P1->R       P1->P2       P1->P3       P1->P4         P1->
    0.001  1.68408e-19   3.8939e-20  2.09382e-25  5.08516e-25  4.20465e-21  1.62905e-24  3.81809e-26  2.11554e-19
     0.01  2.09234e-19  5.81608e-21  3.41611e-26  9.79325e-26  1.17309e-22  8.23699e-26   1.5503e-27  2.15167e-19
      0.1  2.15207e-19  6.23309e-22  3.81476e-27  1.16139e-26  1.55881e-24  1.41093e-27  2.56128e-29  2.15832e-19
        1  2.15845e-19  6.28377e-23  3.87412e-28   1.1931e-27  1.63022e-26  1.55774e-29  2.83718e-31  2.15908e-19
       10   2.1591e-19  6.28902e-24  3.88059e-29  1.19671e-28  1.63835e-28  1.57604e-31  2.87372e-33  2.15916e-19
      100  2.15916e-19  6.28955e-25  3.88125e-30  1.19708e-29  1.63918e-30  1.57793e-33  2.87753e-35  2.15917e-19
     1000  2.15917e-19   6.2896e-26  3.88131e-31  1.19712e-30  1.63926e-32  1.57812e-35  2.87791e-37  2.15917e-19
    O-O  2.16696e-19          ***          ***          ***          ***          ***          ***  2.16696e-19

   Temperature = 300 K

   P(atm)       P1->W1       P1->W2       P1->W3        P1->R       P1->P2       P1->P3       P1->P4         P1->
    0.001  1.83428e-19  4.31679e-20  2.40404e-25   6.0573e-25  4.83439e-21  1.91504e-24  4.57136e-26  2.31433e-19
     0.01  2.28923e-19  6.51452e-21  3.99181e-26  1.18615e-25  1.37853e-22  9.93172e-26  1.91139e-27  2.35575e-19
      0.1  2.35646e-19  7.00044e-22  4.48612e-27  1.41736e-26  1.85107e-24  1.72821e-27  3.21581e-29  2.36348e-19
        1  2.36366e-19  7.06041e-23   4.5611e-28  1.45833e-27  1.94026e-26  1.91631e-29  3.58163e-31  2.36437e-19
       10  2.36439e-19   7.0666e-24  4.56932e-29  1.46303e-28  1.95049e-28  1.93997e-31  3.63066e-33  2.36446e-19
      100  2.36446e-19  7.06722e-25  4.57015e-30  1.46351e-29  1.95153e-30  1.94241e-33  3.63578e-35  2.36447e-19
     1000  2.36447e-19  7.06728e-26  4.57024e-31  1.46355e-30  1.95163e-32  1.94266e-35   3.6363e-37  2.36447e-19
    O-O  2.37295e-19          ***          ***          ***          ***          ***          ***  2.37295e-19

   Temperature = 400 K

   P(atm)       P1->W1       P1->W2       P1->W3        P1->R       P1->P2       P1->P3       P1->P4         P1->
    0.001  4.11491e-18  1.91237e-18  4.42381e-23  4.45603e-22  8.75208e-19  7.91349e-22  4.06577e-23  6.90382e-18
     0.01  6.96981e-18   5.4978e-19  2.02406e-23  1.82399e-22  7.30774e-20   1.2658e-22  6.16431e-24    7.593e-18
      0.1  7.78341e-18  7.78957e-20   4.0795e-24   3.6298e-23  2.06505e-21  5.67226e-24  3.02314e-25  7.86342e-18
        1  7.90125e-18  8.34645e-21  4.97898e-25  4.44794e-24  2.83715e-23  9.55674e-26  5.63808e-27  7.90963e-18
       10  7.91403e-18  8.41925e-22  5.13991e-26  4.59744e-25   2.9929e-25  1.05472e-27  6.44278e-29  7.91488e-18
      100  7.91532e-18  8.42686e-23  5.15815e-27  4.61447e-26  3.01106e-27  1.06709e-29   6.5505e-31  7.91541e-18
     1000  7.91545e-18  8.42763e-24     5.16e-28   4.6162e-27  3.01292e-29  1.06836e-31  6.56169e-33  7.91546e-18
    O-O  7.93677e-18          ***          ***          ***          ***          ***          ***  7.93677e-18

   Temperature = 500 K

   P(atm)       P1->W1       P1->W2       P1->W3        P1->R       P1->P2       P1->P3       P1->P4         P1->
    0.001  2.01596e-17  1.38519e-17  8.02589e-22  2.54102e-20  1.67407e-17  2.66399e-20  2.39103e-21  5.08074e-17
     0.01  5.15335e-17  8.05743e-18  9.23635e-22  1.67046e-20  3.30101e-18  9.33651e-21  8.62588e-22  6.29197e-17
      0.1  7.05337e-17  1.92597e-18  4.21554e-22  5.88484e-21  2.25765e-19  1.07784e-21  1.15982e-22  7.26929e-17
        1  7.54754e-17  2.58164e-19  8.29246e-23  1.04921e-21   5.6069e-21  3.77546e-23   4.9122e-24  7.57404e-17
       10  7.61815e-17  2.73076e-20  9.87506e-24  1.21904e-22  7.22243e-23  5.56321e-25  8.08334e-26   7.6209e-17
      100  7.62577e-17  2.74946e-21  1.01257e-24  1.24548e-23  7.50401e-25  5.92573e-27   8.8206e-28  7.62604e-17
     1000  7.62654e-17  2.75139e-22  1.01529e-25  1.24834e-24  7.53511e-27  5.96707e-29  8.90718e-30  7.62656e-17
    O-O  7.64144e-17          ***          ***          ***          ***          ***          ***  7.64144e-17

   Temperature = 600 K

   P(atm)       P1->W1       P1->W2       P1->W3        P1->R       P1->P2       P1->P3       P1->P4         P1->
    0.001  4.03328e-17  3.46912e-17  3.80583e-21   3.9948e-19  9.57803e-17  2.47874e-19  3.52127e-20  1.71491e-16
     0.01  1.56914e-16  3.74886e-17  9.03276e-21  3.36364e-19  3.49389e-17   1.4253e-19  2.14048e-20   2.2985e-16
      0.1   2.9501e-16  1.64187e-17  8.90234e-21  1.85738e-19   5.1703e-18  3.49515e-20  6.18638e-21  3.16835e-16
        1  3.63913e-16   3.3382e-18  3.32931e-21  5.25207e-20  2.65862e-19  2.71617e-21  6.00577e-22  3.67576e-16
       10  3.79626e-16  4.11993e-19  5.48069e-22  7.82134e-21  5.19267e-21  6.71375e-23  1.77322e-23  3.80052e-16
      100  3.81679e-16  4.25393e-20  6.06517e-23  8.47512e-22  6.01909e-23   8.3352e-25  2.33943e-25  3.81722e-16
     1000  3.81894e-16  4.28068e-21  6.14004e-24  8.55764e-23  6.13173e-25  8.57189e-27  2.42662e-27  3.81898e-16
    O-O  3.82431e-16          ***          ***          ***          ***          ***          ***  3.82431e-16

   Temperature = 700 K

   P(atm)       P1->W1       P1->W2       P1->W3        P1->R       P1->P2       P1->P3       P1->P4         P1->
    0.001  4.65604e-17  4.42419e-17  7.95148e-21  3.03219e-18  2.75382e-16  1.13275e-18  2.43566e-19  3.70601e-16
     0.01  2.59701e-16  7.95868e-17  3.31525e-20  2.84948e-18  1.53082e-16  8.69646e-19  1.96283e-19  4.96318e-16
      0.1  7.00497e-16   6.2302e-17   6.3111e-20  2.11003e-18  4.18851e-17  3.70215e-19  9.65194e-20  8.07325e-16
        1  1.10362e-15  2.14002e-17  4.57245e-20  9.12319e-19  4.33744e-18  5.87305e-20  1.90082e-20   1.1304e-15
       10   1.2618e-15  3.57072e-18  1.20812e-20  1.92151e-19  1.49016e-19  2.74527e-21  1.09251e-21  1.26573e-15
      100  1.29052e-15  4.02071e-19  1.59164e-21   2.3729e-20  2.19107e-21  4.60221e-23  2.02395e-23  1.29095e-15
     1000  1.29385e-15  4.09862e-20  1.65757e-22  2.44798e-21  2.32887e-23  5.00969e-25  2.24337e-25  1.29389e-15
    O-O  1.29534e-15          ***          ***          ***          ***          ***          ***  1.29534e-15

   Temperature = 800 K

   P(atm)       P1->W1       P1->W2       P1->W3        P1->R       P1->P2       P1->P3       P1->P4         P1->
    0.001  3.92818e-17  3.69646e-17  9.92224e-21  1.46392e-17  5.30803e-16  3.43428e-18  1.08239e-18  6.26216e-16
     0.01  2.87636e-16  9.78188e-17  6.38201e-20  1.43426e-17  3.85319e-16  3.06384e-18  9.95865e-19   7.8924e-16
      0.1  1.08096e-15  1.26935e-16  2.09776e-19  1.25182e-17  1.67945e-16  1.89968e-18  6.87372e-19  1.39116e-15
        1  2.30876e-15  7.54914e-17  2.81142e-19  7.53641e-18  3.21324e-17  5.42541e-19  2.36263e-19  2.42498e-15
       10  3.13673e-15  1.92994e-17  1.28315e-19  2.31011e-18  2.03758e-18  4.84785e-20  2.58252e-20  3.16058e-15
      100  3.36623e-15  2.60196e-18  2.25734e-20  3.52705e-19  4.34557e-20   1.2549e-21   7.5652e-22  3.36926e-15
     1000  3.39836e-15  2.73633e-19   2.5145e-21  3.82082e-20  5.08259e-22  1.53935e-23  9.54957e-24  3.39868e-15
    O-O  3.40373e-15          ***          ***          ***          ***          ***          ***  3.40373e-15

   Temperature = 900 K

   P(atm)       P1->W1       P1->W2       P1->W3        P1->R       P1->P2       P1->P3       P1->P4         P1->
    0.001  2.78953e-17  2.45873e-17  9.09884e-21  5.21584e-17  8.18153e-16     8.16e-18  3.62576e-18  9.34589e-16
     0.01  2.50096e-16    8.584e-17  8.10337e-20  5.18201e-17  6.91558e-16  7.79243e-18  3.51954e-18  1.09071e-15
      0.1  1.23239e-15  1.65275e-16  4.11007e-19  4.89523e-17  4.16577e-16  6.07999e-18  2.94665e-18  1.87263e-15
        1  3.55967e-15  1.62162e-16  9.44295e-19  3.69045e-17     1.32e-16  2.72826e-18  1.52527e-18  3.89593e-15
       10   6.1336e-15  6.78676e-17  7.53772e-19  1.59812e-17  1.52078e-17  4.43609e-19  2.94944e-19  6.23414e-15
      100  7.26611e-15  1.22616e-17  1.95196e-19  3.21197e-18  5.19243e-19   1.9255e-20  1.45073e-20  7.28233e-15
     1000  7.47536e-15  1.39604e-18  2.46363e-20  3.80824e-19  7.21801e-21  2.89524e-22  2.26004e-22  7.47717e-15
    O-O  7.50313e-15          ***          ***          ***          ***          ***          ***  7.50313e-15

   Temperature = 1000 K

   P(atm)       P1->W1       P1->W2       P1->W3        P1->R       P1->P2       P1->P3       P1->P4         P1->
    0.001          ***          ***  8.07197e-21  1.49678e-16  1.14581e-15  1.67275e-17   9.9722e-18   1.3222e-15
     0.01  1.87746e-16  6.27747e-17  8.01633e-20  1.49356e-16  1.02788e-15   1.6398e-17  9.86911e-18  1.45411e-15
      0.1  1.15428e-15  1.63166e-16   5.6808e-19   1.4596e-16  7.61189e-16  1.45077e-17  9.10656e-18  2.24878e-15
        1  4.35481e-15  2.40653e-16   2.0319e-18  1.25842e-16  3.52197e-16  8.92467e-18  6.20695e-18  5.09067e-15
       10  9.73695e-15  1.63297e-16  2.73746e-18  7.20415e-17  6.92462e-17  2.42272e-18  1.93006e-18  1.00486e-14
      100  1.34552e-14   4.3345e-17  1.10934e-18  1.95901e-17  3.98229e-18  1.81307e-19  1.60725e-19  1.35236e-14
     1000  1.44229e-14  5.71685e-18  1.70339e-19  2.67091e-18  7.18664e-20  3.65418e-21  3.35162e-21  1.44316e-14
    O-O  1.45624e-14          ***          ***          ***          ***          ***          ***  1.45624e-14

   Temperature = 1100 K

   P(atm)       P1->W1       P1->W2       P1->W3        P1->R       P1->P2       P1->P3       P1->P4         P1->
    0.001          ***          ***          ***  3.65584e-16  1.46074e-15   3.1078e-17  2.36809e-17  1.88109e-15
     0.01          ***          ***  8.56138e-20   3.6556e-16  1.47184e-15   3.1168e-17  2.35982e-17  1.89225e-15
      0.1  9.49875e-16  1.37063e-16  6.30636e-19  3.61968e-16  1.16492e-15  2.90953e-17  2.27675e-17  2.66632e-15
        1  4.52415e-15  2.80112e-16  3.21125e-18   3.3567e-16  7.02453e-16  2.19071e-17  1.83686e-17  5.88587e-15
       10  1.30079e-14  2.89765e-16  6.80854e-18  2.35046e-16  2.13631e-16   8.8945e-18  8.25017e-18  1.37703e-14
      100  2.17964e-14  1.17636e-16  4.38838e-18  8.54947e-17  2.06686e-17  1.12408e-18  1.12818e-18  2.20268e-14
     1000  2.51065e-14  1.94214e-17  8.79387e-19  1.40354e-17  5.25138e-19  3.27684e-20   3.3656e-20  2.51414e-14
    O-O  2.56839e-14          ***          ***          ***          ***          ***          ***  2.56839e-14

   Temperature = 1200 K

   P(atm)       P1->W1       P1->W2       P1->W3        P1->R       P1->P2       P1->P3       P1->P4         P1->
    0.001          ***          ***          ***  7.88907e-16  1.82673e-15  5.42359e-17  5.01452e-17  2.72002e-15
     0.01          ***          ***          ***  7.88895e-16  1.83259e-15  5.43043e-17  5.01477e-17  2.72594e-15
      0.1          ***          ***  8.33512e-19  7.88925e-16  1.84332e-15   5.4661e-17  4.93552e-17   2.7371e-15
        1  4.18744e-15  2.79601e-16  4.12832e-18  7.56627e-16  1.16754e-15   4.4815e-17  4.38308e-17  6.48398e-15
       10  1.51989e-14  4.12523e-16  1.27741e-17  6.05986e-16  4.95342e-16  2.44168e-17  2.56654e-17  1.67756e-14
      100  3.13762e-14  2.53028e-16  1.27696e-17  2.83242e-16  7.67913e-17  4.90484e-18  5.42821e-18  3.20124e-14
     1000  4.01165e-14  5.58249e-17  3.52302e-18  5.77262e-17  2.90401e-18  2.16944e-19  2.41273e-19  4.02369e-14
    O-O   4.2065e-14          ***          ***          ***          ***          ***          ***   4.2065e-14

   Temperature = 1300 K

   P(atm)       P1->W1       P1->W2       P1->W3        P1->R       P1->P2       P1->P3       P1->P4         P1->
    0.001          ***          ***          ***  1.54381e-15  2.27113e-15  9.05139e-17  9.69344e-17  4.00239e-15
     0.01          ***          ***          ***  1.54381e-15  2.27408e-15  9.05622e-17   9.6937e-17  4.00539e-15
      0.1          ***          ***          ***  1.54386e-15  2.27975e-15  9.08372e-17  9.69595e-17  4.01141e-15
        1          ***  7.81512e-16  5.62262e-18  1.53473e-15  1.55154e-15  7.92431e-17  9.06783e-17  4.06986e-15
       10  1.60398e-14  5.04687e-16  1.95878e-17  1.31982e-15   9.4311e-16  5.46959e-17  6.34385e-17  1.89451e-14
      100  4.08328e-14  4.49948e-16  2.89522e-17  7.53421e-16  2.17401e-16  1.61025e-17  1.92369e-17  4.23179e-14
     1000  5.94955e-14   1.3762e-16  1.12896e-17  1.92275e-16  1.24682e-17   1.0935e-18  1.28622e-18  5.98515e-14
    O-O  6.49659e-14          ***          ***          ***          ***          ***          ***  6.49659e-14

   Temperature = 1400 K

   P(atm)       P1->W1       P1->W2       P1->W3        P1->R       P1->P2       P1->P3       P1->P4         P1->
    0.001          ***          ***          ***  2.79202e-15  2.82521e-15  1.45911e-16  1.73952e-16   5.9371e-15
     0.01          ***          ***          ***  2.79202e-15  2.82666e-15  1.45944e-16  1.73955e-16  5.93858e-15
      0.1          ***          ***          ***  2.79208e-15  2.82955e-15  1.46137e-16  1.73976e-16  5.94173e-15
        1          ***          ***          ***  2.79249e-15   2.8329e-15  1.46892e-16  1.74098e-16  5.94637e-15
       10  1.56485e-14   5.5513e-16  2.59927e-17  2.54422e-15  1.57202e-15  1.06484e-16   1.3303e-16  2.05853e-14
      100  4.88833e-14  6.90828e-16  5.40511e-17  1.69114e-15  4.98987e-16  4.23652e-17   5.3618e-17  5.19143e-14
     1000   8.2586e-14  2.94913e-16  2.97664e-17  5.34592e-16  4.26927e-17   4.3247e-18  5.29076e-18  8.34976e-14
    O-O  9.56834e-14          ***          ***          ***          ***          ***          ***  9.56834e-14

   Temperature = 1500 K

   P(atm)       P1->W1       P1->W2       P1->W3        P1->R       P1->P2       P1->P3       P1->P4         P1->
    0.001          ***          ***          ***  4.73303e-15  3.52291e-15  2.28399e-16  2.93509e-16  8.77785e-15
     0.01          ***          ***          ***  4.73303e-15   3.5236e-15   2.2842e-16  2.93511e-16  8.77856e-15
      0.1          ***          ***          ***  4.73308e-15  3.52503e-15   2.2855e-16  2.93529e-16  8.78019e-15
        1          ***          ***          ***  4.73348e-15  3.52656e-15  2.29087e-16  2.93648e-16  8.78277e-15
       10          ***  1.64328e-15  4.21382e-17  4.68546e-15  2.02483e-15  1.77858e-16  2.49448e-16  8.85696e-15
      100  5.46484e-14  9.49244e-16  8.70372e-17  3.33434e-15  9.79032e-16  9.42279e-17   1.2432e-16  6.02166e-14
     1000   1.0811e-13   5.5837e-16  6.64444e-17  1.27661e-15  1.20144e-16  1.38569e-17  1.74185e-17  1.10162e-13
    O-O  1.35531e-13          ***          ***          ***          ***          ***          ***  1.35531e-13

   Temperature = 1600 K

   P(atm)       P1->W1       P1->W2       P1->W3        P1->R       P1->P2       P1->P3       P1->P4         P1->
    0.001          ***          ***          ***  7.60241e-15  4.39975e-15  3.48104e-16  4.70262e-16  1.28205e-14
     0.01          ***          ***          ***  7.60241e-15  4.40008e-15  3.48117e-16  4.70263e-16  1.28209e-14
      0.1          ***          ***          ***  7.60246e-15  4.40076e-15  3.48201e-16   4.7028e-16  1.28217e-14
        1          ***          ***          ***  7.60281e-15  4.40137e-15  3.48558e-16  4.70391e-16  1.28231e-14
       10          ***          ***          ***  7.60458e-15  4.40019e-15  3.49321e-16  4.70948e-16   1.2825e-14
      100  5.77407e-14  1.19782e-15  1.25189e-16  5.95195e-15  1.70947e-15   1.8462e-16   2.5064e-16  6.71604e-14
     1000  1.34426e-13  9.51007e-16  1.29129e-16  2.68804e-15  2.86799e-16  3.71747e-17  4.75833e-17  1.38565e-13
    O-O  1.85823e-13          ***          ***          ***          ***          ***          ***  1.85823e-13

   Temperature = 1700 K

   P(atm)       P1->W1       P1->W2       P1->W3        P1->R       P1->P2       P1->P3       P1->P4         P1->
    0.001          ***          ***          ***  1.16686e-14   5.4919e-15  5.17371e-16  7.21064e-16  1.83989e-14
     0.01          ***          ***          ***  1.16686e-14  5.49205e-15  5.17379e-16  7.21066e-16  1.83991e-14
      0.1          ***          ***          ***  1.16686e-14  5.49237e-15  5.17431e-16   7.2108e-16  1.83995e-14
        1          ***          ***          ***  1.16689e-14  5.49256e-15  5.17649e-16  7.21183e-16  1.84003e-14
       10          ***          ***          ***  1.16706e-14  5.49159e-15   5.1798e-16  7.21757e-16  1.84019e-14
      100  5.81991e-14  1.41303e-15  1.64896e-16  9.83516e-15  2.73426e-15    3.284e-16  4.54177e-16   7.3129e-14
     1000  1.59815e-13  1.48291e-15  2.24122e-16  5.10703e-15   5.9856e-16  8.61621e-17  1.11556e-16  1.67425e-13
    O-O  2.47865e-13          ***          ***          ***          ***          ***          ***  2.47865e-13

   Temperature = 1800 K

   P(atm)       P1->W1       P1->W2       P1->W3        P1->R       P1->P2       P1->P3       P1->P4         P1->
    0.001          ***          ***          ***  1.72284e-14  6.83515e-15  7.50715e-16  1.06473e-15   2.5879e-14
     0.01          ***          ***          ***  1.72284e-14  6.83522e-15   7.5072e-16  1.06473e-15  2.58791e-14
      0.1          ***          ***          ***  1.72284e-14  6.83537e-15  7.50749e-16  1.06474e-15  2.58793e-14
        1          ***          ***          ***  1.72287e-14   6.8354e-15  7.50865e-16  1.06484e-15  2.58798e-14
       10          ***          ***          ***  1.72302e-14   6.8349e-15  7.50841e-16  1.06542e-15  2.58814e-14
      100          ***  4.10777e-15  3.08712e-16  1.69596e-14  3.33465e-15  5.04049e-16  7.58345e-16  2.60367e-14
     1000  1.82716e-13  2.14925e-15  3.54902e-16  8.92303e-15  1.12104e-15   1.7731e-16  2.31089e-16  1.95672e-13
    O-O  3.22946e-13          ***          ***          ***          ***          ***          ***  3.22946e-13

   Temperature = 1900 K

   P(atm)       P1->W1       P1->W2       P1->W3        P1->R       P1->P2       P1->P3       P1->P4         P1->
    0.001          ***          ***          ***  2.46021e-14  8.46411e-15  1.06467e-15  1.52176e-15  3.56526e-14
     0.01          ***          ***          ***  2.46021e-14  8.46414e-15  1.06467e-15  1.52176e-15  3.56527e-14
      0.1          ***          ***          ***  2.46021e-14  8.46421e-15  1.06468e-15  1.52177e-15  3.56528e-14
        1          ***          ***          ***  2.46023e-14  8.46421e-15  1.06473e-15  1.52186e-15  3.56531e-14
       10          ***          ***          ***  2.46038e-14  8.46425e-15  1.06443e-15  1.52243e-15  3.56549e-14
      100          ***          ***  4.20778e-16  2.46101e-14  8.45884e-15  1.03112e-15  1.13847e-15  3.56688e-14
     1000   2.0188e-13  2.93089e-15  5.21519e-16   1.4558e-14   1.9247e-15  3.31377e-16  4.33272e-16  2.22579e-13
    O-O  4.12332e-13          ***          ***          ***          ***          ***          ***  4.12332e-13

   Temperature = 2000 K

   P(atm)       P1->W1       P1->W2       P1->W3        P1->R       P1->P2       P1->P3       P1->P4         P1->
    0.001          ***          ***          ***  3.41282e-14  1.04115e-14  1.47755e-15  2.11403e-15  4.81313e-14
     0.01          ***          ***          ***  3.41282e-14  1.04115e-14  1.47755e-15  2.11403e-15  4.81313e-14
      0.1          ***          ***          ***  3.41283e-14  1.04115e-14  1.47756e-15  2.11404e-15  4.81314e-14
        1          ***          ***          ***  3.41285e-14  1.04115e-14  1.47755e-15  2.11412e-15  4.81317e-14
       10          ***          ***          ***  3.41298e-14  1.04121e-14  1.47707e-15  2.11468e-15  4.81336e-14
      100          ***          ***          ***  3.41373e-14  1.04203e-14  1.47273e-15  2.11764e-15   4.8148e-14
     1000  2.16456e-13  3.79669e-15  7.20535e-16  2.24483e-14  3.08009e-15  5.72685e-16  7.49424e-16  2.47823e-13
    O-O  5.17263e-13          ***          ***          ***          ***          ***          ***  5.17263e-13

   Temperature = 298 K

   P(atm)       P2->W1       P2->W2       P2->W3        P2->R       P2->P1       P2->P3       P2->P4         P2->
    0.001  1.12639e-23   9.0375e-22  1.09729e-28  2.07614e-28  1.24767e-25  2.00408e-27  1.17736e-29  9.15141e-22
     0.01  1.38311e-24  9.25091e-22   1.7023e-29  4.33633e-29  3.48097e-27   3.4211e-28  4.80635e-31  9.26478e-22
      0.1  1.42656e-25  9.27734e-22  1.90808e-30  5.21759e-30  4.62554e-29  3.87058e-29  8.00736e-33  9.27877e-22
        1  1.43133e-26  9.28007e-22  1.93917e-31  5.35476e-31  4.83743e-31  3.93472e-30  8.82252e-35  9.28022e-22
       10  1.43183e-27  9.28035e-22  1.94252e-32  5.36958e-32  4.86158e-33  3.94153e-31  8.92416e-37  9.28036e-22
      100  1.43188e-28  9.28038e-22  1.94286e-33  5.37108e-33  4.86404e-35  3.94222e-32  8.93462e-39  9.28038e-22
     1000  1.43188e-29  9.28038e-22  1.94289e-34  5.37123e-34  4.86428e-37  3.94229e-33  8.93567e-41  9.28038e-22
    O-O          ***  9.30258e-22          ***          ***          ***          ***          ***  9.30258e-22

   Temperature = 300 K

   P(atm)       P2->W1       P2->W2       P2->W3        P2->R       P2->P1       P2->P3       P2->P4         P2->
    0.001  1.30041e-23  1.01782e-21  1.32563e-28  2.60468e-28  1.53194e-25   2.4742e-27  1.49336e-29  1.03098e-21
     0.01   1.6079e-24  1.04284e-21  2.09219e-29  5.51153e-29  4.36835e-27  4.27409e-28  6.26933e-31  1.04446e-21
      0.1  1.66068e-25  1.04596e-21  2.35984e-30  6.67016e-30  5.86573e-29  4.85732e-29  1.06214e-32  1.04613e-21
        1  1.66668e-26  1.04629e-21  2.40087e-31  6.85283e-31  6.14837e-31  4.94151e-30  1.17562e-34  1.04631e-21
       10  1.66729e-27  1.04632e-21   2.4053e-32  6.87263e-32  6.18077e-33  4.95047e-31   1.1899e-36  1.04632e-21
      100  1.66735e-28  1.04632e-21  2.40575e-33  6.87463e-33  6.18407e-35  4.95137e-32  1.19137e-38  1.04632e-21
     1000  1.66736e-29  1.04632e-21   2.4058e-34  6.87483e-34   6.1844e-37  4.95146e-33  1.19152e-40  1.04632e-21
    O-O          ***  1.04881e-21          ***          ***          ***          ***          ***  1.04881e-21

   Temperature = 400 K

   P(atm)       P2->W1       P2->W2       P2->W3        P2->R       P2->P1       P2->P3       P2->P4         P2->
    0.001  2.93049e-21  8.64183e-20  1.80123e-25  1.32656e-24   3.2091e-22   6.9711e-24  1.17201e-25  8.96783e-20
     0.01  6.07873e-22  9.84336e-20  7.57978e-26  5.26879e-25  2.67951e-23  2.24743e-24  1.70844e-26  9.90711e-20
      0.1  7.54298e-23     1.01e-19  1.46561e-26  9.69303e-26  7.57186e-25  3.65392e-25  7.87685e-28  1.01077e-19
        1  7.83688e-24  1.01328e-19  1.73226e-27  1.12328e-26  1.04029e-26  4.07952e-26  1.34757e-29  1.01336e-19
       10   7.8726e-25  1.01363e-19  1.77355e-28  1.14613e-27   1.0974e-28  4.13915e-27  1.48675e-31  1.01363e-19
      100  7.87628e-26  1.01366e-19  1.77801e-29  1.14857e-28  1.10406e-30  4.14546e-28  1.50368e-33  1.01366e-19
     1000  7.87665e-27  1.01366e-19  1.77846e-30  1.14881e-29  1.10474e-32  4.14609e-29  1.50541e-35  1.01366e-19
    O-O          ***   1.0151e-19          ***          ***          ***          ***          ***   1.0151e-19

   Temperature = 500 K

   P(atm)       P2->W1       P2->W2       P2->W3        P2->R       P2->P1       P2->P3       P2->P4         P2->
    0.001  6.26733e-20  1.06976e-18  1.17068e-23  2.40696e-22   2.6794e-20  8.60476e-22  2.59835e-23  1.16036e-18
     0.01  2.53947e-20  1.55309e-18  1.20812e-23  1.51434e-22  5.28336e-21  4.63108e-22  8.96001e-24  1.58441e-18
      0.1  4.88703e-21  1.75511e-18   5.0125e-24  4.73967e-23  3.61343e-22  1.25277e-22   1.1056e-24  1.76054e-18
        1  5.97917e-22  1.79585e-18  8.83401e-25  7.35787e-24  8.97401e-24  1.80177e-23  4.00233e-26  1.79648e-18
       10  6.19627e-23  1.80089e-18  9.98354e-26  8.04829e-25  1.15597e-25   1.9337e-24  5.83271e-28  1.80095e-18
      100  6.22225e-24  1.80141e-18  1.01395e-26  8.13729e-26  1.20104e-27   1.9502e-25   6.1715e-30  1.80142e-18
     1000  6.22492e-25  1.80146e-18  1.01558e-27  8.14651e-27  1.20602e-29   1.9519e-26  6.20888e-32  1.80147e-18
    O-O          ***  1.80258e-18          ***          ***          ***          ***          ***  1.80258e-18

   Temperature = 600 K

   P(atm)       P2->W1       P2->W2       P2->W3        P2->R       P2->P1       P2->P3       P2->P4         P2->
    0.001  3.34926e-19  4.24275e-18  1.33187e-22   8.1412e-21  4.11367e-19  2.15861e-20  9.26495e-22  5.01983e-18
     0.01  2.53304e-19  8.56023e-18  2.80547e-22  6.65645e-21  1.50059e-19  1.60611e-20  5.43081e-22  8.98714e-18
      0.1  8.61011e-20  1.19464e-17  2.45321e-22  3.29935e-21  2.22059e-20  6.98422e-21  1.44507e-22  1.20654e-17
        1  1.50398e-20  1.31519e-17  7.74792e-23  7.74233e-22  1.14185e-21  1.47862e-21   1.1765e-23  1.31705e-17
       10  1.75512e-21  1.33614e-17  1.11954e-23  1.00286e-22   2.2302e-23  1.83764e-22  2.82266e-25  1.33635e-17
      100  1.79491e-22  1.33855e-17  1.19137e-24  1.04498e-23  2.58514e-25  1.90038e-23  3.39605e-27  1.33857e-17
     1000   1.8025e-23  1.33879e-17   1.1997e-25  1.04971e-24  2.63352e-27  1.90735e-24  3.47184e-29  1.33879e-17
    O-O          ***   1.3388e-17          ***          ***          ***          ***          ***   1.3388e-17

   Temperature = 700 K

   P(atm)       P2->W1       P2->W2       P2->W3        P2->R       P2->P1       P2->P3       P2->P4         P2->
    0.001  7.61316e-19  8.05261e-18  5.25412e-22   1.0648e-19  2.40252e-18  2.21394e-19  1.19384e-20  1.15568e-17
     0.01  9.62622e-19  2.28653e-17  1.94026e-21  9.86233e-20  1.33553e-18  1.95585e-19  9.39272e-21   2.5469e-17
      0.1  5.75761e-19  4.29908e-17  3.25434e-21  6.75563e-20  3.65419e-19  1.21508e-19  4.31185e-21  4.41286e-17
        1  1.63327e-19   5.5667e-17  1.94244e-21  2.42246e-20  3.78412e-20  3.91052e-20    7.202e-22  5.59342e-17
       10  2.46828e-20   5.9138e-17   4.1862e-22  4.12811e-21  1.30006e-21  6.25046e-21  3.21777e-23  5.91748e-17
      100  2.70363e-21  5.96311e-17  5.00593e-23  4.63307e-22  1.91156e-23  6.89553e-22   4.9931e-25   5.9635e-17
     1000  2.74126e-22  5.96838e-17  5.12366e-24  4.69999e-23  2.03178e-25  6.97929e-23  5.31577e-27  5.96842e-17
    O-O          ***  5.96589e-17          ***          ***          ***          ***          ***  5.96589e-17

   Temperature = 800 K

   P(atm)       P2->W1       P2->W2       P2->W3        P2->R       P2->P1       P2->P3       P2->P4         P2->
    0.001  1.02825e-18  9.54184e-18  1.06128e-21  7.71486e-19  7.89976e-18  1.31513e-18  8.34753e-20   2.0641e-17
     0.01  1.91317e-18  3.66851e-17   6.0641e-21  7.51431e-19  5.73456e-18  1.25507e-18  7.57857e-20  4.64212e-17
      0.1  1.86869e-18  9.51385e-17  1.75761e-20  6.25708e-19  2.49946e-18  9.81945e-19  4.97241e-20  1.01182e-16
        1  8.91475e-19  1.57513e-16  1.93335e-20  3.21872e-19  4.78215e-19  4.58774e-19  1.48495e-20  1.59697e-16
       10  1.98425e-19  1.85623e-16  6.87297e-21  7.68734e-20  3.03246e-20  1.01276e-19  1.25399e-21  1.86038e-16
      100  2.53559e-20  1.91123e-16  1.01937e-21   9.9036e-21  6.46736e-22  1.26573e-20   2.8472e-23  1.91173e-16
     1000  2.63954e-21  1.91774e-16  1.08536e-22  1.02844e-21  7.56424e-24  1.30783e-21  3.29598e-25  1.91779e-16
    O-O          ***  1.91672e-16          ***          ***          ***          ***          ***  1.91672e-16

   Temperature = 900 K

   P(atm)       P2->W1       P2->W2       P2->W3        P2->R       P2->P1       P2->P3       P2->P4         P2->
    0.001   1.0164e-18  8.55731e-18  1.41834e-21   3.7592e-18  1.84794e-17  5.44629e-18  3.92245e-19  3.76523e-17
     0.01  2.51034e-18  4.21405e-17   1.1278e-20  3.72675e-18    1.562e-17  5.35588e-18   3.7828e-19  6.97431e-17
      0.1  3.61088e-18  1.46278e-16  5.06585e-20  3.43482e-18  9.40911e-18  4.76621e-18  3.06378e-19  1.67856e-16
        1  2.78107e-18  3.21268e-16  9.61972e-20  2.30852e-18  2.98145e-18  2.97075e-18   1.4192e-19  3.32548e-16
       10  9.79601e-19  4.49962e-16  5.86628e-20  7.79601e-19  3.43494e-19  9.23779e-19  2.15777e-20  4.53069e-16
      100    1.627e-19  4.87278e-16  1.19446e-20  1.23218e-19   1.1728e-20  1.39739e-19  7.82626e-22  4.87728e-16
     1000  1.81378e-20  4.92548e-16   1.3772e-21  1.34098e-20  1.63031e-22  1.50649e-20  1.04845e-23  4.92596e-16
    O-O          ***  4.92555e-16          ***          ***          ***          ***          ***  4.92555e-16

   Temperature = 1000 K

   P(atm)       P2->W1       P2->W2       P2->W3        P2->R       P2->P1       P2->P3       P2->P4         P2->
    0.001          ***          ***  1.74191e-21  1.38101e-17  3.61772e-17  1.74944e-17  1.39546e-18  6.88789e-17
     0.01  2.53894e-18  3.93371e-17  1.51603e-20  1.37683e-17  3.24536e-17  1.73824e-17  1.37691e-18  1.06872e-16
      0.1  4.94168e-18  1.74871e-16  9.55857e-20   1.3296e-17  2.40333e-17  1.64829e-17  1.24558e-18  2.34966e-16
        1  5.67246e-18  5.04172e-16  2.85646e-19  1.06342e-17    1.112e-17  1.24952e-17  7.82363e-19  5.45162e-16
       10  3.16303e-18  8.80203e-16  2.94203e-19  4.89583e-18  2.18633e-18  5.32494e-18  1.97414e-19  8.96265e-16
      100   7.4917e-19  1.04632e-15  8.90588e-20  9.98441e-19  1.25734e-19   1.0284e-18  1.18969e-20  1.04932e-15
     1000  9.52833e-20  1.07645e-15   1.1766e-20  1.17784e-19  2.26906e-21  1.19456e-19  1.98647e-22  1.07679e-15
    O-O          ***  1.07862e-15          ***          ***          ***          ***          ***  1.07862e-15

   Temperature = 1100 K

   P(atm)       P2->W1       P2->W2       P2->W3        P2->R       P2->P1       P2->P3       P2->P4         P2->
    0.001          ***          ***          ***  4.11081e-17  6.07125e-17  4.65096e-17  4.04127e-18  1.52371e-16
     0.01          ***          ***    2.124e-20  4.11114e-17  6.11738e-17   4.6508e-17  4.02075e-18  1.52835e-16
      0.1  5.41117e-18  1.76371e-16  1.36888e-19  4.04632e-17  4.84173e-17  4.53083e-17  3.83642e-18  3.19945e-16
        1  8.61034e-18  6.49877e-16  5.87972e-19  3.58423e-17  2.91959e-17  3.87293e-17  2.92328e-18  7.65766e-16
       10  7.23422e-18  1.43486e-15  9.63671e-19  2.11039e-17  8.87909e-18  2.13305e-17  1.10571e-18  1.49547e-15
      100  2.55872e-18  1.95479e-15  4.51585e-19  5.67257e-18  8.59044e-19  5.39687e-18  1.10247e-19  1.96984e-15
     1000  4.00316e-19  2.08254e-15  7.29711e-20  7.54955e-19  2.18262e-20  7.02278e-19  2.46921e-21  2.08449e-15
    O-O          ***  2.09695e-15          ***          ***          ***          ***          ***  2.09695e-15

   Temperature = 1200 K

   P(atm)       P2->W1       P2->W2       P2->W3        P2->R       P2->P1       P2->P3       P2->P4         P2->
    0.001          ***          ***          ***  1.04149e-16  9.55264e-17   1.0705e-16  9.98501e-18   3.1671e-16
     0.01          ***          ***          ***  1.04153e-16  9.58327e-17  1.07049e-16  9.98559e-18  3.17021e-16
      0.1          ***          ***  2.47218e-19  1.04181e-16   9.6394e-17   1.0705e-16  9.74758e-18   3.1762e-16
        1   1.0697e-17   7.2559e-16  9.40913e-19  9.69724e-17  6.10548e-17  9.69672e-17  8.34033e-18  1.00056e-15
       10  1.27781e-17  2.01385e-15   2.2786e-18  6.82282e-17  2.59032e-17  6.45996e-17  4.26002e-18   2.1919e-15
      100  6.72516e-18  3.24145e-15  1.64535e-18  2.39125e-17  4.01569e-18  2.12765e-17  6.73949e-19   3.2997e-15
     1000  1.38284e-18  3.65908e-15  3.45495e-19  3.72997e-18  1.51861e-19  3.22163e-18  2.14772e-20  3.66793e-15
    O-O          ***   3.7211e-15          ***          ***          ***          ***          ***   3.7211e-15

   Temperature = 1300 K

   P(atm)       P2->W1       P2->W2       P2->W3        P2->R       P2->P1       P2->P3       P2->P4         P2->
    0.001          ***          ***          ***  2.32429e-16  1.44302e-16  2.19972e-16  2.17833e-17  6.18486e-16
     0.01          ***          ***          ***  2.32434e-16  1.44489e-16  2.19973e-16   2.1784e-17   6.1868e-16
      0.1          ***          ***          ***  2.32472e-16   1.4485e-16  2.19988e-16  2.17894e-17  6.19099e-16
        1          ***  7.26176e-16  1.25843e-18   2.2387e-16  9.85808e-17   2.0855e-16  1.97082e-17  1.30279e-15
       10  1.87367e-17  2.51027e-15  4.24195e-18  1.77987e-16  5.99228e-17  1.58794e-16  1.24464e-17   2.9424e-15
      100  1.42295e-17  4.84511e-15  4.54937e-18  7.86584e-17  1.38131e-17  6.60635e-17  2.91953e-18  5.02535e-15
     1000  4.00236e-18  5.93811e-15  1.29463e-18  1.47785e-17    7.922e-19  1.19696e-17   1.3686e-19  5.97109e-15
    O-O          ***  6.14605e-15          ***          ***          ***          ***          ***  6.14605e-15

   Temperature = 1400 K

   P(atm)       P2->W1       P2->W2       P2->W3        P2->R       P2->P1       P2->P3       P2->P4         P2->
    0.001          ***          ***          ***  4.68494e-16  2.12183e-16  4.12673e-16  4.29964e-17  1.13635e-15
     0.01          ***          ***          ***    4.685e-16  2.12292e-16  4.12675e-16  4.29972e-17  1.13646e-15
      0.1          ***          ***          ***  4.68548e-16  2.12509e-16    4.127e-16  4.30039e-17  1.13676e-15
        1          ***          ***          ***  4.68901e-16   2.1276e-16   4.1291e-16   4.3049e-17  1.13762e-15
       10  2.39945e-17  2.84959e-15  6.63459e-18  3.96002e-16  1.18064e-16  3.34508e-16  2.97349e-17  3.75852e-15
      100  2.53859e-17  6.62416e-15  1.00828e-17    2.116e-16  3.74757e-17  1.68952e-16  9.58983e-18  7.08725e-15
     1000  9.87675e-18  9.00331e-15  3.95293e-18  4.84317e-17  3.20637e-18  3.70885e-17  6.63045e-19  9.10653e-15
    O-O          ***  9.58331e-15          ***          ***          ***          ***          ***  9.58331e-15

   Temperature = 1500 K

   P(atm)       P2->W1       P2->W2       P2->W3        P2->R       P2->P1       P2->P3       P2->P4         P2->
    0.001          ***          ***          ***  8.69019e-16  3.05918e-16  7.18744e-16  7.82074e-17  1.97189e-15
     0.01          ***          ***          ***  8.69026e-16  3.05978e-16  7.18747e-16  7.82083e-17  1.97196e-15
      0.1          ***          ***          ***  8.69084e-16  3.06102e-16  7.18779e-16   7.8216e-17  1.97218e-15
        1          ***          ***          ***  8.69534e-16  3.06235e-16   7.1905e-16  7.82719e-17  1.97309e-15
       10          ***    2.999e-15  9.08392e-18  7.81275e-16  1.75829e-16  6.27885e-16  6.12934e-17  4.71629e-15
      100  3.97095e-17  8.39785e-15  1.88133e-17  4.85228e-16  8.50159e-17  3.70373e-16  2.53822e-17  9.42238e-15
     1000  2.11862e-17  1.28614e-14  1.01022e-17  1.34772e-16  1.04329e-17  9.82694e-17  2.52737e-18  1.31387e-14
    O-O          ***  1.42564e-14          ***          ***          ***          ***          ***  1.42564e-14

   Temperature = 1600 K

   P(atm)       P2->W1       P2->W2       P2->W3        P2->R       P2->P1       P2->P3       P2->P4         P2->
    0.001          ***          ***          ***  1.50485e-15  4.33878e-16  1.17716e-15  1.32954e-16  3.24884e-15
     0.01          ***          ***          ***  1.50486e-15   4.3391e-16  1.17717e-15  1.32955e-16  3.24889e-15
      0.1          ***          ***          ***  1.50492e-15  4.33977e-16   1.1772e-15  1.32963e-16  3.24907e-15
        1          ***          ***          ***  1.50546e-15  4.34037e-16  1.17752e-15  1.33028e-16  3.25005e-15
       10          ***          ***          ***  1.50883e-15  4.33921e-16  1.17947e-15  1.33402e-16  3.25562e-15
      100   5.6082e-17  9.99027e-15  3.07293e-17  9.81334e-16  1.68578e-16  7.19267e-16  5.69111e-17  1.20032e-14
     1000  4.03267e-17  1.74297e-14   2.2184e-17  3.26078e-16  2.82824e-17  2.27743e-16  7.84306e-18  1.80822e-14
    O-O          ***  2.03973e-14          ***          ***          ***          ***          ***  2.03973e-14

   Temperature = 1700 K

   P(atm)       P2->W1       P2->W2       P2->W3        P2->R       P2->P1       P2->P3       P2->P4         P2->
    0.001          ***          ***          ***   2.4601e-15  6.05974e-16  1.83118e-15   2.1359e-16  5.11085e-15
     0.01          ***          ***          ***  2.46011e-15  6.05991e-16  1.83118e-15  2.13591e-16  5.11088e-15
      0.1          ***          ***          ***  2.46018e-15  6.06026e-16  1.83122e-15    2.136e-16  5.11103e-15
        1          ***          ***          ***  2.46079e-15  6.06047e-16  1.83158e-15   2.1367e-16  5.11208e-15
       10          ***          ***          ***  2.46487e-15   6.0594e-16  1.83386e-15  2.14113e-16  5.11878e-15
      100  7.30208e-17  1.12611e-14  4.52188e-17  1.79744e-15  3.01697e-16  1.26962e-15  1.12328e-16  1.48604e-14
     1000  6.94667e-17  2.25424e-14  4.29224e-17  7.00978e-16  6.60449e-17  4.71343e-16  2.04927e-17  2.39136e-14
    O-O          ***   2.8243e-14          ***          ***          ***          ***          ***   2.8243e-14

   Temperature = 1800 K

   P(atm)       P2->W1       P2->W2       P2->W3        P2->R       P2->P1       P2->P3       P2->P4         P2->
    0.001          ***          ***          ***  3.83052e-15  8.33476e-16  2.72708e-15   3.2711e-16  7.71819e-15
     0.01          ***          ***          ***  3.83053e-15  8.33484e-16  2.72709e-15   3.2711e-16  7.71822e-15
      0.1          ***          ***          ***  3.83061e-15  8.33502e-16  2.72713e-15  3.27119e-16  7.71836e-15
        1          ***          ***          ***  3.83127e-15  8.33506e-16   2.7275e-15  3.27194e-16  7.71947e-15
       10          ***          ***          ***  3.83595e-15  8.33445e-16  2.73005e-15  3.27689e-16  7.72714e-15
      100          ***   1.2119e-14  6.10106e-17  3.03937e-15  4.06625e-16  2.07718e-15  2.00761e-16   1.8091e-14
     1000  1.10133e-16  2.79726e-14  7.48183e-17   1.3648e-15    1.367e-16  8.87291e-16  4.64922e-17  3.05928e-14
    O-O          ***  3.80332e-14          ***          ***          ***          ***          ***  3.80332e-14

   Temperature = 1900 K

   P(atm)       P2->W1       P2->W2       P2->W3        P2->R       P2->P1       P2->P3       P2->P4         P2->
    0.001          ***          ***          ***  5.72141e-15  1.12876e-15  3.91295e-15  4.80947e-16  1.12441e-14
     0.01          ***          ***          ***  5.72142e-15  1.12877e-15  3.91296e-15  4.80947e-16  1.12441e-14
      0.1          ***          ***          ***  5.72149e-15  1.12877e-15    3.913e-15  4.80956e-16  1.12442e-14
        1          ***          ***          ***  5.72219e-15  1.12878e-15  3.91338e-15  4.81032e-16  1.12454e-14
       10          ***          ***          ***  5.72735e-15  1.12878e-15  3.91609e-15  4.81564e-16  1.12538e-14
      100          ***          ***  3.43144e-16  5.75303e-15  1.12806e-15  3.90488e-15  1.68783e-16  1.13056e-14
     1000  1.62896e-16  3.34595e-14   1.1969e-16  2.44663e-15  2.56675e-16   1.5434e-15  9.40513e-17  3.80829e-14
    O-O          ***  5.00084e-14          ***          ***          ***          ***          ***  5.00084e-14

   Temperature = 2000 K

   P(atm)       P2->W1       P2->W2       P2->W3        P2->R       P2->P1       P2->P3       P2->P4         P2->
    0.001          ***          ***          ***  8.24531e-15  1.50504e-15  5.43752e-15  6.82783e-16  1.58706e-14
     0.01          ***          ***          ***  8.24532e-15  1.50504e-15  5.43752e-15  6.82784e-16  1.58707e-14
      0.1          ***          ***          ***  8.24539e-15  1.50504e-15  5.43756e-15  6.82792e-16  1.58708e-14
        1          ***          ***          ***   8.2461e-15  1.50505e-15  5.43794e-15  6.82867e-16   1.5872e-14
       10          ***          ***          ***  8.25161e-15  1.50513e-15  5.44074e-15   6.8342e-16  1.58809e-14
      100          ***          ***          ***  8.28208e-15  1.50631e-15  5.45522e-15  6.86304e-16  1.59299e-14
     1000  2.27191e-16  3.87363e-14  1.78327e-16  4.09399e-15  4.45244e-16  2.51342e-15  1.73372e-16  4.63679e-14
    O-O          ***   6.4408e-14          ***          ***          ***          ***          ***   6.4408e-14

   Temperature = 298 K

   P(atm)       P3->W1       P3->W2       P3->W3        P3->R       P3->P1       P3->P2       P3->P4         P3->
    0.001  9.78679e-15  1.55317e-13  1.70593e-13  4.22044e-18  1.17206e-15  4.85917e-14  1.23447e-14  3.97809e-13
     0.01  2.18879e-15  2.04347e-13  1.81373e-13  1.12708e-18  5.92631e-17   8.2949e-15  1.59621e-15  3.97861e-13
      0.1  2.57628e-16  2.13699e-13  1.82807e-13  1.51482e-19  1.01513e-18  9.38473e-16  1.67412e-16  3.97871e-13
        1  2.63048e-17  2.14776e-13  1.82958e-13  1.58727e-20  1.12075e-20  9.54026e-17   1.6837e-17  3.97872e-13
       10  2.63621e-18  2.14885e-13  1.82973e-13  1.59546e-21  1.13392e-22  9.55677e-18  1.68468e-18  3.97872e-13
      100  2.63679e-19  2.14896e-13  1.82975e-13  1.59629e-22  1.13528e-24  9.55843e-19  1.68478e-19  3.97872e-13
     1000  2.63685e-20  2.14897e-13  1.82975e-13  1.59637e-23  1.13541e-26  9.55859e-20  1.68479e-20  3.97872e-13
    O-O          ***  2.15375e-13  1.83616e-13          ***          ***          ***          ***  3.98991e-13

   Temperature = 300 K

   P(atm)       P3->W1       P3->W2       P3->W3        P3->R       P3->P1       P3->P2       P3->P4         P3->
    0.001  1.00826e-14   1.5836e-13   1.7486e-13  4.59438e-18  1.25327e-15  5.10977e-14  1.31662e-14  4.08824e-13
     0.01  2.28957e-15  2.09636e-13  1.86344e-13   1.2452e-18  6.49966e-17  8.82693e-15  1.71708e-15  4.08879e-13
      0.1  2.70918e-16  2.19549e-13  1.87886e-13  1.68771e-19    1.131e-18  1.00314e-15  1.80502e-16   4.0889e-13
        1   2.7686e-17  2.20695e-13  1.88048e-13  1.77173e-20   1.2541e-20  1.02053e-16  1.81591e-17  4.08892e-13
       10   2.7749e-18  2.20812e-13  1.88065e-13  1.78127e-21  1.26959e-22  1.02238e-17  1.81704e-18  4.08892e-13
      100  2.77553e-19  2.20824e-13  1.88067e-13  1.78224e-22  1.27118e-24  1.02257e-18  1.81715e-19  4.08892e-13
     1000   2.7756e-20  2.20825e-13  1.88067e-13  1.78234e-23  1.27134e-26  1.02259e-19  1.81716e-20  4.08892e-13
    O-O          ***  2.21313e-13  1.88725e-13          ***          ***          ***          ***  4.10038e-13

   Temperature = 400 K

   P(atm)       P3->W1       P3->W2       P3->W3        P3->R       P3->P1       P3->P2       P3->P4         P3->
    0.001  2.48065e-14  2.68471e-13  3.98901e-13  1.23437e-16  1.42149e-14   3.4151e-13  1.58612e-13  1.20664e-12
     0.01  1.28303e-14  5.24094e-13  5.22392e-13  6.31775e-17  2.27374e-15    1.101e-13  3.57753e-14  1.20753e-12
      0.1  2.33404e-15  6.29173e-13  5.53611e-13  1.45668e-17   1.0189e-16  1.79003e-14  4.77541e-15  1.20791e-12
        1  2.66493e-16  6.47294e-13  5.57915e-13  1.84161e-18  1.71666e-18  1.99853e-15  5.05337e-16  1.20798e-12
       10  2.71274e-17  6.49337e-13  5.58373e-13  1.90742e-19  1.89456e-20  2.02774e-16  5.08845e-17  1.20799e-12
      100  2.71784e-18  6.49544e-13  5.58419e-13  1.91467e-20  1.91679e-22  2.03083e-17  5.09209e-18  1.20799e-12
     1000  2.71835e-19  6.49565e-13  5.58424e-13   1.9154e-21  1.91908e-24  2.03114e-18  5.09245e-19  1.20799e-12
    O-O          ***  6.50581e-13  5.60059e-13          ***          ***          ***          ***  1.21064e-12

   Temperature = 500 K

   P(atm)       P3->W1       P3->W2       P3->W3        P3->R       P3->P1       P3->P2       P3->P4         P3->
    0.001  2.68003e-14  2.39388e-13  4.77774e-13  1.04267e-15  5.07726e-14  1.02464e-12  6.79927e-13  2.50035e-12
     0.01  3.01654e-14    7.432e-13  8.91189e-13  7.78369e-16  1.77943e-14  5.51462e-13  2.69553e-13  2.50414e-12
      0.1   1.0513e-14  1.18252e-12  1.10679e-12  3.12887e-16  2.05424e-15  1.49178e-13  5.61639e-14  2.50753e-12
        1  1.65279e-15  1.32191e-12  1.15645e-12  5.75153e-17  7.19559e-17  2.14552e-14  7.12898e-15  2.50873e-12
       10  1.81629e-16  1.34277e-12  1.16293e-12  6.61376e-18  1.06028e-18  2.30261e-15  7.43428e-16  2.50893e-12
      100  1.83817e-17  1.34502e-12  1.16361e-12  6.73445e-19  1.12938e-20  2.32227e-16  7.47029e-17  2.50895e-12
     1000  1.84046e-18  1.34525e-12  1.16368e-12  6.74712e-20  1.13726e-22   2.3243e-17  7.47397e-18  2.50895e-12
    O-O          ***  1.34659e-12  1.16647e-12          ***          ***          ***          ***  2.51306e-12

   Temperature = 600 K

   P(atm)       P3->W1       P3->W2       P3->W3        P3->R       P3->P1       P3->P2       P3->P4         P3->
    0.001  1.75286e-14  1.41276e-13  3.61572e-13  4.84272e-15  1.00024e-13  2.02812e-12  1.61737e-12  4.27073e-12
     0.01  3.74684e-14  6.84629e-13  1.01054e-12  4.32065e-15  5.75146e-14  1.50902e-12  9.74413e-13   4.2779e-12
      0.1   2.5677e-14  1.59784e-12  1.66416e-12  2.62469e-15  1.41039e-14  6.56201e-13  3.29353e-13  4.28996e-12
        1  6.71807e-15  2.15238e-12  1.93991e-12  7.61362e-16  1.09604e-15  1.38923e-13  5.82715e-14  4.29807e-12
       10  9.12301e-16  2.28267e-12  1.99244e-12  1.09266e-16  2.70918e-17  1.72655e-14  6.77578e-15   4.3002e-12
      100  9.61924e-17  2.29925e-12  1.99865e-12  1.16273e-17  3.36348e-19   1.7855e-15   6.9253e-16  4.30048e-12
     1000  9.68337e-18  2.30097e-12  1.99928e-12  1.17086e-18  3.45899e-21  1.79205e-16  6.94148e-17  4.30051e-12
    O-O          ***  2.30237e-12   2.0033e-12          ***          ***          ***          ***  4.30567e-12

   Temperature = 700 K

   P(atm)       P3->W1       P3->W2       P3->W3        P3->R       P3->P1       P3->P2       P3->P4         P3->
    0.001  8.47937e-15  6.37375e-14  1.99086e-13  1.58009e-14  1.44783e-13  3.24352e-12  2.80412e-12  6.47952e-12
     0.01  2.98756e-14  4.55891e-13  8.17352e-13  1.51574e-14  1.11154e-13  2.86541e-12  2.19275e-12  6.48759e-12
      0.1   3.7622e-14  1.60629e-12  1.91472e-12  1.18565e-14  4.73191e-14  1.78014e-12  1.11259e-12  6.51054e-12
        1  1.76638e-14  2.89047e-12  2.75037e-12  5.22154e-15  7.50665e-15  5.72909e-13  2.94214e-13  6.53836e-12
       10  3.46597e-15  3.40344e-12  3.00874e-12   1.0327e-15  3.50887e-16  9.15721e-14  4.22687e-14  6.55087e-12
      100  4.09859e-16  3.49047e-12  3.04752e-12  1.21319e-16  5.88232e-18  1.01023e-14  4.53648e-15  6.55317e-12
     1000  4.19825e-17  3.50018e-12  3.05172e-12  1.23857e-17  6.40314e-20   1.0225e-15  4.57468e-16  6.55343e-12
    O-O          ***  3.50189e-12  3.05718e-12          ***          ***          ***          ***  6.55908e-12

   Temperature = 800 K

   P(atm)       P3->W1       P3->W2       P3->W3        P3->R       P3->P1       P3->P2       P3->P4         P3->
    0.001  3.51932e-15  2.47486e-14  8.93916e-14  4.08359e-14  1.79727e-13   4.6245e-12  4.12166e-12  9.08438e-12
     0.01  1.78321e-14  2.42543e-13  5.10996e-13  4.02322e-14   1.6034e-13   4.4133e-12  3.70563e-12  9.09088e-12
      0.1   3.7172e-14  1.25515e-12  1.71741e-12   3.5991e-14  9.94164e-14   3.4529e-12  2.52113e-12  9.11917e-12
        1   3.0975e-14  3.20603e-12  3.29461e-12   2.1861e-14  2.83929e-14  1.61323e-12  9.81858e-13  9.17695e-12
       10  9.79828e-15  4.54604e-12  4.11113e-12  6.19873e-15  2.53703e-15  3.56125e-13  1.89513e-13  9.22135e-12
      100  1.44741e-15  4.88029e-12  4.28386e-12  8.62279e-16  6.56731e-17  4.45081e-14  2.25403e-14  9.23357e-12
     1000  1.55175e-16  4.92324e-12  4.30481e-12   9.0776e-17  8.05589e-19  4.59886e-15  2.30932e-15   9.2352e-12
    O-O          ***  4.92774e-12  4.31309e-12          ***          ***          ***          ***  9.24083e-12

   Temperature = 900 K

   P(atm)       P3->W1       P3->W2       P3->W3        P3->R       P3->P1       P3->P2       P3->P4         P3->
    0.001  1.37653e-15     9.15e-15  3.61867e-14  8.93763e-14  2.08195e-13  6.15215e-12  5.54747e-12  1.20439e-11
     0.01  9.03998e-15  1.14126e-13  2.70026e-13  8.88865e-14  1.98816e-13  6.05003e-12  5.31728e-12  1.20482e-11
      0.1  2.78175e-14  8.14843e-13  1.25488e-12  8.47085e-14  1.55125e-13  5.38393e-12  4.35279e-12  1.20741e-11
        1  3.84892e-14  2.96484e-12  3.32243e-12  6.39495e-14  6.96091e-14  3.35577e-12  2.34158e-12  1.21567e-11
       10  2.04905e-14  5.43676e-12  5.09349e-12  2.55482e-14  1.13183e-14  1.04351e-12  6.30637e-13  1.22617e-11
      100  4.23128e-15  6.39363e-12  5.65748e-12   4.4865e-15  4.91272e-16   1.5785e-13  8.87064e-14  1.23069e-11
     1000  5.01119e-16  6.54688e-12  5.74021e-12  5.00567e-16  7.38694e-18  1.70174e-14  9.40563e-15  1.23145e-11
    O-O          ***   6.5637e-12  5.75675e-12          ***          ***          ***          ***  1.23205e-11

   Temperature = 1000 K

   P(atm)       P3->W1       P3->W2       P3->W3        P3->R       P3->P1       P3->P2       P3->P4         P3->
    0.001          ***          ***  1.41848e-14  1.72708e-13  2.35709e-13   7.8077e-12  7.08952e-12  1.53198e-11
     0.01  4.22798e-15  5.11921e-14  1.30933e-13  1.72337e-13  2.31066e-13  7.75774e-12  6.97492e-12  1.53224e-11
      0.1  1.75669e-14  4.73641e-13  7.97218e-13  1.68815e-13  2.04429e-13  7.35629e-12  6.32415e-12  1.53421e-11
        1  3.68295e-14  2.36342e-12  2.86935e-12  1.45278e-13  1.25758e-13  5.57655e-12  4.31495e-12  1.54321e-11
       10  3.23226e-14  5.80049e-12  5.68436e-12  7.74192e-14  3.41388e-14  2.37651e-12  1.60706e-12  1.56123e-11
      100  1.01399e-14   7.8913e-12  7.06976e-12  1.78748e-14  2.55481e-15  4.58972e-13  2.83362e-13   1.5734e-11
     1000  1.42909e-15  8.33902e-12  7.33384e-12  2.19292e-15  5.14914e-17   5.3313e-14  3.20015e-14  1.57619e-11
    O-O          ***  8.39497e-12  7.37523e-12          ***          ***          ***          ***  1.57702e-11

   Temperature = 1100 K

   P(atm)       P3->W1       P3->W2       P3->W3        P3->R       P3->P1       P3->P2       P3->P4         P3->
    0.001          ***          ***          ***   3.0302e-13  2.65334e-13  9.55383e-12  8.75574e-12  1.88779e-11
     0.01          ***          ***  6.12419e-14  3.02783e-13  2.66102e-13  9.55349e-12  8.69574e-12  1.88794e-11
      0.1  1.00997e-14  2.59814e-13  4.67102e-13  3.00026e-13  2.48406e-13  9.30705e-12  8.30041e-12  1.88929e-11
        1   2.9657e-14  1.69948e-12  2.20299e-12  2.77508e-13  1.87035e-13  7.95563e-12   6.6225e-12  1.89748e-11
       10  4.03582e-14  5.56137e-12  5.71441e-12  1.83789e-13  7.59383e-14  4.38162e-12  3.25854e-12   1.9216e-11
      100  1.98795e-14  9.16805e-12  8.35806e-12  5.63179e-14  9.59698e-15   1.1086e-12  7.46319e-13  1.94668e-11
     1000  3.61291e-15  1.02497e-11    9.049e-12  7.91615e-15  2.79766e-16  1.44259e-13  9.31549e-14  1.95479e-11
    O-O          ***  1.04089e-11  9.15723e-12          ***          ***          ***          ***  1.95661e-11

   Temperature = 1200 K

   P(atm)       P3->W1       P3->W2       P3->W3        P3->R       P3->P1       P3->P2       P3->P4         P3->
    0.001          ***          ***          ***   4.9241e-13  3.01194e-13  1.13684e-11  1.05261e-11  2.26881e-11
     0.01          ***          ***          ***  4.92236e-13  3.01574e-13  1.13683e-11  1.05264e-11  2.26885e-11
      0.1          ***          ***  2.61618e-13  4.90845e-13  3.03555e-13  1.13684e-11   1.0272e-11  2.26966e-11
        1  2.14737e-14  1.14442e-12  1.56235e-12  4.70869e-13  2.48876e-13  1.02976e-11  9.01843e-12   2.2764e-11
       10   4.2433e-14  4.88433e-12  5.24129e-12  3.62442e-13  1.35597e-13  6.86028e-12   5.5077e-12  2.30341e-11
      100  3.23512e-14  1.00131e-11  9.32593e-12  1.44461e-13  2.72386e-14  2.25949e-12  1.64634e-12  2.34489e-11
     1000  8.09226e-15  1.22018e-11  1.08277e-11  2.41473e-14  1.20478e-15  3.42127e-13  2.36079e-13  2.36412e-11
    O-O          ***  1.25943e-11  1.10926e-11          ***          ***          ***          ***  2.36869e-11

   Temperature = 1300 K

   P(atm)       P3->W1       P3->W2       P3->W3        P3->R       P3->P1       P3->P2       P3->P4         P3->
    0.001          ***          ***          ***  7.52013e-13   3.4572e-13  1.32235e-11  1.24026e-11  2.67238e-11
     0.01          ***          ***          ***  7.51887e-13  3.45904e-13  1.32236e-11  1.24027e-11  2.67241e-11
      0.1          ***          ***          ***  7.50831e-13  3.46955e-13  1.32245e-11  1.24038e-11  2.67261e-11
        1          ***  7.37497e-13  1.05148e-12  7.34866e-13  3.02671e-13  1.25369e-11  1.13912e-11  2.67797e-11
       10  3.96584e-14  4.01713e-12  4.47305e-12  6.24076e-13  2.08912e-13  9.54581e-12  8.13798e-12  2.70466e-11
      100  4.50051e-14  1.03068e-11  9.82329e-12  3.11061e-13   6.1504e-14  3.97138e-12  3.10526e-12  2.76243e-11
     1000  1.60554e-14   1.4088e-11  1.25857e-11  6.34075e-14  4.17666e-15  7.19546e-13  5.27961e-13  2.80048e-11
    O-O          ***  1.49412e-11  1.31727e-11          ***          ***          ***          ***  2.81139e-11

   Temperature = 1400 K

   P(atm)       P3->W1       P3->W2       P3->W3        P3->R       P3->P1       P3->P2       P3->P4         P3->
    0.001          ***          ***          ***  1.09137e-12  4.00861e-13  1.50956e-11  1.43739e-11  3.09618e-11
     0.01          ***          ***          ***  1.09127e-12   4.0095e-13  1.50957e-11   1.4374e-11   3.0962e-11
      0.1          ***          ***          ***  1.09048e-12  4.01481e-13  1.50966e-11  1.43747e-11  3.09633e-11
        1          ***          ***          ***  1.08492e-12  4.03554e-13  1.51043e-11  1.43784e-11  3.09711e-11
       10  3.42181e-14  3.14966e-12  3.61742e-12   9.7443e-13  2.92544e-13  1.22363e-11  1.09386e-11  3.12432e-11
      100  5.54115e-14  1.00666e-11  9.81307e-12  5.80498e-13   1.1639e-13  6.18026e-12  5.13775e-12    3.195e-11
     1000  2.83487e-14  1.57822e-11  1.42172e-11  1.45561e-13  1.18812e-14   1.3567e-12  1.05419e-12   3.2596e-11
    O-O          ***  1.74416e-11    1.539e-11          ***          ***          ***          ***  3.28315e-11

   Temperature = 1500 K

   P(atm)       P3->W1       P3->W2       P3->W3        P3->R       P3->P1       P3->P2       P3->P4         P3->
    0.001          ***          ***          ***  1.51803e-12  4.68146e-13  1.69651e-11    1.643e-11  3.53813e-11
     0.01          ***          ***          ***  1.51796e-12  4.68189e-13  1.69652e-11  1.64301e-11  3.53814e-11
      0.1          ***          ***          ***  1.51738e-12  4.68456e-13   1.6966e-11  1.64305e-11  3.53823e-11
        1          ***          ***          ***    1.513e-12  4.69555e-13  1.69724e-11  1.64332e-11  3.53881e-11
       10          ***  2.38207e-12   2.8101e-12   1.4165e-12  3.64553e-13  1.48205e-11  1.37711e-11  3.56147e-11
      100  6.22618e-14  9.40925e-12  9.36625e-12  9.67573e-13  1.93137e-13  8.74224e-12  7.65929e-12     3.64e-11
     1000  4.50193e-14  1.71642e-11  1.56132e-11  2.96468e-13  2.84023e-14  2.31954e-12  1.90119e-12   3.7368e-11
    O-O          ***  2.00872e-11  1.77372e-11          ***          ***          ***          ***  3.78244e-11

   Temperature = 1600 K

   P(atm)       P3->W1       P3->W2       P3->W3        P3->R       P3->P1       P3->P2       P3->P4         P3->
    0.001          ***          ***          ***  2.03746e-12  5.48719e-13  1.88165e-11  1.85613e-11   3.9964e-11
     0.01          ***          ***          ***  2.03741e-12   5.4874e-13  1.88165e-11  1.85614e-11  3.99641e-11
      0.1          ***          ***          ***  2.03698e-12  5.48872e-13  1.88171e-11  1.85617e-11  3.99647e-11
        1          ***          ***          ***  2.03358e-12  5.49435e-13  1.88222e-11  1.85636e-11  3.99689e-11
       10          ***          ***          ***  2.01362e-12  5.50638e-13  1.88534e-11  1.85726e-11  3.99902e-11
      100   6.5338e-14  8.48476e-12  8.60877e-12  1.47761e-12  2.91018e-13  1.14972e-11  1.05378e-11  4.09625e-11
     1000   6.5242e-14  1.81472e-11  1.66852e-11  5.43833e-13  5.85988e-14  3.64038e-12  3.13477e-12  4.22752e-11
    O-O          ***  2.28716e-11   2.0209e-11          ***          ***          ***          ***  4.30806e-11

   Temperature = 1700 K

   P(atm)       P3->W1       P3->W2       P3->W3        P3->R       P3->P1       P3->P2       P3->P4         P3->
    0.001          ***          ***          ***  2.65305e-12  6.43373e-13  2.06376e-11  2.07592e-11  4.46932e-11
     0.01          ***          ***          ***  2.65301e-12  6.43383e-13  2.06377e-11  2.07592e-11  4.46933e-11
      0.1          ***          ***          ***   2.6527e-12  6.43448e-13  2.06381e-11  2.07594e-11  4.46937e-11
        1          ***          ***          ***  2.65009e-12  6.43718e-13  2.06421e-11  2.07608e-11  4.46967e-11
       10          ***          ***          ***   2.6336e-12   6.4413e-13  2.06679e-11   2.0768e-11  4.47137e-11
      100   6.5077e-14  7.42964e-12   7.6709e-12   2.1093e-12   4.0838e-13  1.43088e-11  1.36408e-11   4.5633e-11
     1000  8.76165e-14  1.86916e-11  1.73816e-11  9.12245e-13  1.07146e-13  5.31209e-12  4.78613e-12  4.72785e-11
    O-O          ***  2.57892e-11  2.27997e-11          ***          ***          ***          ***  4.85888e-11

   Temperature = 1800 K

   P(atm)       P3->W1       P3->W2       P3->W3        P3->R       P3->P1       P3->P2       P3->P4         P3->
    0.001          ***          ***          ***  3.36631e-12   7.5258e-13  2.24198e-11  2.30152e-11  4.95539e-11
     0.01          ***          ***          ***  3.36628e-12  7.52585e-13  2.24198e-11  2.30153e-11   4.9554e-11
      0.1          ***          ***          ***  3.36605e-12  7.52615e-13  2.24202e-11  2.30154e-11  4.95542e-11
        1          ***          ***          ***  3.36406e-12   7.5273e-13  2.24232e-11  2.30164e-11  4.95565e-11
       10          ***          ***          ***  3.35066e-12  7.52707e-13  2.24442e-11  2.30222e-11  4.95697e-11
      100          ***  6.34841e-12   6.6622e-12  2.85622e-12  5.05301e-13  1.70768e-11  1.68581e-11  5.04097e-11
     1000  1.10546e-13  1.88039e-11  1.76917e-11  1.41952e-12  1.77751e-13  7.29456e-12  6.84998e-12  5.23479e-11
    O-O          ***  2.88347e-11  2.55043e-11          ***          ***          ***          ***   5.4339e-11

   Temperature = 1900 K

   P(atm)       P3->W1       P3->W2       P3->W3        P3->R       P3->P1       P3->P2       P3->P4         P3->
    0.001          ***          ***          ***  4.17712e-12  8.76534e-13  2.41568e-11   2.5322e-11  5.45324e-11
     0.01          ***          ***          ***   4.1771e-12  8.76536e-13  2.41568e-11   2.5322e-11  5.45325e-11
      0.1          ***          ***          ***  4.17693e-12  8.76548e-13  2.41571e-11  2.53221e-11  5.45327e-11
        1          ***          ***          ***  4.17542e-12  8.76584e-13  2.41594e-11  2.53229e-11  5.45343e-11
       10          ***          ***          ***  4.16464e-12  8.76342e-13  2.41762e-11  2.53274e-11  5.45445e-11
      100          ***          ***  5.77435e-12  4.09717e-12  8.48913e-13  2.41069e-11  2.00398e-11  5.49975e-11
     1000  1.32522e-13  1.85241e-11  1.76374e-11  2.07552e-12  2.72821e-13  9.52826e-12   9.2926e-12  5.74633e-11
    O-O          ***  3.20023e-11   2.8319e-11          ***          ***          ***          ***  6.03213e-11

   Temperature = 2000 K

   P(atm)       P3->W1       P3->W2       P3->W3        P3->R       P3->P1       P3->P2       P3->P4         P3->
    0.001          ***          ***          ***  5.08404e-12  1.01519e-12  2.58447e-11  2.76725e-11  5.96164e-11
     0.01          ***          ***          ***  5.08403e-12  1.01519e-12  2.58447e-11  2.76725e-11  5.96164e-11
      0.1          ***          ***          ***   5.0839e-12   1.0152e-12  2.58449e-11  2.76725e-11  5.96165e-11
        1          ***          ***          ***  5.08275e-12  1.01519e-12  2.58467e-11  2.76731e-11  5.96177e-11
       10          ***          ***          ***  5.07414e-12  1.01486e-12    2.586e-11  2.76767e-11  5.96256e-11
      100          ***          ***          ***  5.02916e-12  1.01188e-12  2.59288e-11  2.76933e-11  5.96632e-11
     1000  1.52278e-13  1.79124e-11  1.72624e-11  2.88276e-12   3.9348e-13  1.19464e-11   1.2063e-11  6.26127e-11
    O-O          ***  3.52893e-11  3.12399e-11          ***          ***          ***          ***  6.65293e-11

   Temperature = 298 K

   P(atm)       P4->W1       P4->W2       P4->W3        P4->R       P4->P1       P4->P2       P4->P3         P4->
    0.001  2.40705e-27  1.13622e-26  2.72421e-20  2.13707e-30  8.42654e-28  8.75671e-27  3.78677e-25  2.72425e-20
     0.01  3.81852e-28  2.13515e-27  2.74323e-20  1.81623e-31  3.42152e-29  3.57478e-28   4.8964e-26  2.74324e-20
      0.1  4.17234e-29  2.55453e-28   2.7454e-20  4.40897e-33  5.65275e-31  5.95556e-30  5.13541e-27   2.7454e-20
        1  4.21995e-30  2.62399e-29  2.74562e-20  5.37198e-35  6.26166e-33  6.56185e-32  5.16478e-28  2.74562e-20
       10  4.22509e-31  2.63162e-30  2.74564e-20  5.50899e-37  6.34231e-35  6.63744e-34   5.1678e-29  2.74564e-20
      100   4.2256e-32  2.63239e-31  2.74565e-20  5.52339e-39  6.35072e-37  6.64523e-36  5.16811e-30  2.74565e-20
     1000  4.22565e-33  2.63246e-32  2.74565e-20  5.52483e-41  6.35156e-39  6.64601e-38  5.16814e-31  2.74565e-20
    O-O          ***          ***   2.7604e-20          ***          ***          ***          ***   2.7604e-20

   Temperature = 300 K

   P(atm)       P4->W1       P4->W2       P4->W3        P4->R       P4->P1       P4->P2       P4->P3         P4->
    0.001   2.7949e-27  1.32105e-26   2.9946e-20     2.66e-30  1.02792e-27  1.05969e-26  4.52387e-25  2.99465e-20
     0.01  4.51332e-28  2.53339e-27  3.01678e-20  2.32713e-31  4.29798e-29  4.44872e-28   5.8998e-26  3.01678e-20
      0.1  4.95953e-29  3.05664e-28  3.01932e-20  5.77585e-33  7.23111e-31  7.53693e-30  6.20197e-27  3.01932e-20
        1  5.02118e-30  3.14464e-29  3.01958e-20  7.09235e-35   8.0537e-33  8.34223e-32   6.2394e-28  3.01958e-20
       10  5.02783e-31  3.15434e-30  3.01961e-20  7.28196e-37  8.16394e-35  8.44352e-34  6.24327e-29  3.01961e-20
      100   5.0285e-32  3.15533e-31  3.01961e-20  7.30192e-39  8.17546e-37  8.45396e-36  6.24366e-30  3.01961e-20
     1000  5.02857e-33  3.15542e-32  3.01961e-20  7.30393e-41  8.17662e-39  8.45501e-38   6.2437e-31  3.01961e-20
    O-O          ***          ***  3.03581e-20          ***          ***          ***          ***  3.03581e-20

   Temperature = 400 K

   P(atm)       P4->W1       P4->W2       P4->W3        P4->R       P4->P1       P4->P2       P4->P3         P4->
    0.001  7.71819e-25  3.67078e-24  1.03162e-18  1.03193e-26  1.75462e-24  1.37943e-23  3.81068e-22  1.03202e-18
     0.01  3.57287e-25  2.06792e-24  1.10893e-18  2.94112e-27  2.66027e-25   2.0108e-24   8.5951e-23  1.10902e-18
      0.1  6.95785e-26  4.76367e-25  1.12316e-18  2.33886e-28  1.30467e-26  9.27089e-26   1.1473e-23  1.12318e-18
        1  8.38545e-27  5.95727e-26  1.12488e-18  5.35759e-30  2.43317e-28  1.58606e-27  1.21408e-24  1.12489e-18
       10  8.64097e-28  6.15529e-27  1.12506e-18  6.36656e-32  2.78045e-30  1.74988e-29  1.22251e-25  1.12506e-18
      100  8.67001e-29  6.17698e-28  1.12508e-18  6.50045e-34  2.82694e-32   1.7698e-31  1.22339e-26  1.12508e-18
     1000  8.67296e-30  6.17917e-29  1.12508e-18  6.51433e-36  2.83177e-34  1.77184e-33  1.22347e-27  1.12508e-18
    O-O          ***          ***  1.13059e-18          ***          ***          ***          ***  1.13059e-18

   Temperature = 500 K

   P(atm)       P4->W1       P4->W2       P4->W3        P4->R       P4->P1       P4->P2       P4->P3         P4->
    0.001  1.70735e-23  8.04161e-23  7.58868e-18  1.67358e-24  1.45011e-22  9.84577e-22  2.16362e-20  7.61155e-18
     0.01  2.07513e-23  1.15542e-22  9.92646e-18  9.48303e-25  5.23142e-23  3.39516e-22  8.57753e-21  9.93557e-18
      0.1  9.26542e-24  6.15159e-23   1.0749e-17  2.01666e-25  7.03404e-24  4.18937e-23  1.78721e-21  1.07509e-17
        1  1.80292e-24  1.22782e-23  1.08989e-17  1.11715e-26  2.97915e-25  1.51658e-24  2.26854e-22  1.08991e-17
       10  2.14715e-25  1.43467e-24  1.09168e-17  1.96646e-28  4.90238e-27  2.21015e-26  2.36569e-23  1.09168e-17
      100  2.20232e-26  1.46391e-25  1.09186e-17  2.15545e-30  5.34951e-29  2.33853e-28  2.37715e-24  1.09186e-17
     1000  2.20831e-27  1.46698e-26  1.09188e-17   2.1771e-32  5.40202e-31  2.35269e-30  2.37832e-25  1.09188e-17
    O-O          ***          ***  1.09676e-17          ***          ***          ***          ***  1.09676e-17

   Temperature = 600 K

   P(atm)       P4->W1       P4->W2       P4->W3        P4->R       P4->P1       P4->P2       P4->P3         P4->
    0.001  8.91242e-23  4.19209e-22  2.16199e-17  5.58991e-23  2.60875e-21  1.59817e-20  2.96941e-19   2.1936e-17
     0.01  2.30018e-22  1.25491e-21  3.83085e-17  4.45403e-23  1.58579e-21  9.36796e-21  1.78898e-19  3.84998e-17
      0.1  2.25266e-22  1.46954e-21  4.93071e-17  1.87579e-23  4.58321e-22   2.4927e-21  6.04677e-20  4.93722e-17
        1  8.40372e-23  5.57212e-22  5.27594e-17  2.42805e-24  4.44941e-23  2.02942e-22  1.06984e-20   5.2771e-17
       10  1.39525e-23  8.66326e-23  5.33189e-17  7.87578e-26   1.3137e-24  4.86899e-24    1.244e-21  5.33203e-17
      100  1.54973e-24  9.35535e-24  5.33818e-17  1.03431e-27  1.73318e-26  5.85808e-26  1.27145e-22  5.33819e-17
     1000  1.56969e-25  9.43705e-25  5.33881e-17  1.06976e-29  1.79778e-28  5.98882e-28  1.27442e-23  5.33882e-17
    O-O          ***          ***  5.36084e-17          ***          ***          ***          ***  5.36084e-17

   Temperature = 700 K

   P(atm)       P4->W1       P4->W2       P4->W3        P4->R       P4->P1       P4->P2       P4->P3         P4->
    0.001  1.98256e-22  9.17899e-22  3.26092e-17  7.64586e-22   2.0513e-20  1.15246e-19  1.84768e-18  3.45945e-17
     0.01  9.03757e-22   4.8831e-21  8.07634e-17  7.04755e-22  1.65308e-20  9.06718e-20  1.44484e-18  8.23219e-17
      0.1  1.72563e-21  1.12579e-20  1.36009e-16  4.53541e-22   8.1288e-21   4.1624e-20  7.33101e-19  1.36806e-16
        1  1.25811e-21  8.40239e-21   1.6634e-16  1.17204e-22  1.60086e-21  6.95239e-21  1.93862e-19  1.66552e-16
       10  3.39502e-22  2.03329e-21   1.7391e-16  7.57933e-24  9.20101e-23  3.10624e-22  2.78515e-20  1.73941e-16
      100  4.52778e-23  2.51359e-22  1.74942e-16  1.37886e-25  1.70456e-24  4.82004e-24  2.98916e-21  1.74945e-16
     1000  4.72728e-24  2.58489e-23  1.75051e-16   1.5085e-27  1.88935e-26  5.13153e-26  3.01433e-22  1.75052e-16
    O-O          ***          ***  1.75731e-16          ***          ***          ***          ***  1.75731e-16

   Temperature = 800 K

   P(atm)       P4->W1       P4->W2       P4->W3        P4->R       P4->P1       P4->P2       P4->P3         P4->
    0.001  2.67996e-22  1.18327e-21  3.22181e-17  5.95028e-21  9.95016e-20  5.15613e-19  7.24004e-18  4.00807e-17
     0.01  1.84496e-21  9.78143e-21  1.08855e-16  5.79053e-21  9.15475e-20  4.68115e-19  6.50926e-18  1.15941e-16
      0.1  6.03147e-21  3.95083e-20  2.49957e-16  4.71738e-21  6.31885e-20  3.07137e-19  4.42857e-18  2.54806e-16
        1  8.14019e-21   5.5785e-20   3.8081e-16  2.03813e-21  2.17191e-20  9.17227e-20  1.72472e-18  3.82714e-16
       10  3.83586e-21  2.30771e-20  4.33747e-16  2.54153e-22  2.37405e-21  7.74569e-21  3.32895e-19  4.34117e-16
      100  6.92118e-22  3.62751e-21  4.43495e-16  7.26079e-24  6.95451e-23  1.75867e-22  3.95939e-20  4.43539e-16
     1000  7.76321e-23   3.9033e-22  4.44627e-16  8.86361e-26  8.77869e-25  2.03587e-24  4.05651e-21  4.44631e-16
    O-O          ***          ***  4.46338e-16          ***          ***          ***          ***  4.46338e-16

   Temperature = 900 K

   P(atm)       P4->W1       P4->W2       P4->W3        P4->R       P4->P1       P4->P2       P4->P3         P4->
    0.001  2.70908e-22  1.13046e-21  2.45447e-17  3.14339e-20  3.54944e-19  1.70006e-18  2.12851e-17  4.79177e-17
     0.01  2.51294e-21  1.29469e-20   1.0767e-16  3.11528e-20  3.44546e-19  1.63954e-18  2.04019e-17  1.30102e-16
      0.1  1.24417e-20  8.11544e-20  3.32553e-16  2.85142e-20  2.88463e-19   1.3279e-18  1.67013e-17  3.50993e-16
        1  2.84475e-20  2.00314e-19  6.64246e-16  1.75294e-20  1.49316e-19  6.15109e-19  8.98442e-18  6.74242e-16
       10  2.34815e-20  1.45748e-19  8.82025e-16  3.86582e-21  2.88736e-20  9.35219e-20   2.4197e-18   8.8474e-16
      100  6.31808e-21  3.22794e-20  9.40484e-16  1.85968e-22   1.4202e-21  3.39205e-21  3.40359e-19  9.40868e-16
     1000  8.09268e-22  3.79624e-21  9.48475e-16   2.7215e-24  2.21247e-23  4.54419e-23  3.60886e-20  9.48515e-16
    O-O          ***          ***  9.52593e-16          ***          ***          ***          ***  9.52593e-16

   Temperature = 1000 K

   P(atm)       P4->W1       P4->W2       P4->W3        P4->R       P4->P1       P4->P2       P4->P3         P4->
    0.001          ***          ***  1.61405e-17  1.25292e-19  1.02322e-18    4.535e-18  5.16241e-17  7.34488e-17
     0.01   2.6605e-21  1.34063e-20  8.77833e-17  1.24904e-19  1.01265e-18  4.47471e-18  5.07896e-17  1.44201e-16
      0.1  1.81778e-20  1.17438e-19  3.50386e-16  1.20382e-19  9.34403e-19   4.0479e-18  4.60508e-17  4.01675e-16
        1  6.38828e-20  4.57448e-19  9.20011e-16  9.22749e-20  6.36881e-19  2.54254e-18  3.14203e-17  9.55225e-16
       10  8.82644e-20  5.70177e-19  1.50524e-15  3.23416e-20  1.98039e-19  6.41561e-19  1.17022e-17  1.51847e-15
      100  3.74233e-20  1.91953e-19  1.74273e-15  2.65597e-21  1.64916e-20  3.86629e-20  2.06337e-18  1.74508e-15
     1000  5.88956e-21  2.61841e-20  1.78382e-15  5.04214e-23  3.43902e-22  6.45567e-22  2.33027e-19  1.78409e-15
    O-O          ***          ***  1.79465e-15          ***          ***          ***          ***  1.79465e-15

   Temperature = 1100 K

   P(atm)       P4->W1       P4->W2       P4->W3        P4->R       P4->P1       P4->P2       P4->P3         P4->
    0.001          ***          ***          ***  4.03623e-19  2.51968e-18  1.03457e-17  1.09119e-16  1.22388e-16
     0.01          ***          ***  6.35604e-17  4.03159e-19  2.51089e-18  1.02932e-17  1.08371e-16   1.8515e-16
      0.1  2.12166e-20  1.36043e-19   3.1595e-16  3.96994e-19  2.42249e-18  9.82129e-18  1.03445e-16  4.32193e-16
        1  1.05638e-19  7.61183e-19  1.06476e-15  3.45126e-19  1.95445e-18  7.48363e-18  8.25335e-17  1.15794e-15
       10   2.2755e-19  1.52018e-18  2.19731e-15  1.71741e-19   8.7783e-19  2.83063e-18  4.06098e-17  2.24354e-15
      100  1.53306e-19  8.05307e-19  2.88888e-15  2.34029e-20   1.2004e-19  2.82234e-19  9.30106e-18  2.89956e-15
     1000  3.17746e-20    1.362e-19  3.04939e-15  6.19078e-22  3.58104e-21  6.32122e-21  1.16095e-18  3.05073e-15
    O-O          ***          ***  3.08099e-15          ***          ***          ***          ***  3.08099e-15

   Temperature = 1200 K

   P(atm)       P4->W1       P4->W2       P4->W3        P4->R       P4->P1       P4->P2       P4->P3         P4->
    0.001          ***          ***          ***  1.10175e-18   5.4914e-18    2.091e-17  2.07569e-16  2.35072e-16
     0.01          ***          ***          ***  1.10143e-18  5.49167e-18  2.09112e-17  2.07575e-16  2.35079e-16
      0.1          ***          ***  2.56384e-16    1.094e-18  5.40488e-18  2.04128e-17  2.02557e-16  4.86013e-16
        1  1.41773e-19    1.023e-18  1.08071e-15  1.01742e-18  4.79991e-18  1.74658e-17  1.77838e-16  1.28299e-15
       10   4.4374e-19  3.02834e-18  2.80716e-15  6.47836e-19  2.81062e-18  8.92106e-18  1.08609e-16  2.93162e-15
      100  4.61263e-19  2.49915e-18  4.33991e-15  1.38179e-19  5.94443e-19  1.41134e-18  3.24648e-17  4.37748e-15
     1000  1.32369e-19  5.56614e-19  4.83129e-15  5.36364e-21  2.64218e-20  4.49763e-20  4.65533e-18  4.83671e-15
    O-O          ***          ***  4.92471e-15          ***          ***          ***          ***  4.92471e-15

   Temperature = 1300 K

   P(atm)       P4->W1       P4->W2       P4->W3        P4->R       P4->P1       P4->P2       P4->P3         P4->
    0.001          ***          ***          ***  2.63619e-18  1.08661e-17  3.84319e-17  3.63999e-16  4.15933e-16
     0.01          ***          ***          ***  2.63582e-18  1.08664e-17  3.84332e-17  3.64004e-16  4.15939e-16
      0.1          ***          ***          ***  2.63262e-18   1.0869e-17  3.84426e-17  3.64035e-16  4.15979e-16
        1          ***  1.19446e-18  9.96626e-16  2.53145e-18  1.01648e-17  3.47707e-17  3.34316e-16  1.37972e-15
       10  7.07408e-19  4.88295e-18  3.22069e-15   1.8991e-18  7.11133e-18   2.1959e-17  2.38839e-16  3.49609e-15
      100  1.08223e-18  6.02678e-18  5.96654e-15  5.87671e-19  2.15642e-18  5.15088e-18  9.11353e-17  6.07268e-15
     1000  4.39598e-19  1.84059e-18   7.1832e-15  3.42896e-20  1.44183e-19   2.4146e-19   1.5495e-17   7.2014e-15
    O-O          ***          ***  7.44084e-15          ***          ***          ***          ***  7.44084e-15

   Temperature = 1400 K

   P(atm)       P4->W1       P4->W2       P4->W3        P4->R       P4->P1       P4->P2       P4->P3         P4->
    0.001          ***          ***          ***  5.66918e-18  1.98798e-17  6.54264e-17  5.97932e-16  6.88907e-16
     0.01          ***          ***          ***  5.66879e-18  1.98801e-17  6.54277e-17  5.97936e-16  6.88913e-16
      0.1          ***          ***          ***  5.66525e-18  1.98824e-17  6.54378e-17  5.97966e-16  6.88951e-16
        1          ***          ***          ***  5.63889e-18  1.98964e-17  6.55065e-17  5.98117e-16  6.89159e-16
       10  9.73747e-19  6.76053e-18  3.39561e-15   4.6303e-18   1.5203e-17  4.52467e-17  4.55029e-16  3.92346e-15
      100  2.09221e-18  1.18771e-17  7.58538e-15  1.92167e-18  6.12761e-18  1.45926e-17  2.13722e-16  7.83572e-15
     1000  1.19862e-18  5.04601e-18  1.01049e-14  1.67669e-19  6.04644e-19  1.00894e-18  4.38525e-17  1.01568e-14
    O-O          ***          ***  1.07444e-14          ***          ***          ***          ***  1.07444e-14

   Temperature = 1500 K

   P(atm)       P4->W1       P4->W2       P4->W3        P4->R       P4->P1       P4->P2       P4->P3         P4->
    0.001          ***          ***          ***  1.11672e-17  3.40912e-17  1.04608e-16  9.31048e-16  1.08092e-15
     0.01          ***          ***          ***  1.11668e-17  3.40914e-17  1.04609e-16  9.31052e-16  1.08092e-15
      0.1          ***          ***          ***  1.11631e-17  3.40936e-17   1.0462e-16  9.31079e-16  1.08096e-15
        1          ***          ***          ***   1.1134e-17  3.41073e-17  1.04694e-16   9.3123e-16  1.08117e-15
       10          ***  8.37782e-18  3.34835e-15  9.85634e-18  2.89735e-17  8.19844e-17  7.80376e-16  4.25891e-15
      100   3.4865e-18  2.00176e-17  9.01733e-15  5.11581e-18  1.44398e-17  3.39506e-17  4.34033e-16  9.52838e-15
     1000   2.7632e-18  1.17397e-17  1.35287e-14  6.48104e-19  2.02317e-18  3.38054e-18  1.07736e-16   1.3657e-14
    O-O          ***          ***  1.49491e-14          ***          ***          ***          ***  1.49491e-14

   Temperature = 1600 K

   P(atm)       P4->W1       P4->W2       P4->W3        P4->R       P4->P1       P4->P2       P4->P3         P4->
    0.001          ***          ***          ***  2.04463e-17  5.53801e-17  1.58773e-16   1.3867e-15   1.6213e-15
     0.01          ***          ***          ***  2.04459e-17  5.53803e-17  1.58774e-16   1.3867e-15   1.6213e-15
      0.1          ***          ***          ***  2.04422e-17  5.53822e-17  1.58784e-16  1.38673e-15  1.62133e-15
        1          ***          ***          ***  2.04117e-17  5.53954e-17  1.58861e-16  1.38687e-15  1.62154e-15
       10          ***          ***          ***  2.02224e-17   5.5461e-17  1.59308e-16  1.38754e-15  1.62253e-15
      100  5.18023e-18  2.99131e-17  1.01291e-14  1.16198e-17  2.95165e-17   6.7963e-17  7.87268e-16  1.10606e-14
     1000  5.54041e-18  2.37316e-17  1.73227e-14  2.04603e-18  5.60362e-18  9.36614e-18  2.34195e-16  1.76032e-14
    O-O          ***          ***  2.01666e-14          ***          ***          ***          ***  2.01666e-14

   Temperature = 1700 K

   P(atm)       P4->W1       P4->W2       P4->W3        P4->R       P4->P1       P4->P2       P4->P3         P4->
    0.001          ***          ***          ***     3.52e-17  8.59311e-17  2.30689e-16  1.98942e-15  2.34124e-15
     0.01          ***          ***          ***  3.51996e-17  8.59313e-17   2.3069e-16  1.98942e-15  2.34124e-15
      0.1          ***          ***          ***   3.5196e-17   8.5933e-17  2.30699e-16  1.98944e-15  2.34127e-15
        1          ***          ***          ***  3.51654e-17  8.59453e-17  2.30776e-16  1.98957e-15  2.34146e-15
       10          ***          ***          ***  3.49619e-17  8.60138e-17  2.31253e-16  1.99027e-15  2.34249e-15
      100   7.0309e-18  4.06937e-17  1.08468e-14  2.33495e-17  5.41255e-17   1.2132e-16  1.30725e-15  1.24005e-14
     1000  9.91052e-18  4.26559e-17    2.131e-14  5.44735e-18  1.32944e-17  2.21332e-17   4.5867e-16  2.18621e-14
    O-O          ***          ***  2.65057e-14          ***          ***          ***          ***  2.65057e-14

   Temperature = 1800 K

   P(atm)       P4->W1       P4->W2       P4->W3        P4->R       P4->P1       P4->P2       P4->P3         P4->
    0.001          ***          ***          ***  5.75083e-17  1.28206e-16  3.23012e-16  2.76444e-15  3.27317e-15
     0.01          ***          ***          ***  5.75079e-17  1.28207e-16  3.23012e-16  2.76444e-15  3.27317e-15
      0.1          ***          ***          ***  5.75045e-17  1.28208e-16  3.23021e-16  2.76446e-15  3.27319e-15
        1          ***          ***          ***  5.74748e-17  1.28219e-16  3.23095e-16  2.76458e-15  3.27337e-15
       10          ***          ***          ***  5.72651e-17  1.28289e-16  3.23584e-16  2.76527e-15  3.27441e-15
      100          ***  5.13649e-17  1.11533e-14  4.26462e-17  9.13137e-17  1.98245e-16  2.02488e-15  1.35705e-14
     1000  1.61526e-17  6.96011e-17  2.52944e-14  1.25976e-17  2.78259e-17  4.59097e-17  8.22775e-16  2.62892e-14
    O-O          ***          ***  3.40726e-14          ***          ***          ***          ***  3.40726e-14

   Temperature = 1900 K

   P(atm)       P4->W1       P4->W2       P4->W3        P4->R       P4->P1       P4->P2       P4->P3         P4->
    0.001          ***          ***          ***  8.98293e-17   1.8491e-16  4.38218e-16   3.7373e-15  4.45025e-15
     0.01          ***          ***          ***   8.9829e-17   1.8491e-16  4.38219e-16   3.7373e-15  4.45026e-15
      0.1          ***          ***          ***  8.98259e-17  1.84912e-16  4.38227e-16  3.73731e-15  4.45028e-15
        1          ***          ***          ***  8.97976e-17  1.84922e-16  4.38296e-16  3.73742e-15  4.45044e-15
       10          ***          ***          ***  8.95888e-17  1.84992e-16  4.38781e-16   3.7381e-15  4.45146e-15
      100          ***          ***  1.10741e-14  5.92242e-17  1.38337e-16  1.53788e-16   2.9577e-15  1.46331e-14
     1000  2.43911e-17  1.04897e-16   2.9084e-14  2.59665e-17  5.26472e-17  8.56956e-17   1.3715e-15  3.07491e-14
    O-O          ***          ***  4.29701e-14          ***          ***          ***          ***  4.29701e-14

   Temperature = 2000 K

   P(atm)       P4->W1       P4->W2       P4->W3        P4->R       P4->P1       P4->P2       P4->P3         P4->
    0.001          ***          ***          ***  1.34977e-16  2.58951e-16  5.78567e-16  4.93342e-15  5.90592e-15
     0.01          ***          ***          ***  1.34977e-16  2.58951e-16  5.78568e-16  4.93343e-15  5.90592e-15
      0.1          ***          ***          ***  1.34974e-16  2.58952e-16  5.78575e-16  4.93344e-15  5.90594e-15
        1          ***          ***          ***  1.34948e-16  2.58962e-16  5.78638e-16  4.93354e-15  5.90608e-15
       10          ***          ***          ***  1.34745e-16   2.5903e-16  5.79107e-16  4.93418e-15  5.90706e-15
      100          ***          ***          ***  1.33633e-16  2.59393e-16  5.81551e-16  4.93715e-15  5.91173e-15
     1000  3.45689e-17  1.48048e-16  3.25083e-14  4.87347e-17  9.17982e-17   1.4691e-16  2.15058e-15  3.51289e-14
    O-O          ***          ***   5.3298e-14          ***          ***          ***          ***   5.3298e-14

______________________________________________________________________________________

Temperature-Species Rate Tables:

   Pressure = 0.001 atm

   T(K)       W1->W2       W1->W3        W1->R       W1->P1       W1->P2       W1->P3       W1->P4         W1->      Capture
    298  0.000250267  2.27276e-12  6.27785e-15  9.42355e-10  2.12407e-09  7.61159e-14  6.10284e-16   0.00025027   0.00105533
    300  0.000297698  2.96915e-12  9.28089e-15  1.31771e-09  2.94805e-09  1.10677e-13  8.92906e-16  0.000297702   0.00118496
    400     0.303606  4.24221e-08  1.54015e-08  0.000308782  0.000599731  1.03629e-07  1.34203e-09     0.304515     0.325818
    500      23.7344  2.45269e-05  5.09803e-05     0.360571     0.700321  0.000251499  5.03478e-06      24.7956      30.0252
    600      401.031   0.00151223   0.00701868      26.1453      50.5021    0.0281418  0.000779093      477.716      1014.07
    700      2204.18    0.0192653     0.157333      378.367      704.061     0.536478     0.019007      3287.34      19362.8
    800      5957.52    0.0912771      1.21997      2142.67      3664.76      3.59426     0.154967        11770       234475
    900      10954.8     0.241745      5.12547      7116.59      10751.6      13.0957     0.662191      28842.1  1.85404e+06
   1000          ***          ***          ***          ***          ***          ***          ***          ***  1.02352e+07
   1100          ***          ***          ***          ***          ***          ***          ***          ***  4.24845e+07
   1200          ***          ***          ***          ***          ***          ***          ***          ***  1.41054e+08
   1300          ***          ***          ***          ***          ***          ***          ***          ***  3.92797e+08
   1400          ***          ***          ***          ***          ***          ***          ***          ***  9.50832e+08
   1500          ***          ***          ***          ***          ***          ***          ***          ***   2.0555e+09
   1600          ***          ***          ***          ***          ***          ***          ***          ***  4.05102e+09
   1700          ***          ***          ***          ***          ***          ***          ***          ***  7.39556e+09
   1800          ***          ***          ***          ***          ***          ***          ***          ***  1.26639e+10
   1900          ***          ***          ***          ***          ***          ***          ***          ***   2.0543e+10
   2000          ***          ***          ***          ***          ***          ***          ***          ***  3.18217e+10

   Pressure = 0.01 atm

   T(K)       W1->W2       W1->W3        W1->R       W1->P1       W1->P2       W1->P3       W1->P4         W1->      Capture
    298  0.000250414  2.28892e-12  6.70915e-15   1.1708e-09  2.60819e-10  1.70231e-14  9.68149e-17  0.000250416   0.00105533
    300  0.000297889  2.99105e-12  1.00588e-14  1.64454e-09  3.64515e-10  2.51329e-14   1.4419e-16  0.000297891   0.00118496
    400     0.309424  4.96392e-08  3.35507e-08  0.000523012  0.000124403  5.35985e-08   6.2125e-10     0.310072     0.325818
    500      27.4643  5.24457e-05  0.000208102     0.921672     0.283767  0.000283072  6.11947e-06      28.6702      30.0252
    600      613.616   0.00626909    0.0480598      101.604       38.182    0.0601175    0.0020101      753.518      1014.07
    700      4690.09     0.137122      1.59784       2087.9      885.027      1.87642    0.0861375      7666.72      19362.8
    800      16453.7     0.958281      16.0335      14960.4      6594.32      17.5512      1.03349      38043.9       234475
    900      35549.8      3.28283      77.5433      56572.6      24076.6       77.612      5.60807       116363  1.85404e+06
   1000      58846.9      7.42061      242.208       146301      57339.5      218.374      18.6823       262974  1.02352e+07
   1100          ***          ***          ***          ***          ***          ***          ***          ***  4.24845e+07
   1200          ***          ***          ***          ***          ***          ***          ***          ***  1.41054e+08
   1300          ***          ***          ***          ***          ***          ***          ***          ***  3.92797e+08
   1400          ***          ***          ***          ***          ***          ***          ***          ***  9.50832e+08
   1500          ***          ***          ***          ***          ***          ***          ***          ***   2.0555e+09
   1600          ***          ***          ***          ***          ***          ***          ***          ***  4.05102e+09
   1700          ***          ***          ***          ***          ***          ***          ***          ***  7.39556e+09
   1800          ***          ***          ***          ***          ***          ***          ***          ***  1.26639e+10
   1900          ***          ***          ***          ***          ***          ***          ***          ***   2.0543e+10
   2000          ***          ***          ***          ***          ***          ***          ***          ***  3.18217e+10

   Pressure = 0.1 atm

   T(K)       W1->W2       W1->W3        W1->R       W1->P1       W1->P2       W1->P3       W1->P4         W1->      Capture
    298  0.000250429   2.2906e-12  6.48634e-15  1.20423e-09   2.6899e-11  2.00366e-15  1.05786e-17  0.000250431   0.00105533
    300  0.000297909  2.99333e-12  9.75664e-15  1.69283e-09  3.76481e-11   2.9739e-15  1.58447e-17  0.000297911   0.00118496
    400     0.310228  5.15373e-08  4.17649e-08  0.000584064  1.54368e-05  9.75043e-09  1.20983e-10     0.310828     0.325818
    500      28.4468  7.49837e-05  0.000386006      1.26149    0.0546093  9.86543e-05  2.73234e-06      29.7635      30.0252
    600      726.834    0.0151761     0.140826      191.007      12.9794    0.0411982   0.00196864      931.019      1014.07
    700      7170.45     0.568194      7.25155      5621.12      529.303      2.36129     0.164371      13331.2      19362.8
    800      33559.5      6.30751      104.563      55379.8      6402.02      36.2744        3.352      95491.7       234475
    900      90992.3      30.5371      654.603       263439      33434.6      229.417      26.7742       388807  1.85404e+06
   1000       174398      87.2494      2411.71       788923       100927      815.346      115.822  1.06768e+06  1.02352e+07
   1100       273156      181.643       6378.1  1.77064e+06       217396       2023.5      338.734  2.27012e+06  4.24845e+07
   1200          ***          ***          ***          ***          ***          ***          ***          ***  1.41054e+08
   1300          ***          ***          ***          ***          ***          ***          ***          ***  3.92797e+08
   1400          ***          ***          ***          ***          ***          ***          ***          ***  9.50832e+08
   1500          ***          ***          ***          ***          ***          ***          ***          ***   2.0555e+09
   1600          ***          ***          ***          ***          ***          ***          ***          ***  4.05102e+09
   1700          ***          ***          ***          ***          ***          ***          ***          ***  7.39556e+09
   1800          ***          ***          ***          ***          ***          ***          ***          ***  1.26639e+10
   1900          ***          ***          ***          ***          ***          ***          ***          ***   2.0543e+10
   2000          ***          ***          ***          ***          ***          ***          ***          ***  3.18217e+10

   Pressure = 1 atm

   T(K)       W1->W2       W1->W3        W1->R       W1->P1       W1->P2       W1->P3       W1->P4         W1->      Capture
    298  0.000250431  2.29077e-12  6.45385e-15   1.2078e-09  2.69912e-12  2.04583e-16  1.06993e-18  0.000250432   0.00105533
    300  0.000297911  2.99355e-12  9.71171e-15  1.69801e-09  3.77839e-12  3.03912e-16  1.60415e-18  0.000297913   0.00118496
    400     0.310316  5.18464e-08  4.35925e-08  0.000592907  1.60384e-06  1.11327e-09  1.45806e-11     0.310911     0.325818
    500      28.6042  8.36597e-05  0.000466497      1.34987   0.00668133  1.55098e-05  5.31676e-07      29.9613      30.0252
    600      759.631    0.0226664     0.223531      235.617      2.26724    0.0107791  0.000734424      997.773      1014.07
    700      8514.18      1.29252      16.4814      8854.32      150.185      1.10872     0.119846      17537.7      19362.8
    800      50049.8      22.7411      347.523       117935      3056.59      30.2156      4.52081       171447       234475
    900       175591      167.685      3047.75       746965        25653      315.045      60.7294       951800  1.85404e+06
   1000       416348       665.88      14535.8  2.79895e+06       112408      1647.56      393.105  3.34495e+06  1.02352e+07
   1100       756948      1749.15      46064.5  7.35952e+06       315646      5377.17       1537.6  8.48685e+06  4.24845e+07
   1200  1.16485e+06      3528.04       111468  1.53216e+07       663746      12879.3      4291.32  1.72823e+07  1.41054e+08
   1300          ***          ***          ***          ***          ***          ***          ***          ***  3.92797e+08
   1400          ***          ***          ***          ***          ***          ***          ***          ***  9.50832e+08
   1500          ***          ***          ***          ***          ***          ***          ***          ***   2.0555e+09
   1600          ***          ***          ***          ***          ***          ***          ***          ***  4.05102e+09
   1700          ***          ***          ***          ***          ***          ***          ***          ***  7.39556e+09
   1800          ***          ***          ***          ***          ***          ***          ***          ***  1.26639e+10
   1900          ***          ***          ***          ***          ***          ***          ***          ***   2.0543e+10
   2000          ***          ***          ***          ***          ***          ***          ***          ***  3.18217e+10

   Pressure = 10 atm

   T(K)       W1->W2       W1->W3        W1->R       W1->P1       W1->P2       W1->P3       W1->P4         W1->      Capture
    298  0.000250431  2.29078e-12  6.45048e-15  1.20816e-09  2.70005e-13  2.05029e-17  1.07123e-19  0.000250432   0.00105533
    300  0.000297911  2.99358e-12  9.70706e-15  1.69853e-09  3.77977e-13  3.04604e-17  1.60628e-19  0.000297913   0.00118496
    400     0.310325  5.18828e-08  4.38291e-08  0.000593866  1.61115e-07  1.13325e-10  1.50249e-12     0.310919     0.325818
    500      28.6224  8.52842e-05  0.000482391       1.3625  0.000692392  1.70441e-06  6.33186e-08      29.9862      30.0252
    600      765.033    0.0252427     0.252055      245.791     0.264585   0.00146378  0.000121935      1011.37      1014.07
    700      8879.35       1.7649      22.1867      10123.3      22.6981     0.217556    0.0323413      19049.5      19362.8
    800      57878.1      42.6489      609.825       160186      680.763      9.56063      2.13073       219409       234475
    900       244386       461.47         7316  1.28302e+06      9059.64      167.857      50.1368  1.54446e+06  1.85404e+06
   1000       725248      2682.55      47347.3  6.15198e+06      62836.6      1442.44      541.132  6.99207e+06  1.02352e+07
   1100  1.62118e+06      9740.29       193884  2.00444e+07       261755      7160.74      3241.64  2.21413e+07  4.24845e+07
   1200  2.93415e+06      25179.7       570959  4.93072e+07       748169      23751.4      12588.5   5.3622e+07  1.41054e+08
   1300  4.58678e+06      51434.4  1.33273e+06  9.94329e+07  1.64142e+06      59273.4      35860.8   1.0714e+08  3.92797e+08
   1400  6.49803e+06      89427.6  2.64127e+06  1.74364e+08  3.00397e+06       121458      82129.5  1.86801e+08  9.50832e+08
   1500          ***          ***          ***          ***          ***          ***          ***          ***   2.0555e+09
   1600          ***          ***          ***          ***          ***          ***          ***          ***  4.05102e+09
   1700          ***          ***          ***          ***          ***          ***          ***          ***  7.39556e+09
   1800          ***          ***          ***          ***          ***          ***          ***          ***  1.26639e+10
   1900          ***          ***          ***          ***          ***          ***          ***          ***   2.0543e+10
   2000          ***          ***          ***          ***          ***          ***          ***          ***  3.18217e+10

   Pressure = 100 atm

   T(K)       W1->W2       W1->W3        W1->R       W1->P1       W1->P2       W1->P3       W1->P4         W1->      Capture
    298  0.000250431  2.29078e-12  6.45015e-15  1.20819e-09  2.70015e-14  2.05074e-18  1.07136e-20  0.000250432   0.00105533
    300  0.000297911  2.99358e-12  9.70659e-15  1.69858e-09  3.77991e-14  3.04673e-18  1.60649e-20  0.000297913   0.00118496
    400     0.310326  5.18865e-08  4.38539e-08  0.000593963   1.6119e-08  1.13538e-11  1.50754e-13      0.31092     0.325818
    500      28.6243   8.5476e-05  0.000484286      1.36386  6.95296e-05  1.72494e-07  6.49457e-09      29.9888      30.0252
    600      765.655    0.0256539      0.25657       247.12    0.0271008  0.000154418   1.3543e-05      1013.08      1014.07
    700      8933.72      1.88214      23.5462      10353.7      2.48626    0.0257266   0.00431324      19315.4      19362.8
    800      59603.3      50.9367      710.381       171904      87.0028      1.41239     0.384479       232358       234475
    900       268807      671.753      9994.73   1.5196e+06       1506.2        34.68      13.4961  1.80063e+06  1.85404e+06
   1000       905048      5129.54      80347.6  8.48449e+06      14944.9      453.461      229.827  9.49065e+06  1.02352e+07
   1100  2.41042e+06      25376.4       419517  3.32472e+07        93440      3540.83      2190.73  3.62017e+07  4.24845e+07
   1200  5.27879e+06      88563.1  1.56049e+06   9.8471e+07       397411      18096.3      13076.4  1.05827e+08  1.41054e+08
   1300  9.84213e+06       234769  4.45777e+06  2.34102e+08  1.23719e+06      65825.8      53824.2  2.49993e+08  3.92797e+08
   1400  1.61689e+07       504446  1.04087e+07  4.70036e+08  3.02296e+06       183984       166136  5.00491e+08  9.50832e+08
   1500  2.41405e+07       926762  2.08743e+07  8.30531e+08  6.15744e+06       421546       412281  8.83464e+08   2.0555e+09
   1600  3.35805e+07   1.5165e+06  3.73323e+07  1.33287e+09  1.09643e+07       832934       868745  1.41796e+09  4.05102e+09
   1700  4.43267e+07  2.27623e+06  6.11974e+07  1.98838e+09  1.76785e+07   1.4736e+06  1.61923e+06  2.11695e+09  7.39556e+09
   1800          ***          ***          ***          ***          ***          ***          ***          ***  1.26639e+10
   1900          ***          ***          ***          ***          ***          ***          ***          ***   2.0543e+10
   2000          ***          ***          ***          ***          ***          ***          ***          ***  3.18217e+10

   Pressure = 1000 atm

   T(K)       W1->W2       W1->W3        W1->R       W1->P1       W1->P2       W1->P3       W1->P4         W1->      Capture
    298  0.000250431  2.29079e-12  6.45011e-15   1.2082e-09  2.70016e-15  2.05079e-19  1.07138e-21  0.000250432   0.00105533
    300  0.000297911  2.99358e-12  9.70654e-15  1.69858e-09  3.77992e-15   3.0468e-19  1.60652e-21  0.000297913   0.00118496
    400     0.310326  5.18869e-08  4.38563e-08  0.000593973  1.61198e-09  1.13559e-12  1.50805e-14      0.31092     0.325818
    500      28.6245  8.54956e-05  0.000484481        1.364  6.95594e-06  1.72709e-08  6.51224e-10       29.989      30.0252
    600      765.718    0.0256991     0.257065      247.259   0.00271727  1.55369e-05   1.3718e-06      1013.26      1014.07
    700      8939.66      1.89729      23.7191      10380.4     0.251576   0.00263318   0.00045051      19345.9      19362.8
    800      59822.9      52.3347      726.699       173545      9.05712     0.151421    0.0431258       234156       234475
    900       272843      722.518      10597.5  1.56335e+06      167.938      4.10754      1.72883  1.84769e+06  1.85404e+06
   1000       947516      6027.97      91217.8  9.09402e+06      1902.57      63.9421      36.1885  1.01408e+07  1.02352e+07
   1100   2.6921e+06      34327.2       530403  3.82725e+07      14673.1      644.856      455.043  4.15451e+07  4.24845e+07
   1200  6.55142e+06       144577   2.2756e+06  1.25493e+08      82529.7      4552.04      3775.09  1.34556e+08  1.41054e+08
   1300  1.40492e+07       476058  7.65436e+06  3.37184e+08       354597      23722.4      22115.2  3.59764e+08  3.92797e+08
   1400  2.70357e+07  1.27807e+06  2.11149e+07  7.70248e+08  1.20679e+06      95223.1      96611.6  8.21075e+08  9.50832e+08
   1500  4.73394e+07  2.89711e+06  4.95205e+07  1.54025e+09  3.36235e+06       305928       330101    1.644e+09   2.0555e+09
   1600  7.64014e+07  5.71727e+06  1.01763e+08   2.7628e+09  7.91834e+06       815702       920802  2.95633e+09  4.05102e+09
   1700  1.15089e+08  1.00869e+07  1.87913e+08  4.53767e+09  1.62413e+07  1.86621e+06  2.17803e+06  4.87105e+09  7.39556e+09
   1800  1.63739e+08  1.62698e+07  3.18355e+08   6.9414e+09  2.97916e+07   3.7717e+06  4.51222e+06  7.47784e+09  1.26639e+10
   1900  2.22299e+08   2.4429e+07  5.03159e+08  1.00271e+10  4.99699e+07  6.89946e+06  8.40817e+06  1.08423e+10   2.0543e+10
   2000  2.90477e+08  3.46327e+07   7.5173e+08  1.38283e+10  7.80321e+07  1.16497e+07  1.43966e+07  1.50092e+10  3.18217e+10

   Pressure = 0.001 atm

   T(K)       W2->W1       W2->W3        W2->R       W2->P1       W2->P2       W2->P3       W2->P4         W2->      Capture
    298  1.01182e-06  1.54914e-14  1.98496e-16  8.80918e-13  6.89017e-10  4.88377e-15  1.16469e-17  1.01251e-06  4.26738e-06
    300  1.24251e-06  2.09397e-14  3.00863e-16  1.29431e-12  9.63054e-10  7.25534e-15  1.76151e-17  1.24348e-06  4.94668e-06
    400   0.00424684  1.88751e-09  1.31853e-09  2.00732e-06  0.000247388   1.5688e-08  8.92811e-11   0.00449625   0.00483984
    500     0.708141  3.25075e-06  8.28031e-06     0.007391     0.356656  6.70243e-05  7.07496e-07      1.07227      1.45649
    600      20.2301  0.000364311   0.00180901      1.13195      32.2697     0.011436  0.000184704      53.6456      140.722
    700      163.814   0.00685489    0.0562671      26.2404      552.069     0.298164   0.00648728      742.491      4768.86
    800      596.231    0.0419168     0.534158      187.459      3358.23      2.47419    0.0660962      4145.04      72742.8
    900      1388.87     0.133989      2.52144      666.594      11094.3      10.4773      0.32112      13163.2       627029
   1000          ***          ***          ***          ***          ***          ***          ***          ***  3.58311e+06
   1100          ***          ***          ***          ***          ***          ***          ***          ***  1.51237e+07
   1200          ***          ***          ***          ***          ***          ***          ***          ***  5.07803e+07
   1300          ***          ***          ***          ***          ***          ***          ***          ***  1.42889e+08
   1400          ***          ***          ***          ***          ***          ***          ***          ***  3.49817e+08
   1500          ***          ***          ***          ***          ***          ***          ***          ***  7.65945e+08
   1600          ***          ***          ***          ***          ***          ***          ***          ***  1.53125e+09
   1700          ***          ***          ***          ***          ***          ***          ***          ***  2.83954e+09
   1800          ***          ***          ***          ***          ***          ***          ***          ***  4.94458e+09
   1900          ***          ***          ***          ***          ***          ***          ***          ***  8.16375e+09
   2000          ***          ***          ***          ***          ***          ***          ***          ***  1.28791e+10

   Pressure = 0.01 atm

   T(K)       W2->W1       W2->W3        W2->R       W2->P1       W2->P2       W2->P3       W2->P4         W2->      Capture
    298  1.01242e-06  1.55218e-14  3.31385e-16  1.31577e-13  7.05287e-10  6.42546e-15  2.18865e-18  1.01312e-06  4.26738e-06
    300  1.24331e-06  2.09923e-14  5.06715e-16  1.95327e-13  9.86729e-10  9.60458e-15  3.37805e-18   1.2443e-06  4.94668e-06
    400   0.00432822  2.48512e-09  3.63486e-09  5.77078e-07  0.000281784  3.06253e-08  5.02967e-11   0.00461061   0.00483984
    500     0.819423  8.44173e-06  3.81024e-05    0.0042995     0.517797  0.000208082  1.01659e-06      1.34177      1.45649
    600      30.9541   0.00180712    0.0131543      1.22409      65.0991    0.0554147  0.000553169      97.3483      140.722
    700      348.645    0.0582277     0.600289      47.3247      1564.24      2.12875    0.0345564      1963.03      4768.86
    800      1647.34     0.536579      7.61856      494.015      12709.9      23.8934     0.544041      14883.9      72742.8
    900      4498.06      2.25084      43.2984      2233.56      51631.7      123.735      3.55285      58536.2       627029
   1000       8975.7      6.00302      151.617      6150.48       137955      401.971      13.5096       153654  3.58311e+06
   1100          ***          ***          ***          ***          ***          ***          ***          ***  1.51237e+07
   1200          ***          ***          ***          ***          ***          ***          ***          ***  5.07803e+07
   1300          ***          ***          ***          ***          ***          ***          ***          ***  1.42889e+08
   1400          ***          ***          ***          ***          ***          ***          ***          ***  3.49817e+08
   1500          ***          ***          ***          ***          ***          ***          ***          ***  7.65945e+08
   1600          ***          ***          ***          ***          ***          ***          ***          ***  1.53125e+09
   1700          ***          ***          ***          ***          ***          ***          ***          ***  2.83954e+09
   1800          ***          ***          ***          ***          ***          ***          ***          ***  4.94458e+09
   1900          ***          ***          ***          ***          ***          ***          ***          ***  8.16375e+09
   2000          ***          ***          ***          ***          ***          ***          ***          ***  1.28791e+10

   Pressure = 0.1 atm

   T(K)       W2->W1       W2->W3        W2->R       W2->P1       W2->P2       W2->P3       W2->P4         W2->      Capture
    298  1.01248e-06  1.55299e-14   3.6336e-16  1.41005e-14  7.07302e-10  6.71953e-15  2.61855e-19  1.01318e-06  4.26738e-06
    300  1.24339e-06  2.10056e-14  5.57009e-16  2.09897e-14  9.89683e-10  1.00588e-14  4.07576e-19  1.24438e-06  4.94668e-06
    400   0.00433946   2.7504e-09   4.9081e-09  8.17629e-08  0.000289131  3.67656e-08  1.15863e-11   0.00462872   0.00483984
    500     0.848739  1.40529e-05  7.34492e-05   0.00102772      0.58515  0.000331083  5.41249e-07      1.43534      1.45649
    600      36.6656   0.00514096    0.0391409     0.536234      90.8488     0.129328  0.000647848      128.225      140.722
    700        533.1     0.283447      2.77042      37.1318      2939.53      7.49677    0.0797181      3520.39      4768.86
    800      3363.17      4.20741       52.067      645.665      32769.7      122.945      2.19772        36960      72742.8
    900      11539.9      25.4114      400.885      4299.77       173971      857.881      21.9915       191117       627029
   1000      26685.4      86.1491      1722.55      15339.3       563366      3418.59      112.013       610730  3.58311e+06
   1100      48600.1      206.237      5106.25      37299.3  1.32968e+06      9533.51      369.206  1.43079e+06  1.51237e+07
   1200          ***          ***          ***          ***          ***          ***          ***          ***  5.07803e+07
   1300          ***          ***          ***          ***          ***          ***          ***          ***  1.42889e+08
   1400          ***          ***          ***          ***          ***          ***          ***          ***  3.49817e+08
   1500          ***          ***          ***          ***          ***          ***          ***          ***  7.65945e+08
   1600          ***          ***          ***          ***          ***          ***          ***          ***  1.53125e+09
   1700          ***          ***          ***          ***          ***          ***          ***          ***  2.83954e+09
   1800          ***          ***          ***          ***          ***          ***          ***          ***  4.94458e+09
   1900          ***          ***          ***          ***          ***          ***          ***          ***  8.16375e+09
   2000          ***          ***          ***          ***          ***          ***          ***          ***  1.28791e+10

   Pressure = 1 atm

   T(K)       W2->W1       W2->W3        W2->R       W2->P1       W2->P2       W2->P3       W2->P4         W2->      Capture
    298  1.01248e-06  1.55309e-14  3.67302e-16  1.42158e-15   7.0751e-10  6.75337e-15  2.68974e-20  1.01319e-06  4.26738e-06
    300   1.2434e-06  2.10072e-14  5.63249e-16  2.11694e-15   9.8999e-10  1.01113e-14   4.1931e-20  1.24439e-06  4.94668e-06
    400   0.00434069  2.80126e-09  5.16238e-09  8.76087e-09  0.000290071  3.78244e-08  1.44894e-12   0.00463082   0.00483984
    500     0.853433  1.62914e-05   8.7091e-05  0.000137759     0.598731  0.000370111   1.0803e-07      1.45278      1.45649
    600      38.3201   0.00793824    0.0587783     0.109029      100.016     0.174213  0.000245651      138.687      140.722
    700      633.026     0.658264      5.81606      12.7635      3806.08      13.4896    0.0595092       4471.9      4768.86
    800      5018.22      15.4959      160.241      385.914      54199.3      313.724      3.10616        60096      72742.8
    900      22321.1      145.051      1782.69      4273.32       378854      3095.12      54.3156       410525       627029
   1000      64080.5      697.597        10359      22788.4  1.56742e+06      16463.3      431.155  1.68224e+06  3.58311e+06
   1100       136021      2131.39        38299      73848.9  4.46638e+06      56856.8      1960.31   4.7755e+06  1.51237e+07
   1200       237421      4857.34       104196       173163  9.85911e+06       146406      6100.64  1.05313e+07  5.07803e+07
   1300          ***      9383.41       237922   1.2544e+06  1.83447e+07       309857      15049.4  1.95091e+07  1.42889e+08
   1400          ***          ***          ***          ***          ***          ***          ***          ***  3.49817e+08
   1500          ***          ***          ***          ***          ***          ***          ***          ***  7.65945e+08
   1600          ***          ***          ***          ***          ***          ***          ***          ***  1.53125e+09
   1700          ***          ***          ***          ***          ***          ***          ***          ***  2.83954e+09
   1800          ***          ***          ***          ***          ***          ***          ***          ***  4.94458e+09
   1900          ***          ***          ***          ***          ***          ***          ***          ***  8.16375e+09
   2000          ***          ***          ***          ***          ***          ***          ***          ***  1.28791e+10

   Pressure = 10 atm

   T(K)       W2->W1       W2->W3        W2->R       W2->P1       W2->P2       W2->P3       W2->P4         W2->      Capture
    298  1.01248e-06   1.5531e-14  3.67708e-16  1.42277e-16  7.07531e-10  6.75681e-15  2.69755e-21  1.01319e-06  4.26738e-06
    300   1.2434e-06  2.10074e-14  5.63892e-16   2.1188e-16   9.9002e-10  1.01166e-14  4.20605e-21  1.24439e-06  4.94668e-06
    400   0.00434082  2.80723e-09  5.19227e-09  8.83728e-10  0.000290169  3.79438e-08   1.4971e-13   0.00463103   0.00483984
    500     0.853977   1.6673e-05  8.93202e-05  1.45717e-05     0.600412  0.000375949   1.2623e-08      1.45489      1.45649
    600      38.5926    0.0087661      0.06402    0.0134562      101.609     0.184759  3.81928e-05      140.473      140.722
    700      660.179     0.863809      7.23285       2.1299      4043.39      15.8835    0.0144011       4729.7      4768.86
    800       5803.6      26.9641      248.028      98.8008      63867.5      444.821      1.28539        70491      72742.8
    900      31089.1      363.043      3676.85      1801.96       530068      5669.82      39.5912       572708       627029
   1000       111966      2562.38      29130.7      15753.3  2.71671e+06      40114.4      539.686  2.91678e+06  3.58311e+06
   1100       293556      10994.4       143136      78032.1  9.58578e+06       180868      3915.89  1.02963e+07  1.51237e+07
   1200       606301      32611.2       491228       254750  2.54193e+07       580511      17627.7  2.74023e+07  5.07803e+07
   1300   1.0577e+06      74506.3  1.29616e+06       621001  5.45322e+07  1.45149e+06      55988.4   5.9089e+07  1.42889e+08
   1400  1.64259e+06       142241   2.8283e+06  1.23841e+06  1.00276e+08  3.02913e+06       138659  1.09296e+08  3.49817e+08
   1500          ***       242846  5.47278e+06  7.84948e+06  1.64971e+08  5.54884e+06       291040  1.80646e+08  7.65945e+08
   1600          ***          ***          ***          ***          ***          ***          ***          ***  1.53125e+09
   1700          ***          ***          ***          ***          ***          ***          ***          ***  2.83954e+09
   1800          ***          ***          ***          ***          ***          ***          ***          ***  4.94458e+09
   1900          ***          ***          ***          ***          ***          ***          ***          ***  8.16375e+09
   2000          ***          ***          ***          ***          ***          ***          ***          ***  1.28791e+10

   Pressure = 100 atm

   T(K)       W2->W1       W2->W3        W2->R       W2->P1       W2->P2       W2->P3       W2->P4         W2->      Capture
    298  1.01248e-06   1.5531e-14  3.67749e-16  1.42289e-17  7.07533e-10  6.75716e-15  2.69834e-22  1.01319e-06  4.26738e-06
    300   1.2434e-06  2.10074e-14  5.63957e-16  2.11899e-17  9.90023e-10  1.01172e-14  4.20736e-22  1.24439e-06  4.94668e-06
    400   0.00434083  2.80784e-09  5.19533e-09  8.84527e-11  0.000290179   3.7956e-08  1.50238e-14   0.00463106   0.00483984
    500     0.854033  1.67158e-05  8.95661e-05  1.46715e-06     0.600586   0.00037658  1.28802e-09       1.4551      1.45649
    600      38.6239    0.0088822     0.064718   0.00139274      101.792     0.186101  4.12439e-06      140.677      140.722
    700      664.222     0.905509      7.49145     0.239835      4077.11      16.2897    0.0017803      4766.26      4768.86
    800      5976.62      30.6809       272.13      13.3234      65759.9      477.525     0.202063      72530.3      72742.8
    900      34198.3      481.562      4497.58      326.149       574002      6667.42      8.77249       620182       627029
   1000       139800      4276.63      42078.5      4214.79  3.22774e+06      54545.4      182.121  3.47284e+06  3.58311e+06
   1100       437430      24345.2       255173      32337.4  1.30149e+07       297155      2089.62  1.40635e+07  1.51237e+07
   1200   1.0971e+06        96847  1.09838e+06       161613  4.03584e+07  1.17395e+06      14741.2   4.4001e+07  5.07803e+07
   1300  2.29514e+06       288736  3.59343e+06       572703  1.01296e+08  3.58446e+06      69926.6    1.117e+08  1.42889e+08
   1400  4.16073e+06       686524  9.45322e+06  1.55516e+06  2.14589e+08  8.91425e+06       241729  2.39601e+08  3.49817e+08
   1500  6.76337e+06  1.37419e+06  2.09645e+07  3.45616e+06  3.97611e+08  1.88707e+07       653714  4.49694e+08  7.65945e+08
   1600  1.01353e+07  2.41948e+06  4.07276e+07  6.61721e+06   6.6368e+08  3.52502e+07  1.46641e+06  7.60296e+08  1.53125e+09
   1700  1.42963e+07  3.87337e+06  7.14111e+07  1.13384e+07  1.02152e+09  5.97625e+07  2.85562e+06  1.18506e+09  2.83954e+09
   1800          ***  5.82545e+06  1.17053e+08  6.10248e+07  1.47656e+09  9.39913e+07  5.03719e+06  1.73277e+09  4.94458e+09
   1900          ***          ***          ***          ***          ***          ***          ***          ***  8.16375e+09
   2000          ***          ***          ***          ***          ***          ***          ***          ***  1.28791e+10

   Pressure = 1000 atm

   T(K)       W2->W1       W2->W3        W2->R       W2->P1       W2->P2       W2->P3       W2->P4         W2->      Capture
    298  1.01248e-06   1.5531e-14  3.67753e-16   1.4229e-18  7.07534e-10  6.75719e-15  2.69842e-23  1.01319e-06  4.26738e-06
    300   1.2434e-06  2.10074e-14  5.63963e-16    2.119e-18  9.90024e-10  1.01172e-14  4.20749e-23  1.24439e-06  4.94668e-06
    400   0.00434083  2.80791e-09  5.19563e-09  8.84608e-12   0.00029018  3.79572e-08  1.50291e-15   0.00463106   0.00483984
    500     0.854039  1.67201e-05  8.95909e-05  1.46818e-07     0.600604  0.000376644  1.29073e-10      1.45513      1.45649
    600      38.6272   0.00889448    0.0647911  0.000139813      101.811      0.18624  4.16041e-07      140.698      140.722
    700      664.663     0.910408      7.52082    0.0243648      4080.71       16.335  0.000183073      4770.16      4768.86
    800      5998.64      31.2112      275.328      1.40118      65983.9      481.727    0.0217427      72772.2      72742.8
    900      34711.8      504.107      4635.45      37.1428       580210      6827.23      1.03176       626927       627029
   1000       146364      4745.98      45031.3      556.703  3.32063e+06      57639.4      24.8533  3.57499e+06  3.58311e+06
   1100       488635      29862.4       291485         5369  1.38637e+07       332173      354.082  1.50116e+07  1.51237e+07
   1200  1.36258e+06       137427  1.38239e+06      36208.8  4.55223e+07  1.42944e+06      3303.23  4.98737e+07  5.07803e+07
   1300  3.28284e+06       491769  5.12504e+06       180666  1.23728e+08  4.88301e+06        21665  1.37713e+08  1.42889e+08
   1400  6.98639e+06  1.42961e+06  1.55526e+07       696324  2.88563e+08   1.3828e+07       105369  3.27161e+08  3.49817e+08
   1500  1.33566e+07  3.49345e+06  3.99901e+07  2.15315e+06  5.93078e+08  3.35317e+07       397104     6.86e+08  7.65945e+08
   1600  2.32928e+07  7.38629e+06  8.95638e+07   5.5334e+06  1.09696e+09  7.14478e+07  1.20593e+06  1.29539e+09  1.53125e+09
   1700  3.75999e+07  1.38612e+07  1.78794e+08  1.22107e+07  1.85793e+09  1.36678e+08  3.05879e+06  2.24013e+09  2.83954e+09
   1800  5.69493e+07  2.36101e+07  3.24443e+08  2.38095e+07  2.92454e+09  2.39076e+08  6.69197e+06  3.59912e+09  4.94458e+09
   1900  8.18979e+07  3.72018e+07  5.44115e+08  4.20232e+07  4.33247e+09  3.88352e+08  1.29838e+07  5.43905e+09  8.16375e+09
   2000  1.12927e+08  5.50745e+07  8.55065e+08  6.84629e+07  6.10424e+09  5.93434e+08  2.28634e+07  7.81206e+09  1.28791e+10

   Pressure = 0.001 atm

   T(K)       W3->W1       W3->W2        W3->R       W3->P1       W3->P2       W3->P3       W3->P4         W3->      Capture
    298  1.67479e-14  2.82356e-14  6.31304e-21   8.6337e-18  1.52478e-16  9.77691e-15  5.08973e-11  5.09522e-11  5.17695e-11
    300  2.24722e-14  3.79717e-14  9.84239e-21   1.3071e-17  2.27453e-16  1.45275e-14  7.24091e-11  7.24843e-11   7.3648e-11
    400  8.87325e-10  2.82242e-09  1.32842e-13  6.94346e-11  7.71039e-10  3.48554e-08  3.75194e-05  3.75588e-05  4.11732e-05
    500  9.73634e-07  4.32461e-06  1.75129e-09  5.69762e-07  5.19248e-06  0.000177962    0.0888287    0.0890177      0.12884
    600  9.40701e-05  0.000448726  6.48906e-07  0.000153141   0.00124782    0.0360594       11.744       11.782      29.3287
    700   0.00168266    0.0080007  3.02217e-05    0.0055432    0.0419866      1.08711      270.236       271.38      1471.66
    800    0.0105026    0.0471326  0.000390407    0.0575745     0.413931      9.96384      2044.38      2054.87      28457.4
    900    0.0354851     0.147683   0.00229303     0.277164      1.91522      43.8152      7745.55      7791.75       289936
   1000          ***          ***   0.00887857      1.00503      6.86919      125.337      19585.6      19717.9  1.88039e+06
   1100          ***          ***          ***          ***          ***          ***          ***          ***  8.76319e+06
   1200          ***          ***          ***          ***          ***          ***          ***          ***  3.18315e+07
   1300          ***          ***          ***          ***          ***          ***          ***          ***   9.5371e+07
   1400          ***          ***          ***          ***          ***          ***          ***          ***  2.45465e+08
   1500          ***          ***          ***          ***          ***          ***          ***          ***   5.5921e+08
   1600          ***          ***          ***          ***          ***          ***          ***          ***  1.15334e+09
   1700          ***          ***          ***          ***          ***          ***          ***          ***  2.19104e+09
   1800          ***          ***          ***          ***          ***          ***          ***          ***  3.88605e+09
   1900          ***          ***          ***          ***          ***          ***          ***          ***  6.50382e+09
   2000          ***          ***          ***          ***          ***          ***          ***          ***  1.03598e+10

   Pressure = 0.01 atm

   T(K)       W3->W1       W3->W2        W3->R       W3->P1       W3->P2       W3->P3       W3->P4         W3->      Capture
    298   1.6867e-14   2.8291e-14  2.41616e-21   1.4086e-18   2.3655e-17  1.03948e-14  5.12526e-11  5.13082e-11  5.17695e-11
    300   2.2638e-14   3.8067e-14   3.8595e-21  2.17039e-18  3.58979e-17  1.54816e-14  7.29453e-11  7.30215e-11   7.3648e-11
    400  1.03828e-09  3.71605e-09  1.64769e-13  3.17689e-11  3.24461e-10  4.56458e-08  4.03311e-05  4.03819e-05  4.11732e-05
    500  2.08174e-06  1.12307e-05  5.45559e-09  6.55692e-07  5.35854e-06  0.000331951     0.116193     0.116544      0.12884
    600  0.000389643   0.00222631  4.06925e-06  0.000363449   0.00262833     0.100768      20.8068      20.9131      29.3287
    700    0.0119183     0.068013  0.000322901    0.0230884     0.154911      4.45661      668.314      673.028      1471.66
    800     0.108524      0.60393    0.0061922     0.366907        2.345       56.384      6837.82      6897.63      28457.4
    900      0.46378      2.47911     0.047455      2.37165      14.6585      314.319      32664.6      32998.9       289936
   1000      1.27573      6.57888      0.20528       8.7734      52.8594      1049.46      96626.2      97745.4  1.88039e+06
   1100          ***          ***      0.69799      30.6297       182.83      2566.31       213716       216460  8.76319e+06
   1200          ***          ***          ***          ***          ***          ***          ***          ***  3.18315e+07
   1300          ***          ***          ***          ***          ***          ***          ***          ***   9.5371e+07
   1400          ***          ***          ***          ***          ***          ***          ***          ***  2.45465e+08
   1500          ***          ***          ***          ***          ***          ***          ***          ***   5.5921e+08
   1600          ***          ***          ***          ***          ***          ***          ***          ***  1.15334e+09
   1700          ***          ***          ***          ***          ***          ***          ***          ***  2.19104e+09
   1800          ***          ***          ***          ***          ***          ***          ***          ***  3.88605e+09
   1900          ***          ***          ***          ***          ***          ***          ***          ***  6.50382e+09
   2000          ***          ***          ***          ***          ***          ***          ***          ***  1.03598e+10

   Pressure = 0.1 atm

   T(K)       W3->W1       W3->W2        W3->R       W3->P1       W3->P2       W3->P3       W3->P4         W3->      Capture
    298  1.68793e-14  2.83058e-14  3.66992e-22  1.57298e-19  2.65145e-18  1.04769e-14  5.12931e-11  5.13488e-11  5.17695e-11
    300  2.26552e-14  3.80911e-14  5.93904e-22  2.43915e-19  4.04903e-18  1.56097e-14  7.30068e-11  7.30831e-11   7.3648e-11
    400  1.07798e-09  4.11273e-09     5.82e-14  6.40304e-12  6.27372e-11  4.83737e-08  4.08489e-05  4.09025e-05  4.11732e-05
    500  2.97633e-06  1.86956e-05  4.83929e-09  2.99264e-07  2.22326e-06  0.000412258     0.125821     0.126257      0.12884
    600  0.000943175   0.00633357  8.13172e-06   0.00035821   0.00229835     0.165944      26.7802      26.9561      29.3287
    700    0.0493481     0.331073   0.00126697    0.0439612     0.259852      10.4373      1125.18       1136.3      1471.66
    800     0.711579      4.73053    0.0420154      1.20515      6.78883      188.943        15655      15857.4      28457.4
    900       4.2655      27.8362     0.489538      11.8802      64.9672       1435.7      99161.1       100706       289936
   1000      14.6426      93.0844       2.8302      59.0459      315.923      6035.63       364300       370821  1.88039e+06
   1100      35.9688      222.444      10.3964      189.316      993.875      17252.8       936413       955118  8.76319e+06
   1200          ***          ***      36.1032      680.867      3861.73        38482  1.91244e+06  1.95427e+06  3.18315e+07
   1300          ***          ***          ***          ***          ***          ***          ***          ***   9.5371e+07
   1400          ***          ***          ***          ***          ***          ***          ***          ***  2.45465e+08
   1500          ***          ***          ***          ***          ***          ***          ***          ***   5.5921e+08
   1600          ***          ***          ***          ***          ***          ***          ***          ***  1.15334e+09
   1700          ***          ***          ***          ***          ***          ***          ***          ***  2.19104e+09
   1800          ***          ***          ***          ***          ***          ***          ***          ***  3.88605e+09
   1900          ***          ***          ***          ***          ***          ***          ***          ***  6.50382e+09
   2000          ***          ***          ***          ***          ***          ***          ***          ***  1.03598e+10

   Pressure = 1 atm

   T(K)       W3->W1       W3->W2        W3->R       W3->P1       W3->P2       W3->P3       W3->P4         W3->      Capture
    298  1.68806e-14  2.83076e-14  3.93784e-23  1.59746e-20  2.69466e-19  1.04856e-14  5.12973e-11   5.1353e-11  5.17695e-11
    300  2.26569e-14   3.8094e-14  6.39231e-23  2.47992e-20  4.11942e-19  1.56233e-14  7.30131e-11  7.30894e-11   7.3648e-11
    400  1.08444e-09  4.18878e-09  8.53515e-15  7.81482e-13  7.41512e-12  4.87498e-08  4.09115e-05  4.09655e-05  4.11732e-05
    500  3.32071e-06  2.16737e-05  1.29397e-09  5.88686e-08  3.91827e-07  0.000430757     0.127576     0.128032      0.12884
    600   0.00140868   0.00977978  4.50993e-06  0.000133965  0.000725889     0.193441      28.6552      28.8607      29.3287
    700     0.112245     0.768857   0.00144305    0.0318554     0.155117      14.9922      1376.07      1392.13      1471.66
    800      2.56319       17.416    0.0919465       1.6169      7.47297      362.306      23840.3      24231.8      28457.4
    900      23.3277      158.479      1.88056      27.3323      123.427      3785.21       197234       201353       289936
   1000      110.531      747.273      17.0227      209.078      933.632      21270.1       936585       959873  1.88039e+06
   1100      339.075      2257.46      86.7316      917.956      4059.21      76403.1  2.96313e+06   3.0472e+06  8.76319e+06
   1200      788.466      5127.94      298.247      2771.53      12109.6       201130  7.05569e+06  7.27791e+06  3.18315e+07
   1300          ***      9848.13      802.641      8564.84      28162.1       428156   1.3829e+07  1.43038e+07   9.5371e+07
   1400          ***          ***          ***          ***          ***          ***          ***          ***  2.45465e+08
   1500          ***          ***          ***          ***          ***          ***          ***          ***   5.5921e+08
   1600          ***          ***          ***          ***          ***          ***          ***          ***  1.15334e+09
   1700          ***          ***          ***          ***          ***          ***          ***          ***  2.19104e+09
   1800          ***          ***          ***          ***          ***          ***          ***          ***  3.88605e+09
   1900          ***          ***          ***          ***          ***          ***          ***          ***  6.50382e+09
   2000          ***          ***          ***          ***          ***          ***          ***          ***  1.03598e+10

   Pressure = 10 atm

   T(K)       W3->W1       W3->W2        W3->R       W3->P1       W3->P2       W3->P3       W3->P4         W3->      Capture
    298  1.68807e-14  2.83078e-14  3.96934e-24  1.60013e-21  2.69931e-20  1.04865e-14  5.12977e-11  5.13534e-11  5.17695e-11
    300  2.26571e-14  3.80943e-14  6.44595e-24  2.48439e-21  4.12703e-20  1.56246e-14  7.30137e-11  7.30901e-11   7.3648e-11
    400  1.08521e-09  4.19771e-09   9.0865e-16  8.06742e-14   7.5919e-13  4.87898e-08   4.0918e-05   4.0972e-05  4.11732e-05
    500  3.38519e-06  2.21814e-05  1.66439e-10  7.01036e-09  4.42814e-08  0.000433169     0.127784     0.128243      0.12884
    600   0.00156879    0.0107997  8.47498e-07  2.20533e-05  0.000104888     0.198678      28.9591      29.1703      29.3287
    700     0.153266      1.00893  0.000458974   0.00841713    0.0334305      16.4006      1438.69       1456.3      1471.66
    800      4.80626      30.3038    0.0529119     0.738346      2.65749      452.087      27153.7      27644.3      28457.4
    900      64.1204      396.458      1.96795      21.8769      75.4137       5800.4       261783       268143       289936
   1000      443.098      2737.98      31.1273       283.36      966.258        41981  1.52666e+06  1.57311e+06  1.88039e+06
   1100      1864.15      11559.5      256.004      1948.78      6662.95       194810   6.0107e+06   6.2278e+06  8.76319e+06
   1200      5489.73      33914.9      1285.81      8361.74      28678.2       641501   1.7424e+07  1.81432e+07  3.18315e+07
   1300      12642.3      77035.8      4498.61      25541.5      87421.7  1.63316e+06  4.00704e+07  4.19107e+07   9.5371e+07
   1400      24633.1       146897      12138.5      61365.9       208449  3.44331e+06   7.7715e+07  8.16118e+07  2.45465e+08
   1500          ***       250588      28314.2       191519       418796   6.3285e+06  1.33114e+08  1.40303e+08   5.5921e+08
   1600          ***          ***          ***          ***          ***          ***          ***          ***  1.15334e+09
   1700          ***          ***          ***          ***          ***          ***          ***          ***  2.19104e+09
   1800          ***          ***          ***          ***          ***          ***          ***          ***  3.88605e+09
   1900          ***          ***          ***          ***          ***          ***          ***          ***  6.50382e+09
   2000          ***          ***          ***          ***          ***          ***          ***          ***  1.03598e+10

   Pressure = 100 atm

   T(K)       W3->W1       W3->W2        W3->R       W3->P1       W3->P2       W3->P3       W3->P4         W3->      Capture
    298  1.68807e-14  2.83078e-14  3.97256e-25   1.6004e-22  2.69978e-21  1.04865e-14  5.12977e-11  5.13534e-11  5.17695e-11
    300  2.26571e-14  3.80944e-14  6.45143e-25  2.48484e-22   4.1278e-21  1.56248e-14  7.30137e-11  7.30901e-11   7.3648e-11
    400  1.08528e-09  4.19862e-09   9.1501e-17  8.09605e-15  7.61098e-14  4.87939e-08  4.09186e-05  4.09727e-05  4.11732e-05
    500   3.3928e-06  2.22382e-05  1.72433e-11   7.1883e-10   4.4973e-09  0.000433421     0.127806     0.128265      0.12884
    600   0.00159434    0.0109427  9.58075e-08  2.44044e-06  1.11617e-05     0.199298      28.9933      29.2051      29.3287
    700     0.163448      1.05764  6.26046e-05   0.00110892   0.00399769      16.6119      1447.23      1465.07      1471.66
    800      5.74019      34.4809   0.00978303     0.129906     0.394172      471.081      27763.9      28275.7      28457.4
    900      93.3258      525.869     0.544458      5.67036      15.3637      6442.55       279129       286212       289936
   1000      846.473      4568.45      13.7367      115.297      293.305      52200.5  1.76711e+06  1.82515e+06  1.88039e+06
   1100      4837.99      25563.5      184.417      1269.36      3148.38       284420  7.88817e+06  8.20759e+06  8.76319e+06
   1200      19107.2       100331      1483.03      8495.42      21024.1  1.13193e+06  2.67127e+07   2.7995e+07  3.18315e+07
   1300      56467.4       296037      7874.05      38177.2      95140.4   3.4941e+06  7.23138e+07  7.63016e+07   9.5371e+07
   1400       133896       698621        30053       125759       315463   8.7863e+06   1.6328e+08   1.7337e+08  2.45465e+08
   1500       269721  1.39171e+06      88748.4       327023       821693  1.87716e+07  3.18974e+08  3.40644e+08   5.5921e+08
   1600       482081  2.44457e+06       215401       711902  1.78164e+06  3.53001e+07   5.5614e+08  5.97076e+08  1.15334e+09
   1700       788761  3.91233e+06       450324   1.3561e+06  3.36412e+06  6.01072e+07  8.87423e+08  9.57402e+08  2.19104e+09
   1800          ***  5.88242e+06       907251  4.34682e+06   5.7399e+06    9.473e+07  1.32156e+09  1.43223e+09  3.88605e+09
   1900          ***          ***  5.36711e+06  8.60842e+06  5.26412e+07  1.43489e+08   1.8645e+09  2.02881e+09  6.50382e+09
   2000          ***          ***          ***          ***          ***          ***          ***          ***  1.03598e+10

   Pressure = 1000 atm

   T(K)       W3->W1       W3->W2        W3->R       W3->P1       W3->P2       W3->P3       W3->P4         W3->      Capture
    298  1.68807e-14  2.83078e-14  3.97288e-26  1.60043e-23  2.69983e-22  1.04866e-14  5.12977e-11  5.13534e-11  5.17695e-11
    300  2.26571e-14  3.80944e-14  6.45197e-26  2.48489e-23  4.12788e-22  1.56248e-14  7.30138e-11  7.30901e-11   7.3648e-11
    400  1.08529e-09  4.19871e-09  9.15657e-18  8.09895e-16  7.61291e-15  4.87943e-08  4.09187e-05  4.09728e-05  4.11732e-05
    500  3.39358e-06   2.2244e-05   1.7308e-12  7.20758e-11  4.50453e-10  0.000433447     0.127808     0.128267      0.12884
    600   0.00159715    0.0109578  9.72029e-09  2.47064e-07  1.12398e-06     0.199361      28.9968      29.2087      29.3287
    700     0.164763      1.06336  6.54037e-06  0.000115547  0.000409157      16.6348      1448.14         1466      1471.66
    800      5.89774      35.0769   0.00109037    0.0144706    0.0419692      473.385      27834.7      28349.2      28457.4
    900      100.378      550.488    0.0683505     0.715784      1.77156      6536.76       281500       288691       289936
   1000      994.676      5069.78      2.07897      17.7202      38.7695      54150.1  1.80877e+06  1.86905e+06  1.88039e+06
   1100      6542.06      31354.6      36.1137      255.309      509.883       307914  8.32595e+06  8.67256e+06  8.76319e+06
   1200      31143.6       142325      399.257      2368.12       4445.8  1.31365e+06  2.97244e+07  3.12187e+07  3.18315e+07
   1300       113967       503663      3030.39      15204.8      27519.9  4.46748e+06  8.68793e+07  9.20102e+07   9.5371e+07
   1400       335548  1.45096e+06      16722.6      71577.1       127310  1.26393e+07  2.15957e+08  2.30598e+08  2.45465e+08
   1500       825637  3.51948e+06      70355.1       259663       459219  3.07038e+07  4.69492e+08   5.0533e+08   5.5921e+08
   1600  1.75508e+06  7.39716e+06       235391       759079  1.34156e+06   6.5657e+07  9.12463e+08  9.89609e+08  1.15334e+09
   1700  3.31706e+06  1.38172e+07       650746  1.86061e+06  3.28723e+06  1.26173e+08  1.61436e+09  1.76346e+09  2.19104e+09
   1800  5.70974e+06  2.34533e+07   1.5379e+06  3.95633e+06   6.9718e+06  2.21778e+08  2.64058e+09  2.90399e+09  3.88605e+09
   1900   9.1267e+06  3.68641e+07  3.19921e+06  7.50657e+06  1.31528e+07  3.61981e+08  4.04633e+09  4.47816e+09  6.50382e+09
   2000  1.37543e+07  5.44885e+07  6.00213e+06  1.30004e+07    2.258e+07  5.55629e+08  5.87402e+09  6.53947e+09  1.03598e+10

   Pressure = 0.001 atm

   T(K)        R->W1        R->W2        R->W3        R->P1        R->P2        R->P3        R->P4          R->      Capture
    298  4.77101e-14  3.73122e-13  6.51076e-18  2.16249e-14  2.97534e-13  2.49455e-16  4.11781e-18  7.40251e-13  7.44181e-13
    300  4.84962e-14  3.76671e-13  6.79524e-18   2.2738e-14  3.08551e-13  2.63532e-16  4.44058e-18  7.56731e-13  7.60745e-13
    400  6.83731e-14  4.18464e-13  2.81947e-17  1.48443e-13  1.20522e-12  2.28921e-15  7.96562e-17   1.8429e-12  1.85257e-12
    500  5.03089e-14  2.73883e-13  4.35411e-17  4.48489e-13  2.65429e-12  9.65587e-15   4.8705e-16  3.43715e-12  3.45679e-12
    600  2.51652e-14  1.28683e-13  3.74646e-17   9.2816e-13  4.40416e-12  2.78834e-14  1.75307e-15  5.51584e-12  5.55473e-12
    700  1.00892e-14  4.89286e-14  2.25039e-17  1.57554e-12  6.34174e-12  6.42351e-14  4.71722e-15  8.04527e-12  8.12196e-12
    800  3.68679e-15  1.66742e-14  1.09127e-17  2.38456e-12  8.44383e-12  1.27103e-13  1.05435e-14  1.09864e-11  1.11333e-11
    900  1.32798e-15  5.58094e-15  4.78283e-18  3.35121e-12  1.06935e-11  2.25072e-13  2.06307e-14  1.42973e-11  1.45641e-11
   1000          ***          ***  2.12958e-18  4.47002e-12  1.30625e-11  3.66032e-13  3.64665e-14  1.79351e-11  1.83921e-11
   1100          ***          ***          ***  5.73245e-12  1.55087e-11  5.56526e-13  5.94815e-14  2.18572e-11  2.25954e-11
   1200          ***          ***          ***  7.13025e-12  1.80005e-11  8.01395e-13  9.09307e-14  2.60231e-11  2.71558e-11
   1300          ***          ***          ***  8.65383e-12  2.05057e-11  1.10365e-12  1.31824e-13   3.0395e-11   3.2056e-11
   1400          ***          ***          ***  1.02933e-11  2.29975e-11  1.46454e-12  1.82884e-13  3.49383e-11  3.72803e-11
   1500          ***          ***          ***  1.20388e-11  2.54547e-11  1.88381e-12  2.44549e-13  3.96218e-11  4.28154e-11
   1600          ***          ***          ***  1.38802e-11  2.78612e-11  2.35989e-12   3.1699e-13  4.44183e-11  4.86476e-11
   1700          ***          ***          ***  1.58081e-11  3.02053e-11  2.89032e-12  4.00153e-13  4.93038e-11  5.47647e-11
   1800          ***          ***          ***  1.78129e-11  3.24791e-11  3.47189e-12    4.938e-13  5.42577e-11  6.11578e-11
   1900          ***          ***          ***  1.98858e-11  3.46779e-11  4.10102e-12   5.9755e-13  5.92622e-11  6.78173e-11
   2000          ***          ***          ***  2.20184e-11  3.67996e-11  4.77391e-12  7.10927e-13  6.43028e-11  7.47346e-11

   Pressure = 0.01 atm

   T(K)        R->W1        R->W2        R->W3        R->P1        R->P2        R->P3        R->P4          R->      Capture
    298  5.09879e-14   6.2292e-13  2.49184e-18  4.16464e-15  6.21445e-14  6.66177e-17   3.4996e-19  7.40287e-13  7.44181e-13
    300  5.25609e-14  6.34391e-13  2.66462e-18   4.4526e-15  6.52897e-14  7.14242e-17   3.8849e-19  7.56768e-13  7.60745e-13
    400  1.48945e-13   1.1536e-12  3.49711e-17  6.07626e-14  4.78687e-13  1.17166e-15   2.2703e-17  1.84322e-12  1.85257e-12
    500  2.05368e-13  1.26029e-12  1.35639e-16  2.94834e-13  1.66994e-12  7.20828e-15  2.75978e-16  3.43805e-12  3.45679e-12
    600  1.72453e-13  9.35746e-13  2.34964e-16  7.81515e-13  3.60095e-12  2.48774e-14  1.39684e-15  5.51718e-12  5.55473e-12
    700  1.03317e-13    5.227e-13  2.40777e-16   1.4806e-12  5.87382e-12  6.16189e-14  4.34809e-15  8.04665e-12  8.12196e-12
    800  5.03768e-14  2.40944e-13  1.74835e-16  2.33625e-12  8.22434e-12  1.25224e-13  1.02604e-14  1.09876e-11  1.11333e-11
    900  2.22653e-14  1.00867e-13  1.03035e-16  3.32948e-12  1.06012e-11  2.23838e-13  2.04463e-14  1.42982e-11  1.45641e-11
   1000  9.49533e-15  4.11617e-14  5.47503e-17   4.4604e-12   1.3023e-11  3.65247e-13  3.63537e-14  1.79357e-11  1.83921e-11
[truncated: 232,102 more chars]
