# Supplementary material for: Hierarchical Study of the Reactions of Hydrogen Atoms with Alkenes: A Theoretical Study of the Reactions of Hydrogen Atoms with C2–C4 Alkenes
Source: J Phys Chem A. 2021 Jun 8;125(23):5124–45. doi: 10.1021/acs.jpca.1c03168 (PMC8279655; doi:10.1021/acs.jpca.1c03168)
Supplement: Supplementary file 1 — jp1c03168_si_001.zip [file jp1c03168_si_001.zip › C2-C4_ALKENES+H_SUPPORTING_INFO/H_ADDITION/H_ADDITION_RRKM/CCSDT_CCPVXZ/c2h4_rrkm.out]

Wells (G - ground energy, D - dissociation limit, kcal/mol):
      Name        G        D
        W1    -35.5      2.9

Bimolecular Products (G - ground energy, kcal/mol):
      Name        G
         R      0.0

Well-to-Bimolecular Barriers (H/G - barrier height/well depth, kcal/mol)
      Name        H     Well        G  Product
        B1      2.9       W1    -35.5        R

________________________________________________________________________________________

Unimolecular Rate Units: 1/sec;  Bimolecular Rate Units: cm^3/sec

______________________________________________________________________________________

Species-Species Rate Tables:

Temperature = 298 K

High Pressure Rate Coefficients:

From\To            W1            R
W1                ***  4.23641e-16
R         3.51252e-13          ***

Temperature = 298 K    Pressure = 0.01 atm

From\To            W1            R
W1        3.09442e-16  3.09442e-16
R         2.56565e-13  2.56565e-13

Temperature = 298 K    Pressure = 0.1 atm

From\To            W1            R
W1        3.98004e-16  3.98004e-16
R         3.29995e-13  3.29995e-13

Temperature = 298 K    Pressure = 1 atm

From\To            W1            R
W1        4.20344e-16  4.20344e-16
R         3.48518e-13  3.48518e-13

Temperature = 298 K    Pressure = 10 atm

From\To            W1            R
W1        4.23406e-16  4.23406e-16
R         3.51057e-13  3.51057e-13

Temperature = 298 K    Pressure = 100 atm

From\To            W1            R
W1        4.23731e-16  4.23731e-16
R         3.51326e-13  3.51326e-13

Temperature = 298 K    Pressure = 1000 atm

From\To            W1            R
W1        4.23764e-16  4.23764e-16
R         3.51354e-13  3.51354e-13

Temperature = 300 K

High Pressure Rate Coefficients:

From\To            W1            R
W1                ***  6.54464e-16
R          3.6207e-13          ***

Temperature = 300 K    Pressure = 0.01 atm

From\To            W1            R
W1        4.74801e-16  4.74801e-16
R         2.62674e-13  2.62674e-13

Temperature = 300 K    Pressure = 0.1 atm

From\To            W1            R
W1        6.13674e-16  6.13674e-16
R         3.39504e-13  3.39504e-13

Temperature = 300 K    Pressure = 1 atm

From\To            W1            R
W1        6.49176e-16  6.49176e-16
R         3.59145e-13  3.59145e-13

Temperature = 300 K    Pressure = 10 atm

From\To            W1            R
W1        6.54081e-16  6.54081e-16
R         3.61859e-13  3.61859e-13

Temperature = 300 K    Pressure = 100 atm

From\To            W1            R
W1        6.54603e-16  6.54603e-16
R         3.62148e-13  3.62148e-13

Temperature = 300 K    Pressure = 1000 atm

From\To            W1            R
W1        6.54656e-16  6.54656e-16
R         3.62177e-13  3.62177e-13

Temperature = 400 K

High Pressure Rate Coefficients:

From\To            W1            R
W1                ***  7.75572e-09
R         1.20309e-12          ***

Temperature = 400 K    Pressure = 0.01 atm

From\To            W1            R
W1        3.72894e-09  3.72894e-09
R         5.78433e-13  5.78433e-13

Temperature = 400 K    Pressure = 0.1 atm

From\To            W1            R
W1        6.25048e-09  6.25048e-09
R         9.69591e-13  9.69591e-13

Temperature = 400 K    Pressure = 1 atm

From\To            W1            R
W1        7.45557e-09  7.45557e-09
R         1.15653e-12  1.15653e-12

Temperature = 400 K    Pressure = 10 atm

From\To            W1            R
W1        7.72085e-09  7.72085e-09
R         1.19768e-12  1.19768e-12

Temperature = 400 K    Pressure = 100 atm

From\To            W1            R
W1         7.7549e-09   7.7549e-09
R         1.20296e-12  1.20296e-12

Temperature = 400 K    Pressure = 1000 atm

From\To            W1            R
W1        7.75845e-09  7.75845e-09
R         1.20351e-12  1.20351e-12

Temperature = 500 K

High Pressure Rate Coefficients:

From\To            W1            R
W1                ***  0.000151298
R         2.69981e-12          ***

Temperature = 500 K    Pressure = 0.01 atm

From\To            W1            R
W1        4.33308e-05  4.33308e-05
R         7.73162e-13  7.73162e-13

Temperature = 500 K    Pressure = 0.1 atm

From\To            W1            R
W1         9.3741e-05   9.3741e-05
R         1.67273e-12  1.67273e-12

Temperature = 500 K    Pressure = 1 atm

From\To            W1            R
W1        0.000133938  0.000133938
R         2.39004e-12  2.39004e-12

Temperature = 500 K    Pressure = 10 atm

From\To            W1            R
W1        0.000148476  0.000148476
R         2.64946e-12  2.64946e-12

Temperature = 500 K    Pressure = 100 atm

From\To            W1            R
W1        0.000151042  0.000151042
R         2.69524e-12  2.69524e-12

Temperature = 500 K    Pressure = 1000 atm

From\To            W1            R
W1        0.000151339  0.000151339
R         2.70054e-12  2.70054e-12

Temperature = 600 K

High Pressure Rate Coefficients:

From\To            W1            R
W1                ***      0.11698
R         4.89281e-12          ***

Temperature = 600 K    Pressure = 0.01 atm

From\To            W1            R
W1          0.0187433    0.0187433
R         7.83818e-13  7.83818e-13

Temperature = 600 K    Pressure = 0.1 atm

From\To            W1            R
W1          0.0507155    0.0507155
R         2.12116e-12  2.12116e-12

Temperature = 600 K    Pressure = 1 atm

From\To            W1            R
W1          0.0889698    0.0889698
R         3.72124e-12  3.72124e-12

Temperature = 600 K    Pressure = 10 atm

From\To            W1            R
W1           0.110613     0.110613
R         4.62649e-12  4.62649e-12

Temperature = 600 K    Pressure = 100 atm

From\To            W1            R
W1            0.11618      0.11618
R         4.85934e-12  4.85934e-12

Temperature = 600 K    Pressure = 1000 atm

From\To            W1            R
W1           0.116956     0.116956
R         4.89179e-12  4.89179e-12

Temperature = 700 K

High Pressure Rate Coefficients:

From\To            W1            R
W1                ***       14.122
R         7.77808e-12          ***

Temperature = 700 K    Pressure = 0.01 atm

From\To            W1            R
W1            1.22357      1.22357
R          6.7361e-13   6.7361e-13

Temperature = 700 K    Pressure = 0.1 atm

From\To            W1            R
W1             3.9998       3.9998
R         2.20275e-12  2.20275e-12

Temperature = 700 K    Pressure = 1 atm

From\To            W1            R
W1            8.59371      8.59371
R         4.73315e-12  4.73315e-12

Temperature = 700 K    Pressure = 10 atm

From\To            W1            R
W1              12.41        12.41
R         6.83512e-12  6.83512e-12

Temperature = 700 K    Pressure = 100 atm

From\To            W1            R
W1            13.8418      13.8418
R         7.62373e-12  7.62373e-12

Temperature = 700 K    Pressure = 1000 atm

From\To            W1            R
W1            14.0982      14.0982
R         7.76495e-12  7.76495e-12

Temperature = 800 K

High Pressure Rate Coefficients:

From\To            W1            R
W1                ***      530.072
R         1.13321e-11          ***

Temperature = 800 K    Pressure = 0.01 atm

From\To            W1            R
W1            24.4255      24.4255
R         5.21663e-13  5.21663e-13

Temperature = 800 K    Pressure = 0.1 atm

From\To            W1            R
W1            93.5881      93.5881
R         2.00015e-12  2.00015e-12

Temperature = 800 K    Pressure = 1 atm

From\To            W1            R
W1            242.512      242.512
R         5.18425e-12  5.18425e-12

Temperature = 800 K    Pressure = 10 atm

From\To            W1            R
W1            413.996      413.996
R         8.85055e-12  8.85055e-12

Temperature = 800 K    Pressure = 100 atm

From\To            W1            R
W1            505.471      505.471
R         1.08062e-11  1.08062e-11

Temperature = 800 K    Pressure = 1000 atm

From\To            W1            R
W1             527.25       527.25
R         1.12718e-11  1.12718e-11

Temperature = 900 K

High Pressure Rate Coefficients:

From\To            W1            R
W1                ***      9086.31
R         1.55238e-11          ***

Temperature = 900 K    Pressure = 0.01 atm

From\To            W1            R
W1            221.473      221.473
R         3.77599e-13  3.77599e-13

Temperature = 900 K    Pressure = 0.1 atm

From\To            W1            R
W1             969.91       969.91
R         1.65579e-12  1.65579e-12

Temperature = 900 K    Pressure = 1 atm

From\To            W1            R
W1            2972.63      2972.63
R         5.07779e-12  5.07779e-12

Temperature = 900 K    Pressure = 10 atm

From\To            W1            R
W1            6019.25      6019.25
R         1.02836e-11  1.02836e-11

Temperature = 900 K    Pressure = 100 atm

From\To            W1            R
W1            8254.66      8254.66
R         1.41029e-11  1.41029e-11

Temperature = 900 K    Pressure = 1000 atm

From\To            W1            R
W1            8968.53      8968.53
R         1.53225e-11  1.53225e-11

Temperature = 1000 K

High Pressure Rate Coefficients:

From\To            W1            R
W1                ***      89681.9
R         2.03205e-11          ***

Temperature = 1000 K    Pressure = 0.01 atm

From\To            W1            R
W1            1158.47      1158.47
R         2.61379e-13  2.61379e-13

Temperature = 1000 K    Pressure = 0.1 atm

From\To            W1            R
W1            5679.89      5679.89
R         1.28461e-12  1.28461e-12

Temperature = 1000 K    Pressure = 1 atm

From\To            W1            R
W1            20188.9      20188.9
R         4.57214e-12  4.57214e-12

Temperature = 1000 K    Pressure = 10 atm

From\To            W1            R
W1            48220.9      48220.9
R         1.09252e-11  1.09252e-11

Temperature = 1000 K    Pressure = 100 atm

From\To            W1            R
W1            75597.7      75597.7
R         1.71292e-11  1.71292e-11

Temperature = 1000 K    Pressure = 1000 atm

From\To            W1            R
W1            87251.6      87251.6
R         1.97698e-11  1.97698e-11

Temperature = 1100 K

High Pressure Rate Coefficients:

From\To            W1            R
W1                ***       591058
R         2.56903e-11          ***

Temperature = 1100 K    Pressure = 0.01 atm

From\To            W1            R
W1             4087.8       4087.8
R         1.76084e-13  1.76084e-13

Temperature = 1100 K    Pressure = 0.1 atm

From\To            W1            R
W1            22030.7      22030.7
R         9.53362e-13  9.53362e-13

Temperature = 1100 K    Pressure = 1 atm

From\To            W1            R
W1            89076.9      89076.9
R         3.86606e-12  3.86606e-12

Temperature = 1100 K    Pressure = 10 atm

From\To            W1            R
W1             248218       248218
R         1.07858e-11  1.07858e-11

Temperature = 1100 K    Pressure = 100 atm

From\To            W1            R
W1             448923       448923
R         1.95119e-11  1.95119e-11

Temperature = 1100 K    Pressure = 1000 atm

From\To            W1            R
W1             561273       561273
R         2.43956e-11  2.43956e-11

Temperature = 1200 K

High Pressure Rate Coefficients:

From\To            W1            R
W1                ***  2.87256e+06
R         3.16034e-11          ***

Temperature = 1200 K    Pressure = 0.01 atm

From\To            W1            R
W1            10761.1      10761.1
R         1.16374e-13  1.16374e-13

Temperature = 1200 K    Pressure = 0.1 atm

From\To            W1            R
W1            62856.8      62856.8
R         6.85134e-13  6.85134e-13

Temperature = 1200 K    Pressure = 1 atm

From\To            W1            R
W1             284314       284314
R         3.11674e-12  3.11674e-12

Temperature = 1200 K    Pressure = 10 atm

From\To            W1            R
W1             912372       912372
R         1.00293e-11  1.00293e-11

Temperature = 1200 K    Pressure = 100 atm

From\To            W1            R
W1        1.90771e+06  1.90771e+06
R         2.09864e-11  2.09864e-11

Temperature = 1200 K    Pressure = 1000 atm

From\To            W1            R
W1        2.62828e+06  2.62828e+06
R         2.89157e-11  2.89157e-11

Temperature = 1300 K

High Pressure Rate Coefficients:

From\To            W1            R
W1                ***  1.10308e+07
R         3.80328e-11          ***

Temperature = 1300 K    Pressure = 0.01 atm

From\To            W1            R
W1            22831.5      22831.5
R         7.62653e-14  7.62653e-14

Temperature = 1300 K    Pressure = 0.1 atm

From\To            W1            R
W1             142641       142641
R         4.82701e-13  4.82701e-13

Temperature = 1300 K    Pressure = 1 atm

From\To            W1            R
W1             710100       710100
R         2.42831e-12  2.42831e-12

Temperature = 1300 K    Pressure = 10 atm

From\To            W1            R
W1        2.58521e+06  2.58521e+06
R         8.89295e-12  8.89295e-12

Temperature = 1300 K    Pressure = 100 atm

From\To            W1            R
W1        6.22598e+06  6.22598e+06
R         2.14593e-11  2.14593e-11

Temperature = 1300 K    Pressure = 1000 atm

From\To            W1            R
W1        9.57448e+06  9.57448e+06
R         3.30109e-11  3.30109e-11

Temperature = 1400 K

High Pressure Rate Coefficients:

From\To            W1            R
W1                ***  3.51688e+07
R         4.49533e-11          ***

Temperature = 1400 K    Pressure = 0.01 atm

From\To            W1            R
W1            41331.1      41331.1
R         4.99628e-14  4.99628e-14

Temperature = 1400 K    Pressure = 0.1 atm

From\To            W1            R
W1             272890       272890
R           3.367e-13    3.367e-13

Temperature = 1400 K    Pressure = 1 atm

From\To            W1            R
W1        1.47218e+06  1.47218e+06
R         1.84948e-12  1.84948e-12

Temperature = 1400 K    Pressure = 10 atm

From\To            W1            R
W1        5.98302e+06  5.98302e+06
R         7.60421e-12  7.60421e-12

Temperature = 1400 K    Pressure = 100 atm

From\To            W1            R
W1        1.64543e+07  1.64543e+07
R          2.1011e-11   2.1011e-11

Temperature = 1400 K    Pressure = 1000 atm

From\To            W1            R
W1        2.84642e+07  2.84642e+07
R         3.63808e-11  3.63808e-11

Temperature = 1500 K

High Pressure Rate Coefficients:

From\To            W1            R
W1                ***  9.65539e+07
R         5.23424e-11          ***

Temperature = 1500 K    Pressure = 0.01 atm

From\To            W1            R
W1            66695.9      66695.9
R         3.29437e-14  3.29437e-14

Temperature = 1500 K    Pressure = 0.1 atm

From\To            W1            R
W1             460387       460387
R         2.34462e-13  2.34462e-13

Temperature = 1500 K    Pressure = 1 atm

From\To            W1            R
W1        2.65268e+06  2.65268e+06
R         1.39067e-12  1.39067e-12

Temperature = 1500 K    Pressure = 10 atm

From\To            W1            R
W1        1.18356e+07  1.18356e+07
R         6.33571e-12  6.33571e-12

Temperature = 1500 K    Pressure = 100 atm

From\To            W1            R
W1        3.67125e+07  3.67125e+07
R         1.98483e-11  1.98483e-11

Temperature = 1500 K    Pressure = 1000 atm

From\To            W1            R
W1        7.15974e+07  7.15974e+07
R         3.88038e-11  3.88038e-11

Temperature = 1600 K

High Pressure Rate Coefficients:

From\To            W1            R
W1                ***   2.3463e+08
R         6.01797e-11          ***

Temperature = 1600 K    Pressure = 0.01 atm

From\To            W1            R
W1                ***          ***
R                 *** -4.18618e-26

Temperature = 1600 K    Pressure = 0.1 atm

From\To            W1            R
W1             709109       709109
R         1.64088e-13  1.64088e-13

Temperature = 1600 K    Pressure = 1 atm

From\To            W1            R
W1        4.30655e+06  4.30655e+06
R         1.04082e-12  1.04082e-12

Temperature = 1600 K    Pressure = 10 atm

From\To            W1            R
W1        2.07546e+07  2.07546e+07
R         5.19111e-12  5.19111e-12

Temperature = 1600 K    Pressure = 100 atm

From\To            W1            R
W1        7.15369e+07  7.15369e+07
R         1.82313e-11  1.82313e-11

Temperature = 1600 K    Pressure = 1000 atm

From\To            W1            R
W1        1.56779e+08  1.56779e+08
R         4.01828e-11  4.01828e-11

Temperature = 1700 K

High Pressure Rate Coefficients:

From\To            W1            R
W1                ***   5.1543e+08
R          6.8447e-11          ***

Temperature = 1700 K    Pressure = 0.01 atm

From\To            W1            R
W1                ***          ***
R                 ***   1.4242e-26

Temperature = 1700 K    Pressure = 0.1 atm

From\To            W1            R
W1                ***          ***
R                 ***   1.4242e-26

Temperature = 1700 K    Pressure = 1 atm

From\To            W1            R
W1        6.46376e+06  6.46376e+06
R         7.78977e-13  7.78977e-13

Temperature = 1700 K    Pressure = 10 atm

From\To            W1            R
W1        3.31687e+07  3.31687e+07
R         4.20997e-12  4.20997e-12

Temperature = 1700 K    Pressure = 100 atm

From\To            W1            R
W1        1.25114e+08  1.25114e+08
R         1.63943e-11  1.63943e-11

Temperature = 1700 K    Pressure = 1000 atm

From\To            W1            R
W1         3.0589e+08   3.0589e+08
R         4.05455e-11  4.05455e-11

Temperature = 1800 K

High Pressure Rate Coefficients:

From\To            W1            R
W1                ***   1.0406e+09
R         7.71265e-11          ***

Temperature = 1800 K    Pressure = 0.01 atm

From\To            W1            R
W1                ***          ***
R                 ***  9.73941e-27

Temperature = 1800 K    Pressure = 0.1 atm

From\To            W1            R
W1                ***          ***
R                 ***            0

Temperature = 1800 K    Pressure = 1 atm

From\To            W1            R
W1                ***          ***
R                 *** -1.94788e-26

Temperature = 1800 K    Pressure = 10 atm

From\To            W1            R
W1        4.93576e+07  4.93576e+07
R         3.39622e-12  3.39622e-12

Temperature = 1800 K    Pressure = 100 atm

From\To            W1            R
W1        2.00818e+08  2.00818e+08
R         1.45178e-11  1.45178e-11

Temperature = 1800 K    Pressure = 1000 atm

From\To            W1            R
W1        5.42257e+08  5.42257e+08
R          4.0023e-11   4.0023e-11

Temperature = 1900 K

High Pressure Rate Coefficients:

From\To            W1            R
W1                ***  1.95616e+09
R         8.62044e-11          ***

Temperature = 1900 K    Pressure = 0.01 atm

From\To            W1            R
W1                ***          ***
R                 *** -1.33955e-26

Temperature = 1900 K    Pressure = 0.1 atm

From\To            W1            R
W1                ***          ***
R                 *** -2.67911e-26

Temperature = 1900 K    Pressure = 1 atm

From\To            W1            R
W1                ***          ***
R                 *** -4.01866e-26

Temperature = 1900 K    Pressure = 10 atm

From\To            W1            R
W1                ***          ***
R                 *** -1.74142e-25

Temperature = 1900 K    Pressure = 100 atm

From\To            W1            R
W1        3.00901e+08  3.00901e+08
R          1.2711e-11   1.2711e-11

Temperature = 1900 K    Pressure = 1000 atm

From\To            W1            R
W1         8.8767e+08   8.8767e+08
R         3.87917e-11  3.87917e-11

Temperature = 2000 K

High Pressure Rate Coefficients:

From\To            W1            R
W1                ***  3.46006e+09
R         9.56657e-11          ***

Temperature = 2000 K    Pressure = 0.01 atm

From\To            W1            R
W1                ***          ***
R                 ***  5.55651e-26

Temperature = 2000 K    Pressure = 0.1 atm

From\To            W1            R
W1                ***          ***
R                 ***  7.40868e-26

Temperature = 2000 K    Pressure = 1 atm

From\To            W1            R
W1                ***          ***
R                 ***  3.70434e-26

Temperature = 2000 K    Pressure = 10 atm

From\To            W1            R
W1                ***          ***
R                 ***  5.55651e-26

Temperature = 2000 K    Pressure = 100 atm

From\To            W1            R
W1        4.26605e+08  4.26605e+08
R         1.10375e-11  1.10375e-11

Temperature = 2000 K    Pressure = 1000 atm

From\To            W1            R
W1        1.36021e+09  1.36021e+09
R         3.70405e-11  3.70405e-11

______________________________________________________________________________________

High Pressure Rate Coefficients (Temperature-Species Rate Tables):

   T(K)       W1->W1        W1->R
    298          ***  4.23641e-16
    300          ***  6.54464e-16
    400          ***  7.75572e-09
    500          ***  0.000151298
    600          ***      0.11698
    700          ***       14.122
    800          ***      530.072
    900          ***      9086.31
   1000          ***      89681.9
   1100          ***       591058
   1200          ***  2.87256e+06
   1300          ***  1.10308e+07
   1400          ***  3.51688e+07
   1500          ***  9.65539e+07
   1600          ***   2.3463e+08
   1700          ***   5.1543e+08
   1800          ***   1.0406e+09
   1900          ***  1.95616e+09
   2000          ***  3.46006e+09

   T(K)        R->W1         R->R
    298  3.51252e-13          ***
    300   3.6207e-13          ***
    400  1.20309e-12          ***
    500  2.69981e-12          ***
    600  4.89281e-12          ***
    700  7.77808e-12          ***
    800  1.13321e-11          ***
    900  1.55238e-11          ***
   1000  2.03205e-11          ***
   1100  2.56903e-11          ***
   1200  3.16034e-11          ***
   1300  3.80328e-11          ***
   1400  4.49533e-11          ***
   1500  5.23424e-11          ***
   1600  6.01797e-11          ***
   1700   6.8447e-11          ***
   1800  7.71265e-11          ***
   1900  8.62044e-11          ***
   2000  9.56657e-11          ***

Capture/Escape Rate Coefficients:

   T(K)           W1            R
    298  4.23641e-16  3.51252e-13
    300  6.54464e-16   3.6207e-13
    400  7.75572e-09  1.20309e-12
    500  0.000151298  2.69981e-12
    600      0.11698  4.89281e-12
    700       14.122  7.77808e-12
    800      530.072  1.13321e-11
    900      9086.31  1.55238e-11
   1000      89681.9  2.03205e-11
   1100       591058  2.56903e-11
   1200  2.87256e+06  3.16034e-11
   1300  1.10308e+07  3.80328e-11
   1400  3.51688e+07  4.49533e-11
   1500  9.65539e+07  5.23424e-11
   1600   2.3463e+08  6.01797e-11
   1700   5.1543e+08   6.8447e-11
   1800   1.0406e+09  7.71265e-11
   1900  1.95616e+09  8.62044e-11
   2000  3.46006e+09  9.56657e-11

______________________________________________________________________________________

Pressure-Species Rate Tables:

   Temperature = 298 K

   P(atm)        W1->R         W1->
     0.01  3.09442e-16  3.09442e-16
      0.1  3.98004e-16  3.98004e-16
        1  4.20344e-16  4.20344e-16
       10  4.23406e-16  4.23406e-16
      100  4.23731e-16  4.23731e-16
     1000  4.23764e-16  4.23764e-16
    O-O  4.23641e-16  4.23641e-16

   Temperature = 300 K

   P(atm)        W1->R         W1->
     0.01  4.74801e-16  4.74801e-16
      0.1  6.13674e-16  6.13674e-16
        1  6.49176e-16  6.49176e-16
       10  6.54081e-16  6.54081e-16
      100  6.54603e-16  6.54603e-16
     1000  6.54656e-16  6.54656e-16
    O-O  6.54464e-16  6.54464e-16

   Temperature = 400 K

   P(atm)        W1->R         W1->
     0.01  3.72894e-09  3.72894e-09
      0.1  6.25048e-09  6.25048e-09
        1  7.45557e-09  7.45557e-09
       10  7.72085e-09  7.72085e-09
      100   7.7549e-09   7.7549e-09
     1000  7.75845e-09  7.75845e-09
    O-O  7.75572e-09  7.75572e-09

   Temperature = 500 K

   P(atm)        W1->R         W1->
     0.01  4.33308e-05  4.33308e-05
      0.1   9.3741e-05   9.3741e-05
        1  0.000133938  0.000133938
       10  0.000148476  0.000148476
      100  0.000151042  0.000151042
     1000  0.000151339  0.000151339
    O-O  0.000151298  0.000151298

   Temperature = 600 K

   P(atm)        W1->R         W1->
     0.01    0.0187433    0.0187433
      0.1    0.0507155    0.0507155
        1    0.0889698    0.0889698
       10     0.110613     0.110613
      100      0.11618      0.11618
     1000     0.116956     0.116956
    O-O      0.11698      0.11698

   Temperature = 700 K

   P(atm)        W1->R         W1->
     0.01      1.22357      1.22357
      0.1       3.9998       3.9998
        1      8.59371      8.59371
       10        12.41        12.41
      100      13.8418      13.8418
     1000      14.0982      14.0982
    O-O       14.122       14.122

   Temperature = 800 K

   P(atm)        W1->R         W1->
     0.01      24.4255      24.4255
      0.1      93.5881      93.5881
        1      242.512      242.512
       10      413.996      413.996
      100      505.471      505.471
     1000       527.25       527.25
    O-O      530.072      530.072

   Temperature = 900 K

   P(atm)        W1->R         W1->
     0.01      221.473      221.473
      0.1       969.91       969.91
        1      2972.63      2972.63
       10      6019.25      6019.25
      100      8254.66      8254.66
     1000      8968.53      8968.53
    O-O      9086.31      9086.31

   Temperature = 1000 K

   P(atm)        W1->R         W1->
     0.01      1158.47      1158.47
      0.1      5679.89      5679.89
        1      20188.9      20188.9
       10      48220.9      48220.9
      100      75597.7      75597.7
     1000      87251.6      87251.6
    O-O      89681.9      89681.9

   Temperature = 1100 K

   P(atm)        W1->R         W1->
     0.01       4087.8       4087.8
      0.1      22030.7      22030.7
        1      89076.9      89076.9
       10       248218       248218
      100       448923       448923
     1000       561273       561273
    O-O       591058       591058

   Temperature = 1200 K

   P(atm)        W1->R         W1->
     0.01      10761.1      10761.1
      0.1      62856.8      62856.8
        1       284314       284314
       10       912372       912372
      100  1.90771e+06  1.90771e+06
     1000  2.62828e+06  2.62828e+06
    O-O  2.87256e+06  2.87256e+06

   Temperature = 1300 K

   P(atm)        W1->R         W1->
     0.01      22831.5      22831.5
      0.1       142641       142641
        1       710100       710100
       10  2.58521e+06  2.58521e+06
      100  6.22598e+06  6.22598e+06
     1000  9.57448e+06  9.57448e+06
    O-O  1.10308e+07  1.10308e+07

   Temperature = 1400 K

   P(atm)        W1->R         W1->
     0.01      41331.1      41331.1
      0.1       272890       272890
        1  1.47218e+06  1.47218e+06
       10  5.98302e+06  5.98302e+06
      100  1.64543e+07  1.64543e+07
     1000  2.84642e+07  2.84642e+07
    O-O  3.51688e+07  3.51688e+07

   Temperature = 1500 K

   P(atm)        W1->R         W1->
     0.01      66695.9      66695.9
      0.1       460387       460387
        1  2.65268e+06  2.65268e+06
       10  1.18356e+07  1.18356e+07
      100  3.67125e+07  3.67125e+07
     1000  7.15974e+07  7.15974e+07
    O-O  9.65539e+07  9.65539e+07

   Temperature = 1600 K

   P(atm)        W1->R         W1->
     0.01          ***          ***
      0.1       709109       709109
        1  4.30655e+06  4.30655e+06
       10  2.07546e+07  2.07546e+07
      100  7.15369e+07  7.15369e+07
     1000  1.56779e+08  1.56779e+08
    O-O   2.3463e+08   2.3463e+08

   Temperature = 1700 K

   P(atm)        W1->R         W1->
     0.01          ***          ***
      0.1          ***          ***
        1  6.46376e+06  6.46376e+06
       10  3.31687e+07  3.31687e+07
      100  1.25114e+08  1.25114e+08
     1000   3.0589e+08   3.0589e+08
    O-O   5.1543e+08   5.1543e+08

   Temperature = 1800 K

   P(atm)        W1->R         W1->
     0.01          ***          ***
      0.1          ***          ***
        1          ***          ***
       10  4.93576e+07  4.93576e+07
      100  2.00818e+08  2.00818e+08
     1000  5.42257e+08  5.42257e+08
    O-O   1.0406e+09   1.0406e+09

   Temperature = 1900 K

   P(atm)        W1->R         W1->
     0.01          ***          ***
      0.1          ***          ***
        1          ***          ***
       10          ***          ***
      100  3.00901e+08  3.00901e+08
     1000   8.8767e+08   8.8767e+08
    O-O  1.95616e+09  1.95616e+09

   Temperature = 2000 K

   P(atm)        W1->R         W1->
     0.01          ***          ***
      0.1          ***          ***
        1          ***          ***
       10          ***          ***
      100  4.26605e+08  4.26605e+08
     1000  1.36021e+09  1.36021e+09
    O-O  3.46006e+09  3.46006e+09

   Temperature = 298 K

   P(atm)        R->W1          R->
     0.01  2.56565e-13  2.56565e-13
      0.1  3.29995e-13  3.29995e-13
        1  3.48518e-13  3.48518e-13
       10  3.51057e-13  3.51057e-13
      100  3.51326e-13  3.51326e-13
     1000  3.51354e-13  3.51354e-13
    O-O  3.51252e-13  3.51252e-13

   Temperature = 300 K

   P(atm)        R->W1          R->
     0.01  2.62674e-13  2.62674e-13
      0.1  3.39504e-13  3.39504e-13
        1  3.59145e-13  3.59145e-13
       10  3.61859e-13  3.61859e-13
      100  3.62148e-13  3.62148e-13
     1000  3.62177e-13  3.62177e-13
    O-O   3.6207e-13   3.6207e-13

   Temperature = 400 K

   P(atm)        R->W1          R->
     0.01  5.78433e-13  5.78433e-13
      0.1  9.69591e-13  9.69591e-13
        1  1.15653e-12  1.15653e-12
       10  1.19768e-12  1.19768e-12
      100  1.20296e-12  1.20296e-12
     1000  1.20351e-12  1.20351e-12
    O-O  1.20309e-12  1.20309e-12

   Temperature = 500 K

   P(atm)        R->W1          R->
     0.01  7.73162e-13  7.73162e-13
      0.1  1.67273e-12  1.67273e-12
        1  2.39004e-12  2.39004e-12
       10  2.64946e-12  2.64946e-12
      100  2.69524e-12  2.69524e-12
     1000  2.70054e-12  2.70054e-12
    O-O  2.69981e-12  2.69981e-12

   Temperature = 600 K

   P(atm)        R->W1          R->
     0.01  7.83818e-13  7.83818e-13
      0.1  2.12116e-12  2.12116e-12
        1  3.72124e-12  3.72124e-12
       10  4.62649e-12  4.62649e-12
      100  4.85934e-12  4.85934e-12
     1000  4.89179e-12  4.89179e-12
    O-O  4.89281e-12  4.89281e-12

   Temperature = 700 K

   P(atm)        R->W1          R->
     0.01   6.7361e-13   6.7361e-13
      0.1  2.20275e-12  2.20275e-12
        1  4.73315e-12  4.73315e-12
       10  6.83512e-12  6.83512e-12
      100  7.62373e-12  7.62373e-12
     1000  7.76495e-12  7.76495e-12
    O-O  7.77808e-12  7.77808e-12

   Temperature = 800 K

   P(atm)        R->W1          R->
     0.01  5.21663e-13  5.21663e-13
      0.1  2.00015e-12  2.00015e-12
        1  5.18425e-12  5.18425e-12
       10  8.85055e-12  8.85055e-12
      100  1.08062e-11  1.08062e-11
     1000  1.12718e-11  1.12718e-11
    O-O  1.13321e-11  1.13321e-11

   Temperature = 900 K

   P(atm)        R->W1          R->
     0.01  3.77599e-13  3.77599e-13
      0.1  1.65579e-12  1.65579e-12
        1  5.07779e-12  5.07779e-12
       10  1.02836e-11  1.02836e-11
      100  1.41029e-11  1.41029e-11
     1000  1.53225e-11  1.53225e-11
    O-O  1.55238e-11  1.55238e-11

   Temperature = 1000 K

   P(atm)        R->W1          R->
     0.01  2.61379e-13  2.61379e-13
      0.1  1.28461e-12  1.28461e-12
        1  4.57214e-12  4.57214e-12
       10  1.09252e-11  1.09252e-11
      100  1.71292e-11  1.71292e-11
     1000  1.97698e-11  1.97698e-11
    O-O  2.03205e-11  2.03205e-11

   Temperature = 1100 K

   P(atm)        R->W1          R->
     0.01  1.76084e-13  1.76084e-13
      0.1  9.53362e-13  9.53362e-13
        1  3.86606e-12  3.86606e-12
       10  1.07858e-11  1.07858e-11
      100  1.95119e-11  1.95119e-11
     1000  2.43956e-11  2.43956e-11
    O-O  2.56903e-11  2.56903e-11

   Temperature = 1200 K

   P(atm)        R->W1          R->
     0.01  1.16374e-13  1.16374e-13
      0.1  6.85134e-13  6.85134e-13
        1  3.11674e-12  3.11674e-12
       10  1.00293e-11  1.00293e-11
      100  2.09864e-11  2.09864e-11
     1000  2.89157e-11  2.89157e-11
    O-O  3.16034e-11  3.16034e-11

   Temperature = 1300 K

   P(atm)        R->W1          R->
     0.01  7.62653e-14  7.62653e-14
      0.1  4.82701e-13  4.82701e-13
        1  2.42831e-12  2.42831e-12
       10  8.89295e-12  8.89295e-12
      100  2.14593e-11  2.14593e-11
     1000  3.30109e-11  3.30109e-11
    O-O  3.80328e-11  3.80328e-11

   Temperature = 1400 K

   P(atm)        R->W1          R->
     0.01  4.99628e-14  4.99628e-14
      0.1    3.367e-13    3.367e-13
        1  1.84948e-12  1.84948e-12
       10  7.60421e-12  7.60421e-12
      100   2.1011e-11   2.1011e-11
     1000  3.63808e-11  3.63808e-11
    O-O  4.49533e-11  4.49533e-11

   Temperature = 1500 K

   P(atm)        R->W1          R->
     0.01  3.29437e-14  3.29437e-14
      0.1  2.34462e-13  2.34462e-13
        1  1.39067e-12  1.39067e-12
       10  6.33571e-12  6.33571e-12
      100  1.98483e-11  1.98483e-11
     1000  3.88038e-11  3.88038e-11
    O-O  5.23424e-11  5.23424e-11

   Temperature = 1600 K

   P(atm)        R->W1          R->
     0.01          *** -4.18618e-26
      0.1  1.64088e-13  1.64088e-13
        1  1.04082e-12  1.04082e-12
       10  5.19111e-12  5.19111e-12
      100  1.82313e-11  1.82313e-11
     1000  4.01828e-11  4.01828e-11
    O-O  6.01797e-11  6.01797e-11

   Temperature = 1700 K

   P(atm)        R->W1          R->
     0.01          ***   1.4242e-26
      0.1          ***   1.4242e-26
        1  7.78977e-13  7.78977e-13
       10  4.20997e-12  4.20997e-12
      100  1.63943e-11  1.63943e-11
     1000  4.05455e-11  4.05455e-11
    O-O   6.8447e-11   6.8447e-11

   Temperature = 1800 K

   P(atm)        R->W1          R->
     0.01          ***  9.73941e-27
      0.1          ***            0
        1          *** -1.94788e-26
       10  3.39622e-12  3.39622e-12
      100  1.45178e-11  1.45178e-11
     1000   4.0023e-11   4.0023e-11
    O-O  7.71265e-11  7.71265e-11

   Temperature = 1900 K

   P(atm)        R->W1          R->
     0.01          *** -1.33955e-26
      0.1          *** -2.67911e-26
        1          *** -4.01866e-26
       10          *** -1.74142e-25
      100   1.2711e-11   1.2711e-11
     1000  3.87917e-11  3.87917e-11
    O-O  8.62044e-11  8.62044e-11

   Temperature = 2000 K

   P(atm)        R->W1          R->
     0.01          ***  5.55651e-26
      0.1          ***  7.40868e-26
        1          ***  3.70434e-26
       10          ***  5.55651e-26
      100  1.10375e-11  1.10375e-11
     1000  3.70405e-11  3.70405e-11
    O-O  9.56657e-11  9.56657e-11

______________________________________________________________________________________

Temperature-Species Rate Tables:

   Pressure = 0.01 atm

   T(K)        W1->R         W1->      Capture
    298  3.09442e-16  3.09442e-16  4.23641e-16
    300  4.74801e-16  4.74801e-16  6.54464e-16
    400  3.72894e-09  3.72894e-09  7.75572e-09
    500  4.33308e-05  4.33308e-05  0.000151298
    600    0.0187433    0.0187433      0.11698
    700      1.22357      1.22357       14.122
    800      24.4255      24.4255      530.072
    900      221.473      221.473      9086.31
   1000      1158.47      1158.47      89681.9
   1100       4087.8       4087.8       591058
   1200      10761.1      10761.1  2.87256e+06
   1300      22831.5      22831.5  1.10308e+07
   1400      41331.1      41331.1  3.51688e+07
   1500      66695.9      66695.9  9.65539e+07
   1600          ***          ***   2.3463e+08
   1700          ***          ***   5.1543e+08
   1800          ***          ***   1.0406e+09
   1900          ***          ***  1.95616e+09
   2000          ***          ***  3.46006e+09

   Pressure = 0.1 atm

   T(K)        W1->R         W1->      Capture
    298  3.98004e-16  3.98004e-16  4.23641e-16
    300  6.13674e-16  6.13674e-16  6.54464e-16
    400  6.25048e-09  6.25048e-09  7.75572e-09
    500   9.3741e-05   9.3741e-05  0.000151298
    600    0.0507155    0.0507155      0.11698
    700       3.9998       3.9998       14.122
    800      93.5881      93.5881      530.072
    900       969.91       969.91      9086.31
   1000      5679.89      5679.89      89681.9
   1100      22030.7      22030.7       591058
   1200      62856.8      62856.8  2.87256e+06
   1300       142641       142641  1.10308e+07
   1400       272890       272890  3.51688e+07
   1500       460387       460387  9.65539e+07
   1600       709109       709109   2.3463e+08
   1700          ***          ***   5.1543e+08
   1800          ***          ***   1.0406e+09
   1900          ***          ***  1.95616e+09
   2000          ***          ***  3.46006e+09

   Pressure = 1 atm

   T(K)        W1->R         W1->      Capture
    298  4.20344e-16  4.20344e-16  4.23641e-16
    300  6.49176e-16  6.49176e-16  6.54464e-16
    400  7.45557e-09  7.45557e-09  7.75572e-09
    500  0.000133938  0.000133938  0.000151298
    600    0.0889698    0.0889698      0.11698
    700      8.59371      8.59371       14.122
    800      242.512      242.512      530.072
    900      2972.63      2972.63      9086.31
   1000      20188.9      20188.9      89681.9
   1100      89076.9      89076.9       591058
   1200       284314       284314  2.87256e+06
   1300       710100       710100  1.10308e+07
   1400  1.47218e+06  1.47218e+06  3.51688e+07
   1500  2.65268e+06  2.65268e+06  9.65539e+07
   1600  4.30655e+06  4.30655e+06   2.3463e+08
   1700  6.46376e+06  6.46376e+06   5.1543e+08
   1800          ***          ***   1.0406e+09
   1900          ***          ***  1.95616e+09
   2000          ***          ***  3.46006e+09

   Pressure = 10 atm

   T(K)        W1->R         W1->      Capture
    298  4.23406e-16  4.23406e-16  4.23641e-16
    300  6.54081e-16  6.54081e-16  6.54464e-16
    400  7.72085e-09  7.72085e-09  7.75572e-09
    500  0.000148476  0.000148476  0.000151298
    600     0.110613     0.110613      0.11698
    700        12.41        12.41       14.122
    800      413.996      413.996      530.072
    900      6019.25      6019.25      9086.31
   1000      48220.9      48220.9      89681.9
   1100       248218       248218       591058
   1200       912372       912372  2.87256e+06
   1300  2.58521e+06  2.58521e+06  1.10308e+07
   1400  5.98302e+06  5.98302e+06  3.51688e+07
   1500  1.18356e+07  1.18356e+07  9.65539e+07
   1600  2.07546e+07  2.07546e+07   2.3463e+08
   1700  3.31687e+07  3.31687e+07   5.1543e+08
   1800  4.93576e+07  4.93576e+07   1.0406e+09
   1900          ***          ***  1.95616e+09
   2000          ***          ***  3.46006e+09

   Pressure = 100 atm

   T(K)        W1->R         W1->      Capture
    298  4.23731e-16  4.23731e-16  4.23641e-16
    300  6.54603e-16  6.54603e-16  6.54464e-16
    400   7.7549e-09   7.7549e-09  7.75572e-09
    500  0.000151042  0.000151042  0.000151298
    600      0.11618      0.11618      0.11698
    700      13.8418      13.8418       14.122
    800      505.471      505.471      530.072
    900      8254.66      8254.66      9086.31
   1000      75597.7      75597.7      89681.9
   1100       448923       448923       591058
   1200  1.90771e+06  1.90771e+06  2.87256e+06
   1300  6.22598e+06  6.22598e+06  1.10308e+07
   1400  1.64543e+07  1.64543e+07  3.51688e+07
   1500  3.67125e+07  3.67125e+07  9.65539e+07
   1600  7.15369e+07  7.15369e+07   2.3463e+08
   1700  1.25114e+08  1.25114e+08   5.1543e+08
   1800  2.00818e+08  2.00818e+08   1.0406e+09
   1900  3.00901e+08  3.00901e+08  1.95616e+09
   2000  4.26605e+08  4.26605e+08  3.46006e+09

   Pressure = 1000 atm

   T(K)        W1->R         W1->      Capture
    298  4.23764e-16  4.23764e-16  4.23641e-16
    300  6.54656e-16  6.54656e-16  6.54464e-16
    400  7.75845e-09  7.75845e-09  7.75572e-09
    500  0.000151339  0.000151339  0.000151298
    600     0.116956     0.116956      0.11698
    700      14.0982      14.0982       14.122
    800       527.25       527.25      530.072
    900      8968.53      8968.53      9086.31
   1000      87251.6      87251.6      89681.9
   1100       561273       561273       591058
   1200  2.62828e+06  2.62828e+06  2.87256e+06
   1300  9.57448e+06  9.57448e+06  1.10308e+07
   1400  2.84642e+07  2.84642e+07  3.51688e+07
   1500  7.15974e+07  7.15974e+07  9.65539e+07
   1600  1.56779e+08  1.56779e+08   2.3463e+08
   1700   3.0589e+08   3.0589e+08   5.1543e+08
   1800  5.42257e+08  5.42257e+08   1.0406e+09
   1900   8.8767e+08   8.8767e+08  1.95616e+09
   2000  1.36021e+09  1.36021e+09  3.46006e+09

   Pressure = 0.01 atm

   T(K)        R->W1          R->      Capture
    298  2.56565e-13  2.56565e-13  3.51252e-13
    300  2.62674e-13  2.62674e-13   3.6207e-13
    400  5.78433e-13  5.78433e-13  1.20309e-12
    500  7.73162e-13  7.73162e-13  2.69981e-12
    600  7.83818e-13  7.83818e-13  4.89281e-12
    700   6.7361e-13   6.7361e-13  7.77808e-12
    800  5.21663e-13  5.21663e-13  1.13321e-11
    900  3.77599e-13  3.77599e-13  1.55238e-11
   1000  2.61379e-13  2.61379e-13  2.03205e-11
   1100  1.76084e-13  1.76084e-13  2.56903e-11
   1200  1.16374e-13  1.16374e-13  3.16034e-11
   1300  7.62653e-14  7.62653e-14  3.80328e-11
   1400  4.99628e-14  4.99628e-14  4.49533e-11
   1500  3.29437e-14  3.29437e-14  5.23424e-11
   1600          *** -4.18618e-26  6.01797e-11
   1700          ***   1.4242e-26   6.8447e-11
   1800          ***  9.73941e-27  7.71265e-11
   1900          *** -1.33955e-26  8.62044e-11
   2000          ***  5.55651e-26  9.56657e-11

   Pressure = 0.1 atm

   T(K)        R->W1          R->      Capture
    298  3.29995e-13  3.29995e-13  3.51252e-13
    300  3.39504e-13  3.39504e-13   3.6207e-13
    400  9.69591e-13  9.69591e-13  1.20309e-12
    500  1.67273e-12  1.67273e-12  2.69981e-12
    600  2.12116e-12  2.12116e-12  4.89281e-12
    700  2.20275e-12  2.20275e-12  7.77808e-12
    800  2.00015e-12  2.00015e-12  1.13321e-11
    900  1.65579e-12  1.65579e-12  1.55238e-11
   1000  1.28461e-12  1.28461e-12  2.03205e-11
   1100  9.53362e-13  9.53362e-13  2.56903e-11
   1200  6.85134e-13  6.85134e-13  3.16034e-11
   1300  4.82701e-13  4.82701e-13  3.80328e-11
   1400    3.367e-13    3.367e-13  4.49533e-11
   1500  2.34462e-13  2.34462e-13  5.23424e-11
   1600  1.64088e-13  1.64088e-13  6.01797e-11
   1700          ***   1.4242e-26   6.8447e-11
   1800          ***            0  7.71265e-11
   1900          *** -2.67911e-26  8.62044e-11
   2000          ***  7.40868e-26  9.56657e-11

   Pressure = 1 atm

   T(K)        R->W1          R->      Capture
    298  3.48518e-13  3.48518e-13  3.51252e-13
    300  3.59145e-13  3.59145e-13   3.6207e-13
    400  1.15653e-12  1.15653e-12  1.20309e-12
    500  2.39004e-12  2.39004e-12  2.69981e-12
    600  3.72124e-12  3.72124e-12  4.89281e-12
    700  4.73315e-12  4.73315e-12  7.77808e-12
    800  5.18425e-12  5.18425e-12  1.13321e-11
    900  5.07779e-12  5.07779e-12  1.55238e-11
   1000  4.57214e-12  4.57214e-12  2.03205e-11
   1100  3.86606e-12  3.86606e-12  2.56903e-11
   1200  3.11674e-12  3.11674e-12  3.16034e-11
   1300  2.42831e-12  2.42831e-12  3.80328e-11
   1400  1.84948e-12  1.84948e-12  4.49533e-11
   1500  1.39067e-12  1.39067e-12  5.23424e-11
   1600  1.04082e-12  1.04082e-12  6.01797e-11
   1700  7.78977e-13  7.78977e-13   6.8447e-11
   1800          *** -1.94788e-26  7.71265e-11
   1900          *** -4.01866e-26  8.62044e-11
   2000          ***  3.70434e-26  9.56657e-11

   Pressure = 10 atm

   T(K)        R->W1          R->      Capture
    298  3.51057e-13  3.51057e-13  3.51252e-13
    300  3.61859e-13  3.61859e-13   3.6207e-13
    400  1.19768e-12  1.19768e-12  1.20309e-12
    500  2.64946e-12  2.64946e-12  2.69981e-12
    600  4.62649e-12  4.62649e-12  4.89281e-12
    700  6.83512e-12  6.83512e-12  7.77808e-12
    800  8.85055e-12  8.85055e-12  1.13321e-11
    900  1.02836e-11  1.02836e-11  1.55238e-11
   1000  1.09252e-11  1.09252e-11  2.03205e-11
   1100  1.07858e-11  1.07858e-11  2.56903e-11
   1200  1.00293e-11  1.00293e-11  3.16034e-11
   1300  8.89295e-12  8.89295e-12  3.80328e-11
   1400  7.60421e-12  7.60421e-12  4.49533e-11
   1500  6.33571e-12  6.33571e-12  5.23424e-11
   1600  5.19111e-12  5.19111e-12  6.01797e-11
   1700  4.20997e-12  4.20997e-12   6.8447e-11
   1800  3.39622e-12  3.39622e-12  7.71265e-11
   1900          *** -1.74142e-25  8.62044e-11
   2000          ***  5.55651e-26  9.56657e-11

   Pressure = 100 atm

   T(K)        R->W1          R->      Capture
    298  3.51326e-13  3.51326e-13  3.51252e-13
    300  3.62148e-13  3.62148e-13   3.6207e-13
    400  1.20296e-12  1.20296e-12  1.20309e-12
    500  2.69524e-12  2.69524e-12  2.69981e-12
    600  4.85934e-12  4.85934e-12  4.89281e-12
    700  7.62373e-12  7.62373e-12  7.77808e-12
    800  1.08062e-11  1.08062e-11  1.13321e-11
    900  1.41029e-11  1.41029e-11  1.55238e-11
   1000  1.71292e-11  1.71292e-11  2.03205e-11
   1100  1.95119e-11  1.95119e-11  2.56903e-11
   1200  2.09864e-11  2.09864e-11  3.16034e-11
   1300  2.14593e-11  2.14593e-11  3.80328e-11
   1400   2.1011e-11   2.1011e-11  4.49533e-11
   1500  1.98483e-11  1.98483e-11  5.23424e-11
   1600  1.82313e-11  1.82313e-11  6.01797e-11
   1700  1.63943e-11  1.63943e-11   6.8447e-11
   1800  1.45178e-11  1.45178e-11  7.71265e-11
   1900   1.2711e-11   1.2711e-11  8.62044e-11
   2000  1.10375e-11  1.10375e-11  9.56657e-11

   Pressure = 1000 atm

   T(K)        R->W1          R->      Capture
    298  3.51354e-13  3.51354e-13  3.51252e-13
    300  3.62177e-13  3.62177e-13   3.6207e-13
    400  1.20351e-12  1.20351e-12  1.20309e-12
    500  2.70054e-12  2.70054e-12  2.69981e-12
    600  4.89179e-12  4.89179e-12  4.89281e-12
    700  7.76495e-12  7.76495e-12  7.77808e-12
    800  1.12718e-11  1.12718e-11  1.13321e-11
    900  1.53225e-11  1.53225e-11  1.55238e-11
   1000  1.97698e-11  1.97698e-11  2.03205e-11
   1100  2.43956e-11  2.43956e-11  2.56903e-11
   1200  2.89157e-11  2.89157e-11  3.16034e-11
   1300  3.30109e-11  3.30109e-11  3.80328e-11
   1400  3.63808e-11  3.63808e-11  4.49533e-11
   1500  3.88038e-11  3.88038e-11  5.23424e-11
   1600  4.01828e-11  4.01828e-11  6.01797e-11
   1700  4.05455e-11  4.05455e-11   6.8447e-11
   1800   4.0023e-11   4.0023e-11  7.71265e-11
   1900  3.87917e-11  3.87917e-11  8.62044e-11
   2000  3.70405e-11  3.70405e-11  9.56657e-11

______________________________________________________________________________________

Temperature-Pressure Rate Tables:

W1->R

P\T              298          300          400          500          600          700          800          900         1000         1100         1200         1300         1400         1500         1600         1700         1800         1900         2000
0.01     3.09442e-16  4.74801e-16  3.72894e-09  4.33308e-05    0.0187433      1.22357      24.4255      221.473      1158.47       4087.8      10761.1      22831.5      41331.1      66695.9          ***          ***          ***          ***          ***
0.1      3.98004e-16  6.13674e-16  6.25048e-09   9.3741e-05    0.0507155       3.9998      93.5881       969.91      5679.89      22030.7      62856.8       142641       272890       460387       709109          ***          ***          ***          ***
1        4.20344e-16  6.49176e-16  7.45557e-09  0.000133938    0.0889698      8.59371      242.512      2972.63      20188.9      89076.9       284314       710100  1.47218e+06  2.65268e+06  4.30655e+06  6.46376e+06          ***          ***          ***
10       4.23406e-16  6.54081e-16  7.72085e-09  0.000148476     0.110613        12.41      413.996      6019.25      48220.9       248218       912372  2.58521e+06  5.98302e+06  1.18356e+07  2.07546e+07  3.31687e+07  4.93576e+07          ***          ***
100      4.23731e-16  6.54603e-16   7.7549e-09  0.000151042      0.11618      13.8418      505.471      8254.66      75597.7       448923  1.90771e+06  6.22598e+06  1.64543e+07  3.67125e+07  7.15369e+07  1.25114e+08  2.00818e+08  3.00901e+08  4.26605e+08
1000     4.23764e-16  6.54656e-16  7.75845e-09  0.000151339     0.116956      14.0982       527.25      8968.53      87251.6       561273  2.62828e+06  9.57448e+06  2.84642e+07  7.15974e+07  1.56779e+08   3.0589e+08  5.42257e+08   8.8767e+08  1.36021e+09
O-O      4.23641e-16  6.54464e-16  7.75572e-09  0.000151298      0.11698       14.122      530.072      9086.31      89681.9       591058  2.87256e+06  1.10308e+07  3.51688e+07  9.65539e+07   2.3463e+08   5.1543e+08   1.0406e+09  1.95616e+09  3.46006e+09

R->W1

P\T              298          300          400          500          600          700          800          900         1000         1100         1200         1300         1400         1500         1600         1700         1800         1900         2000
0.01     2.56565e-13  2.62674e-13  5.78433e-13  7.73162e-13  7.83818e-13   6.7361e-13  5.21663e-13  3.77599e-13  2.61379e-13  1.76084e-13  1.16374e-13  7.62653e-14  4.99628e-14  3.29437e-14          ***          ***          ***          ***          ***
0.1      3.29995e-13  3.39504e-13  9.69591e-13  1.67273e-12  2.12116e-12  2.20275e-12  2.00015e-12  1.65579e-12  1.28461e-12  9.53362e-13  6.85134e-13  4.82701e-13    3.367e-13  2.34462e-13  1.64088e-13          ***          ***          ***          ***
1        3.48518e-13  3.59145e-13  1.15653e-12  2.39004e-12  3.72124e-12  4.73315e-12  5.18425e-12  5.07779e-12  4.57214e-12  3.86606e-12  3.11674e-12  2.42831e-12  1.84948e-12  1.39067e-12  1.04082e-12  7.78977e-13          ***          ***          ***
10       3.51057e-13  3.61859e-13  1.19768e-12  2.64946e-12  4.62649e-12  6.83512e-12  8.85055e-12  1.02836e-11  1.09252e-11  1.07858e-11  1.00293e-11  8.89295e-12  7.60421e-12  6.33571e-12  5.19111e-12  4.20997e-12  3.39622e-12          ***          ***
100      3.51326e-13  3.62148e-13  1.20296e-12  2.69524e-12  4.85934e-12  7.62373e-12  1.08062e-11  1.41029e-11  1.71292e-11  1.95119e-11  2.09864e-11  2.14593e-11   2.1011e-11  1.98483e-11  1.82313e-11  1.63943e-11  1.45178e-11   1.2711e-11  1.10375e-11
1000     3.51354e-13  3.62177e-13  1.20351e-12  2.70054e-12  4.89179e-12  7.76495e-12  1.12718e-11  1.53225e-11  1.97698e-11  2.43956e-11  2.89157e-11  3.30109e-11  3.63808e-11  3.88038e-11  4.01828e-11  4.05455e-11   4.0023e-11  3.87917e-11  3.70405e-11
O-O      3.51252e-13   3.6207e-13  1.20309e-12  2.69981e-12  4.89281e-12  7.77808e-12  1.13321e-11  1.55238e-11  2.03205e-11  2.56903e-11  3.16034e-11  3.80328e-11  4.49533e-11  5.23424e-11  6.01797e-11   6.8447e-11  7.71265e-11  8.62044e-11  9.56657e-11

W1-> 

P\T              298          300          400          500          600          700          800          900         1000         1100         1200         1300         1400         1500         1600         1700         1800         1900         2000
0.01     3.09442e-16  4.74801e-16  3.72894e-09  4.33308e-05    0.0187433      1.22357      24.4255      221.473      1158.47       4087.8      10761.1      22831.5      41331.1      66695.9          ***          ***          ***          ***          ***
0.1      3.98004e-16  6.13674e-16  6.25048e-09   9.3741e-05    0.0507155       3.9998      93.5881       969.91      5679.89      22030.7      62856.8       142641       272890       460387       709109          ***          ***          ***          ***
1        4.20344e-16  6.49176e-16  7.45557e-09  0.000133938    0.0889698      8.59371      242.512      2972.63      20188.9      89076.9       284314       710100  1.47218e+06  2.65268e+06  4.30655e+06  6.46376e+06          ***          ***          ***
10       4.23406e-16  6.54081e-16  7.72085e-09  0.000148476     0.110613        12.41      413.996      6019.25      48220.9       248218       912372  2.58521e+06  5.98302e+06  1.18356e+07  2.07546e+07  3.31687e+07  4.93576e+07          ***          ***
100      4.23731e-16  6.54603e-16   7.7549e-09  0.000151042      0.11618      13.8418      505.471      8254.66      75597.7       448923  1.90771e+06  6.22598e+06  1.64543e+07  3.67125e+07  7.15369e+07  1.25114e+08  2.00818e+08  3.00901e+08  4.26605e+08
1000     4.23764e-16  6.54656e-16  7.75845e-09  0.000151339     0.116956      14.0982       527.25      8968.53      87251.6       561273  2.62828e+06  9.57448e+06  2.84642e+07  7.15974e+07  1.56779e+08   3.0589e+08  5.42257e+08   8.8767e+08  1.36021e+09
O-O      4.23641e-16  6.54464e-16  7.75572e-09  0.000151298      0.11698       14.122      530.072      9086.31      89681.9       591058  2.87256e+06  1.10308e+07  3.51688e+07  9.65539e+07   2.3463e+08   5.1543e+08   1.0406e+09  1.95616e+09  3.46006e+09

R-> 

P\T              298          300          400          500          600          700          800          900         1000         1100         1200         1300         1400         1500         1600         1700         1800         1900         2000
0.01     2.56565e-13  2.62674e-13  5.78433e-13  7.73162e-13  7.83818e-13   6.7361e-13  5.21663e-13  3.77599e-13  2.61379e-13  1.76084e-13  1.16374e-13  7.62653e-14  4.99628e-14  3.29437e-14 -4.18618e-26   1.4242e-26  9.73941e-27 -1.33955e-26  5.55651e-26
0.1      3.29995e-13  3.39504e-13  9.69591e-13  1.67273e-12  2.12116e-12  2.20275e-12  2.00015e-12  1.65579e-12  1.28461e-12  9.53362e-13  6.85134e-13  4.82701e-13    3.367e-13  2.34462e-13  1.64088e-13   1.4242e-26            0 -2.67911e-26  7.40868e-26
1        3.48518e-13  3.59145e-13  1.15653e-12  2.39004e-12  3.72124e-12  4.73315e-12  5.18425e-12  5.07779e-12  4.57214e-12  3.86606e-12  3.11674e-12  2.42831e-12  1.84948e-12  1.39067e-12  1.04082e-12  7.78977e-13 -1.94788e-26 -4.01866e-26  3.70434e-26
10       3.51057e-13  3.61859e-13  1.19768e-12  2.64946e-12  4.62649e-12  6.83512e-12  8.85055e-12  1.02836e-11  1.09252e-11  1.07858e-11  1.00293e-11  8.89295e-12  7.60421e-12  6.33571e-12  5.19111e-12  4.20997e-12  3.39622e-12 -1.74142e-25  5.55651e-26
100      3.51326e-13  3.62148e-13  1.20296e-12  2.69524e-12  4.85934e-12  7.62373e-12  1.08062e-11  1.41029e-11  1.71292e-11  1.95119e-11  2.09864e-11  2.14593e-11   2.1011e-11  1.98483e-11  1.82313e-11  1.63943e-11  1.45178e-11   1.2711e-11  1.10375e-11
1000     3.51354e-13  3.62177e-13  1.20351e-12  2.70054e-12  4.89179e-12  7.76495e-12  1.12718e-11  1.53225e-11  1.97698e-11  2.43956e-11  2.89157e-11  3.30109e-11  3.63808e-11  3.88038e-11  4.01828e-11  4.05455e-11   4.0023e-11  3.87917e-11  3.70405e-11
O-O      3.51252e-13   3.6207e-13  1.20309e-12  2.69981e-12  4.89281e-12  7.77808e-12  1.13321e-11  1.55238e-11  2.03205e-11  2.56903e-11  3.16034e-11  3.80328e-11  4.49533e-11  5.23424e-11  6.01797e-11   6.8447e-11  7.71265e-11  8.62044e-11  9.56657e-11
