# Supplementary material for: Hierarchical Study of the Reactions of Hydrogen Atoms with Alkenes: A Theoretical Study of the Reactions of Hydrogen Atoms with C2–C4 Alkenes
Source: J Phys Chem A. 2021 Jun 8;125(23):5124–45. doi: 10.1021/acs.jpca.1c03168 (PMC8279655; doi:10.1021/acs.jpca.1c03168)
Supplement: Supplementary file 1 — jp1c03168_si_001.zip [file jp1c03168_si_001.zip › C2-C4_ALKENES+H_SUPPORTING_INFO/H_ADDITION/H_ADDITION_RRKM/CCSDT_CCPVXZ/c3h6_rrkm.out]

Wells (G - ground energy, D - dissociation limit, kcal/mol):
      Name        G        D
        W1    -31.9     -1.0
        W2    -35.1      2.2

Bimolecular Products (G - ground energy, kcal/mol):
      Name        G
         R      0.0
        P1    -10.1

Well-to-Bimolecular Barriers (H/G - barrier height/well depth, kcal/mol)
      Name        H     Well        G  Product
        B1      4.0       W1    -31.9        R
        B2      2.2       W2    -35.1        R
        B4     -1.0       W1    -31.9       P1

Well-to-Well Barriers (H/G - barrier height/well depth, kcal/mol):
      Name        H     Well       G1     Well       G2
        B3      5.9       W1    -31.9       W2    -35.1

________________________________________________________________________________________

Unimolecular Rate Units: 1/sec;  Bimolecular Rate Units: cm^3/sec

______________________________________________________________________________________

Species-Species Rate Tables:

Temperature = 298 K

High Pressure Rate Coefficients:

From\To            W1           W2            R           P1
W1                ***  8.73531e-12  4.65911e-14  2.22591e-10
W2        2.08957e-14          ***  2.36036e-15          ***
R         5.02549e-14  1.06433e-12          ***          ***
P1        3.38593e-19          ***          ***          ***

Temperature = 298 K    Pressure = 0.01 atm

From\To            W1           W2            R           P1
W1        1.92522e-10  5.58645e-13  1.32733e-14   1.9195e-10
W2        1.33633e-15  3.69215e-15  2.28864e-15  6.71753e-17
R         1.43171e-14  1.03199e-12  1.08313e-12  3.68214e-14
P1        2.91983e-19  4.27172e-23  5.19271e-23  2.92077e-19

Temperature = 298 K    Pressure = 0.1 atm

From\To            W1           W2            R           P1
W1        2.17444e-10   5.8138e-13  3.52065e-14  2.16828e-10
W2        1.39071e-15  3.75477e-15  2.34891e-15  1.51507e-17
R         3.79751e-14  1.05917e-12  1.10946e-12  1.23151e-14
P1        3.29825e-19  9.63434e-24  1.73673e-23  3.29852e-19

Temperature = 298 K    Pressure = 1 atm

From\To            W1           W2            R           P1
W1        2.22279e-10  5.87002e-13  4.47914e-14  2.21647e-10
W2        1.40416e-15  3.76285e-15  2.35663e-15   2.0573e-18
R         4.83137e-14  1.06265e-12  1.11289e-12  1.92613e-15
P1        3.37156e-19  1.30825e-24  2.71631e-24   3.3716e-19

Temperature = 298 K    Pressure = 10 atm

From\To            W1           W2            R           P1
W1        2.22868e-10  5.87788e-13  4.63843e-14  2.22234e-10
W2        1.40604e-15   3.7637e-15  2.35744e-15  2.18614e-19
R         5.00319e-14  1.06301e-12  1.11325e-12  2.10476e-16
P1        3.38049e-19  1.39018e-25  2.96823e-25  3.38049e-19

Temperature = 298 K    Pressure = 100 atm

From\To            W1           W2            R           P1
W1        2.22929e-10  5.87872e-13  4.65602e-14  2.22294e-10
W2        1.40624e-15  3.76379e-15  2.35752e-15  2.20237e-20
R         5.02216e-14  1.06305e-12  1.11329e-12  2.12768e-17
P1        3.38141e-19   1.4005e-26  3.00054e-26  3.38141e-19

Temperature = 298 K    Pressure = 1000 atm

From\To            W1           W2            R           P1
W1        2.22935e-10  5.87881e-13   4.6578e-14    2.223e-10
W2        1.40626e-15  3.76379e-15  2.35753e-15  2.20405e-21
R         5.02408e-14  1.06305e-12  1.11329e-12  2.13005e-18
P1         3.3815e-19  1.40156e-27  3.00389e-27   3.3815e-19

Temperature = 300 K

High Pressure Rate Coefficients:

From\To            W1           W2            R           P1
W1                ***   1.0736e-11  6.97007e-14   3.1678e-10
W2        2.66263e-14          ***  3.61231e-15          ***
R         5.22331e-14  1.09151e-12          ***          ***
P1         3.7363e-19          ***          ***          ***

Temperature = 300 K    Pressure = 0.01 atm

From\To            W1           W2            R           P1
W1        2.72673e-10   7.5097e-13  1.95198e-14  2.71902e-10
W2        1.86247e-15  5.46315e-15  3.49814e-15  1.02543e-16
R          1.4628e-14  1.05701e-12  1.11019e-12  3.85503e-14
P1        3.20699e-19  4.87669e-23  6.06742e-23  3.20808e-19

Temperature = 300 K    Pressure = 0.1 atm

From\To            W1           W2            R           P1
W1         3.0909e-10  7.84341e-13  5.23438e-14  3.08253e-10
W2        1.94523e-15  5.56288e-15  3.59412e-15  2.35297e-17
R          3.9226e-14  1.08601e-12  1.13829e-12  1.30457e-14
P1        3.63574e-19  1.11902e-23  2.05326e-23  3.63605e-19

Temperature = 300 K    Pressure = 1 atm

From\To            W1           W2            R           P1
W1        3.16252e-10  7.92756e-13   6.6931e-14  3.15392e-10
W2         1.9661e-15  5.57585e-15  3.60652e-15  3.22769e-18
R         5.01575e-14  1.08976e-12  1.14198e-12   2.0597e-15
P1        3.71994e-19  1.53501e-24  3.24175e-24  3.71999e-19

Temperature = 300 K    Pressure = 10 atm

From\To            W1           W2            R           P1
W1         3.1713e-10  7.93947e-13   6.9382e-14  3.16267e-10
W2        1.96905e-15  5.57721e-15  3.60782e-15  3.43951e-19
R         5.19943e-14  1.09015e-12  1.14237e-12  2.25738e-16
P1        3.73026e-19  1.63574e-25  3.55289e-25  3.73026e-19

Temperature = 300 K    Pressure = 100 atm

From\To            W1           W2            R           P1
W1        3.17221e-10  7.94074e-13  6.96536e-14  3.16358e-10
W2        1.96937e-15  5.57735e-15  3.60795e-15   3.4664e-20
R         5.21978e-14  1.09019e-12  1.14241e-12  2.28295e-17
P1        3.73132e-19  1.64853e-26  3.59312e-26  3.73133e-19

Temperature = 300 K    Pressure = 1000 atm

From\To            W1           W2            R           P1
W1         3.1723e-10  7.94087e-13  6.96811e-14  3.16367e-10
W2         1.9694e-15  5.57736e-15  3.60796e-15  3.46918e-21
R         5.22184e-14   1.0902e-12  1.14242e-12   2.2856e-18
P1        3.73143e-19  1.64986e-27   3.5973e-27  3.73143e-19

Temperature = 400 K

High Pressure Rate Coefficients:

From\To            W1           W2            R           P1
W1                ***  2.70465e-07   2.5247e-07  0.000174492
W2        2.62791e-09          ***  3.04878e-08          ***
R         2.39182e-13  2.97267e-12          ***          ***
P1        1.57807e-17          ***          ***          ***

Temperature = 400 K    Pressure = 0.01 atm

From\To            W1           W2            R           P1
W1        0.000105876  1.45175e-07  2.89334e-08  0.000105701
W2        1.41055e-09  2.81683e-08  2.59703e-08  7.87405e-10
R         2.74104e-14   2.5322e-12  2.78508e-12  2.25475e-13
P1        9.55936e-18   7.3292e-21  2.15245e-20  9.58821e-18

Temperature = 400 K    Pressure = 0.1 atm

From\To            W1           W2            R           P1
W1        0.000152474  1.99532e-07  1.26364e-07  0.000152148
W2         1.9387e-09  3.18934e-08  2.95571e-08  3.97559e-10
R         1.19713e-13  2.88192e-12  3.12282e-12  1.21179e-13
P1          1.376e-17  3.70046e-21  1.15681e-20  1.37753e-17

Temperature = 400 K    Pressure = 1 atm

From\To            W1           W2            R           P1
W1        0.000170778  2.33821e-07  2.18942e-07  0.000170326
W2        2.27186e-09  3.27077e-08  3.03368e-08  9.91215e-11
R         2.07418e-13  2.95794e-12  3.19698e-12  3.16184e-14
P1        1.54039e-17  9.22616e-22  3.01838e-21  1.54079e-17

Temperature = 400 K    Pressure = 10 atm

From\To            W1           W2            R           P1
W1        0.000174315  2.43208e-07  2.47757e-07  0.000173824
W2        2.36307e-09  3.28151e-08  3.04384e-08  1.35918e-11
R         2.34717e-13  2.96785e-12  3.20697e-12   4.3945e-15
P1        1.57203e-17  1.26512e-22   4.1951e-22  1.57209e-17

Temperature = 400 K    Pressure = 100 atm

From\To            W1           W2            R           P1
W1        0.000174744  2.44531e-07  2.51944e-07  0.000174248
W2        2.37592e-09  3.28265e-08  3.04491e-08  1.44074e-12
R         2.38684e-13  2.96889e-12  3.20804e-12  4.66779e-16
P1        1.57586e-17  1.34103e-23  4.45599e-23  1.57587e-17

Temperature = 400 K    Pressure = 1000 atm

From\To            W1           W2            R           P1
W1        0.000174788  2.44672e-07  2.52392e-07  0.000174291
W2        2.37729e-09  3.28276e-08  3.04502e-08  1.45066e-13
R         2.39108e-13    2.969e-12  3.20815e-12  4.70094e-17
P1        1.57626e-17  1.35026e-24  4.48764e-24  1.57626e-17

Temperature = 500 K

High Pressure Rate Coefficients:

From\To            W1           W2            R           P1
W1                ***  0.000970065   0.00243048     0.530768
W2        2.20114e-05          ***  0.000492865          ***
R         6.56735e-13  5.86921e-12          ***          ***
P1        1.65688e-16          ***          ***          ***

Temperature = 500 K    Pressure = 0.01 atm

From\To            W1           W2            R           P1
W1           0.185767  0.000185336  0.000107758     0.185474
W2         4.2054e-06  0.000328717  0.000314308  1.02033e-05
R         2.91153e-14  3.74288e-12  4.47104e-12  6.99045e-13
P1        5.78943e-17  1.40376e-19  8.07592e-19  5.88422e-17

Temperature = 500 K    Pressure = 0.1 atm

From\To            W1           W2            R           P1
W1           0.358788  0.000431054  0.000686697     0.357671
W2        9.78092e-06  0.000454161  0.000434946  9.43401e-06
R          1.8555e-13   5.1795e-12  5.85491e-12  4.89859e-13
P1        1.11652e-16   1.2979e-19  5.65923e-19  1.12347e-16

Temperature = 500 K    Pressure = 1 atm

From\To            W1           W2            R           P1
W1           0.483583  0.000751348   0.00169444     0.481137
W2        1.70485e-05  0.000503155  0.000481809  4.29703e-06
R         4.57851e-13  5.73757e-12  6.39457e-12  1.99155e-13
P1        1.50194e-16  5.91165e-20   2.3008e-19  1.50484e-16

Temperature = 500 K    Pressure = 10 atm

From\To            W1           W2            R           P1
W1           0.525638  0.000923934   0.00228057     0.522433
W2        2.09646e-05  0.000512879  0.000491015  8.99278e-07
R         6.16228e-13  5.84719e-12  6.50334e-12  3.99218e-14
P1        1.63086e-16  1.23718e-20  4.61208e-20  1.63144e-16

Temperature = 500 K    Pressure = 100 atm

From\To            W1           W2            R           P1
W1           0.532757  0.000962272   0.00241231     0.529383
W2        2.18345e-05   0.00051409  0.000492144  1.10782e-07
R         6.51827e-13  5.86064e-12  6.51732e-12  4.85385e-15
P1        1.65255e-16  1.52409e-21  5.60755e-21  1.65262e-16

Temperature = 500 K    Pressure = 1000 atm

From\To            W1           W2            R           P1
W1           0.533569  0.000967066   0.00242877     0.530174
W2        2.19433e-05  0.000514216  0.000492261  1.14381e-08
R         6.56274e-13  5.86202e-12   6.5188e-12  5.00012e-16
P1        1.65502e-16   1.5736e-22  5.77653e-22  1.65503e-16

Temperature = 600 K

High Pressure Rate Coefficients:

From\To            W1           W2            R           P1
W1                ***     0.359235      1.17098       117.19
W2          0.0146222          ***      0.33945          ***
R          1.3653e-12  9.72343e-12          ***          ***
P1        8.56674e-16          ***          ***          ***

Temperature = 600 K    Pressure = 0.01 atm

From\To            W1           W2            R           P1
W1            20.5207    0.0188899    0.0195685      20.4822
W2        0.000768942     0.143663     0.138169   0.00472436
R         2.28084e-14  3.95766e-12  5.52556e-12  1.54509e-12
P1        1.49668e-16  8.48496e-19  9.68721e-18  1.60204e-16

Temperature = 600 K    Pressure = 0.1 atm

From\To            W1           W2            R           P1
W1            52.5573    0.0711315     0.166029      52.3201
W2         0.00289544     0.253813     0.243968   0.00694983
R         1.93568e-13  6.98835e-12  8.43979e-12  1.25787e-12
P1        3.82439e-16  1.24819e-18  7.88642e-18  3.91574e-16

Temperature = 600 K    Pressure = 1 atm

From\To            W1           W2            R           P1
W1            90.4488     0.190623     0.576289      89.6819
W2         0.00775911     0.326209     0.313131   0.00531813
R         6.71918e-13  8.96954e-12  1.03455e-11  7.04025e-13
P1         6.5558e-16  9.55113e-19  4.41401e-18  6.60949e-16

Temperature = 600 K    Pressure = 10 atm

From\To            W1           W2            R           P1
W1            112.093     0.307201     0.990435      110.796
W2          0.0125043     0.349317     0.335015   0.00179811
R         1.15479e-12  9.59638e-12  1.09584e-11  2.07264e-13
P1        8.09928e-16  3.22928e-19  1.29948e-18  8.11551e-16

Temperature = 600 K    Pressure = 100 atm

From\To            W1           W2            R           P1
W1             117.74     0.350702      1.14317      116.246
W2          0.0142749     0.353171     0.338606   0.00028987
R         1.33288e-12  9.69925e-12  1.10639e-11  3.17619e-14
P1        8.49769e-16  5.20585e-20  1.99136e-19   8.5002e-16

Temperature = 600 K    Pressure = 1000 atm

From\To            W1           W2            R           P1
W1            118.532     0.357928      1.16818      117.006
W2           0.014569     0.353611      0.33901  3.20653e-05
R         1.36204e-12  9.71083e-12  1.10763e-11  3.47266e-15
P1        8.55326e-16  5.75869e-21  2.17725e-20  8.55354e-16

Temperature = 700 K

High Pressure Rate Coefficients:

From\To            W1           W2            R           P1
W1                ***      28.1238      100.545      5708.47
W2            1.75863          ***      37.9403          ***
R         2.39645e-12  1.44613e-11          ***          ***
P1        2.93013e-15          ***          ***          ***

Temperature = 700 K    Pressure = 0.01 atm

From\To            W1           W2            R           P1
W1            457.031     0.411295     0.628368      455.991
W2           0.025729      9.02421      8.68986     0.308613
R         1.49542e-14  3.31161e-12  6.10874e-12  2.78218e-12
P1        2.33648e-16  2.53328e-18  5.99162e-17  2.96098e-16

Temperature = 700 K    Pressure = 0.1 atm

From\To            W1           W2            R           P1
W1            1498.02      2.26668      6.62774      1489.13
W2            0.14177      20.4454       19.648     0.655564
R         1.57904e-13  7.48884e-12  1.01202e-11  2.47343e-12
P1        7.64025e-16   5.3819e-18   5.3267e-17  8.22674e-16

Temperature = 700 K    Pressure = 1 atm

From\To            W1           W2            R           P1
W1            3335.24      8.89516      31.1339      3295.21
W2           0.556253      32.1156      30.7847     0.774739
R         7.42021e-13  1.17339e-11  1.41901e-11  1.71421e-12
P1        1.69131e-15  6.35996e-18  3.69167e-17  1.73459e-15

Temperature = 700 K    Pressure = 10 atm

From\To            W1           W2            R           P1
W1            5003.67       19.623      70.6757      4913.37
W2            1.22707      38.0132      36.3698     0.416293
R         1.68452e-12  1.38627e-11  1.62512e-11  7.03952e-13
P1          2.522e-15  3.41724e-18  1.51601e-17  2.54058e-15

Temperature = 700 K    Pressure = 100 atm

From\To            W1           W2            R           P1
W1            5686.75      26.2685      94.3056      5566.17
W2            1.64262      39.4367      37.6986    0.0954408
R         2.24774e-12  1.43692e-11   1.6761e-11  1.44055e-13
P1        2.85709e-15  7.83434e-19  3.10232e-18  2.86097e-15

Temperature = 700 K    Pressure = 1000 atm

From\To            W1           W2            R           P1
W1            5816.24      27.8666      99.8078      5688.57
W2            1.74254       39.631      37.8764    0.0120914
R         2.37888e-12   1.4437e-11  1.68335e-11  1.76458e-14
P1        2.91991e-15  9.92521e-20  3.80015e-19  2.92039e-15

Temperature = 800 K

High Pressure Rate Coefficients:

From\To            W1           W2            R           P1
W1                ***      786.058      2916.05       107353
W2            68.3405          ***      1348.52          ***
R         3.76237e-12  2.00124e-11          ***          ***
P1        7.69496e-15          ***          ***          ***

Temperature = 800 K    Pressure = 0.01 atm

From\To            W1           W2            R           P1
W1            3731.06      3.28756      6.84987      3720.93
W2           0.286211      164.935      158.843      5.80636
R         8.78977e-15  2.35537e-12  6.75322e-12  4.38905e-12
P1        2.65073e-16  4.78514e-18  2.43834e-16  5.13692e-16

Temperature = 800 K    Pressure = 0.1 atm

From\To            W1           W2            R           P1
W1            15046.5       24.455      85.3506      14936.7
W2              2.128      469.945      451.221      16.5961
R         1.09908e-13  6.69515e-12  1.09165e-11  4.11143e-12
P1        1.06844e-15   1.3686e-17   2.2841e-16  1.31054e-15

Temperature = 800 K    Pressure = 1 atm

From\To            W1           W2            R           P1
W1            42702.9      132.966      519.062      42050.9
W2            11.5627       921.54      881.739      28.2391
R         6.69447e-13  1.30851e-11  1.70295e-11  3.27503e-12
P1        3.01293e-15  2.32877e-17  1.81944e-16  3.21816e-15

Temperature = 800 K    Pressure = 10 atm

From\To            W1           W2            R           P1
W1              80134      403.513      1559.44        78171
W2            35.0827      1267.37      1209.19      23.1026
R         2.01196e-12  1.79448e-11  2.17044e-11  1.74766e-12
P1        5.60299e-15   1.9049e-17  9.70913e-17  5.71913e-15

Temperature = 800 K    Pressure = 100 atm

From\To            W1           W2            R           P1
W1             103660      671.338      2528.09       100461
W2            58.3667      1390.81      1324.65      7.79764
R         3.26182e-12  1.96582e-11  2.34021e-11  4.82134e-13
P1        7.20089e-15  6.42895e-18   2.6785e-17   7.2341e-15

Temperature = 800 K    Pressure = 1000 atm

From\To            W1           W2            R           P1
W1             110006      768.106      2860.09       106378
W2            66.7797      1412.49       1344.5       1.2153
R         3.69017e-12  1.99528e-11  2.37129e-11  6.99106e-14
P1        7.62503e-15  1.00197e-18  3.88388e-18  7.62991e-15

Temperature = 900 K

High Pressure Rate Coefficients:

From\To            W1           W2            R           P1
W1                ***      10837.2      40829.8  1.06586e+06
W2            1223.37          ***      22199.2          ***
R         5.46359e-12  2.63147e-11          ***          ***
P1        1.68717e-14          ***          ***          ***

Temperature = 900 K    Pressure = 0.01 atm

From\To            W1           W2            R           P1
W1            15822.1       13.463      36.8998      15771.7
W2            1.52582      1315.97      1267.06      47.3828
R         4.85217e-15  1.49747e-12  7.83594e-12  6.33362e-12
P1        2.44867e-16  6.62968e-18   7.4922e-16  1.00072e-15

Temperature = 900 K    Pressure = 0.1 atm

From\To            W1           W2            R           P1
W1              75436      126.645      520.747      74788.7
W2            14.3386      4587.06      4400.21      172.513
R         6.91494e-14  5.21167e-12  1.13962e-11  6.11533e-12
P1        1.17427e-15  2.41943e-17  7.23399e-16  1.92187e-15

Temperature = 900 K    Pressure = 1 atm

From\To            W1           W2            R           P1
W1             264924      904.457      3919.26       260100
W2              102.2      11206.1      10704.9      399.005
R         5.23346e-13  1.26878e-11  1.85374e-11  5.32624e-12
P1        4.10818e-15  5.59901e-17  6.30056e-16  4.79422e-15

Temperature = 900 K    Pressure = 10 atm

From\To            W1           W2            R           P1
W1             625138      3710.18      15298.8       606129
W2            418.897      18530.9        17638          474
R         2.04658e-12  2.09078e-11  2.64111e-11  3.45678e-12
P1         9.5916e-15  6.64938e-17  4.08911e-16   1.0067e-14

Temperature = 900 K    Pressure = 100 atm

From\To            W1           W2            R           P1
W1             960427      7961.72      31077.3       921388
W2            898.776      22356.6      21222.2      235.651
R          4.1585e-12  2.51566e-11  3.05717e-11  1.25654e-12
P1        1.45846e-14  3.30477e-17  1.48639e-16  1.47663e-14

Temperature = 900 K    Pressure = 1000 atm

From\To            W1           W2            R           P1
W1         1.0913e+06      10280.9      39059.3  1.04196e+06
W2            1160.57        23263      22054.5      47.8983
R         5.22667e-12  2.61433e-11  3.15945e-11   2.2459e-13
P1        1.64934e-14  6.71658e-18  2.65673e-17  1.65267e-14

Temperature = 1000 K

High Pressure Rate Coefficients:

From\To            W1           W2            R           P1
W1                ***        90300       342334  6.74917e+06
W2            12601.7          ***       212375          ***
R         7.49401e-12  3.33141e-11          ***          ***
P1        3.24998e-14          ***          ***          ***

Temperature = 1000 K    Pressure = 0.01 atm

From\To            W1           W2            R           P1
W1            43451.6       35.052       124.31      43292.3
W2            4.93975      5894.21      5673.13      216.137
R         2.59678e-15   8.8177e-13  9.46936e-12    8.585e-12
P1        1.98094e-16  7.40069e-18  1.88845e-15  2.09395e-15

Temperature = 1000 K    Pressure = 0.1 atm

From\To            W1           W2            R           P1
W1             236083      395.583         1918       233769
W2            55.6554      24411.5      23397.1      958.669
R          4.0981e-14  3.65848e-12  1.21292e-11  8.42971e-12
P1        1.09732e-15  3.30429e-17   1.8543e-15  2.98465e-15

Temperature = 1000 K    Pressure = 1 atm

From\To            W1           W2            R           P1
W1             989150      3528.29      17094.8       968527
W2            494.029        73154      69789.8      2870.15
R         3.71036e-13    1.094e-11  1.90767e-11   7.7656e-12
P1        4.62265e-15  9.91868e-17  1.70821e-15  6.43005e-15

Temperature = 1000 K    Pressure = 10 atm

From\To            W1           W2            R           P1
W1        2.88864e+06      18962.1      84015.3  2.78566e+06
W2            2648.28       147707       140328      4730.36
R         1.83605e-12  2.20109e-11  2.96504e-11  5.80351e-12
P1        1.33906e-14  1.63448e-16  1.27661e-15  1.48307e-14

Temperature = 1000 K    Pressure = 100 atm

From\To            W1           W2            R           P1
W1        5.40012e+06      53227.7       215917  5.13097e+06
W2            7428.76       203352       192520      3403.58
R         4.72595e-12  3.01994e-11  3.76005e-11  2.67515e-12
P1        2.47039e-14  1.17503e-16  5.88456e-16  2.54099e-14

Temperature = 1000 K    Pressure = 1000 atm

From\To            W1           W2            R           P1
W1        6.81196e+06      81112.1       312997  6.41785e+06
W2            11319.5       221500       209243      937.127
R         6.85178e-12  3.28228e-11  4.02759e-11  6.01314e-13
P1        3.09043e-14  3.23394e-17  1.32272e-16  3.10689e-14

Temperature = 1100 K

High Pressure Rate Coefficients:

From\To            W1           W2            R           P1
W1                ***       519262  1.97252e+06  3.07618e+07
W2            86376.9          ***  1.36543e+06          ***
R         9.84407e-12  4.09647e-11          ***          ***
P1         5.6843e-14          ***          ***          ***

Temperature = 1100 K    Pressure = 0.01 atm

From\To            W1           W2            R           P1
W1                ***          ***          ***          ***
W2                ***      17589.3        16923      670.236
R                 ***  4.95299e-13  1.16116e-11  1.11162e-11
P1                ***  7.26325e-18  4.11594e-15   4.1232e-15

Temperature = 1100 K    Pressure = 0.1 atm

From\To            W1           W2            R           P1
W1             540864       878.97      5051.84       534933
W2             149.03        83979      80428.5      3401.49
R         2.36849e-14  2.38799e-12  1.34236e-11  1.10119e-11
P1        9.25626e-16  3.75395e-17  4.07734e-15   5.0405e-15

Temperature = 1100 K    Pressure = 1 atm

From\To            W1           W2            R           P1
W1        2.59791e+06      9322.21      51073.6  2.53751e+06
W2            1565.13       301340       287171      12604.3
R         2.48147e-13  8.59068e-12  1.93367e-11  1.04978e-11
P1        4.56007e-15  1.40281e-16  3.88699e-15  8.58734e-15

Temperature = 1100 K    Pressure = 10 atm

From\To            W1           W2            R           P1
W1        9.09602e+06        62949       303345  8.72972e+06
W2            10500.2       741837       703770      27566.2
R         1.50316e-12   2.1105e-11  3.12649e-11  8.65675e-12
P1        1.60135e-14  3.07286e-16  3.20529e-15   1.9526e-14

Temperature = 1100 K    Pressure = 100 atm

From\To            W1           W2            R           P1
W1        2.07242e+07       229259       975303  1.95196e+07
W2            38152.3  1.19853e+06  1.13244e+06      27939.7
R         4.86305e-12  3.39738e-11  4.36826e-11  4.84574e-12
P1        3.60366e-14  3.10919e-16  1.79421e-15  3.81417e-14

Temperature = 1100 K    Pressure = 1000 atm

From\To            W1           W2            R           P1
W1        2.99612e+07       426780  1.67712e+06  2.78573e+07
W2            70994.7  1.40414e+06  1.32252e+06      10619.6
R         8.36951e-12  3.96775e-11  4.94183e-11  1.37132e-12
P1        5.14739e-14  1.18018e-16  5.07751e-16  5.20996e-14

Temperature = 1200 K

High Pressure Rate Coefficients:

From\To            W1           W2            R           P1
W1                ***  2.25474e+06  8.56546e+06  1.09448e+08
W2             434799          ***  6.50353e+06          ***
R         1.25026e-11  4.92273e-11          ***          ***
P1        9.23076e-14          ***          ***          ***

Temperature = 1200 K    Pressure = 0.01 atm

From\To            W1           W2            R           P1
W1                ***          ***          ***          ***
W2                ***      39569.3      38054.8      1522.98
R                 ***  2.71841e-13  1.41698e-11  1.38979e-11
P1                ***   6.2861e-18  8.03027e-15  8.03656e-15

Temperature = 1200 K    Pressure = 0.1 atm

From\To            W1           W2            R           P1
W1                ***          ***          ***          ***
W2                ***       211443       202371      9167.07
R                 ***  1.48893e-12  1.53343e-11  1.38447e-11
P1                ***  3.89706e-17  7.99954e-15  8.03853e-15

Temperature = 1200 K    Pressure = 1 atm

From\To            W1           W2            R           P1
W1        5.37244e+06        18834       117920  5.23569e+06
W2            3709.07       882163       839923      38531.2
R         1.61157e-13  6.29565e-12  1.99137e-11  1.34569e-11
P1        4.12274e-15  1.68347e-16  7.77547e-15  1.20666e-14

Temperature = 1200 K    Pressure = 10 atm

From\To            W1           W2            R           P1
W1        2.17239e+07       152754       811213  2.07599e+07
W2            29682.3  2.60777e+06  2.47119e+06       106903
R         1.15839e-12  1.86686e-11  3.16904e-11  1.18634e-11
P1        1.71152e-14  4.70628e-16  6.85475e-15  2.44405e-14

Temperature = 1200 K    Pressure = 100 atm

From\To            W1           W2            R           P1
W1        5.92554e+07       703241   3.1753e+06  5.53768e+07
W2             135821   5.0149e+06  4.73157e+06       147505
R         4.61734e-12  3.58086e-11  4.81578e-11  7.73186e-12
P1        4.65229e-14  6.48222e-16   4.4675e-15  5.16386e-14

Temperature = 1200 K    Pressure = 1000 atm

From\To            W1           W2            R           P1
W1        1.00074e+08  1.62815e+06   6.5601e+06  9.18861e+07
W2             314010  6.49894e+06  6.10731e+06      77621.5
R         9.57314e-12   4.6228e-11   5.8518e-11  2.71686e-12
P1        7.74769e-14  3.39987e-16  1.56981e-15  7.93867e-14

Temperature = 1300 K

High Pressure Rate Coefficients:

From\To            W1           W2            R           P1
W1                ***  7.87435e+06  2.98878e+07  3.21621e+08
W2        1.72246e+06          ***  2.45586e+07          ***
R         1.54578e-11  5.80663e-11          ***          ***
P1        1.41379e-13          ***          ***          ***

Temperature = 1300 K    Pressure = 0.01 atm

From\To            W1           W2            R           P1
W1                ***          ***          ***          ***
W2                ***          ***          ***          ***
R                 ***          ***  1.69135e-11  1.69135e-11
P1                ***          ***  1.43754e-14  1.43754e-14

Temperature = 1300 K    Pressure = 0.1 atm

From\To            W1           W2            R           P1
W1                ***          ***          ***          ***
W2                ***       427860       409254      18811.7
R                 ***  9.06745e-13  1.77815e-11  1.68743e-11
P1                ***  3.54247e-17  1.43421e-14  1.43775e-14

Temperature = 1300 K    Pressure = 1 atm

From\To            W1           W2            R           P1
W1                ***          ***          ***          ***
W2                ***  2.01256e+06  1.91498e+06      99641.3
R                 ***  4.40811e-12  2.11128e-11  1.67002e-11
P1                ***  1.94946e-16  1.41941e-14  1.43892e-14

Temperature = 1300 K    Pressure = 10 atm

From\To            W1           W2            R           P1
W1        4.27001e+07       296718  1.75561e+06  4.06478e+07
W2            66027.9  6.96764e+06  6.59675e+06       304869
R         8.61267e-13  1.54902e-11   3.1653e-11  1.53015e-11
P1        1.69113e-14  6.17982e-16  1.30053e-14  3.05345e-14

Temperature = 1300 K    Pressure = 100 atm

From\To            W1           W2            R           P1
W1        1.35457e+08  1.66497e+06  8.07841e+06  1.25713e+08
W2             365792  1.59332e+07  1.50173e+07       550090
R         4.12848e-12  3.54771e-11  5.07973e-11  1.11918e-11
P1        5.45811e-14  1.11673e-15  9.51225e-15  6.52101e-14

Temperature = 1300 K    Pressure = 1000 atm

From\To            W1           W2            R           P1
W1        2.67972e+08  4.79041e+06  1.99722e+07  2.43209e+08
W2        1.04839e+06  2.33812e+07  2.19365e+07       396336
R         1.03184e-11  5.18649e-11  6.69506e-11  4.76728e-12
P1        1.06791e-13  7.99737e-16  4.05187e-15  1.11643e-13

Temperature = 1400 K

High Pressure Rate Coefficients:

From\To            W1           W2            R           P1
W1                ***  2.31473e+07  8.77479e+07  8.12837e+08
W2        5.64499e+06          ***  7.71965e+07          ***
R         1.86981e-11  6.74524e-11          ***          ***
P1        2.06573e-13          ***          ***          ***

Temperature = 1400 K    Pressure = 0.01 atm

From\To            W1           W2            R           P1
W1                ***          ***          ***          ***
W2                ***          ***          ***          ***
R                 ***          ***  2.01262e-11  2.01262e-11
P1                ***          ***  2.40033e-14  2.40033e-14

Temperature = 1400 K    Pressure = 0.1 atm

From\To            W1           W2            R           P1
W1                ***          ***          ***          ***
W2                ***          ***          ***          ***
R                 ***          ***  2.01267e-11  2.01267e-11
P1                ***          ***  2.40039e-14  2.40039e-14

Temperature = 1400 K    Pressure = 1 atm

From\To            W1           W2            R           P1
W1                ***          ***          ***          ***
W2                ***   3.8378e+06  3.64928e+06       192847
R                 ***  3.00266e-12  2.29852e-11  1.99791e-11
P1                ***  1.89243e-16  2.38278e-14  2.40173e-14

Temperature = 1400 K    Pressure = 10 atm

From\To            W1           W2            R           P1
W1                ***          ***          ***          ***
W2                ***  1.51236e+07  1.43158e+07       840511
R                 ***  1.22719e-11  3.17636e-11  1.94651e-11
P1                ***  8.59305e-16  2.32148e-14   2.4076e-14

Temperature = 1400 K    Pressure = 100 atm

From\To            W1           W2            R           P1
W1        2.61759e+08  3.24341e+06  1.70909e+07  2.41424e+08
W2             798887  4.05713e+07   3.8209e+07  1.56346e+06
R          3.5361e-12  3.32817e-11  5.18763e-11  1.50584e-11
P1        5.94979e-14  1.65749e-15  1.79592e-14  7.91146e-14

Temperature = 1400 K    Pressure = 1000 atm

From\To            W1           W2            R           P1
W1        6.00366e+08  1.14206e+07  4.97698e+07  5.39176e+08
W2        2.78928e+06  6.83817e+07  6.40855e+07  1.50689e+06
R         1.05669e-11  5.59859e-11  7.41108e-11  7.55801e-12
P1        1.36508e-13  1.58485e-15  9.01396e-15  1.47107e-13

Temperature = 1500 K

High Pressure Rate Coefficients:

From\To            W1           W2            R           P1
W1                ***   5.9233e+07  2.24233e+08  1.82023e+09
W2        1.58811e+07          ***  2.09383e+08          ***
R         2.22122e-11  7.73601e-11          ***          ***
P1        2.90403e-13          ***          ***          ***

Temperature = 1500 K    Pressure = 0.01 atm

From\To            W1           W2            R           P1
W1                ***          ***          ***          ***
W2                ***          ***          ***          ***
R                 ***          ***  2.35251e-11  2.35251e-11
P1                ***          ***   3.7889e-14   3.7889e-14

Temperature = 1500 K    Pressure = 0.1 atm

From\To            W1           W2            R           P1
W1                ***          ***          ***          ***
W2                ***          ***          ***          ***
R                 ***          ***  2.35255e-11  2.35255e-11
P1                ***          ***  3.78896e-14  3.78896e-14

Temperature = 1500 K    Pressure = 1 atm

From\To            W1           W2            R           P1
W1                ***          ***          ***          ***
W2                ***          ***          ***          ***
R                 ***          ***  2.35279e-11  2.35279e-11
P1                ***          ***  3.78936e-14  3.78936e-14

Temperature = 1500 K    Pressure = 10 atm

From\To            W1           W2            R           P1
W1                ***          ***          ***          ***
W2                ***   2.8142e+07  2.66221e+07  1.58847e+06
R                 ***  9.41987e-12  3.24529e-11  2.30101e-11
P1                ***   9.0524e-16  3.70596e-14   3.7967e-14

Temperature = 1500 K    Pressure = 100 atm

From\To            W1           W2            R           P1
W1        4.46271e+08  5.46682e+06  3.15038e+07    4.093e+08
W2        1.49395e+06  8.66731e+07  8.15755e+07  3.60366e+06
R         2.93838e-12  2.98663e-11  5.19909e-11  1.91862e-11
P1        6.13021e-14  2.19537e-15  3.09008e-14  9.43982e-14

Temperature = 1500 K    Pressure = 1000 atm

From\To            W1           W2            R           P1
W1        1.16607e+09  2.29982e+07  1.05767e+08  1.03731e+09
W2        6.18821e+06  1.68294e+08  1.57606e+08  4.49986e+06
R          1.0376e-11  5.81865e-11  7.95955e-11   1.1033e-11
P1        1.63824e-13  2.72463e-15  1.77695e-14  1.84318e-13

Temperature = 1600 K

High Pressure Rate Coefficients:

From\To            W1           W2            R           P1
W1                ***  1.35342e+08  5.11647e+08  3.69362e+09
W2        3.94387e+07          ***  5.03471e+08          ***
R         2.59896e-11  8.77633e-11          ***          ***
P1        3.95355e-13          ***          ***          ***

Temperature = 1600 K    Pressure = 0.01 atm

From\To            W1           W2            R           P1
W1                ***          ***          ***          ***
W2                ***          ***          ***          ***
R                 ***          ***  2.70916e-11  2.70916e-11
P1                ***          ***  5.70873e-14  5.70873e-14

Temperature = 1600 K    Pressure = 0.1 atm

From\To            W1           W2            R           P1
W1                ***          ***          ***          ***
W2                ***          ***          ***          ***
R                 ***          ***  2.70918e-11  2.70918e-11
P1                ***          ***  5.70879e-14  5.70879e-14

Temperature = 1600 K    Pressure = 1 atm

From\To            W1           W2            R           P1
W1                ***          ***          ***          ***
W2                ***          ***          ***          ***
R                 ***          ***  2.70937e-11  2.70937e-11
P1                ***          ***  5.70918e-14  5.70918e-14

Temperature = 1600 K    Pressure = 10 atm

From\To            W1           W2            R           P1
W1                ***          ***          ***          ***
W2                ***  4.66847e+07  4.41397e+07  2.67176e+06
R                 ***   7.0798e-12  3.37986e-11  2.66996e-11
P1                ***  9.03017e-16  5.62613e-14  5.71668e-14

Temperature = 1600 K    Pressure = 100 atm

From\To            W1           W2            R           P1
W1                ***          ***          ***          ***
W2                ***  1.61307e+08  1.52025e+08  1.00391e+07
R                 ***  2.59275e-11  5.15885e-11  2.55395e-11
P1                ***  3.60785e-15  5.38168e-14  5.74415e-14

Temperature = 1600 K    Pressure = 1000 atm

From\To            W1           W2            R           P1
W1        2.02228e+09  4.05118e+07  1.98193e+08  1.78358e+09
W2        1.18923e+07  3.58634e+08  3.35696e+08  1.10453e+07
R         9.85334e-12  5.83769e-11  8.33098e-11  1.50795e-11
P1        1.86637e-13  4.17356e-15  3.17756e-14  2.22586e-13

Temperature = 1700 K

High Pressure Rate Coefficients:

From\To            W1           W2            R           P1
W1                ***  2.81574e+08  1.06306e+09  6.90957e+09
W2        8.83332e+07          ***  1.09585e+09          ***
R         3.00201e-11  9.86438e-11          ***          ***
P1        5.23871e-13          ***          ***          ***

Temperature = 1700 K    Pressure = 0.01 atm

From\To            W1           W2            R           P1
W1                ***          ***          ***          ***
W2                ***          ***          ***          ***
R                 ***          ***  3.08097e-11  3.08097e-11
P1                ***          ***  8.27196e-14  8.27196e-14

Temperature = 1700 K    Pressure = 0.1 atm

From\To            W1           W2            R           P1
W1                ***          ***          ***          ***
W2                ***          ***          ***          ***
R                 ***          ***  3.08098e-11  3.08098e-11
P1                ***          ***  8.27201e-14  8.27201e-14

Temperature = 1700 K    Pressure = 1 atm

From\To            W1           W2            R           P1
W1                ***          ***          ***          ***
W2                ***          ***          ***          ***
R                 ***          ***  3.08112e-11  3.08112e-11
P1                ***          ***  8.27238e-14  8.27238e-14

Temperature = 1700 K    Pressure = 10 atm

From\To            W1           W2            R           P1
W1                ***          ***          ***          ***
W2                ***          ***          ***          ***
R                 ***          ***    3.082e-11    3.082e-11
P1                ***          ***  8.27474e-14  8.27474e-14

Temperature = 1700 K    Pressure = 100 atm

From\To            W1           W2            R           P1
W1                ***          ***          ***          ***
W2                ***  2.69812e+08   2.5418e+08  1.70383e+07
R                 ***  2.18964e-11   5.1489e-11  2.94785e-11
P1                ***  3.94075e-15  7.91456e-14  8.31069e-14

Temperature = 1700 K    Pressure = 1000 atm

From\To            W1           W2            R           P1
W1        3.20727e+09  6.42429e+07  3.36276e+08  2.80675e+09
W2        2.04225e+07  6.78211e+08  6.34626e+08  2.31629e+07
R         9.11271e-12  5.67688e-11  8.54489e-11  1.95674e-11
P1        2.03707e-13  5.82955e-15  5.25356e-14  2.62072e-13

Temperature = 1800 K

High Pressure Rate Coefficients:

From\To            W1           W2            R           P1
W1                ***  5.41598e+08  2.04227e+09  1.20767e+10
W2        1.81461e+08          ***  2.19443e+09          ***
R         3.42944e-11  1.09983e-10          ***          ***
P1        6.78344e-13          ***          ***          ***

Temperature = 1800 K    Pressure = 0.01 atm

From\To            W1           W2            R           P1
W1                ***          ***          ***          ***
W2                ***          ***          ***          ***
R                 ***          ***  3.46658e-11  3.46658e-11
P1                ***          ***  1.15956e-13  1.15956e-13

Temperature = 1800 K    Pressure = 0.1 atm

From\To            W1           W2            R           P1
W1                ***          ***          ***          ***
W2                ***          ***          ***          ***
R                 ***          ***  3.46659e-11  3.46659e-11
P1                ***          ***  1.15956e-13  1.15956e-13

Temperature = 1800 K    Pressure = 1 atm

From\To            W1           W2            R           P1
W1                ***          ***          ***          ***
W2                ***          ***          ***          ***
R                 ***          ***  3.46669e-11  3.46669e-11
P1                ***          ***   1.1596e-13   1.1596e-13

Temperature = 1800 K    Pressure = 10 atm

From\To            W1           W2            R           P1
W1                ***          ***          ***          ***
W2                ***          ***          ***          ***
R                 ***          ***  3.46739e-11  3.46739e-11
P1                ***          ***  1.15983e-13  1.15983e-13

Temperature = 1800 K    Pressure = 100 atm

From\To            W1           W2            R           P1
W1                ***          ***          ***          ***
W2                ***   4.1527e+08  3.91079e+08  2.65664e+07
R                 ***  1.81285e-11   5.1781e-11  3.35488e-11
P1                ***  4.11929e-15   1.1222e-13  1.16363e-13

Temperature = 1800 K    Pressure = 1000 atm

From\To            W1           W2            R           P1
W1        4.74086e+09  9.38515e+07  5.27525e+08  4.11949e+09
W2        3.21301e+07  1.16266e+09  1.08769e+09  4.28465e+07
R          8.2538e-12  5.37593e-11  8.63849e-11  2.43718e-11
P1        2.14604e-13  7.56596e-15  8.15228e-14  3.03693e-13

Temperature = 1900 K

High Pressure Rate Coefficients:

From\To            W1           W2            R           P1
W1                ***  9.74877e+08  3.67195e+09   1.9932e+10
W2        3.46494e+08          ***  4.09526e+09          ***
R         3.88038e-11  1.21762e-10          ***          ***
P1        8.61102e-13          ***          ***          ***

Temperature = 1900 K    Pressure = 0.01 atm

From\To            W1           W2            R           P1
W1                ***          ***          ***          ***
W2                ***          ***          ***          ***
R                 ***          ***  3.86483e-11  3.86483e-11
P1                ***          ***     1.58e-13     1.58e-13

Temperature = 1900 K    Pressure = 0.1 atm

From\To            W1           W2            R           P1
W1                ***          ***          ***          ***
W2                ***          ***          ***          ***
R                 ***          ***  3.86484e-11  3.86484e-11
P1                ***          ***     1.58e-13     1.58e-13

Temperature = 1900 K    Pressure = 1 atm

From\To            W1           W2            R           P1
W1                ***          ***          ***          ***
W2                ***          ***          ***          ***
R                 ***          ***  3.86492e-11  3.86492e-11
P1                ***          ***  1.58003e-13  1.58003e-13

Temperature = 1900 K    Pressure = 10 atm

From\To            W1           W2            R           P1
W1                ***          ***          ***          ***
W2                ***          ***          ***          ***
R                 ***          ***  3.86546e-11  3.86546e-11
P1                ***          ***  1.58026e-13  1.58026e-13

Temperature = 1900 K    Pressure = 100 atm

From\To            W1           W2            R           P1
W1                ***          ***          ***          ***
W2                ***          ***          ***          ***
R                 ***          ***  3.86836e-11  3.86836e-11
P1                ***          ***  1.58144e-13  1.58144e-13

Temperature = 1900 K    Pressure = 1000 atm

From\To            W1           W2            R           P1
W1                ***          ***          ***          ***
W2                ***  1.83864e+09  1.72861e+09  1.28158e+08
R                 ***  4.99842e-11  8.57844e-11  3.53075e-11
P1                ***  1.51499e-14  1.44342e-13  1.59641e-13

Temperature = 2000 K

High Pressure Rate Coefficients:

From\To            W1           W2            R           P1
W1                ***  1.65821e+09  6.23939e+09  3.13297e+10
W2        6.21607e+08          ***  7.19662e+09          ***
R         4.35405e-11  1.33968e-10          ***          ***
P1        1.07442e-12          ***          ***          ***

Temperature = 2000 K    Pressure = 0.01 atm

From\To            W1           W2            R           P1
W1                ***          ***          ***          ***
W2                ***          ***          ***          ***
R                 ***          ***  4.27474e-11  4.27474e-11
P1                ***          ***  2.10075e-13  2.10075e-13

Temperature = 2000 K    Pressure = 0.1 atm

From\To            W1           W2            R           P1
W1                ***          ***          ***          ***
W2                ***          ***          ***          ***
R                 ***          ***  4.27474e-11  4.27474e-11
P1                ***          ***  2.10075e-13  2.10075e-13

Temperature = 2000 K    Pressure = 1 atm

From\To            W1           W2            R           P1
W1                ***          ***          ***          ***
W2                ***          ***          ***          ***
R                 ***          ***   4.2748e-11   4.2748e-11
P1                ***          ***  2.10078e-13  2.10078e-13

Temperature = 2000 K    Pressure = 10 atm

From\To            W1           W2            R           P1
W1                ***          ***          ***          ***
W2                ***          ***          ***          ***
R                 ***          ***  4.27523e-11  4.27523e-11
P1                ***          ***  2.10099e-13  2.10099e-13

Temperature = 2000 K    Pressure = 100 atm

From\To            W1           W2            R           P1
W1                ***          ***          ***          ***
W2                ***          ***          ***          ***
R                 ***          ***  4.27764e-11  4.27764e-11
P1                ***          ***  2.10218e-13  2.10218e-13

Temperature = 2000 K    Pressure = 1000 atm

From\To            W1           W2            R           P1
W1                ***          ***          ***          ***
W2                ***  2.72662e+09   2.5633e+09  1.92537e+08
R                 ***  4.54645e-11  8.56142e-11  3.96625e-11
P1                ***  1.67823e-14  1.94915e-13  2.11877e-13

______________________________________________________________________________________

High Pressure Rate Coefficients (Temperature-Species Rate Tables):

   T(K)       W1->W1       W1->W2        W1->R       W1->P1
    298          ***  8.73531e-12  4.65911e-14  2.22591e-10
    300          ***   1.0736e-11  6.97007e-14   3.1678e-10
    400          ***  2.70465e-07   2.5247e-07  0.000174492
    500          ***  0.000970065   0.00243048     0.530768
    600          ***     0.359235      1.17098       117.19
    700          ***      28.1238      100.545      5708.47
    800          ***      786.058      2916.05       107353
    900          ***      10837.2      40829.8  1.06586e+06
   1000          ***        90300       342334  6.74917e+06
   1100          ***       519262  1.97252e+06  3.07618e+07
   1200          ***  2.25474e+06  8.56546e+06  1.09448e+08
   1300          ***  7.87435e+06  2.98878e+07  3.21621e+08
   1400          ***  2.31473e+07  8.77479e+07  8.12837e+08
   1500          ***   5.9233e+07  2.24233e+08  1.82023e+09
   1600          ***  1.35342e+08  5.11647e+08  3.69362e+09
   1700          ***  2.81574e+08  1.06306e+09  6.90957e+09
   1800          ***  5.41598e+08  2.04227e+09  1.20767e+10
   1900          ***  9.74877e+08  3.67195e+09   1.9932e+10
   2000          ***  1.65821e+09  6.23939e+09  3.13297e+10

   T(K)       W2->W1       W2->W2        W2->R       W2->P1
    298  2.08957e-14          ***  2.36036e-15          ***
    300  2.66263e-14          ***  3.61231e-15          ***
    400  2.62791e-09          ***  3.04878e-08          ***
    500  2.20114e-05          ***  0.000492865          ***
    600    0.0146222          ***      0.33945          ***
    700      1.75863          ***      37.9403          ***
    800      68.3405          ***      1348.52          ***
    900      1223.37          ***      22199.2          ***
   1000      12601.7          ***       212375          ***
   1100      86376.9          ***  1.36543e+06          ***
   1200       434799          ***  6.50353e+06          ***
   1300  1.72246e+06          ***  2.45586e+07          ***
   1400  5.64499e+06          ***  7.71965e+07          ***
   1500  1.58811e+07          ***  2.09383e+08          ***
   1600  3.94387e+07          ***  5.03471e+08          ***
   1700  8.83332e+07          ***  1.09585e+09          ***
   1800  1.81461e+08          ***  2.19443e+09          ***
   1900  3.46494e+08          ***  4.09526e+09          ***
   2000  6.21607e+08          ***  7.19662e+09          ***

   T(K)        R->W1        R->W2         R->R        R->P1
    298  5.02549e-14  1.06433e-12          ***          ***
    300  5.22331e-14  1.09151e-12          ***          ***
    400  2.39182e-13  2.97267e-12          ***          ***
    500  6.56735e-13  5.86921e-12          ***          ***
    600   1.3653e-12  9.72343e-12          ***          ***
    700  2.39645e-12  1.44613e-11          ***          ***
    800  3.76237e-12  2.00124e-11          ***          ***
    900  5.46359e-12  2.63147e-11          ***          ***
   1000  7.49401e-12  3.33141e-11          ***          ***
   1100  9.84407e-12  4.09647e-11          ***          ***
   1200  1.25026e-11  4.92273e-11          ***          ***
   1300  1.54578e-11  5.80663e-11          ***          ***
   1400  1.86981e-11  6.74524e-11          ***          ***
   1500  2.22122e-11  7.73601e-11          ***          ***
   1600  2.59896e-11  8.77633e-11          ***          ***
   1700  3.00201e-11  9.86438e-11          ***          ***
   1800  3.42944e-11  1.09983e-10          ***          ***
   1900  3.88038e-11  1.21762e-10          ***          ***
   2000  4.35405e-11  1.33968e-10          ***          ***

   T(K)       P1->W1       P1->W2        P1->R       P1->P1
    298  3.38593e-19          ***          ***          ***
    300   3.7363e-19          ***          ***          ***
    400  1.57807e-17          ***          ***          ***
    500  1.65688e-16          ***          ***          ***
    600  8.56674e-16          ***          ***          ***
    700  2.93013e-15          ***          ***          ***
    800  7.69496e-15          ***          ***          ***
    900  1.68717e-14          ***          ***          ***
   1000  3.24998e-14          ***          ***          ***
   1100   5.6843e-14          ***          ***          ***
   1200  9.23076e-14          ***          ***          ***
   1300  1.41379e-13          ***          ***          ***
   1400  2.06573e-13          ***          ***          ***
   1500  2.90403e-13          ***          ***          ***
   1600  3.95355e-13          ***          ***          ***
   1700  5.23871e-13          ***          ***          ***
   1800  6.78344e-13          ***          ***          ***
   1900  8.61102e-13          ***          ***          ***
   2000  1.07442e-12          ***          ***          ***

Capture/Escape Rate Coefficients:

   T(K)           W1           W2            R           P1
    298  2.31373e-10   2.3256e-14  1.11459e-12  3.38593e-19
    300  3.27585e-10  3.02386e-14  1.14374e-12   3.7363e-19
    400  0.000175015  3.31157e-08  3.21185e-12  1.57807e-17
    500     0.534169  0.000514876  6.52595e-12  1.65688e-16
    600      118.721     0.354073  1.10887e-11  8.56674e-16
    700      5837.14       39.699  1.68578e-11  2.93013e-15
    800       111055      1416.86  2.37748e-11  7.69496e-15
    900  1.11753e+06      23422.6  3.17783e-11  1.68717e-14
   1000   7.1818e+06       224977  4.08081e-11  3.24998e-14
   1100  3.32536e+07   1.4518e+06  5.08088e-11   5.6843e-14
   1200  1.20268e+08  6.93833e+06  6.17298e-11  9.23076e-14
   1300  3.59383e+08   2.6281e+07  7.35242e-11  1.41379e-13
   1400  9.23733e+08  8.28415e+07  8.61505e-11  2.06573e-13
   1500   2.1037e+09  2.25264e+08  9.95723e-11  2.90403e-13
   1600  4.34061e+09   5.4291e+08  1.13753e-10  3.95355e-13
   1700  8.25421e+09  1.18418e+09  1.28664e-10  5.23871e-13
   1800  1.46605e+10  2.37589e+09  1.44277e-10  6.78344e-13
   1900  2.45788e+10  4.44175e+09  1.60566e-10  8.61102e-13
   2000  3.92273e+10  7.81822e+09  1.77509e-10  1.07442e-12

______________________________________________________________________________________

Pressure-Species Rate Tables:

   Temperature = 298 K

   P(atm)       W1->W2        W1->R       W1->P1         W1->
     0.01  5.58645e-13  1.32733e-14   1.9195e-10  1.92522e-10
      0.1   5.8138e-13  3.52065e-14  2.16828e-10  2.17444e-10
        1  5.87002e-13  4.47914e-14  2.21647e-10  2.22279e-10
       10  5.87788e-13  4.63843e-14  2.22234e-10  2.22868e-10
      100  5.87872e-13  4.65602e-14  2.22294e-10  2.22929e-10
     1000  5.87881e-13   4.6578e-14    2.223e-10  2.22935e-10
    O-O  8.73531e-12  4.65911e-14  2.22591e-10  2.31373e-10

   Temperature = 300 K

   P(atm)       W1->W2        W1->R       W1->P1         W1->
     0.01   7.5097e-13  1.95198e-14  2.71902e-10  2.72673e-10
      0.1  7.84341e-13  5.23438e-14  3.08253e-10   3.0909e-10
        1  7.92756e-13   6.6931e-14  3.15392e-10  3.16252e-10
       10  7.93947e-13   6.9382e-14  3.16267e-10   3.1713e-10
      100  7.94074e-13  6.96536e-14  3.16358e-10  3.17221e-10
     1000  7.94087e-13  6.96811e-14  3.16367e-10   3.1723e-10
    O-O   1.0736e-11  6.97007e-14   3.1678e-10  3.27585e-10

   Temperature = 400 K

   P(atm)       W1->W2        W1->R       W1->P1         W1->
     0.01  1.45175e-07  2.89334e-08  0.000105701  0.000105876
      0.1  1.99532e-07  1.26364e-07  0.000152148  0.000152474
        1  2.33821e-07  2.18942e-07  0.000170326  0.000170778
       10  2.43208e-07  2.47757e-07  0.000173824  0.000174315
      100  2.44531e-07  2.51944e-07  0.000174248  0.000174744
     1000  2.44672e-07  2.52392e-07  0.000174291  0.000174788
    O-O  2.70465e-07   2.5247e-07  0.000174492  0.000175015

   Temperature = 500 K

   P(atm)       W1->W2        W1->R       W1->P1         W1->
     0.01  0.000185336  0.000107758     0.185474     0.185767
      0.1  0.000431054  0.000686697     0.357671     0.358788
        1  0.000751348   0.00169444     0.481137     0.483583
       10  0.000923934   0.00228057     0.522433     0.525638
      100  0.000962272   0.00241231     0.529383     0.532757
     1000  0.000967066   0.00242877     0.530174     0.533569
    O-O  0.000970065   0.00243048     0.530768     0.534169

   Temperature = 600 K

   P(atm)       W1->W2        W1->R       W1->P1         W1->
     0.01    0.0188899    0.0195685      20.4822      20.5207
      0.1    0.0711315     0.166029      52.3201      52.5573
        1     0.190623     0.576289      89.6819      90.4488
       10     0.307201     0.990435      110.796      112.093
      100     0.350702      1.14317      116.246       117.74
     1000     0.357928      1.16818      117.006      118.532
    O-O     0.359235      1.17098       117.19      118.721

   Temperature = 700 K

   P(atm)       W1->W2        W1->R       W1->P1         W1->
     0.01     0.411295     0.628368      455.991      457.031
      0.1      2.26668      6.62774      1489.13      1498.02
        1      8.89516      31.1339      3295.21      3335.24
       10       19.623      70.6757      4913.37      5003.67
      100      26.2685      94.3056      5566.17      5686.75
     1000      27.8666      99.8078      5688.57      5816.24
    O-O      28.1238      100.545      5708.47      5837.14

   Temperature = 800 K

   P(atm)       W1->W2        W1->R       W1->P1         W1->
     0.01      3.28756      6.84987      3720.93      3731.06
      0.1       24.455      85.3506      14936.7      15046.5
        1      132.966      519.062      42050.9      42702.9
       10      403.513      1559.44        78171        80134
      100      671.338      2528.09       100461       103660
     1000      768.106      2860.09       106378       110006
    O-O      786.058      2916.05       107353       111055

   Temperature = 900 K

   P(atm)       W1->W2        W1->R       W1->P1         W1->
     0.01       13.463      36.8998      15771.7      15822.1
      0.1      126.645      520.747      74788.7        75436
        1      904.457      3919.26       260100       264924
       10      3710.18      15298.8       606129       625138
      100      7961.72      31077.3       921388       960427
     1000      10280.9      39059.3  1.04196e+06   1.0913e+06
    O-O      10837.2      40829.8  1.06586e+06  1.11753e+06

   Temperature = 1000 K

   P(atm)       W1->W2        W1->R       W1->P1         W1->
     0.01       35.052       124.31      43292.3      43451.6
      0.1      395.583         1918       233769       236083
        1      3528.29      17094.8       968527       989150
       10      18962.1      84015.3  2.78566e+06  2.88864e+06
      100      53227.7       215917  5.13097e+06  5.40012e+06
     1000      81112.1       312997  6.41785e+06  6.81196e+06
    O-O        90300       342334  6.74917e+06   7.1818e+06

   Temperature = 1100 K

   P(atm)       W1->W2        W1->R       W1->P1         W1->
     0.01          ***          ***          ***          ***
      0.1       878.97      5051.84       534933       540864
        1      9322.21      51073.6  2.53751e+06  2.59791e+06
       10        62949       303345  8.72972e+06  9.09602e+06
      100       229259       975303  1.95196e+07  2.07242e+07
     1000       426780  1.67712e+06  2.78573e+07  2.99612e+07
    O-O       519262  1.97252e+06  3.07618e+07  3.32536e+07

   Temperature = 1200 K

   P(atm)       W1->W2        W1->R       W1->P1         W1->
     0.01          ***          ***          ***          ***
      0.1          ***          ***          ***          ***
        1        18834       117920  5.23569e+06  5.37244e+06
       10       152754       811213  2.07599e+07  2.17239e+07
      100       703241   3.1753e+06  5.53768e+07  5.92554e+07
     1000  1.62815e+06   6.5601e+06  9.18861e+07  1.00074e+08
    O-O  2.25474e+06  8.56546e+06  1.09448e+08  1.20268e+08

   Temperature = 1300 K

   P(atm)       W1->W2        W1->R       W1->P1         W1->
     0.01          ***          ***          ***          ***
      0.1          ***          ***          ***          ***
        1          ***          ***          ***          ***
       10       296718  1.75561e+06  4.06478e+07  4.27001e+07
      100  1.66497e+06  8.07841e+06  1.25713e+08  1.35457e+08
     1000  4.79041e+06  1.99722e+07  2.43209e+08  2.67972e+08
    O-O  7.87435e+06  2.98878e+07  3.21621e+08  3.59383e+08

   Temperature = 1400 K

   P(atm)       W1->W2        W1->R       W1->P1         W1->
     0.01          ***          ***          ***          ***
      0.1          ***          ***          ***          ***
        1          ***          ***          ***          ***
       10          ***          ***          ***          ***
      100  3.24341e+06  1.70909e+07  2.41424e+08  2.61759e+08
     1000  1.14206e+07  4.97698e+07  5.39176e+08  6.00366e+08
    O-O  2.31473e+07  8.77479e+07  8.12837e+08  9.23733e+08

   Temperature = 1500 K

   P(atm)       W1->W2        W1->R       W1->P1         W1->
     0.01          ***          ***          ***          ***
      0.1          ***          ***          ***          ***
        1          ***          ***          ***          ***
       10          ***          ***          ***          ***
      100  5.46682e+06  3.15038e+07    4.093e+08  4.46271e+08
     1000  2.29982e+07  1.05767e+08  1.03731e+09  1.16607e+09
    O-O   5.9233e+07  2.24233e+08  1.82023e+09   2.1037e+09

   Temperature = 1600 K

   P(atm)       W1->W2        W1->R       W1->P1         W1->
     0.01          ***          ***          ***          ***
      0.1          ***          ***          ***          ***
        1          ***          ***          ***          ***
       10          ***          ***          ***          ***
      100          ***          ***          ***          ***
     1000  4.05118e+07  1.98193e+08  1.78358e+09  2.02228e+09
    O-O  1.35342e+08  5.11647e+08  3.69362e+09  4.34061e+09

   Temperature = 1700 K

   P(atm)       W1->W2        W1->R       W1->P1         W1->
     0.01          ***          ***          ***          ***
      0.1          ***          ***          ***          ***
        1          ***          ***          ***          ***
       10          ***          ***          ***          ***
      100          ***          ***          ***          ***
     1000  6.42429e+07  3.36276e+08  2.80675e+09  3.20727e+09
    O-O  2.81574e+08  1.06306e+09  6.90957e+09  8.25421e+09

   Temperature = 1800 K

   P(atm)       W1->W2        W1->R       W1->P1         W1->
     0.01          ***          ***          ***          ***
      0.1          ***          ***          ***          ***
        1          ***          ***          ***          ***
       10          ***          ***          ***          ***
      100          ***          ***          ***          ***
     1000  9.38515e+07  5.27525e+08  4.11949e+09  4.74086e+09
    O-O  5.41598e+08  2.04227e+09  1.20767e+10  1.46605e+10

   Temperature = 1900 K

   P(atm)       W1->W2        W1->R       W1->P1         W1->
     0.01          ***          ***          ***          ***
      0.1          ***          ***          ***          ***
        1          ***          ***          ***          ***
       10          ***          ***          ***          ***
      100          ***          ***          ***          ***
     1000          ***          ***          ***          ***
    O-O  9.74877e+08  3.67195e+09   1.9932e+10  2.45788e+10

   Temperature = 2000 K

   P(atm)       W1->W2        W1->R       W1->P1         W1->
     0.01          ***          ***          ***          ***
      0.1          ***          ***          ***          ***
        1          ***          ***          ***          ***
       10          ***          ***          ***          ***
      100          ***          ***          ***          ***
     1000          ***          ***          ***          ***
    O-O  1.65821e+09  6.23939e+09  3.13297e+10  3.92273e+10

   Temperature = 298 K

   P(atm)       W2->W1        W2->R       W2->P1         W2->
     0.01  1.33633e-15  2.28864e-15  6.71753e-17  3.69215e-15
      0.1  1.39071e-15  2.34891e-15  1.51507e-17  3.75477e-15
        1  1.40416e-15  2.35663e-15   2.0573e-18  3.76285e-15
       10  1.40604e-15  2.35744e-15  2.18614e-19   3.7637e-15
      100  1.40624e-15  2.35752e-15  2.20237e-20  3.76379e-15
     1000  1.40626e-15  2.35753e-15  2.20405e-21  3.76379e-15
    O-O  2.08957e-14  2.36036e-15          ***   2.3256e-14

   Temperature = 300 K

   P(atm)       W2->W1        W2->R       W2->P1         W2->
     0.01  1.86247e-15  3.49814e-15  1.02543e-16  5.46315e-15
      0.1  1.94523e-15  3.59412e-15  2.35297e-17  5.56288e-15
        1   1.9661e-15  3.60652e-15  3.22769e-18  5.57585e-15
       10  1.96905e-15  3.60782e-15  3.43951e-19  5.57721e-15
      100  1.96937e-15  3.60795e-15   3.4664e-20  5.57735e-15
     1000   1.9694e-15  3.60796e-15  3.46918e-21  5.57736e-15
    O-O  2.66263e-14  3.61231e-15          ***  3.02386e-14

   Temperature = 400 K

   P(atm)       W2->W1        W2->R       W2->P1         W2->
     0.01  1.41055e-09  2.59703e-08  7.87405e-10  2.81683e-08
      0.1   1.9387e-09  2.95571e-08  3.97559e-10  3.18934e-08
        1  2.27186e-09  3.03368e-08  9.91215e-11  3.27077e-08
       10  2.36307e-09  3.04384e-08  1.35918e-11  3.28151e-08
      100  2.37592e-09  3.04491e-08  1.44074e-12  3.28265e-08
     1000  2.37729e-09  3.04502e-08  1.45066e-13  3.28276e-08
    O-O  2.62791e-09  3.04878e-08          ***  3.31157e-08

   Temperature = 500 K

   P(atm)       W2->W1        W2->R       W2->P1         W2->
     0.01   4.2054e-06  0.000314308  1.02033e-05  0.000328717
      0.1  9.78092e-06  0.000434946  9.43401e-06  0.000454161
        1  1.70485e-05  0.000481809  4.29703e-06  0.000503155
       10  2.09646e-05  0.000491015  8.99278e-07  0.000512879
      100  2.18345e-05  0.000492144  1.10782e-07   0.00051409
     1000  2.19433e-05  0.000492261  1.14381e-08  0.000514216
    O-O  2.20114e-05  0.000492865          ***  0.000514876

   Temperature = 600 K

   P(atm)       W2->W1        W2->R       W2->P1         W2->
     0.01  0.000768942     0.138169   0.00472436     0.143663
      0.1   0.00289544     0.243968   0.00694983     0.253813
        1   0.00775911     0.313131   0.00531813     0.326209
       10    0.0125043     0.335015   0.00179811     0.349317
      100    0.0142749     0.338606   0.00028987     0.353171
     1000     0.014569      0.33901  3.20653e-05     0.353611
    O-O    0.0146222      0.33945          ***     0.354073

   Temperature = 700 K

   P(atm)       W2->W1        W2->R       W2->P1         W2->
     0.01     0.025729      8.68986     0.308613      9.02421
      0.1      0.14177       19.648     0.655564      20.4454
        1     0.556253      30.7847     0.774739      32.1156
       10      1.22707      36.3698     0.416293      38.0132
      100      1.64262      37.6986    0.0954408      39.4367
     1000      1.74254      37.8764    0.0120914       39.631
    O-O      1.75863      37.9403          ***       39.699

   Temperature = 800 K

   P(atm)       W2->W1        W2->R       W2->P1         W2->
     0.01     0.286211      158.843      5.80636      164.935
      0.1        2.128      451.221      16.5961      469.945
        1      11.5627      881.739      28.2391       921.54
       10      35.0827      1209.19      23.1026      1267.37
      100      58.3667      1324.65      7.79764      1390.81
     1000      66.7797       1344.5       1.2153      1412.49
    O-O      68.3405      1348.52          ***      1416.86

   Temperature = 900 K

   P(atm)       W2->W1        W2->R       W2->P1         W2->
     0.01      1.52582      1267.06      47.3828      1315.97
      0.1      14.3386      4400.21      172.513      4587.06
        1        102.2      10704.9      399.005      11206.1
       10      418.897        17638          474      18530.9
      100      898.776      21222.2      235.651      22356.6
     1000      1160.57      22054.5      47.8983        23263
    O-O      1223.37      22199.2          ***      23422.6

   Temperature = 1000 K

   P(atm)       W2->W1        W2->R       W2->P1         W2->
     0.01      4.93975      5673.13      216.137      5894.21
      0.1      55.6554      23397.1      958.669      24411.5
        1      494.029      69789.8      2870.15        73154
       10      2648.28       140328      4730.36       147707
      100      7428.76       192520      3403.58       203352
     1000      11319.5       209243      937.127       221500
    O-O      12601.7       212375          ***       224977

   Temperature = 1100 K

   P(atm)       W2->W1        W2->R       W2->P1         W2->
     0.01          ***        16923      670.236      17589.3
      0.1       149.03      80428.5      3401.49        83979
        1      1565.13       287171      12604.3       301340
       10      10500.2       703770      27566.2       741837
      100      38152.3  1.13244e+06      27939.7  1.19853e+06
     1000      70994.7  1.32252e+06      10619.6  1.40414e+06
    O-O      86376.9  1.36543e+06          ***   1.4518e+06

   Temperature = 1200 K

   P(atm)       W2->W1        W2->R       W2->P1         W2->
     0.01          ***      38054.8      1522.98      39569.3
      0.1          ***       202371      9167.07       211443
        1      3709.07       839923      38531.2       882163
       10      29682.3  2.47119e+06       106903  2.60777e+06
      100       135821  4.73157e+06       147505   5.0149e+06
     1000       314010  6.10731e+06      77621.5  6.49894e+06
    O-O       434799  6.50353e+06          ***  6.93833e+06

   Temperature = 1300 K

   P(atm)       W2->W1        W2->R       W2->P1         W2->
     0.01          ***          ***          ***          ***
      0.1          ***       409254      18811.7       427860
        1          ***  1.91498e+06      99641.3  2.01256e+06
       10      66027.9  6.59675e+06       304869  6.96764e+06
      100       365792  1.50173e+07       550090  1.59332e+07
     1000  1.04839e+06  2.19365e+07       396336  2.33812e+07
    O-O  1.72246e+06  2.45586e+07          ***   2.6281e+07

   Temperature = 1400 K

   P(atm)       W2->W1        W2->R       W2->P1         W2->
     0.01          ***          ***          ***          ***
      0.1          ***          ***          ***          ***
        1          ***  3.64928e+06       192847   3.8378e+06
       10          ***  1.43158e+07       840511  1.51236e+07
      100       798887   3.8209e+07  1.56346e+06  4.05713e+07
     1000  2.78928e+06  6.40855e+07  1.50689e+06  6.83817e+07
    O-O  5.64499e+06  7.71965e+07          ***  8.28415e+07

   Temperature = 1500 K

   P(atm)       W2->W1        W2->R       W2->P1         W2->
     0.01          ***          ***          ***          ***
      0.1          ***          ***          ***          ***
        1          ***          ***          ***          ***
       10          ***  2.66221e+07  1.58847e+06   2.8142e+07
      100  1.49395e+06  8.15755e+07  3.60366e+06  8.66731e+07
     1000  6.18821e+06  1.57606e+08  4.49986e+06  1.68294e+08
    O-O  1.58811e+07  2.09383e+08          ***  2.25264e+08

   Temperature = 1600 K

   P(atm)       W2->W1        W2->R       W2->P1         W2->
     0.01          ***          ***          ***          ***
      0.1          ***          ***          ***          ***
        1          ***          ***          ***          ***
       10          ***  4.41397e+07  2.67176e+06  4.66847e+07
      100          ***  1.52025e+08  1.00391e+07  1.61307e+08
     1000  1.18923e+07  3.35696e+08  1.10453e+07  3.58634e+08
    O-O  3.94387e+07  5.03471e+08          ***   5.4291e+08

   Temperature = 1700 K

   P(atm)       W2->W1        W2->R       W2->P1         W2->
     0.01          ***          ***          ***          ***
      0.1          ***          ***          ***          ***
        1          ***          ***          ***          ***
       10          ***          ***          ***          ***
      100          ***   2.5418e+08  1.70383e+07  2.69812e+08
     1000  2.04225e+07  6.34626e+08  2.31629e+07  6.78211e+08
    O-O  8.83332e+07  1.09585e+09          ***  1.18418e+09

   Temperature = 1800 K

   P(atm)       W2->W1        W2->R       W2->P1         W2->
     0.01          ***          ***          ***          ***
      0.1          ***          ***          ***          ***
        1          ***          ***          ***          ***
       10          ***          ***          ***          ***
      100          ***  3.91079e+08  2.65664e+07   4.1527e+08
     1000  3.21301e+07  1.08769e+09  4.28465e+07  1.16266e+09
    O-O  1.81461e+08  2.19443e+09          ***  2.37589e+09

   Temperature = 1900 K

   P(atm)       W2->W1        W2->R       W2->P1         W2->
     0.01          ***          ***          ***          ***
      0.1          ***          ***          ***          ***
        1          ***          ***          ***          ***
       10          ***          ***          ***          ***
      100          ***          ***          ***          ***
     1000          ***  1.72861e+09  1.28158e+08  1.83864e+09
    O-O  3.46494e+08  4.09526e+09          ***  4.44175e+09

   Temperature = 2000 K

   P(atm)       W2->W1        W2->R       W2->P1         W2->
     0.01          ***          ***          ***          ***
      0.1          ***          ***          ***          ***
        1          ***          ***          ***          ***
       10          ***          ***          ***          ***
      100          ***          ***          ***          ***
     1000          ***   2.5633e+09  1.92537e+08  2.72662e+09
    O-O  6.21607e+08  7.19662e+09          ***  7.81822e+09

   Temperature = 298 K

   P(atm)        R->W1        R->W2        R->P1          R->
     0.01  1.43171e-14  1.03199e-12  3.68214e-14  1.08313e-12
      0.1  3.79751e-14  1.05917e-12  1.23151e-14  1.10946e-12
        1  4.83137e-14  1.06265e-12  1.92613e-15  1.11289e-12
       10  5.00319e-14  1.06301e-12  2.10476e-16  1.11325e-12
      100  5.02216e-14  1.06305e-12  2.12768e-17  1.11329e-12
     1000  5.02408e-14  1.06305e-12  2.13005e-18  1.11329e-12
    O-O  5.02549e-14  1.06433e-12          ***  1.11459e-12

   Temperature = 300 K

   P(atm)        R->W1        R->W2        R->P1          R->
     0.01   1.4628e-14  1.05701e-12  3.85503e-14  1.11019e-12
      0.1   3.9226e-14  1.08601e-12  1.30457e-14  1.13829e-12
        1  5.01575e-14  1.08976e-12   2.0597e-15  1.14198e-12
       10  5.19943e-14  1.09015e-12  2.25738e-16  1.14237e-12
      100  5.21978e-14  1.09019e-12  2.28295e-17  1.14241e-12
     1000  5.22184e-14   1.0902e-12   2.2856e-18  1.14242e-12
    O-O  5.22331e-14  1.09151e-12          ***  1.14374e-12

   Temperature = 400 K

   P(atm)        R->W1        R->W2        R->P1          R->
     0.01  2.74104e-14   2.5322e-12  2.25475e-13  2.78508e-12
      0.1  1.19713e-13  2.88192e-12  1.21179e-13  3.12282e-12
        1  2.07418e-13  2.95794e-12  3.16184e-14  3.19698e-12
       10  2.34717e-13  2.96785e-12   4.3945e-15  3.20697e-12
      100  2.38684e-13  2.96889e-12  4.66779e-16  3.20804e-12
     1000  2.39108e-13    2.969e-12  4.70094e-17  3.20815e-12
    O-O  2.39182e-13  2.97267e-12          ***  3.21185e-12

   Temperature = 500 K

   P(atm)        R->W1        R->W2        R->P1          R->
     0.01  2.91153e-14  3.74288e-12  6.99045e-13  4.47104e-12
      0.1   1.8555e-13   5.1795e-12  4.89859e-13  5.85491e-12
        1  4.57851e-13  5.73757e-12  1.99155e-13  6.39457e-12
       10  6.16228e-13  5.84719e-12  3.99218e-14  6.50334e-12
      100  6.51827e-13  5.86064e-12  4.85385e-15  6.51732e-12
     1000  6.56274e-13  5.86202e-12  5.00012e-16   6.5188e-12
    O-O  6.56735e-13  5.86921e-12          ***  6.52595e-12

   Temperature = 600 K

   P(atm)        R->W1        R->W2        R->P1          R->
     0.01  2.28084e-14  3.95766e-12  1.54509e-12  5.52556e-12
      0.1  1.93568e-13  6.98835e-12  1.25787e-12  8.43979e-12
        1  6.71918e-13  8.96954e-12  7.04025e-13  1.03455e-11
       10  1.15479e-12  9.59638e-12  2.07264e-13  1.09584e-11
      100  1.33288e-12  9.69925e-12  3.17619e-14  1.10639e-11
     1000  1.36204e-12  9.71083e-12  3.47266e-15  1.10763e-11
    O-O   1.3653e-12  9.72343e-12          ***  1.10887e-11

   Temperature = 700 K

   P(atm)        R->W1        R->W2        R->P1          R->
     0.01  1.49542e-14  3.31161e-12  2.78218e-12  6.10874e-12
      0.1  1.57904e-13  7.48884e-12  2.47343e-12  1.01202e-11
        1  7.42021e-13  1.17339e-11  1.71421e-12  1.41901e-11
       10  1.68452e-12  1.38627e-11  7.03952e-13  1.62512e-11
      100  2.24774e-12  1.43692e-11  1.44055e-13   1.6761e-11
     1000  2.37888e-12   1.4437e-11  1.76458e-14  1.68335e-11
    O-O  2.39645e-12  1.44613e-11          ***  1.68578e-11

   Temperature = 800 K

   P(atm)        R->W1        R->W2        R->P1          R->
     0.01  8.78977e-15  2.35537e-12  4.38905e-12  6.75322e-12
      0.1  1.09908e-13  6.69515e-12  4.11143e-12  1.09165e-11
        1  6.69447e-13  1.30851e-11  3.27503e-12  1.70295e-11
       10  2.01196e-12  1.79448e-11  1.74766e-12  2.17044e-11
      100  3.26182e-12  1.96582e-11  4.82134e-13  2.34021e-11
     1000  3.69017e-12  1.99528e-11  6.99106e-14  2.37129e-11
    O-O  3.76237e-12  2.00124e-11          ***  2.37748e-11

   Temperature = 900 K

   P(atm)        R->W1        R->W2        R->P1          R->
     0.01  4.85217e-15  1.49747e-12  6.33362e-12  7.83594e-12
      0.1  6.91494e-14  5.21167e-12  6.11533e-12  1.13962e-11
        1  5.23346e-13  1.26878e-11  5.32624e-12  1.85374e-11
       10  2.04658e-12  2.09078e-11  3.45678e-12  2.64111e-11
      100   4.1585e-12  2.51566e-11  1.25654e-12  3.05717e-11
     1000  5.22667e-12  2.61433e-11   2.2459e-13  3.15945e-11
    O-O  5.46359e-12  2.63147e-11          ***  3.17783e-11

   Temperature = 1000 K

   P(atm)        R->W1        R->W2        R->P1          R->
     0.01  2.59678e-15   8.8177e-13    8.585e-12  9.46936e-12
      0.1   4.0981e-14  3.65848e-12  8.42971e-12  1.21292e-11
        1  3.71036e-13    1.094e-11   7.7656e-12  1.90767e-11
       10  1.83605e-12  2.20109e-11  5.80351e-12  2.96504e-11
      100  4.72595e-12  3.01994e-11  2.67515e-12  3.76005e-11
     1000  6.85178e-12  3.28228e-11  6.01314e-13  4.02759e-11
    O-O  7.49401e-12  3.33141e-11          ***  4.08081e-11

   Temperature = 1100 K

   P(atm)        R->W1        R->W2        R->P1          R->
     0.01          ***  4.95299e-13  1.11162e-11  1.16116e-11
      0.1  2.36849e-14  2.38799e-12  1.10119e-11  1.34236e-11
        1  2.48147e-13  8.59068e-12  1.04978e-11  1.93367e-11
       10  1.50316e-12   2.1105e-11  8.65675e-12  3.12649e-11
      100  4.86305e-12  3.39738e-11  4.84574e-12  4.36826e-11
     1000  8.36951e-12  3.96775e-11  1.37132e-12  4.94183e-11
    O-O  9.84407e-12  4.09647e-11          ***  5.08088e-11

   Temperature = 1200 K

   P(atm)        R->W1        R->W2        R->P1          R->
     0.01          ***  2.71841e-13  1.38979e-11  1.41698e-11
      0.1          ***  1.48893e-12  1.38447e-11  1.53343e-11
        1  1.61157e-13  6.29565e-12  1.34569e-11  1.99137e-11
       10  1.15839e-12  1.86686e-11  1.18634e-11  3.16904e-11
      100  4.61734e-12  3.58086e-11  7.73186e-12  4.81578e-11
     1000  9.57314e-12   4.6228e-11  2.71686e-12   5.8518e-11
    O-O  1.25026e-11  4.92273e-11          ***  6.17298e-11

   Temperature = 1300 K

   P(atm)        R->W1        R->W2        R->P1          R->
     0.01          ***          ***  1.69135e-11  1.69135e-11
      0.1          ***  9.06745e-13  1.68743e-11  1.77815e-11
        1          ***  4.40811e-12  1.67002e-11  2.11128e-11
       10  8.61267e-13  1.54902e-11  1.53015e-11   3.1653e-11
      100  4.12848e-12  3.54771e-11  1.11918e-11  5.07973e-11
     1000  1.03184e-11  5.18649e-11  4.76728e-12  6.69506e-11
    O-O  1.54578e-11  5.80663e-11          ***  7.35242e-11

   Temperature = 1400 K

   P(atm)        R->W1        R->W2        R->P1          R->
     0.01          ***          ***  2.01262e-11  2.01262e-11
      0.1          ***          ***  2.01267e-11  2.01267e-11
        1          ***  3.00266e-12  1.99791e-11  2.29852e-11
       10          ***  1.22719e-11  1.94651e-11  3.17636e-11
      100   3.5361e-12  3.32817e-11  1.50584e-11  5.18763e-11
     1000  1.05669e-11  5.59859e-11  7.55801e-12  7.41108e-11
    O-O  1.86981e-11  6.74524e-11          ***  8.61505e-11

   Temperature = 1500 K

   P(atm)        R->W1        R->W2        R->P1          R->
     0.01          ***          ***  2.35251e-11  2.35251e-11
      0.1          ***          ***  2.35255e-11  2.35255e-11
        1          ***          ***  2.35279e-11  2.35279e-11
       10          ***  9.41987e-12  2.30101e-11  3.24529e-11
      100  2.93838e-12  2.98663e-11  1.91862e-11  5.19909e-11
     1000   1.0376e-11  5.81865e-11   1.1033e-11  7.95955e-11
    O-O  2.22122e-11  7.73601e-11          ***  9.95723e-11

   Temperature = 1600 K

   P(atm)        R->W1        R->W2        R->P1          R->
     0.01          ***          ***  2.70916e-11  2.70916e-11
      0.1          ***          ***  2.70918e-11  2.70918e-11
        1          ***          ***  2.70937e-11  2.70937e-11
       10          ***   7.0798e-12  2.66996e-11  3.37986e-11
      100          ***  2.59275e-11  2.55395e-11  5.15885e-11
     1000  9.85334e-12  5.83769e-11  1.50795e-11  8.33098e-11
    O-O  2.59896e-11  8.77633e-11          ***  1.13753e-10

   Temperature = 1700 K

   P(atm)        R->W1        R->W2        R->P1          R->
     0.01          ***          ***  3.08097e-11  3.08097e-11
      0.1          ***          ***  3.08098e-11  3.08098e-11
        1          ***          ***  3.08112e-11  3.08112e-11
       10          ***          ***    3.082e-11    3.082e-11
      100          ***  2.18964e-11  2.94785e-11   5.1489e-11
     1000  9.11271e-12  5.67688e-11  1.95674e-11  8.54489e-11
    O-O  3.00201e-11  9.86438e-11          ***  1.28664e-10

   Temperature = 1800 K

   P(atm)        R->W1        R->W2        R->P1          R->
     0.01          ***          ***  3.46658e-11  3.46658e-11
      0.1          ***          ***  3.46659e-11  3.46659e-11
        1          ***          ***  3.46669e-11  3.46669e-11
       10          ***          ***  3.46739e-11  3.46739e-11
      100          ***  1.81285e-11  3.35488e-11   5.1781e-11
     1000   8.2538e-12  5.37593e-11  2.43718e-11  8.63849e-11
    O-O  3.42944e-11  1.09983e-10          ***  1.44277e-10

   Temperature = 1900 K

   P(atm)        R->W1        R->W2        R->P1          R->
     0.01          ***          ***  3.86483e-11  3.86483e-11
      0.1          ***          ***  3.86484e-11  3.86484e-11
        1          ***          ***  3.86492e-11  3.86492e-11
       10          ***          ***  3.86546e-11  3.86546e-11
      100          ***          ***  3.86836e-11  3.86836e-11
     1000          ***  4.99842e-11  3.53075e-11  8.57844e-11
    O-O  3.88038e-11  1.21762e-10          ***  1.60566e-10

   Temperature = 2000 K

   P(atm)        R->W1        R->W2        R->P1          R->
     0.01          ***          ***  4.27474e-11  4.27474e-11
      0.1          ***          ***  4.27474e-11  4.27474e-11
        1          ***          ***   4.2748e-11   4.2748e-11
       10          ***          ***  4.27523e-11  4.27523e-11
      100          ***          ***  4.27764e-11  4.27764e-11
     1000          ***  4.54645e-11  3.96625e-11  8.56142e-11
    O-O  4.35405e-11  1.33968e-10          ***  1.77509e-10

   Temperature = 298 K

   P(atm)       P1->W1       P1->W2        P1->R         P1->
     0.01  2.91983e-19  4.27172e-23  5.19271e-23  2.92077e-19
      0.1  3.29825e-19  9.63434e-24  1.73673e-23  3.29852e-19
        1  3.37156e-19  1.30825e-24  2.71631e-24   3.3716e-19
       10  3.38049e-19  1.39018e-25  2.96823e-25  3.38049e-19
      100  3.38141e-19   1.4005e-26  3.00054e-26  3.38141e-19
     1000   3.3815e-19  1.40156e-27  3.00389e-27   3.3815e-19
    O-O  3.38593e-19          ***          ***  3.38593e-19

   Temperature = 300 K

   P(atm)       P1->W1       P1->W2        P1->R         P1->
     0.01  3.20699e-19  4.87669e-23  6.06742e-23  3.20808e-19
      0.1  3.63574e-19  1.11902e-23  2.05326e-23  3.63605e-19
        1  3.71994e-19  1.53501e-24  3.24175e-24  3.71999e-19
       10  3.73026e-19  1.63574e-25  3.55289e-25  3.73026e-19
      100  3.73132e-19  1.64853e-26  3.59312e-26  3.73133e-19
     1000  3.73143e-19  1.64986e-27   3.5973e-27  3.73143e-19
    O-O   3.7363e-19          ***          ***   3.7363e-19

   Temperature = 400 K

   P(atm)       P1->W1       P1->W2        P1->R         P1->
     0.01  9.55936e-18   7.3292e-21  2.15245e-20  9.58821e-18
      0.1    1.376e-17  3.70046e-21  1.15681e-20  1.37753e-17
        1  1.54039e-17  9.22616e-22  3.01838e-21  1.54079e-17
       10  1.57203e-17  1.26512e-22   4.1951e-22  1.57209e-17
      100  1.57586e-17  1.34103e-23  4.45599e-23  1.57587e-17
     1000  1.57626e-17  1.35026e-24  4.48764e-24  1.57626e-17
    O-O  1.57807e-17          ***          ***  1.57807e-17

   Temperature = 500 K

   P(atm)       P1->W1       P1->W2        P1->R         P1->
     0.01  5.78943e-17  1.40376e-19  8.07592e-19  5.88422e-17
      0.1  1.11652e-16   1.2979e-19  5.65923e-19  1.12347e-16
        1  1.50194e-16  5.91165e-20   2.3008e-19  1.50484e-16
       10  1.63086e-16  1.23718e-20  4.61208e-20  1.63144e-16
      100  1.65255e-16  1.52409e-21  5.60755e-21  1.65262e-16
     1000  1.65502e-16   1.5736e-22  5.77653e-22  1.65503e-16
    O-O  1.65688e-16          ***          ***  1.65688e-16

   Temperature = 600 K

   P(atm)       P1->W1       P1->W2        P1->R         P1->
     0.01  1.49668e-16  8.48496e-19  9.68721e-18  1.60204e-16
      0.1  3.82439e-16  1.24819e-18  7.88642e-18  3.91574e-16
        1   6.5558e-16  9.55113e-19  4.41401e-18  6.60949e-16
       10  8.09928e-16  3.22928e-19  1.29948e-18  8.11551e-16
      100  8.49769e-16  5.20585e-20  1.99136e-19   8.5002e-16
     1000  8.55326e-16  5.75869e-21  2.17725e-20  8.55354e-16
    O-O  8.56674e-16          ***          ***  8.56674e-16

   Temperature = 700 K

   P(atm)       P1->W1       P1->W2        P1->R         P1->
     0.01  2.33648e-16  2.53328e-18  5.99162e-17  2.96098e-16
      0.1  7.64025e-16   5.3819e-18   5.3267e-17  8.22674e-16
        1  1.69131e-15  6.35996e-18  3.69167e-17  1.73459e-15
       10    2.522e-15  3.41724e-18  1.51601e-17  2.54058e-15
      100  2.85709e-15  7.83434e-19  3.10232e-18  2.86097e-15
     1000  2.91991e-15  9.92521e-20  3.80015e-19  2.92039e-15
    O-O  2.93013e-15          ***          ***  2.93013e-15

   Temperature = 800 K

   P(atm)       P1->W1       P1->W2        P1->R         P1->
     0.01  2.65073e-16  4.78514e-18  2.43834e-16  5.13692e-16
      0.1  1.06844e-15   1.3686e-17   2.2841e-16  1.31054e-15
        1  3.01293e-15  2.32877e-17  1.81944e-16  3.21816e-15
       10  5.60299e-15   1.9049e-17  9.70913e-17  5.71913e-15
      100  7.20089e-15  6.42895e-18   2.6785e-17   7.2341e-15
     1000  7.62503e-15  1.00197e-18  3.88388e-18  7.62991e-15
    O-O  7.69496e-15          ***          ***  7.69496e-15

   Temperature = 900 K

   P(atm)       P1->W1       P1->W2        P1->R         P1->
     0.01  2.44867e-16  6.62968e-18   7.4922e-16  1.00072e-15
      0.1  1.17427e-15  2.41943e-17  7.23399e-16  1.92187e-15
        1  4.10818e-15  5.59901e-17  6.30056e-16  4.79422e-15
       10   9.5916e-15  6.64938e-17  4.08911e-16   1.0067e-14
      100  1.45846e-14  3.30477e-17  1.48639e-16  1.47663e-14
     1000  1.64934e-14  6.71658e-18  2.65673e-17  1.65267e-14
    O-O  1.68717e-14          ***          ***  1.68717e-14

   Temperature = 1000 K

   P(atm)       P1->W1       P1->W2        P1->R         P1->
     0.01  1.98094e-16  7.40069e-18  1.88845e-15  2.09395e-15
      0.1  1.09732e-15  3.30429e-17   1.8543e-15  2.98465e-15
        1  4.62265e-15  9.91868e-17  1.70821e-15  6.43005e-15
       10  1.33906e-14  1.63448e-16  1.27661e-15  1.48307e-14
      100  2.47039e-14  1.17503e-16  5.88456e-16  2.54099e-14
     1000  3.09043e-14  3.23394e-17  1.32272e-16  3.10689e-14
    O-O  3.24998e-14          ***          ***  3.24998e-14

   Temperature = 1100 K

   P(atm)       P1->W1       P1->W2        P1->R         P1->
     0.01          ***  7.26325e-18  4.11594e-15   4.1232e-15
      0.1  9.25626e-16  3.75395e-17  4.07734e-15   5.0405e-15
        1  4.56007e-15  1.40281e-16  3.88699e-15  8.58734e-15
       10  1.60135e-14  3.07286e-16  3.20529e-15   1.9526e-14
      100  3.60366e-14  3.10919e-16  1.79421e-15  3.81417e-14
     1000  5.14739e-14  1.18018e-16  5.07751e-16  5.20996e-14
    O-O   5.6843e-14          ***          ***   5.6843e-14

   Temperature = 1200 K

   P(atm)       P1->W1       P1->W2        P1->R         P1->
     0.01          ***   6.2861e-18  8.03027e-15  8.03656e-15
      0.1          ***  3.89706e-17  7.99954e-15  8.03853e-15
        1  4.12274e-15  1.68347e-16  7.77547e-15  1.20666e-14
       10  1.71152e-14  4.70628e-16  6.85475e-15  2.44405e-14
      100  4.65229e-14  6.48222e-16   4.4675e-15  5.16386e-14
     1000  7.74769e-14  3.39987e-16  1.56981e-15  7.93867e-14
    O-O  9.23076e-14          ***          ***  9.23076e-14

   Temperature = 1300 K

   P(atm)       P1->W1       P1->W2        P1->R         P1->
     0.01          ***          ***  1.43754e-14  1.43754e-14
      0.1          ***  3.54247e-17  1.43421e-14  1.43775e-14
        1          ***  1.94946e-16  1.41941e-14  1.43892e-14
       10  1.69113e-14  6.17982e-16  1.30053e-14  3.05345e-14
      100  5.45811e-14  1.11673e-15  9.51225e-15  6.52101e-14
     1000  1.06791e-13  7.99737e-16  4.05187e-15  1.11643e-13
    O-O  1.41379e-13          ***          ***  1.41379e-13

   Temperature = 1400 K

   P(atm)       P1->W1       P1->W2        P1->R         P1->
     0.01          ***          ***  2.40033e-14  2.40033e-14
      0.1          ***          ***  2.40039e-14  2.40039e-14
        1          ***  1.89243e-16  2.38278e-14  2.40173e-14
       10          ***  8.59305e-16  2.32148e-14   2.4076e-14
      100  5.94979e-14  1.65749e-15  1.79592e-14  7.91146e-14
     1000  1.36508e-13  1.58485e-15  9.01396e-15  1.47107e-13
    O-O  2.06573e-13          ***          ***  2.06573e-13

   Temperature = 1500 K

   P(atm)       P1->W1       P1->W2        P1->R         P1->
     0.01          ***          ***   3.7889e-14   3.7889e-14
      0.1          ***          ***  3.78896e-14  3.78896e-14
        1          ***          ***  3.78936e-14  3.78936e-14
       10          ***   9.0524e-16  3.70596e-14   3.7967e-14
      100  6.13021e-14  2.19537e-15  3.09008e-14  9.43982e-14
     1000  1.63824e-13  2.72463e-15  1.77695e-14  1.84318e-13
    O-O  2.90403e-13          ***          ***  2.90403e-13

   Temperature = 1600 K

   P(atm)       P1->W1       P1->W2        P1->R         P1->
     0.01          ***          ***  5.70873e-14  5.70873e-14
      0.1          ***          ***  5.70879e-14  5.70879e-14
        1          ***          ***  5.70918e-14  5.70918e-14
       10          ***  9.03017e-16  5.62613e-14  5.71668e-14
      100          ***  3.60785e-15  5.38168e-14  5.74415e-14
     1000  1.86637e-13  4.17356e-15  3.17756e-14  2.22586e-13
    O-O  3.95355e-13          ***          ***  3.95355e-13

   Temperature = 1700 K

   P(atm)       P1->W1       P1->W2        P1->R         P1->
     0.01          ***          ***  8.27196e-14  8.27196e-14
      0.1          ***          ***  8.27201e-14  8.27201e-14
        1          ***          ***  8.27238e-14  8.27238e-14
       10          ***          ***  8.27474e-14  8.27474e-14
      100          ***  3.94075e-15  7.91456e-14  8.31069e-14
     1000  2.03707e-13  5.82955e-15  5.25356e-14  2.62072e-13
    O-O  5.23871e-13          ***          ***  5.23871e-13

   Temperature = 1800 K

   P(atm)       P1->W1       P1->W2        P1->R         P1->
     0.01          ***          ***  1.15956e-13  1.15956e-13
      0.1          ***          ***  1.15956e-13  1.15956e-13
        1          ***          ***   1.1596e-13   1.1596e-13
       10          ***          ***  1.15983e-13  1.15983e-13
      100          ***  4.11929e-15   1.1222e-13  1.16363e-13
     1000  2.14604e-13  7.56596e-15  8.15228e-14  3.03693e-13
    O-O  6.78344e-13          ***          ***  6.78344e-13

   Temperature = 1900 K

   P(atm)       P1->W1       P1->W2        P1->R         P1->
     0.01          ***          ***     1.58e-13     1.58e-13
      0.1          ***          ***     1.58e-13     1.58e-13
        1          ***          ***  1.58003e-13  1.58003e-13
       10          ***          ***  1.58026e-13  1.58026e-13
      100          ***          ***  1.58144e-13  1.58144e-13
     1000          ***  1.51499e-14  1.44342e-13  1.59641e-13
    O-O  8.61102e-13          ***          ***  8.61102e-13

   Temperature = 2000 K

   P(atm)       P1->W1       P1->W2        P1->R         P1->
     0.01          ***          ***  2.10075e-13  2.10075e-13
      0.1          ***          ***  2.10075e-13  2.10075e-13
        1          ***          ***  2.10078e-13  2.10078e-13
       10          ***          ***  2.10099e-13  2.10099e-13
      100          ***          ***  2.10218e-13  2.10218e-13
     1000          ***  1.67823e-14  1.94915e-13  2.11877e-13
    O-O  1.07442e-12          ***          ***  1.07442e-12

______________________________________________________________________________________

Temperature-Species Rate Tables:

   Pressure = 0.01 atm

   T(K)       W1->W2        W1->R       W1->P1         W1->      Capture
    298  5.58645e-13  1.32733e-14   1.9195e-10  1.92522e-10  2.31373e-10
    300   7.5097e-13  1.95198e-14  2.71902e-10  2.72673e-10  3.27585e-10
    400  1.45175e-07  2.89334e-08  0.000105701  0.000105876  0.000175015
    500  0.000185336  0.000107758     0.185474     0.185767     0.534169
    600    0.0188899    0.0195685      20.4822      20.5207      118.721
    700     0.411295     0.628368      455.991      457.031      5837.14
    800      3.28756      6.84987      3720.93      3731.06       111055
    900       13.463      36.8998      15771.7      15822.1  1.11753e+06
   1000       35.052       124.31      43292.3      43451.6   7.1818e+06
   1100          ***          ***          ***          ***  3.32536e+07
   1200          ***          ***          ***          ***  1.20268e+08
   1300          ***          ***          ***          ***  3.59383e+08
   1400          ***          ***          ***          ***  9.23733e+08
   1500          ***          ***          ***          ***   2.1037e+09
   1600          ***          ***          ***          ***  4.34061e+09
   1700          ***          ***          ***          ***  8.25421e+09
   1800          ***          ***          ***          ***  1.46605e+10
   1900          ***          ***          ***          ***  2.45788e+10
   2000          ***          ***          ***          ***  3.92273e+10

   Pressure = 0.1 atm

   T(K)       W1->W2        W1->R       W1->P1         W1->      Capture
    298   5.8138e-13  3.52065e-14  2.16828e-10  2.17444e-10  2.31373e-10
    300  7.84341e-13  5.23438e-14  3.08253e-10   3.0909e-10  3.27585e-10
    400  1.99532e-07  1.26364e-07  0.000152148  0.000152474  0.000175015
    500  0.000431054  0.000686697     0.357671     0.358788     0.534169
    600    0.0711315     0.166029      52.3201      52.5573      118.721
    700      2.26668      6.62774      1489.13      1498.02      5837.14
    800       24.455      85.3506      14936.7      15046.5       111055
    900      126.645      520.747      74788.7        75436  1.11753e+06
   1000      395.583         1918       233769       236083   7.1818e+06
   1100       878.97      5051.84       534933       540864  3.32536e+07
   1200          ***          ***          ***          ***  1.20268e+08
   1300          ***          ***          ***          ***  3.59383e+08
   1400          ***          ***          ***          ***  9.23733e+08
   1500          ***          ***          ***          ***   2.1037e+09
   1600          ***          ***          ***          ***  4.34061e+09
   1700          ***          ***          ***          ***  8.25421e+09
   1800          ***          ***          ***          ***  1.46605e+10
   1900          ***          ***          ***          ***  2.45788e+10
   2000          ***          ***          ***          ***  3.92273e+10

   Pressure = 1 atm

   T(K)       W1->W2        W1->R       W1->P1         W1->      Capture
    298  5.87002e-13  4.47914e-14  2.21647e-10  2.22279e-10  2.31373e-10
    300  7.92756e-13   6.6931e-14  3.15392e-10  3.16252e-10  3.27585e-10
    400  2.33821e-07  2.18942e-07  0.000170326  0.000170778  0.000175015
    500  0.000751348   0.00169444     0.481137     0.483583     0.534169
    600     0.190623     0.576289      89.6819      90.4488      118.721
    700      8.89516      31.1339      3295.21      3335.24      5837.14
    800      132.966      519.062      42050.9      42702.9       111055
    900      904.457      3919.26       260100       264924  1.11753e+06
   1000      3528.29      17094.8       968527       989150   7.1818e+06
   1100      9322.21      51073.6  2.53751e+06  2.59791e+06  3.32536e+07
   1200        18834       117920  5.23569e+06  5.37244e+06  1.20268e+08
   1300          ***          ***          ***          ***  3.59383e+08
   1400          ***          ***          ***          ***  9.23733e+08
   1500          ***          ***          ***          ***   2.1037e+09
   1600          ***          ***          ***          ***  4.34061e+09
   1700          ***          ***          ***          ***  8.25421e+09
   1800          ***          ***          ***          ***  1.46605e+10
   1900          ***          ***          ***          ***  2.45788e+10
   2000          ***          ***          ***          ***  3.92273e+10

   Pressure = 10 atm

   T(K)       W1->W2        W1->R       W1->P1         W1->      Capture
    298  5.87788e-13  4.63843e-14  2.22234e-10  2.22868e-10  2.31373e-10
    300  7.93947e-13   6.9382e-14  3.16267e-10   3.1713e-10  3.27585e-10
    400  2.43208e-07  2.47757e-07  0.000173824  0.000174315  0.000175015
    500  0.000923934   0.00228057     0.522433     0.525638     0.534169
    600     0.307201     0.990435      110.796      112.093      118.721
    700       19.623      70.6757      4913.37      5003.67      5837.14
    800      403.513      1559.44        78171        80134       111055
    900      3710.18      15298.8       606129       625138  1.11753e+06
   1000      18962.1      84015.3  2.78566e+06  2.88864e+06   7.1818e+06
   1100        62949       303345  8.72972e+06  9.09602e+06  3.32536e+07
   1200       152754       811213  2.07599e+07  2.17239e+07  1.20268e+08
   1300       296718  1.75561e+06  4.06478e+07  4.27001e+07  3.59383e+08
   1400          ***          ***          ***          ***  9.23733e+08
   1500          ***          ***          ***          ***   2.1037e+09
   1600          ***          ***          ***          ***  4.34061e+09
   1700          ***          ***          ***          ***  8.25421e+09
   1800          ***          ***          ***          ***  1.46605e+10
   1900          ***          ***          ***          ***  2.45788e+10
   2000          ***          ***          ***          ***  3.92273e+10

   Pressure = 100 atm

   T(K)       W1->W2        W1->R       W1->P1         W1->      Capture
    298  5.87872e-13  4.65602e-14  2.22294e-10  2.22929e-10  2.31373e-10
    300  7.94074e-13  6.96536e-14  3.16358e-10  3.17221e-10  3.27585e-10
    400  2.44531e-07  2.51944e-07  0.000174248  0.000174744  0.000175015
    500  0.000962272   0.00241231     0.529383     0.532757     0.534169
    600     0.350702      1.14317      116.246       117.74      118.721
    700      26.2685      94.3056      5566.17      5686.75      5837.14
    800      671.338      2528.09       100461       103660       111055
    900      7961.72      31077.3       921388       960427  1.11753e+06
   1000      53227.7       215917  5.13097e+06  5.40012e+06   7.1818e+06
   1100       229259       975303  1.95196e+07  2.07242e+07  3.32536e+07
   1200       703241   3.1753e+06  5.53768e+07  5.92554e+07  1.20268e+08
   1300  1.66497e+06  8.07841e+06  1.25713e+08  1.35457e+08  3.59383e+08
   1400  3.24341e+06  1.70909e+07  2.41424e+08  2.61759e+08  9.23733e+08
   1500  5.46682e+06  3.15038e+07    4.093e+08  4.46271e+08   2.1037e+09
   1600          ***          ***          ***          ***  4.34061e+09
   1700          ***          ***          ***          ***  8.25421e+09
   1800          ***          ***          ***          ***  1.46605e+10
   1900          ***          ***          ***          ***  2.45788e+10
   2000          ***          ***          ***          ***  3.92273e+10

   Pressure = 1000 atm

   T(K)       W1->W2        W1->R       W1->P1         W1->      Capture
    298  5.87881e-13   4.6578e-14    2.223e-10  2.22935e-10  2.31373e-10
    300  7.94087e-13  6.96811e-14  3.16367e-10   3.1723e-10  3.27585e-10
    400  2.44672e-07  2.52392e-07  0.000174291  0.000174788  0.000175015
    500  0.000967066   0.00242877     0.530174     0.533569     0.534169
    600     0.357928      1.16818      117.006      118.532      118.721
    700      27.8666      99.8078      5688.57      5816.24      5837.14
    800      768.106      2860.09       106378       110006       111055
    900      10280.9      39059.3  1.04196e+06   1.0913e+06  1.11753e+06
   1000      81112.1       312997  6.41785e+06  6.81196e+06   7.1818e+06
   1100       426780  1.67712e+06  2.78573e+07  2.99612e+07  3.32536e+07
   1200  1.62815e+06   6.5601e+06  9.18861e+07  1.00074e+08  1.20268e+08
   1300  4.79041e+06  1.99722e+07  2.43209e+08  2.67972e+08  3.59383e+08
   1400  1.14206e+07  4.97698e+07  5.39176e+08  6.00366e+08  9.23733e+08
   1500  2.29982e+07  1.05767e+08  1.03731e+09  1.16607e+09   2.1037e+09
   1600  4.05118e+07  1.98193e+08  1.78358e+09  2.02228e+09  4.34061e+09
   1700  6.42429e+07  3.36276e+08  2.80675e+09  3.20727e+09  8.25421e+09
   1800  9.38515e+07  5.27525e+08  4.11949e+09  4.74086e+09  1.46605e+10
   1900          ***          ***          ***          ***  2.45788e+10
   2000          ***          ***          ***          ***  3.92273e+10

   Pressure = 0.01 atm

   T(K)       W2->W1        W2->R       W2->P1         W2->      Capture
    298  1.33633e-15  2.28864e-15  6.71753e-17  3.69215e-15   2.3256e-14
    300  1.86247e-15  3.49814e-15  1.02543e-16  5.46315e-15  3.02386e-14
    400  1.41055e-09  2.59703e-08  7.87405e-10  2.81683e-08  3.31157e-08
    500   4.2054e-06  0.000314308  1.02033e-05  0.000328717  0.000514876
    600  0.000768942     0.138169   0.00472436     0.143663     0.354073
    700     0.025729      8.68986     0.308613      9.02421       39.699
    800     0.286211      158.843      5.80636      164.935      1416.86
    900      1.52582      1267.06      47.3828      1315.97      23422.6
   1000      4.93975      5673.13      216.137      5894.21       224977
   1100          ***        16923      670.236      17589.3   1.4518e+06
   1200          ***      38054.8      1522.98      39569.3  6.93833e+06
   1300          ***          ***          ***          ***   2.6281e+07
   1400          ***          ***          ***          ***  8.28415e+07
   1500          ***          ***          ***          ***  2.25264e+08
   1600          ***          ***          ***          ***   5.4291e+08
   1700          ***          ***          ***          ***  1.18418e+09
   1800          ***          ***          ***          ***  2.37589e+09
   1900          ***          ***          ***          ***  4.44175e+09
   2000          ***          ***          ***          ***  7.81822e+09

   Pressure = 0.1 atm

   T(K)       W2->W1        W2->R       W2->P1         W2->      Capture
    298  1.39071e-15  2.34891e-15  1.51507e-17  3.75477e-15   2.3256e-14
    300  1.94523e-15  3.59412e-15  2.35297e-17  5.56288e-15  3.02386e-14
    400   1.9387e-09  2.95571e-08  3.97559e-10  3.18934e-08  3.31157e-08
    500  9.78092e-06  0.000434946  9.43401e-06  0.000454161  0.000514876
    600   0.00289544     0.243968   0.00694983     0.253813     0.354073
    700      0.14177       19.648     0.655564      20.4454       39.699
    800        2.128      451.221      16.5961      469.945      1416.86
    900      14.3386      4400.21      172.513      4587.06      23422.6
   1000      55.6554      23397.1      958.669      24411.5       224977
   1100       149.03      80428.5      3401.49        83979   1.4518e+06
   1200          ***       202371      9167.07       211443  6.93833e+06
   1300          ***       409254      18811.7       427860   2.6281e+07
   1400          ***          ***          ***          ***  8.28415e+07
   1500          ***          ***          ***          ***  2.25264e+08
   1600          ***          ***          ***          ***   5.4291e+08
   1700          ***          ***          ***          ***  1.18418e+09
   1800          ***          ***          ***          ***  2.37589e+09
   1900          ***          ***          ***          ***  4.44175e+09
   2000          ***          ***          ***          ***  7.81822e+09

   Pressure = 1 atm

   T(K)       W2->W1        W2->R       W2->P1         W2->      Capture
    298  1.40416e-15  2.35663e-15   2.0573e-18  3.76285e-15   2.3256e-14
    300   1.9661e-15  3.60652e-15  3.22769e-18  5.57585e-15  3.02386e-14
    400  2.27186e-09  3.03368e-08  9.91215e-11  3.27077e-08  3.31157e-08
    500  1.70485e-05  0.000481809  4.29703e-06  0.000503155  0.000514876
    600   0.00775911     0.313131   0.00531813     0.326209     0.354073
    700     0.556253      30.7847     0.774739      32.1156       39.699
    800      11.5627      881.739      28.2391       921.54      1416.86
    900        102.2      10704.9      399.005      11206.1      23422.6
   1000      494.029      69789.8      2870.15        73154       224977
   1100      1565.13       287171      12604.3       301340   1.4518e+06
   1200      3709.07       839923      38531.2       882163  6.93833e+06
   1300          ***  1.91498e+06      99641.3  2.01256e+06   2.6281e+07
   1400          ***  3.64928e+06       192847   3.8378e+06  8.28415e+07
   1500          ***          ***          ***          ***  2.25264e+08
   1600          ***          ***          ***          ***   5.4291e+08
   1700          ***          ***          ***          ***  1.18418e+09
   1800          ***          ***          ***          ***  2.37589e+09
   1900          ***          ***          ***          ***  4.44175e+09
   2000          ***          ***          ***          ***  7.81822e+09

   Pressure = 10 atm

   T(K)       W2->W1        W2->R       W2->P1         W2->      Capture
    298  1.40604e-15  2.35744e-15  2.18614e-19   3.7637e-15   2.3256e-14
    300  1.96905e-15  3.60782e-15  3.43951e-19  5.57721e-15  3.02386e-14
    400  2.36307e-09  3.04384e-08  1.35918e-11  3.28151e-08  3.31157e-08
    500  2.09646e-05  0.000491015  8.99278e-07  0.000512879  0.000514876
    600    0.0125043     0.335015   0.00179811     0.349317     0.354073
    700      1.22707      36.3698     0.416293      38.0132       39.699
    800      35.0827      1209.19      23.1026      1267.37      1416.86
    900      418.897        17638          474      18530.9      23422.6
   1000      2648.28       140328      4730.36       147707       224977
   1100      10500.2       703770      27566.2       741837   1.4518e+06
   1200      29682.3  2.47119e+06       106903  2.60777e+06  6.93833e+06
   1300      66027.9  6.59675e+06       304869  6.96764e+06   2.6281e+07
   1400          ***  1.43158e+07       840511  1.51236e+07  8.28415e+07
   1500          ***  2.66221e+07  1.58847e+06   2.8142e+07  2.25264e+08
   1600          ***  4.41397e+07  2.67176e+06  4.66847e+07   5.4291e+08
   1700          ***          ***          ***          ***  1.18418e+09
   1800          ***          ***          ***          ***  2.37589e+09
   1900          ***          ***          ***          ***  4.44175e+09
   2000          ***          ***          ***          ***  7.81822e+09

   Pressure = 100 atm

   T(K)       W2->W1        W2->R       W2->P1         W2->      Capture
    298  1.40624e-15  2.35752e-15  2.20237e-20  3.76379e-15   2.3256e-14
    300  1.96937e-15  3.60795e-15   3.4664e-20  5.57735e-15  3.02386e-14
    400  2.37592e-09  3.04491e-08  1.44074e-12  3.28265e-08  3.31157e-08
    500  2.18345e-05  0.000492144  1.10782e-07   0.00051409  0.000514876
    600    0.0142749     0.338606   0.00028987     0.353171     0.354073
    700      1.64262      37.6986    0.0954408      39.4367       39.699
    800      58.3667      1324.65      7.79764      1390.81      1416.86
    900      898.776      21222.2      235.651      22356.6      23422.6
   1000      7428.76       192520      3403.58       203352       224977
   1100      38152.3  1.13244e+06      27939.7  1.19853e+06   1.4518e+06
   1200       135821  4.73157e+06       147505   5.0149e+06  6.93833e+06
   1300       365792  1.50173e+07       550090  1.59332e+07   2.6281e+07
   1400       798887   3.8209e+07  1.56346e+06  4.05713e+07  8.28415e+07
   1500  1.49395e+06  8.15755e+07  3.60366e+06  8.66731e+07  2.25264e+08
   1600          ***  1.52025e+08  1.00391e+07  1.61307e+08   5.4291e+08
   1700          ***   2.5418e+08  1.70383e+07  2.69812e+08  1.18418e+09
   1800          ***  3.91079e+08  2.65664e+07   4.1527e+08  2.37589e+09
   1900          ***          ***          ***          ***  4.44175e+09
   2000          ***          ***          ***          ***  7.81822e+09

   Pressure = 1000 atm

   T(K)       W2->W1        W2->R       W2->P1         W2->      Capture
    298  1.40626e-15  2.35753e-15  2.20405e-21  3.76379e-15   2.3256e-14
    300   1.9694e-15  3.60796e-15  3.46918e-21  5.57736e-15  3.02386e-14
    400  2.37729e-09  3.04502e-08  1.45066e-13  3.28276e-08  3.31157e-08
    500  2.19433e-05  0.000492261  1.14381e-08  0.000514216  0.000514876
    600     0.014569      0.33901  3.20653e-05     0.353611     0.354073
    700      1.74254      37.8764    0.0120914       39.631       39.699
    800      66.7797       1344.5       1.2153      1412.49      1416.86
    900      1160.57      22054.5      47.8983        23263      23422.6
   1000      11319.5       209243      937.127       221500       224977
   1100      70994.7  1.32252e+06      10619.6  1.40414e+06   1.4518e+06
   1200       314010  6.10731e+06      77621.5  6.49894e+06  6.93833e+06
   1300  1.04839e+06  2.19365e+07       396336  2.33812e+07   2.6281e+07
   1400  2.78928e+06  6.40855e+07  1.50689e+06  6.83817e+07  8.28415e+07
   1500  6.18821e+06  1.57606e+08  4.49986e+06  1.68294e+08  2.25264e+08
   1600  1.18923e+07  3.35696e+08  1.10453e+07  3.58634e+08   5.4291e+08
   1700  2.04225e+07  6.34626e+08  2.31629e+07  6.78211e+08  1.18418e+09
   1800  3.21301e+07  1.08769e+09  4.28465e+07  1.16266e+09  2.37589e+09
   1900          ***  1.72861e+09  1.28158e+08  1.83864e+09  4.44175e+09
   2000          ***   2.5633e+09  1.92537e+08  2.72662e+09  7.81822e+09

   Pressure = 0.01 atm

   T(K)        R->W1        R->W2        R->P1          R->      Capture
    298  1.43171e-14  1.03199e-12  3.68214e-14  1.08313e-12  1.11459e-12
    300   1.4628e-14  1.05701e-12  3.85503e-14  1.11019e-12  1.14374e-12
    400  2.74104e-14   2.5322e-12  2.25475e-13  2.78508e-12  3.21185e-12
    500  2.91153e-14  3.74288e-12  6.99045e-13  4.47104e-12  6.52595e-12
    600  2.28084e-14  3.95766e-12  1.54509e-12  5.52556e-12  1.10887e-11
    700  1.49542e-14  3.31161e-12  2.78218e-12  6.10874e-12  1.68578e-11
    800  8.78977e-15  2.35537e-12  4.38905e-12  6.75322e-12  2.37748e-11
    900  4.85217e-15  1.49747e-12  6.33362e-12  7.83594e-12  3.17783e-11
   1000  2.59678e-15   8.8177e-13    8.585e-12  9.46936e-12  4.08081e-11
   1100          ***  4.95299e-13  1.11162e-11  1.16116e-11  5.08088e-11
   1200          ***  2.71841e-13  1.38979e-11  1.41698e-11  6.17298e-11
   1300          ***          ***  1.69135e-11  1.69135e-11  7.35242e-11
   1400          ***          ***  2.01262e-11  2.01262e-11  8.61505e-11
   1500          ***          ***  2.35251e-11  2.35251e-11  9.95723e-11
   1600          ***          ***  2.70916e-11  2.70916e-11  1.13753e-10
   1700          ***          ***  3.08097e-11  3.08097e-11  1.28664e-10
   1800          ***          ***  3.46658e-11  3.46658e-11  1.44277e-10
   1900          ***          ***  3.86483e-11  3.86483e-11  1.60566e-10
   2000          ***          ***  4.27474e-11  4.27474e-11  1.77509e-10

   Pressure = 0.1 atm

   T(K)        R->W1        R->W2        R->P1          R->      Capture
    298  3.79751e-14  1.05917e-12  1.23151e-14  1.10946e-12  1.11459e-12
    300   3.9226e-14  1.08601e-12  1.30457e-14  1.13829e-12  1.14374e-12
    400  1.19713e-13  2.88192e-12  1.21179e-13  3.12282e-12  3.21185e-12
    500   1.8555e-13   5.1795e-12  4.89859e-13  5.85491e-12  6.52595e-12
    600  1.93568e-13  6.98835e-12  1.25787e-12  8.43979e-12  1.10887e-11
    700  1.57904e-13  7.48884e-12  2.47343e-12  1.01202e-11  1.68578e-11
    800  1.09908e-13  6.69515e-12  4.11143e-12  1.09165e-11  2.37748e-11
    900  6.91494e-14  5.21167e-12  6.11533e-12  1.13962e-11  3.17783e-11
   1000   4.0981e-14  3.65848e-12  8.42971e-12  1.21292e-11  4.08081e-11
   1100  2.36849e-14  2.38799e-12  1.10119e-11  1.34236e-11  5.08088e-11
   1200          ***  1.48893e-12  1.38447e-11  1.53343e-11  6.17298e-11
   1300          ***  9.06745e-13  1.68743e-11  1.77815e-11  7.35242e-11
   1400          ***          ***  2.01267e-11  2.01267e-11  8.61505e-11
   1500          ***          ***  2.35255e-11  2.35255e-11  9.95723e-11
   1600          ***          ***  2.70918e-11  2.70918e-11  1.13753e-10
   1700          ***          ***  3.08098e-11  3.08098e-11  1.28664e-10
   1800          ***          ***  3.46659e-11  3.46659e-11  1.44277e-10
   1900          ***          ***  3.86484e-11  3.86484e-11  1.60566e-10
   2000          ***          ***  4.27474e-11  4.27474e-11  1.77509e-10

   Pressure = 1 atm

   T(K)        R->W1        R->W2        R->P1          R->      Capture
    298  4.83137e-14  1.06265e-12  1.92613e-15  1.11289e-12  1.11459e-12
    300  5.01575e-14  1.08976e-12   2.0597e-15  1.14198e-12  1.14374e-12
    400  2.07418e-13  2.95794e-12  3.16184e-14  3.19698e-12  3.21185e-12
    500  4.57851e-13  5.73757e-12  1.99155e-13  6.39457e-12  6.52595e-12
    600  6.71918e-13  8.96954e-12  7.04025e-13  1.03455e-11  1.10887e-11
    700  7.42021e-13  1.17339e-11  1.71421e-12  1.41901e-11  1.68578e-11
    800  6.69447e-13  1.30851e-11  3.27503e-12  1.70295e-11  2.37748e-11
    900  5.23346e-13  1.26878e-11  5.32624e-12  1.85374e-11  3.17783e-11
   1000  3.71036e-13    1.094e-11   7.7656e-12  1.90767e-11  4.08081e-11
   1100  2.48147e-13  8.59068e-12  1.04978e-11  1.93367e-11  5.08088e-11
   1200  1.61157e-13  6.29565e-12  1.34569e-11  1.99137e-11  6.17298e-11
   1300          ***  4.40811e-12  1.67002e-11  2.11128e-11  7.35242e-11
   1400          ***  3.00266e-12  1.99791e-11  2.29852e-11  8.61505e-11
   1500          ***          ***  2.35279e-11  2.35279e-11  9.95723e-11
   1600          ***          ***  2.70937e-11  2.70937e-11  1.13753e-10
   1700          ***          ***  3.08112e-11  3.08112e-11  1.28664e-10
   1800          ***          ***  3.46669e-11  3.46669e-11  1.44277e-10
   1900          ***          ***  3.86492e-11  3.86492e-11  1.60566e-10
   2000          ***          ***   4.2748e-11   4.2748e-11  1.77509e-10

   Pressure = 10 atm

   T(K)        R->W1        R->W2        R->P1          R->      Capture
    298  5.00319e-14  1.06301e-12  2.10476e-16  1.11325e-12  1.11459e-12
    300  5.19943e-14  1.09015e-12  2.25738e-16  1.14237e-12  1.14374e-12
    400  2.34717e-13  2.96785e-12   4.3945e-15  3.20697e-12  3.21185e-12
    500  6.16228e-13  5.84719e-12  3.99218e-14  6.50334e-12  6.52595e-12
    600  1.15479e-12  9.59638e-12  2.07264e-13  1.09584e-11  1.10887e-11
    700  1.68452e-12  1.38627e-11  7.03952e-13  1.62512e-11  1.68578e-11
    800  2.01196e-12  1.79448e-11  1.74766e-12  2.17044e-11  2.37748e-11
    900  2.04658e-12  2.09078e-11  3.45678e-12  2.64111e-11  3.17783e-11
   1000  1.83605e-12  2.20109e-11  5.80351e-12  2.96504e-11  4.08081e-11
   1100  1.50316e-12   2.1105e-11  8.65675e-12  3.12649e-11  5.08088e-11
   1200  1.15839e-12  1.86686e-11  1.18634e-11  3.16904e-11  6.17298e-11
   1300  8.61267e-13  1.54902e-11  1.53015e-11   3.1653e-11  7.35242e-11
   1400          ***  1.22719e-11  1.94651e-11  3.17636e-11  8.61505e-11
   1500          ***  9.41987e-12  2.30101e-11  3.24529e-11  9.95723e-11
   1600          ***   7.0798e-12  2.66996e-11  3.37986e-11  1.13753e-10
   1700          ***          ***    3.082e-11    3.082e-11  1.28664e-10
   1800          ***          ***  3.46739e-11  3.46739e-11  1.44277e-10
   1900          ***          ***  3.86546e-11  3.86546e-11  1.60566e-10
   2000          ***          ***  4.27523e-11  4.27523e-11  1.77509e-10

   Pressure = 100 atm

   T(K)        R->W1        R->W2        R->P1          R->      Capture
    298  5.02216e-14  1.06305e-12  2.12768e-17  1.11329e-12  1.11459e-12
    300  5.21978e-14  1.09019e-12  2.28295e-17  1.14241e-12  1.14374e-12
    400  2.38684e-13  2.96889e-12  4.66779e-16  3.20804e-12  3.21185e-12
    500  6.51827e-13  5.86064e-12  4.85385e-15  6.51732e-12  6.52595e-12
    600  1.33288e-12  9.69925e-12  3.17619e-14  1.10639e-11  1.10887e-11
    700  2.24774e-12  1.43692e-11  1.44055e-13   1.6761e-11  1.68578e-11
    800  3.26182e-12  1.96582e-11  4.82134e-13  2.34021e-11  2.37748e-11
    900   4.1585e-12  2.51566e-11  1.25654e-12  3.05717e-11  3.17783e-11
   1000  4.72595e-12  3.01994e-11  2.67515e-12  3.76005e-11  4.08081e-11
   1100  4.86305e-12  3.39738e-11  4.84574e-12  4.36826e-11  5.08088e-11
   1200  4.61734e-12  3.58086e-11  7.73186e-12  4.81578e-11  6.17298e-11
   1300  4.12848e-12  3.54771e-11  1.11918e-11  5.07973e-11  7.35242e-11
   1400   3.5361e-12  3.32817e-11  1.50584e-11  5.18763e-11  8.61505e-11
   1500  2.93838e-12  2.98663e-11  1.91862e-11  5.19909e-11  9.95723e-11
   1600          ***  2.59275e-11  2.55395e-11  5.15885e-11  1.13753e-10
   1700          ***  2.18964e-11  2.94785e-11   5.1489e-11  1.28664e-10
   1800          ***  1.81285e-11  3.35488e-11   5.1781e-11  1.44277e-10
   1900          ***          ***  3.86836e-11  3.86836e-11  1.60566e-10
   2000          ***          ***  4.27764e-11  4.27764e-11  1.77509e-10

   Pressure = 1000 atm

   T(K)        R->W1        R->W2        R->P1          R->      Capture
    298  5.02408e-14  1.06305e-12  2.13005e-18  1.11329e-12  1.11459e-12
    300  5.22184e-14   1.0902e-12   2.2856e-18  1.14242e-12  1.14374e-12
    400  2.39108e-13    2.969e-12  4.70094e-17  3.20815e-12  3.21185e-12
    500  6.56274e-13  5.86202e-12  5.00012e-16   6.5188e-12  6.52595e-12
    600  1.36204e-12  9.71083e-12  3.47266e-15  1.10763e-11  1.10887e-11
    700  2.37888e-12   1.4437e-11  1.76458e-14  1.68335e-11  1.68578e-11
    800  3.69017e-12  1.99528e-11  6.99106e-14  2.37129e-11  2.37748e-11
    900  5.22667e-12  2.61433e-11   2.2459e-13  3.15945e-11  3.17783e-11
   1000  6.85178e-12  3.28228e-11  6.01314e-13  4.02759e-11  4.08081e-11
   1100  8.36951e-12  3.96775e-11  1.37132e-12  4.94183e-11  5.08088e-11
   1200  9.57314e-12   4.6228e-11  2.71686e-12   5.8518e-11  6.17298e-11
   1300  1.03184e-11  5.18649e-11  4.76728e-12  6.69506e-11  7.35242e-11
   1400  1.05669e-11  5.59859e-11  7.55801e-12  7.41108e-11  8.61505e-11
   1500   1.0376e-11  5.81865e-11   1.1033e-11  7.95955e-11  9.95723e-11
   1600  9.85334e-12  5.83769e-11  1.50795e-11  8.33098e-11  1.13753e-10
   1700  9.11271e-12  5.67688e-11  1.95674e-11  8.54489e-11  1.28664e-10
   1800   8.2538e-12  5.37593e-11  2.43718e-11  8.63849e-11  1.44277e-10
   1900          ***  4.99842e-11  3.53075e-11  8.57844e-11  1.60566e-10
   2000          ***  4.54645e-11  3.96625e-11  8.56142e-11  1.77509e-10

   Pressure = 0.01 atm

   T(K)       P1->W1       P1->W2        P1->R         P1->      Capture
    298  2.91983e-19  4.27172e-23  5.19271e-23  2.92077e-19  3.38593e-19
    300  3.20699e-19  4.87669e-23  6.06742e-23  3.20808e-19   3.7363e-19
    400  9.55936e-18   7.3292e-21  2.15245e-20  9.58821e-18  1.57807e-17
    500  5.78943e-17  1.40376e-19  8.07592e-19  5.88422e-17  1.65688e-16
    600  1.49668e-16  8.48496e-19  9.68721e-18  1.60204e-16  8.56674e-16
    700  2.33648e-16  2.53328e-18  5.99162e-17  2.96098e-16  2.93013e-15
    800  2.65073e-16  4.78514e-18  2.43834e-16  5.13692e-16  7.69496e-15
    900  2.44867e-16  6.62968e-18   7.4922e-16  1.00072e-15  1.68717e-14
   1000  1.98094e-16  7.40069e-18  1.88845e-15  2.09395e-15  3.24998e-14
   1100          ***  7.26325e-18  4.11594e-15   4.1232e-15   5.6843e-14
   1200          ***   6.2861e-18  8.03027e-15  8.03656e-15  9.23076e-14
   1300          ***          ***  1.43754e-14  1.43754e-14  1.41379e-13
   1400          ***          ***  2.40033e-14  2.40033e-14  2.06573e-13
   1500          ***          ***   3.7889e-14   3.7889e-14  2.90403e-13
   1600          ***          ***  5.70873e-14  5.70873e-14  3.95355e-13
   1700          ***          ***  8.27196e-14  8.27196e-14  5.23871e-13
   1800          ***          ***  1.15956e-13  1.15956e-13  6.78344e-13
   1900          ***          ***     1.58e-13     1.58e-13  8.61102e-13
   2000          ***          ***  2.10075e-13  2.10075e-13  1.07442e-12

   Pressure = 0.1 atm

   T(K)       P1->W1       P1->W2        P1->R         P1->      Capture
    298  3.29825e-19  9.63434e-24  1.73673e-23  3.29852e-19  3.38593e-19
    300  3.63574e-19  1.11902e-23  2.05326e-23  3.63605e-19   3.7363e-19
    400    1.376e-17  3.70046e-21  1.15681e-20  1.37753e-17  1.57807e-17
    500  1.11652e-16   1.2979e-19  5.65923e-19  1.12347e-16  1.65688e-16
    600  3.82439e-16  1.24819e-18  7.88642e-18  3.91574e-16  8.56674e-16
    700  7.64025e-16   5.3819e-18   5.3267e-17  8.22674e-16  2.93013e-15
    800  1.06844e-15   1.3686e-17   2.2841e-16  1.31054e-15  7.69496e-15
    900  1.17427e-15  2.41943e-17  7.23399e-16  1.92187e-15  1.68717e-14
   1000  1.09732e-15  3.30429e-17   1.8543e-15  2.98465e-15  3.24998e-14
   1100  9.25626e-16  3.75395e-17  4.07734e-15   5.0405e-15   5.6843e-14
   1200          ***  3.89706e-17  7.99954e-15  8.03853e-15  9.23076e-14
   1300          ***  3.54247e-17  1.43421e-14  1.43775e-14  1.41379e-13
   1400          ***          ***  2.40039e-14  2.40039e-14  2.06573e-13
   1500          ***          ***  3.78896e-14  3.78896e-14  2.90403e-13
   1600          ***          ***  5.70879e-14  5.70879e-14  3.95355e-13
   1700          ***          ***  8.27201e-14  8.27201e-14  5.23871e-13
   1800          ***          ***  1.15956e-13  1.15956e-13  6.78344e-13
   1900          ***          ***     1.58e-13     1.58e-13  8.61102e-13
   2000          ***          ***  2.10075e-13  2.10075e-13  1.07442e-12

   Pressure = 1 atm

   T(K)       P1->W1       P1->W2        P1->R         P1->      Capture
    298  3.37156e-19  1.30825e-24  2.71631e-24   3.3716e-19  3.38593e-19
    300  3.71994e-19  1.53501e-24  3.24175e-24  3.71999e-19   3.7363e-19
    400  1.54039e-17  9.22616e-22  3.01838e-21  1.54079e-17  1.57807e-17
    500  1.50194e-16  5.91165e-20   2.3008e-19  1.50484e-16  1.65688e-16
    600   6.5558e-16  9.55113e-19  4.41401e-18  6.60949e-16  8.56674e-16
    700  1.69131e-15  6.35996e-18  3.69167e-17  1.73459e-15  2.93013e-15
    800  3.01293e-15  2.32877e-17  1.81944e-16  3.21816e-15  7.69496e-15
    900  4.10818e-15  5.59901e-17  6.30056e-16  4.79422e-15  1.68717e-14
   1000  4.62265e-15  9.91868e-17  1.70821e-15  6.43005e-15  3.24998e-14
   1100  4.56007e-15  1.40281e-16  3.88699e-15  8.58734e-15   5.6843e-14
   1200  4.12274e-15  1.68347e-16  7.77547e-15  1.20666e-14  9.23076e-14
   1300          ***  1.94946e-16  1.41941e-14  1.43892e-14  1.41379e-13
   1400          ***  1.89243e-16  2.38278e-14  2.40173e-14  2.06573e-13
   1500          ***          ***  3.78936e-14  3.78936e-14  2.90403e-13
   1600          ***          ***  5.70918e-14  5.70918e-14  3.95355e-13
   1700          ***          ***  8.27238e-14  8.27238e-14  5.23871e-13
   1800          ***          ***   1.1596e-13   1.1596e-13  6.78344e-13
   1900          ***          ***  1.58003e-13  1.58003e-13  8.61102e-13
   2000          ***          ***  2.10078e-13  2.10078e-13  1.07442e-12

   Pressure = 10 atm

   T(K)       P1->W1       P1->W2        P1->R         P1->      Capture
    298  3.38049e-19  1.39018e-25  2.96823e-25  3.38049e-19  3.38593e-19
    300  3.73026e-19  1.63574e-25  3.55289e-25  3.73026e-19   3.7363e-19
    400  1.57203e-17  1.26512e-22   4.1951e-22  1.57209e-17  1.57807e-17
    500  1.63086e-16  1.23718e-20  4.61208e-20  1.63144e-16  1.65688e-16
    600  8.09928e-16  3.22928e-19  1.29948e-18  8.11551e-16  8.56674e-16
    700    2.522e-15  3.41724e-18  1.51601e-17  2.54058e-15  2.93013e-15
    800  5.60299e-15   1.9049e-17  9.70913e-17  5.71913e-15  7.69496e-15
    900   9.5916e-15  6.64938e-17  4.08911e-16   1.0067e-14  1.68717e-14
   1000  1.33906e-14  1.63448e-16  1.27661e-15  1.48307e-14  3.24998e-14
   1100  1.60135e-14  3.07286e-16  3.20529e-15   1.9526e-14   5.6843e-14
   1200  1.71152e-14  4.70628e-16  6.85475e-15  2.44405e-14  9.23076e-14
   1300  1.69113e-14  6.17982e-16  1.30053e-14  3.05345e-14  1.41379e-13
   1400          ***  8.59305e-16  2.32148e-14   2.4076e-14  2.06573e-13
   1500          ***   9.0524e-16  3.70596e-14   3.7967e-14  2.90403e-13
   1600          ***  9.03017e-16  5.62613e-14  5.71668e-14  3.95355e-13
   1700          ***          ***  8.27474e-14  8.27474e-14  5.23871e-13
   1800          ***          ***  1.15983e-13  1.15983e-13  6.78344e-13
   1900          ***          ***  1.58026e-13  1.58026e-13  8.61102e-13
   2000          ***          ***  2.10099e-13  2.10099e-13  1.07442e-12

   Pressure = 100 atm

   T(K)       P1->W1       P1->W2        P1->R         P1->      Capture
    298  3.38141e-19   1.4005e-26  3.00054e-26  3.38141e-19  3.38593e-19
    300  3.73132e-19  1.64853e-26  3.59312e-26  3.73133e-19   3.7363e-19
    400  1.57586e-17  1.34103e-23  4.45599e-23  1.57587e-17  1.57807e-17
    500  1.65255e-16  1.52409e-21  5.60755e-21  1.65262e-16  1.65688e-16
    600  8.49769e-16  5.20585e-20  1.99136e-19   8.5002e-16  8.56674e-16
    700  2.85709e-15  7.83434e-19  3.10232e-18  2.86097e-15  2.93013e-15
    800  7.20089e-15  6.42895e-18   2.6785e-17   7.2341e-15  7.69496e-15
    900  1.45846e-14  3.30477e-17  1.48639e-16  1.47663e-14  1.68717e-14
   1000  2.47039e-14  1.17503e-16  5.88456e-16  2.54099e-14  3.24998e-14
   1100  3.60366e-14  3.10919e-16  1.79421e-15  3.81417e-14   5.6843e-14
   1200  4.65229e-14  6.48222e-16   4.4675e-15  5.16386e-14  9.23076e-14
   1300  5.45811e-14  1.11673e-15  9.51225e-15  6.52101e-14  1.41379e-13
   1400  5.94979e-14  1.65749e-15  1.79592e-14  7.91146e-14  2.06573e-13
   1500  6.13021e-14  2.19537e-15  3.09008e-14  9.43982e-14  2.90403e-13
   1600          ***  3.60785e-15  5.38168e-14  5.74415e-14  3.95355e-13
   1700          ***  3.94075e-15  7.91456e-14  8.31069e-14  5.23871e-13
   1800          ***  4.11929e-15   1.1222e-13  1.16363e-13  6.78344e-13
   1900          ***          ***  1.58144e-13  1.58144e-13  8.61102e-13
   2000          ***          ***  2.10218e-13  2.10218e-13  1.07442e-12

   Pressure = 1000 atm

   T(K)       P1->W1       P1->W2        P1->R         P1->      Capture
    298   3.3815e-19  1.40156e-27  3.00389e-27   3.3815e-19  3.38593e-19
    300  3.73143e-19  1.64986e-27   3.5973e-27  3.73143e-19   3.7363e-19
    400  1.57626e-17  1.35026e-24  4.48764e-24  1.57626e-17  1.57807e-17
    500  1.65502e-16   1.5736e-22  5.77653e-22  1.65503e-16  1.65688e-16
    600  8.55326e-16  5.75869e-21  2.17725e-20  8.55354e-16  8.56674e-16
    700  2.91991e-15  9.92521e-20  3.80015e-19  2.92039e-15  2.93013e-15
    800  7.62503e-15  1.00197e-18  3.88388e-18  7.62991e-15  7.69496e-15
    900  1.64934e-14  6.71658e-18  2.65673e-17  1.65267e-14  1.68717e-14
   1000  3.09043e-14  3.23394e-17  1.32272e-16  3.10689e-14  3.24998e-14
   1100  5.14739e-14  1.18018e-16  5.07751e-16  5.20996e-14   5.6843e-14
   1200  7.74769e-14  3.39987e-16  1.56981e-15  7.93867e-14  9.23076e-14
   1300  1.06791e-13  7.99737e-16  4.05187e-15  1.11643e-13  1.41379e-13
   1400  1.36508e-13  1.58485e-15  9.01396e-15  1.47107e-13  2.06573e-13
   1500  1.63824e-13  2.72463e-15  1.77695e-14  1.84318e-13  2.90403e-13
   1600  1.86637e-13  4.17356e-15  3.17756e-14  2.22586e-13  3.95355e-13
   1700  2.03707e-13  5.82955e-15  5.25356e-14  2.62072e-13  5.23871e-13
   1800  2.14604e-13  7.56596e-15  8.15228e-14  3.03693e-13  6.78344e-13
   1900          ***  1.51499e-14  1.44342e-13  1.59641e-13  8.61102e-13
   2000          ***  1.67823e-14  1.94915e-13  2.11877e-13  1.07442e-12

______________________________________________________________________________________

Temperature-Pressure Rate Tables:

W1->W2

P\T              298          300          400          500          600          700          800          900         1000         1100         1200         1300         1400         1500         1600         1700         1800         1900         2000
0.01     5.58645e-13   7.5097e-13  1.45175e-07  0.000185336    0.0188899     0.411295      3.28756       13.463       35.052          ***          ***          ***          ***          ***          ***          ***          ***          ***          ***
0.1       5.8138e-13  7.84341e-13  1.99532e-07  0.000431054    0.0711315      2.26668       24.455      126.645      395.583       878.97          ***          ***          ***          ***          ***          ***          ***          ***          ***
1        5.87002e-13  7.92756e-13  2.33821e-07  0.000751348     0.190623      8.89516      132.966      904.457      3528.29      9322.21        18834          ***          ***          ***          ***          ***          ***          ***          ***
10       5.87788e-13  7.93947e-13  2.43208e-07  0.000923934     0.307201       19.623      403.513      3710.18      18962.1        62949       152754       296718          ***          ***          ***          ***          ***          ***          ***
100      5.87872e-13  7.94074e-13  2.44531e-07  0.000962272     0.350702      26.2685      671.338      7961.72      53227.7       229259       703241  1.66497e+06  3.24341e+06  5.46682e+06          ***          ***          ***          ***          ***
1000     5.87881e-13  7.94087e-13  2.44672e-07  0.000967066     0.357928      27.8666      768.106      10280.9      81112.1       426780  1.62815e+06  4.79041e+06  1.14206e+07  2.29982e+07  4.05118e+07  6.42429e+07  9.38515e+07          ***          ***
O-O      8.73531e-12   1.0736e-11  2.70465e-07  0.000970065     0.359235      28.1238      786.058      10837.2        90300       519262  2.25474e+06  7.87435e+06  2.31473e+07   5.9233e+07  1.35342e+08  2.81574e+08  5.41598e+08  9.74877e+08  1.65821e+09

W1->R

P\T              298          300          400          500          600          700          800          900         1000         1100         1200         1300         1400         1500         1600         1700         1800         1900         2000
0.01     1.32733e-14  1.95198e-14  2.89334e-08  0.000107758    0.0195685     0.628368      6.84987      36.8998       124.31          ***          ***          ***          ***          ***          ***          ***          ***          ***          ***
0.1      3.52065e-14  5.23438e-14  1.26364e-07  0.000686697     0.166029      6.62774      85.3506      520.747         1918      5051.84          ***          ***          ***          ***          ***          ***          ***          ***          ***
1        4.47914e-14   6.6931e-14  2.18942e-07   0.00169444     0.576289      31.1339      519.062      3919.26      17094.8      51073.6       117920          ***          ***          ***          ***          ***          ***          ***          ***
10       4.63843e-14   6.9382e-14  2.47757e-07   0.00228057     0.990435      70.6757      1559.44      15298.8      84015.3       303345       811213  1.75561e+06          ***          ***          ***          ***          ***          ***          ***
100      4.65602e-14  6.96536e-14  2.51944e-07   0.00241231      1.14317      94.3056      2528.09      31077.3       215917       975303   3.1753e+06  8.07841e+06  1.70909e+07  3.15038e+07          ***          ***          ***          ***          ***
1000      4.6578e-14  6.96811e-14  2.52392e-07   0.00242877      1.16818      99.8078      2860.09      39059.3       312997  1.67712e+06   6.5601e+06  1.99722e+07  4.97698e+07  1.05767e+08  1.98193e+08  3.36276e+08  5.27525e+08          ***          ***
O-O      4.65911e-14  6.97007e-14   2.5247e-07   0.00243048      1.17098      100.545      2916.05      40829.8       342334  1.97252e+06  8.56546e+06  2.98878e+07  8.77479e+07  2.24233e+08  5.11647e+08  1.06306e+09  2.04227e+09  3.67195e+09  6.23939e+09

W1->P1

P\T              298          300          400          500          600          700          800          900         1000         1100         1200         1300         1400         1500         1600         1700         1800         1900         2000
0.01      1.9195e-10  2.71902e-10  0.000105701     0.185474      20.4822      455.991      3720.93      15771.7      43292.3          ***          ***          ***          ***          ***          ***          ***          ***          ***          ***
0.1      2.16828e-10  3.08253e-10  0.000152148     0.357671      52.3201      1489.13      14936.7      74788.7       233769       534933          ***          ***          ***          ***          ***          ***          ***          ***          ***
1        2.21647e-10  3.15392e-10  0.000170326     0.481137      89.6819      3295.21      42050.9       260100       968527  2.53751e+06  5.23569e+06          ***          ***          ***          ***          ***          ***          ***          ***
10       2.22234e-10  3.16267e-10  0.000173824     0.522433      110.796      4913.37        78171       606129  2.78566e+06  8.72972e+06  2.07599e+07  4.06478e+07          ***          ***          ***          ***          ***          ***          ***
100      2.22294e-10  3.16358e-10  0.000174248     0.529383      116.246      5566.17       100461       921388  5.13097e+06  1.95196e+07  5.53768e+07  1.25713e+08  2.41424e+08    4.093e+08          ***          ***          ***          ***          ***
1000       2.223e-10  3.16367e-10  0.000174291     0.530174      117.006      5688.57       106378  1.04196e+06  6.41785e+06  2.78573e+07  9.18861e+07  2.43209e+08  5.39176e+08  1.03731e+09  1.78358e+09  2.80675e+09  4.11949e+09          ***          ***
O-O      2.22591e-10   3.1678e-10  0.000174492     0.530768       117.19      5708.47       107353  1.06586e+06  6.74917e+06  3.07618e+07  1.09448e+08  3.21621e+08  8.12837e+08  1.82023e+09  3.69362e+09  6.90957e+09  1.20767e+10   1.9932e+10  3.13297e+10

W2->W1

P\T              298          300          400          500          600          700          800          900         1000         1100         1200         1300         1400         1500         1600         1700         1800         1900         2000
0.01     1.33633e-15  1.86247e-15  1.41055e-09   4.2054e-06  0.000768942     0.025729     0.286211      1.52582      4.93975          ***          ***          ***          ***          ***          ***          ***          ***          ***          ***
0.1      1.39071e-15  1.94523e-15   1.9387e-09  9.78092e-06   0.00289544      0.14177        2.128      14.3386      55.6554       149.03          ***          ***          ***          ***          ***          ***          ***          ***          ***
1        1.40416e-15   1.9661e-15  2.27186e-09  1.70485e-05   0.00775911     0.556253      11.5627        102.2      494.029      1565.13      3709.07          ***          ***          ***          ***          ***          ***          ***          ***
10       1.40604e-15  1.96905e-15  2.36307e-09  2.09646e-05    0.0125043      1.22707      35.0827      418.897      2648.28      10500.2      29682.3      66027.9          ***          ***          ***          ***          ***          ***          ***
100      1.40624e-15  1.96937e-15  2.37592e-09  2.18345e-05    0.0142749      1.64262      58.3667      898.776      7428.76      38152.3       135821       365792       798887  1.49395e+06          ***          ***          ***          ***          ***
1000     1.40626e-15   1.9694e-15  2.37729e-09  2.19433e-05     0.014569      1.74254      66.7797      1160.57      11319.5      70994.7       314010  1.04839e+06  2.78928e+06  6.18821e+06  1.18923e+07  2.04225e+07  3.21301e+07          ***          ***
O-O      2.08957e-14  2.66263e-14  2.62791e-09  2.20114e-05    0.0146222      1.75863      68.3405      1223.37      12601.7      86376.9       434799  1.72246e+06  5.64499e+06  1.58811e+07  3.94387e+07  8.83332e+07  1.81461e+08  3.46494e+08  6.21607e+08

W2->R

P\T              298          300          400          500          600          700          800          900         1000         1100         1200         1300         1400         1500         1600         1700         1800         1900         2000
0.01     2.28864e-15  3.49814e-15  2.59703e-08  0.000314308     0.138169      8.68986      158.843      1267.06      5673.13        16923      38054.8          ***          ***          ***          ***          ***          ***          ***          ***
0.1      2.34891e-15  3.59412e-15  2.95571e-08  0.000434946     0.243968       19.648      451.221      4400.21      23397.1      80428.5       202371       409254          ***          ***          ***          ***          ***          ***          ***
1        2.35663e-15  3.60652e-15  3.03368e-08  0.000481809     0.313131      30.7847      881.739      10704.9      69789.8       287171       839923  1.91498e+06  3.64928e+06          ***          ***          ***          ***          ***          ***
10       2.35744e-15  3.60782e-15  3.04384e-08  0.000491015     0.335015      36.3698      1209.19        17638       140328       703770  2.47119e+06  6.59675e+06  1.43158e+07  2.66221e+07  4.41397e+07          ***          ***          ***          ***
100      2.35752e-15  3.60795e-15  3.04491e-08  0.000492144     0.338606      37.6986      1324.65      21222.2       192520  1.13244e+06  4.73157e+06  1.50173e+07   3.8209e+07  8.15755e+07  1.52025e+08   2.5418e+08  3.91079e+08          ***          ***
1000     2.35753e-15  3.60796e-15  3.04502e-08  0.000492261      0.33901      37.8764       1344.5      22054.5       209243  1.32252e+06  6.10731e+06  2.19365e+07  6.40855e+07  1.57606e+08  3.35696e+08  6.34626e+08  1.08769e+09  1.72861e+09   2.5633e+09
O-O      2.36036e-15  3.61231e-15  3.04878e-08  0.000492865      0.33945      37.9403      1348.52      22199.2       212375  1.36543e+06  6.50353e+06  2.45586e+07  7.71965e+07  2.09383e+08  5.03471e+08  1.09585e+09  2.19443e+09  4.09526e+09  7.19662e+09

W2->P1

P\T              298          300          400          500          600          700          800          900         1000         1100         1200         1300         1400         1500         1600         1700         1800         1900         2000
0.01     6.71753e-17  1.02543e-16  7.87405e-10  1.02033e-05   0.00472436     0.308613      5.80636      47.3828      216.137      670.236      1522.98          ***          ***          ***          ***          ***          ***          ***          ***
0.1      1.51507e-17  2.35297e-17  3.97559e-10  9.43401e-06   0.00694983     0.655564      16.5961      172.513      958.669      3401.49      9167.07      18811.7          ***          ***          ***          ***          ***          ***          ***
1         2.0573e-18  3.22769e-18  9.91215e-11  4.29703e-06   0.00531813     0.774739      28.2391      399.005      2870.15      12604.3      38531.2      99641.3       192847          ***          ***          ***          ***          ***          ***
10       2.18614e-19  3.43951e-19  1.35918e-11  8.99278e-07   0.00179811     0.416293      23.1026          474      4730.36      27566.2       106903       304869       840511  1.58847e+06  2.67176e+06          ***          ***          ***          ***
100      2.20237e-20   3.4664e-20  1.44074e-12  1.10782e-07   0.00028987    0.0954408      7.79764      235.651      3403.58      27939.7       147505       550090  1.56346e+06  3.60366e+06  1.00391e+07  1.70383e+07  2.65664e+07          ***          ***
1000     2.20405e-21  3.46918e-21  1.45066e-13  1.14381e-08  3.20653e-05    0.0120914       1.2153      47.8983      937.127      10619.6      77621.5       396336  1.50689e+06  4.49986e+06  1.10453e+07  2.31629e+07  4.28465e+07  1.28158e+08  1.92537e+08
O-O              ***          ***          ***          ***          ***          ***          ***          ***          ***          ***          ***          ***          ***          ***          ***          ***          ***          ***          ***

R->W1

P\T              298          300          400          500          600          700          800          900         1000         1100         1200         1300         1400         1500         1600         1700         1800         1900         2000
0.01     1.43171e-14   1.4628e-14  2.74104e-14  2.91153e-14  2.28084e-14  1.49542e-14  8.78977e-15  4.85217e-15  2.59678e-15          ***          ***          ***          ***          ***          ***          ***          ***          ***          ***
0.1      3.79751e-14   3.9226e-14  1.19713e-13   1.8555e-13  1.93568e-13  1.57904e-13  1.09908e-13  6.91494e-14   4.0981e-14  2.36849e-14          ***          ***          ***          ***          ***          ***          ***          ***          ***
1        4.83137e-14  5.01575e-14  2.07418e-13  4.57851e-13  6.71918e-13  7.42021e-13  6.69447e-13  5.23346e-13  3.71036e-13  2.48147e-13  1.61157e-13          ***          ***          ***          ***          ***          ***          ***          ***
10       5.00319e-14  5.19943e-14  2.34717e-13  6.16228e-13  1.15479e-12  1.68452e-12  2.01196e-12  2.04658e-12  1.83605e-12  1.50316e-12  1.15839e-12  8.61267e-13          ***          ***          ***          ***          ***          ***          ***
100      5.02216e-14  5.21978e-14  2.38684e-13  6.51827e-13  1.33288e-12  2.24774e-12  3.26182e-12   4.1585e-12  4.72595e-12  4.86305e-12  4.61734e-12  4.12848e-12   3.5361e-12  2.93838e-12          ***          ***          ***          ***          ***
1000     5.02408e-14  5.22184e-14  2.39108e-13  6.56274e-13  1.36204e-12  2.37888e-12  3.69017e-12  5.22667e-12  6.85178e-12  8.36951e-12  9.57314e-12  1.03184e-11  1.05669e-11   1.0376e-11  9.85334e-12  9.11271e-12   8.2538e-12          ***          ***
O-O      5.02549e-14  5.22331e-14  2.39182e-13  6.56735e-13   1.3653e-12  2.39645e-12  3.76237e-12  5.46359e-12  7.49401e-12  9.84407e-12  1.25026e-11  1.54578e-11  1.86981e-11  2.22122e-11  2.59896e-11  3.00201e-11  3.42944e-11  3.88038e-11  4.35405e-11

R->W2

P\T              298          300          400          500          600          700          800          900         1000         1100         1200         1300         1400         1500         1600         1700         1800         1900         2000
0.01     1.03199e-12  1.05701e-12   2.5322e-12  3.74288e-12  3.95766e-12  3.31161e-12  2.35537e-12  1.49747e-12   8.8177e-13  4.95299e-13  2.71841e-13          ***          ***          ***          ***          ***          ***          ***          ***
0.1      1.05917e-12  1.08601e-12  2.88192e-12   5.1795e-12  6.98835e-12  7.48884e-12  6.69515e-12  5.21167e-12  3.65848e-12  2.38799e-12  1.48893e-12  9.06745e-13          ***          ***          ***          ***          ***          ***          ***
1        1.06265e-12  1.08976e-12  2.95794e-12  5.73757e-12  8.96954e-12  1.17339e-11  1.30851e-11  1.26878e-11    1.094e-11  8.59068e-12  6.29565e-12  4.40811e-12  3.00266e-12          ***          ***          ***          ***          ***          ***
10       1.06301e-12  1.09015e-12  2.96785e-12  5.84719e-12  9.59638e-12  1.38627e-11  1.79448e-11  2.09078e-11  2.20109e-11   2.1105e-11  1.86686e-11  1.54902e-11  1.22719e-11  9.41987e-12   7.0798e-12          ***          ***          ***          ***
100      1.06305e-12  1.09019e-12  2.96889e-12  5.86064e-12  9.69925e-12  1.43692e-11  1.96582e-11  2.51566e-11  3.01994e-11  3.39738e-11  3.58086e-11  3.54771e-11  3.32817e-11  2.98663e-11  2.59275e-11  2.18964e-11  1.81285e-11          ***          ***
1000     1.06305e-12   1.0902e-12    2.969e-12  5.86202e-12  9.71083e-12   1.4437e-11  1.99528e-11  2.61433e-11  3.28228e-11  3.96775e-11   4.6228e-11  5.18649e-11  5.59859e-11  5.81865e-11  5.83769e-11  5.67688e-11  5.37593e-11  4.99842e-11  4.54645e-11
O-O      1.06433e-12  1.09151e-12  2.97267e-12  5.86921e-12  9.72343e-12  1.44613e-11  2.00124e-11  2.63147e-11  3.33141e-11  4.09647e-11  4.92273e-11  5.80663e-11  6.74524e-11  7.73601e-11  8.77633e-11  9.86438e-11  1.09983e-10  1.21762e-10  1.33968e-10

R->P1

P\T              298          300          400          500          600          700          800          900         1000         1100         1200         1300         1400         1500         1600         1700         1800         1900         2000
0.01     3.68214e-14  3.85503e-14  2.25475e-13  6.99045e-13  1.54509e-12  2.78218e-12  4.38905e-12  6.33362e-12    8.585e-12  1.11162e-11  1.38979e-11  1.69135e-11  2.01262e-11  2.35251e-11  2.70916e-11  3.08097e-11  3.46658e-11  3.86483e-11  4.27474e-11
0.1      1.23151e-14  1.30457e-14  1.21179e-13  4.89859e-13  1.25787e-12  2.47343e-12  4.11143e-12  6.11533e-12  8.42971e-12  1.10119e-11  1.38447e-11  1.68743e-11  2.01267e-11  2.35255e-11  2.70918e-11  3.08098e-11  3.46659e-11  3.86484e-11  4.27474e-11
1        1.92613e-15   2.0597e-15  3.16184e-14  1.99155e-13  7.04025e-13  1.71421e-12  3.27503e-12  5.32624e-12   7.7656e-12  1.04978e-11  1.34569e-11  1.67002e-11  1.99791e-11  2.35279e-11  2.70937e-11  3.08112e-11  3.46669e-11  3.86492e-11   4.2748e-11
10       2.10476e-16  2.25738e-16   4.3945e-15  3.99218e-14  2.07264e-13  7.03952e-13  1.74766e-12  3.45678e-12  5.80351e-12  8.65675e-12  1.18634e-11  1.53015e-11  1.94651e-11  2.30101e-11  2.66996e-11    3.082e-11  3.46739e-11  3.86546e-11  4.27523e-11
100      2.12768e-17  2.28295e-17  4.66779e-16  4.85385e-15  3.17619e-14  1.44055e-13  4.82134e-13  1.25654e-12  2.67515e-12  4.84574e-12  7.73186e-12  1.11918e-11  1.50584e-11  1.91862e-11  2.55395e-11  2.94785e-11  3.35488e-11  3.86836e-11  4.27764e-11
1000     2.13005e-18   2.2856e-18  4.70094e-17  5.00012e-16  3.47266e-15  1.76458e-14  6.99106e-14   2.2459e-13  6.01314e-13  1.37132e-12  2.71686e-12  4.76728e-12  7.55801e-12   1.1033e-11  1.50795e-11  1.95674e-11  2.43718e-11  3.53075e-11  3.96625e-11
O-O              ***          ***          ***          ***          ***          ***          ***          ***          ***          ***          ***          ***          ***          ***          ***          ***          ***          ***          ***

P1->W1

P\T              298          300          400          500          600          700          800          900         1000         1100         1200         1300         1400         1500         1600         1700         1800         1900         2000
0.01     2.91983e-19  3.20699e-19  9.55936e-18  5.78943e-17  1.49668e-16  2.33648e-16  2.65073e-16  2.44867e-16  1.98094e-16          ***          ***          ***          ***          ***          ***          ***          ***          ***          ***
0.1      3.29825e-19  3.63574e-19    1.376e-17  1.11652e-16  3.82439e-16  7.64025e-16  1.06844e-15  1.17427e-15  1.09732e-15  9.25626e-16          ***          ***          ***          ***          ***          ***          ***          ***          ***
1        3.37156e-19  3.71994e-19  1.54039e-17  1.50194e-16   6.5558e-16  1.69131e-15  3.01293e-15  4.10818e-15  4.62265e-15  4.56007e-15  4.12274e-15          ***          ***          ***          ***          ***          ***          ***          ***
10       3.38049e-19  3.73026e-19  1.57203e-17  1.63086e-16  8.09928e-16    2.522e-15  5.60299e-15   9.5916e-15  1.33906e-14  1.60135e-14  1.71152e-14  1.69113e-14          ***          ***          ***          ***          ***          ***          ***
100      3.38141e-19  3.73132e-19  1.57586e-17  1.65255e-16  8.49769e-16  2.85709e-15  7.20089e-15  1.45846e-14  2.47039e-14  3.60366e-14  4.65229e-14  5.45811e-14  5.94979e-14  6.13021e-14          ***          ***          ***          ***          ***
1000      3.3815e-19  3.73143e-19  1.57626e-17  1.65502e-16  8.55326e-16  2.91991e-15  7.62503e-15  1.64934e-14  3.09043e-14  5.14739e-14  7.74769e-14  1.06791e-13  1.36508e-13  1.63824e-13  1.86637e-13  2.03707e-13  2.14604e-13          ***          ***
O-O      3.38593e-19   3.7363e-19  1.57807e-17  1.65688e-16  8.56674e-16  2.93013e-15  7.69496e-15  1.68717e-14  3.24998e-14   5.6843e-14  9.23076e-14  1.41379e-13  2.06573e-13  2.90403e-13  3.95355e-13  5.23871e-13  6.78344e-13  8.61102e-13  1.07442e-12

P1->W2

P\T              298          300          400          500          600          700          800          900         1000         1100         1200         1300         1400         1500         1600         1700         1800         1900         2000
0.01     4.27172e-23  4.87669e-23   7.3292e-21  1.40376e-19  8.48496e-19  2.53328e-18  4.78514e-18  6.62968e-18  7.40069e-18  7.26325e-18   6.2861e-18          ***          ***          ***          ***          ***          ***          ***          ***
0.1      9.63434e-24  1.11902e-23  3.70046e-21   1.2979e-19  1.24819e-18   5.3819e-18   1.3686e-17  2.41943e-17  3.30429e-17  3.75395e-17  3.89706e-17  3.54247e-17          ***          ***          ***          ***          ***          ***          ***
1        1.30825e-24  1.53501e-24  9.22616e-22  5.91165e-20  9.55113e-19  6.35996e-18  2.32877e-17  5.59901e-17  9.91868e-17  1.40281e-16  1.68347e-16  1.94946e-16  1.89243e-16          ***          ***          ***          ***          ***          ***
10       1.39018e-25  1.63574e-25  1.26512e-22  1.23718e-20  3.22928e-19  3.41724e-18   1.9049e-17  6.64938e-17  1.63448e-16  3.07286e-16  4.70628e-16  6.17982e-16  8.59305e-16   9.0524e-16  9.03017e-16          ***          ***          ***          ***
100       1.4005e-26  1.64853e-26  1.34103e-23  1.52409e-21  5.20585e-20  7.83434e-19  6.42895e-18  3.30477e-17  1.17503e-16  3.10919e-16  6.48222e-16  1.11673e-15  1.65749e-15  2.19537e-15  3.60785e-15  3.94075e-15  4.11929e-15          ***          ***
1000     1.40156e-27  1.64986e-27  1.35026e-24   1.5736e-22  5.75869e-21  9.92521e-20  1.00197e-18  6.71658e-18  3.23394e-17  1.18018e-16  3.39987e-16  7.99737e-16  1.58485e-15  2.72463e-15  4.17356e-15  5.82955e-15  7.56596e-15  1.51499e-14  1.67823e-14
O-O              ***          ***          ***          ***          ***          ***          ***          ***          ***          ***          ***          ***          ***          ***          ***          ***          ***          ***          ***

P1->R

P\T              298          300          400          500          600          700          800          900         1000         1100         1200         1300         1400         1500         1600         1700         1800         1900         2000
0.01     5.19271e-23  6.06742e-23  2.15245e-20  8.07592e-19  9.68721e-18  5.99162e-17  2.43834e-16   7.4922e-16  1.88845e-15  4.11594e-15  8.03027e-15  1.43754e-14  2.40033e-14   3.7889e-14  5.70873e-14  8.27196e-14  1.15956e-13     1.58e-13  2.10075e-13
0.1      1.73673e-23  2.05326e-23  1.15681e-20  5.65923e-19  7.88642e-18   5.3267e-17   2.2841e-16  7.23399e-16   1.8543e-15  4.07734e-15  7.99954e-15  1.43421e-14  2.40039e-14  3.78896e-14  5.70879e-14  8.27201e-14  1.15956e-13     1.58e-13  2.10075e-13
1        2.71631e-24  3.24175e-24  3.01838e-21   2.3008e-19  4.41401e-18  3.69167e-17  1.81944e-16  6.30056e-16  1.70821e-15  3.88699e-15  7.77547e-15  1.41941e-14  2.38278e-14  3.78936e-14  5.70918e-14  8.27238e-14   1.1596e-13  1.58003e-13  2.10078e-13
10       2.96823e-25  3.55289e-25   4.1951e-22  4.61208e-20  1.29948e-18  1.51601e-17  9.70913e-17  4.08911e-16  1.27661e-15  3.20529e-15  6.85475e-15  1.30053e-14  2.32148e-14  3.70596e-14  5.62613e-14  8.27474e-14  1.15983e-13  1.58026e-13  2.10099e-13
100      3.00054e-26  3.59312e-26  4.45599e-23  5.60755e-21  1.99136e-19  3.10232e-18   2.6785e-17  1.48639e-16  5.88456e-16  1.79421e-15   4.4675e-15  9.51225e-15  1.79592e-14  3.09008e-14  5.38168e-14  7.91456e-14   1.1222e-13  1.58144e-13  2.10218e-13
1000     3.00389e-27   3.5973e-27  4.48764e-24  5.77653e-22  2.17725e-20  3.80015e-19  3.88388e-18  2.65673e-17  1.32272e-16  5.07751e-16  1.56981e-15  4.05187e-15  9.01396e-15  1.77695e-14  3.17756e-14  5.25356e-14  8.15228e-14  1.44342e-13  1.94915e-13
O-O              ***          ***          ***          ***          ***          ***          ***          ***          ***          ***          ***          ***          ***          ***          ***          ***          ***          ***          ***

W1-> 

P\T              298          300          400          500          600          700          800          900         1000         1100         1200         1300         1400         1500         1600         1700         1800         1900         2000
0.01     1.92522e-10  2.72673e-10  0.000105876     0.185767      20.5207      457.031      3731.06      15822.1      43451.6          ***          ***          ***          ***          ***          ***          ***          ***          ***          ***
0.1      2.17444e-10   3.0909e-10  0.000152474     0.358788      52.5573      1498.02      15046.5        75436       236083       540864          ***          ***          ***          ***          ***          ***          ***          ***          ***
1        2.22279e-10  3.16252e-10  0.000170778     0.483583      90.4488      3335.24      42702.9       264924       989150  2.59791e+06  5.37244e+06          ***          ***          ***          ***          ***          ***          ***          ***
10       2.22868e-10   3.1713e-10  0.000174315     0.525638      112.093      5003.67        80134       625138  2.88864e+06  9.09602e+06  2.17239e+07  4.27001e+07          ***          ***          ***          ***          ***          ***          ***
100      2.22929e-10  3.17221e-10  0.000174744     0.532757       117.74      5686.75       103660       960427  5.40012e+06  2.07242e+07  5.92554e+07  1.35457e+08  2.61759e+08  4.46271e+08          ***          ***          ***          ***          ***
1000     2.22935e-10   3.1723e-10  0.000174788     0.533569      118.532      5816.24       110006   1.0913e+06  6.81196e+06  2.99612e+07  1.00074e+08  2.67972e+08  6.00366e+08  1.16607e+09  2.02228e+09  3.20727e+09  4.74086e+09          ***          ***
O-O      2.31373e-10  3.27585e-10  0.000175015     0.534169      118.721      5837.14       111055  1.11753e+06   7.1818e+06  3.32536e+07  1.20268e+08  3.59383e+08  9.23733e+08   2.1037e+09  4.34061e+09  8.25421e+09  1.46605e+10  2.45788e+10  3.92273e+10

W2-> 

P\T              298          300          400          500          600          700          800          900         1000         1100         1200         1300         1400         1500         1600         1700         1800         1900         2000
0.01     3.69215e-15  5.46315e-15  2.81683e-08  0.000328717     0.143663      9.02421      164.935      1315.97      5894.21      17589.3      39569.3          ***          ***          ***          ***          ***          ***          ***          ***
0.1      3.75477e-15  5.56288e-15  3.18934e-08  0.000454161     0.253813      20.4454      469.945      4587.06      24411.5        83979       211443       427860          ***          ***          ***          ***          ***          ***          ***
1        3.76285e-15  5.57585e-15  3.27077e-08  0.000503155     0.326209      32.1156       921.54      11206.1        73154       301340       882163  2.01256e+06   3.8378e+06          ***          ***          ***          ***          ***          ***
10        3.7637e-15  5.57721e-15  3.28151e-08  0.000512879     0.349317      38.0132      1267.37      18530.9       147707       741837  2.60777e+06  6.96764e+06  1.51236e+07   2.8142e+07  4.66847e+07          ***          ***          ***          ***
100      3.76379e-15  5.57735e-15  3.28265e-08   0.00051409     0.353171      39.4367      1390.81      22356.6       203352  1.19853e+06   5.0149e+06  1.59332e+07  4.05713e+07  8.66731e+07  1.61307e+08  2.69812e+08   4.1527e+08          ***          ***
1000     3.76379e-15  5.57736e-15  3.28276e-08  0.000514216     0.353611       39.631      1412.49        23263       221500  1.40414e+06  6.49894e+06  2.33812e+07  6.83817e+07  1.68294e+08  3.58634e+08  6.78211e+08  1.16266e+09  1.83864e+09  2.72662e+09
O-O       2.3256e-14  3.02386e-14  3.31157e-08  0.000514876     0.354073       39.699      1416.86      23422.6       224977   1.4518e+06  6.93833e+06   2.6281e+07  8.28415e+07  2.25264e+08   5.4291e+08  1.18418e+09  2.37589e+09  4.44175e+09  7.81822e+09

R-> 

P\T              298          300          400          500          600          700          800          900         1000         1100         1200         1300         1400         1500         1600         1700         1800         1900         2000
0.01     1.08313e-12  1.11019e-12  2.78508e-12  4.47104e-12  5.52556e-12  6.10874e-12  6.75322e-12  7.83594e-12  9.46936e-12  1.16116e-11  1.41698e-11  1.69135e-11  2.01262e-11  2.35251e-11  2.70916e-11  3.08097e-11  3.46658e-11  3.86483e-11  4.27474e-11
0.1      1.10946e-12  1.13829e-12  3.12282e-12  5.85491e-12  8.43979e-12  1.01202e-11  1.09165e-11  1.13962e-11  1.21292e-11  1.34236e-11  1.53343e-11  1.77815e-11  2.01267e-11  2.35255e-11  2.70918e-11  3.08098e-11  3.46659e-11  3.86484e-11  4.27474e-11
1        1.11289e-12  1.14198e-12  3.19698e-12  6.39457e-12  1.03455e-11  1.41901e-11  1.70295e-11  1.85374e-11  1.90767e-11  1.93367e-11  1.99137e-11  2.11128e-11  2.29852e-11  2.35279e-11  2.70937e-11  3.08112e-11  3.46669e-11  3.86492e-11   4.2748e-11
10       1.11325e-12  1.14237e-12  3.20697e-12  6.50334e-12  1.09584e-11  1.62512e-11  2.17044e-11  2.64111e-11  2.96504e-11  3.12649e-11  3.16904e-11   3.1653e-11  3.17636e-11  3.24529e-11  3.37986e-11    3.082e-11  3.46739e-11  3.86546e-11  4.27523e-11
100      1.11329e-12  1.14241e-12  3.20804e-12  6.51732e-12  1.10639e-11   1.6761e-11  2.34021e-11  3.05717e-11  3.76005e-11  4.36826e-11  4.81578e-11  5.07973e-11  5.18763e-11  5.19909e-11  5.15885e-11   5.1489e-11   5.1781e-11  3.86836e-11  4.27764e-11
1000     1.11329e-12  1.14242e-12  3.20815e-12   6.5188e-12  1.10763e-11  1.68335e-11  2.37129e-11  3.15945e-11  4.02759e-11  4.94183e-11   5.8518e-11  6.69506e-11  7.41108e-11  7.95955e-11  8.33098e-11  8.54489e-11  8.63849e-11  8.57844e-11  8.56142e-11
O-O      1.11459e-12  1.14374e-12  3.21185e-12  6.52595e-12  1.10887e-11  1.68578e-11  2.37748e-11  3.17783e-11  4.08081e-11  5.08088e-11  6.17298e-11  7.35242e-11  8.61505e-11  9.95723e-11  1.13753e-10  1.28664e-10  1.44277e-10  1.60566e-10  1.77509e-10

P1-> 

P\T              298          300          400          500          600          700          800          900         1000         1100         1200         1300         1400         1500         1600         1700         1800         1900         2000
0.01     2.92077e-19  3.20808e-19  9.58821e-18  5.88422e-17  1.60204e-16  2.96098e-16  5.13692e-16  1.00072e-15  2.09395e-15   4.1232e-15  8.03656e-15  1.43754e-14  2.40033e-14   3.7889e-14  5.70873e-14  8.27196e-14  1.15956e-13     1.58e-13  2.10075e-13
0.1      3.29852e-19  3.63605e-19  1.37753e-17  1.12347e-16  3.91574e-16  8.22674e-16  1.31054e-15  1.92187e-15  2.98465e-15   5.0405e-15  8.03853e-15  1.43775e-14  2.40039e-14  3.78896e-14  5.70879e-14  8.27201e-14  1.15956e-13     1.58e-13  2.10075e-13
1         3.3716e-19  3.71999e-19  1.54079e-17  1.50484e-16  6.60949e-16  1.73459e-15  3.21816e-15  4.79422e-15  6.43005e-15  8.58734e-15  1.20666e-14  1.43892e-14  2.40173e-14  3.78936e-14  5.70918e-14  8.27238e-14   1.1596e-13  1.58003e-13  2.10078e-13
10       3.38049e-19  3.73026e-19  1.57209e-17  1.63144e-16  8.11551e-16  2.54058e-15  5.71913e-15   1.0067e-14  1.48307e-14   1.9526e-14  2.44405e-14  3.05345e-14   2.4076e-14   3.7967e-14  5.71668e-14  8.27474e-14  1.15983e-13  1.58026e-13  2.10099e-13
100      3.38141e-19  3.73133e-19  1.57587e-17  1.65262e-16   8.5002e-16  2.86097e-15   7.2341e-15  1.47663e-14  2.54099e-14  3.81417e-14  5.16386e-14  6.52101e-14  7.91146e-14  9.43982e-14  5.74415e-14  8.31069e-14  1.16363e-13  1.58144e-13  2.10218e-13
1000      3.3815e-19  3.73143e-19  1.57626e-17  1.65503e-16  8.55354e-16  2.92039e-15  7.62991e-15  1.65267e-14  3.10689e-14  5.20996e-14  7.93867e-14  1.11643e-13  1.47107e-13  1.84318e-13  2.22586e-13  2.62072e-13  3.03693e-13  1.59641e-13  2.11877e-13
O-O      3.38593e-19   3.7363e-19  1.57807e-17  1.65688e-16  8.56674e-16  2.93013e-15  7.69496e-15  1.68717e-14  3.24998e-14   5.6843e-14  9.23076e-14  1.41379e-13  2.06573e-13  2.90403e-13  3.95355e-13  5.23871e-13  6.78344e-13  8.61102e-13  1.07442e-12
