# Supplementary material for: Hierarchical Study of the Reactions of Hydrogen Atoms with Alkenes: A Theoretical Study of the Reactions of Hydrogen Atoms with C2–C4 Alkenes
Source: J Phys Chem A. 2021 Jun 8;125(23):5124–45. doi: 10.1021/acs.jpca.1c03168 (PMC8279655; doi:10.1021/acs.jpca.1c03168)
Supplement: Supplementary file 1 — jp1c03168_si_001.zip [file jp1c03168_si_001.zip › C2-C4_ALKENES+H_SUPPORTING_INFO/H_ADDITION/H_ADDITION_RRKM/CCSDT_CCPVXZ/c4h8_rrkm_symm_test.out]

Wells (G - ground energy, D - dissociation limit, kcal/mol):
      Name        G        D
        W1    -32.6     -2.9
        W2    -35.3     -4.3

Bimolecular Products (G - ground energy, kcal/mol):
      Name        G
         R      0.0
        P1    -11.1
        P2     -2.8
        P3    -13.0

Well-to-Bimolecular Barriers (H/G - barrier height/well depth, kcal/mol)
      Name        H     Well        G  Product
        B1      3.8       W1    -32.6        R
        B2      2.2       W2    -35.3        R
        B3     -2.9       W1    -32.6       P1
        B4      0.2       W2    -35.3       P2
        B6     -4.3       W2    -35.3       P3

Well-to-Well Barriers (H/G - barrier height/well depth, kcal/mol):
      Name        H     Well       G1     Well       G2
        B5      5.8       W1    -32.6       W2    -35.3

________________________________________________________________________________________

Unimolecular Rate Units: 1/sec;  Bimolecular Rate Units: cm^3/sec

______________________________________________________________________________________

Species-Species Rate Tables:

Temperature = 298 K

High Pressure Rate Coefficients:

From\To            W1           W2            R           P1           P2           P3
W1                ***  3.04631e-11  1.62563e-14  2.04413e-09          ***          ***
W2        1.86458e-13          ***  1.97519e-15          ***  1.95353e-14  1.45028e-10
R         5.13268e-14  1.01889e-12          ***          ***          ***          ***
P1        1.97707e-19          ***          ***          ***          ***          ***
P2                ***  4.84419e-13          ***          ***          ***          ***
P3                ***  3.03997e-19          ***          ***          ***          ***

Temperature = 298 K    Pressure = 0.01 atm

From\To            W1           W2            R           P1           P2           P3
W1        1.98176e-09  3.16638e-12  8.81714e-15  1.97857e-09  1.28768e-17  7.97195e-15
W2        1.93807e-14  1.42855e-10  1.31052e-15  3.92778e-17  1.65436e-14  1.42818e-10
R         2.78388e-14  6.76021e-13  1.06706e-12  2.34044e-14  1.27774e-15  3.38523e-13
P1        1.91366e-19  6.20659e-25  7.16946e-25  1.91368e-19  1.15333e-27  2.72075e-25
P2        1.95442e-18  4.10233e-13  6.14225e-17  1.80988e-18  4.82871e-13  7.25724e-14
P3         1.0228e-25  2.99365e-19  1.37559e-24  3.60912e-26  6.13463e-24  2.99373e-19

Temperature = 298 K    Pressure = 0.1 atm

From\To            W1           W2            R           P1           P2           P3
W1        2.03425e-09  3.18083e-12  1.46464e-14  2.03106e-09  3.83957e-18  1.39489e-15
W2        1.94692e-14  1.44884e-10  1.85321e-15   7.6404e-18  1.90532e-14  1.44844e-10
R         4.62438e-14   9.5596e-13  1.06746e-12  4.99627e-15  2.68279e-16  5.99882e-14
P1        1.96442e-19  1.20732e-25  1.53051e-25  1.96443e-19  8.39906e-29  1.32408e-26
P2         5.8276e-19  4.72464e-13  1.28965e-17  1.31803e-19  4.83029e-13  1.05511e-14
P3        1.78964e-26  3.03611e-19  2.43763e-25  1.75641e-27  8.91901e-25  3.03612e-19

Temperature = 298 K    Pressure = 1 atm

From\To            W1           W2            R           P1           P2           P3
W1        2.04107e-09   3.1833e-12   1.6037e-14  2.03787e-09  5.37594e-19  1.63749e-16
W2        1.94843e-14  1.45127e-10  1.95696e-15  9.24196e-19  1.94345e-14  1.45086e-10
R         5.06344e-14  1.00948e-12  1.06757e-12  6.06483e-16   3.2381e-17  6.81139e-15
P1        1.97101e-19  1.46039e-26  1.85784e-26  1.97101e-19  1.84029e-30  2.38182e-28
P2        8.15948e-20   4.8192e-13  1.55659e-18  2.88789e-21  4.83059e-13  1.13744e-15
P3        2.10088e-27  3.04118e-19  2.76781e-26  3.15952e-29  9.61487e-26  3.04118e-19

Temperature = 298 K    Pressure = 10 atm

From\To            W1           W2            R           P1           P2           P3
W1        2.04179e-09  3.18359e-12  1.62094e-14  2.03859e-09  5.67929e-20   1.6775e-17
W2         1.9486e-14  1.45152e-10  1.96891e-15  9.51175e-20   1.9476e-14  1.45111e-10
R         5.11787e-14  1.01564e-12  1.06758e-12  6.23468e-17  3.32506e-18  6.92539e-16
P1         1.9717e-19  1.50303e-27  1.90987e-27   1.9717e-19  2.16781e-32  2.66903e-30
P2        8.61988e-21  4.82947e-13  1.59839e-19  3.40186e-23  4.83062e-13  1.14808e-16
P3        2.15222e-28   3.0417e-19  2.81414e-27   3.5405e-31  9.70485e-27   3.0417e-19

Temperature = 298 K    Pressure = 100 atm

From\To            W1           W2            R           P1           P2           P3
W1        2.04186e-09  3.18361e-12  1.62271e-14  2.03866e-09  5.71413e-21  1.68189e-18
W2        1.94862e-14  1.45154e-10  1.97013e-15  9.54154e-21  1.94802e-14  1.45113e-10
R         5.12348e-14  1.01627e-12  1.06758e-12  6.25314e-18  3.33447e-19  6.93743e-17
P1        1.97177e-19  1.50773e-28  1.91553e-28  1.97177e-19  2.21211e-34  2.70551e-32
P2        8.67277e-22  4.83051e-13  1.60292e-20  3.47137e-25  4.83063e-13  1.14919e-17
P3        2.15786e-29  3.04176e-19  2.81903e-28   3.5889e-33  9.71421e-28  3.04176e-19

Temperature = 298 K    Pressure = 1000 atm

From\To            W1           W2            R           P1           P2           P3
W1        2.04187e-09  3.18362e-12  1.62289e-14  2.03867e-09  5.71767e-22  1.68234e-19
W2        1.94862e-14  1.45154e-10  1.97025e-15  9.54455e-22  1.94806e-14  1.45113e-10
R         5.12404e-14  1.01634e-12  1.06758e-12  6.25501e-19  3.33542e-20  6.93865e-18
P1        1.97178e-19  1.50821e-29   1.9161e-29  1.97178e-19  2.21673e-36  2.70928e-34
P2        8.67814e-23  4.83062e-13  1.60337e-21  3.47862e-27  4.83063e-13   1.1493e-18
P3        2.15843e-30  3.04176e-19  2.81953e-29   3.5939e-35  9.71515e-29  3.04176e-19

Temperature = 300 K

High Pressure Rate Coefficients:

From\To            W1           W2            R           P1           P2           P3
W1                ***  3.59257e-11  2.45053e-14  2.87028e-09          ***          ***
W2        2.26332e-13          ***  3.02438e-15          ***  2.91743e-14  2.06309e-10
R          5.3355e-14  1.04523e-12          ***          ***          ***          ***
P1        2.17214e-19          ***          ***          ***          ***          ***
P2                ***   4.9936e-13          ***          ***          ***          ***
P3                ***  3.34691e-19          ***          ***          ***          ***

Temperature = 300 K    Pressure = 0.01 atm

From\To            W1           W2            R           P1           P2           P3
W1        2.77852e-09  4.19512e-12  1.31288e-14   2.7743e-09  1.92336e-17   1.1648e-14
W2        2.64292e-14  2.03052e-10  1.98877e-15  5.94025e-17  2.45851e-14  2.02999e-10
R         2.85851e-14   6.8732e-13  1.09534e-12  2.46827e-14  1.35021e-15  3.53399e-13
P1         2.0995e-19  7.13557e-25  8.57909e-25  2.09952e-19  1.39481e-27  3.24911e-25
P2        2.07402e-18   4.2081e-13  6.68713e-17  1.98749e-18   4.9775e-13  7.68684e-14
P3        1.19047e-25   3.2932e-19  1.65888e-24    4.388e-26   7.2855e-24   3.2933e-19

Temperature = 300 K    Pressure = 0.1 atm

From\To            W1           W2            R           P1           P2           P3
W1        2.85561e-09  4.21637e-12  2.20117e-14  2.85137e-09  5.87779e-18  2.07956e-15
W2        2.65631e-14  2.06084e-10  2.83226e-15   1.1801e-17  2.84297e-14  2.06026e-10
R         4.79257e-14  9.78834e-13  1.09575e-12  5.33905e-15  2.87387e-16  6.33671e-14
P1        2.15782e-19  1.41756e-25  1.85572e-25  2.15783e-19  1.04663e-28  1.62875e-26
P2        6.33822e-19  4.86616e-13  1.42333e-17  1.49137e-19  4.97919e-13  1.12879e-14
P3        2.12538e-26  3.34232e-19   2.9745e-25  2.19967e-27  1.06985e-24  3.34233e-19

Temperature = 300 K    Pressure = 1 atm

From\To            W1           W2            R           P1           P2           P3
W1         2.8657e-09  4.22007e-12  2.41648e-14  2.86146e-09    8.331e-19  2.46162e-16
W2        2.65864e-14  2.06449e-10  2.99578e-15  1.44026e-18  2.90206e-14  2.06391e-10
R         5.26136e-14  1.03535e-12  1.09587e-12  6.51995e-16  3.48986e-17   7.2266e-15
P1        2.16546e-19  1.73008e-26  2.26617e-26  2.16546e-19  2.34228e-30  2.98427e-28
P2         8.9836e-20  4.96729e-13  1.72841e-18  3.33756e-21  4.97952e-13   1.2206e-15
P3        2.51585e-27  3.34823e-19  3.39222e-26  4.03033e-29  1.15687e-25  3.34823e-19

Temperature = 300 K    Pressure = 10 atm

From\To            W1           W2            R           P1           P2           P3
W1        2.86677e-09   4.2205e-12  2.44335e-14  2.86252e-09  8.82471e-20  2.52567e-17
W2        2.65891e-14  2.06487e-10   3.0147e-15  1.48482e-19   2.9085e-14  2.06428e-10
R         5.31987e-14  1.04188e-12  1.09589e-12  6.71014e-17  3.58759e-18  7.35281e-16
P1        2.16627e-19   1.7836e-27  2.33227e-27  2.16627e-19   2.7778e-32  3.36147e-30
P2        9.51599e-21  4.97832e-13  1.77681e-19  3.95814e-23  4.97956e-13  1.23258e-16
P3        2.58132e-28  3.34884e-19  3.45146e-27  4.53975e-31  1.16822e-26  3.34884e-19

Temperature = 300 K    Pressure = 100 atm

From\To            W1           W2            R           P1           P2           P3
W1        2.86687e-09  4.22055e-12  2.44613e-14  2.86263e-09  8.88175e-21  2.53275e-18
W2        2.65894e-14  2.06491e-10  3.01663e-15  1.48976e-20  2.90915e-14  2.06432e-10
R         5.32591e-14  1.04255e-12  1.09589e-12  6.73088e-18   3.5982e-19  7.36618e-17
P1        2.16635e-19  1.78954e-28  2.33948e-28  2.16635e-19  2.83736e-34  3.40985e-32
P2        9.57749e-22  4.97944e-13  1.78206e-20  4.04301e-25  4.97956e-13  1.23383e-17
P3        2.58855e-29   3.3489e-19  3.45774e-28  4.60507e-33  1.16941e-27   3.3489e-19

Temperature = 300 K    Pressure = 1000 atm

From\To            W1           W2            R           P1           P2           P3
W1        2.86689e-09  4.22055e-12  2.44641e-14  2.86264e-09  8.88756e-22  2.53346e-19
W2        2.65894e-14  2.06491e-10  3.01682e-15  1.49026e-21  2.90922e-14  2.06432e-10
R         5.32652e-14  1.04262e-12  1.09589e-12  6.73297e-19  3.59927e-20  7.36752e-18
P1        2.16636e-19  1.79014e-29  2.34021e-29  2.16636e-19  2.84358e-36  3.41485e-34
P2        9.58376e-23  4.97955e-13  1.78259e-21  4.05187e-27  4.97956e-13  1.23395e-18
P3        2.58928e-30  3.34891e-19  3.45837e-29  4.61183e-35  1.16953e-28  3.34891e-19

Temperature = 400 K

High Pressure Rate Coefficients:

From\To            W1           W2            R           P1           P2           P3
W1                ***  2.22151e-07  1.17603e-07  0.000942509          ***          ***
W2        4.18713e-09          ***  2.60065e-08          ***  9.94287e-08  0.000113149
R         2.45575e-13  2.88124e-12          ***          ***          ***          ***
P1        8.03316e-18          ***          ***          ***          ***          ***
P2                ***  1.65469e-12          ***          ***          ***          ***
P3                ***  1.29488e-17          ***          ***          ***          ***

Temperature = 400 K    Pressure = 0.01 atm

From\To            W1           W2            R           P1           P2           P3
W1        0.000776681  1.47795e-07  2.96738e-08  0.000776487  5.30154e-11  1.66672e-08
W2        2.78566e-09  0.000100159  9.49582e-09  2.95706e-10  5.73544e-08  0.000100089
R          6.1964e-14  1.05204e-12  3.11344e-12   1.8312e-13  1.15273e-14  1.80479e-12
P1        6.61812e-18   1.3372e-22   7.4743e-22  6.61927e-18  1.88149e-24  2.66462e-22
P2        1.66293e-17  9.54488e-13  1.73155e-15  6.92425e-17  1.64616e-12  6.89855e-13
P3        3.59512e-23  1.14543e-17  1.86428e-21  6.74349e-23   4.7439e-21   1.1461e-17

Temperature = 400 K    Pressure = 0.1 atm

From\To            W1           W2            R           P1           P2           P3
W1        0.000905999  1.87905e-07  8.21335e-08   0.00090572  5.28162e-11  8.83568e-09
W2        3.54167e-09  0.000110942   2.0532e-08  1.77203e-10  8.82488e-08  0.000110829
R         1.71509e-13  2.27473e-12  3.11719e-12  7.36099e-14  4.65379e-15  5.92689e-13
P1         7.7196e-18  8.01316e-23  3.00449e-22  7.72003e-18  4.77997e-25  4.74284e-23
P2        1.65668e-17  1.46863e-12  6.99056e-16  1.75913e-17  1.64843e-12  1.79069e-13
P3        1.90586e-23  1.26834e-17  6.12223e-22  1.20029e-23   1.2314e-21  1.26853e-17

Temperature = 400 K    Pressure = 1 atm

From\To            W1           W2            R           P1           P2           P3
W1        0.000936281   2.0735e-07  1.10871e-07  0.000935961  1.67529e-11  2.00589e-09
W2        3.90817e-09  0.000113092  2.50792e-08  4.22198e-11  9.75716e-08  0.000112966
R         2.31519e-13  2.77851e-12  3.11978e-12  1.36703e-14  8.67032e-16  9.52136e-14
P1        7.97735e-18   1.9094e-23   5.5797e-23  7.97743e-18  3.32087e-26  2.48354e-24
P2        5.25489e-18  1.62378e-12  1.30239e-16  1.22215e-18   1.6494e-12  2.54867e-14
P3        4.32691e-24  1.29279e-17  9.83517e-23   6.2852e-25  1.75263e-22  1.29282e-17

Temperature = 400 K    Pressure = 10 atm

From\To            W1           W2            R           P1           P2           P3
W1        0.000940381   2.1139e-07  1.16668e-07  0.000940052  2.34704e-12  2.50441e-10
W2        3.98431e-09  0.000113361  2.58555e-08  5.33641e-12  9.89561e-08  0.000113232
R         2.43624e-13  2.86451e-12  3.12039e-12  1.59055e-15  1.00821e-16  1.05576e-14
P1        8.01222e-18  2.41313e-24  6.49202e-24  8.01223e-18  6.88946e-28  4.46538e-26
P2        7.36194e-19  1.64682e-12  1.51445e-17  2.53546e-20  1.64958e-12  2.73783e-15
P3        5.40201e-25  1.29584e-17  1.09056e-23  1.13007e-26  1.88271e-23  1.29584e-17

Temperature = 400 K    Pressure = 100 atm

From\To            W1           W2            R           P1           P2           P3
W1        0.000940816  2.11879e-07  1.17354e-07  0.000940487  2.47438e-13  2.58741e-11
W2        3.99352e-09  0.000113389  2.59426e-08  5.52324e-13  9.91061e-08   0.00011326
R         2.45055e-13  2.87416e-12  3.12046e-12  1.62405e-16   1.0292e-17  1.06991e-15
P1        8.01592e-18  2.49762e-25  6.62876e-25  8.01592e-18  7.95288e-30  4.97842e-28
P2        7.76138e-20  1.64932e-12  1.54598e-18  2.92682e-22   1.6496e-12  2.76228e-16
P3        5.58104e-26  1.29615e-17  1.10517e-24  1.25991e-28  1.89952e-24  1.29615e-17

Temperature = 400 K    Pressure = 1000 atm

From\To            W1           W2            R           P1           P2           P3
W1         0.00094086  2.11929e-07  1.17424e-07  0.000940531  2.48878e-14  2.59651e-12
W2        3.99446e-09  0.000113391  2.59514e-08  5.54376e-14  9.91212e-08  0.000113262
R         2.45202e-13  2.87514e-12  3.12047e-12  1.62764e-17  1.03144e-18  1.07139e-16
P1         8.0163e-18   2.5069e-26  6.64341e-26   8.0163e-18  8.08986e-32  5.04182e-30
P2        7.80656e-21  1.64957e-12  1.54935e-19  2.97723e-24   1.6496e-12  2.76482e-17
P3        5.60068e-27  1.29619e-17  1.10671e-25  1.27596e-30  1.90127e-25  1.29619e-17

Temperature = 500 K

High Pressure Rate Coefficients:

From\To            W1           W2            R           P1           P2           P3
W1                ***  0.000664816   0.00133737      2.04782          ***          ***
W2        2.49657e-05          ***  0.000425605          ***   0.00093095     0.348203
R         6.76593e-13  5.73376e-12          ***          ***          ***          ***
P1        8.04047e-17          ***          ***          ***          ***          ***
P2                ***   3.6826e-12          ***          ***          ***          ***
P3                ***  1.28216e-16          ***          ***          ***          ***

Temperature = 500 K    Pressure = 0.01 atm

From\To            W1           W2            R           P1           P2           P3
W1            1.14495  0.000122583  0.000127922      1.14464  2.72653e-07  6.38757e-05
W2        4.60337e-06     0.228308  6.80064e-05  2.39718e-06  0.000285048     0.227948
R         6.47159e-14  9.16177e-13  6.36259e-12  6.09721e-13  4.54372e-14  4.72654e-12
P1        4.49413e-17  2.50656e-21  4.73201e-20  4.50072e-17  1.64959e-22  1.58559e-20
P2        4.05017e-17  1.12757e-12  1.33416e-14  6.24106e-16  3.65175e-12  2.51017e-12
P3        8.83265e-22   8.3935e-17  1.29187e-19  5.58411e-21   2.3366e-19  8.43043e-17

Temperature = 500 K    Pressure = 0.1 atm

From\To            W1           W2            R           P1           P2           P3
W1             1.7213  0.000311857  0.000580734      1.72032  6.92618e-07  8.58718e-05
W2        1.17111e-05     0.311954  0.000233292  3.64255e-06   0.00064482     0.311061
R         2.93799e-13  3.14291e-12  6.37389e-12  3.80836e-13  2.86426e-14   2.5277e-12
P1        6.75456e-17  3.80855e-21  2.95565e-20  6.75854e-17  8.56553e-23  6.38346e-21
P2        1.02888e-16  2.55074e-12  8.41022e-15  3.24067e-16  3.66046e-12  1.10088e-12
P3        1.18742e-21  1.14539e-16  6.90878e-20  2.24812e-21  1.02476e-19  1.14714e-16

Temperature = 500 K    Pressure = 1 atm

From\To            W1           W2            R           P1           P2           P3
W1            1.98184  0.000541626   0.00110113      1.98016  5.42362e-07  4.45148e-05
W2        2.03395e-05     0.343342  0.000374687  1.98883e-06  0.000864683     0.342081
R         5.57072e-13   5.0478e-12  6.39055e-12  1.18156e-13  9.00174e-15  6.58529e-13
P1        7.77478e-17  2.07944e-21  9.17003e-21  7.77599e-17  1.58231e-23  8.89766e-22
P2        8.05673e-17  3.42046e-12  2.64315e-15   5.9865e-17  3.66829e-12  2.45037e-13
P3         6.1554e-22  1.25962e-16  1.79991e-20  3.13356e-22  2.28094e-20  1.26003e-16

Temperature = 500 K    Pressure = 10 atm

From\To            W1           W2            R           P1           P2           P3
W1            2.03839  0.000643548   0.00129942      2.03644  1.32995e-07  8.79814e-06
W2         2.4167e-05     0.349277  0.000417846  3.99345e-07  0.000919805     0.347915
R         6.57392e-13  5.62923e-12  6.39829e-12  1.82667e-14  1.39707e-15  9.20013e-14
P1        7.99576e-17  4.17527e-22  1.41766e-21  7.99594e-17  7.52368e-25  3.42701e-23
P2        1.97562e-17  3.63851e-12  4.10216e-16   2.8465e-18  3.67083e-12    3.188e-14
P3        1.21657e-22   1.2811e-16  2.51461e-21  1.20692e-23  2.96756e-21  1.28116e-16

Temperature = 500 K    Pressure = 100 atm

From\To            W1           W2            R           P1           P2           P3
W1            2.04563  0.000661958   0.00133178      2.04364  1.65198e-08  1.02544e-06
W2        2.48583e-05     0.349993  0.000424136  4.66787e-08  0.000927214     0.348616
R         6.73761e-13  5.71397e-12  6.39968e-12  1.99615e-15  1.52736e-16  9.79267e-15
P1        8.02404e-17  4.88052e-23   1.5492e-22  8.02406e-17  1.22143e-26  5.09419e-25
P2          2.454e-18  3.66782e-12  4.48473e-17  4.62114e-20  3.67121e-12  3.34026e-15
P3        1.41795e-23  1.28368e-16  2.67657e-22  1.79406e-25   3.1093e-22  1.28369e-16

Temperature = 500 K    Pressure = 1000 atm

From\To            W1           W2            R           P1           P2           P3
W1            2.04639  0.000664052   0.00133535      2.04439  1.70117e-09    1.046e-07
W2         2.4937e-05     0.350066  0.000424811  4.76306e-09  0.000927994     0.348689
R         6.75567e-13  5.72306e-12  6.39983e-12  2.01801e-16  1.54414e-17   9.8652e-16
P1          8.027e-17  4.98005e-24  1.56616e-23    8.027e-17  1.31942e-28  5.41348e-27
P2        2.52708e-19  3.67091e-12    4.534e-18  4.99186e-22  3.67125e-12  3.35836e-16
P3        1.44638e-24  1.28395e-16  2.69639e-23  1.90651e-27  3.12614e-23  1.28395e-16

Temperature = 600 K

High Pressure Rate Coefficients:

From\To            W1           W2            R           P1           P2           P3
W1                ***     0.256651     0.718825      354.763          ***          ***
W2          0.0156015          ***     0.295918          ***      0.44307      78.1156
R         1.41052e-12  9.55215e-12          ***          ***          ***          ***
P1        4.08894e-16          ***          ***          ***          ***          ***
P2                ***  6.60833e-12          ***          ***          ***          ***
P3                ***  6.34678e-16          ***          ***          ***          ***

Temperature = 600 K    Pressure = 0.01 atm

From\To            W1           W2            R           P1           P2           P3
W1            107.136   0.00930777    0.0227135      107.093  5.52487e-05    0.0107747
W2        0.000565859      30.4085    0.0175549  0.000679974    0.0589983      30.3307
R         4.45558e-14  5.66601e-13  1.08237e-11  1.35822e-12  1.19461e-13  8.73481e-12
P1        1.23395e-16  1.28966e-20  7.97789e-19  1.24459e-16  3.66161e-21  2.49862e-19
P2        5.00804e-17  8.79846e-13  5.51971e-14  2.88035e-15  6.52518e-12  5.58721e-12
P3        5.32114e-21  2.46403e-16  2.19857e-18   1.0707e-19  3.04362e-18  2.51758e-16

Temperature = 600 K    Pressure = 0.1 atm

From\To            W1           W2            R           P1           P2           P3
W1            220.402       0.0457     0.158043      220.168  0.000282315    0.0294536
W2         0.00277814       55.507    0.0920352   0.00209916     0.197551      55.2125
R          3.1011e-13  2.97084e-12  1.08417e-11  1.09309e-12  9.66118e-14  6.37106e-12
P1        2.53753e-16  3.98054e-20  6.42054e-19  2.54598e-16  2.74865e-21  1.60893e-19
P2         2.5596e-16  2.94642e-12  4.46396e-14  2.16218e-15  6.54114e-12  3.54766e-12
P3        1.45475e-20  4.48588e-16  1.60361e-18  6.89455e-20  1.93258e-18  4.52208e-16

Temperature = 600 K    Pressure = 1 atm

From\To            W1           W2            R           P1           P2           P3
W1            313.146     0.138993     0.447552      312.526  0.000488909    0.0326187
W2         0.00844924      72.5565     0.211294   0.00244628     0.355062      71.9792
R         8.78208e-13  6.82052e-12  1.08901e-11  5.26922e-13   4.7262e-14  2.61718e-12
P1        3.60211e-16  4.63836e-20  3.09502e-19  3.60615e-16  1.01644e-21  4.68914e-20
P2        4.43275e-16  5.29571e-12  2.18375e-14  7.99568e-16  6.56787e-12  1.24908e-12
P3        1.61106e-20  5.84821e-16  6.58747e-19  2.00938e-20  6.80436e-19  5.86196e-16

Temperature = 600 K    Pressure = 10 atm

From\To            W1           W2            R           P1           P2           P3
W1            348.126     0.225147     0.655927      347.233  0.000239479    0.0119557
W2          0.0136864      78.0058     0.278571  0.000909278     0.426006      77.2866
R         1.28709e-12  8.99219e-12  1.09333e-11  1.20724e-13  1.09335e-14   5.2241e-13
P1        4.00215e-16  1.72403e-20  7.09107e-20  4.00307e-16  1.10068e-22  4.02035e-21
P2        2.17126e-16  6.35383e-12  5.05182e-15  8.65833e-17  6.58409e-12  2.24902e-13
P3        5.90495e-21  6.27943e-16  1.31491e-19  1.72279e-21  1.22515e-19  6.28205e-16

Temperature = 600 K    Pressure = 100 atm

From\To            W1           W2            R           P1           P2           P3
W1            354.466     0.252281      0.71011      353.502  4.16653e-05   0.00183167
W2          0.0153359      78.8954     0.293459   0.00013948     0.439892      78.1467
R         1.39341e-12  9.47277e-12  1.09463e-11  1.54734e-14   1.4062e-15  6.32299e-14
P1         4.0744e-16  2.64459e-21  9.08875e-21  4.07452e-16  3.10014e-24  9.82181e-23
P2        3.77763e-17  6.56093e-12  6.49737e-16  2.43868e-18  6.58787e-12  2.62498e-14
P3        9.04666e-22   6.3493e-16  1.59151e-20  4.20882e-23  1.42996e-20  6.34962e-16

Temperature = 600 K    Pressure = 1000 atm

From\To            W1           W2            R           P1           P2           P3
W1            355.205     0.256182     0.717261      354.231  4.61217e-06  0.000197219
W2          0.0155731      78.9956     0.295306  1.50154e-05     0.441545      78.2432
R         1.40745e-12  9.53239e-12  1.09481e-11  1.60912e-15   1.4634e-16  6.50624e-15
P1        4.08281e-16  2.84698e-22  9.45158e-22  4.08282e-16  3.91835e-26  1.19187e-24
P2        4.18167e-18  6.58559e-12  6.76166e-17  3.08231e-20  6.58835e-12  2.68443e-15
P3        9.74067e-23  6.35715e-16  1.63763e-21  5.10739e-25  1.46234e-21  6.35718e-16

Temperature = 700 K

High Pressure Rate Coefficients:

From\To            W1           W2            R           P1           P2           P3
W1                ***      21.2306      66.6389      14356.3          ***          ***
W2            1.84739          ***       33.331          ***       37.855      3866.84
R         2.48181e-12  1.42657e-11          ***          ***          ***          ***
P1        1.39338e-15          ***          ***          ***          ***          ***
P2                ***  1.04031e-11          ***          ***          ***          ***
P3                ***   2.0983e-15          ***          ***          ***          ***

Temperature = 700 K    Pressure = 0.01 atm

From\To            W1           W2            R           P1           P2           P3
W1            1962.31     0.143467     0.641621      1961.23   0.00172633     0.294157
W2          0.0124906      742.304     0.660826    0.0273167      1.90902      739.694
R         2.38388e-14  2.82537e-13  1.64129e-11  2.43552e-12  2.49374e-13  1.34217e-11
P1        1.89896e-16  3.04903e-20  6.34711e-18  1.98186e-16  3.71159e-20  1.87484e-18
P2        4.12009e-17  5.24075e-13   1.6012e-13  9.14474e-15  1.02227e-11  9.52932e-12
P3        1.38697e-20  4.00966e-16  1.70166e-17   9.1211e-19  1.88163e-17  4.37725e-16

Temperature = 700 K    Pressure = 0.1 atm

From\To            W1           W2            R           P1           P2           P3
W1            5497.95      1.19287       6.3342      5489.03    0.0149173      1.38069
W2           0.103824      1836.55       4.9744     0.144971      9.09802      1822.23
R         2.35794e-13  2.12869e-12  1.64326e-11  2.22412e-12  2.27786e-13  1.16162e-11
P1        5.32499e-16  1.61787e-19  5.79617e-18  5.40033e-16  3.30418e-20  1.54288e-18
P2        3.56616e-16  2.49984e-12  1.46259e-13  8.14095e-15  1.02412e-11  7.58655e-12
P3        6.51883e-20  9.88649e-16  1.47276e-17  7.50614e-19  1.49802e-17  1.01917e-15

Temperature = 700 K    Pressure = 1 atm

From\To            W1           W2            R           P1           P2           P3
W1            10305.6      6.14896      26.7024      10269.8    0.0496719      2.89855
W2           0.535078      3081.02      16.6497     0.319879      22.9124      3040.61
R         9.94424e-13    7.126e-12  1.65156e-11  1.46903e-12  1.51984e-13  6.77415e-12
P1        9.96712e-16  3.56859e-19  3.82836e-18  1.00166e-15  1.91211e-20  7.47728e-19
P2        1.18781e-15  6.29656e-12  9.75872e-14  4.71111e-15  1.02924e-11  3.89237e-12
P3        1.36872e-19  1.64993e-15  8.58859e-18   3.6377e-19  7.68576e-18  1.66671e-15

Temperature = 700 K    Pressure = 10 atm

From\To            W1           W2            R           P1           P2           P3
W1              13412      14.9785      52.8507      13342.1    0.0483939      2.02054
W2            1.30337      3755.96       28.313     0.225167      33.7876      3692.33
R          1.9683e-12   1.2118e-11  1.66475e-11  5.03733e-13  5.27515e-14  2.00474e-12
P1        1.29493e-15  2.51159e-19  1.31276e-18  1.29663e-15  4.11953e-21  1.28738e-19
P2        1.15725e-15  9.28531e-12  3.38711e-14  1.01499e-15  1.03475e-11  1.02614e-12
P3        9.54076e-20  2.00361e-15  2.54171e-18  6.26312e-20  2.02619e-18  2.00833e-15

Temperature = 700 K    Pressure = 100 atm

From\To            W1           W2            R           P1           P2           P3
W1            14288.6      20.0491      64.3009      14203.7    0.0136102     0.470326
W2            1.74458      3922.52      32.5351    0.0522123      37.1752      3851.01
R         2.39474e-12  1.39251e-11  1.67155e-11  8.33538e-14  8.80139e-15  3.03587e-13
P1        1.37856e-15  5.82376e-20  2.17225e-19  1.37885e-15  2.20836e-22  5.77705e-21
P2        3.25463e-16  1.02163e-11  5.65127e-15  5.44104e-17  1.03688e-11  1.46438e-13
P3         2.2208e-20  2.08971e-15  3.84902e-19  2.81054e-21  2.89152e-19  2.09041e-15

Temperature = 700 K    Pressure = 1000 atm

From\To            W1           W2            R           P1           P2           P3
W1            14415.2      21.1012      66.3271      14327.7   0.00176473    0.0574711
W2            1.83614      3945.09      33.2131   0.00636381      37.6834      3872.35
R          2.4702e-12  1.42152e-11  1.67287e-11  9.27513e-15  9.82477e-16  3.30001e-14
P1         1.3906e-15  7.09815e-21  2.41715e-20  1.39063e-15  3.72213e-24  9.04137e-23
P2        4.22002e-17  1.03559e-11  6.30837e-16   9.1707e-19  1.03723e-11  1.56884e-14
P3        2.71368e-21  2.10129e-15  4.18391e-20  4.39863e-23  3.09777e-20  2.10137e-15

Temperature = 800 K

High Pressure Rate Coefficients:

From\To            W1           W2            R           P1           P2           P3
W1                ***      622.658      2044.46       233044          ***          ***
W2            71.5932          ***      1192.35          ***      1096.23      73808.2
R         3.90471e-12  1.98058e-11          ***          ***          ***          ***
P1        3.66606e-15          ***          ***          ***          ***          ***
P2                ***    1.502e-11          ***          ***          ***          ***
P3                ***  5.36217e-15          ***          ***          ***          ***

Temperature = 800 K    Pressure = 0.01 atm

From\To            W1           W2            R           P1           P2           P3
W1            12939.7     0.788571      5.83821      12930.5    0.0170098      2.59622
W2          0.0909015      6139.61      7.47317     0.321997      19.2736      6112.45
R         1.10011e-14  1.23326e-13  2.30165e-11   3.8393e-12  4.49907e-13   1.8593e-11
P1        2.00688e-16  4.40239e-20  3.16231e-17  2.41503e-16  2.28611e-19   8.9194e-18
P2        2.64823e-17  2.62357e-13   3.7111e-13  2.28942e-14  1.46829e-11  1.40265e-11
P3        2.14705e-20  4.41176e-16  8.13199e-17  4.73621e-18  7.43735e-17  6.01627e-16

Temperature = 800 K    Pressure = 0.1 atm

From\To            W1           W2            R           P1           P2           P3
W1            47332.4      9.84807      75.6265      47228.4     0.217378      18.3302
W2            1.13405      20041.1      75.5057      2.58897      123.575      19838.3
R         1.43882e-13  1.25221e-12  2.30334e-11  3.70698e-12  4.33675e-13  1.74967e-11
P1        7.40092e-16  3.54792e-19  3.05332e-17  7.79436e-16   2.1861e-19   8.2374e-18
P2        3.41478e-16  1.69048e-12  3.57721e-13  2.18927e-14  1.46988e-11  1.26284e-11
P3        1.52818e-19  1.43896e-15  7.65251e-17  4.37407e-18  6.69599e-17  1.58697e-15

Temperature = 800 K    Pressure = 1 atm

From\To            W1           W2            R           P1           P2           P3
W1             118641      80.3015      455.686       118039      1.22581      64.9018
W2            9.23655      44515.9      360.403      9.66863      434.447      43702.1
R         8.69791e-13  5.98533e-12  2.31332e-11  2.98555e-12  3.50749e-13  1.29418e-11
P1        1.85579e-15  1.32427e-18   2.4591e-17   1.8874e-15  1.65082e-19  5.53411e-18
P2        1.93069e-15  5.95136e-12  2.89319e-13  1.65321e-14  1.47648e-11   8.5057e-12
P3        5.42204e-19  3.17431e-15  5.66035e-17  2.93862e-18  4.51001e-17   3.2795e-15

Temperature = 800 K    Pressure = 10 atm

From\To            W1           W2            R           P1           P2           P3
W1             193872      304.221      1268.63       192215      2.22822      82.3182
W2            34.9807      66187.4      834.511      12.3508      839.642      64465.9
R         2.42285e-12  1.38616e-11  2.33916e-11  1.44965e-12  1.72037e-13  5.48545e-12
P1        3.02364e-15  1.69032e-18  1.19403e-17    3.039e-15  6.02804e-20   1.6629e-18
P2        3.51046e-15  1.15042e-11  1.41906e-13  6.03677e-15  1.48821e-11  3.22647e-12
P3        6.87712e-19  4.68339e-15  2.39916e-17  8.83002e-19  1.71078e-17  4.72606e-15

Temperature = 800 K    Pressure = 100 atm

From\To            W1           W2            R           P1           P2           P3
W1             227939       535.59      1866.44       225504      1.08742      31.6921
W2            61.5822      74621.4      1117.98      4.70578      1044.82      72392.3
R          3.5647e-12  1.85705e-11  2.36169e-11  3.28584e-13  3.94625e-14  1.11369e-12
P1        3.54745e-15  6.43863e-19  2.70644e-18  3.55094e-15  6.07397e-21  1.38263e-19
P2        1.71314e-15  1.43156e-11   3.2551e-14  6.08276e-16  1.49572e-11  6.06706e-13
P3        2.64739e-19   5.2593e-15  4.87093e-18   7.3418e-20  3.21696e-18  5.26773e-15

Temperature = 800 K    Pressure = 1000 atm

From\To            W1           W2            R           P1           P2           P3
W1             234655      611.084      2020.65       232018     0.183345      4.83732
W2            70.2624      76140.9      1182.47     0.712929      1087.41        73800
R         3.85922e-12  1.96416e-11   2.3682e-11   4.1392e-14  5.01076e-15  1.34763e-13
P1        3.64993e-15  9.75413e-20  3.40932e-19  3.65037e-15  1.53371e-22   3.1347e-21
P2        2.88841e-16  1.48991e-11  4.13317e-15  1.53593e-17   1.4975e-11  7.14894e-14
P3        4.04076e-20  5.36157e-15  5.89409e-19  1.66453e-21  3.79061e-19  5.36258e-15

Temperature = 900 K

High Pressure Rate Coefficients:

From\To            W1           W2            R           P1           P2           P3
W1                ***      8935.61        29874  2.05236e+06          ***          ***
W2            1284.35          ***      19735.6          ***      15351.3       742571
R         5.68102e-12   2.6111e-11          ***          ***          ***          ***
P1        8.07255e-15          ***          ***          ***          ***          ***
P2                ***  2.04085e-11          ***          ***          ***          ***
P3                ***   1.1497e-14          ***          ***          ***          ***

Temperature = 900 K    Pressure = 0.01 atm

From\To            W1           W2            R           P1           P2           P3
W1            44766.4      2.26154      26.0954      44726.7    0.0810913      11.2435
W2            0.32764      25142.9      39.0274      1.72311      91.9252      25009.9
R         4.71317e-15  5.01859e-14  3.05091e-11  5.56186e-12  7.33598e-13  2.41587e-11
P1        1.67085e-16  4.64901e-20  1.15039e-16  3.14444e-16  9.98963e-19  3.12738e-17
P2        1.47869e-17  1.18778e-13  7.37139e-13  4.85306e-14  1.98422e-11  1.89377e-11
P3        2.39862e-20  3.76353e-16  2.82713e-16  1.76941e-17  2.20551e-16  8.97335e-16

Temperature = 900 K    Pressure = 0.1 atm

From\To            W1           W2            R           P1           P2           P3
W1             201553      38.0398      410.975       200996      1.37108      106.846
W2            5.49948       102990      493.313      18.8438      742.948       101729
R         7.66087e-14  6.46426e-13  3.05218e-11  5.49047e-12  7.22941e-13  2.35854e-11
P1        7.74944e-16   5.1595e-19  1.13562e-16  9.20334e-16  9.82219e-19  3.03298e-17
P2        2.57809e-16  9.78241e-13   7.2643e-13  4.77171e-14  1.98535e-11  1.81009e-11
P3        2.34662e-19  1.55996e-15  2.76003e-16    1.716e-17  2.10805e-16  2.06416e-15

Temperature = 900 K    Pressure = 1 atm

From\To            W1           W2            R           P1           P2           P3
W1             655289      449.125      3320.91       650937      11.6493      570.616
W2            64.6856       298998      3200.21      107.256      3513.91       292111
R         6.28581e-13  4.22602e-12  3.06161e-11  4.94299e-12  6.51188e-13  2.01674e-11
P1        2.54839e-15  2.94592e-18  1.02238e-16  2.67915e-15    8.575e-19  2.47222e-17
P2        2.22018e-15  4.66266e-12  6.54331e-13  4.16582e-14   1.9918e-11  1.45571e-11
P3        1.26834e-18  4.51412e-15  2.36005e-16  1.39873e-17  1.69534e-16  4.93491e-15

Temperature = 900 K    Pressure = 10 atm

From\To            W1           W2            R           P1           P2           P3
W1        1.38816e+06      2597.87      12955.2  1.37135e+06      36.2801      1223.83
W2             373.53       567498      10233.3      232.579      9136.89       547522
R         2.46238e-12  1.35368e-11  3.09817e-11  3.13377e-12  4.15406e-13  1.14334e-11
P1        5.39119e-15  6.37562e-18  6.48174e-17  5.47414e-15  4.57747e-19  1.13019e-17
P2        6.93318e-15  1.21448e-11  4.17411e-13  2.22378e-14  2.00943e-11    7.503e-12
P3        2.72503e-18  8.47564e-15  1.33797e-16  6.39438e-18  8.73808e-17  8.70594e-15

Temperature = 900 K    Pressure = 100 atm

From\To            W1           W2            R           P1           P2           P3
W1         1.9153e+06      6453.83      24504.8  1.88351e+06       31.022      798.894
W2            927.656       732179      17029.8       149.62      13697.7       700374
R         4.65987e-12  2.25309e-11  3.14984e-11  9.84746e-13  1.32157e-13  3.19069e-12
P1        7.40828e-15  4.09593e-18   2.0368e-17  7.43448e-15  8.09974e-20  1.65531e-18
P2        5.92827e-15  1.82099e-11  1.32795e-13  3.93493e-15  2.02763e-11  1.92375e-12
P3        1.77816e-18  1.08436e-14  3.73384e-17   9.3654e-19  2.24042e-17   1.0906e-14

Temperature = 900 K    Pressure = 1000 atm

From\To            W1           W2            R           P1           P2           P3
W1        2.06638e+06      8509.51      29040.9  2.02866e+06      7.46969      167.214
W2            1223.11       774429      19334.9      30.8839      15085.5       738754
R         5.52259e-12  2.55808e-11  3.17287e-11  1.49039e-13  2.02791e-14  4.56024e-13
P1        7.97932e-15  8.45185e-19  3.08266e-18  7.98331e-15  3.28677e-21  5.87432e-20
P2        1.42735e-15   2.0055e-11   2.0377e-14  1.59675e-16  2.03412e-11  2.64245e-13
P3        3.72125e-19  1.14379e-14  5.33655e-18  3.32357e-20  3.07742e-18  1.14467e-14

Temperature = 1000 K

High Pressure Rate Coefficients:

From\To            W1           W2            R           P1           P2           P3
W1                ***      76979.9       258951  1.17631e+07          ***          ***
W2            13286.2          ***       189685          ***       128827  4.75705e+06
R         7.80535e-12  3.31272e-11          ***          ***          ***          ***
P1        1.56316e-14          ***          ***          ***          ***          ***
P2                ***  2.65198e-11          ***          ***          ***          ***
P3                ***  2.17379e-14          ***          ***          ***          ***

Temperature = 1000 K    Pressure = 0.01 atm

From\To            W1           W2            R           P1           P2           P3
W1                ***          ***          ***          ***          ***          ***
W2                ***      66119.4      125.282      7.76876      273.487      65714.2
R                 ***  2.00284e-14  3.87657e-11  7.58987e-12  1.10984e-12   3.0046e-11
P1                ***  5.47538e-20  3.34612e-16  4.26217e-16  3.39967e-18  8.81508e-17
P2                ***  5.15353e-14   1.3082e-12  9.08953e-14  2.56415e-11  2.41909e-11
P3                ***   2.7488e-16  7.86164e-16  5.23175e-17   5.3699e-16  1.65036e-15

Temperature = 1000 K    Pressure = 0.1 atm

From\To            W1           W2            R           P1           P2           P3
W1             548672      91.6857      1357.53       546850      5.07622       368.59
W2              16.09       320548      1849.87      75.8123      2607.97       315998
R         3.81966e-14  3.10946e-13  3.87746e-11  7.55209e-12  1.10332e-12  2.97701e-11
P1        6.78323e-16  5.75345e-19  3.32946e-16  1.10233e-15  3.37736e-18  8.71099e-17
P2        1.70107e-16   5.1672e-13   1.3005e-12  9.02991e-14  2.56488e-11  2.37411e-11
P3        2.76076e-19   1.3898e-15  7.78945e-16  5.16997e-17  5.27006e-16  2.74773e-15

Temperature = 1000 K    Pressure = 1 atm

From\To            W1           W2            R           P1           P2           P3
W1        2.18358e+06       1418.1      13621.7  2.16582e+06      58.0912      2659.52
W2            246.566  1.16287e+06      15272.2      592.284      15637.9  1.13112e+06
R         4.01561e-13  2.63886e-12   3.8851e-11  7.19267e-12  1.05009e-12  2.75679e-11
P1        2.81472e-15  4.58819e-18    3.171e-16  3.21839e-15  3.17045e-18  7.88142e-17
P2         2.0335e-15  3.18496e-12  1.23776e-12   8.4767e-14   2.5701e-11  2.11915e-11
P3        2.07542e-18  5.11385e-15  7.21323e-16  4.67762e-17  4.70409e-16  6.35443e-15

Temperature = 1000 K    Pressure = 10 atm

From\To            W1           W2            R           P1           P2           P3
W1        5.90644e+06      11753.4        71280  5.81434e+06      280.326      8782.44
W2            2032.17  2.82917e+06      65855.5      2004.05      53937.6  2.70534e+06
R         2.14051e-12   1.1484e-11  3.92583e-11  5.48162e-12  8.03272e-13   1.9349e-11
P1         7.6975e-15  1.55277e-17  2.41666e-16  8.00534e-15  2.18441e-18  4.84683e-17
P2         9.9529e-15  1.10867e-11  9.46836e-13  5.84035e-14  2.59054e-11  1.38035e-11
P3        6.93451e-18  1.23438e-14  5.06273e-16  2.87659e-17  3.06412e-16  1.31922e-14

Temperature = 1000 K    Pressure = 100 atm

From\To            W1           W2            R           P1           P2           P3
W1        9.99315e+06      42264.5       178532  9.76243e+06      406.402      9521.63
W2            7295.88  4.39641e+06       141855       2148.8       101979  4.14313e+06
R         5.38004e-12   2.4772e-11  4.01451e-11  2.32601e-12  3.44598e-13  7.32246e-12
P1        1.29698e-14  1.65773e-17  1.02546e-16  1.31011e-14  6.20185e-19  1.15746e-17
P2        1.44454e-14  2.09912e-11  4.06185e-13  1.65816e-14  2.62319e-11  4.80345e-12
P3        7.51646e-18  1.89309e-14  1.91595e-16  6.86951e-18  1.06627e-16  1.92435e-14

Temperature = 1000 K    Pressure = 1000 atm

From\To            W1           W2            R           P1           P2           P3
W1        1.17444e+07      68991.1       243379  1.14289e+07      149.034      2931.28
W2            11907.5  4.98962e+06       180994      649.267       123936  4.67213e+06
R         7.33595e-12  3.16094e-11  4.07559e-11  4.43489e-13  6.69273e-14  1.30019e-12
P1        1.51875e-14  5.00057e-18  1.95519e-17  1.52127e-14  4.13613e-20  6.64579e-19
P2        5.29552e-15   2.5513e-11  7.88887e-14  1.10586e-15  2.64089e-11  8.10594e-13
P3        2.31223e-18  2.13498e-14  3.40199e-17  3.94428e-19  1.79936e-17  2.14045e-14

Temperature = 1100 K

High Pressure Rate Coefficients:

From\To            W1           W2            R           P1           P2           P3
W1                ***       455244  1.53218e+06  4.92867e+07          ***          ***
W2            91540.9          ***  1.22443e+06          ***       743193  2.19036e+07
R         1.02684e-11  4.08091e-11          ***          ***          ***          ***
P1        2.74901e-14          ***          ***          ***          ***          ***
P2                ***  3.33097e-11          ***          ***          ***          ***
P3                ***  3.74268e-14          ***          ***          ***          ***

Temperature = 1100 K    Pressure = 0.01 atm

From\To            W1           W2            R           P1           P2           P3
W1                ***          ***          ***          ***          ***          ***
W2                ***          ***          ***          ***          ***          ***
R                 ***          ***  4.76694e-11  9.89666e-12   1.5847e-12   3.6188e-11
P1                ***          ***  8.23649e-16  1.04404e-15  9.57412e-18  2.10816e-16
P2                ***          ***  2.13105e-12  1.54701e-13  3.20288e-11   2.9743e-11
P3                ***          ***  1.85528e-15  1.29866e-16  1.13392e-15  3.11907e-15

Temperature = 1100 K    Pressure = 0.1 atm

From\To            W1           W2            R           P1           P2           P3
W1                ***          ***          ***          ***          ***          ***
W2                ***          ***          ***          ***          ***          ***
R                 ***          ***  4.76744e-11  9.89697e-12  1.58208e-12  3.61953e-11
P1                ***          ***  8.23674e-16   1.0441e-15  9.56065e-18   2.1087e-16
P2                ***          ***  2.12753e-12  1.54483e-13   3.2031e-11   2.9749e-11
P3                ***          ***  1.85565e-15  1.29899e-16  1.13415e-15   3.1197e-15

Temperature = 1100 K    Pressure = 1 atm

From\To            W1           W2            R           P1           P2           P3
W1        5.21259e+06      3118.26        38323  5.16282e+06      189.029      8137.67
W2            638.849  3.10775e+06      47821.5       2039.9      46343.1   3.0109e+06
R         2.39584e-13  1.53296e-12  4.77319e-11  9.66063e-12  1.54469e-12  3.47541e-11
P1        2.68595e-15  5.64481e-18  8.04005e-16  3.70489e-15  9.27466e-18  2.00011e-16
P2        1.61858e-15  1.99771e-12  2.07725e-12  1.49862e-13   3.2071e-11  2.78446e-11
P3        2.68116e-18  4.94814e-15  1.78176e-15   1.2321e-16  1.06155e-15  7.91734e-15

Temperature = 1100 K    Pressure = 10 atm

From\To            W1           W2            R           P1           P2           P3
W1        1.72105e+07      33927.1       252233  1.68857e+07      1272.21        37353
W2            6863.02  9.38545e+06       263973      9755.19       202609  8.90225e+06
R         1.66244e-12   8.7276e-12  4.81155e-11  8.26498e-12  1.32543e-12  2.81351e-11
P1        9.26163e-15  2.74405e-17  6.87853e-16  1.01338e-14  7.49285e-18  1.49415e-16
P2        1.13916e-14  9.00814e-12  1.78239e-12  1.21071e-13  3.22679e-11  2.13449e-11
P3         1.2816e-17  1.50895e-14  1.44242e-15  9.20417e-17  8.13752e-16  1.74505e-14

Temperature = 1100 K    Pressure = 100 atm

From\To            W1           W2            R           P1           P2           P3
W1        3.60375e+07       172225       828658  3.49702e+07      2930.61        63543
W2            34662.7  1.79859e+07       741246        16607       489576  1.67038e+07
R         5.54416e-12   2.4688e-11  4.93277e-11  4.49923e-12  7.29316e-13   1.3867e-11
P1        1.94717e-14   4.6392e-17  3.74448e-16  1.99488e-14  3.09513e-18  5.31551e-17
P2        2.64486e-14  2.19275e-11  9.80759e-13  5.00117e-14  3.27288e-11  9.74409e-12
P3        2.19017e-17  2.85222e-14  7.10929e-16  3.27443e-17  3.71483e-16  2.96592e-14

Temperature = 1100 K    Pressure = 1000 atm

From\To            W1           W2            R           P1           P2           P3
W1        4.80226e+07       367109  1.35643e+06  4.62675e+07      1684.83      29860.3
W2            73822.2  2.28117e+07   1.1119e+06      7663.53       685995  2.09323e+07
R         9.09005e-12  3.70577e-11  5.05951e-11  1.10808e-12  1.83564e-13  3.15569e-12
P1        2.58047e-14  2.12882e-17  9.22201e-17  2.59234e-14  3.34683e-19  4.92403e-18
P2        1.51911e-14  3.07454e-11  2.46851e-13  5.40787e-15   3.3105e-11  2.09215e-12
P3        1.02679e-17  3.57663e-14  1.61785e-16  3.03327e-18   7.9761e-17  3.60212e-14

Temperature = 1200 K

High Pressure Rate Coefficients:

From\To            W1           W2            R           P1           P2           P3
W1                ***  2.02442e+06  6.79816e+06  1.63173e+08          ***          ***
W2             463350          ***  5.85201e+06          ***  3.23138e+06   7.8628e+07
R         1.30589e-11  4.91148e-11          ***          ***          ***          ***
P1        4.48822e-14          ***          ***          ***          ***          ***
P2                ***  4.07378e-11          ***          ***          ***          ***
P3                ***  5.99665e-14          ***          ***          ***          ***

Temperature = 1200 K    Pressure = 0.01 atm

From\To            W1           W2            R           P1           P2           P3
W1                ***          ***          ***          ***          ***          ***
W2                ***          ***          ***          ***          ***          ***
R                 ***          ***  5.71149e-11   1.2461e-11    2.161e-12  4.24928e-11
P1                ***          ***  1.78429e-15  2.25153e-15  2.32711e-17  4.43971e-16
P2                ***          ***  3.24607e-12  2.44123e-13    3.896e-11  3.54698e-11
P3                ***          ***  3.86136e-15  2.81752e-16  2.14575e-15  6.28886e-15

Temperature = 1200 K    Pressure = 0.1 atm

From\To            W1           W2            R           P1           P2           P3
W1                ***          ***          ***          ***          ***          ***
W2                ***          ***          ***          ***          ***          ***
R                 ***          ***  5.71183e-11  1.24613e-11  2.15934e-12  4.24977e-11
P1                ***          ***  1.78433e-15  2.25162e-15   2.3256e-17  4.44037e-16
P2                ***          ***  3.24358e-12  2.43964e-13  3.89615e-11  3.54739e-11
P3                ***          ***   3.8618e-15  2.81794e-16    2.146e-15   6.2896e-15

Temperature = 1200 K    Pressure = 1 atm

From\To            W1           W2            R           P1           P2           P3
W1                ***          ***          ***          ***          ***          ***
W2                ***  6.46907e+06       113202      8792.94       104819  6.24464e+06
R                 ***  8.58683e-13  5.71575e-11   1.2462e-11  2.13538e-12  4.17011e-11
P1                ***  9.55049e-18  1.78443e-15  2.25228e-15   2.3003e-17  4.35292e-16
P2                ***  1.19433e-12  3.20758e-12  2.41311e-13  3.89882e-11  3.43445e-11
P3                ***  4.30439e-15  3.78942e-15  2.76244e-16  2.07768e-15  1.04493e-14

Temperature = 1200 K    Pressure = 10 atm

From\To            W1           W2            R           P1           P2           P3
W1        3.84478e+07      72408.8       656737  3.76045e+07      3979.79       110166
W2            16815.3  2.31545e+07       753751      31670.9       549809  2.18025e+07
R         1.19965e-12  6.15073e-12   5.7482e-11  1.12883e-11   1.9606e-12  3.68827e-11
P1        9.83392e-15  3.87572e-17  1.61637e-15  1.18742e-14  2.03428e-17  3.64826e-16
P2         1.1187e-14  6.73906e-12  2.94505e-12  2.13404e-13  3.91556e-11  2.92469e-11
P3        1.89284e-17  1.61664e-14  3.35156e-15  2.31525e-16   1.7693e-15  2.15377e-14

Temperature = 1200 K    Pressure = 100 atm

From\To            W1           W2            R           P1           P2           P3
W1        9.75788e+07       488983  2.72596e+06  9.40789e+07      13393.7       271493
W2             112262  5.42774e+07  2.69342e+06      79326.1   1.6668e+06  4.97256e+07
R         5.19725e-12  2.25238e-11  5.88761e-11  7.42681e-12  1.30552e-12  2.24228e-11
P1        2.56817e-14  9.70304e-17  1.06344e-15  2.70294e-14  1.11161e-17  1.76139e-16
P2        3.87356e-14  2.09371e-11  1.96104e-12  1.16612e-13  3.96978e-11  1.66443e-11
P3        4.77196e-17  3.77862e-14  2.03757e-15  1.11781e-16   1.0069e-15  4.09902e-14

Temperature = 1200 K    Pressure = 1000 atm

From\To            W1           W2            R           P1           P2           P3
W1        1.51537e+08   1.3903e+06  5.48343e+06  1.44456e+08      11989.2       194849
W2             318287  7.95677e+07  4.89983e+06      56302.3  2.78093e+06  7.15124e+07
R         1.05295e-11  4.11168e-11  6.10173e-11  2.35995e-12  4.25498e-13  6.58549e-12
P1        3.97191e-14  6.80011e-17  3.37921e-16  4.01524e-14  1.87228e-18  2.55018e-17
P2        3.46522e-14  3.50535e-11  6.39148e-13   1.9641e-14   4.0345e-11  4.59811e-12
P3        3.41097e-17   5.4531e-14  5.98429e-16  1.61839e-17  2.78164e-16  5.54579e-14

Temperature = 1300 K

High Pressure Rate Coefficients:

From\To            W1           W2            R           P1           P2           P3
W1                ***   7.2165e+06  2.41463e+07  4.50528e+08          ***          ***
W2         1.8459e+06          ***  2.21648e+07          ***  1.12896e+07  2.32866e+08
R         1.61649e-11  5.80104e-11          ***          ***          ***          ***
P1        6.90958e-14          ***          ***          ***          ***          ***
P2                ***  4.87692e-11          ***          ***          ***          ***
P3                ***   9.0786e-14          ***          ***          ***          ***

Temperature = 1300 K    Pressure = 0.01 atm

From\To            W1           W2            R           P1           P2           P3
W1                ***          ***          ***          ***          ***          ***
W2                ***          ***          ***          ***          ***          ***
R                 ***          ***  6.70106e-11  1.52566e-11  2.83919e-12  4.89148e-11
P1                ***          ***  3.49514e-15   4.3911e-15  5.03153e-17  8.45644e-16
P2                ***          ***  4.68617e-12  3.62508e-13  4.63979e-11  4.13492e-11
P3                ***          ***  7.28637e-15   5.4986e-16  3.73176e-15   1.1568e-14

Temperature = 1300 K    Pressure = 0.1 atm

From\To            W1           W2            R           P1           P2           P3
W1                ***          ***          ***          ***          ***          ***
W2                ***          ***          ***          ***          ***          ***
R                 ***          ***   6.7013e-11  1.52568e-11  2.83815e-12  4.89181e-11
P1                ***          ***  3.49518e-15   4.3912e-15  5.02996e-17  8.45718e-16
P2                ***          ***  4.68445e-12  3.62395e-13  4.63988e-11  4.13519e-11
P3                ***          ***  7.28685e-15  5.49908e-16  3.73201e-15  1.15688e-14

Temperature = 1300 K    Pressure = 1 atm

From\To            W1           W2            R           P1           P2           P3
W1                ***          ***          ***          ***          ***          ***
W2                ***          ***          ***          ***          ***          ***
R                 ***          ***  6.70307e-11  1.52583e-11  2.83133e-12   4.8941e-11
P1                ***          ***  3.49553e-15    4.392e-15  5.01912e-17  8.46281e-16
P2                ***          ***   4.6732e-12  3.61614e-13  4.64039e-11  4.13691e-11
P3                ***          ***  7.29027e-15  5.50275e-16  3.73356e-15  1.15741e-14

Temperature = 1300 K    Pressure = 10 atm

From\To            W1           W2            R           P1           P2           P3
W1                ***          ***          ***          ***          ***          ***
W2                ***  4.63386e+07  1.69814e+06       170290  1.18713e+06  4.33446e+07
R                 ***  4.13567e-12  6.72786e-11  1.52531e-11  2.69313e-12  4.51913e-11
P1                ***  9.50101e-17  3.49432e-15  4.39728e-15  4.72229e-17  7.60594e-16
P2                ***  4.77194e-12  4.44509e-12  3.40229e-13  4.65472e-11  3.69836e-11
P3                ***  1.57246e-14  6.73171e-15  4.94559e-16  3.33777e-15  2.63095e-14

Temperature = 1300 K    Pressure = 100 atm

From\To            W1           W2            R           P1           P2           P3
W1        2.12602e+08  1.06573e+06  6.92901e+06  2.03734e+08      43486.3       829860
W2             274683  1.29213e+08  7.40725e+06       263371  4.35473e+06  1.16913e+08
R         4.53107e-12  1.91358e-11  6.87085e-11  1.08902e-11  2.05569e-12  3.20957e-11
P1        3.05133e-14  1.63052e-16  2.49484e-15  3.36582e-14  3.11372e-17  4.55855e-16
P2        4.80319e-14  1.85674e-11  3.39298e-12  2.24335e-13  4.71057e-11  2.48729e-11
P3        8.34997e-17  4.49882e-14  4.78098e-15  2.96409e-16  2.24478e-15  5.23939e-14

Temperature = 1300 K    Pressure = 1000 atm

From\To            W1           W2            R           P1           P2           P3
W1        3.87787e+08  3.99002e+06  1.71242e+07  3.65734e+08      58381.4       880663
W2        1.02147e+06  2.22559e+08  1.64953e+07       279554  8.75491e+06  1.96008e+08
R         1.14444e-11  4.31357e-11  7.17688e-11  4.36377e-12  8.48971e-13   1.1976e-11
P1        5.59933e-14  1.69834e-16  9.99694e-16  5.72682e-14      7.7e-18   9.7709e-17
P2        6.48039e-14  3.77874e-11  1.40125e-12  5.54765e-14  4.80426e-11  8.73367e-12
P3        8.84919e-17  7.63513e-14  1.78395e-15   6.3533e-17  7.88213e-16  7.90755e-14

Temperature = 1400 K

High Pressure Rate Coefficients:

From\To            W1           W2            R           P1           P2           P3
W1                ***  2.15959e+07  7.19527e+07   1.0783e+09          ***          ***
W2        6.08327e+06          ***  6.98556e+07          ***  3.31847e+07  5.92586e+08
R         1.95746e-11  6.74652e-11          ***          ***          ***          ***
P1        1.01446e-13          ***          ***          ***          ***          ***
P2                ***  5.73719e-11          ***          ***          ***          ***
P3                ***  1.31317e-13          ***          ***          ***          ***

Temperature = 1400 K    Pressure = 0.01 atm

From\To            W1           W2            R           P1           P2           P3
W1                ***          ***          ***          ***          ***          ***
W2                ***          ***          ***          ***          ***          ***
R                 ***          ***  7.72791e-11  1.82579e-11   3.6177e-12  5.54035e-11
P1                ***          ***  6.31393e-15  7.89824e-15  9.89559e-17  1.48535e-15
P2                ***          ***  6.47614e-12  5.12242e-13   5.4311e-11  4.73226e-11
P3                ***          ***  1.27124e-14   9.8553e-16  6.06563e-15  1.97635e-14

Temperature = 1400 K    Pressure = 0.1 atm

From\To            W1           W2            R           P1           P2           P3
W1                ***          ***          ***          ***          ***          ***
W2                ***          ***          ***          ***          ***          ***
R                 ***          ***  7.72807e-11   1.8258e-11  3.61705e-12  5.54056e-11
P1                ***          ***  6.31398e-15  7.89835e-15  9.89407e-17  1.48543e-15
P2                ***          ***  6.47497e-12  5.12163e-13  5.43116e-11  4.73245e-11
P3                ***          ***  1.27129e-14  9.85581e-16  6.06586e-15  1.97643e-14

Temperature = 1400 K    Pressure = 1 atm

From\To            W1           W2            R           P1           P2           P3
W1                ***          ***          ***          ***          ***          ***
W2                ***          ***          ***          ***          ***          ***
R                 ***          ***  7.72934e-11  1.82592e-11  3.61249e-12  5.54217e-11
P1                ***          ***   6.3144e-15  7.89927e-15  9.88297e-17  1.48605e-15
P2                ***          ***   6.4668e-12  5.11589e-13  5.43151e-11  4.73367e-11
P3                ***          ***  1.27166e-14  9.85992e-16  6.06743e-15    1.977e-14

Temperature = 1400 K    Pressure = 10 atm

From\To            W1           W2            R           P1           P2           P3
W1                ***          ***          ***          ***          ***          ***
W2                ***          ***          ***          ***          ***          ***
R                 ***          ***  7.73692e-11  1.82677e-11  3.58867e-12  5.55128e-11
P1                ***          ***  6.31731e-15   7.9054e-15  9.82346e-17  1.48985e-15
P2                ***          ***  6.42416e-12  5.08508e-13   5.4331e-11  4.73984e-11
P3                ***          ***  1.27375e-14  9.88517e-16  6.07533e-15  1.98013e-14

Temperature = 1400 K    Pressure = 100 atm

From\To            W1           W2            R           P1           P2           P3
W1         3.9421e+08  1.92613e+06  1.45637e+07  3.75626e+08       109805   1.9843e+06
W2             550845   2.5691e+08  1.65259e+07       669229  9.32053e+06  2.29843e+08
R         3.74469e-12  1.54119e-11  7.88019e-11  1.46683e-11  2.94582e-12  4.20312e-11
P1        3.33802e-14  2.33501e-16  5.07258e-15  3.97413e-14  7.24994e-17  9.82529e-16
P2        5.27852e-14  1.55582e-11  5.27339e-12  3.75291e-13  5.49434e-11  3.36837e-11
P3        1.24187e-16  4.91766e-14  9.64411e-15  6.51907e-16  4.31744e-15  6.39142e-14

Temperature = 1400 K    Pressure = 1000 atm

From\To            W1           W2            R           P1           P2           P3
W1        8.37083e+08   9.1643e+06  4.34453e+07  7.81312e+08       208998  2.95217e+06
W2        2.58743e+06   5.1887e+08  4.45803e+07  1.00833e+06  2.24111e+07  4.48283e+08
R         1.17504e-11  4.29142e-11   8.2637e-11  7.16032e-12  1.48921e-12  1.93228e-11
P1         7.3067e-14  3.46168e-16  2.47618e-15   7.6206e-14  2.45999e-17  2.92013e-16
P2        1.02736e-13  3.86178e-11  2.66586e-12  1.27341e-13  5.61278e-11  1.46142e-11
P3        1.87184e-16   9.9011e-14  4.43363e-15   1.9375e-16  1.87318e-15  1.05699e-13

Temperature = 1500 K

High Pressure Rate Coefficients:

From\To            W1           W2            R           P1           P2           P3
W1                ***  5.61386e+07  1.86197e+08  2.30164e+09          ***          ***
W2        1.72073e+07          ***  1.89913e+08          ***  8.48937e+07  1.33511e+09
R          2.3276e-11  7.74534e-11          ***          ***          ***          ***
P1        1.43255e-13          ***          ***          ***          ***          ***
P2                ***   6.6518e-11          ***          ***          ***          ***
P3                ***  1.82976e-13          ***          ***          ***          ***

Temperature = 1500 K    Pressure = 0.01 atm

From\To            W1           W2            R           P1           P2           P3
W1                ***          ***          ***          ***          ***          ***
W2                ***          ***          ***          ***          ***          ***
R                 ***          ***  8.78555e-11  2.14408e-11   4.4936e-12  6.19211e-11
P1                ***          ***  1.06752e-14  1.32969e-14  1.80052e-16   2.4416e-15
P2                ***          ***   8.6332e-12  6.94766e-13  6.26732e-11  5.33453e-11
P3                ***          ***  2.08079e-14  1.64788e-15  9.33056e-15  3.17863e-14

Temperature = 1500 K    Pressure = 0.1 atm

From\To            W1           W2            R           P1           P2           P3
W1                ***          ***          ***          ***          ***          ***
W2                ***          ***          ***          ***          ***          ***
R                 ***          ***  8.78566e-11  2.14409e-11  4.49319e-12  6.19225e-11
P1                ***          ***  1.06753e-14   1.3297e-14  1.80038e-16  2.44167e-15
P2                ***          ***  8.63241e-12  6.94712e-13  6.26736e-11  5.33465e-11
P3                ***          ***  2.08083e-14  1.64793e-15  9.33077e-15   3.1787e-14

Temperature = 1500 K    Pressure = 1 atm

From\To            W1           W2            R           P1           P2           P3
W1                ***          ***          ***          ***          ***          ***
W2                ***          ***          ***          ***          ***          ***
R                 ***          ***  8.78656e-11  2.14418e-11  4.49015e-12  6.19336e-11
P1                ***          ***  1.06758e-14   1.3298e-14  1.79931e-16  2.44232e-15
P2                ***          ***  8.62657e-12  6.94299e-13   6.2676e-11  5.33551e-11
P3                ***          ***  2.08121e-14  1.64837e-15  9.33228e-15  3.17927e-14

Temperature = 1500 K    Pressure = 10 atm

From\To            W1           W2            R           P1           P2           P3
W1                ***          ***          ***          ***          ***          ***
W2                ***          ***          ***          ***          ***          ***
R                 ***          ***  8.79239e-11  2.14488e-11  4.47289e-12  6.20022e-11
P1                ***          ***  1.06793e-14  1.33051e-14  1.79315e-16  2.44655e-15
P2                ***          ***   8.5934e-12   6.9192e-13  6.26877e-11  5.34024e-11
P3                ***          ***  2.08351e-14  1.65122e-15  9.34056e-15  3.18269e-14

Temperature = 1500 K    Pressure = 100 atm

From\To            W1           W2            R           P1           P2           P3
W1                ***          ***          ***          ***          ***          ***
W2                ***  4.46531e+08  3.16951e+07  4.32081e+06  1.72026e+07  3.95432e+08
R                 ***  1.19809e-11  8.90336e-11  2.13702e-11  3.94445e-12  5.16812e-11
P1                ***  8.13204e-16  1.06401e-14  1.33484e-14  1.45635e-16  1.74563e-15
P2                ***  1.24931e-11  7.57815e-12   5.6196e-13   6.3209e-11  4.25165e-11
P3                ***  5.02294e-14  1.73669e-14  1.17816e-15  7.43651e-15  7.64495e-14

Temperature = 1500 K    Pressure = 1000 atm

From\To            W1           W2            R           P1           P2           P3
W1          1.576e+09  1.76848e+07  9.34073e+07  1.45652e+09       585726  7.80222e+06
W2        5.44819e+06  1.04221e+09  1.00878e+08  2.81916e+06  4.85066e+07  8.84556e+08
R         1.14957e-11  4.07428e-11  9.34962e-11  1.06665e-11  2.34936e-12  2.82418e-11
P1         8.9214e-14  6.00305e-16  5.31077e-15  9.59045e-14  6.41809e-17  7.15188e-16
P2        1.42738e-13  3.76346e-11  4.51363e-12  2.47654e-13   6.4559e-11  2.20203e-11
P3        3.36262e-16  1.20039e-13  9.49034e-15  4.82694e-16  3.85155e-15    1.342e-13

Temperature = 1600 K

High Pressure Rate Coefficients:

From\To            W1           W2            R           P1           P2           P3
W1                ***  1.30077e+08  4.29451e+08  4.47593e+09          ***          ***
W2        4.29577e+07          ***  4.57598e+08          ***    1.939e+08  2.72393e+09
R         2.72582e-11  8.79482e-11          ***          ***          ***          ***
P1        1.95842e-13          ***          ***          ***          ***          ***
P2                ***  7.61824e-11          ***          ***          ***          ***
P3                ***  2.47156e-13          ***          ***          ***          ***

Temperature = 1600 K    Pressure = 0.01 atm

From\To            W1           W2            R           P1           P2           P3
W1                ***          ***          ***          ***          ***          ***
W2                ***          ***          ***          ***          ***          ***
R                 ***          ***  9.86869e-11  2.47834e-11  5.46305e-12  6.84404e-11
P1                ***          ***  1.70844e-14  2.11904e-14  3.07089e-16  3.79894e-15
P2                ***          ***  1.11679e-11  9.10671e-13  7.14622e-11  5.93836e-11
P3                ***          ***  3.23106e-14  2.60169e-15   1.3714e-14  4.86262e-14

Temperature = 1600 K    Pressure = 0.1 atm

From\To            W1           W2            R           P1           P2           P3
W1                ***          ***          ***          ***          ***          ***
W2                ***          ***          ***          ***          ***          ***
R                 ***          ***  9.86877e-11  2.47835e-11  5.46279e-12  6.84414e-11
P1                ***          ***  1.70844e-14  2.11905e-14  3.07076e-16  3.79901e-15
P2                ***          ***  1.11673e-11  9.10635e-13  7.14624e-11  5.93844e-11
P3                ***          ***   3.2311e-14  2.60175e-15  1.37142e-14  4.86269e-14

Temperature = 1600 K    Pressure = 1 atm

From\To            W1           W2            R           P1           P2           P3
W1                ***          ***          ***          ***          ***          ***
W2                ***          ***          ***          ***          ***          ***
R                 ***          ***  9.86941e-11  2.47842e-11  5.46076e-12  6.84491e-11
P1                ***          ***  1.70849e-14  2.11916e-14  3.06978e-16  3.79965e-15
P2                ***          ***  1.11632e-11  9.10343e-13   7.1464e-11  5.93905e-11
P3                ***          ***  3.23147e-14  2.60218e-15  1.37156e-14  4.86324e-14

Temperature = 1600 K    Pressure = 10 atm

From\To            W1           W2            R           P1           P2           P3
W1                ***          ***          ***          ***          ***          ***
W2                ***          ***          ***          ***          ***          ***
R                 ***          ***  9.87383e-11    2.479e-11  5.44839e-12  6.84999e-11
P1                ***          ***  1.70889e-14  2.11993e-14  3.06375e-16   3.8041e-15
P2                ***          ***  1.11379e-11  9.08553e-13  7.14726e-11  5.94261e-11
P3                ***          ***  3.23387e-14  2.60523e-15  1.37238e-14  4.86677e-14

Temperature = 1600 K    Pressure = 100 atm

From\To            W1           W2            R           P1           P2           P3
W1                ***          ***          ***          ***          ***          ***
W2                ***          ***          ***          ***          ***          ***
R                 ***          ***  9.89553e-11  2.48231e-11  5.39528e-12  6.87369e-11
P1                ***          ***  1.71118e-14  2.12419e-14  3.03865e-16  3.82629e-15
P2                ***          ***  1.10293e-11  9.01111e-13  7.15048e-11  5.95743e-11
P3                ***          ***  3.24505e-14  2.62043e-15   1.3758e-14   4.8829e-14

Temperature = 1600 K    Pressure = 1000 atm

From\To            W1           W2            R           P1           P2           P3
W1         2.6624e+09  2.98854e+07  1.76267e+08  2.43776e+09  1.35581e+06  1.71334e+07
W2        9.96341e+06  1.85676e+09  1.98144e+08  6.46297e+06  9.18163e+07  1.55037e+09
R         1.08083e-11  3.71983e-11  1.04308e-10  1.47289e-11  3.40652e-12  3.81664e-11
P1         1.0295e-13  9.18011e-16  1.01533e-14  1.15663e-13  1.42778e-16  1.49878e-15
P2        1.78939e-13  3.52289e-11   6.9638e-12  4.23407e-13  7.33212e-11  3.05261e-11
P3        5.31181e-16  1.37376e-13  1.80183e-14  1.02644e-15  7.04966e-15  1.64002e-13

Temperature = 1700 K

High Pressure Rate Coefficients:

From\To            W1           W2            R           P1           P2           P3
W1                ***  2.74032e+08  9.00607e+08  8.06072e+09          ***          ***
W2        9.67055e+07          ***  9.97855e+08          ***  4.03235e+08  5.12031e+09
R         3.15107e-11  9.89329e-11          ***          ***          ***          ***
P1        2.60505e-13          ***          ***          ***          ***          ***
P2                ***  8.63435e-11          ***          ***          ***          ***
P3                ***  3.25216e-13          ***          ***          ***          ***

Temperature = 1700 K    Pressure = 0.01 atm

From\To            W1           W2            R           P1           P2           P3
W1                ***          ***          ***          ***          ***          ***
W2                ***          ***          ***          ***          ***          ***
R                 ***          ***  1.09731e-10  2.82661e-11  6.52167e-12  7.49429e-11
P1                ***          ***  2.61087e-14  3.22499e-14  4.96042e-16  5.64512e-15
P2                ***          ***   1.4085e-11  1.15984e-12  8.06587e-11  6.54138e-11
P3                ***          ***  4.80102e-14  3.91523e-15  1.94032e-14  7.13286e-14

Temperature = 1700 K    Pressure = 0.1 atm

From\To            W1           W2            R           P1           P2           P3
W1                ***          ***          ***          ***          ***          ***
W2                ***          ***          ***          ***          ***          ***
R                 ***          ***  1.09731e-10  2.82662e-11  6.52151e-12  7.49435e-11
P1                ***          ***  2.61088e-14    3.225e-14  4.96031e-16  5.64519e-15
P2                ***          ***  1.40847e-11  1.15981e-12  8.06588e-11  6.54144e-11
P3                ***          ***  4.80106e-14  3.91528e-15  1.94034e-14  7.13292e-14

Temperature = 1700 K    Pressure = 1 atm

From\To            W1           W2            R           P1           P2           P3
W1                ***          ***          ***          ***          ***          ***
W2                ***          ***          ***          ***          ***          ***
R                 ***          ***  1.09736e-10  2.82667e-11  6.52016e-12  7.49489e-11
P1                ***          ***  2.61093e-14   3.2251e-14  4.95944e-16   5.6458e-15
P2                ***          ***  1.40817e-11  1.15961e-12  8.06599e-11  6.54185e-11
P3                ***          ***   4.8014e-14   3.9157e-15  1.94046e-14  7.13343e-14

Temperature = 1700 K    Pressure = 10 atm

From\To            W1           W2            R           P1           P2           P3
W1                ***          ***          ***          ***          ***          ***
W2                ***          ***          ***          ***          ***          ***
R                 ***          ***  1.09769e-10  2.82713e-11  6.51135e-12  7.49863e-11
P1                ***          ***  2.61135e-14  3.22592e-14   4.9538e-16  5.65028e-15
P2                ***          ***  1.40627e-11  1.15829e-12   8.0666e-11   6.5445e-11
P3                ***          ***   4.8038e-14  3.91881e-15  1.94125e-14  7.13693e-14

Temperature = 1700 K    Pressure = 100 atm

From\To            W1           W2            R           P1           P2           P3
W1                ***          ***          ***          ***          ***          ***
W2                ***          ***          ***          ***          ***          ***
R                 ***          ***  1.09947e-10  2.83002e-11  6.46994e-12  7.51766e-11
P1                ***          ***  2.61402e-14  3.23076e-14  4.92854e-16   5.6745e-15
P2                ***          ***  1.39733e-11  1.15238e-12  8.06915e-11  6.55658e-11
P3                ***          ***  4.81599e-14   3.9356e-15  1.94483e-14  7.15438e-14

Temperature = 1700 K    Pressure = 1000 atm

From\To            W1           W2            R           P1           P2           P3
W1        4.13003e+09  4.57029e+07  3.00283e+08  3.74871e+09  2.70707e+06  3.26248e+07
W2        1.63814e+07  3.00718e+09  3.48065e+08  1.27199e+07  1.56325e+08  2.47369e+09
R         9.83629e-12  3.28927e-11  1.15091e-10  1.91824e-11  4.62608e-12  4.85535e-11
P1        1.13235e-13  1.27293e-15  1.77183e-14   1.3529e-13  2.80528e-16  2.78373e-15
P2        2.07104e-13  3.18921e-11  9.99107e-12  6.55926e-13  8.24159e-11  3.96697e-11
P3        7.58162e-16  1.49694e-13  3.11045e-14  1.93068e-15  1.17669e-14  1.95254e-13

Temperature = 1800 K

High Pressure Rate Coefficients:

From\To            W1           W2            R           P1           P2           P3
W1                ***  5.33096e+08  1.74421e+09  1.36156e+10          ***          ***
W2        1.99638e+08          ***  2.00148e+09          ***  7.75289e+08  8.98833e+09
R         3.60237e-11  1.10383e-10          ***          ***          ***          ***
P1        3.38525e-13          ***          ***          ***          ***          ***
P2                ***  9.69804e-11          ***          ***          ***          ***
P3                ***  4.18482e-13          ***          ***          ***          ***

Temperature = 1800 K    Pressure = 0.01 atm

From\To            W1           W2            R           P1           P2           P3
W1                ***          ***          ***          ***          ***          ***
W2                ***          ***          ***          ***          ***          ***
R                 ***          ***  1.20952e-10  3.18713e-11  7.66488e-12  8.14162e-11
P1                ***          ***  3.83676e-14  4.72013e-14  7.65133e-16  8.06857e-15
P2                ***          ***   1.7385e-11  1.44159e-12   9.0246e-11  7.14194e-11
P3                ***          ***  6.87317e-14   5.6582e-15  2.65824e-14  1.00972e-13

Temperature = 1800 K    Pressure = 0.1 atm

From\To            W1           W2            R           P1           P2           P3
W1                ***          ***          ***          ***          ***          ***
W2                ***          ***          ***          ***          ***          ***
R                 ***          ***  1.20953e-10  3.18714e-11  7.66478e-12  8.14166e-11
P1                ***          ***  3.83677e-14  4.72014e-14  7.65124e-16  8.06863e-15
P2                ***          ***  1.73848e-11  1.44157e-12  9.02461e-11  7.14198e-11
P3                ***          ***  6.87321e-14  5.65825e-15  2.65825e-14  1.00973e-13

Temperature = 1800 K    Pressure = 1 atm

From\To            W1           W2            R           P1           P2           P3
W1                ***          ***          ***          ***          ***          ***
W2                ***          ***          ***          ***          ***          ***
R                 ***          ***  1.20956e-10  3.18718e-11  7.66387e-12  8.14203e-11
P1                ***          ***  3.83682e-14  4.72024e-14  7.65049e-16   8.0692e-15
P2                ***          ***  1.73827e-11  1.44143e-12  9.02468e-11  7.14227e-11
P3                ***          ***  6.87353e-14  5.65864e-15  2.65836e-14  1.00977e-13

Temperature = 1800 K    Pressure = 10 atm

From\To            W1           W2            R           P1           P2           P3
W1                ***          ***          ***          ***          ***          ***
W2                ***          ***          ***          ***          ***          ***
R                 ***          ***  1.20981e-10  3.18755e-11  7.65762e-12  8.14478e-11
P1                ***          ***  3.83726e-14  4.72107e-14  7.64541e-16  8.07356e-15
P2                ***          ***  1.73685e-11  1.44047e-12  9.02512e-11  7.14422e-11
P3                ***          ***  6.87584e-14   5.6617e-15  2.65909e-14  1.01011e-13

Temperature = 1800 K    Pressure = 100 atm

From\To            W1           W2            R           P1           P2           P3
W1                ***          ***          ***          ***          ***          ***
W2                ***          ***          ***          ***          ***          ***
R                 ***          ***  1.21124e-10  3.19002e-11  7.62573e-12  8.15985e-11
P1                ***          ***  3.84024e-14  4.72633e-14  7.62118e-16  8.09885e-15
P2                ***          ***  1.72962e-11  1.43591e-12  9.02709e-11  7.15388e-11
P3                ***          ***  6.88856e-14  5.67943e-15  2.66268e-14  1.01192e-13

Temperature = 1800 K    Pressure = 1000 atm

From\To            W1           W2            R           P1           P2           P3
W1                ***          ***          ***          ***          ***          ***
W2                ***  4.51637e+09  5.68027e+08  1.13292e+08  2.44967e+08  3.66633e+09
R                 ***  2.86992e-11  1.25271e-10  3.12875e-11  5.96448e-12  5.88354e-11
P1                ***  6.89071e-15  3.76649e-14  4.76529e-14  3.81324e-16  2.59973e-15
P2                ***  2.80722e-11  1.35283e-11  7.18453e-13  9.18509e-11  4.90581e-11
P3                ***  1.56379e-13   4.9669e-14   1.8231e-15  1.82595e-14   2.2877e-13

Temperature = 1900 K

High Pressure Rate Coefficients:

From\To            W1           W2            R           P1           P2           P3
W1                ***  9.69522e+08  3.15838e+09  2.17892e+10          ***          ***
W2         3.8301e+08          ***  3.74082e+09          ***  1.39497e+09  1.48931e+10
R         4.07879e-11  1.22287e-10          ***          ***          ***          ***
P1        4.31151e-13          ***          ***          ***          ***          ***
P2                ***  1.08075e-10          ***          ***          ***          ***
P3                ***  5.28241e-13          ***          ***          ***          ***

Temperature = 1900 K    Pressure = 0.01 atm

From\To            W1           W2            R           P1           P2           P3
W1                ***          ***          ***          ***          ***          ***
W2                ***          ***          ***          ***          ***          ***
R                 ***          ***  1.32325e-10  3.55839e-11  8.88805e-12  8.78532e-11
P1                ***          ***  5.45223e-14  6.68131e-14  1.13451e-15  1.11563e-14
P2                ***          ***  2.10646e-11  1.75483e-12  1.00209e-10    7.739e-11
P3                ***          ***  9.53215e-14  7.90012e-15    3.543e-14  1.38652e-13

Temperature = 1900 K    Pressure = 0.1 atm

From\To            W1           W2            R           P1           P2           P3
W1                ***          ***          ***          ***          ***          ***
W2                ***          ***          ***          ***          ***          ***
R                 ***          ***  1.32325e-10  3.55839e-11  8.88798e-12  8.78535e-11
P1                ***          ***  5.45223e-14  6.68132e-14  1.13451e-15  1.11564e-14
P2                ***          ***  2.10644e-11  1.75482e-12  1.00209e-10  7.73902e-11
P3                ***          ***  9.53218e-14  7.90016e-15  3.54301e-14  1.38652e-13

Temperature = 1900 K    Pressure = 1 atm

From\To            W1           W2            R           P1           P2           P3
W1                ***          ***          ***          ***          ***          ***
W2                ***          ***          ***          ***          ***          ***
R                 ***          ***  1.32328e-10  3.55842e-11  8.88737e-12  8.78561e-11
P1                ***          ***  5.45228e-14  6.68142e-14  1.13444e-15  1.11569e-14
P2                ***          ***   2.1063e-11  1.75472e-12   1.0021e-10  7.73922e-11
P3                ***          ***  9.53246e-14  7.90052e-15  3.54311e-14  1.38656e-13

Temperature = 1900 K    Pressure = 10 atm

From\To            W1           W2            R           P1           P2           P3
W1                ***          ***          ***          ***          ***          ***
W2                ***          ***          ***          ***          ***          ***
R                 ***          ***  1.32346e-10  3.55872e-11  8.88293e-12  8.78762e-11
P1                ***          ***  5.45274e-14  6.68224e-14    1.134e-15   1.1161e-14
P2                ***          ***  2.10524e-11  1.75404e-12  1.00213e-10  7.74065e-11
P3                ***          ***  9.53464e-14  7.90345e-15  3.54376e-14  1.38687e-13

Temperature = 1900 K    Pressure = 100 atm

From\To            W1           W2            R           P1           P2           P3
W1                ***          ***          ***          ***          ***          ***
W2                ***          ***          ***          ***          ***          ***
R                 ***          ***  1.32461e-10  3.56081e-11  8.85858e-12  8.79944e-11
P1                ***          ***  5.45593e-14  6.68776e-14  1.13177e-15  1.11865e-14
P2                ***          ***  2.09947e-11  1.75058e-12  1.00228e-10  7.74828e-11
P3                ***          ***  9.54747e-14  7.92149e-15  3.54726e-14  1.38869e-13

Temperature = 1900 K    Pressure = 1000 atm

From\To            W1           W2            R           P1           P2           P3
W1                ***          ***          ***          ***          ***          ***
W2                ***          ***          ***          ***          ***          ***
R                 ***          ***  1.32934e-10  3.57073e-11  8.77041e-12  8.84566e-11
P1                ***          ***  5.47113e-14  6.71271e-14  1.12485e-15   1.1291e-14
P2                ***          ***  2.07858e-11  1.73988e-12  1.00277e-10   7.7751e-11
P3                ***          ***  9.59762e-14  7.99546e-15  3.55953e-14  1.39567e-13

Temperature = 2000 K

High Pressure Rate Coefficients:

From\To            W1           W2            R           P1           P2           P3
W1                ***  1.66476e+09  5.40043e+09   3.3303e+10          ***          ***
W2        6.90263e+08          ***  6.58253e+09          ***  2.37188e+09  2.34926e+10
R         4.57949e-11  1.34623e-10          ***          ***          ***          ***
P1        5.39606e-13          ***          ***          ***          ***          ***
P2                ***  1.19611e-10          ***          ***          ***          ***
P3                ***  6.55741e-13          ***          ***          ***          ***

Temperature = 2000 K    Pressure = 0.01 atm

From\To            W1           W2            R           P1           P2           P3
W1                ***          ***          ***          ***          ***          ***
W2                ***          ***          ***          ***          ***          ***
R                 ***          ***  1.43827e-10  3.93904e-11  1.01866e-11  9.42504e-11
P1                ***          ***  7.52653e-14  9.18837e-14  1.62591e-15  1.49925e-14
P2                ***          ***  2.51179e-11  2.09819e-12  1.10535e-10  8.33193e-11
P3                ***          ***  1.28635e-13  1.07089e-14  4.61178e-14  1.85461e-13

Temperature = 2000 K    Pressure = 0.1 atm

From\To            W1           W2            R           P1           P2           P3
W1                ***          ***          ***          ***          ***          ***
W2                ***          ***          ***          ***          ***          ***
R                 ***          ***  1.43828e-10  3.93905e-11  1.01866e-11  9.42506e-11
P1                ***          ***  7.52653e-14  9.18838e-14  1.62591e-15  1.49926e-14
P2                ***          ***  2.51178e-11  2.09819e-12  1.10535e-10  8.33195e-11
P3                ***          ***  1.28635e-13   1.0709e-14  4.61179e-14  1.85462e-13

Temperature = 2000 K    Pressure = 1 atm

From\To            W1           W2            R           P1           P2           P3
W1                ***          ***          ***          ***          ***          ***
W2                ***          ***          ***          ***          ***          ***
R                 ***          ***  1.43829e-10  3.93907e-11  1.01862e-11  9.42524e-11
P1                ***          ***  7.52658e-14  9.18847e-14  1.62586e-15   1.4993e-14
P2                ***          ***  2.51167e-11  2.09812e-12  1.10536e-10  8.33209e-11
P3                ***          ***  1.28637e-13  1.07093e-14  4.61187e-14  1.85465e-13

Temperature = 2000 K    Pressure = 10 atm

From\To            W1           W2            R           P1           P2           P3
W1                ***          ***          ***          ***          ***          ***
W2                ***          ***          ***          ***          ***          ***
R                 ***          ***  1.43843e-10  3.93931e-11   1.0183e-11  9.42671e-11
P1                ***          ***  7.52703e-14  9.18927e-14  1.62548e-15  1.49969e-14
P2                ***          ***  2.51089e-11  2.09764e-12  1.10538e-10  8.33314e-11
P3                ***          ***  1.28657e-13   1.0712e-14  4.61245e-14  1.85494e-13

Temperature = 2000 K    Pressure = 100 atm

From\To            W1           W2            R           P1           P2           P3
W1                ***          ***          ***          ***          ***          ***
W2                ***          ***          ***          ***          ***          ***
R                 ***          ***  1.43934e-10  3.94106e-11  1.01645e-11  9.43593e-11
P1                ***          ***  7.53037e-14   9.1949e-14   1.6235e-15  1.50218e-14
P2                ***          ***  2.50633e-11  2.09508e-12   1.1055e-10  8.33911e-11
P3                ***          ***  1.28783e-13  1.07298e-14  4.61576e-14  1.85671e-13

Temperature = 2000 K    Pressure = 1000 atm

From\To            W1           W2            R           P1           P2           P3
W1                ***          ***          ***          ***          ***          ***
W2                ***          ***          ***          ***          ***          ***
R                 ***          ***  1.44344e-10  3.95006e-11  1.00913e-11  9.47525e-11
P1                ***          ***  7.54757e-14  9.22255e-14  1.61703e-15  1.51328e-14
P2                ***          ***  2.48828e-11  2.08673e-12   1.1059e-10  8.36204e-11
P3                ***          ***   1.2932e-13  1.08091e-14  4.62845e-14  1.86413e-13

______________________________________________________________________________________

High Pressure Rate Coefficients (Temperature-Species Rate Tables):

   T(K)       W1->W1       W1->W2        W1->R       W1->P1       W1->P2       W1->P3
    298          ***  3.04631e-11  1.62563e-14  2.04413e-09          ***          ***
    300          ***  3.59257e-11  2.45053e-14  2.87028e-09          ***          ***
    400          ***  2.22151e-07  1.17603e-07  0.000942509          ***          ***
    500          ***  0.000664816   0.00133737      2.04782          ***          ***
    600          ***     0.256651     0.718825      354.763          ***          ***
    700          ***      21.2306      66.6389      14356.3          ***          ***
    800          ***      622.658      2044.46       233044          ***          ***
    900          ***      8935.61        29874  2.05236e+06          ***          ***
   1000          ***      76979.9       258951  1.17631e+07          ***          ***
   1100          ***       455244  1.53218e+06  4.92867e+07          ***          ***
   1200          ***  2.02442e+06  6.79816e+06  1.63173e+08          ***          ***
   1300          ***   7.2165e+06  2.41463e+07  4.50528e+08          ***          ***
   1400          ***  2.15959e+07  7.19527e+07   1.0783e+09          ***          ***
   1500          ***  5.61386e+07  1.86197e+08  2.30164e+09          ***          ***
   1600          ***  1.30077e+08  4.29451e+08  4.47593e+09          ***          ***
   1700          ***  2.74032e+08  9.00607e+08  8.06072e+09          ***          ***
   1800          ***  5.33096e+08  1.74421e+09  1.36156e+10          ***          ***
   1900          ***  9.69522e+08  3.15838e+09  2.17892e+10          ***          ***
   2000          ***  1.66476e+09  5.40043e+09   3.3303e+10          ***          ***

   T(K)       W2->W1       W2->W2        W2->R       W2->P1       W2->P2       W2->P3
    298  1.86458e-13          ***  1.97519e-15          ***  1.95353e-14  1.45028e-10
    300  2.26332e-13          ***  3.02438e-15          ***  2.91743e-14  2.06309e-10
    400  4.18713e-09          ***  2.60065e-08          ***  9.94287e-08  0.000113149
    500  2.49657e-05          ***  0.000425605          ***   0.00093095     0.348203
    600    0.0156015          ***     0.295918          ***      0.44307      78.1156
    700      1.84739          ***       33.331          ***       37.855      3866.84
    800      71.5932          ***      1192.35          ***      1096.23      73808.2
    900      1284.35          ***      19735.6          ***      15351.3       742571
   1000      13286.2          ***       189685          ***       128827  4.75705e+06
   1100      91540.9          ***  1.22443e+06          ***       743193  2.19036e+07
   1200       463350          ***  5.85201e+06          ***  3.23138e+06   7.8628e+07
   1300   1.8459e+06          ***  2.21648e+07          ***  1.12896e+07  2.32866e+08
   1400  6.08327e+06          ***  6.98556e+07          ***  3.31847e+07  5.92586e+08
   1500  1.72073e+07          ***  1.89913e+08          ***  8.48937e+07  1.33511e+09
   1600  4.29577e+07          ***  4.57598e+08          ***    1.939e+08  2.72393e+09
   1700  9.67055e+07          ***  9.97855e+08          ***  4.03235e+08  5.12031e+09
   1800  1.99638e+08          ***  2.00148e+09          ***  7.75289e+08  8.98833e+09
   1900   3.8301e+08          ***  3.74082e+09          ***  1.39497e+09  1.48931e+10
   2000  6.90263e+08          ***  6.58253e+09          ***  2.37188e+09  2.34926e+10

   T(K)        R->W1        R->W2         R->R        R->P1        R->P2        R->P3
    298  5.13268e-14  1.01889e-12          ***          ***          ***          ***
    300   5.3355e-14  1.04523e-12          ***          ***          ***          ***
    400  2.45575e-13  2.88124e-12          ***          ***          ***          ***
    500  6.76593e-13  5.73376e-12          ***          ***          ***          ***
    600  1.41052e-12  9.55215e-12          ***          ***          ***          ***
    700  2.48181e-12  1.42657e-11          ***          ***          ***          ***
    800  3.90471e-12  1.98058e-11          ***          ***          ***          ***
    900  5.68102e-12   2.6111e-11          ***          ***          ***          ***
   1000  7.80535e-12  3.31272e-11          ***          ***          ***          ***
   1100  1.02684e-11  4.08091e-11          ***          ***          ***          ***
   1200  1.30589e-11  4.91148e-11          ***          ***          ***          ***
   1300  1.61649e-11  5.80104e-11          ***          ***          ***          ***
   1400  1.95746e-11  6.74652e-11          ***          ***          ***          ***
   1500   2.3276e-11  7.74534e-11          ***          ***          ***          ***
   1600  2.72582e-11  8.79482e-11          ***          ***          ***          ***
   1700  3.15107e-11  9.89329e-11          ***          ***          ***          ***
   1800  3.60237e-11  1.10383e-10          ***          ***          ***          ***
   1900  4.07879e-11  1.22287e-10          ***          ***          ***          ***
   2000  4.57949e-11  1.34623e-10          ***          ***          ***          ***

   T(K)       P1->W1       P1->W2        P1->R       P1->P1       P1->P2       P1->P3
    298  1.97707e-19          ***          ***          ***          ***          ***
    300  2.17214e-19          ***          ***          ***          ***          ***
    400  8.03316e-18          ***          ***          ***          ***          ***
    500  8.04047e-17          ***          ***          ***          ***          ***
    600  4.08894e-16          ***          ***          ***          ***          ***
    700  1.39338e-15          ***          ***          ***          ***          ***
    800  3.66606e-15          ***          ***          ***          ***          ***
    900  8.07255e-15          ***          ***          ***          ***          ***
   1000  1.56316e-14          ***          ***          ***          ***          ***
   1100  2.74901e-14          ***          ***          ***          ***          ***
   1200  4.48822e-14          ***          ***          ***          ***          ***
   1300  6.90958e-14          ***          ***          ***          ***          ***
   1400  1.01446e-13          ***          ***          ***          ***          ***
   1500  1.43255e-13          ***          ***          ***          ***          ***
   1600  1.95842e-13          ***          ***          ***          ***          ***
   1700  2.60505e-13          ***          ***          ***          ***          ***
   1800  3.38525e-13          ***          ***          ***          ***          ***
   1900  4.31151e-13          ***          ***          ***          ***          ***
   2000  5.39606e-13          ***          ***          ***          ***          ***

   T(K)       P2->W1       P2->W2        P2->R       P2->P1       P2->P2       P2->P3
    298          ***  4.84419e-13          ***          ***          ***          ***
    300          ***   4.9936e-13          ***          ***          ***          ***
    400          ***  1.65469e-12          ***          ***          ***          ***
    500          ***   3.6826e-12          ***          ***          ***          ***
    600          ***  6.60833e-12          ***          ***          ***          ***
    700          ***  1.04031e-11          ***          ***          ***          ***
    800          ***    1.502e-11          ***          ***          ***          ***
    900          ***  2.04085e-11          ***          ***          ***          ***
   1000          ***  2.65198e-11          ***          ***          ***          ***
   1100          ***  3.33097e-11          ***          ***          ***          ***
   1200          ***  4.07378e-11          ***          ***          ***          ***
   1300          ***  4.87692e-11          ***          ***          ***          ***
   1400          ***  5.73719e-11          ***          ***          ***          ***
   1500          ***   6.6518e-11          ***          ***          ***          ***
   1600          ***  7.61824e-11          ***          ***          ***          ***
   1700          ***  8.63435e-11          ***          ***          ***          ***
   1800          ***  9.69804e-11          ***          ***          ***          ***
   1900          ***  1.08075e-10          ***          ***          ***          ***
   2000          ***  1.19611e-10          ***          ***          ***          ***

   T(K)       P3->W1       P3->W2        P3->R       P3->P1       P3->P2       P3->P3
    298          ***  3.03997e-19          ***          ***          ***          ***
    300          ***  3.34691e-19          ***          ***          ***          ***
    400          ***  1.29488e-17          ***          ***          ***          ***
    500          ***  1.28216e-16          ***          ***          ***          ***
    600          ***  6.34678e-16          ***          ***          ***          ***
    700          ***   2.0983e-15          ***          ***          ***          ***
    800          ***  5.36217e-15          ***          ***          ***          ***
    900          ***   1.1497e-14          ***          ***          ***          ***
   1000          ***  2.17379e-14          ***          ***          ***          ***
   1100          ***  3.74268e-14          ***          ***          ***          ***
   1200          ***  5.99665e-14          ***          ***          ***          ***
   1300          ***   9.0786e-14          ***          ***          ***          ***
   1400          ***  1.31317e-13          ***          ***          ***          ***
   1500          ***  1.82976e-13          ***          ***          ***          ***
   1600          ***  2.47156e-13          ***          ***          ***          ***
   1700          ***  3.25216e-13          ***          ***          ***          ***
   1800          ***  4.18482e-13          ***          ***          ***          ***
   1900          ***  5.28241e-13          ***          ***          ***          ***
   2000          ***  6.55741e-13          ***          ***          ***          ***

Capture/Escape Rate Coefficients:

   T(K)           W1           W2            R           P1           P2           P3
    298  2.07461e-09  1.45236e-10  1.07021e-12  1.97707e-19  4.84419e-13  3.03997e-19
    300  2.90623e-09  2.06568e-10  1.09858e-12  2.17214e-19   4.9936e-13  3.34691e-19
    400  0.000942849  0.000113278  3.12682e-12  8.03316e-18  1.65469e-12  1.29488e-17
    500      2.04983     0.349585  6.41036e-12  8.04047e-17   3.6826e-12  1.28216e-16
    600      355.739      78.8702  1.09627e-11  4.08894e-16  6.60833e-12  6.34678e-16
    700      14444.2      3939.87  1.67475e-11  1.39338e-15  1.04031e-11   2.0983e-15
    800       235711      76168.4  2.37105e-11  3.66606e-15    1.502e-11  5.36217e-15
    900  2.09117e+06       778942   3.1792e-11  8.07255e-15  2.04085e-11   1.1497e-14
   1000   1.2099e+07  5.08885e+06  4.09326e-11  1.56316e-14  2.65198e-11  2.17379e-14
   1100  5.12741e+07  2.39628e+07  5.10774e-11  2.74901e-14  3.33097e-11  3.74268e-14
   1200  1.71995e+08  8.81748e+07  6.21737e-11  4.48822e-14  4.07378e-11  5.99665e-14
   1300  4.81891e+08  2.68166e+08  7.41753e-11  6.90958e-14  4.87692e-11   9.0786e-14
   1400  1.17185e+09   7.0171e+08  8.70398e-11  1.01446e-13  5.73719e-11  1.31317e-13
   1500  2.54398e+09  1.62713e+09  1.00729e-10  1.43255e-13   6.6518e-11  1.82976e-13
   1600  5.03545e+09  3.41838e+09  1.15206e-10  1.95842e-13  7.61824e-11  2.47156e-13
   1700  9.23536e+09   6.6181e+09  1.30444e-10  2.60505e-13  8.63435e-11  3.25216e-13
   1800  1.58929e+10  1.19647e+10  1.46407e-10  3.38525e-13  9.69804e-11  4.18482e-13
   1900  2.59171e+10  2.04119e+10  1.63075e-10  4.31151e-13  1.08075e-10  5.28241e-13
   2000  4.03682e+10  3.31373e+10  1.80418e-10  5.39606e-13  1.19611e-10  6.55741e-13

______________________________________________________________________________________

Pressure-Species Rate Tables:

   Temperature = 298 K

   P(atm)       W1->W2        W1->R       W1->P1       W1->P2       W1->P3         W1->
     0.01  3.16638e-12  8.81714e-15  1.97857e-09  1.28768e-17  7.97195e-15  1.98176e-09
      0.1  3.18083e-12  1.46464e-14  2.03106e-09  3.83957e-18  1.39489e-15  2.03425e-09
        1   3.1833e-12   1.6037e-14  2.03787e-09  5.37594e-19  1.63749e-16  2.04107e-09
       10  3.18359e-12  1.62094e-14  2.03859e-09  5.67929e-20   1.6775e-17  2.04179e-09
      100  3.18361e-12  1.62271e-14  2.03866e-09  5.71413e-21  1.68189e-18  2.04186e-09
     1000  3.18362e-12  1.62289e-14  2.03867e-09  5.71767e-22  1.68234e-19  2.04187e-09
    O-O  3.04631e-11  1.62563e-14  2.04413e-09          ***          ***  2.07461e-09

   Temperature = 300 K

   P(atm)       W1->W2        W1->R       W1->P1       W1->P2       W1->P3         W1->
     0.01  4.19512e-12  1.31288e-14   2.7743e-09  1.92336e-17   1.1648e-14  2.77852e-09
      0.1  4.21637e-12  2.20117e-14  2.85137e-09  5.87779e-18  2.07956e-15  2.85561e-09
        1  4.22007e-12  2.41648e-14  2.86146e-09    8.331e-19  2.46162e-16   2.8657e-09
       10   4.2205e-12  2.44335e-14  2.86252e-09  8.82471e-20  2.52567e-17  2.86677e-09
      100  4.22055e-12  2.44613e-14  2.86263e-09  8.88175e-21  2.53275e-18  2.86687e-09
     1000  4.22055e-12  2.44641e-14  2.86264e-09  8.88756e-22  2.53346e-19  2.86689e-09
    O-O  3.59257e-11  2.45053e-14  2.87028e-09          ***          ***  2.90623e-09

   Temperature = 400 K

   P(atm)       W1->W2        W1->R       W1->P1       W1->P2       W1->P3         W1->
     0.01  1.47795e-07  2.96738e-08  0.000776487  5.30154e-11  1.66672e-08  0.000776681
      0.1  1.87905e-07  8.21335e-08   0.00090572  5.28162e-11  8.83568e-09  0.000905999
        1   2.0735e-07  1.10871e-07  0.000935961  1.67529e-11  2.00589e-09  0.000936281
       10   2.1139e-07  1.16668e-07  0.000940052  2.34704e-12  2.50441e-10  0.000940381
      100  2.11879e-07  1.17354e-07  0.000940487  2.47438e-13  2.58741e-11  0.000940816
     1000  2.11929e-07  1.17424e-07  0.000940531  2.48878e-14  2.59651e-12   0.00094086
    O-O  2.22151e-07  1.17603e-07  0.000942509          ***          ***  0.000942849

   Temperature = 500 K

   P(atm)       W1->W2        W1->R       W1->P1       W1->P2       W1->P3         W1->
     0.01  0.000122583  0.000127922      1.14464  2.72653e-07  6.38757e-05      1.14495
      0.1  0.000311857  0.000580734      1.72032  6.92618e-07  8.58718e-05       1.7213
        1  0.000541626   0.00110113      1.98016  5.42362e-07  4.45148e-05      1.98184
       10  0.000643548   0.00129942      2.03644  1.32995e-07  8.79814e-06      2.03839
      100  0.000661958   0.00133178      2.04364  1.65198e-08  1.02544e-06      2.04563
     1000  0.000664052   0.00133535      2.04439  1.70117e-09    1.046e-07      2.04639
    O-O  0.000664816   0.00133737      2.04782          ***          ***      2.04983

   Temperature = 600 K

   P(atm)       W1->W2        W1->R       W1->P1       W1->P2       W1->P3         W1->
     0.01   0.00930777    0.0227135      107.093  5.52487e-05    0.0107747      107.136
      0.1       0.0457     0.158043      220.168  0.000282315    0.0294536      220.402
        1     0.138993     0.447552      312.526  0.000488909    0.0326187      313.146
       10     0.225147     0.655927      347.233  0.000239479    0.0119557      348.126
      100     0.252281      0.71011      353.502  4.16653e-05   0.00183167      354.466
     1000     0.256182     0.717261      354.231  4.61217e-06  0.000197219      355.205
    O-O     0.256651     0.718825      354.763          ***          ***      355.739

   Temperature = 700 K

   P(atm)       W1->W2        W1->R       W1->P1       W1->P2       W1->P3         W1->
     0.01     0.143467     0.641621      1961.23   0.00172633     0.294157      1962.31
      0.1      1.19287       6.3342      5489.03    0.0149173      1.38069      5497.95
        1      6.14896      26.7024      10269.8    0.0496719      2.89855      10305.6
       10      14.9785      52.8507      13342.1    0.0483939      2.02054        13412
      100      20.0491      64.3009      14203.7    0.0136102     0.470326      14288.6
     1000      21.1012      66.3271      14327.7   0.00176473    0.0574711      14415.2
    O-O      21.2306      66.6389      14356.3          ***          ***      14444.2

   Temperature = 800 K

   P(atm)       W1->W2        W1->R       W1->P1       W1->P2       W1->P3         W1->
     0.01     0.788571      5.83821      12930.5    0.0170098      2.59622      12939.7
      0.1      9.84807      75.6265      47228.4     0.217378      18.3302      47332.4
        1      80.3015      455.686       118039      1.22581      64.9018       118641
       10      304.221      1268.63       192215      2.22822      82.3182       193872
      100       535.59      1866.44       225504      1.08742      31.6921       227939
     1000      611.084      2020.65       232018     0.183345      4.83732       234655
    O-O      622.658      2044.46       233044          ***          ***       235711

   Temperature = 900 K

   P(atm)       W1->W2        W1->R       W1->P1       W1->P2       W1->P3         W1->
     0.01      2.26154      26.0954      44726.7    0.0810913      11.2435      44766.4
      0.1      38.0398      410.975       200996      1.37108      106.846       201553
        1      449.125      3320.91       650937      11.6493      570.616       655289
       10      2597.87      12955.2  1.37135e+06      36.2801      1223.83  1.38816e+06
      100      6453.83      24504.8  1.88351e+06       31.022      798.894   1.9153e+06
     1000      8509.51      29040.9  2.02866e+06      7.46969      167.214  2.06638e+06
    O-O      8935.61        29874  2.05236e+06          ***          ***  2.09117e+06

   Temperature = 1000 K

   P(atm)       W1->W2        W1->R       W1->P1       W1->P2       W1->P3         W1->
     0.01          ***          ***          ***          ***          ***          ***
      0.1      91.6857      1357.53       546850      5.07622       368.59       548672
        1       1418.1      13621.7  2.16582e+06      58.0912      2659.52  2.18358e+06
       10      11753.4        71280  5.81434e+06      280.326      8782.44  5.90644e+06
      100      42264.5       178532  9.76243e+06      406.402      9521.63  9.99315e+06
     1000      68991.1       243379  1.14289e+07      149.034      2931.28  1.17444e+07
    O-O      76979.9       258951  1.17631e+07          ***          ***   1.2099e+07

   Temperature = 1100 K

   P(atm)       W1->W2        W1->R       W1->P1       W1->P2       W1->P3         W1->
     0.01          ***          ***          ***          ***          ***          ***
      0.1          ***          ***          ***          ***          ***          ***
        1      3118.26        38323  5.16282e+06      189.029      8137.67  5.21259e+06
       10      33927.1       252233  1.68857e+07      1272.21        37353  1.72105e+07
      100       172225       828658  3.49702e+07      2930.61        63543  3.60375e+07
     1000       367109  1.35643e+06  4.62675e+07      1684.83      29860.3  4.80226e+07
    O-O       455244  1.53218e+06  4.92867e+07          ***          ***  5.12741e+07

   Temperature = 1200 K

   P(atm)       W1->W2        W1->R       W1->P1       W1->P2       W1->P3         W1->
     0.01          ***          ***          ***          ***          ***          ***
      0.1          ***          ***          ***          ***          ***          ***
        1          ***          ***          ***          ***          ***          ***
       10      72408.8       656737  3.76045e+07      3979.79       110166  3.84478e+07
      100       488983  2.72596e+06  9.40789e+07      13393.7       271493  9.75788e+07
     1000   1.3903e+06  5.48343e+06  1.44456e+08      11989.2       194849  1.51537e+08
    O-O  2.02442e+06  6.79816e+06  1.63173e+08          ***          ***  1.71995e+08

   Temperature = 1300 K

   P(atm)       W1->W2        W1->R       W1->P1       W1->P2       W1->P3         W1->
     0.01          ***          ***          ***          ***          ***          ***
      0.1          ***          ***          ***          ***          ***          ***
        1          ***          ***          ***          ***          ***          ***
       10          ***          ***          ***          ***          ***          ***
      100  1.06573e+06  6.92901e+06  2.03734e+08      43486.3       829860  2.12602e+08
     1000  3.99002e+06  1.71242e+07  3.65734e+08      58381.4       880663  3.87787e+08
    O-O   7.2165e+06  2.41463e+07  4.50528e+08          ***          ***  4.81891e+08

   Temperature = 1400 K

   P(atm)       W1->W2        W1->R       W1->P1       W1->P2       W1->P3         W1->
     0.01          ***          ***          ***          ***          ***          ***
      0.1          ***          ***          ***          ***          ***          ***
        1          ***          ***          ***          ***          ***          ***
       10          ***          ***          ***          ***          ***          ***
      100  1.92613e+06  1.45637e+07  3.75626e+08       109805   1.9843e+06   3.9421e+08
     1000   9.1643e+06  4.34453e+07  7.81312e+08       208998  2.95217e+06  8.37083e+08
    O-O  2.15959e+07  7.19527e+07   1.0783e+09          ***          ***  1.17185e+09

   Temperature = 1500 K

   P(atm)       W1->W2        W1->R       W1->P1       W1->P2       W1->P3         W1->
     0.01          ***          ***          ***          ***          ***          ***
      0.1          ***          ***          ***          ***          ***          ***
        1          ***          ***          ***          ***          ***          ***
       10          ***          ***          ***          ***          ***          ***
      100          ***          ***          ***          ***          ***          ***
     1000  1.76848e+07  9.34073e+07  1.45652e+09       585726  7.80222e+06    1.576e+09
    O-O  5.61386e+07  1.86197e+08  2.30164e+09          ***          ***  2.54398e+09

   Temperature = 1600 K

   P(atm)       W1->W2        W1->R       W1->P1       W1->P2       W1->P3         W1->
     0.01          ***          ***          ***          ***          ***          ***
      0.1          ***          ***          ***          ***          ***          ***
        1          ***          ***          ***          ***          ***          ***
       10          ***          ***          ***          ***          ***          ***
      100          ***          ***          ***          ***          ***          ***
     1000  2.98854e+07  1.76267e+08  2.43776e+09  1.35581e+06  1.71334e+07   2.6624e+09
    O-O  1.30077e+08  4.29451e+08  4.47593e+09          ***          ***  5.03545e+09

   Temperature = 1700 K

   P(atm)       W1->W2        W1->R       W1->P1       W1->P2       W1->P3         W1->
     0.01          ***          ***          ***          ***          ***          ***
      0.1          ***          ***          ***          ***          ***          ***
        1          ***          ***          ***          ***          ***          ***
       10          ***          ***          ***          ***          ***          ***
      100          ***          ***          ***          ***          ***          ***
     1000  4.57029e+07  3.00283e+08  3.74871e+09  2.70707e+06  3.26248e+07  4.13003e+09
    O-O  2.74032e+08  9.00607e+08  8.06072e+09          ***          ***  9.23536e+09

   Temperature = 1800 K

   P(atm)       W1->W2        W1->R       W1->P1       W1->P2       W1->P3         W1->
     0.01          ***          ***          ***          ***          ***          ***
      0.1          ***          ***          ***          ***          ***          ***
        1          ***          ***          ***          ***          ***          ***
       10          ***          ***          ***          ***          ***          ***
      100          ***          ***          ***          ***          ***          ***
     1000          ***          ***          ***          ***          ***          ***
    O-O  5.33096e+08  1.74421e+09  1.36156e+10          ***          ***  1.58929e+10

   Temperature = 1900 K

   P(atm)       W1->W2        W1->R       W1->P1       W1->P2       W1->P3         W1->
     0.01          ***          ***          ***          ***          ***          ***
      0.1          ***          ***          ***          ***          ***          ***
        1          ***          ***          ***          ***          ***          ***
       10          ***          ***          ***          ***          ***          ***
      100          ***          ***          ***          ***          ***          ***
     1000          ***          ***          ***          ***          ***          ***
    O-O  9.69522e+08  3.15838e+09  2.17892e+10          ***          ***  2.59171e+10

   Temperature = 2000 K

   P(atm)       W1->W2        W1->R       W1->P1       W1->P2       W1->P3         W1->
     0.01          ***          ***          ***          ***          ***          ***
      0.1          ***          ***          ***          ***          ***          ***
        1          ***          ***          ***          ***          ***          ***
       10          ***          ***          ***          ***          ***          ***
      100          ***          ***          ***          ***          ***          ***
     1000          ***          ***          ***          ***          ***          ***
    O-O  1.66476e+09  5.40043e+09   3.3303e+10          ***          ***  4.03682e+10

   Temperature = 298 K

   P(atm)       W2->W1        W2->R       W2->P1       W2->P2       W2->P3         W2->
     0.01  1.93807e-14  1.31052e-15  3.92778e-17  1.65436e-14  1.42818e-10  1.42855e-10
      0.1  1.94692e-14  1.85321e-15   7.6404e-18  1.90532e-14  1.44844e-10  1.44884e-10
        1  1.94843e-14  1.95696e-15  9.24196e-19  1.94345e-14  1.45086e-10  1.45127e-10
       10   1.9486e-14  1.96891e-15  9.51175e-20   1.9476e-14  1.45111e-10  1.45152e-10
      100  1.94862e-14  1.97013e-15  9.54154e-21  1.94802e-14  1.45113e-10  1.45154e-10
     1000  1.94862e-14  1.97025e-15  9.54455e-22  1.94806e-14  1.45113e-10  1.45154e-10
    O-O  1.86458e-13  1.97519e-15          ***  1.95353e-14  1.45028e-10  1.45236e-10

   Temperature = 300 K

   P(atm)       W2->W1        W2->R       W2->P1       W2->P2       W2->P3         W2->
     0.01  2.64292e-14  1.98877e-15  5.94025e-17  2.45851e-14  2.02999e-10  2.03052e-10
      0.1  2.65631e-14  2.83226e-15   1.1801e-17  2.84297e-14  2.06026e-10  2.06084e-10
        1  2.65864e-14  2.99578e-15  1.44026e-18  2.90206e-14  2.06391e-10  2.06449e-10
       10  2.65891e-14   3.0147e-15  1.48482e-19   2.9085e-14  2.06428e-10  2.06487e-10
      100  2.65894e-14  3.01663e-15  1.48976e-20  2.90915e-14  2.06432e-10  2.06491e-10
     1000  2.65894e-14  3.01682e-15  1.49026e-21  2.90922e-14  2.06432e-10  2.06491e-10
    O-O  2.26332e-13  3.02438e-15          ***  2.91743e-14  2.06309e-10  2.06568e-10

   Temperature = 400 K

   P(atm)       W2->W1        W2->R       W2->P1       W2->P2       W2->P3         W2->
     0.01  2.78566e-09  9.49582e-09  2.95706e-10  5.73544e-08  0.000100089  0.000100159
      0.1  3.54167e-09   2.0532e-08  1.77203e-10  8.82488e-08  0.000110829  0.000110942
        1  3.90817e-09  2.50792e-08  4.22198e-11  9.75716e-08  0.000112966  0.000113092
       10  3.98431e-09  2.58555e-08  5.33641e-12  9.89561e-08  0.000113232  0.000113361
      100  3.99352e-09  2.59426e-08  5.52324e-13  9.91061e-08   0.00011326  0.000113389
     1000  3.99446e-09  2.59514e-08  5.54376e-14  9.91212e-08  0.000113262  0.000113391
    O-O  4.18713e-09  2.60065e-08          ***  9.94287e-08  0.000113149  0.000113278

   Temperature = 500 K

   P(atm)       W2->W1        W2->R       W2->P1       W2->P2       W2->P3         W2->
     0.01  4.60337e-06  6.80064e-05  2.39718e-06  0.000285048     0.227948     0.228308
      0.1  1.17111e-05  0.000233292  3.64255e-06   0.00064482     0.311061     0.311954
        1  2.03395e-05  0.000374687  1.98883e-06  0.000864683     0.342081     0.343342
       10   2.4167e-05  0.000417846  3.99345e-07  0.000919805     0.347915     0.349277
      100  2.48583e-05  0.000424136  4.66787e-08  0.000927214     0.348616     0.349993
     1000   2.4937e-05  0.000424811  4.76306e-09  0.000927994     0.348689     0.350066
    O-O  2.49657e-05  0.000425605          ***   0.00093095     0.348203     0.349585

   Temperature = 600 K

   P(atm)       W2->W1        W2->R       W2->P1       W2->P2       W2->P3         W2->
     0.01  0.000565859    0.0175549  0.000679974    0.0589983      30.3307      30.4085
      0.1   0.00277814    0.0920352   0.00209916     0.197551      55.2125       55.507
        1   0.00844924     0.211294   0.00244628     0.355062      71.9792      72.5565
       10    0.0136864     0.278571  0.000909278     0.426006      77.2866      78.0058
      100    0.0153359     0.293459   0.00013948     0.439892      78.1467      78.8954
     1000    0.0155731     0.295306  1.50154e-05     0.441545      78.2432      78.9956
    O-O    0.0156015     0.295918          ***      0.44307      78.1156      78.8702

   Temperature = 700 K

   P(atm)       W2->W1        W2->R       W2->P1       W2->P2       W2->P3         W2->
     0.01    0.0124906     0.660826    0.0273167      1.90902      739.694      742.304
      0.1     0.103824       4.9744     0.144971      9.09802      1822.23      1836.55
        1     0.535078      16.6497     0.319879      22.9124      3040.61      3081.02
       10      1.30337       28.313     0.225167      33.7876      3692.33      3755.96
      100      1.74458      32.5351    0.0522123      37.1752      3851.01      3922.52
     1000      1.83614      33.2131   0.00636381      37.6834      3872.35      3945.09
    O-O      1.84739       33.331          ***       37.855      3866.84      3939.87

   Temperature = 800 K

   P(atm)       W2->W1        W2->R       W2->P1       W2->P2       W2->P3         W2->
     0.01    0.0909015      7.47317     0.321997      19.2736      6112.45      6139.61
      0.1      1.13405      75.5057      2.58897      123.575      19838.3      20041.1
        1      9.23655      360.403      9.66863      434.447      43702.1      44515.9
       10      34.9807      834.511      12.3508      839.642      64465.9      66187.4
      100      61.5822      1117.98      4.70578      1044.82      72392.3      74621.4
     1000      70.2624      1182.47     0.712929      1087.41        73800      76140.9
    O-O      71.5932      1192.35          ***      1096.23      73808.2      76168.4

   Temperature = 900 K

   P(atm)       W2->W1        W2->R       W2->P1       W2->P2       W2->P3         W2->
     0.01      0.32764      39.0274      1.72311      91.9252      25009.9      25142.9
      0.1      5.49948      493.313      18.8438      742.948       101729       102990
        1      64.6856      3200.21      107.256      3513.91       292111       298998
       10       373.53      10233.3      232.579      9136.89       547522       567498
      100      927.656      17029.8       149.62      13697.7       700374       732179
     1000      1223.11      19334.9      30.8839      15085.5       738754       774429
    O-O      1284.35      19735.6          ***      15351.3       742571       778942

   Temperature = 1000 K

   P(atm)       W2->W1        W2->R       W2->P1       W2->P2       W2->P3         W2->
     0.01          ***      125.282      7.76876      273.487      65714.2      66119.4
      0.1        16.09      1849.87      75.8123      2607.97       315998       320548
        1      246.566      15272.2      592.284      15637.9  1.13112e+06  1.16287e+06
       10      2032.17      65855.5      2004.05      53937.6  2.70534e+06  2.82917e+06
      100      7295.88       141855       2148.8       101979  4.14313e+06  4.39641e+06
     1000      11907.5       180994      649.267       123936  4.67213e+06  4.98962e+06
    O-O      13286.2       189685          ***       128827  4.75705e+06  5.08885e+06

   Temperature = 1100 K

   P(atm)       W2->W1        W2->R       W2->P1       W2->P2       W2->P3         W2->
     0.01          ***          ***          ***          ***          ***          ***
      0.1          ***          ***          ***          ***          ***          ***
        1      638.849      47821.5       2039.9      46343.1   3.0109e+06  3.10775e+06
       10      6863.02       263973      9755.19       202609  8.90225e+06  9.38545e+06
      100      34662.7       741246        16607       489576  1.67038e+07  1.79859e+07
     1000      73822.2   1.1119e+06      7663.53       685995  2.09323e+07  2.28117e+07
    O-O      91540.9  1.22443e+06          ***       743193  2.19036e+07  2.39628e+07

   Temperature = 1200 K

   P(atm)       W2->W1        W2->R       W2->P1       W2->P2       W2->P3         W2->
     0.01          ***          ***          ***          ***          ***          ***
      0.1          ***          ***          ***          ***          ***          ***
        1          ***       113202      8792.94       104819  6.24464e+06  6.46907e+06
       10      16815.3       753751      31670.9       549809  2.18025e+07  2.31545e+07
      100       112262  2.69342e+06      79326.1   1.6668e+06  4.97256e+07  5.42774e+07
     1000       318287  4.89983e+06      56302.3  2.78093e+06  7.15124e+07  7.95677e+07
    O-O       463350  5.85201e+06          ***  3.23138e+06   7.8628e+07  8.81748e+07

   Temperature = 1300 K

   P(atm)       W2->W1        W2->R       W2->P1       W2->P2       W2->P3         W2->
     0.01          ***          ***          ***          ***          ***          ***
      0.1          ***          ***          ***          ***          ***          ***
        1          ***          ***          ***          ***          ***          ***
       10          ***  1.69814e+06       170290  1.18713e+06  4.33446e+07  4.63386e+07
      100       274683  7.40725e+06       263371  4.35473e+06  1.16913e+08  1.29213e+08
     1000  1.02147e+06  1.64953e+07       279554  8.75491e+06  1.96008e+08  2.22559e+08
    O-O   1.8459e+06  2.21648e+07          ***  1.12896e+07  2.32866e+08  2.68166e+08

   Temperature = 1400 K

   P(atm)       W2->W1        W2->R       W2->P1       W2->P2       W2->P3         W2->
     0.01          ***          ***          ***          ***          ***          ***
      0.1          ***          ***          ***          ***          ***          ***
        1          ***          ***          ***          ***          ***          ***
       10          ***          ***          ***          ***          ***          ***
      100       550845  1.65259e+07       669229  9.32053e+06  2.29843e+08   2.5691e+08
     1000  2.58743e+06  4.45803e+07  1.00833e+06  2.24111e+07  4.48283e+08   5.1887e+08
    O-O  6.08327e+06  6.98556e+07          ***  3.31847e+07  5.92586e+08   7.0171e+08

   Temperature = 1500 K

   P(atm)       W2->W1        W2->R       W2->P1       W2->P2       W2->P3         W2->
     0.01          ***          ***          ***          ***          ***          ***
      0.1          ***          ***          ***          ***          ***          ***
        1          ***          ***          ***          ***          ***          ***
       10          ***          ***          ***          ***          ***          ***
      100          ***  3.16951e+07  4.32081e+06  1.72026e+07  3.95432e+08  4.46531e+08
     1000  5.44819e+06  1.00878e+08  2.81916e+06  4.85066e+07  8.84556e+08  1.04221e+09
    O-O  1.72073e+07  1.89913e+08          ***  8.48937e+07  1.33511e+09  1.62713e+09

   Temperature = 1600 K

   P(atm)       W2->W1        W2->R       W2->P1       W2->P2       W2->P3         W2->
     0.01          ***          ***          ***          ***          ***          ***
      0.1          ***          ***          ***          ***          ***          ***
        1          ***          ***          ***          ***          ***          ***
       10          ***          ***          ***          ***          ***          ***
      100          ***          ***          ***          ***          ***          ***
     1000  9.96341e+06  1.98144e+08  6.46297e+06  9.18163e+07  1.55037e+09  1.85676e+09
    O-O  4.29577e+07  4.57598e+08          ***    1.939e+08  2.72393e+09  3.41838e+09

   Temperature = 1700 K

   P(atm)       W2->W1        W2->R       W2->P1       W2->P2       W2->P3         W2->
     0.01          ***          ***          ***          ***          ***          ***
      0.1          ***          ***          ***          ***          ***          ***
        1          ***          ***          ***          ***          ***          ***
       10          ***          ***          ***          ***          ***          ***
      100          ***          ***          ***          ***          ***          ***
     1000  1.63814e+07  3.48065e+08  1.27199e+07  1.56325e+08  2.47369e+09  3.00718e+09
    O-O  9.67055e+07  9.97855e+08          ***  4.03235e+08  5.12031e+09   6.6181e+09

   Temperature = 1800 K

   P(atm)       W2->W1        W2->R       W2->P1       W2->P2       W2->P3         W2->
     0.01          ***          ***          ***          ***          ***          ***
      0.1          ***          ***          ***          ***          ***          ***
        1          ***          ***          ***          ***          ***          ***
       10          ***          ***          ***          ***          ***          ***
      100          ***          ***          ***          ***          ***          ***
     1000          ***  5.68027e+08  1.13292e+08  2.44967e+08  3.66633e+09  4.51637e+09
    O-O  1.99638e+08  2.00148e+09          ***  7.75289e+08  8.98833e+09  1.19647e+10

   Temperature = 1900 K

   P(atm)       W2->W1        W2->R       W2->P1       W2->P2       W2->P3         W2->
     0.01          ***          ***          ***          ***          ***          ***
      0.1          ***          ***          ***          ***          ***          ***
        1          ***          ***          ***          ***          ***          ***
       10          ***          ***          ***          ***          ***          ***
      100          ***          ***          ***          ***          ***          ***
     1000          ***          ***          ***          ***          ***          ***
    O-O   3.8301e+08  3.74082e+09          ***  1.39497e+09  1.48931e+10  2.04119e+10

   Temperature = 2000 K

   P(atm)       W2->W1        W2->R       W2->P1       W2->P2       W2->P3         W2->
     0.01          ***          ***          ***          ***          ***          ***
      0.1          ***          ***          ***          ***          ***          ***
        1          ***          ***          ***          ***          ***          ***
       10          ***          ***          ***          ***          ***          ***
      100          ***          ***          ***          ***          ***          ***
     1000          ***          ***          ***          ***          ***          ***
    O-O  6.90263e+08  6.58253e+09          ***  2.37188e+09  2.34926e+10  3.31373e+10

   Temperature = 298 K

   P(atm)        R->W1        R->W2        R->P1        R->P2        R->P3          R->
     0.01  2.78388e-14  6.76021e-13  2.34044e-14  1.27774e-15  3.38523e-13  1.06706e-12
      0.1  4.62438e-14   9.5596e-13  4.99627e-15  2.68279e-16  5.99882e-14  1.06746e-12
        1  5.06344e-14  1.00948e-12  6.06483e-16   3.2381e-17  6.81139e-15  1.06757e-12
       10  5.11787e-14  1.01564e-12  6.23468e-17  3.32506e-18  6.92539e-16  1.06758e-12
      100  5.12348e-14  1.01627e-12  6.25314e-18  3.33447e-19  6.93743e-17  1.06758e-12
     1000  5.12404e-14  1.01634e-12  6.25501e-19  3.33542e-20  6.93865e-18  1.06758e-12
    O-O  5.13268e-14  1.01889e-12          ***          ***          ***  1.07021e-12

   Temperature = 300 K

   P(atm)        R->W1        R->W2        R->P1        R->P2        R->P3          R->
     0.01  2.85851e-14   6.8732e-13  2.46827e-14  1.35021e-15  3.53399e-13  1.09534e-12
      0.1  4.79257e-14  9.78834e-13  5.33905e-15  2.87387e-16  6.33671e-14  1.09575e-12
        1  5.26136e-14  1.03535e-12  6.51995e-16  3.48986e-17   7.2266e-15  1.09587e-12
       10  5.31987e-14  1.04188e-12  6.71014e-17  3.58759e-18  7.35281e-16  1.09589e-12
      100  5.32591e-14  1.04255e-12  6.73088e-18   3.5982e-19  7.36618e-17  1.09589e-12
     1000  5.32652e-14  1.04262e-12  6.73297e-19  3.59927e-20  7.36752e-18  1.09589e-12
    O-O   5.3355e-14  1.04523e-12          ***          ***          ***  1.09858e-12

   Temperature = 400 K

   P(atm)        R->W1        R->W2        R->P1        R->P2        R->P3          R->
     0.01   6.1964e-14  1.05204e-12   1.8312e-13  1.15273e-14  1.80479e-12  3.11344e-12
      0.1  1.71509e-13  2.27473e-12  7.36099e-14  4.65379e-15  5.92689e-13  3.11719e-12
        1  2.31519e-13  2.77851e-12  1.36703e-14  8.67032e-16  9.52136e-14  3.11978e-12
       10  2.43624e-13  2.86451e-12  1.59055e-15  1.00821e-16  1.05576e-14  3.12039e-12
      100  2.45055e-13  2.87416e-12  1.62405e-16   1.0292e-17  1.06991e-15  3.12046e-12
     1000  2.45202e-13  2.87514e-12  1.62764e-17  1.03144e-18  1.07139e-16  3.12047e-12
    O-O  2.45575e-13  2.88124e-12          ***          ***          ***  3.12682e-12

   Temperature = 500 K

   P(atm)        R->W1        R->W2        R->P1        R->P2        R->P3          R->
     0.01  6.47159e-14  9.16177e-13  6.09721e-13  4.54372e-14  4.72654e-12  6.36259e-12
      0.1  2.93799e-13  3.14291e-12  3.80836e-13  2.86426e-14   2.5277e-12  6.37389e-12
        1  5.57072e-13   5.0478e-12  1.18156e-13  9.00174e-15  6.58529e-13  6.39055e-12
       10  6.57392e-13  5.62923e-12  1.82667e-14  1.39707e-15  9.20013e-14  6.39829e-12
      100  6.73761e-13  5.71397e-12  1.99615e-15  1.52736e-16  9.79267e-15  6.39968e-12
     1000  6.75567e-13  5.72306e-12  2.01801e-16  1.54414e-17   9.8652e-16  6.39983e-12
    O-O  6.76593e-13  5.73376e-12          ***          ***          ***  6.41036e-12

   Temperature = 600 K

   P(atm)        R->W1        R->W2        R->P1        R->P2        R->P3          R->
     0.01  4.45558e-14  5.66601e-13  1.35822e-12  1.19461e-13  8.73481e-12  1.08237e-11
      0.1   3.1011e-13  2.97084e-12  1.09309e-12  9.66118e-14  6.37106e-12  1.08417e-11
        1  8.78208e-13  6.82052e-12  5.26922e-13   4.7262e-14  2.61718e-12  1.08901e-11
       10  1.28709e-12  8.99219e-12  1.20724e-13  1.09335e-14   5.2241e-13  1.09333e-11
      100  1.39341e-12  9.47277e-12  1.54734e-14   1.4062e-15  6.32299e-14  1.09463e-11
     1000  1.40745e-12  9.53239e-12  1.60912e-15   1.4634e-16  6.50624e-15  1.09481e-11
    O-O  1.41052e-12  9.55215e-12          ***          ***          ***  1.09627e-11

   Temperature = 700 K

   P(atm)        R->W1        R->W2        R->P1        R->P2        R->P3          R->
     0.01  2.38388e-14  2.82537e-13  2.43552e-12  2.49374e-13  1.34217e-11  1.64129e-11
      0.1  2.35794e-13  2.12869e-12  2.22412e-12  2.27786e-13  1.16162e-11  1.64326e-11
        1  9.94424e-13    7.126e-12  1.46903e-12  1.51984e-13  6.77415e-12  1.65156e-11
       10   1.9683e-12   1.2118e-11  5.03733e-13  5.27515e-14  2.00474e-12  1.66475e-11
      100  2.39474e-12  1.39251e-11  8.33538e-14  8.80139e-15  3.03587e-13  1.67155e-11
     1000   2.4702e-12  1.42152e-11  9.27513e-15  9.82477e-16  3.30001e-14  1.67287e-11
    O-O  2.48181e-12  1.42657e-11          ***          ***          ***  1.67475e-11

   Temperature = 800 K

   P(atm)        R->W1        R->W2        R->P1        R->P2        R->P3          R->
     0.01  1.10011e-14  1.23326e-13   3.8393e-12  4.49907e-13   1.8593e-11  2.30165e-11
      0.1  1.43882e-13  1.25221e-12  3.70698e-12  4.33675e-13  1.74967e-11  2.30334e-11
        1  8.69791e-13  5.98533e-12  2.98555e-12  3.50749e-13  1.29418e-11  2.31332e-11
       10  2.42285e-12  1.38616e-11  1.44965e-12  1.72037e-13  5.48545e-12  2.33916e-11
      100   3.5647e-12  1.85705e-11  3.28584e-13  3.94625e-14  1.11369e-12  2.36169e-11
     1000  3.85922e-12  1.96416e-11   4.1392e-14  5.01076e-15  1.34763e-13   2.3682e-11
    O-O  3.90471e-12  1.98058e-11          ***          ***          ***  2.37105e-11

   Temperature = 900 K

   P(atm)        R->W1        R->W2        R->P1        R->P2        R->P3          R->
     0.01  4.71317e-15  5.01859e-14  5.56186e-12  7.33598e-13  2.41587e-11  3.05091e-11
      0.1  7.66087e-14  6.46426e-13  5.49047e-12  7.22941e-13  2.35854e-11  3.05218e-11
        1  6.28581e-13  4.22602e-12  4.94299e-12  6.51188e-13  2.01674e-11  3.06161e-11
       10  2.46238e-12  1.35368e-11  3.13377e-12  4.15406e-13  1.14334e-11  3.09817e-11
      100  4.65987e-12  2.25309e-11  9.84746e-13  1.32157e-13  3.19069e-12  3.14984e-11
     1000  5.52259e-12  2.55808e-11  1.49039e-13  2.02791e-14  4.56024e-13  3.17287e-11
    O-O  5.68102e-12   2.6111e-11          ***          ***          ***   3.1792e-11

   Temperature = 1000 K

   P(atm)        R->W1        R->W2        R->P1        R->P2        R->P3          R->
     0.01          ***  2.00284e-14  7.58987e-12  1.10984e-12   3.0046e-11  3.87657e-11
      0.1  3.81966e-14  3.10946e-13  7.55209e-12  1.10332e-12  2.97701e-11  3.87746e-11
        1  4.01561e-13  2.63886e-12  7.19267e-12  1.05009e-12  2.75679e-11   3.8851e-11
       10  2.14051e-12   1.1484e-11  5.48162e-12  8.03272e-13   1.9349e-11  3.92583e-11
      100  5.38004e-12   2.4772e-11  2.32601e-12  3.44598e-13  7.32246e-12  4.01451e-11
     1000  7.33595e-12  3.16094e-11  4.43489e-13  6.69273e-14  1.30019e-12  4.07559e-11
    O-O  7.80535e-12  3.31272e-11          ***          ***          ***  4.09326e-11

   Temperature = 1100 K

   P(atm)        R->W1        R->W2        R->P1        R->P2        R->P3          R->
     0.01          ***          ***  9.89666e-12   1.5847e-12   3.6188e-11  4.76694e-11
      0.1          ***          ***  9.89697e-12  1.58208e-12  3.61953e-11  4.76744e-11
        1  2.39584e-13  1.53296e-12  9.66063e-12  1.54469e-12  3.47541e-11  4.77319e-11
       10  1.66244e-12   8.7276e-12  8.26498e-12  1.32543e-12  2.81351e-11  4.81155e-11
      100  5.54416e-12   2.4688e-11  4.49923e-12  7.29316e-13   1.3867e-11  4.93277e-11
     1000  9.09005e-12  3.70577e-11  1.10808e-12  1.83564e-13  3.15569e-12  5.05951e-11
    O-O  1.02684e-11  4.08091e-11          ***          ***          ***  5.10774e-11

   Temperature = 1200 K

   P(atm)        R->W1        R->W2        R->P1        R->P2        R->P3          R->
     0.01          ***          ***   1.2461e-11    2.161e-12  4.24928e-11  5.71149e-11
      0.1          ***          ***  1.24613e-11  2.15934e-12  4.24977e-11  5.71183e-11
        1          ***  8.58683e-13   1.2462e-11  2.13538e-12  4.17011e-11  5.71575e-11
       10  1.19965e-12  6.15073e-12  1.12883e-11   1.9606e-12  3.68827e-11   5.7482e-11
      100  5.19725e-12  2.25238e-11  7.42681e-12  1.30552e-12  2.24228e-11  5.88761e-11
     1000  1.05295e-11  4.11168e-11  2.35995e-12  4.25498e-13  6.58549e-12  6.10173e-11
    O-O  1.30589e-11  4.91148e-11          ***          ***          ***  6.21737e-11

   Temperature = 1300 K

   P(atm)        R->W1        R->W2        R->P1        R->P2        R->P3          R->
     0.01          ***          ***  1.52566e-11  2.83919e-12  4.89148e-11  6.70106e-11
      0.1          ***          ***  1.52568e-11  2.83815e-12  4.89181e-11   6.7013e-11
        1          ***          ***  1.52583e-11  2.83133e-12   4.8941e-11  6.70307e-11
       10          ***  4.13567e-12  1.52531e-11  2.69313e-12  4.51913e-11  6.72786e-11
      100  4.53107e-12  1.91358e-11  1.08902e-11  2.05569e-12  3.20957e-11  6.87085e-11
     1000  1.14444e-11  4.31357e-11  4.36377e-12  8.48971e-13   1.1976e-11  7.17688e-11
    O-O  1.61649e-11  5.80104e-11          ***          ***          ***  7.41753e-11

   Temperature = 1400 K

   P(atm)        R->W1        R->W2        R->P1        R->P2        R->P3          R->
     0.01          ***          ***  1.82579e-11   3.6177e-12  5.54035e-11  7.72791e-11
      0.1          ***          ***   1.8258e-11  3.61705e-12  5.54056e-11  7.72807e-11
        1          ***          ***  1.82592e-11  3.61249e-12  5.54217e-11  7.72934e-11
       10          ***          ***  1.82677e-11  3.58867e-12  5.55128e-11  7.73692e-11
      100  3.74469e-12  1.54119e-11  1.46683e-11  2.94582e-12  4.20312e-11  7.88019e-11
     1000  1.17504e-11  4.29142e-11  7.16032e-12  1.48921e-12  1.93228e-11   8.2637e-11
    O-O  1.95746e-11  6.74652e-11          ***          ***          ***  8.70398e-11

   Temperature = 1500 K

   P(atm)        R->W1        R->W2        R->P1        R->P2        R->P3          R->
     0.01          ***          ***  2.14408e-11   4.4936e-12  6.19211e-11  8.78555e-11
      0.1          ***          ***  2.14409e-11  4.49319e-12  6.19225e-11  8.78566e-11
        1          ***          ***  2.14418e-11  4.49015e-12  6.19336e-11  8.78656e-11
       10          ***          ***  2.14488e-11  4.47289e-12  6.20022e-11  8.79239e-11
      100          ***  1.19809e-11  2.13702e-11  3.94445e-12  5.16812e-11  8.90336e-11
     1000  1.14957e-11  4.07428e-11  1.06665e-11  2.34936e-12  2.82418e-11  9.34962e-11
    O-O   2.3276e-11  7.74534e-11          ***          ***          ***  1.00729e-10

   Temperature = 1600 K

   P(atm)        R->W1        R->W2        R->P1        R->P2        R->P3          R->
     0.01          ***          ***  2.47834e-11  5.46305e-12  6.84404e-11  9.86869e-11
      0.1          ***          ***  2.47835e-11  5.46279e-12  6.84414e-11  9.86877e-11
        1          ***          ***  2.47842e-11  5.46076e-12  6.84491e-11  9.86941e-11
       10          ***          ***    2.479e-11  5.44839e-12  6.84999e-11  9.87383e-11
      100          ***          ***  2.48231e-11  5.39528e-12  6.87369e-11  9.89553e-11
     1000  1.08083e-11  3.71983e-11  1.47289e-11  3.40652e-12  3.81664e-11  1.04308e-10
    O-O  2.72582e-11  8.79482e-11          ***          ***          ***  1.15206e-10

   Temperature = 1700 K

   P(atm)        R->W1        R->W2        R->P1        R->P2        R->P3          R->
     0.01          ***          ***  2.82661e-11  6.52167e-12  7.49429e-11  1.09731e-10
      0.1          ***          ***  2.82662e-11  6.52151e-12  7.49435e-11  1.09731e-10
        1          ***          ***  2.82667e-11  6.52016e-12  7.49489e-11  1.09736e-10
       10          ***          ***  2.82713e-11  6.51135e-12  7.49863e-11  1.09769e-10
      100          ***          ***  2.83002e-11  6.46994e-12  7.51766e-11  1.09947e-10
     1000  9.83629e-12  3.28927e-11  1.91824e-11  4.62608e-12  4.85535e-11  1.15091e-10
    O-O  3.15107e-11  9.89329e-11          ***          ***          ***  1.30444e-10

   Temperature = 1800 K

   P(atm)        R->W1        R->W2        R->P1        R->P2        R->P3          R->
     0.01          ***          ***  3.18713e-11  7.66488e-12  8.14162e-11  1.20952e-10
      0.1          ***          ***  3.18714e-11  7.66478e-12  8.14166e-11  1.20953e-10
        1          ***          ***  3.18718e-11  7.66387e-12  8.14203e-11  1.20956e-10
       10          ***          ***  3.18755e-11  7.65762e-12  8.14478e-11  1.20981e-10
      100          ***          ***  3.19002e-11  7.62573e-12  8.15985e-11  1.21124e-10
     1000          ***  2.86992e-11  3.12875e-11  5.96448e-12  5.88354e-11  1.25271e-10
    O-O  3.60237e-11  1.10383e-10          ***          ***          ***  1.46407e-10

   Temperature = 1900 K

   P(atm)        R->W1        R->W2        R->P1        R->P2        R->P3          R->
     0.01          ***          ***  3.55839e-11  8.88805e-12  8.78532e-11  1.32325e-10
      0.1          ***          ***  3.55839e-11  8.88798e-12  8.78535e-11  1.32325e-10
        1          ***          ***  3.55842e-11  8.88737e-12  8.78561e-11  1.32328e-10
       10          ***          ***  3.55872e-11  8.88293e-12  8.78762e-11  1.32346e-10
      100          ***          ***  3.56081e-11  8.85858e-12  8.79944e-11  1.32461e-10
     1000          ***          ***  3.57073e-11  8.77041e-12  8.84566e-11  1.32934e-10
    O-O  4.07879e-11  1.22287e-10          ***          ***          ***  1.63075e-10

   Temperature = 2000 K

   P(atm)        R->W1        R->W2        R->P1        R->P2        R->P3          R->
     0.01          ***          ***  3.93904e-11  1.01866e-11  9.42504e-11  1.43827e-10
      0.1          ***          ***  3.93905e-11  1.01866e-11  9.42506e-11  1.43828e-10
        1          ***          ***  3.93907e-11  1.01862e-11  9.42524e-11  1.43829e-10
       10          ***          ***  3.93931e-11   1.0183e-11  9.42671e-11  1.43843e-10
      100          ***          ***  3.94106e-11  1.01645e-11  9.43593e-11  1.43934e-10
     1000          ***          ***  3.95006e-11  1.00913e-11  9.47525e-11  1.44344e-10
    O-O  4.57949e-11  1.34623e-10          ***          ***          ***  1.80418e-10

   Temperature = 298 K

   P(atm)       P1->W1       P1->W2        P1->R       P1->P2       P1->P3         P1->
     0.01  1.91366e-19  6.20659e-25  7.16946e-25  1.15333e-27  2.72075e-25  1.91368e-19
      0.1  1.96442e-19  1.20732e-25  1.53051e-25  8.39906e-29  1.32408e-26  1.96443e-19
        1  1.97101e-19  1.46039e-26  1.85784e-26  1.84029e-30  2.38182e-28  1.97101e-19
       10   1.9717e-19  1.50303e-27  1.90987e-27  2.16781e-32  2.66903e-30   1.9717e-19
      100  1.97177e-19  1.50773e-28  1.91553e-28  2.21211e-34  2.70551e-32  1.97177e-19
     1000  1.97178e-19  1.50821e-29   1.9161e-29  2.21673e-36  2.70928e-34  1.97178e-19
    O-O  1.97707e-19          ***          ***          ***          ***  1.97707e-19

   Temperature = 300 K

   P(atm)       P1->W1       P1->W2        P1->R       P1->P2       P1->P3         P1->
     0.01   2.0995e-19  7.13557e-25  8.57909e-25  1.39481e-27  3.24911e-25  2.09952e-19
      0.1  2.15782e-19  1.41756e-25  1.85572e-25  1.04663e-28  1.62875e-26  2.15783e-19
        1  2.16546e-19  1.73008e-26  2.26617e-26  2.34228e-30  2.98427e-28  2.16546e-19
       10  2.16627e-19   1.7836e-27  2.33227e-27   2.7778e-32  3.36147e-30  2.16627e-19
      100  2.16635e-19  1.78954e-28  2.33948e-28  2.83736e-34  3.40985e-32  2.16635e-19
     1000  2.16636e-19  1.79014e-29  2.34021e-29  2.84358e-36  3.41485e-34  2.16636e-19
    O-O  2.17214e-19          ***          ***          ***          ***  2.17214e-19

   Temperature = 400 K

   P(atm)       P1->W1       P1->W2        P1->R       P1->P2       P1->P3         P1->
     0.01  6.61812e-18   1.3372e-22   7.4743e-22  1.88149e-24  2.66462e-22  6.61927e-18
      0.1   7.7196e-18  8.01316e-23  3.00449e-22  4.77997e-25  4.74284e-23  7.72003e-18
        1  7.97735e-18   1.9094e-23   5.5797e-23  3.32087e-26  2.48354e-24  7.97743e-18
       10  8.01222e-18  2.41313e-24  6.49202e-24  6.88946e-28  4.46538e-26  8.01223e-18
      100  8.01592e-18  2.49762e-25  6.62876e-25  7.95288e-30  4.97842e-28  8.01592e-18
     1000   8.0163e-18   2.5069e-26  6.64341e-26  8.08986e-32  5.04182e-30   8.0163e-18
    O-O  8.03316e-18          ***          ***          ***          ***  8.03316e-18

   Temperature = 500 K

   P(atm)       P1->W1       P1->W2        P1->R       P1->P2       P1->P3         P1->
     0.01  4.49413e-17  2.50656e-21  4.73201e-20  1.64959e-22  1.58559e-20  4.50072e-17
      0.1  6.75456e-17  3.80855e-21  2.95565e-20  8.56553e-23  6.38346e-21  6.75854e-17
        1  7.77478e-17  2.07944e-21  9.17003e-21  1.58231e-23  8.89766e-22  7.77599e-17
       10  7.99576e-17  4.17527e-22  1.41766e-21  7.52368e-25  3.42701e-23  7.99594e-17
      100  8.02404e-17  4.88052e-23   1.5492e-22  1.22143e-26  5.09419e-25  8.02406e-17
     1000    8.027e-17  4.98005e-24  1.56616e-23  1.31942e-28  5.41348e-27    8.027e-17
    O-O  8.04047e-17          ***          ***          ***          ***  8.04047e-17

   Temperature = 600 K

   P(atm)       P1->W1       P1->W2        P1->R       P1->P2       P1->P3         P1->
     0.01  1.23395e-16  1.28966e-20  7.97789e-19  3.66161e-21  2.49862e-19  1.24459e-16
      0.1  2.53753e-16  3.98054e-20  6.42054e-19  2.74865e-21  1.60893e-19  2.54598e-16
        1  3.60211e-16  4.63836e-20  3.09502e-19  1.01644e-21  4.68914e-20  3.60615e-16
       10  4.00215e-16  1.72403e-20  7.09107e-20  1.10068e-22  4.02035e-21  4.00307e-16
      100   4.0744e-16  2.64459e-21  9.08875e-21  3.10014e-24  9.82181e-23  4.07452e-16
     1000  4.08281e-16  2.84698e-22  9.45158e-22  3.91835e-26  1.19187e-24  4.08282e-16
    O-O  4.08894e-16          ***          ***          ***          ***  4.08894e-16

   Temperature = 700 K

   P(atm)       P1->W1       P1->W2        P1->R       P1->P2       P1->P3         P1->
     0.01  1.89896e-16  3.04903e-20  6.34711e-18  3.71159e-20  1.87484e-18  1.98186e-16
      0.1  5.32499e-16  1.61787e-19  5.79617e-18  3.30418e-20  1.54288e-18  5.40033e-16
        1  9.96712e-16  3.56859e-19  3.82836e-18  1.91211e-20  7.47728e-19  1.00166e-15
       10  1.29493e-15  2.51159e-19  1.31276e-18  4.11953e-21  1.28738e-19  1.29663e-15
      100  1.37856e-15  5.82376e-20  2.17225e-19  2.20836e-22  5.77705e-21  1.37885e-15
     1000   1.3906e-15  7.09815e-21  2.41715e-20  3.72213e-24  9.04137e-23  1.39063e-15
    O-O  1.39338e-15          ***          ***          ***          ***  1.39338e-15

   Temperature = 800 K

   P(atm)       P1->W1       P1->W2        P1->R       P1->P2       P1->P3         P1->
     0.01  2.00688e-16  4.40239e-20  3.16231e-17  2.28611e-19   8.9194e-18  2.41503e-16
      0.1  7.40092e-16  3.54792e-19  3.05332e-17   2.1861e-19   8.2374e-18  7.79436e-16
        1  1.85579e-15  1.32427e-18   2.4591e-17  1.65082e-19  5.53411e-18   1.8874e-15
       10  3.02364e-15  1.69032e-18  1.19403e-17  6.02804e-20   1.6629e-18    3.039e-15
      100  3.54745e-15  6.43863e-19  2.70644e-18  6.07397e-21  1.38263e-19  3.55094e-15
     1000  3.64993e-15  9.75413e-20  3.40932e-19  1.53371e-22   3.1347e-21  3.65037e-15
    O-O  3.66606e-15          ***          ***          ***          ***  3.66606e-15

   Temperature = 900 K

   P(atm)       P1->W1       P1->W2        P1->R       P1->P2       P1->P3         P1->
     0.01  1.67085e-16  4.64901e-20  1.15039e-16  9.98963e-19  3.12738e-17  3.14444e-16
      0.1  7.74944e-16   5.1595e-19  1.13562e-16  9.82219e-19  3.03298e-17  9.20334e-16
        1  2.54839e-15  2.94592e-18  1.02238e-16    8.575e-19  2.47222e-17  2.67915e-15
       10  5.39119e-15  6.37562e-18  6.48174e-17  4.57747e-19  1.13019e-17  5.47414e-15
      100  7.40828e-15  4.09593e-18   2.0368e-17  8.09974e-20  1.65531e-18  7.43448e-15
     1000  7.97932e-15  8.45185e-19  3.08266e-18  3.28677e-21  5.87432e-20  7.98331e-15
    O-O  8.07255e-15          ***          ***          ***          ***  8.07255e-15

   Temperature = 1000 K

   P(atm)       P1->W1       P1->W2        P1->R       P1->P2       P1->P3         P1->
     0.01          ***  5.47538e-20  3.34612e-16  3.39967e-18  8.81508e-17  4.26217e-16
      0.1  6.78323e-16  5.75345e-19  3.32946e-16  3.37736e-18  8.71099e-17  1.10233e-15
        1  2.81472e-15  4.58819e-18    3.171e-16  3.17045e-18  7.88142e-17  3.21839e-15
       10   7.6975e-15  1.55277e-17  2.41666e-16  2.18441e-18  4.84683e-17  8.00534e-15
      100  1.29698e-14  1.65773e-17  1.02546e-16  6.20185e-19  1.15746e-17  1.31011e-14
     1000  1.51875e-14  5.00057e-18  1.95519e-17  4.13613e-20  6.64579e-19  1.52127e-14
    O-O  1.56316e-14          ***          ***          ***          ***  1.56316e-14

   Temperature = 1100 K

   P(atm)       P1->W1       P1->W2        P1->R       P1->P2       P1->P3         P1->
     0.01          ***          ***  8.23649e-16  9.57412e-18  2.10816e-16  1.04404e-15
      0.1          ***          ***  8.23674e-16  9.56065e-18   2.1087e-16   1.0441e-15
        1  2.68595e-15  5.64481e-18  8.04005e-16  9.27466e-18  2.00011e-16  3.70489e-15
       10  9.26163e-15  2.74405e-17  6.87853e-16  7.49285e-18  1.49415e-16  1.01338e-14
      100  1.94717e-14   4.6392e-17  3.74448e-16  3.09513e-18  5.31551e-17  1.99488e-14
     1000  2.58047e-14  2.12882e-17  9.22201e-17  3.34683e-19  4.92403e-18  2.59234e-14
    O-O  2.74901e-14          ***          ***          ***          ***  2.74901e-14

   Temperature = 1200 K

   P(atm)       P1->W1       P1->W2        P1->R       P1->P2       P1->P3         P1->
     0.01          ***          ***  1.78429e-15  2.32711e-17  4.43971e-16  2.25153e-15
      0.1          ***          ***  1.78433e-15   2.3256e-17  4.44037e-16  2.25162e-15
        1          ***  9.55049e-18  1.78443e-15   2.3003e-17  4.35292e-16  2.25228e-15
       10  9.83392e-15  3.87572e-17  1.61637e-15  2.03428e-17  3.64826e-16  1.18742e-14
      100  2.56817e-14  9.70304e-17  1.06344e-15  1.11161e-17  1.76139e-16  2.70294e-14
     1000  3.97191e-14  6.80011e-17  3.37921e-16  1.87228e-18  2.55018e-17  4.01524e-14
    O-O  4.48822e-14          ***          ***          ***          ***  4.48822e-14

   Temperature = 1300 K

   P(atm)       P1->W1       P1->W2        P1->R       P1->P2       P1->P3         P1->
     0.01          ***          ***  3.49514e-15  5.03153e-17  8.45644e-16   4.3911e-15
      0.1          ***          ***  3.49518e-15  5.02996e-17  8.45718e-16   4.3912e-15
        1          ***          ***  3.49553e-15  5.01912e-17  8.46281e-16    4.392e-15
       10          ***  9.50101e-17  3.49432e-15  4.72229e-17  7.60594e-16  4.39728e-15
      100  3.05133e-14  1.63052e-16  2.49484e-15  3.11372e-17  4.55855e-16  3.36582e-14
     1000  5.59933e-14  1.69834e-16  9.99694e-16      7.7e-18   9.7709e-17  5.72682e-14
    O-O  6.90958e-14          ***          ***          ***          ***  6.90958e-14

   Temperature = 1400 K

   P(atm)       P1->W1       P1->W2        P1->R       P1->P2       P1->P3         P1->
     0.01          ***          ***  6.31393e-15  9.89559e-17  1.48535e-15  7.89824e-15
      0.1          ***          ***  6.31398e-15  9.89407e-17  1.48543e-15  7.89835e-15
        1          ***          ***   6.3144e-15  9.88297e-17  1.48605e-15  7.89927e-15
       10          ***          ***  6.31731e-15  9.82346e-17  1.48985e-15   7.9054e-15
      100  3.33802e-14  2.33501e-16  5.07258e-15  7.24994e-17  9.82529e-16  3.97413e-14
     1000   7.3067e-14  3.46168e-16  2.47618e-15  2.45999e-17  2.92013e-16   7.6206e-14
    O-O  1.01446e-13          ***          ***          ***          ***  1.01446e-13

   Temperature = 1500 K

   P(atm)       P1->W1       P1->W2        P1->R       P1->P2       P1->P3         P1->
     0.01          ***          ***  1.06752e-14  1.80052e-16   2.4416e-15  1.32969e-14
      0.1          ***          ***  1.06753e-14  1.80038e-16  2.44167e-15   1.3297e-14
        1          ***          ***  1.06758e-14  1.79931e-16  2.44232e-15   1.3298e-14
       10          ***          ***  1.06793e-14  1.79315e-16  2.44655e-15  1.33051e-14
      100          ***  8.13204e-16  1.06401e-14  1.45635e-16  1.74563e-15  1.33484e-14
     1000   8.9214e-14  6.00305e-16  5.31077e-15  6.41809e-17  7.15188e-16  9.59045e-14
    O-O  1.43255e-13          ***          ***          ***          ***  1.43255e-13

   Temperature = 1600 K

   P(atm)       P1->W1       P1->W2        P1->R       P1->P2       P1->P3         P1->
     0.01          ***          ***  1.70844e-14  3.07089e-16  3.79894e-15  2.11904e-14
      0.1          ***          ***  1.70844e-14  3.07076e-16  3.79901e-15  2.11905e-14
        1          ***          ***  1.70849e-14  3.06978e-16  3.79965e-15  2.11916e-14
       10          ***          ***  1.70889e-14  3.06375e-16   3.8041e-15  2.11993e-14
      100          ***          ***  1.71118e-14  3.03865e-16  3.82629e-15  2.12419e-14
     1000   1.0295e-13  9.18011e-16  1.01533e-14  1.42778e-16  1.49878e-15  1.15663e-13
    O-O  1.95842e-13          ***          ***          ***          ***  1.95842e-13

   Temperature = 1700 K

   P(atm)       P1->W1       P1->W2        P1->R       P1->P2       P1->P3         P1->
     0.01          ***          ***  2.61087e-14  4.96042e-16  5.64512e-15  3.22499e-14
      0.1          ***          ***  2.61088e-14  4.96031e-16  5.64519e-15    3.225e-14
        1          ***          ***  2.61093e-14  4.95944e-16   5.6458e-15   3.2251e-14
       10          ***          ***  2.61135e-14   4.9538e-16  5.65028e-15  3.22592e-14
      100          ***          ***  2.61402e-14  4.92854e-16   5.6745e-15  3.23076e-14
     1000  1.13235e-13  1.27293e-15  1.77183e-14  2.80528e-16  2.78373e-15   1.3529e-13
    O-O  2.60505e-13          ***          ***          ***          ***  2.60505e-13

   Temperature = 1800 K

   P(atm)       P1->W1       P1->W2        P1->R       P1->P2       P1->P3         P1->
     0.01          ***          ***  3.83676e-14  7.65133e-16  8.06857e-15  4.72013e-14
      0.1          ***          ***  3.83677e-14  7.65124e-16  8.06863e-15  4.72014e-14
        1          ***          ***  3.83682e-14  7.65049e-16   8.0692e-15  4.72024e-14
       10          ***          ***  3.83726e-14  7.64541e-16  8.07356e-15  4.72107e-14
      100          ***          ***  3.84024e-14  7.62118e-16  8.09885e-15  4.72633e-14
     1000          ***  6.89071e-15  3.76649e-14  3.81324e-16  2.59973e-15  4.76529e-14
    O-O  3.38525e-13          ***          ***          ***          ***  3.38525e-13

   Temperature = 1900 K

   P(atm)       P1->W1       P1->W2        P1->R       P1->P2       P1->P3         P1->
     0.01          ***          ***  5.45223e-14  1.13451e-15  1.11563e-14  6.68131e-14
      0.1          ***          ***  5.45223e-14  1.13451e-15  1.11564e-14  6.68132e-14
        1          ***          ***  5.45228e-14  1.13444e-15  1.11569e-14  6.68142e-14
       10          ***          ***  5.45274e-14    1.134e-15   1.1161e-14  6.68224e-14
      100          ***          ***  5.45593e-14  1.13177e-15  1.11865e-14  6.68776e-14
     1000          ***          ***  5.47113e-14  1.12485e-15   1.1291e-14  6.71271e-14
    O-O  4.31151e-13          ***          ***          ***          ***  4.31151e-13

   Temperature = 2000 K

   P(atm)       P1->W1       P1->W2        P1->R       P1->P2       P1->P3         P1->
     0.01          ***          ***  7.52653e-14  1.62591e-15  1.49925e-14  9.18837e-14
      0.1          ***          ***  7.52653e-14  1.62591e-15  1.49926e-14  9.18838e-14
        1          ***          ***  7.52658e-14  1.62586e-15   1.4993e-14  9.18847e-14
       10          ***          ***  7.52703e-14  1.62548e-15  1.49969e-14  9.18927e-14
      100          ***          ***  7.53037e-14   1.6235e-15  1.50218e-14   9.1949e-14
     1000          ***          ***  7.54757e-14  1.61703e-15  1.51328e-14  9.22255e-14
    O-O  5.39606e-13          ***          ***          ***          ***  5.39606e-13

   Temperature = 298 K

   P(atm)       P2->W1       P2->W2        P2->R       P2->P1       P2->P3         P2->
     0.01  1.95442e-18  4.10233e-13  6.14225e-17  1.80988e-18  7.25724e-14  4.82871e-13
      0.1   5.8276e-19  4.72464e-13  1.28965e-17  1.31803e-19  1.05511e-14  4.83029e-13
        1  8.15948e-20   4.8192e-13  1.55659e-18  2.88789e-21  1.13744e-15  4.83059e-13
       10  8.61988e-21  4.82947e-13  1.59839e-19  3.40186e-23  1.14808e-16  4.83062e-13
      100  8.67277e-22  4.83051e-13  1.60292e-20  3.47137e-25  1.14919e-17  4.83063e-13
     1000  8.67814e-23  4.83062e-13  1.60337e-21  3.47862e-27   1.1493e-18  4.83063e-13
    O-O          ***  4.84419e-13          ***          ***          ***  4.84419e-13

   Temperature = 300 K

   P(atm)       P2->W1       P2->W2        P2->R       P2->P1       P2->P3         P2->
     0.01  2.07402e-18   4.2081e-13  6.68713e-17  1.98749e-18  7.68684e-14   4.9775e-13
      0.1  6.33822e-19  4.86616e-13  1.42333e-17  1.49137e-19  1.12879e-14  4.97919e-13
        1   8.9836e-20  4.96729e-13  1.72841e-18  3.33756e-21   1.2206e-15  4.97952e-13
       10  9.51599e-21  4.97832e-13  1.77681e-19  3.95814e-23  1.23258e-16  4.97956e-13
      100  9.57749e-22  4.97944e-13  1.78206e-20  4.04301e-25  1.23383e-17  4.97956e-13
     1000  9.58376e-23  4.97955e-13  1.78259e-21  4.05187e-27  1.23395e-18  4.97956e-13
    O-O          ***   4.9936e-13          ***          ***          ***   4.9936e-13

   Temperature = 400 K

   P(atm)       P2->W1       P2->W2        P2->R       P2->P1       P2->P3         P2->
     0.01  1.66293e-17  9.54488e-13  1.73155e-15  6.92425e-17  6.89855e-13  1.64616e-12
      0.1  1.65668e-17  1.46863e-12  6.99056e-16  1.75913e-17  1.79069e-13  1.64843e-12
        1  5.25489e-18  1.62378e-12  1.30239e-16  1.22215e-18  2.54867e-14   1.6494e-12
       10  7.36194e-19  1.64682e-12  1.51445e-17  2.53546e-20  2.73783e-15  1.64958e-12
      100  7.76138e-20  1.64932e-12  1.54598e-18  2.92682e-22  2.76228e-16   1.6496e-12
     1000  7.80656e-21  1.64957e-12  1.54935e-19  2.97723e-24  2.76482e-17   1.6496e-12
    O-O          ***  1.65469e-12          ***          ***          ***  1.65469e-12

   Temperature = 500 K

   P(atm)       P2->W1       P2->W2        P2->R       P2->P1       P2->P3         P2->
     0.01  4.05017e-17  1.12757e-12  1.33416e-14  6.24106e-16  2.51017e-12  3.65175e-12
      0.1  1.02888e-16  2.55074e-12  8.41022e-15  3.24067e-16  1.10088e-12  3.66046e-12
        1  8.05673e-17  3.42046e-12  2.64315e-15   5.9865e-17  2.45037e-13  3.66829e-12
       10  1.97562e-17  3.63851e-12  4.10216e-16   2.8465e-18    3.188e-14  3.67083e-12
      100    2.454e-18  3.66782e-12  4.48473e-17  4.62114e-20  3.34026e-15  3.67121e-12
     1000  2.52708e-19  3.67091e-12    4.534e-18  4.99186e-22  3.35836e-16  3.67125e-12
    O-O          ***   3.6826e-12          ***          ***          ***   3.6826e-12

   Temperature = 600 K

   P(atm)       P2->W1       P2->W2        P2->R       P2->P1       P2->P3         P2->
     0.01  5.00804e-17  8.79846e-13  5.51971e-14  2.88035e-15  5.58721e-12  6.52518e-12
      0.1   2.5596e-16  2.94642e-12  4.46396e-14  2.16218e-15  3.54766e-12  6.54114e-12
        1  4.43275e-16  5.29571e-12  2.18375e-14  7.99568e-16  1.24908e-12  6.56787e-12
       10  2.17126e-16  6.35383e-12  5.05182e-15  8.65833e-17  2.24902e-13  6.58409e-12
      100  3.77763e-17  6.56093e-12  6.49737e-16  2.43868e-18  2.62498e-14  6.58787e-12
     1000  4.18167e-18  6.58559e-12  6.76166e-17  3.08231e-20  2.68443e-15  6.58835e-12
    O-O          ***  6.60833e-12          ***          ***          ***  6.60833e-12

   Temperature = 700 K

   P(atm)       P2->W1       P2->W2        P2->R       P2->P1       P2->P3         P2->
     0.01  4.12009e-17  5.24075e-13   1.6012e-13  9.14474e-15  9.52932e-12  1.02227e-11
      0.1  3.56616e-16  2.49984e-12  1.46259e-13  8.14095e-15  7.58655e-12  1.02412e-11
        1  1.18781e-15  6.29656e-12  9.75872e-14  4.71111e-15  3.89237e-12  1.02924e-11
       10  1.15725e-15  9.28531e-12  3.38711e-14  1.01499e-15  1.02614e-12  1.03475e-11
      100  3.25463e-16  1.02163e-11  5.65127e-15  5.44104e-17  1.46438e-13  1.03688e-11
     1000  4.22002e-17  1.03559e-11  6.30837e-16   9.1707e-19  1.56884e-14  1.03723e-11
    O-O          ***  1.04031e-11          ***          ***          ***  1.04031e-11

   Temperature = 800 K

   P(atm)       P2->W1       P2->W2        P2->R       P2->P1       P2->P3         P2->
     0.01  2.64823e-17  2.62357e-13   3.7111e-13  2.28942e-14  1.40265e-11  1.46829e-11
      0.1  3.41478e-16  1.69048e-12  3.57721e-13  2.18927e-14  1.26284e-11  1.46988e-11
        1  1.93069e-15  5.95136e-12  2.89319e-13  1.65321e-14   8.5057e-12  1.47648e-11
       10  3.51046e-15  1.15042e-11  1.41906e-13  6.03677e-15  3.22647e-12  1.48821e-11
      100  1.71314e-15  1.43156e-11   3.2551e-14  6.08276e-16  6.06706e-13  1.49572e-11
     1000  2.88841e-16  1.48991e-11  4.13317e-15  1.53593e-17  7.14894e-14   1.4975e-11
    O-O          ***    1.502e-11          ***          ***          ***    1.502e-11

   Temperature = 900 K

   P(atm)       P2->W1       P2->W2        P2->R       P2->P1       P2->P3         P2->
     0.01  1.47869e-17  1.18778e-13  7.37139e-13  4.85306e-14  1.89377e-11  1.98422e-11
      0.1  2.57809e-16  9.78241e-13   7.2643e-13  4.77171e-14  1.81009e-11  1.98535e-11
        1  2.22018e-15  4.66266e-12  6.54331e-13  4.16582e-14  1.45571e-11   1.9918e-11
       10  6.93318e-15  1.21448e-11  4.17411e-13  2.22378e-14    7.503e-12  2.00943e-11
      100  5.92827e-15  1.82099e-11  1.32795e-13  3.93493e-15  1.92375e-12  2.02763e-11
     1000  1.42735e-15   2.0055e-11   2.0377e-14  1.59675e-16  2.64245e-13  2.03412e-11
    O-O          ***  2.04085e-11          ***          ***          ***  2.04085e-11

   Temperature = 1000 K

   P(atm)       P2->W1       P2->W2        P2->R       P2->P1       P2->P3         P2->
     0.01          ***  5.15353e-14   1.3082e-12  9.08953e-14  2.41909e-11  2.56415e-11
      0.1  1.70107e-16   5.1672e-13   1.3005e-12  9.02991e-14  2.37411e-11  2.56488e-11
        1   2.0335e-15  3.18496e-12  1.23776e-12   8.4767e-14  2.11915e-11   2.5701e-11
       10   9.9529e-15  1.10867e-11  9.46836e-13  5.84035e-14  1.38035e-11  2.59054e-11
      100  1.44454e-14  2.09912e-11  4.06185e-13  1.65816e-14  4.80345e-12  2.62319e-11
     1000  5.29552e-15   2.5513e-11  7.88887e-14  1.10586e-15  8.10594e-13  2.64089e-11
    O-O          ***  2.65198e-11          ***          ***          ***  2.65198e-11

   Temperature = 1100 K

   P(atm)       P2->W1       P2->W2        P2->R       P2->P1       P2->P3         P2->
     0.01          ***          ***  2.13105e-12  1.54701e-13   2.9743e-11  3.20288e-11
      0.1          ***          ***  2.12753e-12  1.54483e-13   2.9749e-11   3.2031e-11
        1  1.61858e-15  1.99771e-12  2.07725e-12  1.49862e-13  2.78446e-11   3.2071e-11
       10  1.13916e-14  9.00814e-12  1.78239e-12  1.21071e-13  2.13449e-11  3.22679e-11
      100  2.64486e-14  2.19275e-11  9.80759e-13  5.00117e-14  9.74409e-12  3.27288e-11
     1000  1.51911e-14  3.07454e-11  2.46851e-13  5.40787e-15  2.09215e-12   3.3105e-11
    O-O          ***  3.33097e-11          ***          ***          ***  3.33097e-11

   Temperature = 1200 K

   P(atm)       P2->W1       P2->W2        P2->R       P2->P1       P2->P3         P2->
     0.01          ***          ***  3.24607e-12  2.44123e-13  3.54698e-11    3.896e-11
      0.1          ***          ***  3.24358e-12  2.43964e-13  3.54739e-11  3.89615e-11
        1          ***  1.19433e-12  3.20758e-12  2.41311e-13  3.43445e-11  3.89882e-11
       10   1.1187e-14  6.73906e-12  2.94505e-12  2.13404e-13  2.92469e-11  3.91556e-11
      100  3.87356e-14  2.09371e-11  1.96104e-12  1.16612e-13  1.66443e-11  3.96978e-11
     1000  3.46522e-14  3.50535e-11  6.39148e-13   1.9641e-14  4.59811e-12   4.0345e-11
    O-O          ***  4.07378e-11          ***          ***          ***  4.07378e-11

   Temperature = 1300 K

   P(atm)       P2->W1       P2->W2        P2->R       P2->P1       P2->P3         P2->
     0.01          ***          ***  4.68617e-12  3.62508e-13  4.13492e-11  4.63979e-11
      0.1          ***          ***  4.68445e-12  3.62395e-13  4.13519e-11  4.63988e-11
        1          ***          ***   4.6732e-12  3.61614e-13  4.13691e-11  4.64039e-11
       10          ***  4.77194e-12  4.44509e-12  3.40229e-13  3.69836e-11  4.65472e-11
      100  4.80319e-14  1.85674e-11  3.39298e-12  2.24335e-13  2.48729e-11  4.71057e-11
     1000  6.48039e-14  3.77874e-11  1.40125e-12  5.54765e-14  8.73367e-12  4.80426e-11
    O-O          ***  4.87692e-11          ***          ***          ***  4.87692e-11

   Temperature = 1400 K

   P(atm)       P2->W1       P2->W2        P2->R       P2->P1       P2->P3         P2->
     0.01          ***          ***  6.47614e-12  5.12242e-13  4.73226e-11   5.4311e-11
      0.1          ***          ***  6.47497e-12  5.12163e-13  4.73245e-11  5.43116e-11
        1          ***          ***   6.4668e-12  5.11589e-13  4.73367e-11  5.43151e-11
       10          ***          ***  6.42416e-12  5.08508e-13  4.73984e-11   5.4331e-11
      100  5.27852e-14  1.55582e-11  5.27339e-12  3.75291e-13  3.36837e-11  5.49434e-11
     1000  1.02736e-13  3.86178e-11  2.66586e-12  1.27341e-13  1.46142e-11  5.61278e-11
    O-O          ***  5.73719e-11          ***          ***          ***  5.73719e-11

   Temperature = 1500 K

   P(atm)       P2->W1       P2->W2        P2->R       P2->P1       P2->P3         P2->
     0.01          ***          ***   8.6332e-12  6.94766e-13  5.33453e-11  6.26732e-11
      0.1          ***          ***  8.63241e-12  6.94712e-13  5.33465e-11  6.26736e-11
        1          ***          ***  8.62657e-12  6.94299e-13  5.33551e-11   6.2676e-11
       10          ***          ***   8.5934e-12   6.9192e-13  5.34024e-11  6.26877e-11
      100          ***  1.24931e-11  7.57815e-12   5.6196e-13  4.25165e-11   6.3209e-11
     1000  1.42738e-13  3.76346e-11  4.51363e-12  2.47654e-13  2.20203e-11   6.4559e-11
    O-O          ***   6.6518e-11          ***          ***          ***   6.6518e-11

   Temperature = 1600 K

   P(atm)       P2->W1       P2->W2        P2->R       P2->P1       P2->P3         P2->
     0.01          ***          ***  1.11679e-11  9.10671e-13  5.93836e-11  7.14622e-11
      0.1          ***          ***  1.11673e-11  9.10635e-13  5.93844e-11  7.14624e-11
        1          ***          ***  1.11632e-11  9.10343e-13  5.93905e-11   7.1464e-11
       10          ***          ***  1.11379e-11  9.08553e-13  5.94261e-11  7.14726e-11
      100          ***          ***  1.10293e-11  9.01111e-13  5.95743e-11  7.15048e-11
     1000  1.78939e-13  3.52289e-11   6.9638e-12  4.23407e-13  3.05261e-11  7.33212e-11
    O-O          ***  7.61824e-11          ***          ***          ***  7.61824e-11

   Temperature = 1700 K

   P(atm)       P2->W1       P2->W2        P2->R       P2->P1       P2->P3         P2->
     0.01          ***          ***   1.4085e-11  1.15984e-12  6.54138e-11  8.06587e-11
      0.1          ***          ***  1.40847e-11  1.15981e-12  6.54144e-11  8.06588e-11
        1          ***          ***  1.40817e-11  1.15961e-12  6.54185e-11  8.06599e-11
       10          ***          ***  1.40627e-11  1.15829e-12   6.5445e-11   8.0666e-11
      100          ***          ***  1.39733e-11  1.15238e-12  6.55658e-11  8.06915e-11
     1000  2.07104e-13  3.18921e-11  9.99107e-12  6.55926e-13  3.96697e-11  8.24159e-11
    O-O          ***  8.63435e-11          ***          ***          ***  8.63435e-11

   Temperature = 1800 K

   P(atm)       P2->W1       P2->W2        P2->R       P2->P1       P2->P3         P2->
     0.01          ***          ***   1.7385e-11  1.44159e-12  7.14194e-11   9.0246e-11
      0.1          ***          ***  1.73848e-11  1.44157e-12  7.14198e-11  9.02461e-11
        1          ***          ***  1.73827e-11  1.44143e-12  7.14227e-11  9.02468e-11
       10          ***          ***  1.73685e-11  1.44047e-12  7.14422e-11  9.02512e-11
      100          ***          ***  1.72962e-11  1.43591e-12  7.15388e-11  9.02709e-11
     1000          ***  2.80722e-11  1.35283e-11  7.18453e-13  4.90581e-11  9.18509e-11
    O-O          ***  9.69804e-11          ***          ***          ***  9.69804e-11

   Temperature = 1900 K

   P(atm)       P2->W1       P2->W2        P2->R       P2->P1       P2->P3         P2->
     0.01          ***          ***  2.10646e-11  1.75483e-12    7.739e-11  1.00209e-10
      0.1          ***          ***  2.10644e-11  1.75482e-12  7.73902e-11  1.00209e-10
        1          ***          ***   2.1063e-11  1.75472e-12  7.73922e-11   1.0021e-10
       10          ***          ***  2.10524e-11  1.75404e-12  7.74065e-11  1.00213e-10
      100          ***          ***  2.09947e-11  1.75058e-12  7.74828e-11  1.00228e-10
     1000          ***          ***  2.07858e-11  1.73988e-12   7.7751e-11  1.00277e-10
    O-O          ***  1.08075e-10          ***          ***          ***  1.08075e-10

   Temperature = 2000 K

   P(atm)       P2->W1       P2->W2        P2->R       P2->P1       P2->P3         P2->
     0.01          ***          ***  2.51179e-11  2.09819e-12  8.33193e-11  1.10535e-10
      0.1          ***          ***  2.51178e-11  2.09819e-12  8.33195e-11  1.10535e-10
        1          ***          ***  2.51167e-11  2.09812e-12  8.33209e-11  1.10536e-10
       10          ***          ***  2.51089e-11  2.09764e-12  8.33314e-11  1.10538e-10
      100          ***          ***  2.50633e-11  2.09508e-12  8.33911e-11   1.1055e-10
     1000          ***          ***  2.48828e-11  2.08673e-12  8.36204e-11   1.1059e-10
    O-O          ***  1.19611e-10          ***          ***          ***  1.19611e-10

   Temperature = 298 K

   P(atm)       P3->W1       P3->W2        P3->R       P3->P1       P3->P2         P3->
     0.01   1.0228e-25  2.99365e-19  1.37559e-24  3.60912e-26  6.13463e-24  2.99373e-19
      0.1  1.78964e-26  3.03611e-19  2.43763e-25  1.75641e-27  8.91901e-25  3.03612e-19
        1  2.10088e-27  3.04118e-19  2.76781e-26  3.15952e-29  9.61487e-26  3.04118e-19
       10  2.15222e-28   3.0417e-19  2.81414e-27   3.5405e-31  9.70485e-27   3.0417e-19
      100  2.15786e-29  3.04176e-19  2.81903e-28   3.5889e-33  9.71421e-28  3.04176e-19
     1000  2.15843e-30  3.04176e-19  2.81953e-29   3.5939e-35  9.71515e-29  3.04176e-19
    O-O          ***  3.03997e-19          ***          ***          ***  3.03997e-19

   Temperature = 300 K

   P(atm)       P3->W1       P3->W2        P3->R       P3->P1       P3->P2         P3->
     0.01  1.19047e-25   3.2932e-19  1.65888e-24    4.388e-26   7.2855e-24   3.2933e-19
      0.1  2.12538e-26  3.34232e-19   2.9745e-25  2.19967e-27  1.06985e-24  3.34233e-19
        1  2.51585e-27  3.34823e-19  3.39222e-26  4.03033e-29  1.15687e-25  3.34823e-19
       10  2.58132e-28  3.34884e-19  3.45146e-27  4.53975e-31  1.16822e-26  3.34884e-19
      100  2.58855e-29   3.3489e-19  3.45774e-28  4.60507e-33  1.16941e-27   3.3489e-19
     1000  2.58928e-30  3.34891e-19  3.45837e-29  4.61183e-35  1.16953e-28  3.34891e-19
    O-O          ***  3.34691e-19          ***          ***          ***  3.34691e-19

   Temperature = 400 K

   P(atm)       P3->W1       P3->W2        P3->R       P3->P1       P3->P2         P3->
     0.01  3.59512e-23  1.14543e-17  1.86428e-21  6.74349e-23   4.7439e-21   1.1461e-17
      0.1  1.90586e-23  1.26834e-17  6.12223e-22  1.20029e-23   1.2314e-21  1.26853e-17
        1  4.32691e-24  1.29279e-17  9.83517e-23   6.2852e-25  1.75263e-22  1.29282e-17
       10  5.40201e-25  1.29584e-17  1.09056e-23  1.13007e-26  1.88271e-23  1.29584e-17
      100  5.58104e-26  1.29615e-17  1.10517e-24  1.25991e-28  1.89952e-24  1.29615e-17
     1000  5.60068e-27  1.29619e-17  1.10671e-25  1.27596e-30  1.90127e-25  1.29619e-17
    O-O          ***  1.29488e-17          ***          ***          ***  1.29488e-17

   Temperature = 500 K

   P(atm)       P3->W1       P3->W2        P3->R       P3->P1       P3->P2         P3->
     0.01  8.83265e-22   8.3935e-17  1.29187e-19  5.58411e-21   2.3366e-19  8.43043e-17
      0.1  1.18742e-21  1.14539e-16  6.90878e-20  2.24812e-21  1.02476e-19  1.14714e-16
        1   6.1554e-22  1.25962e-16  1.79991e-20  3.13356e-22  2.28094e-20  1.26003e-16
       10  1.21657e-22   1.2811e-16  2.51461e-21  1.20692e-23  2.96756e-21  1.28116e-16
      100  1.41795e-23  1.28368e-16  2.67657e-22  1.79406e-25   3.1093e-22  1.28369e-16
     1000  1.44638e-24  1.28395e-16  2.69639e-23  1.90651e-27  3.12614e-23  1.28395e-16
    O-O          ***  1.28216e-16          ***          ***          ***  1.28216e-16

   Temperature = 600 K

   P(atm)       P3->W1       P3->W2        P3->R       P3->P1       P3->P2         P3->
     0.01  5.32114e-21  2.46403e-16  2.19857e-18   1.0707e-19  3.04362e-18  2.51758e-16
      0.1  1.45475e-20  4.48588e-16  1.60361e-18  6.89455e-20  1.93258e-18  4.52208e-16
        1  1.61106e-20  5.84821e-16  6.58747e-19  2.00938e-20  6.80436e-19  5.86196e-16
       10  5.90495e-21  6.27943e-16  1.31491e-19  1.72279e-21  1.22515e-19  6.28205e-16
      100  9.04666e-22   6.3493e-16  1.59151e-20  4.20882e-23  1.42996e-20  6.34962e-16
     1000  9.74067e-23  6.35715e-16  1.63763e-21  5.10739e-25  1.46234e-21  6.35718e-16
    O-O          ***  6.34678e-16          ***          ***          ***  6.34678e-16

   Temperature = 700 K

   P(atm)       P3->W1       P3->W2        P3->R       P3->P1       P3->P2         P3->
     0.01  1.38697e-20  4.00966e-16  1.70166e-17   9.1211e-19  1.88163e-17  4.37725e-16
      0.1  6.51883e-20  9.88649e-16  1.47276e-17  7.50614e-19  1.49802e-17  1.01917e-15
        1  1.36872e-19  1.64993e-15  8.58859e-18   3.6377e-19  7.68576e-18  1.66671e-15
       10  9.54076e-20  2.00361e-15  2.54171e-18  6.26312e-20  2.02619e-18  2.00833e-15
      100   2.2208e-20  2.08971e-15  3.84902e-19  2.81054e-21  2.89152e-19  2.09041e-15
     1000  2.71368e-21  2.10129e-15  4.18391e-20  4.39863e-23  3.09777e-20  2.10137e-15
    O-O          ***   2.0983e-15          ***          ***          ***   2.0983e-15

   Temperature = 800 K

   P(atm)       P3->W1       P3->W2        P3->R       P3->P1       P3->P2         P3->
     0.01  2.14705e-20  4.41176e-16  8.13199e-17  4.73621e-18  7.43735e-17  6.01627e-16
      0.1  1.52818e-19  1.43896e-15  7.65251e-17  4.37407e-18  6.69599e-17  1.58697e-15
        1  5.42204e-19  3.17431e-15  5.66035e-17  2.93862e-18  4.51001e-17   3.2795e-15
       10  6.87712e-19  4.68339e-15  2.39916e-17  8.83002e-19  1.71078e-17  4.72606e-15
      100  2.64739e-19   5.2593e-15  4.87093e-18   7.3418e-20  3.21696e-18  5.26773e-15
     1000  4.04076e-20  5.36157e-15  5.89409e-19  1.66453e-21  3.79061e-19  5.36258e-15
    O-O          ***  5.36217e-15          ***          ***          ***  5.36217e-15

   Temperature = 900 K

   P(atm)       P3->W1       P3->W2        P3->R       P3->P1       P3->P2         P3->
     0.01  2.39862e-20  3.76353e-16  2.82713e-16  1.76941e-17  2.20551e-16  8.97335e-16
      0.1  2.34662e-19  1.55996e-15  2.76003e-16    1.716e-17  2.10805e-16  2.06416e-15
        1  1.26834e-18  4.51412e-15  2.36005e-16  1.39873e-17  1.69534e-16  4.93491e-15
       10  2.72503e-18  8.47564e-15  1.33797e-16  6.39438e-18  8.73808e-17  8.70594e-15
      100  1.77816e-18  1.08436e-14  3.73384e-17   9.3654e-19  2.24042e-17   1.0906e-14
     1000  3.72125e-19  1.14379e-14  5.33655e-18  3.32357e-20  3.07742e-18  1.14467e-14
    O-O          ***   1.1497e-14          ***          ***          ***   1.1497e-14

   Temperature = 1000 K

   P(atm)       P3->W1       P3->W2        P3->R       P3->P1       P3->P2         P3->
     0.01          ***   2.7488e-16  7.86164e-16  5.23175e-17   5.3699e-16  1.65036e-15
      0.1  2.76076e-19   1.3898e-15  7.78945e-16  5.16997e-17  5.27006e-16  2.74773e-15
        1  2.07542e-18  5.11385e-15  7.21323e-16  4.67762e-17  4.70409e-16  6.35443e-15
       10  6.93451e-18  1.23438e-14  5.06273e-16  2.87659e-17  3.06412e-16  1.31922e-14
      100  7.51646e-18  1.89309e-14  1.91595e-16  6.86951e-18  1.06627e-16  1.92435e-14
     1000  2.31223e-18  2.13498e-14  3.40199e-17  3.94428e-19  1.79936e-17  2.14045e-14
    O-O          ***  2.17379e-14          ***          ***          ***  2.17379e-14

   Temperature = 1100 K

   P(atm)       P3->W1       P3->W2        P3->R       P3->P1       P3->P2         P3->
     0.01          ***          ***  1.85528e-15  1.29866e-16  1.13392e-15  3.11907e-15
      0.1          ***          ***  1.85565e-15  1.29899e-16  1.13415e-15   3.1197e-15
        1  2.68116e-18  4.94814e-15  1.78176e-15   1.2321e-16  1.06155e-15  7.91734e-15
       10   1.2816e-17  1.50895e-14  1.44242e-15  9.20417e-17  8.13752e-16  1.74505e-14
      100  2.19017e-17  2.85222e-14  7.10929e-16  3.27443e-17  3.71483e-16  2.96592e-14
     1000  1.02679e-17  3.57663e-14  1.61785e-16  3.03327e-18   7.9761e-17  3.60212e-14
    O-O          ***  3.74268e-14          ***          ***          ***  3.74268e-14

   Temperature = 1200 K

   P(atm)       P3->W1       P3->W2        P3->R       P3->P1       P3->P2         P3->
     0.01          ***          ***  3.86136e-15  2.81752e-16  2.14575e-15  6.28886e-15
      0.1          ***          ***   3.8618e-15  2.81794e-16    2.146e-15   6.2896e-15
        1          ***  4.30439e-15  3.78942e-15  2.76244e-16  2.07768e-15  1.04493e-14
       10  1.89284e-17  1.61664e-14  3.35156e-15  2.31525e-16   1.7693e-15  2.15377e-14
      100  4.77196e-17  3.77862e-14  2.03757e-15  1.11781e-16   1.0069e-15  4.09902e-14
     1000  3.41097e-17   5.4531e-14  5.98429e-16  1.61839e-17  2.78164e-16  5.54579e-14
    O-O          ***  5.99665e-14          ***          ***          ***  5.99665e-14

   Temperature = 1300 K

   P(atm)       P3->W1       P3->W2        P3->R       P3->P1       P3->P2         P3->
     0.01          ***          ***  7.28637e-15   5.4986e-16  3.73176e-15   1.1568e-14
      0.1          ***          ***  7.28685e-15  5.49908e-16  3.73201e-15  1.15688e-14
        1          ***          ***  7.29027e-15  5.50275e-16  3.73356e-15  1.15741e-14
       10          ***  1.57246e-14  6.73171e-15  4.94559e-16  3.33777e-15  2.63095e-14
      100  8.34997e-17  4.49882e-14  4.78098e-15  2.96409e-16  2.24478e-15  5.23939e-14
     1000  8.84919e-17  7.63513e-14  1.78395e-15   6.3533e-17  7.88213e-16  7.90755e-14
    O-O          ***   9.0786e-14          ***          ***          ***   9.0786e-14

   Temperature = 1400 K

   P(atm)       P3->W1       P3->W2        P3->R       P3->P1       P3->P2         P3->
     0.01          ***          ***  1.27124e-14   9.8553e-16  6.06563e-15  1.97635e-14
      0.1          ***          ***  1.27129e-14  9.85581e-16  6.06586e-15  1.97643e-14
        1          ***          ***  1.27166e-14  9.85992e-16  6.06743e-15    1.977e-14
       10          ***          ***  1.27375e-14  9.88517e-16  6.07533e-15  1.98013e-14
      100  1.24187e-16  4.91766e-14  9.64411e-15  6.51907e-16  4.31744e-15  6.39142e-14
     1000  1.87184e-16   9.9011e-14  4.43363e-15   1.9375e-16  1.87318e-15  1.05699e-13
    O-O          ***  1.31317e-13          ***          ***          ***  1.31317e-13

   Temperature = 1500 K

   P(atm)       P3->W1       P3->W2        P3->R       P3->P1       P3->P2         P3->
     0.01          ***          ***  2.08079e-14  1.64788e-15  9.33056e-15  3.17863e-14
      0.1          ***          ***  2.08083e-14  1.64793e-15  9.33077e-15   3.1787e-14
        1          ***          ***  2.08121e-14  1.64837e-15  9.33228e-15  3.17927e-14
       10          ***          ***  2.08351e-14  1.65122e-15  9.34056e-15  3.18269e-14
      100          ***  5.02294e-14  1.73669e-14  1.17816e-15  7.43651e-15  7.64495e-14
     1000  3.36262e-16  1.20039e-13  9.49034e-15  4.82694e-16  3.85155e-15    1.342e-13
    O-O          ***  1.82976e-13          ***          ***          ***  1.82976e-13

   Temperature = 1600 K

   P(atm)       P3->W1       P3->W2        P3->R       P3->P1       P3->P2         P3->
     0.01          ***          ***  3.23106e-14  2.60169e-15   1.3714e-14  4.86262e-14
      0.1          ***          ***   3.2311e-14  2.60175e-15  1.37142e-14  4.86269e-14
        1          ***          ***  3.23147e-14  2.60218e-15  1.37156e-14  4.86324e-14
       10          ***          ***  3.23387e-14  2.60523e-15  1.37238e-14  4.86677e-14
      100          ***          ***  3.24505e-14  2.62043e-15   1.3758e-14   4.8829e-14
     1000  5.31181e-16  1.37376e-13  1.80183e-14  1.02644e-15  7.04966e-15  1.64002e-13
    O-O          ***  2.47156e-13          ***          ***          ***  2.47156e-13

   Temperature = 1700 K

   P(atm)       P3->W1       P3->W2        P3->R       P3->P1       P3->P2         P3->
     0.01          ***          ***  4.80102e-14  3.91523e-15  1.94032e-14  7.13286e-14
      0.1          ***          ***  4.80106e-14  3.91528e-15  1.94034e-14  7.13292e-14
        1          ***          ***   4.8014e-14   3.9157e-15  1.94046e-14  7.13343e-14
       10          ***          ***   4.8038e-14  3.91881e-15  1.94125e-14  7.13693e-14
      100          ***          ***  4.81599e-14   3.9356e-15  1.94483e-14  7.15438e-14
     1000  7.58162e-16  1.49694e-13  3.11045e-14  1.93068e-15  1.17669e-14  1.95254e-13
    O-O          ***  3.25216e-13          ***          ***          ***  3.25216e-13

   Temperature = 1800 K

   P(atm)       P3->W1       P3->W2        P3->R       P3->P1       P3->P2         P3->
     0.01          ***          ***  6.87317e-14   5.6582e-15  2.65824e-14  1.00972e-13
      0.1          ***          ***  6.87321e-14  5.65825e-15  2.65825e-14  1.00973e-13
        1          ***          ***  6.87353e-14  5.65864e-15  2.65836e-14  1.00977e-13
       10          ***          ***  6.87584e-14   5.6617e-15  2.65909e-14  1.01011e-13
      100          ***          ***  6.88856e-14  5.67943e-15  2.66268e-14  1.01192e-13
     1000          ***  1.56379e-13   4.9669e-14   1.8231e-15  1.82595e-14   2.2877e-13
    O-O          ***  4.18482e-13          ***          ***          ***  4.18482e-13

   Temperature = 1900 K

   P(atm)       P3->W1       P3->W2        P3->R       P3->P1       P3->P2         P3->
     0.01          ***          ***  9.53215e-14  7.90012e-15    3.543e-14  1.38652e-13
      0.1          ***          ***  9.53218e-14  7.90016e-15  3.54301e-14  1.38652e-13
        1          ***          ***  9.53246e-14  7.90052e-15  3.54311e-14  1.38656e-13
       10          ***          ***  9.53464e-14  7.90345e-15  3.54376e-14  1.38687e-13
      100          ***          ***  9.54747e-14  7.92149e-15  3.54726e-14  1.38869e-13
     1000          ***          ***  9.59762e-14  7.99546e-15  3.55953e-14  1.39567e-13
    O-O          ***  5.28241e-13          ***          ***          ***  5.28241e-13

   Temperature = 2000 K

   P(atm)       P3->W1       P3->W2        P3->R       P3->P1       P3->P2         P3->
     0.01          ***          ***  1.28635e-13  1.07089e-14  4.61178e-14  1.85461e-13
      0.1          ***          ***  1.28635e-13   1.0709e-14  4.61179e-14  1.85462e-13
        1          ***          ***  1.28637e-13  1.07093e-14  4.61187e-14  1.85465e-13
       10          ***          ***  1.28657e-13   1.0712e-14  4.61245e-14  1.85494e-13
      100          ***          ***  1.28783e-13  1.07298e-14  4.61576e-14  1.85671e-13
     1000          ***          ***   1.2932e-13  1.08091e-14  4.62845e-14  1.86413e-13
    O-O          ***  6.55741e-13          ***          ***          ***  6.55741e-13

______________________________________________________________________________________

Temperature-Species Rate Tables:

   Pressure = 0.01 atm

   T(K)       W1->W2        W1->R       W1->P1       W1->P2       W1->P3         W1->      Capture
    298  3.16638e-12  8.81714e-15  1.97857e-09  1.28768e-17  7.97195e-15  1.98176e-09  2.07461e-09
    300  4.19512e-12  1.31288e-14   2.7743e-09  1.92336e-17   1.1648e-14  2.77852e-09  2.90623e-09
    400  1.47795e-07  2.96738e-08  0.000776487  5.30154e-11  1.66672e-08  0.000776681  0.000942849
    500  0.000122583  0.000127922      1.14464  2.72653e-07  6.38757e-05      1.14495      2.04983
    600   0.00930777    0.0227135      107.093  5.52487e-05    0.0107747      107.136      355.739
    700     0.143467     0.641621      1961.23   0.00172633     0.294157      1962.31      14444.2
    800     0.788571      5.83821      12930.5    0.0170098      2.59622      12939.7       235711
    900      2.26154      26.0954      44726.7    0.0810913      11.2435      44766.4  2.09117e+06
   1000          ***          ***          ***          ***          ***          ***   1.2099e+07
   1100          ***          ***          ***          ***          ***          ***  5.12741e+07
   1200          ***          ***          ***          ***          ***          ***  1.71995e+08
   1300          ***          ***          ***          ***          ***          ***  4.81891e+08
   1400          ***          ***          ***          ***          ***          ***  1.17185e+09
   1500          ***          ***          ***          ***          ***          ***  2.54398e+09
   1600          ***          ***          ***          ***          ***          ***  5.03545e+09
   1700          ***          ***          ***          ***          ***          ***  9.23536e+09
   1800          ***          ***          ***          ***          ***          ***  1.58929e+10
   1900          ***          ***          ***          ***          ***          ***  2.59171e+10
   2000          ***          ***          ***          ***          ***          ***  4.03682e+10

   Pressure = 0.1 atm

   T(K)       W1->W2        W1->R       W1->P1       W1->P2       W1->P3         W1->      Capture
    298  3.18083e-12  1.46464e-14  2.03106e-09  3.83957e-18  1.39489e-15  2.03425e-09  2.07461e-09
    300  4.21637e-12  2.20117e-14  2.85137e-09  5.87779e-18  2.07956e-15  2.85561e-09  2.90623e-09
    400  1.87905e-07  8.21335e-08   0.00090572  5.28162e-11  8.83568e-09  0.000905999  0.000942849
    500  0.000311857  0.000580734      1.72032  6.92618e-07  8.58718e-05       1.7213      2.04983
    600       0.0457     0.158043      220.168  0.000282315    0.0294536      220.402      355.739
    700      1.19287       6.3342      5489.03    0.0149173      1.38069      5497.95      14444.2
    800      9.84807      75.6265      47228.4     0.217378      18.3302      47332.4       235711
    900      38.0398      410.975       200996      1.37108      106.846       201553  2.09117e+06
   1000      91.6857      1357.53       546850      5.07622       368.59       548672   1.2099e+07
   1100          ***          ***          ***          ***          ***          ***  5.12741e+07
   1200          ***          ***          ***          ***          ***          ***  1.71995e+08
   1300          ***          ***          ***          ***          ***          ***  4.81891e+08
   1400          ***          ***          ***          ***          ***          ***  1.17185e+09
   1500          ***          ***          ***          ***          ***          ***  2.54398e+09
   1600          ***          ***          ***          ***          ***          ***  5.03545e+09
   1700          ***          ***          ***          ***          ***          ***  9.23536e+09
   1800          ***          ***          ***          ***          ***          ***  1.58929e+10
   1900          ***          ***          ***          ***          ***          ***  2.59171e+10
   2000          ***          ***          ***          ***          ***          ***  4.03682e+10

   Pressure = 1 atm

   T(K)       W1->W2        W1->R       W1->P1       W1->P2       W1->P3         W1->      Capture
    298   3.1833e-12   1.6037e-14  2.03787e-09  5.37594e-19  1.63749e-16  2.04107e-09  2.07461e-09
    300  4.22007e-12  2.41648e-14  2.86146e-09    8.331e-19  2.46162e-16   2.8657e-09  2.90623e-09
    400   2.0735e-07  1.10871e-07  0.000935961  1.67529e-11  2.00589e-09  0.000936281  0.000942849
    500  0.000541626   0.00110113      1.98016  5.42362e-07  4.45148e-05      1.98184      2.04983
    600     0.138993     0.447552      312.526  0.000488909    0.0326187      313.146      355.739
    700      6.14896      26.7024      10269.8    0.0496719      2.89855      10305.6      14444.2
    800      80.3015      455.686       118039      1.22581      64.9018       118641       235711
    900      449.125      3320.91       650937      11.6493      570.616       655289  2.09117e+06
   1000       1418.1      13621.7  2.16582e+06      58.0912      2659.52  2.18358e+06   1.2099e+07
   1100      3118.26        38323  5.16282e+06      189.029      8137.67  5.21259e+06  5.12741e+07
   1200          ***          ***          ***          ***          ***          ***  1.71995e+08
   1300          ***          ***          ***          ***          ***          ***  4.81891e+08
   1400          ***          ***          ***          ***          ***          ***  1.17185e+09
   1500          ***          ***          ***          ***          ***          ***  2.54398e+09
   1600          ***          ***          ***          ***          ***          ***  5.03545e+09
   1700          ***          ***          ***          ***          ***          ***  9.23536e+09
   1800          ***          ***          ***          ***          ***          ***  1.58929e+10
   1900          ***          ***          ***          ***          ***          ***  2.59171e+10
   2000          ***          ***          ***          ***          ***          ***  4.03682e+10

   Pressure = 10 atm

   T(K)       W1->W2        W1->R       W1->P1       W1->P2       W1->P3         W1->      Capture
    298  3.18359e-12  1.62094e-14  2.03859e-09  5.67929e-20   1.6775e-17  2.04179e-09  2.07461e-09
    300   4.2205e-12  2.44335e-14  2.86252e-09  8.82471e-20  2.52567e-17  2.86677e-09  2.90623e-09
    400   2.1139e-07  1.16668e-07  0.000940052  2.34704e-12  2.50441e-10  0.000940381  0.000942849
    500  0.000643548   0.00129942      2.03644  1.32995e-07  8.79814e-06      2.03839      2.04983
    600     0.225147     0.655927      347.233  0.000239479    0.0119557      348.126      355.739
    700      14.9785      52.8507      13342.1    0.0483939      2.02054        13412      14444.2
    800      304.221      1268.63       192215      2.22822      82.3182       193872       235711
    900      2597.87      12955.2  1.37135e+06      36.2801      1223.83  1.38816e+06  2.09117e+06
   1000      11753.4        71280  5.81434e+06      280.326      8782.44  5.90644e+06   1.2099e+07
   1100      33927.1       252233  1.68857e+07      1272.21        37353  1.72105e+07  5.12741e+07
   1200      72408.8       656737  3.76045e+07      3979.79       110166  3.84478e+07  1.71995e+08
   1300          ***          ***          ***          ***          ***          ***  4.81891e+08
   1400          ***          ***          ***          ***          ***          ***  1.17185e+09
   1500          ***          ***          ***          ***          ***          ***  2.54398e+09
   1600          ***          ***          ***          ***          ***          ***  5.03545e+09
   1700          ***          ***          ***          ***          ***          ***  9.23536e+09
   1800          ***          ***          ***          ***          ***          ***  1.58929e+10
   1900          ***          ***          ***          ***          ***          ***  2.59171e+10
   2000          ***          ***          ***          ***          ***          ***  4.03682e+10

   Pressure = 100 atm

   T(K)       W1->W2        W1->R       W1->P1       W1->P2       W1->P3         W1->      Capture
    298  3.18361e-12  1.62271e-14  2.03866e-09  5.71413e-21  1.68189e-18  2.04186e-09  2.07461e-09
    300  4.22055e-12  2.44613e-14  2.86263e-09  8.88175e-21  2.53275e-18  2.86687e-09  2.90623e-09
    400  2.11879e-07  1.17354e-07  0.000940487  2.47438e-13  2.58741e-11  0.000940816  0.000942849
    500  0.000661958   0.00133178      2.04364  1.65198e-08  1.02544e-06      2.04563      2.04983
    600     0.252281      0.71011      353.502  4.16653e-05   0.00183167      354.466      355.739
    700      20.0491      64.3009      14203.7    0.0136102     0.470326      14288.6      14444.2
    800       535.59      1866.44       225504      1.08742      31.6921       227939       235711
    900      6453.83      24504.8  1.88351e+06       31.022      798.894   1.9153e+06  2.09117e+06
   1000      42264.5       178532  9.76243e+06      406.402      9521.63  9.99315e+06   1.2099e+07
   1100       172225       828658  3.49702e+07      2930.61        63543  3.60375e+07  5.12741e+07
   1200       488983  2.72596e+06  9.40789e+07      13393.7       271493  9.75788e+07  1.71995e+08
   1300  1.06573e+06  6.92901e+06  2.03734e+08      43486.3       829860  2.12602e+08  4.81891e+08
   1400  1.92613e+06  1.45637e+07  3.75626e+08       109805   1.9843e+06   3.9421e+08  1.17185e+09
   1500          ***          ***          ***          ***          ***          ***  2.54398e+09
   1600          ***          ***          ***          ***          ***          ***  5.03545e+09
   1700          ***          ***          ***          ***          ***          ***  9.23536e+09
   1800          ***          ***          ***          ***          ***          ***  1.58929e+10
   1900          ***          ***          ***          ***          ***          ***  2.59171e+10
   2000          ***          ***          ***          ***          ***          ***  4.03682e+10

   Pressure = 1000 atm

   T(K)       W1->W2        W1->R       W1->P1       W1->P2       W1->P3         W1->      Capture
    298  3.18362e-12  1.62289e-14  2.03867e-09  5.71767e-22  1.68234e-19  2.04187e-09  2.07461e-09
    300  4.22055e-12  2.44641e-14  2.86264e-09  8.88756e-22  2.53346e-19  2.86689e-09  2.90623e-09
    400  2.11929e-07  1.17424e-07  0.000940531  2.48878e-14  2.59651e-12   0.00094086  0.000942849
    500  0.000664052   0.00133535      2.04439  1.70117e-09    1.046e-07      2.04639      2.04983
    600     0.256182     0.717261      354.231  4.61217e-06  0.000197219      355.205      355.739
    700      21.1012      66.3271      14327.7   0.00176473    0.0574711      14415.2      14444.2
    800      611.084      2020.65       232018     0.183345      4.83732       234655       235711
    900      8509.51      29040.9  2.02866e+06      7.46969      167.214  2.06638e+06  2.09117e+06
   1000      68991.1       243379  1.14289e+07      149.034      2931.28  1.17444e+07   1.2099e+07
   1100       367109  1.35643e+06  4.62675e+07      1684.83      29860.3  4.80226e+07  5.12741e+07
   1200   1.3903e+06  5.48343e+06  1.44456e+08      11989.2       194849  1.51537e+08  1.71995e+08
   1300  3.99002e+06  1.71242e+07  3.65734e+08      58381.4       880663  3.87787e+08  4.81891e+08
   1400   9.1643e+06  4.34453e+07  7.81312e+08       208998  2.95217e+06  8.37083e+08  1.17185e+09
   1500  1.76848e+07  9.34073e+07  1.45652e+09       585726  7.80222e+06    1.576e+09  2.54398e+09
   1600  2.98854e+07  1.76267e+08  2.43776e+09  1.35581e+06  1.71334e+07   2.6624e+09  5.03545e+09
   1700  4.57029e+07  3.00283e+08  3.74871e+09  2.70707e+06  3.26248e+07  4.13003e+09  9.23536e+09
   1800          ***          ***          ***          ***          ***          ***  1.58929e+10
   1900          ***          ***          ***          ***          ***          ***  2.59171e+10
   2000          ***          ***          ***          ***          ***          ***  4.03682e+10

   Pressure = 0.01 atm

   T(K)       W2->W1        W2->R       W2->P1       W2->P2       W2->P3         W2->      Capture
    298  1.93807e-14  1.31052e-15  3.92778e-17  1.65436e-14  1.42818e-10  1.42855e-10  1.45236e-10
    300  2.64292e-14  1.98877e-15  5.94025e-17  2.45851e-14  2.02999e-10  2.03052e-10  2.06568e-10
    400  2.78566e-09  9.49582e-09  2.95706e-10  5.73544e-08  0.000100089  0.000100159  0.000113278
    500  4.60337e-06  6.80064e-05  2.39718e-06  0.000285048     0.227948     0.228308     0.349585
    600  0.000565859    0.0175549  0.000679974    0.0589983      30.3307      30.4085      78.8702
    700    0.0124906     0.660826    0.0273167      1.90902      739.694      742.304      3939.87
    800    0.0909015      7.47317     0.321997      19.2736      6112.45      6139.61      76168.4
    900      0.32764      39.0274      1.72311      91.9252      25009.9      25142.9       778942
   1000          ***      125.282      7.76876      273.487      65714.2      66119.4  5.08885e+06
   1100          ***          ***          ***          ***          ***          ***  2.39628e+07
   1200          ***          ***          ***          ***          ***          ***  8.81748e+07
   1300          ***          ***          ***          ***          ***          ***  2.68166e+08
   1400          ***          ***          ***          ***          ***          ***   7.0171e+08
   1500          ***          ***          ***          ***          ***          ***  1.62713e+09
   1600          ***          ***          ***          ***          ***          ***  3.41838e+09
   1700          ***          ***          ***          ***          ***          ***   6.6181e+09
   1800          ***          ***          ***          ***          ***          ***  1.19647e+10
   1900          ***          ***          ***          ***          ***          ***  2.04119e+10
   2000          ***          ***          ***          ***          ***          ***  3.31373e+10

   Pressure = 0.1 atm

   T(K)       W2->W1        W2->R       W2->P1       W2->P2       W2->P3         W2->      Capture
    298  1.94692e-14  1.85321e-15   7.6404e-18  1.90532e-14  1.44844e-10  1.44884e-10  1.45236e-10
    300  2.65631e-14  2.83226e-15   1.1801e-17  2.84297e-14  2.06026e-10  2.06084e-10  2.06568e-10
    400  3.54167e-09   2.0532e-08  1.77203e-10  8.82488e-08  0.000110829  0.000110942  0.000113278
    500  1.17111e-05  0.000233292  3.64255e-06   0.00064482     0.311061     0.311954     0.349585
    600   0.00277814    0.0920352   0.00209916     0.197551      55.2125       55.507      78.8702
    700     0.103824       4.9744     0.144971      9.09802      1822.23      1836.55      3939.87
    800      1.13405      75.5057      2.58897      123.575      19838.3      20041.1      76168.4
    900      5.49948      493.313      18.8438      742.948       101729       102990       778942
   1000        16.09      1849.87      75.8123      2607.97       315998       320548  5.08885e+06
   1100          ***          ***          ***          ***          ***          ***  2.39628e+07
   1200          ***          ***          ***          ***          ***          ***  8.81748e+07
   1300          ***          ***          ***          ***          ***          ***  2.68166e+08
   1400          ***          ***          ***          ***          ***          ***   7.0171e+08
   1500          ***          ***          ***          ***          ***          ***  1.62713e+09
   1600          ***          ***          ***          ***          ***          ***  3.41838e+09
   1700          ***          ***          ***          ***          ***          ***   6.6181e+09
   1800          ***          ***          ***          ***          ***          ***  1.19647e+10
   1900          ***          ***          ***          ***          ***          ***  2.04119e+10
   2000          ***          ***          ***          ***          ***          ***  3.31373e+10

   Pressure = 1 atm

   T(K)       W2->W1        W2->R       W2->P1       W2->P2       W2->P3         W2->      Capture
    298  1.94843e-14  1.95696e-15  9.24196e-19  1.94345e-14  1.45086e-10  1.45127e-10  1.45236e-10
    300  2.65864e-14  2.99578e-15  1.44026e-18  2.90206e-14  2.06391e-10  2.06449e-10  2.06568e-10
    400  3.90817e-09  2.50792e-08  4.22198e-11  9.75716e-08  0.000112966  0.000113092  0.000113278
    500  2.03395e-05  0.000374687  1.98883e-06  0.000864683     0.342081     0.343342     0.349585
    600   0.00844924     0.211294   0.00244628     0.355062      71.9792      72.5565      78.8702
    700     0.535078      16.6497     0.319879      22.9124      3040.61      3081.02      3939.87
    800      9.23655      360.403      9.66863      434.447      43702.1      44515.9      76168.4
    900      64.6856      3200.21      107.256      3513.91       292111       298998       778942
   1000      246.566      15272.2      592.284      15637.9  1.13112e+06  1.16287e+06  5.08885e+06
   1100      638.849      47821.5       2039.9      46343.1   3.0109e+06  3.10775e+06  2.39628e+07
   1200          ***       113202      8792.94       104819  6.24464e+06  6.46907e+06  8.81748e+07
   1300          ***          ***          ***          ***          ***          ***  2.68166e+08
   1400          ***          ***          ***          ***          ***          ***   7.0171e+08
   1500          ***          ***          ***          ***          ***          ***  1.62713e+09
   1600          ***          ***          ***          ***          ***          ***  3.41838e+09
   1700          ***          ***          ***          ***          ***          ***   6.6181e+09
   1800          ***          ***          ***          ***          ***          ***  1.19647e+10
   1900          ***          ***          ***          ***          ***          ***  2.04119e+10
   2000          ***          ***          ***          ***          ***          ***  3.31373e+10

   Pressure = 10 atm

   T(K)       W2->W1        W2->R       W2->P1       W2->P2       W2->P3         W2->      Capture
    298   1.9486e-14  1.96891e-15  9.51175e-20   1.9476e-14  1.45111e-10  1.45152e-10  1.45236e-10
    300  2.65891e-14   3.0147e-15  1.48482e-19   2.9085e-14  2.06428e-10  2.06487e-10  2.06568e-10
    400  3.98431e-09  2.58555e-08  5.33641e-12  9.89561e-08  0.000113232  0.000113361  0.000113278
    500   2.4167e-05  0.000417846  3.99345e-07  0.000919805     0.347915     0.349277     0.349585
    600    0.0136864     0.278571  0.000909278     0.426006      77.2866      78.0058      78.8702
    700      1.30337       28.313     0.225167      33.7876      3692.33      3755.96      3939.87
    800      34.9807      834.511      12.3508      839.642      64465.9      66187.4      76168.4
    900       373.53      10233.3      232.579      9136.89       547522       567498       778942
   1000      2032.17      65855.5      2004.05      53937.6  2.70534e+06  2.82917e+06  5.08885e+06
   1100      6863.02       263973      9755.19       202609  8.90225e+06  9.38545e+06  2.39628e+07
   1200      16815.3       753751      31670.9       549809  2.18025e+07  2.31545e+07  8.81748e+07
   1300          ***  1.69814e+06       170290  1.18713e+06  4.33446e+07  4.63386e+07  2.68166e+08
   1400          ***          ***          ***          ***          ***          ***   7.0171e+08
   1500          ***          ***          ***          ***          ***          ***  1.62713e+09
   1600          ***          ***          ***          ***          ***          ***  3.41838e+09
   1700          ***          ***          ***          ***          ***          ***   6.6181e+09
   1800          ***          ***          ***          ***          ***          ***  1.19647e+10
   1900          ***          ***          ***          ***          ***          ***  2.04119e+10
   2000          ***          ***          ***          ***          ***          ***  3.31373e+10

   Pressure = 100 atm

   T(K)       W2->W1        W2->R       W2->P1       W2->P2       W2->P3         W2->      Capture
    298  1.94862e-14  1.97013e-15  9.54154e-21  1.94802e-14  1.45113e-10  1.45154e-10  1.45236e-10
    300  2.65894e-14  3.01663e-15  1.48976e-20  2.90915e-14  2.06432e-10  2.06491e-10  2.06568e-10
    400  3.99352e-09  2.59426e-08  5.52324e-13  9.91061e-08   0.00011326  0.000113389  0.000113278
    500  2.48583e-05  0.000424136  4.66787e-08  0.000927214     0.348616     0.349993     0.349585
    600    0.0153359     0.293459   0.00013948     0.439892      78.1467      78.8954      78.8702
    700      1.74458      32.5351    0.0522123      37.1752      3851.01      3922.52      3939.87
    800      61.5822      1117.98      4.70578      1044.82      72392.3      74621.4      76168.4
    900      927.656      17029.8       149.62      13697.7       700374       732179       778942
   1000      7295.88       141855       2148.8       101979  4.14313e+06  4.39641e+06  5.08885e+06
   1100      34662.7       741246        16607       489576  1.67038e+07  1.79859e+07  2.39628e+07
   1200       112262  2.69342e+06      79326.1   1.6668e+06  4.97256e+07  5.42774e+07  8.81748e+07
   1300       274683  7.40725e+06       263371  4.35473e+06  1.16913e+08  1.29213e+08  2.68166e+08
   1400       550845  1.65259e+07       669229  9.32053e+06  2.29843e+08   2.5691e+08   7.0171e+08
   1500          ***  3.16951e+07  4.32081e+06  1.72026e+07  3.95432e+08  4.46531e+08  1.62713e+09
   1600          ***          ***          ***          ***          ***          ***  3.41838e+09
   1700          ***          ***          ***          ***          ***          ***   6.6181e+09
   1800          ***          ***          ***          ***          ***          ***  1.19647e+10
   1900          ***          ***          ***          ***          ***          ***  2.04119e+10
   2000          ***          ***          ***          ***          ***          ***  3.31373e+10

   Pressure = 1000 atm

   T(K)       W2->W1        W2->R       W2->P1       W2->P2       W2->P3         W2->      Capture
    298  1.94862e-14  1.97025e-15  9.54455e-22  1.94806e-14  1.45113e-10  1.45154e-10  1.45236e-10
    300  2.65894e-14  3.01682e-15  1.49026e-21  2.90922e-14  2.06432e-10  2.06491e-10  2.06568e-10
    400  3.99446e-09  2.59514e-08  5.54376e-14  9.91212e-08  0.000113262  0.000113391  0.000113278
    500   2.4937e-05  0.000424811  4.76306e-09  0.000927994     0.348689     0.350066     0.349585
    600    0.0155731     0.295306  1.50154e-05     0.441545      78.2432      78.9956      78.8702
    700      1.83614      33.2131   0.00636381      37.6834      3872.35      3945.09      3939.87
    800      70.2624      1182.47     0.712929      1087.41        73800      76140.9      76168.4
    900      1223.11      19334.9      30.8839      15085.5       738754       774429       778942
   1000      11907.5       180994      649.267       123936  4.67213e+06  4.98962e+06  5.08885e+06
   1100      73822.2   1.1119e+06      7663.53       685995  2.09323e+07  2.28117e+07  2.39628e+07
   1200       318287  4.89983e+06      56302.3  2.78093e+06  7.15124e+07  7.95677e+07  8.81748e+07
   1300  1.02147e+06  1.64953e+07       279554  8.75491e+06  1.96008e+08  2.22559e+08  2.68166e+08
   1400  2.58743e+06  4.45803e+07  1.00833e+06  2.24111e+07  4.48283e+08   5.1887e+08   7.0171e+08
   1500  5.44819e+06  1.00878e+08  2.81916e+06  4.85066e+07  8.84556e+08  1.04221e+09  1.62713e+09
   1600  9.96341e+06  1.98144e+08  6.46297e+06  9.18163e+07  1.55037e+09  1.85676e+09  3.41838e+09
   1700  1.63814e+07  3.48065e+08  1.27199e+07  1.56325e+08  2.47369e+09  3.00718e+09   6.6181e+09
   1800          ***  5.68027e+08  1.13292e+08  2.44967e+08  3.66633e+09  4.51637e+09  1.19647e+10
   1900          ***          ***          ***          ***          ***          ***  2.04119e+10
   2000          ***          ***          ***          ***          ***          ***  3.31373e+10

   Pressure = 0.01 atm

   T(K)        R->W1        R->W2        R->P1        R->P2        R->P3          R->      Capture
    298  2.78388e-14  6.76021e-13  2.34044e-14  1.27774e-15  3.38523e-13  1.06706e-12  1.07021e-12
    300  2.85851e-14   6.8732e-13  2.46827e-14  1.35021e-15  3.53399e-13  1.09534e-12  1.09858e-12
    400   6.1964e-14  1.05204e-12   1.8312e-13  1.15273e-14  1.80479e-12  3.11344e-12  3.12682e-12
    500  6.47159e-14  9.16177e-13  6.09721e-13  4.54372e-14  4.72654e-12  6.36259e-12  6.41036e-12
    600  4.45558e-14  5.66601e-13  1.35822e-12  1.19461e-13  8.73481e-12  1.08237e-11  1.09627e-11
    700  2.38388e-14  2.82537e-13  2.43552e-12  2.49374e-13  1.34217e-11  1.64129e-11  1.67475e-11
    800  1.10011e-14  1.23326e-13   3.8393e-12  4.49907e-13   1.8593e-11  2.30165e-11  2.37105e-11
    900  4.71317e-15  5.01859e-14  5.56186e-12  7.33598e-13  2.41587e-11  3.05091e-11   3.1792e-11
   1000          ***  2.00284e-14  7.58987e-12  1.10984e-12   3.0046e-11  3.87657e-11  4.09326e-11
   1100          ***          ***  9.89666e-12   1.5847e-12   3.6188e-11  4.76694e-11  5.10774e-11
   1200          ***          ***   1.2461e-11    2.161e-12  4.24928e-11  5.71149e-11  6.21737e-11
   1300          ***          ***  1.52566e-11  2.83919e-12  4.89148e-11  6.70106e-11  7.41753e-11
   1400          ***          ***  1.82579e-11   3.6177e-12  5.54035e-11  7.72791e-11  8.70398e-11
   1500          ***          ***  2.14408e-11   4.4936e-12  6.19211e-11  8.78555e-11  1.00729e-10
   1600          ***          ***  2.47834e-11  5.46305e-12  6.84404e-11  9.86869e-11  1.15206e-10
   1700          ***          ***  2.82661e-11  6.52167e-12  7.49429e-11  1.09731e-10  1.30444e-10
   1800          ***          ***  3.18713e-11  7.66488e-12  8.14162e-11  1.20952e-10  1.46407e-10
   1900          ***          ***  3.55839e-11  8.88805e-12  8.78532e-11  1.32325e-10  1.63075e-10
   2000          ***          ***  3.93904e-11  1.01866e-11  9.42504e-11  1.43827e-10  1.80418e-10

   Pressure = 0.1 atm

   T(K)        R->W1        R->W2        R->P1        R->P2        R->P3          R->      Capture
    298  4.62438e-14   9.5596e-13  4.99627e-15  2.68279e-16  5.99882e-14  1.06746e-12  1.07021e-12
    300  4.79257e-14  9.78834e-13  5.33905e-15  2.87387e-16  6.33671e-14  1.09575e-12  1.09858e-12
    400  1.71509e-13  2.27473e-12  7.36099e-14  4.65379e-15  5.92689e-13  3.11719e-12  3.12682e-12
    500  2.93799e-13  3.14291e-12  3.80836e-13  2.86426e-14   2.5277e-12  6.37389e-12  6.41036e-12
    600   3.1011e-13  2.97084e-12  1.09309e-12  9.66118e-14  6.37106e-12  1.08417e-11  1.09627e-11
    700  2.35794e-13  2.12869e-12  2.22412e-12  2.27786e-13  1.16162e-11  1.64326e-11  1.67475e-11
    800  1.43882e-13  1.25221e-12  3.70698e-12  4.33675e-13  1.74967e-11  2.30334e-11  2.37105e-11
    900  7.66087e-14  6.46426e-13  5.49047e-12  7.22941e-13  2.35854e-11  3.05218e-11   3.1792e-11
   1000  3.81966e-14  3.10946e-13  7.55209e-12  1.10332e-12  2.97701e-11  3.87746e-11  4.09326e-11
   1100          ***          ***  9.89697e-12  1.58208e-12  3.61953e-11  4.76744e-11  5.10774e-11
   1200          ***          ***  1.24613e-11  2.15934e-12  4.24977e-11  5.71183e-11  6.21737e-11
   1300          ***          ***  1.52568e-11  2.83815e-12  4.89181e-11   6.7013e-11  7.41753e-11
   1400          ***          ***   1.8258e-11  3.61705e-12  5.54056e-11  7.72807e-11  8.70398e-11
   1500          ***          ***  2.14409e-11  4.49319e-12  6.19225e-11  8.78566e-11  1.00729e-10
   1600          ***          ***  2.47835e-11  5.46279e-12  6.84414e-11  9.86877e-11  1.15206e-10
   1700          ***          ***  2.82662e-11  6.52151e-12  7.49435e-11  1.09731e-10  1.30444e-10
   1800          ***          ***  3.18714e-11  7.66478e-12  8.14166e-11  1.20953e-10  1.46407e-10
   1900          ***          ***  3.55839e-11  8.88798e-12  8.78535e-11  1.32325e-10  1.63075e-10
   2000          ***          ***  3.93905e-11  1.01866e-11  9.42506e-11  1.43828e-10  1.80418e-10

   Pressure = 1 atm

   T(K)        R->W1        R->W2        R->P1        R->P2        R->P3          R->      Capture
    298  5.06344e-14  1.00948e-12  6.06483e-16   3.2381e-17  6.81139e-15  1.06757e-12  1.07021e-12
    300  5.26136e-14  1.03535e-12  6.51995e-16  3.48986e-17   7.2266e-15  1.09587e-12  1.09858e-12
    400  2.31519e-13  2.77851e-12  1.36703e-14  8.67032e-16  9.52136e-14  3.11978e-12  3.12682e-12
    500  5.57072e-13   5.0478e-12  1.18156e-13  9.00174e-15  6.58529e-13  6.39055e-12  6.41036e-12
    600  8.78208e-13  6.82052e-12  5.26922e-13   4.7262e-14  2.61718e-12  1.08901e-11  1.09627e-11
    700  9.94424e-13    7.126e-12  1.46903e-12  1.51984e-13  6.77415e-12  1.65156e-11  1.67475e-11
    800  8.69791e-13  5.98533e-12  2.98555e-12  3.50749e-13  1.29418e-11  2.31332e-11  2.37105e-11
    900  6.28581e-13  4.22602e-12  4.94299e-12  6.51188e-13  2.01674e-11  3.06161e-11   3.1792e-11
   1000  4.01561e-13  2.63886e-12  7.19267e-12  1.05009e-12  2.75679e-11   3.8851e-11  4.09326e-11
   1100  2.39584e-13  1.53296e-12  9.66063e-12  1.54469e-12  3.47541e-11  4.77319e-11  5.10774e-11
   1200          ***  8.58683e-13   1.2462e-11  2.13538e-12  4.17011e-11  5.71575e-11  6.21737e-11
   1300          ***          ***  1.52583e-11  2.83133e-12   4.8941e-11  6.70307e-11  7.41753e-11
   1400          ***          ***  1.82592e-11  3.61249e-12  5.54217e-11  7.72934e-11  8.70398e-11
   1500          ***          ***  2.14418e-11  4.49015e-12  6.19336e-11  8.78656e-11  1.00729e-10
   1600          ***          ***  2.47842e-11  5.46076e-12  6.84491e-11  9.86941e-11  1.15206e-10
   1700          ***          ***  2.82667e-11  6.52016e-12  7.49489e-11  1.09736e-10  1.30444e-10
   1800          ***          ***  3.18718e-11  7.66387e-12  8.14203e-11  1.20956e-10  1.46407e-10
   1900          ***          ***  3.55842e-11  8.88737e-12  8.78561e-11  1.32328e-10  1.63075e-10
   2000          ***          ***  3.93907e-11  1.01862e-11  9.42524e-11  1.43829e-10  1.80418e-10

   Pressure = 10 atm

   T(K)        R->W1        R->W2        R->P1        R->P2        R->P3          R->      Capture
    298  5.11787e-14  1.01564e-12  6.23468e-17  3.32506e-18  6.92539e-16  1.06758e-12  1.07021e-12
    300  5.31987e-14  1.04188e-12  6.71014e-17  3.58759e-18  7.35281e-16  1.09589e-12  1.09858e-12
    400  2.43624e-13  2.86451e-12  1.59055e-15  1.00821e-16  1.05576e-14  3.12039e-12  3.12682e-12
    500  6.57392e-13  5.62923e-12  1.82667e-14  1.39707e-15  9.20013e-14  6.39829e-12  6.41036e-12
    600  1.28709e-12  8.99219e-12  1.20724e-13  1.09335e-14   5.2241e-13  1.09333e-11  1.09627e-11
    700   1.9683e-12   1.2118e-11  5.03733e-13  5.27515e-14  2.00474e-12  1.66475e-11  1.67475e-11
    800  2.42285e-12  1.38616e-11  1.44965e-12  1.72037e-13  5.48545e-12  2.33916e-11  2.37105e-11
    900  2.46238e-12  1.35368e-11  3.13377e-12  4.15406e-13  1.14334e-11  3.09817e-11   3.1792e-11
   1000  2.14051e-12   1.1484e-11  5.48162e-12  8.03272e-13   1.9349e-11  3.92583e-11  4.09326e-11
   1100  1.66244e-12   8.7276e-12  8.26498e-12  1.32543e-12  2.81351e-11  4.81155e-11  5.10774e-11
   1200  1.19965e-12  6.15073e-12  1.12883e-11   1.9606e-12  3.68827e-11   5.7482e-11  6.21737e-11
   1300          ***  4.13567e-12  1.52531e-11  2.69313e-12  4.51913e-11  6.72786e-11  7.41753e-11
   1400          ***          ***  1.82677e-11  3.58867e-12  5.55128e-11  7.73692e-11  8.70398e-11
   1500          ***          ***  2.14488e-11  4.47289e-12  6.20022e-11  8.79239e-11  1.00729e-10
   1600          ***          ***    2.479e-11  5.44839e-12  6.84999e-11  9.87383e-11  1.15206e-10
   1700          ***          ***  2.82713e-11  6.51135e-12  7.49863e-11  1.09769e-10  1.30444e-10
   1800          ***          ***  3.18755e-11  7.65762e-12  8.14478e-11  1.20981e-10  1.46407e-10
   1900          ***          ***  3.55872e-11  8.88293e-12  8.78762e-11  1.32346e-10  1.63075e-10
   2000          ***          ***  3.93931e-11   1.0183e-11  9.42671e-11  1.43843e-10  1.80418e-10

   Pressure = 100 atm

   T(K)        R->W1        R->W2        R->P1        R->P2        R->P3          R->      Capture
    298  5.12348e-14  1.01627e-12  6.25314e-18  3.33447e-19  6.93743e-17  1.06758e-12  1.07021e-12
    300  5.32591e-14  1.04255e-12  6.73088e-18   3.5982e-19  7.36618e-17  1.09589e-12  1.09858e-12
    400  2.45055e-13  2.87416e-12  1.62405e-16   1.0292e-17  1.06991e-15  3.12046e-12  3.12682e-12
    500  6.73761e-13  5.71397e-12  1.99615e-15  1.52736e-16  9.79267e-15  6.39968e-12  6.41036e-12
    600  1.39341e-12  9.47277e-12  1.54734e-14   1.4062e-15  6.32299e-14  1.09463e-11  1.09627e-11
    700  2.39474e-12  1.39251e-11  8.33538e-14  8.80139e-15  3.03587e-13  1.67155e-11  1.67475e-11
    800   3.5647e-12  1.85705e-11  3.28584e-13  3.94625e-14  1.11369e-12  2.36169e-11  2.37105e-11
    900  4.65987e-12  2.25309e-11  9.84746e-13  1.32157e-13  3.19069e-12  3.14984e-11   3.1792e-11
   1000  5.38004e-12   2.4772e-11  2.32601e-12  3.44598e-13  7.32246e-12  4.01451e-11  4.09326e-11
   1100  5.54416e-12   2.4688e-11  4.49923e-12  7.29316e-13   1.3867e-11  4.93277e-11  5.10774e-11
   1200  5.19725e-12  2.25238e-11  7.42681e-12  1.30552e-12  2.24228e-11  5.88761e-11  6.21737e-11
   1300  4.53107e-12  1.91358e-11  1.08902e-11  2.05569e-12  3.20957e-11  6.87085e-11  7.41753e-11
   1400  3.74469e-12  1.54119e-11  1.46683e-11  2.94582e-12  4.20312e-11  7.88019e-11  8.70398e-11
   1500          ***  1.19809e-11  2.13702e-11  3.94445e-12  5.16812e-11  8.90336e-11  1.00729e-10
   1600          ***          ***  2.48231e-11  5.39528e-12  6.87369e-11  9.89553e-11  1.15206e-10
   1700          ***          ***  2.83002e-11  6.46994e-12  7.51766e-11  1.09947e-10  1.30444e-10
   1800          ***          ***  3.19002e-11  7.62573e-12  8.15985e-11  1.21124e-10  1.46407e-10
   1900          ***          ***  3.56081e-11  8.85858e-12  8.79944e-11  1.32461e-10  1.63075e-10
   2000          ***          ***  3.94106e-11  1.01645e-11  9.43593e-11  1.43934e-10  1.80418e-10

   Pressure = 1000 atm

   T(K)        R->W1        R->W2        R->P1        R->P2        R->P3          R->      Capture
    298  5.12404e-14  1.01634e-12  6.25501e-19  3.33542e-20  6.93865e-18  1.06758e-12  1.07021e-12
    300  5.32652e-14  1.04262e-12  6.73297e-19  3.59927e-20  7.36752e-18  1.09589e-12  1.09858e-12
    400  2.45202e-13  2.87514e-12  1.62764e-17  1.03144e-18  1.07139e-16  3.12047e-12  3.12682e-12
    500  6.75567e-13  5.72306e-12  2.01801e-16  1.54414e-17   9.8652e-16  6.39983e-12  6.41036e-12
    600  1.40745e-12  9.53239e-12  1.60912e-15   1.4634e-16  6.50624e-15  1.09481e-11  1.09627e-11
    700   2.4702e-12  1.42152e-11  9.27513e-15  9.82477e-16  3.30001e-14  1.67287e-11  1.67475e-11
    800  3.85922e-12  1.96416e-11   4.1392e-14  5.01076e-15  1.34763e-13   2.3682e-11  2.37105e-11
    900  5.52259e-12  2.55808e-11  1.49039e-13  2.02791e-14  4.56024e-13  3.17287e-11   3.1792e-11
   1000  7.33595e-12  3.16094e-11  4.43489e-13  6.69273e-14  1.30019e-12  4.07559e-11  4.09326e-11
   1100  9.09005e-12  3.70577e-11  1.10808e-12  1.83564e-13  3.15569e-12  5.05951e-11  5.10774e-11
   1200  1.05295e-11  4.11168e-11  2.35995e-12  4.25498e-13  6.58549e-12  6.10173e-11  6.21737e-11
   1300  1.14444e-11  4.31357e-11  4.36377e-12  8.48971e-13   1.1976e-11  7.17688e-11  7.41753e-11
   1400  1.17504e-11  4.29142e-11  7.16032e-12  1.48921e-12  1.93228e-11   8.2637e-11  8.70398e-11
   1500  1.14957e-11  4.07428e-11  1.06665e-11  2.34936e-12  2.82418e-11  9.34962e-11  1.00729e-10
   1600  1.08083e-11  3.71983e-11  1.47289e-11  3.40652e-12  3.81664e-11  1.04308e-10  1.15206e-10
   1700  9.83629e-12  3.28927e-11  1.91824e-11  4.62608e-12  4.85535e-11  1.15091e-10  1.30444e-10
   1800          ***  2.86992e-11  3.12875e-11  5.96448e-12  5.88354e-11  1.25271e-10  1.46407e-10
   1900          ***          ***  3.57073e-11  8.77041e-12  8.84566e-11  1.32934e-10  1.63075e-10
   2000          ***          ***  3.95006e-11  1.00913e-11  9.47525e-11  1.44344e-10  1.80418e-10

   Pressure = 0.01 atm

   T(K)       P1->W1       P1->W2        P1->R       P1->P2       P1->P3         P1->      Capture
    298  1.91366e-19  6.20659e-25  7.16946e-25  1.15333e-27  2.72075e-25  1.91368e-19  1.97707e-19
    300   2.0995e-19  7.13557e-25  8.57909e-25  1.39481e-27  3.24911e-25  2.09952e-19  2.17214e-19
    400  6.61812e-18   1.3372e-22   7.4743e-22  1.88149e-24  2.66462e-22  6.61927e-18  8.03316e-18
    500  4.49413e-17  2.50656e-21  4.73201e-20  1.64959e-22  1.58559e-20  4.50072e-17  8.04047e-17
    600  1.23395e-16  1.28966e-20  7.97789e-19  3.66161e-21  2.49862e-19  1.24459e-16  4.08894e-16
    700  1.89896e-16  3.04903e-20  6.34711e-18  3.71159e-20  1.87484e-18  1.98186e-16  1.39338e-15
    800  2.00688e-16  4.40239e-20  3.16231e-17  2.28611e-19   8.9194e-18  2.41503e-16  3.66606e-15
    900  1.67085e-16  4.64901e-20  1.15039e-16  9.98963e-19  3.12738e-17  3.14444e-16  8.07255e-15
   1000          ***  5.47538e-20  3.34612e-16  3.39967e-18  8.81508e-17  4.26217e-16  1.56316e-14
   1100          ***          ***  8.23649e-16  9.57412e-18  2.10816e-16  1.04404e-15  2.74901e-14
   1200          ***          ***  1.78429e-15  2.32711e-17  4.43971e-16  2.25153e-15  4.48822e-14
   1300          ***          ***  3.49514e-15  5.03153e-17  8.45644e-16   4.3911e-15  6.90958e-14
   1400          ***          ***  6.31393e-15  9.89559e-17  1.48535e-15  7.89824e-15  1.01446e-13
   1500          ***          ***  1.06752e-14  1.80052e-16   2.4416e-15  1.32969e-14  1.43255e-13
   1600          ***          ***  1.70844e-14  3.07089e-16  3.79894e-15  2.11904e-14  1.95842e-13
   1700          ***          ***  2.61087e-14  4.96042e-16  5.64512e-15  3.22499e-14  2.60505e-13
   1800          ***          ***  3.83676e-14  7.65133e-16  8.06857e-15  4.72013e-14  3.38525e-13
   1900          ***          ***  5.45223e-14  1.13451e-15  1.11563e-14  6.68131e-14  4.31151e-13
   2000          ***          ***  7.52653e-14  1.62591e-15  1.49925e-14  9.18837e-14  5.39606e-13

   Pressure = 0.1 atm

   T(K)       P1->W1       P1->W2        P1->R       P1->P2       P1->P3         P1->      Capture
    298  1.96442e-19  1.20732e-25  1.53051e-25  8.39906e-29  1.32408e-26  1.96443e-19  1.97707e-19
    300  2.15782e-19  1.41756e-25  1.85572e-25  1.04663e-28  1.62875e-26  2.15783e-19  2.17214e-19
    400   7.7196e-18  8.01316e-23  3.00449e-22  4.77997e-25  4.74284e-23  7.72003e-18  8.03316e-18
    500  6.75456e-17  3.80855e-21  2.95565e-20  8.56553e-23  6.38346e-21  6.75854e-17  8.04047e-17
    600  2.53753e-16  3.98054e-20  6.42054e-19  2.74865e-21  1.60893e-19  2.54598e-16  4.08894e-16
    700  5.32499e-16  1.61787e-19  5.79617e-18  3.30418e-20  1.54288e-18  5.40033e-16  1.39338e-15
    800  7.40092e-16  3.54792e-19  3.05332e-17   2.1861e-19   8.2374e-18  7.79436e-16  3.66606e-15
    900  7.74944e-16   5.1595e-19  1.13562e-16  9.82219e-19  3.03298e-17  9.20334e-16  8.07255e-15
   1000  6.78323e-16  5.75345e-19  3.32946e-16  3.37736e-18  8.71099e-17  1.10233e-15  1.56316e-14
   1100          ***          ***  8.23674e-16  9.56065e-18   2.1087e-16   1.0441e-15  2.74901e-14
   1200          ***          ***  1.78433e-15   2.3256e-17  4.44037e-16  2.25162e-15  4.48822e-14
   1300          ***          ***  3.49518e-15  5.02996e-17  8.45718e-16   4.3912e-15  6.90958e-14
   1400          ***          ***  6.31398e-15  9.89407e-17  1.48543e-15  7.89835e-15  1.01446e-13
   1500          ***          ***  1.06753e-14  1.80038e-16  2.44167e-15   1.3297e-14  1.43255e-13
   1600          ***          ***  1.70844e-14  3.07076e-16  3.79901e-15  2.11905e-14  1.95842e-13
   1700          ***          ***  2.61088e-14  4.96031e-16  5.64519e-15    3.225e-14  2.60505e-13
   1800          ***          ***  3.83677e-14  7.65124e-16  8.06863e-15  4.72014e-14  3.38525e-13
   1900          ***          ***  5.45223e-14  1.13451e-15  1.11564e-14  6.68132e-14  4.31151e-13
   2000          ***          ***  7.52653e-14  1.62591e-15  1.49926e-14  9.18838e-14  5.39606e-13

   Pressure = 1 atm

   T(K)       P1->W1       P1->W2        P1->R       P1->P2       P1->P3         P1->      Capture
    298  1.97101e-19  1.46039e-26  1.85784e-26  1.84029e-30  2.38182e-28  1.97101e-19  1.97707e-19
    300  2.16546e-19  1.73008e-26  2.26617e-26  2.34228e-30  2.98427e-28  2.16546e-19  2.17214e-19
    400  7.97735e-18   1.9094e-23   5.5797e-23  3.32087e-26  2.48354e-24  7.97743e-18  8.03316e-18
    500  7.77478e-17  2.07944e-21  9.17003e-21  1.58231e-23  8.89766e-22  7.77599e-17  8.04047e-17
    600  3.60211e-16  4.63836e-20  3.09502e-19  1.01644e-21  4.68914e-20  3.60615e-16  4.08894e-16
    700  9.96712e-16  3.56859e-19  3.82836e-18  1.91211e-20  7.47728e-19  1.00166e-15  1.39338e-15
    800  1.85579e-15  1.32427e-18   2.4591e-17  1.65082e-19  5.53411e-18   1.8874e-15  3.66606e-15
    900  2.54839e-15  2.94592e-18  1.02238e-16    8.575e-19  2.47222e-17  2.67915e-15  8.07255e-15
   1000  2.81472e-15  4.58819e-18    3.171e-16  3.17045e-18  7.88142e-17  3.21839e-15  1.56316e-14
   1100  2.68595e-15  5.64481e-18  8.04005e-16  9.27466e-18  2.00011e-16  3.70489e-15  2.74901e-14
   1200          ***  9.55049e-18  1.78443e-15   2.3003e-17  4.35292e-16  2.25228e-15  4.48822e-14
   1300          ***          ***  3.49553e-15  5.01912e-17  8.46281e-16    4.392e-15  6.90958e-14
   1400          ***          ***   6.3144e-15  9.88297e-17  1.48605e-15  7.89927e-15  1.01446e-13
   1500          ***          ***  1.06758e-14  1.79931e-16  2.44232e-15   1.3298e-14  1.43255e-13
   1600          ***          ***  1.70849e-14  3.06978e-16  3.79965e-15  2.11916e-14  1.95842e-13
   1700          ***          ***  2.61093e-14  4.95944e-16   5.6458e-15   3.2251e-14  2.60505e-13
   1800          ***          ***  3.83682e-14  7.65049e-16   8.0692e-15  4.72024e-14  3.38525e-13
   1900          ***          ***  5.45228e-14  1.13444e-15  1.11569e-14  6.68142e-14  4.31151e-13
   2000          ***          ***  7.52658e-14  1.62586e-15   1.4993e-14  9.18847e-14  5.39606e-13

   Pressure = 10 atm

   T(K)       P1->W1       P1->W2        P1->R       P1->P2       P1->P3         P1->      Capture
    298   1.9717e-19  1.50303e-27  1.90987e-27  2.16781e-32  2.66903e-30   1.9717e-19  1.97707e-19
    300  2.16627e-19   1.7836e-27  2.33227e-27   2.7778e-32  3.36147e-30  2.16627e-19  2.17214e-19
    400  8.01222e-18  2.41313e-24  6.49202e-24  6.88946e-28  4.46538e-26  8.01223e-18  8.03316e-18
    500  7.99576e-17  4.17527e-22  1.41766e-21  7.52368e-25  3.42701e-23  7.99594e-17  8.04047e-17
    600  4.00215e-16  1.72403e-20  7.09107e-20  1.10068e-22  4.02035e-21  4.00307e-16  4.08894e-16
    700  1.29493e-15  2.51159e-19  1.31276e-18  4.11953e-21  1.28738e-19  1.29663e-15  1.39338e-15
    800  3.02364e-15  1.69032e-18  1.19403e-17  6.02804e-20   1.6629e-18    3.039e-15  3.66606e-15
    900  5.39119e-15  6.37562e-18  6.48174e-17  4.57747e-19  1.13019e-17  5.47414e-15  8.07255e-15
   1000   7.6975e-15  1.55277e-17  2.41666e-16  2.18441e-18  4.84683e-17  8.00534e-15  1.56316e-14
   1100  9.26163e-15  2.74405e-17  6.87853e-16  7.49285e-18  1.49415e-16  1.01338e-14  2.74901e-14
   1200  9.83392e-15  3.87572e-17  1.61637e-15  2.03428e-17  3.64826e-16  1.18742e-14  4.48822e-14
   1300          ***  9.50101e-17  3.49432e-15  4.72229e-17  7.60594e-16  4.39728e-15  6.90958e-14
   1400          ***          ***  6.31731e-15  9.82346e-17  1.48985e-15   7.9054e-15  1.01446e-13
   1500          ***          ***  1.06793e-14  1.79315e-16  2.44655e-15  1.33051e-14  1.43255e-13
   1600          ***          ***  1.70889e-14  3.06375e-16   3.8041e-15  2.11993e-14  1.95842e-13
   1700          ***          ***  2.61135e-14   4.9538e-16  5.65028e-15  3.22592e-14  2.60505e-13
   1800          ***          ***  3.83726e-14  7.64541e-16  8.07356e-15  4.72107e-14  3.38525e-13
   1900          ***          ***  5.45274e-14    1.134e-15   1.1161e-14  6.68224e-14  4.31151e-13
   2000          ***          ***  7.52703e-14  1.62548e-15  1.49969e-14  9.18927e-14  5.39606e-13

   Pressure = 100 atm

   T(K)       P1->W1       P1->W2        P1->R       P1->P2       P1->P3         P1->      Capture
    298  1.97177e-19  1.50773e-28  1.91553e-28  2.21211e-34  2.70551e-32  1.97177e-19  1.97707e-19
    300  2.16635e-19  1.78954e-28  2.33948e-28  2.83736e-34  3.40985e-32  2.16635e-19  2.17214e-19
    400  8.01592e-18  2.49762e-25  6.62876e-25  7.95288e-30  4.97842e-28  8.01592e-18  8.03316e-18
    500  8.02404e-17  4.88052e-23   1.5492e-22  1.22143e-26  5.09419e-25  8.02406e-17  8.04047e-17
    600   4.0744e-16  2.64459e-21  9.08875e-21  3.10014e-24  9.82181e-23  4.07452e-16  4.08894e-16
    700  1.37856e-15  5.82376e-20  2.17225e-19  2.20836e-22  5.77705e-21  1.37885e-15  1.39338e-15
    800  3.54745e-15  6.43863e-19  2.70644e-18  6.07397e-21  1.38263e-19  3.55094e-15  3.66606e-15
    900  7.40828e-15  4.09593e-18   2.0368e-17  8.09974e-20  1.65531e-18  7.43448e-15  8.07255e-15
   1000  1.29698e-14  1.65773e-17  1.02546e-16  6.20185e-19  1.15746e-17  1.31011e-14  1.56316e-14
   1100  1.94717e-14   4.6392e-17  3.74448e-16  3.09513e-18  5.31551e-17  1.99488e-14  2.74901e-14
   1200  2.56817e-14  9.70304e-17  1.06344e-15  1.11161e-17  1.76139e-16  2.70294e-14  4.48822e-14
   1300  3.05133e-14  1.63052e-16  2.49484e-15  3.11372e-17  4.55855e-16  3.36582e-14  6.90958e-14
   1400  3.33802e-14  2.33501e-16  5.07258e-15  7.24994e-17  9.82529e-16  3.97413e-14  1.01446e-13
   1500          ***  8.13204e-16  1.06401e-14  1.45635e-16  1.74563e-15  1.33484e-14  1.43255e-13
   1600          ***          ***  1.71118e-14  3.03865e-16  3.82629e-15  2.12419e-14  1.95842e-13
   1700          ***          ***  2.61402e-14  4.92854e-16   5.6745e-15  3.23076e-14  2.60505e-13
   1800          ***          ***  3.84024e-14  7.62118e-16  8.09885e-15  4.72633e-14  3.38525e-13
   1900          ***          ***  5.45593e-14  1.13177e-15  1.11865e-14  6.68776e-14  4.31151e-13
   2000          ***          ***  7.53037e-14   1.6235e-15  1.50218e-14   9.1949e-14  5.39606e-13

   Pressure = 1000 atm

   T(K)       P1->W1       P1->W2        P1->R       P1->P2       P1->P3         P1->      Capture
    298  1.97178e-19  1.50821e-29   1.9161e-29  2.21673e-36  2.70928e-34  1.97178e-19  1.97707e-19
    300  2.16636e-19  1.79014e-29  2.34021e-29  2.84358e-36  3.41485e-34  2.16636e-19  2.17214e-19
    400   8.0163e-18   2.5069e-26  6.64341e-26  8.08986e-32  5.04182e-30   8.0163e-18  8.03316e-18
    500    8.027e-17  4.98005e-24  1.56616e-23  1.31942e-28  5.41348e-27    8.027e-17  8.04047e-17
    600  4.08281e-16  2.84698e-22  9.45158e-22  3.91835e-26  1.19187e-24  4.08282e-16  4.08894e-16
    700   1.3906e-15  7.09815e-21  2.41715e-20  3.72213e-24  9.04137e-23  1.39063e-15  1.39338e-15
    800  3.64993e-15  9.75413e-20  3.40932e-19  1.53371e-22   3.1347e-21  3.65037e-15  3.66606e-15
    900  7.97932e-15  8.45185e-19  3.08266e-18  3.28677e-21  5.87432e-20  7.98331e-15  8.07255e-15
   1000  1.51875e-14  5.00057e-18  1.95519e-17  4.13613e-20  6.64579e-19  1.52127e-14  1.56316e-14
   1100  2.58047e-14  2.12882e-17  9.22201e-17  3.34683e-19  4.92403e-18  2.59234e-14  2.74901e-14
   1200  3.97191e-14  6.80011e-17  3.37921e-16  1.87228e-18  2.55018e-17  4.01524e-14  4.48822e-14
   1300  5.59933e-14  1.69834e-16  9.99694e-16      7.7e-18   9.7709e-17  5.72682e-14  6.90958e-14
   1400   7.3067e-14  3.46168e-16  2.47618e-15  2.45999e-17  2.92013e-16   7.6206e-14  1.01446e-13
   1500   8.9214e-14  6.00305e-16  5.31077e-15  6.41809e-17  7.15188e-16  9.59045e-14  1.43255e-13
   1600   1.0295e-13  9.18011e-16  1.01533e-14  1.42778e-16  1.49878e-15  1.15663e-13  1.95842e-13
   1700  1.13235e-13  1.27293e-15  1.77183e-14  2.80528e-16  2.78373e-15   1.3529e-13  2.60505e-13
   1800          ***  6.89071e-15  3.76649e-14  3.81324e-16  2.59973e-15  4.76529e-14  3.38525e-13
   1900          ***          ***  5.47113e-14  1.12485e-15   1.1291e-14  6.71271e-14  4.31151e-13
   2000          ***          ***  7.54757e-14  1.61703e-15  1.51328e-14  9.22255e-14  5.39606e-13

   Pressure = 0.01 atm

   T(K)       P2->W1       P2->W2        P2->R       P2->P1       P2->P3         P2->      Capture
    298  1.95442e-18  4.10233e-13  6.14225e-17  1.80988e-18  7.25724e-14  4.82871e-13  4.84419e-13
    300  2.07402e-18   4.2081e-13  6.68713e-17  1.98749e-18  7.68684e-14   4.9775e-13   4.9936e-13
    400  1.66293e-17  9.54488e-13  1.73155e-15  6.92425e-17  6.89855e-13  1.64616e-12  1.65469e-12
    500  4.05017e-17  1.12757e-12  1.33416e-14  6.24106e-16  2.51017e-12  3.65175e-12   3.6826e-12
    600  5.00804e-17  8.79846e-13  5.51971e-14  2.88035e-15  5.58721e-12  6.52518e-12  6.60833e-12
    700  4.12009e-17  5.24075e-13   1.6012e-13  9.14474e-15  9.52932e-12  1.02227e-11  1.04031e-11
    800  2.64823e-17  2.62357e-13   3.7111e-13  2.28942e-14  1.40265e-11  1.46829e-11    1.502e-11
    900  1.47869e-17  1.18778e-13  7.37139e-13  4.85306e-14  1.89377e-11  1.98422e-11  2.04085e-11
   1000          ***  5.15353e-14   1.3082e-12  9.08953e-14  2.41909e-11  2.56415e-11  2.65198e-11
   1100          ***          ***  2.13105e-12  1.54701e-13   2.9743e-11  3.20288e-11  3.33097e-11
   1200          ***          ***  3.24607e-12  2.44123e-13  3.54698e-11    3.896e-11  4.07378e-11
   1300          ***          ***  4.68617e-12  3.62508e-13  4.13492e-11  4.63979e-11  4.87692e-11
   1400          ***          ***  6.47614e-12  5.12242e-13  4.73226e-11   5.4311e-11  5.73719e-11
   1500          ***          ***   8.6332e-12  6.94766e-13  5.33453e-11  6.26732e-11   6.6518e-11
   1600          ***          ***  1.11679e-11  9.10671e-13  5.93836e-11  7.14622e-11  7.61824e-11
   1700          ***          ***   1.4085e-11  1.15984e-12  6.54138e-11  8.06587e-11  8.63435e-11
   1800          ***          ***   1.7385e-11  1.44159e-12  7.14194e-11   9.0246e-11  9.69804e-11
   1900          ***          ***  2.10646e-11  1.75483e-12    7.739e-11  1.00209e-10  1.08075e-10
   2000          ***          ***  2.51179e-11  2.09819e-12  8.33193e-11  1.10535e-10  1.19611e-10

   Pressure = 0.1 atm

   T(K)       P2->W1       P2->W2        P2->R       P2->P1       P2->P3         P2->      Capture
    298   5.8276e-19  4.72464e-13  1.28965e-17  1.31803e-19  1.05511e-14  4.83029e-13  4.84419e-13
    300  6.33822e-19  4.86616e-13  1.42333e-17  1.49137e-19  1.12879e-14  4.97919e-13   4.9936e-13
    400  1.65668e-17  1.46863e-12  6.99056e-16  1.75913e-17  1.79069e-13  1.64843e-12  1.65469e-12
    500  1.02888e-16  2.55074e-12  8.41022e-15  3.24067e-16  1.10088e-12  3.66046e-12   3.6826e-12
    600   2.5596e-16  2.94642e-12  4.46396e-14  2.16218e-15  3.54766e-12  6.54114e-12  6.60833e-12
    700  3.56616e-16  2.49984e-12  1.46259e-13  8.14095e-15  7.58655e-12  1.02412e-11  1.04031e-11
    800  3.41478e-16  1.69048e-12  3.57721e-13  2.18927e-14  1.26284e-11  1.46988e-11    1.502e-11
    900  2.57809e-16  9.78241e-13   7.2643e-13  4.77171e-14  1.81009e-11  1.98535e-11  2.04085e-11
   1000  1.70107e-16   5.1672e-13   1.3005e-12  9.02991e-14  2.37411e-11  2.56488e-11  2.65198e-11
   1100          ***          ***  2.12753e-12  1.54483e-13   2.9749e-11   3.2031e-11  3.33097e-11
   1200          ***          ***  3.24358e-12  2.43964e-13  3.54739e-11  3.89615e-11  4.07378e-11
   1300          ***          ***  4.68445e-12  3.62395e-13  4.13519e-11  4.63988e-11  4.87692e-11
   1400          ***          ***  6.47497e-12  5.12163e-13  4.73245e-11  5.43116e-11  5.73719e-11
   1500          ***          ***  8.63241e-12  6.94712e-13  5.33465e-11  6.26736e-11   6.6518e-11
   1600          ***          ***  1.11673e-11  9.10635e-13  5.93844e-11  7.14624e-11  7.61824e-11
   1700          ***          ***  1.40847e-11  1.15981e-12  6.54144e-11  8.06588e-11  8.63435e-11
   1800          ***          ***  1.73848e-11  1.44157e-12  7.14198e-11  9.02461e-11  9.69804e-11
   1900          ***          ***  2.10644e-11  1.75482e-12  7.73902e-11  1.00209e-10  1.08075e-10
   2000          ***          ***  2.51178e-11  2.09819e-12  8.33195e-11  1.10535e-10  1.19611e-10

   Pressure = 1 atm

   T(K)       P2->W1       P2->W2        P2->R       P2->P1       P2->P3         P2->      Capture
    298  8.15948e-20   4.8192e-13  1.55659e-18  2.88789e-21  1.13744e-15  4.83059e-13  4.84419e-13
    300   8.9836e-20  4.96729e-13  1.72841e-18  3.33756e-21   1.2206e-15  4.97952e-13   4.9936e-13
    400  5.25489e-18  1.62378e-12  1.30239e-16  1.22215e-18  2.54867e-14   1.6494e-12  1.65469e-12
    500  8.05673e-17  3.42046e-12  2.64315e-15   5.9865e-17  2.45037e-13  3.66829e-12   3.6826e-12
    600  4.43275e-16  5.29571e-12  2.18375e-14  7.99568e-16  1.24908e-12  6.56787e-12  6.60833e-12
    700  1.18781e-15  6.29656e-12  9.75872e-14  4.71111e-15  3.89237e-12  1.02924e-11  1.04031e-11
    800  1.93069e-15  5.95136e-12  2.89319e-13  1.65321e-14   8.5057e-12  1.47648e-11    1.502e-11
    900  2.22018e-15  4.66266e-12  6.54331e-13  4.16582e-14  1.45571e-11   1.9918e-11  2.04085e-11
   1000   2.0335e-15  3.18496e-12  1.23776e-12   8.4767e-14  2.11915e-11   2.5701e-11  2.65198e-11
   1100  1.61858e-15  1.99771e-12  2.07725e-12  1.49862e-13  2.78446e-11   3.2071e-11  3.33097e-11
   1200          ***  1.19433e-12  3.20758e-12  2.41311e-13  3.43445e-11  3.89882e-11  4.07378e-11
   1300          ***          ***   4.6732e-12  3.61614e-13  4.13691e-11  4.64039e-11  4.87692e-11
   1400          ***          ***   6.4668e-12  5.11589e-13  4.73367e-11  5.43151e-11  5.73719e-11
   1500          ***          ***  8.62657e-12  6.94299e-13  5.33551e-11   6.2676e-11   6.6518e-11
   1600          ***          ***  1.11632e-11  9.10343e-13  5.93905e-11   7.1464e-11  7.61824e-11
   1700          ***          ***  1.40817e-11  1.15961e-12  6.54185e-11  8.06599e-11  8.63435e-11
   1800          ***          ***  1.73827e-11  1.44143e-12  7.14227e-11  9.02468e-11  9.69804e-11
   1900          ***          ***   2.1063e-11  1.75472e-12  7.73922e-11   1.0021e-10  1.08075e-10
   2000          ***          ***  2.51167e-11  2.09812e-12  8.33209e-11  1.10536e-10  1.19611e-10

   Pressure = 10 atm

   T(K)       P2->W1       P2->W2        P2->R       P2->P1       P2->P3         P2->      Capture
    298  8.61988e-21  4.82947e-13  1.59839e-19  3.40186e-23  1.14808e-16  4.83062e-13  4.84419e-13
    300  9.51599e-21  4.97832e-13  1.77681e-19  3.95814e-23  1.23258e-16  4.97956e-13   4.9936e-13
    400  7.36194e-19  1.64682e-12  1.51445e-17  2.53546e-20  2.73783e-15  1.64958e-12  1.65469e-12
    500  1.97562e-17  3.63851e-12  4.10216e-16   2.8465e-18    3.188e-14  3.67083e-12   3.6826e-12
    600  2.17126e-16  6.35383e-12  5.05182e-15  8.65833e-17  2.24902e-13  6.58409e-12  6.60833e-12
    700  1.15725e-15  9.28531e-12  3.38711e-14  1.01499e-15  1.02614e-12  1.03475e-11  1.04031e-11
    800  3.51046e-15  1.15042e-11  1.41906e-13  6.03677e-15  3.22647e-12  1.48821e-11    1.502e-11
    900  6.93318e-15  1.21448e-11  4.17411e-13  2.22378e-14    7.503e-12  2.00943e-11  2.04085e-11
   1000   9.9529e-15  1.10867e-11  9.46836e-13  5.84035e-14  1.38035e-11  2.59054e-11  2.65198e-11
   1100  1.13916e-14  9.00814e-12  1.78239e-12  1.21071e-13  2.13449e-11  3.22679e-11  3.33097e-11
   1200   1.1187e-14  6.73906e-12  2.94505e-12  2.13404e-13  2.92469e-11  3.91556e-11  4.07378e-11
   1300          ***  4.77194e-12  4.44509e-12  3.40229e-13  3.69836e-11  4.65472e-11  4.87692e-11
   1400          ***          ***  6.42416e-12  5.08508e-13  4.73984e-11   5.4331e-11  5.73719e-11
   1500          ***          ***   8.5934e-12   6.9192e-13  5.34024e-11  6.26877e-11   6.6518e-11
   1600          ***          ***  1.11379e-11  9.08553e-13  5.94261e-11  7.14726e-11  7.61824e-11
   1700          ***          ***  1.40627e-11  1.15829e-12   6.5445e-11   8.0666e-11  8.63435e-11
   1800          ***          ***  1.73685e-11  1.44047e-12  7.14422e-11  9.02512e-11  9.69804e-11
   1900          ***          ***  2.10524e-11  1.75404e-12  7.74065e-11  1.00213e-10  1.08075e-10
   2000          ***          ***  2.51089e-11  2.09764e-12  8.33314e-11  1.10538e-10  1.19611e-10

   Pressure = 100 atm

   T(K)       P2->W1       P2->W2        P2->R       P2->P1       P2->P3         P2->      Capture
    298  8.67277e-22  4.83051e-13  1.60292e-20  3.47137e-25  1.14919e-17  4.83063e-13  4.84419e-13
    300  9.57749e-22  4.97944e-13  1.78206e-20  4.04301e-25  1.23383e-17  4.97956e-13   4.9936e-13
    400  7.76138e-20  1.64932e-12  1.54598e-18  2.92682e-22  2.76228e-16   1.6496e-12  1.65469e-12
    500    2.454e-18  3.66782e-12  4.48473e-17  4.62114e-20  3.34026e-15  3.67121e-12   3.6826e-12
    600  3.77763e-17  6.56093e-12  6.49737e-16  2.43868e-18  2.62498e-14  6.58787e-12  6.60833e-12
    700  3.25463e-16  1.02163e-11  5.65127e-15  5.44104e-17  1.46438e-13  1.03688e-11  1.04031e-11
    800  1.71314e-15  1.43156e-11   3.2551e-14  6.08276e-16  6.06706e-13  1.49572e-11    1.502e-11
    900  5.92827e-15  1.82099e-11  1.32795e-13  3.93493e-15  1.92375e-12  2.02763e-11  2.04085e-11
   1000  1.44454e-14  2.09912e-11  4.06185e-13  1.65816e-14  4.80345e-12  2.62319e-11  2.65198e-11
   1100  2.64486e-14  2.19275e-11  9.80759e-13  5.00117e-14  9.74409e-12  3.27288e-11  3.33097e-11
   1200  3.87356e-14  2.09371e-11  1.96104e-12  1.16612e-13  1.66443e-11  3.96978e-11  4.07378e-11
   1300  4.80319e-14  1.85674e-11  3.39298e-12  2.24335e-13  2.48729e-11  4.71057e-11  4.87692e-11
   1400  5.27852e-14  1.55582e-11  5.27339e-12  3.75291e-13  3.36837e-11  5.49434e-11  5.73719e-11
   1500          ***  1.24931e-11  7.57815e-12   5.6196e-13  4.25165e-11   6.3209e-11   6.6518e-11
   1600          ***          ***  1.10293e-11  9.01111e-13  5.95743e-11  7.15048e-11  7.61824e-11
   1700          ***          ***  1.39733e-11  1.15238e-12  6.55658e-11  8.06915e-11  8.63435e-11
   1800          ***          ***  1.72962e-11  1.43591e-12  7.15388e-11  9.02709e-11  9.69804e-11
   1900          ***          ***  2.09947e-11  1.75058e-12  7.74828e-11  1.00228e-10  1.08075e-10
   2000          ***          ***  2.50633e-11  2.09508e-12  8.33911e-11   1.1055e-10  1.19611e-10

   Pressure = 1000 atm

   T(K)       P2->W1       P2->W2        P2->R       P2->P1       P2->P3         P2->      Capture
    298  8.67814e-23  4.83062e-13  1.60337e-21  3.47862e-27   1.1493e-18  4.83063e-13  4.84419e-13
    300  9.58376e-23  4.97955e-13  1.78259e-21  4.05187e-27  1.23395e-18  4.97956e-13   4.9936e-13
    400  7.80656e-21  1.64957e-12  1.54935e-19  2.97723e-24  2.76482e-17   1.6496e-12  1.65469e-12
    500  2.52708e-19  3.67091e-12    4.534e-18  4.99186e-22  3.35836e-16  3.67125e-12   3.6826e-12
    600  4.18167e-18  6.58559e-12  6.76166e-17  3.08231e-20  2.68443e-15  6.58835e-12  6.60833e-12
    700  4.22002e-17  1.03559e-11  6.30837e-16   9.1707e-19  1.56884e-14  1.03723e-11  1.04031e-11
    800  2.88841e-16  1.48991e-11  4.13317e-15  1.53593e-17  7.14894e-14   1.4975e-11    1.502e-11
    900  1.42735e-15   2.0055e-11   2.0377e-14  1.59675e-16  2.64245e-13  2.03412e-11  2.04085e-11
   1000  5.29552e-15   2.5513e-11  7.88887e-14  1.10586e-15  8.10594e-13  2.64089e-11  2.65198e-11
   1100  1.51911e-14  3.07454e-11  2.46851e-13  5.40787e-15  2.09215e-12   3.3105e-11  3.33097e-11
   1200  3.46522e-14  3.50535e-11  6.39148e-13   1.9641e-14  4.59811e-12   4.0345e-11  4.07378e-11
   1300  6.48039e-14  3.77874e-11  1.40125e-12  5.54765e-14  8.73367e-12  4.80426e-11  4.87692e-11
   1400  1.02736e-13  3.86178e-11  2.66586e-12  1.27341e-13  1.46142e-11  5.61278e-11  5.73719e-11
   1500  1.42738e-13  3.76346e-11  4.51363e-12  2.47654e-13  2.20203e-11   6.4559e-11   6.6518e-11
   1600  1.78939e-13  3.52289e-11   6.9638e-12  4.23407e-13  3.05261e-11  7.33212e-11  7.61824e-11
   1700  2.07104e-13  3.18921e-11  9.99107e-12  6.55926e-13  3.96697e-11  8.24159e-11  8.63435e-11
   1800          ***  2.80722e-11  1.35283e-11  7.18453e-13  4.90581e-11  9.18509e-11  9.69804e-11
   1900          ***          ***  2.07858e-11  1.73988e-12   7.7751e-11  1.00277e-10  1.08075e-10
   2000          ***          ***  2.48828e-11  2.08673e-12  8.36204e-11   1.1059e-10  1.19611e-10

   Pressure = 0.01 atm

   T(K)       P3->W1       P3->W2        P3->R       P3->P1       P3->P2         P3->      Capture
    298   1.0228e-25  2.99365e-19  1.37559e-24  3.60912e-26  6.13463e-24  2.99373e-19  3.03997e-19
    300  1.19047e-25   3.2932e-19  1.65888e-24    4.388e-26   7.2855e-24   3.2933e-19  3.34691e-19
    400  3.59512e-23  1.14543e-17  1.86428e-21  6.74349e-23   4.7439e-21   1.1461e-17  1.29488e-17
    500  8.83265e-22   8.3935e-17  1.29187e-19  5.58411e-21   2.3366e-19  8.43043e-17  1.28216e-16
    600  5.32114e-21  2.46403e-16  2.19857e-18   1.0707e-19  3.04362e-18  2.51758e-16  6.34678e-16
    700  1.38697e-20  4.00966e-16  1.70166e-17   9.1211e-19  1.88163e-17  4.37725e-16   2.0983e-15
    800  2.14705e-20  4.41176e-16  8.13199e-17  4.73621e-18  7.43735e-17  6.01627e-16  5.36217e-15
    900  2.39862e-20  3.76353e-16  2.82713e-16  1.76941e-17  2.20551e-16  8.97335e-16   1.1497e-14
   1000          ***   2.7488e-16  7.86164e-16  5.23175e-17   5.3699e-16  1.65036e-15  2.17379e-14
   1100          ***          ***  1.85528e-15  1.29866e-16  1.13392e-15  3.11907e-15  3.74268e-14
   1200          ***          ***  3.86136e-15  2.81752e-16  2.14575e-15  6.28886e-15  5.99665e-14
   1300          ***          ***  7.28637e-15   5.4986e-16  3.73176e-15   1.1568e-14   9.0786e-14
   1400          ***          ***  1.27124e-14   9.8553e-16  6.06563e-15  1.97635e-14  1.31317e-13
   1500          ***          ***  2.08079e-14  1.64788e-15  9.33056e-15  3.17863e-14  1.82976e-13
   1600          ***          ***  3.23106e-14  2.60169e-15   1.3714e-14  4.86262e-14  2.47156e-13
   1700          ***          ***  4.80102e-14  3.91523e-15  1.94032e-14  7.13286e-14  3.25216e-13
   1800          ***          ***  6.87317e-14   5.6582e-15  2.65824e-14  1.00972e-13  4.18482e-13
   1900          ***          ***  9.53215e-14  7.90012e-15    3.543e-14  1.38652e-13  5.28241e-13
   2000          ***          ***  1.28635e-13  1.07089e-14  4.61178e-14  1.85461e-13  6.55741e-13

   Pressure = 0.1 atm

   T(K)       P3->W1       P3->W2        P3->R       P3->P1       P3->P2         P3->      Capture
    298  1.78964e-26  3.03611e-19  2.43763e-25  1.75641e-27  8.91901e-25  3.03612e-19  3.03997e-19
    300  2.12538e-26  3.34232e-19   2.9745e-25  2.19967e-27  1.06985e-24  3.34233e-19  3.34691e-19
    400  1.90586e-23  1.26834e-17  6.12223e-22  1.20029e-23   1.2314e-21  1.26853e-17  1.29488e-17
    500  1.18742e-21  1.14539e-16  6.90878e-20  2.24812e-21  1.02476e-19  1.14714e-16  1.28216e-16
    600  1.45475e-20  4.48588e-16  1.60361e-18  6.89455e-20  1.93258e-18  4.52208e-16  6.34678e-16
    700  6.51883e-20  9.88649e-16  1.47276e-17  7.50614e-19  1.49802e-17  1.01917e-15   2.0983e-15
    800  1.52818e-19  1.43896e-15  7.65251e-17  4.37407e-18  6.69599e-17  1.58697e-15  5.36217e-15
    900  2.34662e-19  1.55996e-15  2.76003e-16    1.716e-17  2.10805e-16  2.06416e-15   1.1497e-14
   1000  2.76076e-19   1.3898e-15  7.78945e-16  5.16997e-17  5.27006e-16  2.74773e-15  2.17379e-14
   1100          ***          ***  1.85565e-15  1.29899e-16  1.13415e-15   3.1197e-15  3.74268e-14
   1200          ***          ***   3.8618e-15  2.81794e-16    2.146e-15   6.2896e-15  5.99665e-14
   1300          ***          ***  7.28685e-15  5.49908e-16  3.73201e-15  1.15688e-14   9.0786e-14
   1400          ***          ***  1.27129e-14  9.85581e-16  6.06586e-15  1.97643e-14  1.31317e-13
   1500          ***          ***  2.08083e-14  1.64793e-15  9.33077e-15   3.1787e-14  1.82976e-13
   1600          ***          ***   3.2311e-14  2.60175e-15  1.37142e-14  4.86269e-14  2.47156e-13
   1700          ***          ***  4.80106e-14  3.91528e-15  1.94034e-14  7.13292e-14  3.25216e-13
   1800          ***          ***  6.87321e-14  5.65825e-15  2.65825e-14  1.00973e-13  4.18482e-13
   1900          ***          ***  9.53218e-14  7.90016e-15  3.54301e-14  1.38652e-13  5.28241e-13
   2000          ***          ***  1.28635e-13   1.0709e-14  4.61179e-14  1.85462e-13  6.55741e-13

   Pressure = 1 atm

   T(K)       P3->W1       P3->W2        P3->R       P3->P1       P3->P2         P3->      Capture
    298  2.10088e-27  3.04118e-19  2.76781e-26  3.15952e-29  9.61487e-26  3.04118e-19  3.03997e-19
    300  2.51585e-27  3.34823e-19  3.39222e-26  4.03033e-29  1.15687e-25  3.34823e-19  3.34691e-19
    400  4.32691e-24  1.29279e-17  9.83517e-23   6.2852e-25  1.75263e-22  1.29282e-17  1.29488e-17
    500   6.1554e-22  1.25962e-16  1.79991e-20  3.13356e-22  2.28094e-20  1.26003e-16  1.28216e-16
    600  1.61106e-20  5.84821e-16  6.58747e-19  2.00938e-20  6.80436e-19  5.86196e-16  6.34678e-16
    700  1.36872e-19  1.64993e-15  8.58859e-18   3.6377e-19  7.68576e-18  1.66671e-15   2.0983e-15
    800  5.42204e-19  3.17431e-15  5.66035e-17  2.93862e-18  4.51001e-17   3.2795e-15  5.36217e-15
    900  1.26834e-18  4.51412e-15  2.36005e-16  1.39873e-17  1.69534e-16  4.93491e-15   1.1497e-14
   1000  2.07542e-18  5.11385e-15  7.21323e-16  4.67762e-17  4.70409e-16  6.35443e-15  2.17379e-14
   1100  2.68116e-18  4.94814e-15  1.78176e-15   1.2321e-16  1.06155e-15  7.91734e-15  3.74268e-14
   1200          ***  4.30439e-15  3.78942e-15  2.76244e-16  2.07768e-15  1.04493e-14  5.99665e-14
   1300          ***          ***  7.29027e-15  5.50275e-16  3.73356e-15  1.15741e-14   9.0786e-14
   1400          ***          ***  1.27166e-14  9.85992e-16  6.06743e-15    1.977e-14  1.31317e-13
   1500          ***          ***  2.08121e-14  1.64837e-15  9.33228e-15  3.17927e-14  1.82976e-13
   1600          ***          ***  3.23147e-14  2.60218e-15  1.37156e-14  4.86324e-14  2.47156e-13
   1700          ***          ***   4.8014e-14   3.9157e-15  1.94046e-14  7.13343e-14  3.25216e-13
   1800          ***          ***  6.87353e-14  5.65864e-15  2.65836e-14  1.00977e-13  4.18482e-13
   1900          ***          ***  9.53246e-14  7.90052e-15  3.54311e-14  1.38656e-13  5.28241e-13
   2000          ***          ***  1.28637e-13  1.07093e-14  4.61187e-14  1.85465e-13  6.55741e-13

   Pressure = 10 atm

   T(K)       P3->W1       P3->W2        P3->R       P3->P1       P3->P2         P3->      Capture
    298  2.15222e-28   3.0417e-19  2.81414e-27   3.5405e-31  9.70485e-27   3.0417e-19  3.03997e-19
    300  2.58132e-28  3.34884e-19  3.45146e-27  4.53975e-31  1.16822e-26  3.34884e-19  3.34691e-19
    400  5.40201e-25  1.29584e-17  1.09056e-23  1.13007e-26  1.88271e-23  1.29584e-17  1.29488e-17
    500  1.21657e-22   1.2811e-16  2.51461e-21  1.20692e-23  2.96756e-21  1.28116e-16  1.28216e-16
    600  5.90495e-21  6.27943e-16  1.31491e-19  1.72279e-21  1.22515e-19  6.28205e-16  6.34678e-16
    700  9.54076e-20  2.00361e-15  2.54171e-18  6.26312e-20  2.02619e-18  2.00833e-15   2.0983e-15
    800  6.87712e-19  4.68339e-15  2.39916e-17  8.83002e-19  1.71078e-17  4.72606e-15  5.36217e-15
    900  2.72503e-18  8.47564e-15  1.33797e-16  6.39438e-18  8.73808e-17  8.70594e-15   1.1497e-14
   1000  6.93451e-18  1.23438e-14  5.06273e-16  2.87659e-17  3.06412e-16  1.31922e-14  2.17379e-14
   1100   1.2816e-17  1.50895e-14  1.44242e-15  9.20417e-17  8.13752e-16  1.74505e-14  3.74268e-14
   1200  1.89284e-17  1.61664e-14  3.35156e-15  2.31525e-16   1.7693e-15  2.15377e-14  5.99665e-14
   1300          ***  1.57246e-14  6.73171e-15  4.94559e-16  3.33777e-15  2.63095e-14   9.0786e-14
   1400          ***          ***  1.27375e-14  9.88517e-16  6.07533e-15  1.98013e-14  1.31317e-13
   1500          ***          ***  2.08351e-14  1.65122e-15  9.34056e-15  3.18269e-14  1.82976e-13
   1600          ***          ***  3.23387e-14  2.60523e-15  1.37238e-14  4.86677e-14  2.47156e-13
   1700          ***          ***   4.8038e-14  3.91881e-15  1.94125e-14  7.13693e-14  3.25216e-13
   1800          ***          ***  6.87584e-14   5.6617e-15  2.65909e-14  1.01011e-13  4.18482e-13
   1900          ***          ***  9.53464e-14  7.90345e-15  3.54376e-14  1.38687e-13  5.28241e-13
   2000          ***          ***  1.28657e-13   1.0712e-14  4.61245e-14  1.85494e-13  6.55741e-13

   Pressure = 100 atm

   T(K)       P3->W1       P3->W2        P3->R       P3->P1       P3->P2         P3->      Capture
    298  2.15786e-29  3.04176e-19  2.81903e-28   3.5889e-33  9.71421e-28  3.04176e-19  3.03997e-19
    300  2.58855e-29   3.3489e-19  3.45774e-28  4.60507e-33  1.16941e-27   3.3489e-19  3.34691e-19
    400  5.58104e-26  1.29615e-17  1.10517e-24  1.25991e-28  1.89952e-24  1.29615e-17  1.29488e-17
    500  1.41795e-23  1.28368e-16  2.67657e-22  1.79406e-25   3.1093e-22  1.28369e-16  1.28216e-16
    600  9.04666e-22   6.3493e-16  1.59151e-20  4.20882e-23  1.42996e-20  6.34962e-16  6.34678e-16
    700   2.2208e-20  2.08971e-15  3.84902e-19  2.81054e-21  2.89152e-19  2.09041e-15   2.0983e-15
    800  2.64739e-19   5.2593e-15  4.87093e-18   7.3418e-20  3.21696e-18  5.26773e-15  5.36217e-15
    900  1.77816e-18  1.08436e-14  3.73384e-17   9.3654e-19  2.24042e-17   1.0906e-14   1.1497e-14
   1000  7.51646e-18  1.89309e-14  1.91595e-16  6.86951e-18  1.06627e-16  1.92435e-14  2.17379e-14
   1100  2.19017e-17  2.85222e-14  7.10929e-16  3.27443e-17  3.71483e-16  2.96592e-14  3.74268e-14
   1200  4.77196e-17  3.77862e-14  2.03757e-15  1.11781e-16   1.0069e-15  4.09902e-14  5.99665e-14
   1300  8.34997e-17  4.49882e-14  4.78098e-15  2.96409e-16  2.24478e-15  5.23939e-14   9.0786e-14
   1400  1.24187e-16  4.91766e-14  9.64411e-15  6.51907e-16  4.31744e-15  6.39142e-14  1.31317e-13
   1500          ***  5.02294e-14  1.73669e-14  1.17816e-15  7.43651e-15  7.64495e-14  1.82976e-13
   1600          ***          ***  3.24505e-14  2.62043e-15   1.3758e-14   4.8829e-14  2.47156e-13
   1700          ***          ***  4.81599e-14   3.9356e-15  1.94483e-14  7.15438e-14  3.25216e-13
   1800          ***          ***  6.88856e-14  5.67943e-15  2.66268e-14  1.01192e-13  4.18482e-13
   1900          ***          ***  9.54747e-14  7.92149e-15  3.54726e-14  1.38869e-13  5.28241e-13
   2000          ***          ***  1.28783e-13  1.07298e-14  4.61576e-14  1.85671e-13  6.55741e-13

   Pressure = 1000 atm

   T(K)       P3->W1       P3->W2        P3->R       P3->P1       P3->P2         P3->      Capture
    298  2.15843e-30  3.04176e-19  2.81953e-29   3.5939e-35  9.71515e-29  3.04176e-19  3.03997e-19
    300  2.58928e-30  3.34891e-19  3.45837e-29  4.61183e-35  1.16953e-28  3.34891e-19  3.34691e-19
    400  5.60068e-27  1.29619e-17  1.10671e-25  1.27596e-30  1.90127e-25  1.29619e-17  1.29488e-17
    500  1.44638e-24  1.28395e-16  2.69639e-23  1.90651e-27  3.12614e-23  1.28395e-16  1.28216e-16
    600  9.74067e-23  6.35715e-16  1.63763e-21  5.10739e-25  1.46234e-21  6.35718e-16  6.34678e-16
    700  2.71368e-21  2.10129e-15  4.18391e-20  4.39863e-23  3.09777e-20  2.10137e-15   2.0983e-15
    800  4.04076e-20  5.36157e-15  5.89409e-19  1.66453e-21  3.79061e-19  5.36258e-15  5.36217e-15
    900  3.72125e-19  1.14379e-14  5.33655e-18  3.32357e-20  3.07742e-18  1.14467e-14   1.1497e-14
   1000  2.31223e-18  2.13498e-14  3.40199e-17  3.94428e-19  1.79936e-17  2.14045e-14  2.17379e-14
   1100  1.02679e-17  3.57663e-14  1.61785e-16  3.03327e-18   7.9761e-17  3.60212e-14  3.74268e-14
   1200  3.41097e-17   5.4531e-14  5.98429e-16  1.61839e-17  2.78164e-16  5.54579e-14  5.99665e-14
   1300  8.84919e-17  7.63513e-14  1.78395e-15   6.3533e-17  7.88213e-16  7.90755e-14   9.0786e-14
   1400  1.87184e-16   9.9011e-14  4.43363e-15   1.9375e-16  1.87318e-15  1.05699e-13  1.31317e-13
   1500  3.36262e-16  1.20039e-13  9.49034e-15  4.82694e-16  3.85155e-15    1.342e-13  1.82976e-13
   1600  5.31181e-16  1.37376e-13  1.80183e-14  1.02644e-15  7.04966e-15  1.64002e-13  2.47156e-13
   1700  7.58162e-16  1.49694e-13  3.11045e-14  1.93068e-15  1.17669e-14  1.95254e-13  3.25216e-13
   1800          ***  1.56379e-13   4.9669e-14   1.8231e-15  1.82595e-14   2.2877e-13  4.18482e-13
   1900          ***          ***  9.59762e-14  7.99546e-15  3.55953e-14  1.39567e-13  5.28241e-13
   2000          ***          ***   1.2932e-13  1.08091e-14  4.62845e-14  1.86413e-13  6.55741e-13

______________________________________________________________________________________

Temperature-Pressure Rate Tables:

W1->W2

P\T              298          300          400          500          600          700          800          900         1000         1100         1200         1300         1400         1500         1600         1700         1800         1900         2000
0.01     3.16638e-12  4.19512e-12  1.47795e-07  0.000122583   0.00930777     0.143467     0.788571      2.26154          ***          ***          ***          ***          ***          ***          ***          ***          ***          ***          ***
0.1      3.18083e-12  4.21637e-12  1.87905e-07  0.000311857       0.0457      1.19287      9.84807      38.0398      91.6857          ***          ***          ***          ***          ***          ***          ***          ***          ***          ***
1         3.1833e-12  4.22007e-12   2.0735e-07  0.000541626     0.138993      6.14896      80.3015      449.125       1418.1      3118.26          ***          ***          ***          ***          ***          ***          ***          ***          ***
10       3.18359e-12   4.2205e-12   2.1139e-07  0.000643548     0.225147      14.9785      304.221      2597.87      11753.4      33927.1      72408.8          ***          ***          ***          ***          ***          ***          ***          ***
100      3.18361e-12  4.22055e-12  2.11879e-07  0.000661958     0.252281      20.0491       535.59      6453.83      42264.5       172225       488983  1.06573e+06  1.92613e+06          ***          ***          ***          ***          ***          ***
1000     3.18362e-12  4.22055e-12  2.11929e-07  0.000664052     0.256182      21.1012      611.084      8509.51      68991.1       367109   1.3903e+06  3.99002e+06   9.1643e+06  1.76848e+07  2.98854e+07  4.57029e+07          ***          ***          ***
O-O      3.04631e-11  3.59257e-11  2.22151e-07  0.000664816     0.256651      21.2306      622.658      8935.61      76979.9       455244  2.02442e+06   7.2165e+06  2.15959e+07  5.61386e+07  1.30077e+08  2.74032e+08  5.33096e+08  9.69522e+08  1.66476e+09

W1->R

P\T              298          300          400          500          600          700          800          900         1000         1100         1200         1300         1400         1500         1600         1700         1800         1900         2000
0.01     8.81714e-15  1.31288e-14  2.96738e-08  0.000127922    0.0227135     0.641621      5.83821      26.0954          ***          ***          ***          ***          ***          ***          ***          ***          ***          ***          ***
0.1      1.46464e-14  2.20117e-14  8.21335e-08  0.000580734     0.158043       6.3342      75.6265      410.975      1357.53          ***          ***          ***          ***          ***          ***          ***          ***          ***          ***
1         1.6037e-14  2.41648e-14  1.10871e-07   0.00110113     0.447552      26.7024      455.686      3320.91      13621.7        38323          ***          ***          ***          ***          ***          ***          ***          ***          ***
10       1.62094e-14  2.44335e-14  1.16668e-07   0.00129942     0.655927      52.8507      1268.63      12955.2        71280       252233       656737          ***          ***          ***          ***          ***          ***          ***          ***
100      1.62271e-14  2.44613e-14  1.17354e-07   0.00133178      0.71011      64.3009      1866.44      24504.8       178532       828658  2.72596e+06  6.92901e+06  1.45637e+07          ***          ***          ***          ***          ***          ***
1000     1.62289e-14  2.44641e-14  1.17424e-07   0.00133535     0.717261      66.3271      2020.65      29040.9       243379  1.35643e+06  5.48343e+06  1.71242e+07  4.34453e+07  9.34073e+07  1.76267e+08  3.00283e+08          ***          ***          ***
O-O      1.62563e-14  2.45053e-14  1.17603e-07   0.00133737     0.718825      66.6389      2044.46        29874       258951  1.53218e+06  6.79816e+06  2.41463e+07  7.19527e+07  1.86197e+08  4.29451e+08  9.00607e+08  1.74421e+09  3.15838e+09  5.40043e+09

W1->P1

P\T              298          300          400          500          600          700          800          900         1000         1100         1200         1300         1400         1500         1600         1700         1800         1900         2000
0.01     1.97857e-09   2.7743e-09  0.000776487      1.14464      107.093      1961.23      12930.5      44726.7          ***          ***          ***          ***          ***          ***          ***          ***          ***          ***          ***
0.1      2.03106e-09  2.85137e-09   0.00090572      1.72032      220.168      5489.03      47228.4       200996       546850          ***          ***          ***          ***          ***          ***          ***          ***          ***          ***
1        2.03787e-09  2.86146e-09  0.000935961      1.98016      312.526      10269.8       118039       650937  2.16582e+06  5.16282e+06          ***          ***          ***          ***          ***          ***          ***          ***          ***
10       2.03859e-09  2.86252e-09  0.000940052      2.03644      347.233      13342.1       192215  1.37135e+06  5.81434e+06  1.68857e+07  3.76045e+07          ***          ***          ***          ***          ***          ***          ***          ***
100      2.03866e-09  2.86263e-09  0.000940487      2.04364      353.502      14203.7       225504  1.88351e+06  9.76243e+06  3.49702e+07  9.40789e+07  2.03734e+08  3.75626e+08          ***          ***          ***          ***          ***          ***
1000     2.03867e-09  2.86264e-09  0.000940531      2.04439      354.231      14327.7       232018  2.02866e+06  1.14289e+07  4.62675e+07  1.44456e+08  3.65734e+08  7.81312e+08  1.45652e+09  2.43776e+09  3.74871e+09          ***          ***          ***
O-O      2.04413e-09  2.87028e-09  0.000942509      2.04782      354.763      14356.3       233044  2.05236e+06  1.17631e+07  4.92867e+07  1.63173e+08  4.50528e+08   1.0783e+09  2.30164e+09  4.47593e+09  8.06072e+09  1.36156e+10  2.17892e+10   3.3303e+10

W1->P2

P\T              298          300          400          500          600          700          800          900         1000         1100         1200         1300         1400         1500         1600         1700         1800         1900         2000
0.01     1.28768e-17  1.92336e-17  5.30154e-11  2.72653e-07  5.52487e-05   0.00172633    0.0170098    0.0810913          ***          ***          ***          ***          ***          ***          ***          ***          ***          ***          ***
0.1      3.83957e-18  5.87779e-18  5.28162e-11  6.92618e-07  0.000282315    0.0149173     0.217378      1.37108      5.07622          ***          ***          ***          ***          ***          ***          ***          ***          ***          ***
1        5.37594e-19    8.331e-19  1.67529e-11  5.42362e-07  0.000488909    0.0496719      1.22581      11.6493      58.0912      189.029          ***          ***          ***          ***          ***          ***          ***          ***          ***
10       5.67929e-20  8.82471e-20  2.34704e-12  1.32995e-07  0.000239479    0.0483939      2.22822      36.2801      280.326      1272.21      3979.79          ***          ***          ***          ***          ***          ***          ***          ***
100      5.71413e-21  8.88175e-21  2.47438e-13  1.65198e-08  4.16653e-05    0.0136102      1.08742       31.022      406.402      2930.61      13393.7      43486.3       109805          ***          ***          ***          ***          ***          ***
1000     5.71767e-22  8.88756e-22  2.48878e-14  1.70117e-09  4.61217e-06   0.00176473     0.183345      7.46969      149.034      1684.83      11989.2      58381.4       208998       585726  1.35581e+06  2.70707e+06          ***          ***          ***
O-O              ***          ***          ***          ***          ***          ***          ***          ***          ***          ***          ***          ***          ***          ***          ***          ***          ***          ***          ***

W1->P3

P\T              298          300          400          500          600          700          800          900         1000         1100         1200         1300         1400         1500         1600         1700         1800         1900         2000
0.01     7.97195e-15   1.1648e-14  1.66672e-08  6.38757e-05    0.0107747     0.294157      2.59622      11.2435          ***          ***          ***          ***          ***          ***          ***          ***          ***          ***          ***
0.1      1.39489e-15  2.07956e-15  8.83568e-09  8.58718e-05    0.0294536      1.38069      18.3302      106.846       368.59          ***          ***          ***          ***          ***          ***          ***          ***          ***          ***
1        1.63749e-16  2.46162e-16  2.00589e-09  4.45148e-05    0.0326187      2.89855      64.9018      570.616      2659.52      8137.67          ***          ***          ***          ***          ***          ***          ***          ***          ***
10        1.6775e-17  2.52567e-17  2.50441e-10  8.79814e-06    0.0119557      2.02054      82.3182      1223.83      8782.44        37353       110166          ***          ***          ***          ***          ***          ***          ***          ***
100      1.68189e-18  2.53275e-18  2.58741e-11  1.02544e-06   0.00183167     0.470326      31.6921      798.894      9521.63        63543       271493       829860   1.9843e+06          ***          ***          ***          ***          ***          ***
1000     1.68234e-19  2.53346e-19  2.59651e-12    1.046e-07  0.000197219    0.0574711      4.83732      167.214      2931.28      29860.3       194849       880663  2.95217e+06  7.80222e+06  1.71334e+07  3.26248e+07          ***          ***          ***
O-O              ***          ***          ***          ***          ***          ***          ***          ***          ***          ***          ***          ***          ***          ***          ***          ***          ***          ***          ***

W2->W1

P\T              298          300          400          500          600          700          800          900         1000         1100         1200         1300         1400         1500         1600         1700         1800         1900         2000
0.01     1.93807e-14  2.64292e-14  2.78566e-09  4.60337e-06  0.000565859    0.0124906    0.0909015      0.32764          ***          ***          ***          ***          ***          ***          ***          ***          ***          ***          ***
0.1      1.94692e-14  2.65631e-14  3.54167e-09  1.17111e-05   0.00277814     0.103824      1.13405      5.49948        16.09          ***          ***          ***          ***          ***          ***          ***          ***          ***          ***
1        1.94843e-14  2.65864e-14  3.90817e-09  2.03395e-05   0.00844924     0.535078      9.23655      64.6856      246.566      638.849          ***          ***          ***          ***          ***          ***          ***          ***          ***
10        1.9486e-14  2.65891e-14  3.98431e-09   2.4167e-05    0.0136864      1.30337      34.9807       373.53      2032.17      6863.02      16815.3          ***          ***          ***          ***          ***          ***          ***          ***
100      1.94862e-14  2.65894e-14  3.99352e-09  2.48583e-05    0.0153359      1.74458      61.5822      927.656      7295.88      34662.7       112262       274683       550845          ***          ***          ***          ***          ***          ***
1000     1.94862e-14  2.65894e-14  3.99446e-09   2.4937e-05    0.0155731      1.83614      70.2624      1223.11      11907.5      73822.2       318287  1.02147e+06  2.58743e+06  5.44819e+06  9.96341e+06  1.63814e+07          ***          ***          ***
O-O      1.86458e-13  2.26332e-13  4.18713e-09  2.49657e-05    0.0156015      1.84739      71.5932      1284.35      13286.2      91540.9       463350   1.8459e+06  6.08327e+06  1.72073e+07  4.29577e+07  9.67055e+07  1.99638e+08   3.8301e+08  6.90263e+08

W2->R

P\T              298          300          400          500          600          700          800          900         1000         1100         1200         1300         1400         1500         1600         1700         1800         1900         2000
0.01     1.31052e-15  1.98877e-15  9.49582e-09  6.80064e-05    0.0175549     0.660826      7.47317      39.0274      125.282          ***          ***          ***          ***          ***          ***          ***          ***          ***          ***
0.1      1.85321e-15  2.83226e-15   2.0532e-08  0.000233292    0.0920352       4.9744      75.5057      493.313      1849.87          ***          ***          ***          ***          ***          ***          ***          ***          ***          ***
1        1.95696e-15  2.99578e-15  2.50792e-08  0.000374687     0.211294      16.6497      360.403      3200.21      15272.2      47821.5       113202          ***          ***          ***          ***          ***          ***          ***          ***
10       1.96891e-15   3.0147e-15  2.58555e-08  0.000417846     0.278571       28.313      834.511      10233.3      65855.5       263973       753751  1.69814e+06          ***          ***          ***          ***          ***          ***          ***
100      1.97013e-15  3.01663e-15  2.59426e-08  0.000424136     0.293459      32.5351      1117.98      17029.8       141855       741246  2.69342e+06  7.40725e+06  1.65259e+07  3.16951e+07          ***          ***          ***          ***          ***
1000     1.97025e-15  3.01682e-15  2.59514e-08  0.000424811     0.295306      33.2131      1182.47      19334.9       180994   1.1119e+06  4.89983e+06  1.64953e+07  4.45803e+07  1.00878e+08  1.98144e+08  3.48065e+08  5.68027e+08          ***          ***
O-O      1.97519e-15  3.02438e-15  2.60065e-08  0.000425605     0.295918       33.331      1192.35      19735.6       189685  1.22443e+06  5.85201e+06  2.21648e+07  6.98556e+07  1.89913e+08  4.57598e+08  9.97855e+08  2.00148e+09  3.74082e+09  6.58253e+09

W2->P1

P\T              298          300          400          500          600          700          800          900         1000         1100         1200         1300         1400         1500         1600         1700         1800         1900         2000
0.01     3.92778e-17  5.94025e-17  2.95706e-10  2.39718e-06  0.000679974    0.0273167     0.321997      1.72311      7.76876          ***          ***          ***          ***          ***          ***          ***          ***          ***          ***
0.1       7.6404e-18   1.1801e-17  1.77203e-10  3.64255e-06   0.00209916     0.144971      2.58897      18.8438      75.8123          ***          ***          ***          ***          ***          ***          ***          ***          ***          ***
1        9.24196e-19  1.44026e-18  4.22198e-11  1.98883e-06   0.00244628     0.319879      9.66863      107.256      592.284       2039.9      8792.94          ***          ***          ***          ***          ***          ***          ***          ***
10       9.51175e-20  1.48482e-19  5.33641e-12  3.99345e-07  0.000909278     0.225167      12.3508      232.579      2004.05      9755.19      31670.9       170290          ***          ***          ***          ***          ***          ***          ***
100      9.54154e-21  1.48976e-20  5.52324e-13  4.66787e-08   0.00013948    0.0522123      4.70578       149.62       2148.8        16607      79326.1       263371       669229  4.32081e+06          ***          ***          ***          ***          ***
1000     9.54455e-22  1.49026e-21  5.54376e-14  4.76306e-09  1.50154e-05   0.00636381     0.712929      30.8839      649.267      7663.53      56302.3       279554  1.00833e+06  2.81916e+06  6.46297e+06  1.27199e+07  1.13292e+08          ***          ***
O-O              ***          ***          ***          ***          ***          ***          ***          ***          ***          ***          ***          ***          ***          ***          ***          ***          ***          ***          ***

W2->P2

P\T              298          300          400          500          600          700          800          900         1000         1100         1200         1300         1400         1500         1600         1700         1800         1900         2000
0.01     1.65436e-14  2.45851e-14  5.73544e-08  0.000285048    0.0589983      1.90902      19.2736      91.9252      273.487          ***          ***          ***          ***          ***          ***          ***          ***          ***          ***
0.1      1.90532e-14  2.84297e-14  8.82488e-08   0.00064482     0.197551      9.09802      123.575      742.948      2607.97          ***          ***          ***          ***          ***          ***          ***          ***          ***          ***
1        1.94345e-14  2.90206e-14  9.75716e-08  0.000864683     0.355062      22.9124      434.447      3513.91      15637.9      46343.1       104819          ***          ***          ***          ***          ***          ***          ***          ***
10        1.9476e-14   2.9085e-14  9.89561e-08  0.000919805     0.426006      33.7876      839.642      9136.89      53937.6       202609       549809  1.18713e+06          ***          ***          ***          ***          ***          ***          ***
100      1.94802e-14  2.90915e-14  9.91061e-08  0.000927214     0.439892      37.1752      1044.82      13697.7       101979       489576   1.6668e+06  4.35473e+06  9.32053e+06  1.72026e+07          ***          ***          ***          ***          ***
1000     1.94806e-14  2.90922e-14  9.91212e-08  0.000927994     0.441545      37.6834      1087.41      15085.5       123936       685995  2.78093e+06  8.75491e+06  2.24111e+07  4.85066e+07  9.18163e+07  1.56325e+08  2.44967e+08          ***          ***
O-O      1.95353e-14  2.91743e-14  9.94287e-08   0.00093095      0.44307       37.855      1096.23      15351.3       128827       743193  3.23138e+06  1.12896e+07  3.31847e+07  8.48937e+07    1.939e+08  4.03235e+08  7.75289e+08  1.39497e+09  2.37188e+09

W2->P3

P\T              298          300          400          500          600          700          800          900         1000         1100         1200         1300         1400         1500         1600         1700         1800         1900         2000
0.01     1.42818e-10  2.02999e-10  0.000100089     0.227948      30.3307      739.694      6112.45      25009.9      65714.2          ***          ***          ***          ***          ***          ***          ***          ***          ***          ***
0.1      1.44844e-10  2.06026e-10  0.000110829     0.311061      55.2125      1822.23      19838.3       101729       315998          ***          ***          ***          ***          ***          ***          ***          ***          ***          ***
1        1.45086e-10  2.06391e-10  0.000112966     0.342081      71.9792      3040.61      43702.1       292111  1.13112e+06   3.0109e+06  6.24464e+06          ***          ***          ***          ***          ***          ***          ***          ***
10       1.45111e-10  2.06428e-10  0.000113232     0.347915      77.2866      3692.33      64465.9       547522  2.70534e+06  8.90225e+06  2.18025e+07  4.33446e+07          ***          ***          ***          ***          ***          ***          ***
100      1.45113e-10  2.06432e-10   0.00011326     0.348616      78.1467      3851.01      72392.3       700374  4.14313e+06  1.67038e+07  4.97256e+07  1.16913e+08  2.29843e+08  3.95432e+08          ***          ***          ***          ***          ***
1000     1.45113e-10  2.06432e-10  0.000113262     0.348689      78.2432      3872.35        73800       738754  4.67213e+06  2.09323e+07  7.15124e+07  1.96008e+08  4.48283e+08  8.84556e+08  1.55037e+09  2.47369e+09  3.66633e+09          ***          ***
O-O      1.45028e-10  2.06309e-10  0.000113149     0.348203      78.1156      3866.84      73808.2       742571  4.75705e+06  2.19036e+07   7.8628e+07  2.32866e+08  5.92586e+08  1.33511e+09  2.72393e+09  5.12031e+09  8.98833e+09  1.48931e+10  2.34926e+10

R->W1

P\T              298          300          400          500          600          700          800          900         1000         1100         1200         1300         1400         1500         1600         1700         1800         1900         2000
0.01     2.78388e-14  2.85851e-14   6.1964e-14  6.47159e-14  4.45558e-14  2.38388e-14  1.10011e-14  4.71317e-15          ***          ***          ***          ***          ***          ***          ***          ***          ***          ***          ***
0.1      4.62438e-14  4.79257e-14  1.71509e-13  2.93799e-13   3.1011e-13  2.35794e-13  1.43882e-13  7.66087e-14  3.81966e-14          ***          ***          ***          ***          ***          ***          ***          ***          ***          ***
1        5.06344e-14  5.26136e-14  2.31519e-13  5.57072e-13  8.78208e-13  9.94424e-13  8.69791e-13  6.28581e-13  4.01561e-13  2.39584e-13          ***          ***          ***          ***          ***          ***          ***          ***          ***
10       5.11787e-14  5.31987e-14  2.43624e-13  6.57392e-13  1.28709e-12   1.9683e-12  2.42285e-12  2.46238e-12  2.14051e-12  1.66244e-12  1.19965e-12          ***          ***          ***          ***          ***          ***          ***          ***
100      5.12348e-14  5.32591e-14  2.45055e-13  6.73761e-13  1.39341e-12  2.39474e-12   3.5647e-12  4.65987e-12  5.38004e-12  5.54416e-12  5.19725e-12  4.53107e-12  3.74469e-12          ***          ***          ***          ***          ***          ***
1000     5.12404e-14  5.32652e-14  2.45202e-13  6.75567e-13  1.40745e-12   2.4702e-12  3.85922e-12  5.52259e-12  7.33595e-12  9.09005e-12  1.05295e-11  1.14444e-11  1.17504e-11  1.14957e-11  1.08083e-11  9.83629e-12          ***          ***          ***
O-O      5.13268e-14   5.3355e-14  2.45575e-13  6.76593e-13  1.41052e-12  2.48181e-12  3.90471e-12  5.68102e-12  7.80535e-12  1.02684e-11  1.30589e-11  1.61649e-11  1.95746e-11   2.3276e-11  2.72582e-11  3.15107e-11  3.60237e-11  4.07879e-11  4.57949e-11

R->W2

P\T              298          300          400          500          600          700          800          900         1000         1100         1200         1300         1400         1500         1600         1700         1800         1900         2000
0.01     6.76021e-13   6.8732e-13  1.05204e-12  9.16177e-13  5.66601e-13  2.82537e-13  1.23326e-13  5.01859e-14  2.00284e-14          ***          ***          ***          ***          ***          ***          ***          ***          ***          ***
0.1       9.5596e-13  9.78834e-13  2.27473e-12  3.14291e-12  2.97084e-12  2.12869e-12  1.25221e-12  6.46426e-13  3.10946e-13          ***          ***          ***          ***          ***          ***          ***          ***          ***          ***
1        1.00948e-12  1.03535e-12  2.77851e-12   5.0478e-12  6.82052e-12    7.126e-12  5.98533e-12  4.22602e-12  2.63886e-12  1.53296e-12  8.58683e-13          ***          ***          ***          ***          ***          ***          ***          ***
10       1.01564e-12  1.04188e-12  2.86451e-12  5.62923e-12  8.99219e-12   1.2118e-11  1.38616e-11  1.35368e-11   1.1484e-11   8.7276e-12  6.15073e-12  4.13567e-12          ***          ***          ***          ***          ***          ***          ***
100      1.01627e-12  1.04255e-12  2.87416e-12  5.71397e-12  9.47277e-12  1.39251e-11  1.85705e-11  2.25309e-11   2.4772e-11   2.4688e-11  2.25238e-11  1.91358e-11  1.54119e-11  1.19809e-11          ***          ***          ***          ***          ***
1000     1.01634e-12  1.04262e-12  2.87514e-12  5.72306e-12  9.53239e-12  1.42152e-11  1.96416e-11  2.55808e-11  3.16094e-11  3.70577e-11  4.11168e-11  4.31357e-11  4.29142e-11  4.07428e-11  3.71983e-11  3.28927e-11  2.86992e-11          ***          ***
O-O      1.01889e-12  1.04523e-12  2.88124e-12  5.73376e-12  9.55215e-12  1.42657e-11  1.98058e-11   2.6111e-11  3.31272e-11  4.08091e-11  4.91148e-11  5.80104e-11  6.74652e-11  7.74534e-11  8.79482e-11  9.89329e-11  1.10383e-10  1.22287e-10  1.34623e-10

R->P1

P\T              298          300          400          500          600          700          800          900         1000         1100         1200         1300         1400         1500         1600         1700         1800         1900         2000
0.01     2.34044e-14  2.46827e-14   1.8312e-13  6.09721e-13  1.35822e-12  2.43552e-12   3.8393e-12  5.56186e-12  7.58987e-12  9.89666e-12   1.2461e-11  1.52566e-11  1.82579e-11  2.14408e-11  2.47834e-11  2.82661e-11  3.18713e-11  3.55839e-11  3.93904e-11
0.1      4.99627e-15  5.33905e-15  7.36099e-14  3.80836e-13  1.09309e-12  2.22412e-12  3.70698e-12  5.49047e-12  7.55209e-12  9.89697e-12  1.24613e-11  1.52568e-11   1.8258e-11  2.14409e-11  2.47835e-11  2.82662e-11  3.18714e-11  3.55839e-11  3.93905e-11
1        6.06483e-16  6.51995e-16  1.36703e-14  1.18156e-13  5.26922e-13  1.46903e-12  2.98555e-12  4.94299e-12  7.19267e-12  9.66063e-12   1.2462e-11  1.52583e-11  1.82592e-11  2.14418e-11  2.47842e-11  2.82667e-11  3.18718e-11  3.55842e-11  3.93907e-11
10       6.23468e-17  6.71014e-17  1.59055e-15  1.82667e-14  1.20724e-13  5.03733e-13  1.44965e-12  3.13377e-12  5.48162e-12  8.26498e-12  1.12883e-11  1.52531e-11  1.82677e-11  2.14488e-11    2.479e-11  2.82713e-11  3.18755e-11  3.55872e-11  3.93931e-11
100      6.25314e-18  6.73088e-18  1.62405e-16  1.99615e-15  1.54734e-14  8.33538e-14  3.28584e-13  9.84746e-13  2.32601e-12  4.49923e-12  7.42681e-12  1.08902e-11  1.46683e-11  2.13702e-11  2.48231e-11  2.83002e-11  3.19002e-11  3.56081e-11  3.94106e-11
1000     6.25501e-19  6.73297e-19  1.62764e-17  2.01801e-16  1.60912e-15  9.27513e-15   4.1392e-14  1.49039e-13  4.43489e-13  1.10808e-12  2.35995e-12  4.36377e-12  7.16032e-12  1.06665e-11  1.47289e-11  1.91824e-11  3.12875e-11  3.57073e-11  3.95006e-11
O-O              ***          ***          ***          ***          ***          ***          ***          ***          ***          ***          ***          ***          ***          ***          ***          ***          ***          ***          ***

R->P2

P\T              298          300          400          500          600          700          800          900         1000         1100         1200         1300         1400         1500         1600         1700         1800         1900         2000
0.01     1.27774e-15  1.35021e-15  1.15273e-14  4.54372e-14  1.19461e-13  2.49374e-13  4.49907e-13  7.33598e-13  1.10984e-12   1.5847e-12    2.161e-12  2.83919e-12   3.6177e-12   4.4936e-12  5.46305e-12  6.52167e-12  7.66488e-12  8.88805e-12  1.01866e-11
0.1      2.68279e-16  2.87387e-16  4.65379e-15  2.86426e-14  9.66118e-14  2.27786e-13  4.33675e-13  7.22941e-13  1.10332e-12  1.58208e-12  2.15934e-12  2.83815e-12  3.61705e-12  4.49319e-12  5.46279e-12  6.52151e-12  7.66478e-12  8.88798e-12  1.01866e-11
1         3.2381e-17  3.48986e-17  8.67032e-16  9.00174e-15   4.7262e-14  1.51984e-13  3.50749e-13  6.51188e-13  1.05009e-12  1.54469e-12  2.13538e-12  2.83133e-12  3.61249e-12  4.49015e-12  5.46076e-12  6.52016e-12  7.66387e-12  8.88737e-12  1.01862e-11
10       3.32506e-18  3.58759e-18  1.00821e-16  1.39707e-15  1.09335e-14  5.27515e-14  1.72037e-13  4.15406e-13  8.03272e-13  1.32543e-12   1.9606e-12  2.69313e-12  3.58867e-12  4.47289e-12  5.44839e-12  6.51135e-12  7.65762e-12  8.88293e-12   1.0183e-11
100      3.33447e-19   3.5982e-19   1.0292e-17  1.52736e-16   1.4062e-15  8.80139e-15  3.94625e-14  1.32157e-13  3.44598e-13  7.29316e-13  1.30552e-12  2.05569e-12  2.94582e-12  3.94445e-12  5.39528e-12  6.46994e-12  7.62573e-12  8.85858e-12  1.01645e-11
1000     3.33542e-20  3.59927e-20  1.03144e-18  1.54414e-17   1.4634e-16  9.82477e-16  5.01076e-15  2.02791e-14  6.69273e-14  1.83564e-13  4.25498e-13  8.48971e-13  1.48921e-12  2.34936e-12  3.40652e-12  4.62608e-12  5.96448e-12  8.77041e-12  1.00913e-11
O-O              ***          ***          ***          ***          ***          ***          ***          ***          ***          ***          ***          ***          ***          ***          ***          ***          ***          ***          ***

R->P3

P\T              298          300          400          500          600          700          800          900         1000         1100         1200         1300         1400         1500         1600         1700         1800         1900         2000
0.01     3.38523e-13  3.53399e-13  1.80479e-12  4.72654e-12  8.73481e-12  1.34217e-11   1.8593e-11  2.41587e-11   3.0046e-11   3.6188e-11  4.24928e-11  4.89148e-11  5.54035e-11  6.19211e-11  6.84404e-11  7.49429e-11  8.14162e-11  8.78532e-11  9.42504e-11
0.1      5.99882e-14  6.33671e-14  5.92689e-13   2.5277e-12  6.37106e-12  1.16162e-11  1.74967e-11  2.35854e-11  2.97701e-11  3.61953e-11  4.24977e-11  4.89181e-11  5.54056e-11  6.19225e-11  6.84414e-11  7.49435e-11  8.14166e-11  8.78535e-11  9.42506e-11
1        6.81139e-15   7.2266e-15  9.52136e-14  6.58529e-13  2.61718e-12  6.77415e-12  1.29418e-11  2.01674e-11  2.75679e-11  3.47541e-11  4.17011e-11   4.8941e-11  5.54217e-11  6.19336e-11  6.84491e-11  7.49489e-11  8.14203e-11  8.78561e-11  9.42524e-11
10       6.92539e-16  7.35281e-16  1.05576e-14  9.20013e-14   5.2241e-13  2.00474e-12  5.48545e-12  1.14334e-11   1.9349e-11  2.81351e-11  3.68827e-11  4.51913e-11  5.55128e-11  6.20022e-11  6.84999e-11  7.49863e-11  8.14478e-11  8.78762e-11  9.42671e-11
100      6.93743e-17  7.36618e-17  1.06991e-15  9.79267e-15  6.32299e-14  3.03587e-13  1.11369e-12  3.19069e-12  7.32246e-12   1.3867e-11  2.24228e-11  3.20957e-11  4.20312e-11  5.16812e-11  6.87369e-11  7.51766e-11  8.15985e-11  8.79944e-11  9.43593e-11
1000     6.93865e-18  7.36752e-18  1.07139e-16   9.8652e-16  6.50624e-15  3.30001e-14  1.34763e-13  4.56024e-13  1.30019e-12  3.15569e-12  6.58549e-12   1.1976e-11  1.93228e-11  2.82418e-11  3.81664e-11  4.85535e-11  5.88354e-11  8.84566e-11  9.47525e-11
O-O              ***          ***          ***          ***          ***          ***          ***          ***          ***          ***          ***          ***          ***          ***          ***          ***          ***          ***          ***

P1->W1

P\T              298          300          400          500          600          700          800          900         1000         1100         1200         1300         1400         1500         1600         1700         1800         1900         2000
0.01     1.91366e-19   2.0995e-19  6.61812e-18  4.49413e-17  1.23395e-16  1.89896e-16  2.00688e-16  1.67085e-16          ***          ***          ***          ***          ***          ***          ***          ***          ***          ***          ***
0.1      1.96442e-19  2.15782e-19   7.7196e-18  6.75456e-17  2.53753e-16  5.32499e-16  7.40092e-16  7.74944e-16  6.78323e-16          ***          ***          ***          ***          ***          ***          ***          ***          ***          ***
1        1.97101e-19  2.16546e-19  7.97735e-18  7.77478e-17  3.60211e-16  9.96712e-16  1.85579e-15  2.54839e-15  2.81472e-15  2.68595e-15          ***          ***          ***          ***          ***          ***          ***          ***          ***
10        1.9717e-19  2.16627e-19  8.01222e-18  7.99576e-17  4.00215e-16  1.29493e-15  3.02364e-15  5.39119e-15   7.6975e-15  9.26163e-15  9.83392e-15          ***          ***          ***          ***          ***          ***          ***          ***
100      1.97177e-19  2.16635e-19  8.01592e-18  8.02404e-17   4.0744e-16  1.37856e-15  3.54745e-15  7.40828e-15  1.29698e-14  1.94717e-14  2.56817e-14  3.05133e-14  3.33802e-14          ***          ***          ***          ***          ***          ***
1000     1.97178e-19  2.16636e-19   8.0163e-18    8.027e-17  4.08281e-16   1.3906e-15  3.64993e-15  7.97932e-15  1.51875e-14  2.58047e-14  3.97191e-14  5.59933e-14   7.3067e-14   8.9214e-14   1.0295e-13  1.13235e-13          ***          ***          ***
O-O      1.97707e-19  2.17214e-19  8.03316e-18  8.04047e-17  4.08894e-16  1.39338e-15  3.66606e-15  8.07255e-15  1.56316e-14  2.74901e-14  4.48822e-14  6.90958e-14  1.01446e-13  1.43255e-13  1.95842e-13  2.60505e-13  3.38525e-13  4.31151e-13  5.39606e-13

P1->W2

P\T              298          300          400          500          600          700          800          900         1000         1100         1200         1300         1400         1500         1600         1700         1800         1900         2000
0.01     6.20659e-25  7.13557e-25   1.3372e-22  2.50656e-21  1.28966e-20  3.04903e-20  4.40239e-20  4.64901e-20  5.47538e-20          ***          ***          ***          ***          ***          ***          ***          ***          ***          ***
0.1      1.20732e-25  1.41756e-25  8.01316e-23  3.80855e-21  3.98054e-20  1.61787e-19  3.54792e-19   5.1595e-19  5.75345e-19          ***          ***          ***          ***          ***          ***          ***          ***          ***          ***
1        1.46039e-26  1.73008e-26   1.9094e-23  2.07944e-21  4.63836e-20  3.56859e-19  1.32427e-18  2.94592e-18  4.58819e-18  5.64481e-18  9.55049e-18          ***          ***          ***          ***          ***          ***          ***          ***
10       1.50303e-27   1.7836e-27  2.41313e-24  4.17527e-22  1.72403e-20  2.51159e-19  1.69032e-18  6.37562e-18  1.55277e-17  2.74405e-17  3.87572e-17  9.50101e-17          ***          ***          ***          ***          ***          ***          ***
100      1.50773e-28  1.78954e-28  2.49762e-25  4.88052e-23  2.64459e-21  5.82376e-20  6.43863e-19  4.09593e-18  1.65773e-17   4.6392e-17  9.70304e-17  1.63052e-16  2.33501e-16  8.13204e-16          ***          ***          ***          ***          ***
1000     1.50821e-29  1.79014e-29   2.5069e-26  4.98005e-24  2.84698e-22  7.09815e-21  9.75413e-20  8.45185e-19  5.00057e-18  2.12882e-17  6.80011e-17  1.69834e-16  3.46168e-16  6.00305e-16  9.18011e-16  1.27293e-15  6.89071e-15          ***          ***
O-O              ***          ***          ***          ***          ***          ***          ***          ***          ***          ***          ***          ***          ***          ***          ***          ***          ***          ***          ***

P1->R

P\T              298          300          400          500          600          700          800          900         1000         1100         1200         1300         1400         1500         1600         1700         1800         1900         2000
0.01     7.16946e-25  8.57909e-25   7.4743e-22  4.73201e-20  7.97789e-19  6.34711e-18  3.16231e-17  1.15039e-16  3.34612e-16  8.23649e-16  1.78429e-15  3.49514e-15  6.31393e-15  1.06752e-14  1.70844e-14  2.61087e-14  3.83676e-14  5.45223e-14  7.52653e-14
0.1      1.53051e-25  1.85572e-25  3.00449e-22  2.95565e-20  6.42054e-19  5.79617e-18  3.05332e-17  1.13562e-16  3.32946e-16  8.23674e-16  1.78433e-15  3.49518e-15  6.31398e-15  1.06753e-14  1.70844e-14  2.61088e-14  3.83677e-14  5.45223e-14  7.52653e-14
1        1.85784e-26  2.26617e-26   5.5797e-23  9.17003e-21  3.09502e-19  3.82836e-18   2.4591e-17  1.02238e-16    3.171e-16  8.04005e-16  1.78443e-15  3.49553e-15   6.3144e-15  1.06758e-14  1.70849e-14  2.61093e-14  3.83682e-14  5.45228e-14  7.52658e-14
10       1.90987e-27  2.33227e-27  6.49202e-24  1.41766e-21  7.09107e-20  1.31276e-18  1.19403e-17  6.48174e-17  2.41666e-16  6.87853e-16  1.61637e-15  3.49432e-15  6.31731e-15  1.06793e-14  1.70889e-14  2.61135e-14  3.83726e-14  5.45274e-14  7.52703e-14
100      1.91553e-28  2.33948e-28  6.62876e-25   1.5492e-22  9.08875e-21  2.17225e-19  2.70644e-18   2.0368e-17  1.02546e-16  3.74448e-16  1.06344e-15  2.49484e-15  5.07258e-15  1.06401e-14  1.71118e-14  2.61402e-14  3.84024e-14  5.45593e-14  7.53037e-14
1000      1.9161e-29  2.34021e-29  6.64341e-26  1.56616e-23  9.45158e-22  2.41715e-20  3.40932e-19  3.08266e-18  1.95519e-17  9.22201e-17  3.37921e-16  9.99694e-16  2.47618e-15  5.31077e-15  1.01533e-14  1.77183e-14  3.76649e-14  5.47113e-14  7.54757e-14
O-O              ***          ***          ***          ***          ***          ***          ***          ***          ***          ***          ***          ***          ***          ***          ***          ***          ***          ***          ***

P1->P2

P\T              298          300          400          500          600          700          800          900         1000         1100         1200         1300         1400         1500         1600         1700         1800         1900         2000
0.01     1.15333e-27  1.39481e-27  1.88149e-24  1.64959e-22  3.66161e-21  3.71159e-20  2.28611e-19  9.98963e-19  3.39967e-18  9.57412e-18  2.32711e-17  5.03153e-17  9.89559e-17  1.80052e-16  3.07089e-16  4.96042e-16  7.65133e-16  1.13451e-15  1.62591e-15
0.1      8.39906e-29  1.04663e-28  4.77997e-25  8.56553e-23  2.74865e-21  3.30418e-20   2.1861e-19  9.82219e-19  3.37736e-18  9.56065e-18   2.3256e-17  5.02996e-17  9.89407e-17  1.80038e-16  3.07076e-16  4.96031e-16  7.65124e-16  1.13451e-15  1.62591e-15
1        1.84029e-30  2.34228e-30  3.32087e-26  1.58231e-23  1.01644e-21  1.91211e-20  1.65082e-19    8.575e-19  3.17045e-18  9.27466e-18   2.3003e-17  5.01912e-17  9.88297e-17  1.79931e-16  3.06978e-16  4.95944e-16  7.65049e-16  1.13444e-15  1.62586e-15
10       2.16781e-32   2.7778e-32  6.88946e-28  7.52368e-25  1.10068e-22  4.11953e-21  6.02804e-20  4.57747e-19  2.18441e-18  7.49285e-18  2.03428e-17  4.72229e-17  9.82346e-17  1.79315e-16  3.06375e-16   4.9538e-16  7.64541e-16    1.134e-15  1.62548e-15
100      2.21211e-34  2.83736e-34  7.95288e-30  1.22143e-26  3.10014e-24  2.20836e-22  6.07397e-21  8.09974e-20  6.20185e-19  3.09513e-18  1.11161e-17  3.11372e-17  7.24994e-17  1.45635e-16  3.03865e-16  4.92854e-16  7.62118e-16  1.13177e-15   1.6235e-15
1000     2.21673e-36  2.84358e-36  8.08986e-32  1.31942e-28  3.91835e-26  3.72213e-24  1.53371e-22  3.28677e-21  4.13613e-20  3.34683e-19  1.87228e-18      7.7e-18  2.45999e-17  6.41809e-17  1.42778e-16  2.80528e-16  3.81324e-16  1.12485e-15  1.61703e-15
O-O              ***          ***          ***          ***          ***          ***          ***          ***          ***          ***          ***          ***          ***          ***          ***          ***          ***          ***          ***

P1->P3

P\T              298          300          400          500          600          700          800          900         1000         1100         1200         1300         1400         1500         1600         1700         1800         1900         2000
0.01     2.72075e-25  3.24911e-25  2.66462e-22  1.58559e-20  2.49862e-19  1.87484e-18   8.9194e-18  3.12738e-17  8.81508e-17  2.10816e-16  4.43971e-16  8.45644e-16  1.48535e-15   2.4416e-15  3.79894e-15  5.64512e-15  8.06857e-15  1.11563e-14  1.49925e-14
0.1      1.32408e-26  1.62875e-26  4.74284e-23  6.38346e-21  1.60893e-19  1.54288e-18   8.2374e-18  3.03298e-17  8.71099e-17   2.1087e-16  4.44037e-16  8.45718e-16  1.48543e-15  2.44167e-15  3.79901e-15  5.64519e-15  8.06863e-15  1.11564e-14  1.49926e-14
1        2.38182e-28  2.98427e-28  2.48354e-24  8.89766e-22  4.68914e-20  7.47728e-19  5.53411e-18  2.47222e-17  7.88142e-17  2.00011e-16  4.35292e-16  8.46281e-16  1.48605e-15  2.44232e-15  3.79965e-15   5.6458e-15   8.0692e-15  1.11569e-14   1.4993e-14
10       2.66903e-30  3.36147e-30  4.46538e-26  3.42701e-23  4.02035e-21  1.28738e-19   1.6629e-18  1.13019e-17  4.84683e-17  1.49415e-16  3.64826e-16  7.60594e-16  1.48985e-15  2.44655e-15   3.8041e-15  5.65028e-15  8.07356e-15   1.1161e-14  1.49969e-14
100      2.70551e-32  3.40985e-32  4.97842e-28  5.09419e-25  9.82181e-23  5.77705e-21  1.38263e-19  1.65531e-18  1.15746e-17  5.31551e-17  1.76139e-16  4.55855e-16  9.82529e-16  1.74563e-15  3.82629e-15   5.6745e-15  8.09885e-15  1.11865e-14  1.50218e-14
1000     2.70928e-34  3.41485e-34  5.04182e-30  5.41348e-27  1.19187e-24  9.04137e-23   3.1347e-21  5.87432e-20  6.64579e-19  4.92403e-18  2.55018e-17   9.7709e-17  2.92013e-16  7.15188e-16  1.49878e-15  2.78373e-15  2.59973e-15   1.1291e-14  1.51328e-14
O-O              ***          ***          ***          ***          ***          ***          ***          ***          ***          ***          ***          ***          ***          ***          ***          ***          ***          ***          ***

P2->W1

P\T              298          300          400          500          600          700          800          900         1000         1100         1200         1300         1400         1500         1600         1700         1800         1900         2000
0.01     1.95442e-18  2.07402e-18  1.66293e-17  4.05017e-17  5.00804e-17  4.12009e-17  2.64823e-17  1.47869e-17          ***          ***          ***          ***          ***          ***          ***          ***          ***          ***          ***
0.1       5.8276e-19  6.33822e-19  1.65668e-17  1.02888e-16   2.5596e-16  3.56616e-16  3.41478e-16  2.57809e-16  1.70107e-16          ***          ***          ***          ***          ***          ***          ***          ***          ***          ***
1        8.15948e-20   8.9836e-20  5.25489e-18  8.05673e-17  4.43275e-16  1.18781e-15  1.93069e-15  2.22018e-15   2.0335e-15  1.61858e-15          ***          ***          ***          ***          ***          ***          ***          ***          ***
10       8.61988e-21  9.51599e-21  7.36194e-19  1.97562e-17  2.17126e-16  1.15725e-15  3.51046e-15  6.93318e-15   9.9529e-15  1.13916e-14   1.1187e-14          ***          ***          ***          ***          ***          ***          ***          ***
100      8.67277e-22  9.57749e-22  7.76138e-20    2.454e-18  3.77763e-17  3.25463e-16  1.71314e-15  5.92827e-15  1.44454e-14  2.64486e-14  3.87356e-14  4.80319e-14  5.27852e-14          ***          ***          ***          ***          ***          ***
1000     8.67814e-23  9.58376e-23  7.80656e-21  2.52708e-19  4.18167e-18  4.22002e-17  2.88841e-16  1.42735e-15  5.29552e-15  1.51911e-14  3.46522e-14  6.48039e-14  1.02736e-13  1.42738e-13  1.78939e-13  2.07104e-13          ***          ***          ***
O-O              ***          ***          ***          ***          ***          ***          ***          ***          ***          ***          ***          ***          ***          ***          ***          ***          ***          ***          ***

P2->W2

P\T              298          300          400          500          600          700          800          900         1000         1100         1200         1300         1400         1500         1600         1700         1800         1900         2000
0.01     4.10233e-13   4.2081e-13  9.54488e-13  1.12757e-12  8.79846e-13  5.24075e-13  2.62357e-13  1.18778e-13  5.15353e-14          ***          ***          ***          ***          ***          ***          ***          ***          ***          ***
0.1      4.72464e-13  4.86616e-13  1.46863e-12  2.55074e-12  2.94642e-12  2.49984e-12  1.69048e-12  9.78241e-13   5.1672e-13          ***          ***          ***          ***          ***          ***          ***          ***          ***          ***
1         4.8192e-13  4.96729e-13  1.62378e-12  3.42046e-12  5.29571e-12  6.29656e-12  5.95136e-12  4.66266e-12  3.18496e-12  1.99771e-12  1.19433e-12          ***          ***          ***          ***          ***          ***          ***          ***
10       4.82947e-13  4.97832e-13  1.64682e-12  3.63851e-12  6.35383e-12  9.28531e-12  1.15042e-11  1.21448e-11  1.10867e-11  9.00814e-12  6.73906e-12  4.77194e-12          ***          ***          ***          ***          ***          ***          ***
100      4.83051e-13  4.97944e-13  1.64932e-12  3.66782e-12  6.56093e-12  1.02163e-11  1.43156e-11  1.82099e-11  2.09912e-11  2.19275e-11  2.09371e-11  1.85674e-11  1.55582e-11  1.24931e-11          ***          ***          ***          ***          ***
1000     4.83062e-13  4.97955e-13  1.64957e-12  3.67091e-12  6.58559e-12  1.03559e-11  1.48991e-11   2.0055e-11   2.5513e-11  3.07454e-11  3.50535e-11  3.77874e-11  3.86178e-11  3.76346e-11  3.52289e-11  3.18921e-11  2.80722e-11          ***          ***
O-O      4.84419e-13   4.9936e-13  1.65469e-12   3.6826e-12  6.60833e-12  1.04031e-11    1.502e-11  2.04085e-11  2.65198e-11  3.33097e-11  4.07378e-11  4.87692e-11  5.73719e-11   6.6518e-11  7.61824e-11  8.63435e-11  9.69804e-11  1.08075e-10  1.19611e-10

P2->R

P\T              298          300          400          500          600          700          800          900         1000         1100         1200         1300         1400         1500         1600         1700         1800         1900         2000
0.01     6.14225e-17  6.68713e-17  1.73155e-15  1.33416e-14  5.51971e-14   1.6012e-13   3.7111e-13  7.37139e-13   1.3082e-12  2.13105e-12  3.24607e-12  4.68617e-12  6.47614e-12   8.6332e-12  1.11679e-11   1.4085e-11   1.7385e-11  2.10646e-11  2.51179e-11
0.1      1.28965e-17  1.42333e-17  6.99056e-16  8.41022e-15  4.46396e-14  1.46259e-13  3.57721e-13   7.2643e-13   1.3005e-12  2.12753e-12  3.24358e-12  4.68445e-12  6.47497e-12  8.63241e-12  1.11673e-11  1.40847e-11  1.73848e-11  2.10644e-11  2.51178e-11
1        1.55659e-18  1.72841e-18  1.30239e-16  2.64315e-15  2.18375e-14  9.75872e-14  2.89319e-13  6.54331e-13  1.23776e-12  2.07725e-12  3.20758e-12   4.6732e-12   6.4668e-12  8.62657e-12  1.11632e-11  1.40817e-11  1.73827e-11   2.1063e-11  2.51167e-11
10       1.59839e-19  1.77681e-19  1.51445e-17  4.10216e-16  5.05182e-15  3.38711e-14  1.41906e-13  4.17411e-13  9.46836e-13  1.78239e-12  2.94505e-12  4.44509e-12  6.42416e-12   8.5934e-12  1.11379e-11  1.40627e-11  1.73685e-11  2.10524e-11  2.51089e-11
100      1.60292e-20  1.78206e-20  1.54598e-18  4.48473e-17  6.49737e-16  5.65127e-15   3.2551e-14  1.32795e-13  4.06185e-13  9.80759e-13  1.96104e-12  3.39298e-12  5.27339e-12  7.57815e-12  1.10293e-11  1.39733e-11  1.72962e-11  2.09947e-11  2.50633e-11
1000     1.60337e-21  1.78259e-21  1.54935e-19    4.534e-18  6.76166e-17  6.30837e-16  4.13317e-15   2.0377e-14  7.88887e-14  2.46851e-13  6.39148e-13  1.40125e-12  2.66586e-12  4.51363e-12   6.9638e-12  9.99107e-12  1.35283e-11  2.07858e-11  2.48828e-11
O-O              ***          ***          ***          ***          ***          ***          ***          ***          ***          ***          ***          ***          ***          ***          ***          ***          ***          ***          ***

P2->P1

P\T              298          300          400          500          600          700          800          900         1000         1100         1200         1300         1400         1500         1600         1700         1800         1900         2000
0.01     1.80988e-18  1.98749e-18  6.92425e-17  6.24106e-16  2.88035e-15  9.14474e-15  2.28942e-14  4.85306e-14  9.08953e-14  1.54701e-13  2.44123e-13  3.62508e-13  5.12242e-13  6.94766e-13  9.10671e-13  1.15984e-12  1.44159e-12  1.75483e-12  2.09819e-12
0.1      1.31803e-19  1.49137e-19  1.75913e-17  3.24067e-16  2.16218e-15  8.14095e-15  2.18927e-14  4.77171e-14  9.02991e-14  1.54483e-13  2.43964e-13  3.62395e-13  5.12163e-13  6.94712e-13  9.10635e-13  1.15981e-12  1.44157e-12  1.75482e-12  2.09819e-12
1        2.88789e-21  3.33756e-21  1.22215e-18   5.9865e-17  7.99568e-16  4.71111e-15  1.65321e-14  4.16582e-14   8.4767e-14  1.49862e-13  2.41311e-13  3.61614e-13  5.11589e-13  6.94299e-13  9.10343e-13  1.15961e-12  1.44143e-12  1.75472e-12  2.09812e-12
10       3.40186e-23  3.95814e-23  2.53546e-20   2.8465e-18  8.65833e-17  1.01499e-15  6.03677e-15  2.22378e-14  5.84035e-14  1.21071e-13  2.13404e-13  3.40229e-13  5.08508e-13   6.9192e-13  9.08553e-13  1.15829e-12  1.44047e-12  1.75404e-12  2.09764e-12
100      3.47137e-25  4.04301e-25  2.92682e-22  4.62114e-20  2.43868e-18  5.44104e-17  6.08276e-16  3.93493e-15  1.65816e-14  5.00117e-14  1.16612e-13  2.24335e-13  3.75291e-13   5.6196e-13  9.01111e-13  1.15238e-12  1.43591e-12  1.75058e-12  2.09508e-12
1000     3.47862e-27  4.05187e-27  2.97723e-24  4.99186e-22  3.08231e-20   9.1707e-19  1.53593e-17  1.59675e-16  1.10586e-15  5.40787e-15   1.9641e-14  5.54765e-14  1.27341e-13  2.47654e-13  4.23407e-13  6.55926e-13  7.18453e-13  1.73988e-12  2.08673e-12
O-O              ***          ***          ***          ***          ***          ***          ***          ***          ***          ***          ***          ***          ***          ***          ***          ***          ***          ***          ***

P2->P3

P\T              298          300          400          500          600          700          800          900         1000         1100         1200         1300         1400         1500         1600         1700         1800         1900         2000
0.01     7.25724e-14  7.68684e-14  6.89855e-13  2.51017e-12  5.58721e-12  9.52932e-12  1.40265e-11  1.89377e-11  2.41909e-11   2.9743e-11  3.54698e-11  4.13492e-11  4.73226e-11  5.33453e-11  5.93836e-11  6.54138e-11  7.14194e-11    7.739e-11  8.33193e-11
0.1      1.05511e-14  1.12879e-14  1.79069e-13  1.10088e-12  3.54766e-12  7.58655e-12  1.26284e-11  1.81009e-11  2.37411e-11   2.9749e-11  3.54739e-11  4.13519e-11  4.73245e-11  5.33465e-11  5.93844e-11  6.54144e-11  7.14198e-11  7.73902e-11  8.33195e-11
1        1.13744e-15   1.2206e-15  2.54867e-14  2.45037e-13  1.24908e-12  3.89237e-12   8.5057e-12  1.45571e-11  2.11915e-11  2.78446e-11  3.43445e-11  4.13691e-11  4.73367e-11  5.33551e-11  5.93905e-11  6.54185e-11  7.14227e-11  7.73922e-11  8.33209e-11
10       1.14808e-16  1.23258e-16  2.73783e-15    3.188e-14  2.24902e-13  1.02614e-12  3.22647e-12    7.503e-12  1.38035e-11  2.13449e-11  2.92469e-11  3.69836e-11  4.73984e-11  5.34024e-11  5.94261e-11   6.5445e-11  7.14422e-11  7.74065e-11  8.33314e-11
100      1.14919e-17  1.23383e-17  2.76228e-16  3.34026e-15  2.62498e-14  1.46438e-13  6.06706e-13  1.92375e-12  4.80345e-12  9.74409e-12  1.66443e-11  2.48729e-11  3.36837e-11  4.25165e-11  5.95743e-11  6.55658e-11  7.15388e-11  7.74828e-11  8.33911e-11
1000      1.1493e-18  1.23395e-18  2.76482e-17  3.35836e-16  2.68443e-15  1.56884e-14  7.14894e-14  2.64245e-13  8.10594e-13  2.09215e-12  4.59811e-12  8.73367e-12  1.46142e-11  2.20203e-11  3.05261e-11  3.96697e-11  4.90581e-11   7.7751e-11  8.36204e-11
O-O              ***          ***          ***          ***          ***          ***          ***          ***          ***          ***          ***          ***          ***          ***          ***          ***          ***          ***          ***

P3->W1

P\T              298          300          400          500          600          700          800          900         1000         1100         1200         1300         1400         1500         1600         1700         1800         1900         2000
0.01      1.0228e-25  1.19047e-25  3.59512e-23  8.83265e-22  5.32114e-21  1.38697e-20  2.14705e-20  2.39862e-20          ***          ***          ***          ***          ***          ***          ***          ***          ***          ***          ***
0.1      1.78964e-26  2.12538e-26  1.90586e-23  1.18742e-21  1.45475e-20  6.51883e-20  1.52818e-19  2.34662e-19  2.76076e-19          ***          ***          ***          ***          ***          ***          ***          ***          ***          ***
1        2.10088e-27  2.51585e-27  4.32691e-24   6.1554e-22  1.61106e-20  1.36872e-19  5.42204e-19  1.26834e-18  2.07542e-18  2.68116e-18          ***          ***          ***          ***          ***          ***          ***          ***          ***
10       2.15222e-28  2.58132e-28  5.40201e-25  1.21657e-22  5.90495e-21  9.54076e-20  6.87712e-19  2.72503e-18  6.93451e-18   1.2816e-17  1.89284e-17          ***          ***          ***          ***          ***          ***          ***          ***
100      2.15786e-29  2.58855e-29  5.58104e-26  1.41795e-23  9.04666e-22   2.2208e-20  2.64739e-19  1.77816e-18  7.51646e-18  2.19017e-17  4.77196e-17  8.34997e-17  1.24187e-16          ***          ***          ***          ***          ***          ***
1000     2.15843e-30  2.58928e-30  5.60068e-27  1.44638e-24  9.74067e-23  2.71368e-21  4.04076e-20  3.72125e-19  2.31223e-18  1.02679e-17  3.41097e-17  8.84919e-17  1.87184e-16  3.36262e-16  5.31181e-16  7.58162e-16          ***          ***          ***
O-O              ***          ***          ***          ***          ***          ***          ***          ***          ***          ***          ***          ***          ***          ***          ***          ***          ***          ***          ***

P3->W2

P\T              298          300          400          500          600          700          800          900         1000         1100         1200         1300         1400         1500         1600         1700         1800         1900         2000
0.01     2.99365e-19   3.2932e-19  1.14543e-17   8.3935e-17  2.46403e-16  4.00966e-16  4.41176e-16  3.76353e-16   2.7488e-16          ***          ***          ***          ***          ***          ***          ***          ***          ***          ***
0.1      3.03611e-19  3.34232e-19  1.26834e-17  1.14539e-16  4.48588e-16  9.88649e-16  1.43896e-15  1.55996e-15   1.3898e-15          ***          ***          ***          ***          ***          ***          ***          ***          ***          ***
1        3.04118e-19  3.34823e-19  1.29279e-17  1.25962e-16  5.84821e-16  1.64993e-15  3.17431e-15  4.51412e-15  5.11385e-15  4.94814e-15  4.30439e-15          ***          ***          ***          ***          ***          ***          ***          ***
10        3.0417e-19  3.34884e-19  1.29584e-17   1.2811e-16  6.27943e-16  2.00361e-15  4.68339e-15  8.47564e-15  1.23438e-14  1.50895e-14  1.61664e-14  1.57246e-14          ***          ***          ***          ***          ***          ***          ***
100      3.04176e-19   3.3489e-19  1.29615e-17  1.28368e-16   6.3493e-16  2.08971e-15   5.2593e-15  1.08436e-14  1.89309e-14  2.85222e-14  3.77862e-14  4.49882e-14  4.91766e-14  5.02294e-14          ***          ***          ***          ***          ***
1000     3.04176e-19  3.34891e-19  1.29619e-17  1.28395e-16  6.35715e-16  2.10129e-15  5.36157e-15  1.14379e-14  2.13498e-14  3.57663e-14   5.4531e-14  7.63513e-14   9.9011e-14  1.20039e-13  1.37376e-13  1.49694e-13  1.56379e-13          ***          ***
O-O      3.03997e-19  3.34691e-19  1.29488e-17  1.28216e-16  6.34678e-16   2.0983e-15  5.36217e-15   1.1497e-14  2.17379e-14  3.74268e-14  5.99665e-14   9.0786e-14  1.31317e-13  1.82976e-13  2.47156e-13  3.25216e-13  4.18482e-13  5.28241e-13  6.55741e-13

P3->R

P\T              298          300          400          500          600          700          800          900         1000         1100         1200         1300         1400         1500         1600         1700         1800         1900         2000
0.01     1.37559e-24  1.65888e-24  1.86428e-21  1.29187e-19  2.19857e-18  1.70166e-17  8.13199e-17  2.82713e-16  7.86164e-16  1.85528e-15  3.86136e-15  7.28637e-15  1.27124e-14  2.08079e-14  3.23106e-14  4.80102e-14  6.87317e-14  9.53215e-14  1.28635e-13
0.1      2.43763e-25   2.9745e-25  6.12223e-22  6.90878e-20  1.60361e-18  1.47276e-17  7.65251e-17  2.76003e-16  7.78945e-16  1.85565e-15   3.8618e-15  7.28685e-15  1.27129e-14  2.08083e-14   3.2311e-14  4.80106e-14  6.87321e-14  9.53218e-14  1.28635e-13
1        2.76781e-26  3.39222e-26  9.83517e-23  1.79991e-20  6.58747e-19  8.58859e-18  5.66035e-17  2.36005e-16  7.21323e-16  1.78176e-15  3.78942e-15  7.29027e-15  1.27166e-14  2.08121e-14  3.23147e-14   4.8014e-14  6.87353e-14  9.53246e-14  1.28637e-13
10       2.81414e-27  3.45146e-27  1.09056e-23  2.51461e-21  1.31491e-19  2.54171e-18  2.39916e-17  1.33797e-16  5.06273e-16  1.44242e-15  3.35156e-15  6.73171e-15  1.27375e-14  2.08351e-14  3.23387e-14   4.8038e-14  6.87584e-14  9.53464e-14  1.28657e-13
100      2.81903e-28  3.45774e-28  1.10517e-24  2.67657e-22  1.59151e-20  3.84902e-19  4.87093e-18  3.73384e-17  1.91595e-16  7.10929e-16  2.03757e-15  4.78098e-15  9.64411e-15  1.73669e-14  3.24505e-14  4.81599e-14  6.88856e-14  9.54747e-14  1.28783e-13
1000     2.81953e-29  3.45837e-29  1.10671e-25  2.69639e-23  1.63763e-21  4.18391e-20  5.89409e-19  5.33655e-18  3.40199e-17  1.61785e-16  5.98429e-16  1.78395e-15  4.43363e-15  9.49034e-15  1.80183e-14  3.11045e-14   4.9669e-14  9.59762e-14   1.2932e-13
O-O              ***          ***          ***          ***          ***          ***          ***          ***          ***          ***          ***          ***          ***          ***          ***          ***          ***          ***          ***

P3->P1

P\T              298          300          400          500          600          700          800          900         1000         1100         1200         1300         1400         1500         1600         1700         1800         1900         2000
0.01     3.60912e-26    4.388e-26  6.74349e-23  5.58411e-21   1.0707e-19   9.1211e-19  4.73621e-18  1.76941e-17  5.23175e-17  1.29866e-16  2.81752e-16   5.4986e-16   9.8553e-16  1.64788e-15  2.60169e-15  3.91523e-15   5.6582e-15  7.90012e-15  1.07089e-14
0.1      1.75641e-27  2.19967e-27  1.20029e-23  2.24812e-21  6.89455e-20  7.50614e-19  4.37407e-18    1.716e-17  5.16997e-17  1.29899e-16  2.81794e-16  5.49908e-16  9.85581e-16  1.64793e-15  2.60175e-15  3.91528e-15  5.65825e-15  7.90016e-15   1.0709e-14
1        3.15952e-29  4.03033e-29   6.2852e-25  3.13356e-22  2.00938e-20   3.6377e-19  2.93862e-18  1.39873e-17  4.67762e-17   1.2321e-16  2.76244e-16  5.50275e-16  9.85992e-16  1.64837e-15  2.60218e-15   3.9157e-15  5.65864e-15  7.90052e-15  1.07093e-14
10        3.5405e-31  4.53975e-31  1.13007e-26  1.20692e-23  1.72279e-21  6.26312e-20  8.83002e-19  6.39438e-18  2.87659e-17  9.20417e-17  2.31525e-16  4.94559e-16  9.88517e-16  1.65122e-15  2.60523e-15  3.91881e-15   5.6617e-15  7.90345e-15   1.0712e-14
100       3.5889e-33  4.60507e-33  1.25991e-28  1.79406e-25  4.20882e-23  2.81054e-21   7.3418e-20   9.3654e-19  6.86951e-18  3.27443e-17  1.11781e-16  2.96409e-16  6.51907e-16  1.17816e-15  2.62043e-15   3.9356e-15  5.67943e-15  7.92149e-15  1.07298e-14
1000      3.5939e-35  4.61183e-35  1.27596e-30  1.90651e-27  5.10739e-25  4.39863e-23  1.66453e-21  3.32357e-20  3.94428e-19  3.03327e-18  1.61839e-17   6.3533e-17   1.9375e-16  4.82694e-16  1.02644e-15  1.93068e-15   1.8231e-15  7.99546e-15  1.08091e-14
O-O              ***          ***          ***          ***          ***          ***          ***          ***          ***          ***          ***          ***          ***          ***          ***          ***          ***          ***          ***

P3->P2

P\T              298          300          400          500          600          700          800          900         1000         1100         1200         1300         1400         1500         1600         1700         1800         1900         2000
0.01     6.13463e-24   7.2855e-24   4.7439e-21   2.3366e-19  3.04362e-18  1.88163e-17  7.43735e-17  2.20551e-16   5.3699e-16  1.13392e-15  2.14575e-15  3.73176e-15  6.06563e-15  9.33056e-15   1.3714e-14  1.94032e-14  2.65824e-14    3.543e-14  4.61178e-14
0.1      8.91901e-25  1.06985e-24   1.2314e-21  1.02476e-19  1.93258e-18  1.49802e-17  6.69599e-17  2.10805e-16  5.27006e-16  1.13415e-15    2.146e-15  3.73201e-15  6.06586e-15  9.33077e-15  1.37142e-14  1.94034e-14  2.65825e-14  3.54301e-14  4.61179e-14
1        9.61487e-26  1.15687e-25  1.75263e-22  2.28094e-20  6.80436e-19  7.68576e-18  4.51001e-17  1.69534e-16  4.70409e-16  1.06155e-15  2.07768e-15  3.73356e-15  6.06743e-15  9.33228e-15  1.37156e-14  1.94046e-14  2.65836e-14  3.54311e-14  4.61187e-14
10       9.70485e-27  1.16822e-26  1.88271e-23  2.96756e-21  1.22515e-19  2.02619e-18  1.71078e-17  8.73808e-17  3.06412e-16  8.13752e-16   1.7693e-15  3.33777e-15  6.07533e-15  9.34056e-15  1.37238e-14  1.94125e-14  2.65909e-14  3.54376e-14  4.61245e-14
100      9.71421e-28  1.16941e-27  1.89952e-24   3.1093e-22  1.42996e-20  2.89152e-19  3.21696e-18  2.24042e-17  1.06627e-16  3.71483e-16   1.0069e-15  2.24478e-15  4.31744e-15  7.43651e-15   1.3758e-14  1.94483e-14  2.66268e-14  3.54726e-14  4.61576e-14
1000     9.71515e-29  1.16953e-28  1.90127e-25  3.12614e-23  1.46234e-21  3.09777e-20  3.79061e-19  3.07742e-18  1.79936e-17   7.9761e-17  2.78164e-16  7.88213e-16  1.87318e-15  3.85155e-15  7.04966e-15  1.17669e-14  1.82595e-14  3.55953e-14  4.62845e-14
O-O              ***          ***          ***          ***          ***          ***          ***          ***          ***          ***          ***          ***          ***          ***          ***          ***          ***          ***          ***

W1-> 

P\T              298          300          400          500          600          700          800          900         1000         1100         1200         1300         1400         1500         1600         1700         1800         1900         2000
0.01     1.98176e-09  2.77852e-09  0.000776681      1.14495      107.136      1962.31      12939.7      44766.4          ***          ***          ***          ***          ***          ***          ***          ***          ***          ***          ***
0.1      2.03425e-09  2.85561e-09  0.000905999       1.7213      220.402      5497.95      47332.4       201553       548672          ***          ***          ***          ***          ***          ***          ***          ***          ***          ***
1        2.04107e-09   2.8657e-09  0.000936281      1.98184      313.146      10305.6       118641       655289  2.18358e+06  5.21259e+06          ***          ***          ***          ***          ***          ***          ***          ***          ***
10       2.04179e-09  2.86677e-09  0.000940381      2.03839      348.126        13412       193872  1.38816e+06  5.90644e+06  1.72105e+07  3.84478e+07          ***          ***          ***          ***          ***          ***          ***          ***
100      2.04186e-09  2.86687e-09  0.000940816      2.04563      354.466      14288.6       227939   1.9153e+06  9.99315e+06  3.60375e+07  9.75788e+07  2.12602e+08   3.9421e+08          ***          ***          ***          ***          ***          ***
1000     2.04187e-09  2.86689e-09   0.00094086      2.04639      355.205      14415.2       234655  2.06638e+06  1.17444e+07  4.80226e+07  1.51537e+08  3.87787e+08  8.37083e+08    1.576e+09   2.6624e+09  4.13003e+09          ***          ***          ***
O-O      2.07461e-09  2.90623e-09  0.000942849      2.04983      355.739      14444.2       235711  2.09117e+06   1.2099e+07  5.12741e+07  1.71995e+08  4.81891e+08  1.17185e+09  2.54398e+09  5.03545e+09  9.23536e+09  1.58929e+10  2.59171e+10  4.03682e+10

W2-> 

P\T              298          300          400          500          600          700          800          900         1000         1100         1200         1300         1400         1500         1600         1700         1800         1900         2000
0.01     1.42855e-10  2.03052e-10  0.000100159     0.228308      30.4085      742.304      6139.61      25142.9      66119.4          ***          ***          ***          ***          ***          ***          ***          ***          ***          ***
0.1      1.44884e-10  2.06084e-10  0.000110942     0.311954       55.507      1836.55      20041.1       102990       320548          ***          ***          ***          ***          ***          ***          ***          ***          ***          ***
1        1.45127e-10  2.06449e-10  0.000113092     0.343342      72.5565      3081.02      44515.9       298998  1.16287e+06  3.10775e+06  6.46907e+06          ***          ***          ***          ***          ***          ***          ***          ***
10       1.45152e-10  2.06487e-10  0.000113361     0.349277      78.0058      3755.96      66187.4       567498  2.82917e+06  9.38545e+06  2.31545e+07  4.63386e+07          ***          ***          ***          ***          ***          ***          ***
100      1.45154e-10  2.06491e-10  0.000113389     0.349993      78.8954      3922.52      74621.4       732179  4.39641e+06  1.79859e+07  5.42774e+07  1.29213e+08   2.5691e+08  4.46531e+08          ***          ***          ***          ***          ***
1000     1.45154e-10  2.06491e-10  0.000113391     0.350066      78.9956      3945.09      76140.9       774429  4.98962e+06  2.28117e+07  7.95677e+07  2.22559e+08   5.1887e+08  1.04221e+09  1.85676e+09  3.00718e+09  4.51637e+09          ***          ***
O-O      1.45236e-10  2.06568e-10  0.000113278     0.349585      78.8702      3939.87      76168.4       778942  5.08885e+06  2.39628e+07  8.81748e+07  2.68166e+08   7.0171e+08  1.62713e+09  3.41838e+09   6.6181e+09  1.19647e+10  2.04119e+10  3.31373e+10

R-> 

P\T              298          300          400          500          600          700          800          900         1000         1100         1200         1300         1400         1500         1600         1700         1800         1900         2000
0.01     1.06706e-12  1.09534e-12  3.11344e-12  6.36259e-12  1.08237e-11  1.64129e-11  2.30165e-11  3.05091e-11  3.87657e-11  4.76694e-11  5.71149e-11  6.70106e-11  7.72791e-11  8.78555e-11  9.86869e-11  1.09731e-10  1.20952e-10  1.32325e-10  1.43827e-10
0.1      1.06746e-12  1.09575e-12  3.11719e-12  6.37389e-12  1.08417e-11  1.64326e-11  2.30334e-11  3.05218e-11  3.87746e-11  4.76744e-11  5.71183e-11   6.7013e-11  7.72807e-11  8.78566e-11  9.86877e-11  1.09731e-10  1.20953e-10  1.32325e-10  1.43828e-10
1        1.06757e-12  1.09587e-12  3.11978e-12  6.39055e-12  1.08901e-11  1.65156e-11  2.31332e-11  3.06161e-11   3.8851e-11  4.77319e-11  5.71575e-11  6.70307e-11  7.72934e-11  8.78656e-11  9.86941e-11  1.09736e-10  1.20956e-10  1.32328e-10  1.43829e-10
10       1.06758e-12  1.09589e-12  3.12039e-12  6.39829e-12  1.09333e-11  1.66475e-11  2.33916e-11  3.09817e-11  3.92583e-11  4.81155e-11   5.7482e-11  6.72786e-11  7.73692e-11  8.79239e-11  9.87383e-11  1.09769e-10  1.20981e-10  1.32346e-10  1.43843e-10
100      1.06758e-12  1.09589e-12  3.12046e-12  6.39968e-12  1.09463e-11  1.67155e-11  2.36169e-11  3.14984e-11  4.01451e-11  4.93277e-11  5.88761e-11  6.87085e-11  7.88019e-11  8.90336e-11  9.89553e-11  1.09947e-10  1.21124e-10  1.32461e-10  1.43934e-10
1000     1.06758e-12  1.09589e-12  3.12047e-12  6.39983e-12  1.09481e-11  1.67287e-11   2.3682e-11  3.17287e-11  4.07559e-11  5.05951e-11  6.10173e-11  7.17688e-11   8.2637e-11  9.34962e-11  1.04308e-10  1.15091e-10  1.25271e-10  1.32934e-10  1.44344e-10
O-O      1.07021e-12  1.09858e-12  3.12682e-12  6.41036e-12  1.09627e-11  1.67475e-11  2.37105e-11   3.1792e-11  4.09326e-11  5.10774e-11  6.21737e-11  7.41753e-11  8.70398e-11  1.00729e-10  1.15206e-10  1.30444e-10  1.46407e-10  1.63075e-10  1.80418e-10

P1-> 

P\T              298          300          400          500          600          700          800          900         1000         1100         1200         1300         1400         1500         1600         1700         1800         1900         2000
0.01     1.91368e-19  2.09952e-19  6.61927e-18  4.50072e-17  1.24459e-16  1.98186e-16  2.41503e-16  3.14444e-16  4.26217e-16  1.04404e-15  2.25153e-15   4.3911e-15  7.89824e-15  1.32969e-14  2.11904e-14  3.22499e-14  4.72013e-14  6.68131e-14  9.18837e-14
0.1      1.96443e-19  2.15783e-19  7.72003e-18  6.75854e-17  2.54598e-16  5.40033e-16  7.79436e-16  9.20334e-16  1.10233e-15   1.0441e-15  2.25162e-15   4.3912e-15  7.89835e-15   1.3297e-14  2.11905e-14    3.225e-14  4.72014e-14  6.68132e-14  9.18838e-14
1        1.97101e-19  2.16546e-19  7.97743e-18  7.77599e-17  3.60615e-16  1.00166e-15   1.8874e-15  2.67915e-15  3.21839e-15  3.70489e-15  2.25228e-15    4.392e-15  7.89927e-15   1.3298e-14  2.11916e-14   3.2251e-14  4.72024e-14  6.68142e-14  9.18847e-14
10        1.9717e-19  2.16627e-19  8.01223e-18  7.99594e-17  4.00307e-16  1.29663e-15    3.039e-15  5.47414e-15  8.00534e-15  1.01338e-14  1.18742e-14  4.39728e-15   7.9054e-15  1.33051e-14  2.11993e-14  3.22592e-14  4.72107e-14  6.68224e-14  9.18927e-14
100      1.97177e-19  2.16635e-19  8.01592e-18  8.02406e-17  4.07452e-16  1.37885e-15  3.55094e-15  7.43448e-15  1.31011e-14  1.99488e-14  2.70294e-14  3.36582e-14  3.97413e-14  1.33484e-14  2.12419e-14  3.23076e-14  4.72633e-14  6.68776e-14   9.1949e-14
1000     1.97178e-19  2.16636e-19   8.0163e-18    8.027e-17  4.08282e-16  1.39063e-15  3.65037e-15  7.98331e-15  1.52127e-14  2.59234e-14  4.01524e-14  5.72682e-14   7.6206e-14  9.59045e-14  1.15663e-13   1.3529e-13  4.76529e-14  6.71271e-14  9.22255e-14
O-O      1.97707e-19  2.17214e-19  8.03316e-18  8.04047e-17  4.08894e-16  1.39338e-15  3.66606e-15  8.07255e-15  1.56316e-14  2.74901e-14  4.48822e-14  6.90958e-14  1.01446e-13  1.43255e-13  1.95842e-13  2.60505e-13  3.38525e-13  4.31151e-13  5.39606e-13

P2-> 

P\T              298          300          400          500          600          700          800          900         1000         1100         1200         1300         1400         1500         1600         1700         1800         1900         2000
0.01     4.82871e-13   4.9775e-13  1.64616e-12  3.65175e-12  6.52518e-12  1.02227e-11  1.46829e-11  1.98422e-11  2.56415e-11  3.20288e-11    3.896e-11  4.63979e-11   5.4311e-11  6.26732e-11  7.14622e-11  8.06587e-11   9.0246e-11  1.00209e-10  1.10535e-10
0.1      4.83029e-13  4.97919e-13  1.64843e-12  3.66046e-12  6.54114e-12  1.02412e-11  1.46988e-11  1.98535e-11  2.56488e-11   3.2031e-11  3.89615e-11  4.63988e-11  5.43116e-11  6.26736e-11  7.14624e-11  8.06588e-11  9.02461e-11  1.00209e-10  1.10535e-10
1        4.83059e-13  4.97952e-13   1.6494e-12  3.66829e-12  6.56787e-12  1.02924e-11  1.47648e-11   1.9918e-11   2.5701e-11   3.2071e-11  3.89882e-11  4.64039e-11  5.43151e-11   6.2676e-11   7.1464e-11  8.06599e-11  9.02468e-11   1.0021e-10  1.10536e-10
10       4.83062e-13  4.97956e-13  1.64958e-12  3.67083e-12  6.58409e-12  1.03475e-11  1.48821e-11  2.00943e-11  2.59054e-11  3.22679e-11  3.91556e-11  4.65472e-11   5.4331e-11  6.26877e-11  7.14726e-11   8.0666e-11  9.02512e-11  1.00213e-10  1.10538e-10
100      4.83063e-13  4.97956e-13   1.6496e-12  3.67121e-12  6.58787e-12  1.03688e-11  1.49572e-11  2.02763e-11  2.62319e-11  3.27288e-11  3.96978e-11  4.71057e-11  5.49434e-11   6.3209e-11  7.15048e-11  8.06915e-11  9.02709e-11  1.00228e-10   1.1055e-10
1000     4.83063e-13  4.97956e-13   1.6496e-12  3.67125e-12  6.58835e-12  1.03723e-11   1.4975e-11  2.03412e-11  2.64089e-11   3.3105e-11   4.0345e-11  4.80426e-11  5.61278e-11   6.4559e-11  7.33212e-11  8.24159e-11  9.18509e-11  1.00277e-10   1.1059e-10
O-O      4.84419e-13   4.9936e-13  1.65469e-12   3.6826e-12  6.60833e-12  1.04031e-11    1.502e-11  2.04085e-11  2.65198e-11  3.33097e-11  4.07378e-11  4.87692e-11  5.73719e-11   6.6518e-11  7.61824e-11  8.63435e-11  9.69804e-11  1.08075e-10  1.19611e-10

P3-> 

P\T              298          300          400          500          600          700          800          900         1000         1100         1200         1300         1400         1500         1600         1700         1800         1900         2000
0.01     2.99373e-19   3.2933e-19   1.1461e-17  8.43043e-17  2.51758e-16  4.37725e-16  6.01627e-16  8.97335e-16  1.65036e-15  3.11907e-15  6.28886e-15   1.1568e-14  1.97635e-14  3.17863e-14  4.86262e-14  7.13286e-14  1.00972e-13  1.38652e-13  1.85461e-13
0.1      3.03612e-19  3.34233e-19  1.26853e-17  1.14714e-16  4.52208e-16  1.01917e-15  1.58697e-15  2.06416e-15  2.74773e-15   3.1197e-15   6.2896e-15  1.15688e-14  1.97643e-14   3.1787e-14  4.86269e-14  7.13292e-14  1.00973e-13  1.38652e-13  1.85462e-13
1        3.04118e-19  3.34823e-19  1.29282e-17  1.26003e-16  5.86196e-16  1.66671e-15   3.2795e-15  4.93491e-15  6.35443e-15  7.91734e-15  1.04493e-14  1.15741e-14    1.977e-14  3.17927e-14  4.86324e-14  7.13343e-14  1.00977e-13  1.38656e-13  1.85465e-13
10        3.0417e-19  3.34884e-19  1.29584e-17  1.28116e-16  6.28205e-16  2.00833e-15  4.72606e-15  8.70594e-15  1.31922e-14  1.74505e-14  2.15377e-14  2.63095e-14  1.98013e-14  3.18269e-14  4.86677e-14  7.13693e-14  1.01011e-13  1.38687e-13  1.85494e-13
100      3.04176e-19   3.3489e-19  1.29615e-17  1.28369e-16  6.34962e-16  2.09041e-15  5.26773e-15   1.0906e-14  1.92435e-14  2.96592e-14  4.09902e-14  5.23939e-14  6.39142e-14  7.64495e-14   4.8829e-14  7.15438e-14  1.01192e-13  1.38869e-13  1.85671e-13
1000     3.04176e-19  3.34891e-19  1.29619e-17  1.28395e-16  6.35718e-16  2.10137e-15  5.36258e-15  1.14467e-14  2.14045e-14  3.60212e-14  5.54579e-14  7.90755e-14  1.05699e-13    1.342e-13  1.64002e-13  1.95254e-13   2.2877e-13  1.39567e-13  1.86413e-13
O-O      3.03997e-19  3.34691e-19  1.29488e-17  1.28216e-16  6.34678e-16   2.0983e-15  5.36217e-15   1.1497e-14  2.17379e-14  3.74268e-14  5.99665e-14   9.0786e-14  1.31317e-13  1.82976e-13  2.47156e-13  3.25216e-13  4.18482e-13  5.28241e-13  6.55741e-13
