# Supplementary material for: Hierarchical Study of the Reactions of Hydrogen Atoms with Alkenes: A Theoretical Study of the Reactions of Hydrogen Atoms with C2–C4 Alkenes
Source: J Phys Chem A. 2021 Jun 8;125(23):5124–45. doi: 10.1021/acs.jpca.1c03168 (PMC8279655; doi:10.1021/acs.jpca.1c03168)
Supplement: Supplementary file 1 — jp1c03168_si_001.zip [file jp1c03168_si_001.zip › C2-C4_ALKENES+H_SUPPORTING_INFO/H_ADDITION/H_ADDITION_RRKM/CCSDT_CCPVXZ/c4h9_rrkm_newT.out]

Wells (G - ground energy, D - dissociation limit, kcal/mol):
      Name        G        D
        W1    -34.8      1.5
        W2    -29.7      1.3

Bimolecular Products (G - ground energy, kcal/mol):
      Name        G
         R      0.0
        P1     -9.0

Well-to-Bimolecular Barriers (H/G - barrier height/well depth, kcal/mol)
      Name        H     Well        G  Product
        B1      1.5       W1    -34.8        R
        B2      5.1       W2    -29.7        R
        B3      1.3       W2    -29.7       P1

Well-to-Well Barriers (H/G - barrier height/well depth, kcal/mol):
      Name        H     Well       G1     Well       G2
        B4      6.2       W2    -29.7       W1    -34.8

________________________________________________________________________________________

Unimolecular Rate Units: 1/sec;  Bimolecular Rate Units: cm^3/sec

______________________________________________________________________________________

Species-Species Rate Tables:

Temperature = 298 K

High Pressure Rate Coefficients:

From\To            W1           W2            R           P1
W1                ***  2.30894e-14  3.91386e-14          ***
W2        8.60573e-11          ***   1.8542e-13  5.65346e-10
R         5.77188e-12  7.33657e-15          ***          ***
P1                ***  1.39804e-20          ***          ***

Temperature = 298 K    Pressure = 0.01 atm

From\To            W1           W2            R           P1
W1        4.22515e-14  3.65134e-15  3.85872e-14  1.29901e-17
W2         1.3609e-11  5.51883e-10  1.52714e-13  5.38122e-10
R         5.69056e-12  6.04247e-15  5.69821e-12  1.60967e-15
P1        1.19724e-24  1.33071e-20  1.00601e-24  1.33093e-20

Temperature = 298 K    Pressure = 0.1 atm

From\To            W1           W2            R           P1
W1         4.2567e-14   3.6644e-15  3.89006e-14  2.02186e-18
W2        1.36577e-11  5.73747e-10  1.79163e-13   5.5991e-10
R         5.73678e-12  7.08902e-15  5.74413e-12  2.67945e-16
P1         1.8635e-25  1.38459e-20  1.67461e-25  1.38463e-20

Temperature = 298 K    Pressure = 1 atm

From\To            W1           W2            R           P1
W1        4.26034e-14  3.66645e-15  3.89368e-14  2.27269e-19
W2        1.36653e-11  5.76953e-10  1.84287e-13  5.63104e-10
R         5.74211e-12  7.29173e-15  5.74943e-12  3.08368e-17
P1        2.09468e-26  1.39249e-20  1.92725e-26   1.3925e-20

Temperature = 298 K    Pressure = 10 atm

From\To            W1           W2            R           P1
W1        4.26072e-14  3.66668e-15  3.89405e-14  2.31269e-20
W2        1.36662e-11  5.77305e-10  1.84897e-13  5.63453e-10
R         5.74265e-12   7.3159e-15  5.74997e-12  3.15052e-18
P1        2.13155e-27  1.39336e-20  1.96902e-27  1.39336e-20

Temperature = 298 K    Pressure = 100 atm

From\To            W1           W2            R           P1
W1        4.26075e-14   3.6667e-15  3.89408e-14  2.31709e-21
W2        1.36663e-11   5.7734e-10   1.8496e-13  5.63489e-10
R         5.74271e-12  7.31838e-15  5.75003e-12  3.15794e-19
P1        2.13561e-28  1.39344e-20  1.97366e-28  1.39344e-20

Temperature = 298 K    Pressure = 1000 atm

From\To            W1           W2            R           P1
W1        4.26076e-14   3.6667e-15  3.89409e-14  2.31754e-22
W2        1.36663e-11  5.77344e-10  1.84966e-13  5.63492e-10
R         5.74271e-12  7.31863e-15  5.75003e-12   3.1587e-20
P1        2.13602e-29  1.39345e-20  1.97413e-29  1.39345e-20

Temperature = 300 K

High Pressure Rate Coefficients:

From\To            W1           W2            R           P1
W1                ***  2.96942e-14  5.92801e-14          ***
W2         1.0476e-10          ***  2.73601e-13  8.06877e-10
R         5.88666e-12  7.70112e-15          ***          ***
P1                ***  1.56714e-20          ***          ***

Temperature = 300 K    Pressure = 0.01 atm

From\To            W1           W2            R           P1
W1        6.36729e-14  5.23791e-15  5.84145e-14  2.04577e-17
W2        1.84791e-11   7.8508e-10  2.23905e-13  7.66377e-10
R          5.8007e-12  6.30229e-15  5.80874e-12  1.74002e-15
P1        1.40177e-24  1.48848e-20  1.20065e-24  1.48874e-20

Temperature = 300 K    Pressure = 0.1 atm

From\To            W1           W2            R           P1
W1        6.41774e-14  5.25849e-15  5.89157e-14  3.22946e-18
W2        1.85517e-11  8.17658e-10  2.63999e-13  7.98842e-10
R         5.85047e-12  7.43085e-15  5.85819e-12  2.93059e-16
P1        2.21286e-25  1.55153e-20  2.02218e-25  1.55158e-20

Temperature = 300 K    Pressure = 1 atm

From\To            W1           W2            R           P1
W1         6.4236e-14  5.26175e-15  5.89738e-14  3.65039e-19
W2        1.85633e-11  8.22492e-10  2.71879e-13  8.03657e-10
R         5.85624e-12  7.65264e-15  5.86393e-12  3.39062e-17
P1        2.50129e-26  1.56088e-20  2.33961e-26  1.56089e-20

Temperature = 300 K    Pressure = 10 atm

From\To            W1           W2            R           P1
W1         6.4242e-14  5.26212e-15  5.89798e-14  3.71854e-20
W2        1.85646e-11  8.23023e-10  2.72824e-13  8.04186e-10
R         5.85683e-12  7.67925e-15  5.86452e-12  3.46781e-18
P1        2.54798e-27  1.56191e-20  2.39288e-27  1.56191e-20

Temperature = 300 K    Pressure = 100 atm

From\To            W1           W2            R           P1
W1        6.42426e-14  5.26216e-15  5.89804e-14  3.72608e-21
W2        1.85647e-11  8.23077e-10  2.72922e-13   8.0424e-10
R         5.85689e-12  7.68199e-15  5.86457e-12  3.47642e-19
P1        2.55315e-28  1.56202e-20  2.39882e-28  1.56202e-20

Temperature = 300 K    Pressure = 1000 atm

From\To            W1           W2            R           P1
W1        6.42426e-14  5.26217e-15  5.89805e-14  3.72684e-22
W2        1.85647e-11  8.23083e-10  2.72931e-13  8.04245e-10
R          5.8569e-12  7.68226e-15  5.86458e-12  3.47729e-20
P1        2.55367e-29  1.56203e-20  2.39942e-29  1.56203e-20

Temperature = 400 K

High Pressure Rate Coefficients:

From\To            W1           W2            R           P1
W1                ***  3.85799e-09  3.42449e-07          ***
W2        1.69536e-06          ***  5.99675e-07  0.000494077
R         1.29723e-11  5.16934e-14          ***          ***
P1                ***  1.20559e-18          ***          ***

Temperature = 400 K    Pressure = 0.01 atm

From\To            W1           W2            R           P1
W1        3.16134e-07  3.02525e-09   3.1264e-07  4.68121e-10
W2        1.32942e-06  0.000376845  3.05515e-07  0.000375211
R         1.18431e-11  2.63361e-14  1.19026e-11  3.31338e-14
P1        5.01957e-22  9.15542e-19  9.37899e-22  9.16982e-19

Temperature = 400 K    Pressure = 0.1 atm

From\To            W1           W2            R           P1
W1        3.39575e-07  3.50642e-09  3.35906e-07  1.62831e-10
W2        1.54087e-06   0.00046483  4.98818e-07   0.00046279
R         1.27244e-11  4.29993e-14  1.27775e-11  1.00407e-14
P1        1.74599e-22  1.12925e-18  2.84217e-22   1.1297e-18

Temperature = 400 K    Pressure = 1 atm

From\To            W1           W2            R           P1
W1        3.43946e-07  3.67688e-09   3.4024e-07  2.92804e-11
W2        1.61577e-06  0.000490505  5.80409e-07  0.000488309
R         1.28886e-11  5.00326e-14  1.29404e-11  1.71416e-15
P1        3.13958e-23  1.19151e-18  4.85218e-23  1.19159e-18

Temperature = 400 K    Pressure = 10 atm

From\To            W1           W2            R           P1
W1        3.44481e-07  3.70755e-09   3.4077e-07  3.44509e-12
W2        1.62925e-06  0.000494563  5.96118e-07  0.000492338
R         1.29087e-11  5.13867e-14  1.29603e-11  1.98969e-16
P1        3.69408e-24  1.20134e-18   5.6321e-24  1.20135e-18

Temperature = 400 K    Pressure = 100 atm

From\To            W1           W2            R           P1
W1        3.44537e-07  3.71116e-09  3.40825e-07  3.53238e-13
W2        1.63084e-06  0.000495018  5.97996e-07   0.00049279
R         1.29108e-11  5.15487e-14  1.29623e-11  2.03569e-17
P1        3.78768e-25  1.20245e-18   5.7623e-25  1.20245e-18

Temperature = 400 K    Pressure = 1000 atm

From\To            W1           W2            R           P1
W1        3.44543e-07  3.71153e-09  3.40831e-07   3.5421e-14
W2          1.631e-06  0.000495065   5.9819e-07  0.000492836
R          1.2911e-11  5.15653e-14  1.29626e-11  2.04079e-18
P1        3.79811e-26  1.20256e-18  5.77676e-26  1.20256e-18

Temperature = 500 K

High Pressure Rate Coefficients:

From\To            W1           W2            R           P1
W1                ***  3.44347e-05   0.00446592          ***
W2         0.00409141          ***   0.00428751      1.58444
R         2.24139e-11  1.81107e-13          ***          ***
P1                ***   1.8366e-17          ***          ***

Temperature = 500 K    Pressure = 0.01 atm

From\To            W1           W2            R           P1
W1         0.00320294  1.31959e-05   0.00317987  9.87432e-06
W2         0.00156789     0.741176   0.00104154     0.738566
R         1.59593e-11  4.39937e-14  1.61941e-11  1.90796e-13
P1        1.36001e-20  8.56079e-18  5.23576e-20  8.62675e-18

Temperature = 500 K    Pressure = 0.1 atm

From\To            W1           W2            R           P1
W1         0.00410326   2.3385e-05   0.00407272  7.16417e-06
W2         0.00277852      1.22305   0.00250555      1.21776
R         2.04404e-11  1.05835e-13  2.06387e-11  9.24567e-14
P1        9.86703e-21  1.41156e-17  2.53716e-20  1.41509e-17

Temperature = 500 K    Pressure = 1 atm

From\To            W1           W2            R           P1
W1         0.00441525  3.11367e-05   0.00438164  2.47078e-06
W2         0.00369956      1.50005   0.00374631      1.49261
R         2.19909e-11  1.58246e-13  2.21748e-11  2.56448e-14
P1        3.40291e-21  1.73015e-17  7.03734e-21  1.73119e-17

Temperature = 500 K    Pressure = 10 atm

From\To            W1           W2            R           P1
W1         0.00447279  3.38261e-05   0.00443854  4.22018e-07
W2          0.0040191      1.57681   0.00419192      1.56859
R         2.22765e-11  1.77069e-13  2.24575e-11  3.99866e-15
P1        5.81232e-22  1.81823e-17   1.0973e-21   1.8184e-17

Temperature = 500 K    Pressure = 100 atm

From\To            W1           W2            R           P1
W1         0.00447975  3.42829e-05   0.00444542  4.81106e-08
W2         0.00407337      1.58829   0.00426796      1.57995
R          2.2311e-11   1.8028e-13  2.24917e-11  4.44998e-16
P1        6.62608e-23   1.8314e-17  1.22115e-22  1.83142e-17

Temperature = 500 K    Pressure = 1000 atm

From\To            W1           W2            R           P1
W1         0.00448047  3.43348e-05   0.00444613  4.89921e-09
W2         0.00407954      1.58955   0.00427659      1.58119
R         2.23145e-11  1.80645e-13  2.24952e-11  4.51533e-17
P1        6.74749e-24  1.83284e-17  1.23908e-23  1.83284e-17

Temperature = 600 K

High Pressure Rate Coefficients:

From\To            W1           W2            R           P1
W1                ***    0.0235568      2.68848          ***
W2            1.12372          ***      1.68971      358.043
R         3.38575e-11  4.46085e-13          ***          ***
P1                ***  1.22264e-16          ***          ***

Temperature = 600 K    Pressure = 0.01 atm

From\To            W1           W2            R           P1
W1            1.20976   0.00306052      1.20124   0.00545093
W2           0.145992      81.4125     0.162085      81.1044
R         1.51275e-11  4.27765e-14  1.57523e-11  5.82037e-13
P1        8.88107e-20  2.76853e-17  7.52853e-19   2.8527e-17

Temperature = 600 K    Pressure = 0.1 atm

From\To            W1           W2            R           P1
W1            2.01568   0.00855058      1.99996   0.00716583
W2            0.40788      185.859     0.561047       184.89
R         2.51865e-11  1.48109e-13  2.57227e-11  3.88093e-13
P1        1.16737e-19  6.31328e-17  5.01991e-19  6.37515e-17

Temperature = 600 K    Pressure = 1 atm

From\To            W1           W2            R           P1
W1            2.51634    0.0164729      2.49522   0.00464713
W2           0.785799      292.903      1.16229      290.955
R         3.14237e-11  3.06844e-13  3.18952e-11  1.64689e-13
P1        7.57009e-20  9.93546e-17  2.13022e-19  9.96433e-17

Temperature = 600 K    Pressure = 10 atm

From\To            W1           W2            R           P1
W1            2.67171    0.0217489      2.64863   0.00133755
W2            1.03748      346.087      1.55845      343.491
R         3.33556e-11  4.11431e-13  3.38049e-11  3.79175e-14
P1        2.17881e-20  1.17295e-16  4.90455e-20  1.17366e-16

Temperature = 600 K    Pressure = 100 atm

From\To            W1           W2            R           P1
W1            2.69746    0.0232553      2.67401  0.000196029
W2            1.10934      358.461      1.66848      355.683
R         3.36752e-11   4.4048e-13  3.41208e-11  5.10052e-15
P1        3.19329e-21  1.21458e-16  6.59742e-21  1.21468e-16

Temperature = 600 K    Pressure = 1000 atm

From\To            W1           W2            R           P1
W1             2.7004    0.0234741      2.67691  2.11137e-05
W2            1.11978      360.096      1.68415      357.292
R         3.37117e-11  4.44617e-13  3.41569e-11  5.39226e-16
P1        3.43931e-22  1.22008e-16  6.97477e-22  1.22009e-16

Temperature = 700 K

High Pressure Rate Coefficients:

From\To            W1           W2            R           P1
W1                ***      2.90535      274.356          ***
W2            70.3224          ***      125.264      17567.1
R         4.70441e-11  8.87406e-13          ***          ***
P1                ***  5.01923e-16          ***          ***

Temperature = 700 K    Pressure = 0.01 atm

From\To            W1           W2            R           P1
W1            63.9217     0.107925      63.4561     0.357672
W2            2.61191      1643.04      4.20186      1636.23
R         1.08781e-11  2.96981e-14  1.21573e-11  1.24945e-12
P1        2.47505e-19   4.6629e-17  5.03915e-18  5.19157e-17

Temperature = 700 K    Pressure = 0.1 atm

From\To            W1           W2            R           P1
W1            141.952     0.448284      140.749     0.754674
W2            10.8492      5068.89      19.8886      5038.16
R         2.41334e-11  1.40819e-13  2.52888e-11  1.01455e-12
P1        5.22115e-19  1.43863e-16  4.09177e-18  1.48477e-16

Temperature = 700 K    Pressure = 1 atm

From\To            W1           W2            R           P1
W1             222.17      1.28201      220.041     0.846965
W2            31.0295      10733.8      57.7318        10645
R         3.77306e-11  4.08961e-13  3.87338e-11  5.94213e-13
P1        5.85817e-19  3.04124e-16  2.39652e-18  3.07106e-16

Temperature = 700 K    Pressure = 10 atm

From\To            W1           W2            R           P1
W1            263.961      2.28051      261.258     0.422736
W2            55.1984      15533.6       100.51      15377.9
R         4.47982e-11  7.12039e-13  4.57114e-11  2.01181e-13
P1        2.92358e-19  4.39371e-16  8.11383e-19  4.40475e-16

Temperature = 700 K    Pressure = 100 atm

From\To            W1           W2            R           P1
W1            274.505      2.77906      271.635    0.0909208
W2            67.2654      17367.2      120.471      17179.5
R         4.65776e-11  8.53452e-13  4.74669e-11  3.58487e-14
P1        6.28777e-20  4.90848e-16  1.44582e-19  4.91055e-16

Temperature = 700 K    Pressure = 1000 atm

From\To            W1           W2            R           P1
W1            275.992      2.88443      273.096    0.0112001
W2            69.8159      17697.3      124.471        17503
R         4.68281e-11   8.8179e-13   4.7714e-11  4.16694e-15
P1        7.74577e-21   5.0009e-16  1.68057e-20  5.00114e-16

Temperature = 800 K

High Pressure Rate Coefficients:

From\To            W1           W2            R           P1
W1                ***      115.572      9136.49          ***
W2               1653          ***      3244.52       329963
R         6.17887e-11  1.53412e-12          ***          ***
P1                ***    1.513e-15          ***          ***

Temperature = 800 K    Pressure = 0.01 atm

From\To            W1           W2            R           P1
W1            952.761       1.1241      945.541      6.09609
W2            16.0675        11522      35.7967      11470.1
R         6.38398e-12  1.67182e-14  8.59595e-12  2.19525e-12
P1        4.00241e-19   5.1888e-17  2.12886e-17  7.35769e-17

Temperature = 800 K    Pressure = 0.1 atm

From\To            W1           W2            R           P1
W1            2777.46      6.45787      2752.22      18.7831
W2            92.3025      45749.1      218.424      45438.4
R         1.86063e-11  1.02854e-13  2.06988e-11  1.98965e-12
P1         1.2337e-18  2.07434e-16  1.92948e-17  2.27963e-16

Temperature = 800 K    Pressure = 1 atm

From\To            W1           W2            R           P1
W1            5651.95      26.6503       5591.8      33.4998
W2            381.089       129318      863.924       128073
R         3.78149e-11  4.08165e-13  3.96799e-11  1.45679e-12
P1        2.19889e-18  5.86762e-16  1.41273e-17  6.03088e-16

Temperature = 800 K    Pressure = 10 atm

From\To            W1           W2            R           P1
W1            8057.09      67.1172      7961.92      28.0538
W2            959.932       242405      2028.97       239416
R         5.38451e-11  9.59297e-13  5.54905e-11  6.86067e-13
P1        1.84035e-18  1.09772e-15  6.65318e-18  1.10621e-15

Temperature = 800 K    Pressure = 100 atm

From\To            W1           W2            R           P1
W1            9010.06      101.845      8898.71      9.50765
W2            1456.67       312907      2924.31       308526
R         6.01806e-11  1.38271e-12  6.17321e-11  1.68819e-13
P1        6.23573e-19   1.4147e-15  1.63713e-18  1.41696e-15

Temperature = 800 K    Pressure = 1000 atm

From\To            W1           W2            R           P1
W1            9192.73      113.356      9077.89       1.4768
W2            1621.31       331621      3194.33       326805
R         6.13924e-11  1.51039e-12  6.29258e-11  2.30555e-14
P1        9.68541e-20  1.49851e-15  2.23582e-19  1.49884e-15

Temperature = 900 K

High Pressure Rate Coefficients:

From\To            W1           W2            R           P1
W1                ***      2113.86       143245          ***
W2            19856.1          ***        41511  3.25781e+06
R          7.7953e-11  2.40491e-12          ***          ***
P1                ***  3.69486e-15          ***          ***

Temperature = 900 K    Pressure = 0.01 atm

From\To            W1           W2            R           P1
W1            6077.46      5.29104       6029.7      42.4644
W2             49.601      41426.2      150.679        41226
R         3.25459e-12  8.33481e-15  6.68379e-12  3.42087e-12
P1        4.51747e-19  4.44672e-17   6.6969e-17  1.11888e-16

Temperature = 900 K    Pressure = 0.1 atm

From\To            W1           W2            R           P1
W1            22459.9      39.0795      22244.3      176.564
W2            366.096       199740      1115.63       198258
R          1.2076e-11  6.33477e-14  1.54157e-11  3.27635e-12
P1        1.88708e-18  2.20077e-16  6.41398e-17  2.86104e-16

Temperature = 900 K    Pressure = 1 atm

From\To            W1           W2            R           P1
W1            59399.3      219.998      58716.4      462.955
W2            2063.97       723611      5714.18       715833
R         3.19395e-11  3.29173e-13  3.50332e-11  2.76453e-12
P1        4.94783e-18  8.07005e-16  5.41201e-17  8.66073e-16

Temperature = 900 K    Pressure = 10 atm

From\To            W1           W2            R           P1
W1             106510      783.227       105110       616.78
W2             7355.1  1.77673e+06      18024.1  1.75135e+06
R         5.71981e-11  1.04334e-12   5.9926e-11  1.68463e-12
P1        6.58056e-18  1.98457e-15  3.29794e-17  2.02413e-15

Temperature = 900 K    Pressure = 100 atm

From\To            W1           W2            R           P1
W1             135517      1582.54       133599      335.306
W2            14864.9  2.81268e+06      32991.4  2.76482e+06
R         7.27038e-11  1.91124e-12  7.51848e-11   5.6978e-13
P1        3.57349e-18  3.13558e-15  1.11544e-17  3.15031e-15

Temperature = 900 K    Pressure = 1000 atm

From\To            W1           W2            R           P1
W1             143528      2009.31       141447      71.6458
W2              18874  3.23241e+06      39949.3  3.17358e+06
R         7.69747e-11  2.31443e-12   7.9386e-11  9.69006e-14
P1        7.63318e-19  3.59934e-15  1.89698e-18    3.602e-15

Temperature = 1000 K

High Pressure Rate Coefficients:

From\To            W1           W2            R           P1
W1                ***      22204.8  1.31939e+06          ***
W2             147884          ***       323275  2.04705e+07
R         9.54185e-11  3.51043e-12          ***          ***
P1                ***  7.76075e-15          ***          ***

Temperature = 1000 K    Pressure = 0.01 atm

From\To            W1           W2            R           P1
W1            21870.3          ***        21693      182.634
W2                ***          ***          ***          ***
R         1.52182e-12          ***   6.4586e-12  4.93642e-12
P1        4.47316e-19          ***  1.72345e-16  1.72793e-16

Temperature = 1000 K    Pressure = 0.1 atm

From\To            W1           W2            R           P1
W1            97902.9      133.987      96920.6      848.323
W2            885.091       548925      3490.37       544549
R         6.92769e-12  3.54386e-14  1.18079e-11  4.84476e-12
P1         2.1447e-18  1.92131e-16  1.69145e-16  3.63421e-16

Temperature = 1000 K    Pressure = 1 atm

From\To            W1           W2            R           P1
W1             327551      959.111       323561      3031.43
W2            6357.91  2.40478e+06      21763.4  2.37666e+06
R         2.33319e-11  2.30446e-13  2.80014e-11  4.43908e-12
P1        7.71176e-18  8.77223e-16  1.54982e-16  1.03992e-15

Temperature = 1000 K    Pressure = 10 atm

From\To            W1           W2            R           P1
W1             750095      4626.85       739434      6034.47
W2            30770.3  7.50568e+06      88644.3  7.38626e+06
R         5.34556e-11  9.57301e-13  5.76694e-11  3.25654e-12
P1        1.53199e-17  2.78403e-15  1.13696e-16  2.91305e-15

Temperature = 1000 K    Pressure = 100 atm

From\To            W1           W2            R           P1
W1        1.14327e+06      12771.8  1.12531e+06      5183.55
W2            85043.1  1.50021e+07       210240  1.47068e+07
R         8.13814e-11  2.28179e-12  8.51247e-11  1.46151e-12
P1        1.31131e-17  5.57256e-15  5.10256e-17   5.6367e-15

Temperature = 1000 K    Pressure = 1000 atm

From\To            W1           W2            R           P1
W1         1.3033e+06      19749.5  1.28193e+06      1618.28
W2             131530  1.96422e+07       296889  1.92138e+07
R         9.27095e-11  3.22384e-12  9.62542e-11  3.20889e-13
P1         4.0875e-18  7.28417e-15  1.12032e-17  7.29947e-15

Temperature = 1100 K

High Pressure Rate Coefficients:

From\To            W1           W2            R           P1
W1                ***       154915  8.22885e+06          ***
W2             774744          ***  1.75133e+06  9.25026e+07
R         1.14096e-10  4.85549e-12          ***          ***
P1                ***  1.45725e-14          ***          ***

Temperature = 1100 K    Pressure = 0.01 atm

From\To            W1           W2            R           P1
W1            53966.1          ***      53515.6      464.237
W2                ***          ***          ***          ***
R         6.81218e-13          ***  7.41926e-12  6.73787e-12
P1        3.35785e-19          ***  3.82858e-16  3.83194e-16

Temperature = 1100 K    Pressure = 0.1 atm

From\To            W1           W2            R           P1
W1             279235          ***       276333      3013.53
W2                ***          ***          ***          ***
R          3.6799e-12          ***  1.03855e-11  6.70417e-12
P1        2.28031e-18          ***  3.80943e-16  3.83224e-16

Temperature = 1100 K    Pressure = 1 atm

From\To            W1           W2            R           P1
W1        1.13202e+06      2739.79   1.1176e+06      11687.4
W2            13514.8   5.7053e+06      57874.4  5.63391e+06
R         1.52902e-11  1.48719e-13  2.18423e-11  6.40336e-12
P1        9.29353e-18  8.18419e-16  3.63851e-16  1.19156e-15

Temperature = 1100 K    Pressure = 10 atm

From\To            W1           W2            R           P1
W1        3.26024e+06      16774.1  3.21112e+06      32344.6
W2            83443.2  2.14676e+07       287485  2.10967e+07
R         4.44095e-11   7.7921e-13  5.05051e-11  5.31639e-12
P1        2.58261e-17  3.24436e-15  3.02087e-16  3.57228e-15

Temperature = 1100 K    Pressure = 100 atm

From\To            W1           W2            R           P1
W1        6.13665e+06      62041.7  6.03242e+06      42189.9
W2             309945  5.36045e+07       867918  5.24266e+07
R          8.3623e-11  2.39839e-12  8.90274e-11  3.00605e-12
P1         3.3467e-17  8.23034e-15  1.70809e-16  8.43462e-15

Temperature = 1100 K    Pressure = 1000 atm

From\To            W1           W2            R           P1
W1        7.86115e+06       122468  7.71884e+06        19835
W2             612424  8.31355e+07  1.48257e+06  8.10405e+07
R         1.07024e-10  4.10969e-12  1.11993e-10  8.60005e-13
P1        1.56531e-17  1.27645e-14   4.8867e-17  1.28291e-14

Temperature = 1200 K

High Pressure Rate Coefficients:

From\To            W1           W2            R           P1
W1                ***       792316  3.82319e+07          ***
W2        3.10996e+06          ***  7.21737e+06  3.26228e+08
R         1.33921e-10  6.44089e-12          ***          ***
P1                ***  2.51099e-14          ***          ***

Temperature = 1200 K    Pressure = 0.01 atm

From\To            W1           W2            R           P1
W1                ***          ***          ***          ***
W2                ***          ***          ***          ***
R                 ***          ***  8.83406e-12  8.83406e-12
P1                ***          ***  7.61933e-16  7.61933e-16

Temperature = 1200 K    Pressure = 0.1 atm

From\To            W1           W2            R           P1
W1             603096          ***       596630      6741.46
W2                ***          ***          ***          ***
R         1.88252e-12          ***  1.06965e-11  8.81312e-12
P1        1.83461e-18          ***  7.60127e-16  7.61962e-16

Temperature = 1200 K    Pressure = 1 atm

From\To            W1           W2            R           P1
W1        2.82426e+06          ***  2.78704e+06      39341.3
W2                ***          ***          ***          ***
R         9.35069e-12          ***  1.80622e-11  8.70447e-12
P1        1.13843e-17          ***  7.50756e-16  7.62148e-16

Temperature = 1200 K    Pressure = 10 atm

From\To            W1           W2            R           P1
W1        9.85445e+06        43393  9.69915e+06       111904
W2             167897  4.70201e+07       699914  4.61522e+07
R         3.35936e-11  5.85957e-13  4.19147e-11  7.73516e-12
P1        3.45455e-17  3.31685e-15  6.67154e-16  4.01855e-15

Temperature = 1200 K    Pressure = 100 atm

From\To            W1           W2            R           P1
W1         2.2941e+07       204884  2.25275e+07       208542
W2             801141  1.41582e+08  2.58684e+06  1.38194e+08
R         7.87966e-11  2.27846e-12  8.62913e-11  5.21626e-12
P1        6.40909e-17  1.04879e-14    4.499e-16  1.10019e-14

Temperature = 1200 K    Pressure = 1000 atm

From\To            W1           W2            R           P1
W1        3.42833e+07       523713  3.36122e+07       147418
W2        2.05478e+06  2.64003e+08  5.40785e+06   2.5654e+08
R         1.17731e-10  4.82115e-12  1.24467e-10  1.91504e-12
P1        4.47919e-17  1.97244e-14  1.65171e-16  1.99343e-14

Temperature = 1300 K

High Pressure Rate Coefficients:

From\To            W1           W2            R           P1
W1                ***   3.1841e+06  1.41404e+08          ***
W2        1.01562e+07          ***  2.40764e+07  9.50373e+08
R         1.54826e-10   8.2647e-12          ***          ***
P1                ***  4.04406e-14          ***          ***

Temperature = 1300 K    Pressure = 0.01 atm

From\To            W1           W2            R           P1
W1                ***          ***          ***          ***
W2                ***          ***          ***          ***
R                 ***          ***  1.12127e-11  1.12127e-11
P1                ***          ***  1.38995e-15  1.38995e-15

Temperature = 1300 K    Pressure = 0.1 atm

From\To            W1           W2            R           P1
W1                ***          ***          ***          ***
W2                ***          ***          ***          ***
R                 ***          ***  1.12128e-11  1.12128e-11
P1                ***          ***  1.38996e-15  1.38996e-15

Temperature = 1300 K    Pressure = 1 atm

From\To            W1           W2            R           P1
W1        5.65079e+06          ***    5.574e+06      81749.4
W2                ***          ***          ***          ***
R         5.49659e-12          ***  1.66351e-11  1.11337e-11
P1        9.99308e-18          ***  1.38015e-15  1.39015e-15

Temperature = 1300 K    Pressure = 10 atm

From\To            W1           W2            R           P1
W1        2.28752e+07          ***  2.25038e+07       403845
W2                ***          ***          ***          ***
R         2.37915e-11          ***  3.46203e-11   1.0795e-11
P1        5.29259e-17          ***  1.33817e-15  1.39117e-15

Temperature = 1300 K    Pressure = 100 atm

From\To            W1           W2            R           P1
W1        6.43996e+07       509575  6.31847e+07       705361
W2        1.60914e+06   2.9974e+08  6.06923e+06  2.92062e+08
R          6.8743e-11  2.00725e-12  7.87325e-11  7.98231e-12
P1        9.88103e-17  1.19354e-14  9.89503e-16  1.30237e-14

Temperature = 1300 K    Pressure = 1000 atm

From\To            W1           W2            R           P1
W1        1.14579e+08  1.65807e+06  1.12194e+08       726782
W2        5.28036e+06  6.66055e+08  1.53586e+07  6.45416e+08
R         1.22787e-10  5.24997e-12  1.31682e-10  3.64526e-12
P1        1.00104e-16  2.73374e-14  4.51874e-16  2.78894e-14

Temperature = 1400 K

High Pressure Rate Coefficients:

From\To            W1           W2            R           P1
W1                ***  1.05711e+07  4.36709e+08          ***
W2        2.81735e+07          ***  6.79767e+07  2.38197e+09
R         1.76753e-10  1.03232e-11          ***          ***
P1                ***  6.16936e-14          ***          ***

Temperature = 1400 K    Pressure = 0.01 atm

From\To            W1           W2            R           P1
W1                ***          ***          ***          ***
W2                ***          ***          ***          ***
R                 ***          ***  1.38705e-11  1.38705e-11
P1                ***          ***  2.36561e-15  2.36561e-15

Temperature = 1400 K    Pressure = 0.1 atm

From\To            W1           W2            R           P1
W1                ***          ***          ***          ***
W2                ***          ***          ***          ***
R                 ***          ***  1.38706e-11  1.38706e-11
P1                ***          ***  2.36561e-15  2.36561e-15

Temperature = 1400 K    Pressure = 1 atm

From\To            W1           W2            R           P1
W1                ***          ***          ***          ***
W2                ***          ***          ***          ***
R                 ***          ***  1.38709e-11  1.38709e-11
P1                ***          ***  2.36566e-15  2.36566e-15

Temperature = 1400 K    Pressure = 10 atm

From\To            W1           W2            R           P1
W1        4.40223e+07          ***   4.3286e+07       809601
W2                ***          ***          ***          ***
R          1.6123e-11          ***  2.97257e-11  1.35758e-11
P1        5.14303e-17          ***  2.31534e-15  2.36686e-15

Temperature = 1400 K    Pressure = 100 atm

From\To            W1           W2            R           P1
W1        1.44986e+08  1.03466e+06  1.42149e+08  1.80217e+06
W2        2.69968e+06  5.41159e+08  1.19626e+07  5.26497e+08
R         5.63928e-11   1.6724e-12  6.92233e-11  1.11582e-11
P1        1.30079e-16  1.24566e-14  1.90301e-15  1.44897e-14

Temperature = 1400 K    Pressure = 1000 atm

From\To            W1           W2            R           P1
W1        3.07088e+08   4.1356e+06   3.0038e+08  2.57195e+06
W2        1.09738e+07  1.40111e+09  3.57971e+07  1.35434e+09
R         1.21322e-10  5.36687e-12  1.32796e-10  6.10754e-12
P1        1.82951e-16  3.45813e-14  1.04164e-15  3.58059e-14

Temperature = 1500 K

High Pressure Rate Coefficients:

From\To            W1           W2            R           P1
W1                ***  3.00898e+07  1.16659e+09          ***
W2        6.85395e+07          ***  1.67854e+08  5.29212e+09
R         1.99654e-10  1.26116e-11          ***          ***
P1                ***  9.00371e-14          ***          ***

Temperature = 1500 K    Pressure = 0.01 atm

From\To            W1           W2            R           P1
W1                ***          ***          ***          ***
W2                ***          ***          ***          ***
R                 ***          ***  1.67975e-11  1.67975e-11
P1                ***          ***  3.80363e-15  3.80363e-15

Temperature = 1500 K    Pressure = 0.1 atm

From\To            W1           W2            R           P1
W1                ***          ***          ***          ***
W2                ***          ***          ***          ***
R                 ***          ***  1.67976e-11  1.67976e-11
P1                ***          ***  3.80363e-15  3.80363e-15

Temperature = 1500 K    Pressure = 1 atm

From\To            W1           W2            R           P1
W1                ***          ***          ***          ***
W2                ***          ***          ***          ***
R                 ***          ***  1.67978e-11  1.67978e-11
P1                ***          ***  3.80368e-15  3.80368e-15

Temperature = 1500 K    Pressure = 10 atm

From\To            W1           W2            R           P1
W1                ***          ***          ***          ***
W2                ***          ***          ***          ***
R                 ***          ***  1.67989e-11  1.67989e-11
P1                ***          ***  3.80393e-15  3.80393e-15

Temperature = 1500 K    Pressure = 100 atm

From\To            W1           W2            R           P1
W1        2.76524e+08          ***  2.71024e+08  6.34469e+06
W2                ***          ***          ***          ***
R         4.41721e-11          ***  6.00973e-11  1.57902e-11
P1        2.34155e-16          ***  3.57553e-15   3.8104e-15

Temperature = 1500 K    Pressure = 1000 atm

From\To            W1           W2            R           P1
W1        6.86677e+08   8.5798e+06  6.71089e+08  7.00772e+06
W2        1.93521e+07  2.55999e+09  7.15133e+07  2.46912e+09
R         1.14048e-10  5.20929e-12  1.28511e-10  9.25387e-12
P1        2.85655e-16  4.05775e-14  2.09544e-15  4.29585e-14

Temperature = 1600 K

High Pressure Rate Coefficients:

From\To            W1           W2            R           P1
W1                ***  7.55217e+07  2.76826e+09          ***
W2        1.49791e+08          ***  3.71559e+08  1.06593e+10
R         2.23498e-10  1.51245e-11          ***          ***
P1                ***  1.26661e-13          ***          ***

Temperature = 1600 K    Pressure = 0.01 atm

From\To            W1           W2            R           P1
W1                ***          ***          ***          ***
W2                ***          ***          ***          ***
R                 ***          ***  1.99834e-11  1.99834e-11
P1                ***          ***  5.83353e-15  5.83353e-15

Temperature = 1600 K    Pressure = 0.1 atm

From\To            W1           W2            R           P1
W1                ***          ***          ***          ***
W2                ***          ***          ***          ***
R                 ***          ***  1.99834e-11  1.99834e-11
P1                ***          ***  5.83353e-15  5.83353e-15

Temperature = 1600 K    Pressure = 1 atm

From\To            W1           W2            R           P1
W1                ***          ***          ***          ***
W2                ***          ***          ***          ***
R                 ***          ***  1.99835e-11  1.99835e-11
P1                ***          ***  5.83357e-15  5.83357e-15

Temperature = 1600 K    Pressure = 10 atm

From\To            W1           W2            R           P1
W1                ***          ***          ***          ***
W2                ***          ***          ***          ***
R                 ***          ***  1.99844e-11  1.99844e-11
P1                ***          ***  5.83382e-15  5.83382e-15

Temperature = 1600 K    Pressure = 100 atm

From\To            W1           W2            R           P1
W1        4.66308e+08          ***  4.56801e+08    1.114e+07
W2                ***          ***          ***          ***
R         3.34188e-11          ***  5.27258e-11  1.91901e-11
P1        2.37909e-16          ***  5.60194e-15  5.84068e-15

Temperature = 1600 K    Pressure = 1000 atm

From\To            W1           W2            R           P1
W1        1.32744e+09  1.54851e+07  1.29634e+09  1.56088e+07
W2        3.01436e+07  4.19891e+09  1.26786e+08  4.04198e+09
R         1.02734e-10  4.84795e-12  1.20554e-10  1.29724e-11
P1        3.95377e-16  4.47671e-14  3.78689e-15  4.89493e-14

Temperature = 1700 K

High Pressure Rate Coefficients:

From\To            W1           W2            R           P1
W1                ***  1.70792e+08  5.95574e+09          ***
W2        2.99582e+08          ***  7.51416e+08  1.98017e+10
R         2.48251e-10  1.78561e-11          ***          ***
P1                ***  1.72764e-13          ***          ***

Temperature = 1700 K    Pressure = 0.01 atm

From\To            W1           W2            R           P1
W1                ***          ***          ***          ***
W2                ***          ***          ***          ***
R                 ***          ***  2.34178e-11  2.34178e-11
P1                ***          ***  8.59785e-15  8.59785e-15

Temperature = 1700 K    Pressure = 0.1 atm

From\To            W1           W2            R           P1
W1                ***          ***          ***          ***
W2                ***          ***          ***          ***
R                 ***          ***  2.34178e-11  2.34178e-11
P1                ***          ***  8.59785e-15  8.59785e-15

Temperature = 1700 K    Pressure = 1 atm

From\To            W1           W2            R           P1
W1                ***          ***          ***          ***
W2                ***          ***          ***          ***
R                 ***          ***  2.34179e-11  2.34179e-11
P1                ***          ***  8.59788e-15  8.59788e-15

Temperature = 1700 K    Pressure = 10 atm

From\To            W1           W2            R           P1
W1                ***          ***          ***          ***
W2                ***          ***          ***          ***
R                 ***          ***  2.34185e-11  2.34185e-11
P1                ***          ***  8.59812e-15  8.59812e-15

Temperature = 1700 K    Pressure = 100 atm

From\To            W1           W2            R           P1
W1                ***          ***          ***          ***
W2                ***          ***          ***          ***
R                 ***          ***  2.34218e-11  2.34218e-11
P1                ***          ***  8.59933e-15  8.59933e-15

Temperature = 1700 K    Pressure = 1000 atm

From\To            W1           W2            R           P1
W1        2.28713e+09          ***  2.23367e+09   6.7652e+07
W2                ***          ***          ***          ***
R         8.93838e-11          ***  1.10729e-10  2.07902e-11
P1        9.93951e-16          ***  7.63315e-15  8.63327e-15

Temperature = 1800 K

High Pressure Rate Coefficients:

From\To            W1           W2            R           P1
W1                ***   3.5396e+08  1.18043e+10          ***
W2        5.56307e+08          ***    1.409e+09  3.43853e+10
R         2.73881e-10  2.08004e-11          ***          ***
P1                ***  2.29541e-13          ***          ***

Temperature = 1800 K    Pressure = 0.01 atm

From\To            W1           W2            R           P1
W1                ***          ***          ***          ***
W2                ***          ***          ***          ***
R                 ***          ***  2.70906e-11  2.70906e-11
P1                ***          ***  1.22502e-14  1.22502e-14

Temperature = 1800 K    Pressure = 0.1 atm

From\To            W1           W2            R           P1
W1                ***          ***          ***          ***
W2                ***          ***          ***          ***
R                 ***          ***  2.70907e-11  2.70907e-11
P1                ***          ***  1.22502e-14  1.22502e-14

Temperature = 1800 K    Pressure = 1 atm

From\To            W1           W2            R           P1
W1                ***          ***          ***          ***
W2                ***          ***          ***          ***
R                 ***          ***  2.70907e-11  2.70907e-11
P1                ***          ***  1.22503e-14  1.22503e-14

Temperature = 1800 K    Pressure = 10 atm

From\To            W1           W2            R           P1
W1                ***          ***          ***          ***
W2                ***          ***          ***          ***
R                 ***          ***  2.70912e-11  2.70912e-11
P1                ***          ***  1.22505e-14  1.22505e-14

Temperature = 1800 K    Pressure = 100 atm

From\To            W1           W2            R           P1
W1                ***          ***          ***          ***
W2                ***          ***          ***          ***
R                 ***          ***  2.70939e-11  2.70939e-11
P1                ***          ***  1.22517e-14  1.22517e-14

Temperature = 1800 K    Pressure = 1000 atm

From\To            W1           W2            R           P1
W1        3.60248e+09          ***  3.51646e+09  1.11302e+08
W2                ***          ***          ***          ***
R         7.55405e-11          ***  1.00842e-10  2.47711e-11
P1        1.08119e-15          ***  1.12014e-14  1.22901e-14

Temperature = 1900 K

High Pressure Rate Coefficients:

From\To            W1           W2            R           P1
W1                ***  6.81353e+08  2.18269e+10          ***
W2        9.70205e+08          ***  2.47861e+09  5.64074e+10
R          3.0034e-10  2.39518e-11          ***          ***
P1                ***  2.98178e-13          ***          ***

Temperature = 1900 K    Pressure = 0.01 atm

From\To            W1           W2            R           P1
W1                ***          ***          ***          ***
W2                ***          ***          ***          ***
R                 ***          ***  3.09923e-11  3.09923e-11
P1                ***          ***  1.69536e-14  1.69536e-14

Temperature = 1900 K    Pressure = 0.1 atm

From\To            W1           W2            R           P1
W1                ***          ***          ***          ***
W2                ***          ***          ***          ***
R                 ***          ***  3.09923e-11  3.09923e-11
P1                ***          ***  1.69536e-14  1.69536e-14

Temperature = 1900 K    Pressure = 1 atm

From\To            W1           W2            R           P1
W1                ***          ***          ***          ***
W2                ***          ***          ***          ***
R                 ***          ***  3.09924e-11  3.09924e-11
P1                ***          ***  1.69537e-14  1.69537e-14

Temperature = 1900 K    Pressure = 10 atm

From\To            W1           W2            R           P1
W1                ***          ***          ***          ***
W2                ***          ***          ***          ***
R                 ***          ***  3.09927e-11  3.09927e-11
P1                ***          ***  1.69539e-14  1.69539e-14

Temperature = 1900 K    Pressure = 100 atm

From\To            W1           W2            R           P1
W1                ***          ***          ***          ***
W2                ***          ***          ***          ***
R                 ***          ***  3.09949e-11  3.09949e-11
P1                ***          ***   1.6955e-14   1.6955e-14

Temperature = 1900 K    Pressure = 1000 atm

From\To            W1           W2            R           P1
W1                ***          ***          ***          ***
W2                ***          ***          ***          ***
R                 ***          ***  3.10046e-11  3.10046e-11
P1                ***          ***  1.69604e-14  1.69604e-14

Temperature = 2000 K

High Pressure Rate Coefficients:

From\To            W1           W2            R           P1
W1                ***  1.23144e+09  3.80397e+10          ***
W2        1.60385e+09          ***  4.12906e+09  8.81608e+10
R         3.27619e-10  2.73043e-11          ***          ***
P1                ***  3.79847e-13          ***          ***

Temperature = 2000 K    Pressure = 0.01 atm

From\To            W1           W2            R           P1
W1                ***          ***          ***          ***
W2                ***          ***          ***          ***
R                 ***          ***  3.51135e-11  3.51135e-11
P1                ***          ***  2.28785e-14  2.28785e-14

Temperature = 2000 K    Pressure = 0.1 atm

From\To            W1           W2            R           P1
W1                ***          ***          ***          ***
W2                ***          ***          ***          ***
R                 ***          ***  3.51135e-11  3.51135e-11
P1                ***          ***  2.28785e-14  2.28785e-14

Temperature = 2000 K    Pressure = 1 atm

From\To            W1           W2            R           P1
W1                ***          ***          ***          ***
W2                ***          ***          ***          ***
R                 ***          ***  3.51135e-11  3.51135e-11
P1                ***          ***  2.28785e-14  2.28785e-14

Temperature = 2000 K    Pressure = 10 atm

From\To            W1           W2            R           P1
W1                ***          ***          ***          ***
W2                ***          ***          ***          ***
R                 ***          ***  3.51138e-11  3.51138e-11
P1                ***          ***  2.28787e-14  2.28787e-14

Temperature = 2000 K    Pressure = 100 atm

From\To            W1           W2            R           P1
W1                ***          ***          ***          ***
W2                ***          ***          ***          ***
R                 ***          ***  3.51155e-11  3.51155e-11
P1                ***          ***  2.28798e-14  2.28798e-14

Temperature = 2000 K    Pressure = 1000 atm

From\To            W1           W2            R           P1
W1                ***          ***          ***          ***
W2                ***          ***          ***          ***
R                 ***          ***   3.5124e-11   3.5124e-11
P1                ***          ***  2.28853e-14  2.28853e-14

______________________________________________________________________________________

High Pressure Rate Coefficients (Temperature-Species Rate Tables):

   T(K)       W1->W1       W1->W2        W1->R       W1->P1
    298          ***  2.30894e-14  3.91386e-14          ***
    300          ***  2.96942e-14  5.92801e-14          ***
    400          ***  3.85799e-09  3.42449e-07          ***
    500          ***  3.44347e-05   0.00446592          ***
    600          ***    0.0235568      2.68848          ***
    700          ***      2.90535      274.356          ***
    800          ***      115.572      9136.49          ***
    900          ***      2113.86       143245          ***
   1000          ***      22204.8  1.31939e+06          ***
   1100          ***       154915  8.22885e+06          ***
   1200          ***       792316  3.82319e+07          ***
   1300          ***   3.1841e+06  1.41404e+08          ***
   1400          ***  1.05711e+07  4.36709e+08          ***
   1500          ***  3.00898e+07  1.16659e+09          ***
   1600          ***  7.55217e+07  2.76826e+09          ***
   1700          ***  1.70792e+08  5.95574e+09          ***
   1800          ***   3.5396e+08  1.18043e+10          ***
   1900          ***  6.81353e+08  2.18269e+10          ***
   2000          ***  1.23144e+09  3.80397e+10          ***

   T(K)       W2->W1       W2->W2        W2->R       W2->P1
    298  8.60573e-11          ***   1.8542e-13  5.65346e-10
    300   1.0476e-10          ***  2.73601e-13  8.06877e-10
    400  1.69536e-06          ***  5.99675e-07  0.000494077
    500   0.00409141          ***   0.00428751      1.58444
    600      1.12372          ***      1.68971      358.043
    700      70.3224          ***      125.264      17567.1
    800         1653          ***      3244.52       329963
    900      19856.1          ***        41511  3.25781e+06
   1000       147884          ***       323275  2.04705e+07
   1100       774744          ***  1.75133e+06  9.25026e+07
   1200  3.10996e+06          ***  7.21737e+06  3.26228e+08
   1300  1.01562e+07          ***  2.40764e+07  9.50373e+08
   1400  2.81735e+07          ***  6.79767e+07  2.38197e+09
   1500  6.85395e+07          ***  1.67854e+08  5.29212e+09
   1600  1.49791e+08          ***  3.71559e+08  1.06593e+10
   1700  2.99582e+08          ***  7.51416e+08  1.98017e+10
   1800  5.56307e+08          ***    1.409e+09  3.43853e+10
   1900  9.70205e+08          ***  2.47861e+09  5.64074e+10
   2000  1.60385e+09          ***  4.12906e+09  8.81608e+10

   T(K)        R->W1        R->W2         R->R        R->P1
    298  5.77188e-12  7.33657e-15          ***          ***
    300  5.88666e-12  7.70112e-15          ***          ***
    400  1.29723e-11  5.16934e-14          ***          ***
    500  2.24139e-11  1.81107e-13          ***          ***
    600  3.38575e-11  4.46085e-13          ***          ***
    700  4.70441e-11  8.87406e-13          ***          ***
    800  6.17887e-11  1.53412e-12          ***          ***
    900   7.7953e-11  2.40491e-12          ***          ***
   1000  9.54185e-11  3.51043e-12          ***          ***
   1100  1.14096e-10  4.85549e-12          ***          ***
   1200  1.33921e-10  6.44089e-12          ***          ***
   1300  1.54826e-10   8.2647e-12          ***          ***
   1400  1.76753e-10  1.03232e-11          ***          ***
   1500  1.99654e-10  1.26116e-11          ***          ***
   1600  2.23498e-10  1.51245e-11          ***          ***
   1700  2.48251e-10  1.78561e-11          ***          ***
   1800  2.73881e-10  2.08004e-11          ***          ***
   1900   3.0034e-10  2.39518e-11          ***          ***
   2000  3.27619e-10  2.73043e-11          ***          ***

   T(K)       P1->W1       P1->W2        P1->R       P1->P1
    298          ***  1.39804e-20          ***          ***
    300          ***  1.56714e-20          ***          ***
    400          ***  1.20559e-18          ***          ***
    500          ***   1.8366e-17          ***          ***
    600          ***  1.22264e-16          ***          ***
    700          ***  5.01923e-16          ***          ***
    800          ***    1.513e-15          ***          ***
    900          ***  3.69486e-15          ***          ***
   1000          ***  7.76075e-15          ***          ***
   1100          ***  1.45725e-14          ***          ***
   1200          ***  2.51099e-14          ***          ***
   1300          ***  4.04406e-14          ***          ***
   1400          ***  6.16936e-14          ***          ***
   1500          ***  9.00371e-14          ***          ***
   1600          ***  1.26661e-13          ***          ***
   1700          ***  1.72764e-13          ***          ***
   1800          ***  2.29541e-13          ***          ***
   1900          ***  2.98178e-13          ***          ***
   2000          ***  3.79847e-13          ***          ***

Capture/Escape Rate Coefficients:

   T(K)           W1           W2            R           P1
    298  6.22281e-14  6.51589e-10  5.77922e-12  1.39804e-20
    300  8.89744e-14  9.11911e-10  5.89436e-12  1.56714e-20
    400  3.46307e-07  0.000496372   1.3024e-11  1.20559e-18
    500   0.00450036      1.59282   2.2595e-11   1.8366e-17
    600      2.71204      360.856  3.43035e-11  1.22264e-16
    700      277.261      17762.7  4.79315e-11  5.01923e-16
    800      9252.07       334861  6.33228e-11    1.513e-15
    900       145359  3.31917e+06  8.03579e-11  3.69486e-15
   1000  1.34159e+06  2.09416e+07   9.8929e-11  7.76075e-15
   1100  8.38376e+06  9.50287e+07  1.18951e-10  1.45725e-14
   1200  3.90242e+07  3.36555e+08  1.40362e-10  2.51099e-14
   1300  1.44589e+08  9.84606e+08   1.6309e-10  4.04406e-14
   1400   4.4728e+08  2.47812e+09  1.87076e-10  6.16936e-14
   1500  1.19668e+09  5.52851e+09  2.12265e-10  9.00371e-14
   1600  2.84378e+09  1.11806e+10  2.38622e-10  1.26661e-13
   1700  6.12653e+09  2.08527e+10  2.66107e-10  1.72764e-13
   1800  1.21583e+10  3.63506e+10  2.94682e-10  2.29541e-13
   1900  2.25082e+10  5.98562e+10  3.24292e-10  2.98178e-13
   2000  3.92711e+10  9.38937e+10  3.54923e-10  3.79847e-13

______________________________________________________________________________________

Pressure-Species Rate Tables:

   Temperature = 298 K

   P(atm)       W1->W2        W1->R       W1->P1         W1->
     0.01  3.65134e-15  3.85872e-14  1.29901e-17  4.22515e-14
      0.1   3.6644e-15  3.89006e-14  2.02186e-18   4.2567e-14
        1  3.66645e-15  3.89368e-14  2.27269e-19  4.26034e-14
       10  3.66668e-15  3.89405e-14  2.31269e-20  4.26072e-14
      100   3.6667e-15  3.89408e-14  2.31709e-21  4.26075e-14
     1000   3.6667e-15  3.89409e-14  2.31754e-22  4.26076e-14
    O-O  2.30894e-14  3.91386e-14          ***  6.22281e-14

   Temperature = 300 K

   P(atm)       W1->W2        W1->R       W1->P1         W1->
     0.01  5.23791e-15  5.84145e-14  2.04577e-17  6.36729e-14
      0.1  5.25849e-15  5.89157e-14  3.22946e-18  6.41774e-14
        1  5.26175e-15  5.89738e-14  3.65039e-19   6.4236e-14
       10  5.26212e-15  5.89798e-14  3.71854e-20   6.4242e-14
      100  5.26216e-15  5.89804e-14  3.72608e-21  6.42426e-14
     1000  5.26217e-15  5.89805e-14  3.72684e-22  6.42426e-14
    O-O  2.96942e-14  5.92801e-14          ***  8.89744e-14

   Temperature = 400 K

   P(atm)       W1->W2        W1->R       W1->P1         W1->
     0.01  3.02525e-09   3.1264e-07  4.68121e-10  3.16134e-07
      0.1  3.50642e-09  3.35906e-07  1.62831e-10  3.39575e-07
        1  3.67688e-09   3.4024e-07  2.92804e-11  3.43946e-07
       10  3.70755e-09   3.4077e-07  3.44509e-12  3.44481e-07
      100  3.71116e-09  3.40825e-07  3.53238e-13  3.44537e-07
     1000  3.71153e-09  3.40831e-07   3.5421e-14  3.44543e-07
    O-O  3.85799e-09  3.42449e-07          ***  3.46307e-07

   Temperature = 500 K

   P(atm)       W1->W2        W1->R       W1->P1         W1->
     0.01  1.31959e-05   0.00317987  9.87432e-06   0.00320294
      0.1   2.3385e-05   0.00407272  7.16417e-06   0.00410326
        1  3.11367e-05   0.00438164  2.47078e-06   0.00441525
       10  3.38261e-05   0.00443854  4.22018e-07   0.00447279
      100  3.42829e-05   0.00444542  4.81106e-08   0.00447975
     1000  3.43348e-05   0.00444613  4.89921e-09   0.00448047
    O-O  3.44347e-05   0.00446592          ***   0.00450036

   Temperature = 600 K

   P(atm)       W1->W2        W1->R       W1->P1         W1->
     0.01   0.00306052      1.20124   0.00545093      1.20976
      0.1   0.00855058      1.99996   0.00716583      2.01568
        1    0.0164729      2.49522   0.00464713      2.51634
       10    0.0217489      2.64863   0.00133755      2.67171
      100    0.0232553      2.67401  0.000196029      2.69746
     1000    0.0234741      2.67691  2.11137e-05       2.7004
    O-O    0.0235568      2.68848          ***      2.71204

   Temperature = 700 K

   P(atm)       W1->W2        W1->R       W1->P1         W1->
     0.01     0.107925      63.4561     0.357672      63.9217
      0.1     0.448284      140.749     0.754674      141.952
        1      1.28201      220.041     0.846965       222.17
       10      2.28051      261.258     0.422736      263.961
      100      2.77906      271.635    0.0909208      274.505
     1000      2.88443      273.096    0.0112001      275.992
    O-O      2.90535      274.356          ***      277.261

   Temperature = 800 K

   P(atm)       W1->W2        W1->R       W1->P1         W1->
     0.01       1.1241      945.541      6.09609      952.761
      0.1      6.45787      2752.22      18.7831      2777.46
        1      26.6503       5591.8      33.4998      5651.95
       10      67.1172      7961.92      28.0538      8057.09
      100      101.845      8898.71      9.50765      9010.06
     1000      113.356      9077.89       1.4768      9192.73
    O-O      115.572      9136.49          ***      9252.07

   Temperature = 900 K

   P(atm)       W1->W2        W1->R       W1->P1         W1->
     0.01      5.29104       6029.7      42.4644      6077.46
      0.1      39.0795      22244.3      176.564      22459.9
        1      219.998      58716.4      462.955      59399.3
       10      783.227       105110       616.78       106510
      100      1582.54       133599      335.306       135517
     1000      2009.31       141447      71.6458       143528
    O-O      2113.86       143245          ***       145359

   Temperature = 1000 K

   P(atm)       W1->W2        W1->R       W1->P1         W1->
     0.01          ***        21693      182.634      21870.3
      0.1      133.987      96920.6      848.323      97902.9
        1      959.111       323561      3031.43       327551
       10      4626.85       739434      6034.47       750095
      100      12771.8  1.12531e+06      5183.55  1.14327e+06
     1000      19749.5  1.28193e+06      1618.28   1.3033e+06
    O-O      22204.8  1.31939e+06          ***  1.34159e+06

   Temperature = 1100 K

   P(atm)       W1->W2        W1->R       W1->P1         W1->
     0.01          ***      53515.6      464.237      53966.1
      0.1          ***       276333      3013.53       279235
        1      2739.79   1.1176e+06      11687.4  1.13202e+06
       10      16774.1  3.21112e+06      32344.6  3.26024e+06
      100      62041.7  6.03242e+06      42189.9  6.13665e+06
     1000       122468  7.71884e+06        19835  7.86115e+06
    O-O       154915  8.22885e+06          ***  8.38376e+06

   Temperature = 1200 K

   P(atm)       W1->W2        W1->R       W1->P1         W1->
     0.01          ***          ***          ***          ***
      0.1          ***       596630      6741.46       603096
        1          ***  2.78704e+06      39341.3  2.82426e+06
       10        43393  9.69915e+06       111904  9.85445e+06
      100       204884  2.25275e+07       208542   2.2941e+07
     1000       523713  3.36122e+07       147418  3.42833e+07
    O-O       792316  3.82319e+07          ***  3.90242e+07

   Temperature = 1300 K

   P(atm)       W1->W2        W1->R       W1->P1         W1->
     0.01          ***          ***          ***          ***
      0.1          ***          ***          ***          ***
        1          ***    5.574e+06      81749.4  5.65079e+06
       10          ***  2.25038e+07       403845  2.28752e+07
      100       509575  6.31847e+07       705361  6.43996e+07
     1000  1.65807e+06  1.12194e+08       726782  1.14579e+08
    O-O   3.1841e+06  1.41404e+08          ***  1.44589e+08

   Temperature = 1400 K

   P(atm)       W1->W2        W1->R       W1->P1         W1->
     0.01          ***          ***          ***          ***
      0.1          ***          ***          ***          ***
        1          ***          ***          ***          ***
       10          ***   4.3286e+07       809601  4.40223e+07
      100  1.03466e+06  1.42149e+08  1.80217e+06  1.44986e+08
     1000   4.1356e+06   3.0038e+08  2.57195e+06  3.07088e+08
    O-O  1.05711e+07  4.36709e+08          ***   4.4728e+08

   Temperature = 1500 K

   P(atm)       W1->W2        W1->R       W1->P1         W1->
     0.01          ***          ***          ***          ***
      0.1          ***          ***          ***          ***
        1          ***          ***          ***          ***
       10          ***          ***          ***          ***
      100          ***  2.71024e+08  6.34469e+06  2.76524e+08
     1000   8.5798e+06  6.71089e+08  7.00772e+06  6.86677e+08
    O-O  3.00898e+07  1.16659e+09          ***  1.19668e+09

   Temperature = 1600 K

   P(atm)       W1->W2        W1->R       W1->P1         W1->
     0.01          ***          ***          ***          ***
      0.1          ***          ***          ***          ***
        1          ***          ***          ***          ***
       10          ***          ***          ***          ***
      100          ***  4.56801e+08    1.114e+07  4.66308e+08
     1000  1.54851e+07  1.29634e+09  1.56088e+07  1.32744e+09
    O-O  7.55217e+07  2.76826e+09          ***  2.84378e+09

   Temperature = 1700 K

   P(atm)       W1->W2        W1->R       W1->P1         W1->
     0.01          ***          ***          ***          ***
      0.1          ***          ***          ***          ***
        1          ***          ***          ***          ***
       10          ***          ***          ***          ***
      100          ***          ***          ***          ***
     1000          ***  2.23367e+09   6.7652e+07  2.28713e+09
    O-O  1.70792e+08  5.95574e+09          ***  6.12653e+09

   Temperature = 1800 K

   P(atm)       W1->W2        W1->R       W1->P1         W1->
     0.01          ***          ***          ***          ***
      0.1          ***          ***          ***          ***
        1          ***          ***          ***          ***
       10          ***          ***          ***          ***
      100          ***          ***          ***          ***
     1000          ***  3.51646e+09  1.11302e+08  3.60248e+09
    O-O   3.5396e+08  1.18043e+10          ***  1.21583e+10

   Temperature = 1900 K

   P(atm)       W1->W2        W1->R       W1->P1         W1->
     0.01          ***          ***          ***          ***
      0.1          ***          ***          ***          ***
        1          ***          ***          ***          ***
       10          ***          ***          ***          ***
      100          ***          ***          ***          ***
     1000          ***          ***          ***          ***
    O-O  6.81353e+08  2.18269e+10          ***  2.25082e+10

   Temperature = 2000 K

   P(atm)       W1->W2        W1->R       W1->P1         W1->
     0.01          ***          ***          ***          ***
      0.1          ***          ***          ***          ***
        1          ***          ***          ***          ***
       10          ***          ***          ***          ***
      100          ***          ***          ***          ***
     1000          ***          ***          ***          ***
    O-O  1.23144e+09  3.80397e+10          ***  3.92711e+10

   Temperature = 298 K

   P(atm)       W2->W1        W2->R       W2->P1         W2->
     0.01   1.3609e-11  1.52714e-13  5.38122e-10  5.51883e-10
      0.1  1.36577e-11  1.79163e-13   5.5991e-10  5.73747e-10
        1  1.36653e-11  1.84287e-13  5.63104e-10  5.76953e-10
       10  1.36662e-11  1.84897e-13  5.63453e-10  5.77305e-10
      100  1.36663e-11   1.8496e-13  5.63489e-10   5.7734e-10
     1000  1.36663e-11  1.84966e-13  5.63492e-10  5.77344e-10
    O-O  8.60573e-11   1.8542e-13  5.65346e-10  6.51589e-10

   Temperature = 300 K

   P(atm)       W2->W1        W2->R       W2->P1         W2->
     0.01  1.84791e-11  2.23905e-13  7.66377e-10   7.8508e-10
      0.1  1.85517e-11  2.63999e-13  7.98842e-10  8.17658e-10
        1  1.85633e-11  2.71879e-13  8.03657e-10  8.22492e-10
       10  1.85646e-11  2.72824e-13  8.04186e-10  8.23023e-10
      100  1.85647e-11  2.72922e-13   8.0424e-10  8.23077e-10
     1000  1.85647e-11  2.72931e-13  8.04245e-10  8.23083e-10
    O-O   1.0476e-10  2.73601e-13  8.06877e-10  9.11911e-10

   Temperature = 400 K

   P(atm)       W2->W1        W2->R       W2->P1         W2->
     0.01  1.32942e-06  3.05515e-07  0.000375211  0.000376845
      0.1  1.54087e-06  4.98818e-07   0.00046279   0.00046483
        1  1.61577e-06  5.80409e-07  0.000488309  0.000490505
       10  1.62925e-06  5.96118e-07  0.000492338  0.000494563
      100  1.63084e-06  5.97996e-07   0.00049279  0.000495018
     1000    1.631e-06   5.9819e-07  0.000492836  0.000495065
    O-O  1.69536e-06  5.99675e-07  0.000494077  0.000496372

   Temperature = 500 K

   P(atm)       W2->W1        W2->R       W2->P1         W2->
     0.01   0.00156789   0.00104154     0.738566     0.741176
      0.1   0.00277852   0.00250555      1.21776      1.22305
        1   0.00369956   0.00374631      1.49261      1.50005
       10    0.0040191   0.00419192      1.56859      1.57681
      100   0.00407337   0.00426796      1.57995      1.58829
     1000   0.00407954   0.00427659      1.58119      1.58955
    O-O   0.00409141   0.00428751      1.58444      1.59282

   Temperature = 600 K

   P(atm)       W2->W1        W2->R       W2->P1         W2->
     0.01     0.145992     0.162085      81.1044      81.4125
      0.1      0.40788     0.561047       184.89      185.859
        1     0.785799      1.16229      290.955      292.903
       10      1.03748      1.55845      343.491      346.087
      100      1.10934      1.66848      355.683      358.461
     1000      1.11978      1.68415      357.292      360.096
    O-O      1.12372      1.68971      358.043      360.856

   Temperature = 700 K

   P(atm)       W2->W1        W2->R       W2->P1         W2->
     0.01      2.61191      4.20186      1636.23      1643.04
      0.1      10.8492      19.8886      5038.16      5068.89
        1      31.0295      57.7318        10645      10733.8
       10      55.1984       100.51      15377.9      15533.6
      100      67.2654      120.471      17179.5      17367.2
     1000      69.8159      124.471        17503      17697.3
    O-O      70.3224      125.264      17567.1      17762.7

   Temperature = 800 K

   P(atm)       W2->W1        W2->R       W2->P1         W2->
     0.01      16.0675      35.7967      11470.1        11522
      0.1      92.3025      218.424      45438.4      45749.1
        1      381.089      863.924       128073       129318
       10      959.932      2028.97       239416       242405
      100      1456.67      2924.31       308526       312907
     1000      1621.31      3194.33       326805       331621
    O-O         1653      3244.52       329963       334861

   Temperature = 900 K

   P(atm)       W2->W1        W2->R       W2->P1         W2->
     0.01       49.601      150.679        41226      41426.2
      0.1      366.096      1115.63       198258       199740
        1      2063.97      5714.18       715833       723611
       10       7355.1      18024.1  1.75135e+06  1.77673e+06
      100      14864.9      32991.4  2.76482e+06  2.81268e+06
     1000        18874      39949.3  3.17358e+06  3.23241e+06
    O-O      19856.1        41511  3.25781e+06  3.31917e+06

   Temperature = 1000 K

   P(atm)       W2->W1        W2->R       W2->P1         W2->
     0.01          ***          ***          ***          ***
      0.1      885.091      3490.37       544549       548925
        1      6357.91      21763.4  2.37666e+06  2.40478e+06
       10      30770.3      88644.3  7.38626e+06  7.50568e+06
      100      85043.1       210240  1.47068e+07  1.50021e+07
     1000       131530       296889  1.92138e+07  1.96422e+07
    O-O       147884       323275  2.04705e+07  2.09416e+07

   Temperature = 1100 K

   P(atm)       W2->W1        W2->R       W2->P1         W2->
     0.01          ***          ***          ***          ***
      0.1          ***          ***          ***          ***
        1      13514.8      57874.4  5.63391e+06   5.7053e+06
       10      83443.2       287485  2.10967e+07  2.14676e+07
      100       309945       867918  5.24266e+07  5.36045e+07
     1000       612424  1.48257e+06  8.10405e+07  8.31355e+07
    O-O       774744  1.75133e+06  9.25026e+07  9.50287e+07

   Temperature = 1200 K

   P(atm)       W2->W1        W2->R       W2->P1         W2->
     0.01          ***          ***          ***          ***
      0.1          ***          ***          ***          ***
        1          ***          ***          ***          ***
       10       167897       699914  4.61522e+07  4.70201e+07
      100       801141  2.58684e+06  1.38194e+08  1.41582e+08
     1000  2.05478e+06  5.40785e+06   2.5654e+08  2.64003e+08
    O-O  3.10996e+06  7.21737e+06  3.26228e+08  3.36555e+08

   Temperature = 1300 K

   P(atm)       W2->W1        W2->R       W2->P1         W2->
     0.01          ***          ***          ***          ***
      0.1          ***          ***          ***          ***
        1          ***          ***          ***          ***
       10          ***          ***          ***          ***
      100  1.60914e+06  6.06923e+06  2.92062e+08   2.9974e+08
     1000  5.28036e+06  1.53586e+07  6.45416e+08  6.66055e+08
    O-O  1.01562e+07  2.40764e+07  9.50373e+08  9.84606e+08

   Temperature = 1400 K

   P(atm)       W2->W1        W2->R       W2->P1         W2->
     0.01          ***          ***          ***          ***
      0.1          ***          ***          ***          ***
        1          ***          ***          ***          ***
       10          ***          ***          ***          ***
      100  2.69968e+06  1.19626e+07  5.26497e+08  5.41159e+08
     1000  1.09738e+07  3.57971e+07  1.35434e+09  1.40111e+09
    O-O  2.81735e+07  6.79767e+07  2.38197e+09  2.47812e+09

   Temperature = 1500 K

   P(atm)       W2->W1        W2->R       W2->P1         W2->
     0.01          ***          ***          ***          ***
      0.1          ***          ***          ***          ***
        1          ***          ***          ***          ***
       10          ***          ***          ***          ***
      100          ***          ***          ***          ***
     1000  1.93521e+07  7.15133e+07  2.46912e+09  2.55999e+09
    O-O  6.85395e+07  1.67854e+08  5.29212e+09  5.52851e+09

   Temperature = 1600 K

   P(atm)       W2->W1        W2->R       W2->P1         W2->
     0.01          ***          ***          ***          ***
      0.1          ***          ***          ***          ***
        1          ***          ***          ***          ***
       10          ***          ***          ***          ***
      100          ***          ***          ***          ***
     1000  3.01436e+07  1.26786e+08  4.04198e+09  4.19891e+09
    O-O  1.49791e+08  3.71559e+08  1.06593e+10  1.11806e+10

   Temperature = 1700 K

   P(atm)       W2->W1        W2->R       W2->P1         W2->
     0.01          ***          ***          ***          ***
      0.1          ***          ***          ***          ***
        1          ***          ***          ***          ***
       10          ***          ***          ***          ***
      100          ***          ***          ***          ***
     1000          ***          ***          ***          ***
    O-O  2.99582e+08  7.51416e+08  1.98017e+10  2.08527e+10

   Temperature = 1800 K

   P(atm)       W2->W1        W2->R       W2->P1         W2->
     0.01          ***          ***          ***          ***
      0.1          ***          ***          ***          ***
        1          ***          ***          ***          ***
       10          ***          ***          ***          ***
      100          ***          ***          ***          ***
     1000          ***          ***          ***          ***
    O-O  5.56307e+08    1.409e+09  3.43853e+10  3.63506e+10

   Temperature = 1900 K

   P(atm)       W2->W1        W2->R       W2->P1         W2->
     0.01          ***          ***          ***          ***
      0.1          ***          ***          ***          ***
        1          ***          ***          ***          ***
       10          ***          ***          ***          ***
      100          ***          ***          ***          ***
     1000          ***          ***          ***          ***
    O-O  9.70205e+08  2.47861e+09  5.64074e+10  5.98562e+10

   Temperature = 2000 K

   P(atm)       W2->W1        W2->R       W2->P1         W2->
     0.01          ***          ***          ***          ***
      0.1          ***          ***          ***          ***
        1          ***          ***          ***          ***
       10          ***          ***          ***          ***
      100          ***          ***          ***          ***
     1000          ***          ***          ***          ***
    O-O  1.60385e+09  4.12906e+09  8.81608e+10  9.38937e+10

   Temperature = 298 K

   P(atm)        R->W1        R->W2        R->P1          R->
     0.01  5.69056e-12  6.04247e-15  1.60967e-15  5.69821e-12
      0.1  5.73678e-12  7.08902e-15  2.67945e-16  5.74413e-12
        1  5.74211e-12  7.29173e-15  3.08368e-17  5.74943e-12
       10  5.74265e-12   7.3159e-15  3.15052e-18  5.74997e-12
      100  5.74271e-12  7.31838e-15  3.15794e-19  5.75003e-12
     1000  5.74271e-12  7.31863e-15   3.1587e-20  5.75003e-12
    O-O  5.77188e-12  7.33657e-15          ***  5.77922e-12

   Temperature = 300 K

   P(atm)        R->W1        R->W2        R->P1          R->
     0.01   5.8007e-12  6.30229e-15  1.74002e-15  5.80874e-12
      0.1  5.85047e-12  7.43085e-15  2.93059e-16  5.85819e-12
        1  5.85624e-12  7.65264e-15  3.39062e-17  5.86393e-12
       10  5.85683e-12  7.67925e-15  3.46781e-18  5.86452e-12
      100  5.85689e-12  7.68199e-15  3.47642e-19  5.86457e-12
     1000   5.8569e-12  7.68226e-15  3.47729e-20  5.86458e-12
    O-O  5.88666e-12  7.70112e-15          ***  5.89436e-12

   Temperature = 400 K

   P(atm)        R->W1        R->W2        R->P1          R->
     0.01  1.18431e-11  2.63361e-14  3.31338e-14  1.19026e-11
      0.1  1.27244e-11  4.29993e-14  1.00407e-14  1.27775e-11
        1  1.28886e-11  5.00326e-14  1.71416e-15  1.29404e-11
       10  1.29087e-11  5.13867e-14  1.98969e-16  1.29603e-11
      100  1.29108e-11  5.15487e-14  2.03569e-17  1.29623e-11
     1000   1.2911e-11  5.15653e-14  2.04079e-18  1.29626e-11
    O-O  1.29723e-11  5.16934e-14          ***   1.3024e-11

   Temperature = 500 K

   P(atm)        R->W1        R->W2        R->P1          R->
     0.01  1.59593e-11  4.39937e-14  1.90796e-13  1.61941e-11
      0.1  2.04404e-11  1.05835e-13  9.24567e-14  2.06387e-11
        1  2.19909e-11  1.58246e-13  2.56448e-14  2.21748e-11
       10  2.22765e-11  1.77069e-13  3.99866e-15  2.24575e-11
      100   2.2311e-11   1.8028e-13  4.44998e-16  2.24917e-11
     1000  2.23145e-11  1.80645e-13  4.51533e-17  2.24952e-11
    O-O  2.24139e-11  1.81107e-13          ***   2.2595e-11

   Temperature = 600 K

   P(atm)        R->W1        R->W2        R->P1          R->
     0.01  1.51275e-11  4.27765e-14  5.82037e-13  1.57523e-11
      0.1  2.51865e-11  1.48109e-13  3.88093e-13  2.57227e-11
        1  3.14237e-11  3.06844e-13  1.64689e-13  3.18952e-11
       10  3.33556e-11  4.11431e-13  3.79175e-14  3.38049e-11
      100  3.36752e-11   4.4048e-13  5.10052e-15  3.41208e-11
     1000  3.37117e-11  4.44617e-13  5.39226e-16  3.41569e-11
    O-O  3.38575e-11  4.46085e-13          ***  3.43035e-11

   Temperature = 700 K

   P(atm)        R->W1        R->W2        R->P1          R->
     0.01  1.08781e-11  2.96981e-14  1.24945e-12  1.21573e-11
      0.1  2.41334e-11  1.40819e-13  1.01455e-12  2.52888e-11
        1  3.77306e-11  4.08961e-13  5.94213e-13  3.87338e-11
       10  4.47982e-11  7.12039e-13  2.01181e-13  4.57114e-11
      100  4.65776e-11  8.53452e-13  3.58487e-14  4.74669e-11
     1000  4.68281e-11   8.8179e-13  4.16694e-15   4.7714e-11
    O-O  4.70441e-11  8.87406e-13          ***  4.79315e-11

   Temperature = 800 K

   P(atm)        R->W1        R->W2        R->P1          R->
     0.01  6.38398e-12  1.67182e-14  2.19525e-12  8.59595e-12
      0.1  1.86063e-11  1.02854e-13  1.98965e-12  2.06988e-11
        1  3.78149e-11  4.08165e-13  1.45679e-12  3.96799e-11
       10  5.38451e-11  9.59297e-13  6.86067e-13  5.54905e-11
      100  6.01806e-11  1.38271e-12  1.68819e-13  6.17321e-11
     1000  6.13924e-11  1.51039e-12  2.30555e-14  6.29258e-11
    O-O  6.17887e-11  1.53412e-12          ***  6.33228e-11

   Temperature = 900 K

   P(atm)        R->W1        R->W2        R->P1          R->
     0.01  3.25459e-12  8.33481e-15  3.42087e-12  6.68379e-12
      0.1   1.2076e-11  6.33477e-14  3.27635e-12  1.54157e-11
        1  3.19395e-11  3.29173e-13  2.76453e-12  3.50332e-11
       10  5.71981e-11  1.04334e-12  1.68463e-12   5.9926e-11
      100  7.27038e-11  1.91124e-12   5.6978e-13  7.51848e-11
     1000  7.69747e-11  2.31443e-12  9.69006e-14   7.9386e-11
    O-O   7.7953e-11  2.40491e-12          ***  8.03579e-11

   Temperature = 1000 K

   P(atm)        R->W1        R->W2        R->P1          R->
     0.01  1.52182e-12          ***  4.93642e-12   6.4586e-12
      0.1  6.92769e-12  3.54386e-14  4.84476e-12  1.18079e-11
        1  2.33319e-11  2.30446e-13  4.43908e-12  2.80014e-11
       10  5.34556e-11  9.57301e-13  3.25654e-12  5.76694e-11
      100  8.13814e-11  2.28179e-12  1.46151e-12  8.51247e-11
     1000  9.27095e-11  3.22384e-12  3.20889e-13  9.62542e-11
    O-O  9.54185e-11  3.51043e-12          ***   9.8929e-11

   Temperature = 1100 K

   P(atm)        R->W1        R->W2        R->P1          R->
     0.01  6.81218e-13          ***  6.73787e-12  7.41926e-12
      0.1   3.6799e-12          ***  6.70417e-12  1.03855e-11
        1  1.52902e-11  1.48719e-13  6.40336e-12  2.18423e-11
       10  4.44095e-11   7.7921e-13  5.31639e-12  5.05051e-11
      100   8.3623e-11  2.39839e-12  3.00605e-12  8.90274e-11
     1000  1.07024e-10  4.10969e-12  8.60005e-13  1.11993e-10
    O-O  1.14096e-10  4.85549e-12          ***  1.18951e-10

   Temperature = 1200 K

   P(atm)        R->W1        R->W2        R->P1          R->
     0.01          ***          ***  8.83406e-12  8.83406e-12
      0.1  1.88252e-12          ***  8.81312e-12  1.06965e-11
        1  9.35069e-12          ***  8.70447e-12  1.80622e-11
       10  3.35936e-11  5.85957e-13  7.73516e-12  4.19147e-11
      100  7.87966e-11  2.27846e-12  5.21626e-12  8.62913e-11
     1000  1.17731e-10  4.82115e-12  1.91504e-12  1.24467e-10
    O-O  1.33921e-10  6.44089e-12          ***  1.40362e-10

   Temperature = 1300 K

   P(atm)        R->W1        R->W2        R->P1          R->
     0.01          ***          ***  1.12127e-11  1.12127e-11
      0.1          ***          ***  1.12128e-11  1.12128e-11
        1  5.49659e-12          ***  1.11337e-11  1.66351e-11
       10  2.37915e-11          ***   1.0795e-11  3.46203e-11
      100   6.8743e-11  2.00725e-12  7.98231e-12  7.87325e-11
     1000  1.22787e-10  5.24997e-12  3.64526e-12  1.31682e-10
    O-O  1.54826e-10   8.2647e-12          ***   1.6309e-10

   Temperature = 1400 K

   P(atm)        R->W1        R->W2        R->P1          R->
     0.01          ***          ***  1.38705e-11  1.38705e-11
      0.1          ***          ***  1.38706e-11  1.38706e-11
        1          ***          ***  1.38709e-11  1.38709e-11
       10   1.6123e-11          ***  1.35758e-11  2.97257e-11
      100  5.63928e-11   1.6724e-12  1.11582e-11  6.92233e-11
     1000  1.21322e-10  5.36687e-12  6.10754e-12  1.32796e-10
    O-O  1.76753e-10  1.03232e-11          ***  1.87076e-10

   Temperature = 1500 K

   P(atm)        R->W1        R->W2        R->P1          R->
     0.01          ***          ***  1.67975e-11  1.67975e-11
      0.1          ***          ***  1.67976e-11  1.67976e-11
        1          ***          ***  1.67978e-11  1.67978e-11
       10          ***          ***  1.67989e-11  1.67989e-11
      100  4.41721e-11          ***  1.57902e-11  6.00973e-11
     1000  1.14048e-10  5.20929e-12  9.25387e-12  1.28511e-10
    O-O  1.99654e-10  1.26116e-11          ***  2.12265e-10

   Temperature = 1600 K

   P(atm)        R->W1        R->W2        R->P1          R->
     0.01          ***          ***  1.99834e-11  1.99834e-11
      0.1          ***          ***  1.99834e-11  1.99834e-11
        1          ***          ***  1.99835e-11  1.99835e-11
       10          ***          ***  1.99844e-11  1.99844e-11
      100  3.34188e-11          ***  1.91901e-11  5.27258e-11
     1000  1.02734e-10  4.84795e-12  1.29724e-11  1.20554e-10
    O-O  2.23498e-10  1.51245e-11          ***  2.38622e-10

   Temperature = 1700 K

   P(atm)        R->W1        R->W2        R->P1          R->
     0.01          ***          ***  2.34178e-11  2.34178e-11
      0.1          ***          ***  2.34178e-11  2.34178e-11
        1          ***          ***  2.34179e-11  2.34179e-11
       10          ***          ***  2.34185e-11  2.34185e-11
      100          ***          ***  2.34218e-11  2.34218e-11
     1000  8.93838e-11          ***  2.07902e-11  1.10729e-10
    O-O  2.48251e-10  1.78561e-11          ***  2.66107e-10

   Temperature = 1800 K

   P(atm)        R->W1        R->W2        R->P1          R->
     0.01          ***          ***  2.70906e-11  2.70906e-11
      0.1          ***          ***  2.70907e-11  2.70907e-11
        1          ***          ***  2.70907e-11  2.70907e-11
       10          ***          ***  2.70912e-11  2.70912e-11
      100          ***          ***  2.70939e-11  2.70939e-11
     1000  7.55405e-11          ***  2.47711e-11  1.00842e-10
    O-O  2.73881e-10  2.08004e-11          ***  2.94682e-10

   Temperature = 1900 K

   P(atm)        R->W1        R->W2        R->P1          R->
     0.01          ***          ***  3.09923e-11  3.09923e-11
      0.1          ***          ***  3.09923e-11  3.09923e-11
        1          ***          ***  3.09924e-11  3.09924e-11
       10          ***          ***  3.09927e-11  3.09927e-11
      100          ***          ***  3.09949e-11  3.09949e-11
     1000          ***          ***  3.10046e-11  3.10046e-11
    O-O   3.0034e-10  2.39518e-11          ***  3.24292e-10

   Temperature = 2000 K

   P(atm)        R->W1        R->W2        R->P1          R->
     0.01          ***          ***  3.51135e-11  3.51135e-11
      0.1          ***          ***  3.51135e-11  3.51135e-11
        1          ***          ***  3.51135e-11  3.51135e-11
       10          ***          ***  3.51138e-11  3.51138e-11
      100          ***          ***  3.51155e-11  3.51155e-11
     1000          ***          ***   3.5124e-11   3.5124e-11
    O-O  3.27619e-10  2.73043e-11          ***  3.54923e-10

   Temperature = 298 K

   P(atm)       P1->W1       P1->W2        P1->R         P1->
     0.01  1.19724e-24  1.33071e-20  1.00601e-24  1.33093e-20
      0.1   1.8635e-25  1.38459e-20  1.67461e-25  1.38463e-20
        1  2.09468e-26  1.39249e-20  1.92725e-26   1.3925e-20
       10  2.13155e-27  1.39336e-20  1.96902e-27  1.39336e-20
      100  2.13561e-28  1.39344e-20  1.97366e-28  1.39344e-20
     1000  2.13602e-29  1.39345e-20  1.97413e-29  1.39345e-20
    O-O          ***  1.39804e-20          ***  1.39804e-20

   Temperature = 300 K

   P(atm)       P1->W1       P1->W2        P1->R         P1->
     0.01  1.40177e-24  1.48848e-20  1.20065e-24  1.48874e-20
      0.1  2.21286e-25  1.55153e-20  2.02218e-25  1.55158e-20
        1  2.50129e-26  1.56088e-20  2.33961e-26  1.56089e-20
       10  2.54798e-27  1.56191e-20  2.39288e-27  1.56191e-20
      100  2.55315e-28  1.56202e-20  2.39882e-28  1.56202e-20
     1000  2.55367e-29  1.56203e-20  2.39942e-29  1.56203e-20
    O-O          ***  1.56714e-20          ***  1.56714e-20

   Temperature = 400 K

   P(atm)       P1->W1       P1->W2        P1->R         P1->
     0.01  5.01957e-22  9.15542e-19  9.37899e-22  9.16982e-19
      0.1  1.74599e-22  1.12925e-18  2.84217e-22   1.1297e-18
        1  3.13958e-23  1.19151e-18  4.85218e-23  1.19159e-18
       10  3.69408e-24  1.20134e-18   5.6321e-24  1.20135e-18
      100  3.78768e-25  1.20245e-18   5.7623e-25  1.20245e-18
     1000  3.79811e-26  1.20256e-18  5.77676e-26  1.20256e-18
    O-O          ***  1.20559e-18          ***  1.20559e-18

   Temperature = 500 K

   P(atm)       P1->W1       P1->W2        P1->R         P1->
     0.01  1.36001e-20  8.56079e-18  5.23576e-20  8.62675e-18
      0.1  9.86703e-21  1.41156e-17  2.53716e-20  1.41509e-17
        1  3.40291e-21  1.73015e-17  7.03734e-21  1.73119e-17
       10  5.81232e-22  1.81823e-17   1.0973e-21   1.8184e-17
      100  6.62608e-23   1.8314e-17  1.22115e-22  1.83142e-17
     1000  6.74749e-24  1.83284e-17  1.23908e-23  1.83284e-17
    O-O          ***   1.8366e-17          ***   1.8366e-17

   Temperature = 600 K

   P(atm)       P1->W1       P1->W2        P1->R         P1->
     0.01  8.88107e-20  2.76853e-17  7.52853e-19   2.8527e-17
      0.1  1.16737e-19  6.31328e-17  5.01991e-19  6.37515e-17
        1  7.57009e-20  9.93546e-17  2.13022e-19  9.96433e-17
       10  2.17881e-20  1.17295e-16  4.90455e-20  1.17366e-16
      100  3.19329e-21  1.21458e-16  6.59742e-21  1.21468e-16
     1000  3.43931e-22  1.22008e-16  6.97477e-22  1.22009e-16
    O-O          ***  1.22264e-16          ***  1.22264e-16

   Temperature = 700 K

   P(atm)       P1->W1       P1->W2        P1->R         P1->
     0.01  2.47505e-19   4.6629e-17  5.03915e-18  5.19157e-17
      0.1  5.22115e-19  1.43863e-16  4.09177e-18  1.48477e-16
        1  5.85817e-19  3.04124e-16  2.39652e-18  3.07106e-16
       10  2.92358e-19  4.39371e-16  8.11383e-19  4.40475e-16
      100  6.28777e-20  4.90848e-16  1.44582e-19  4.91055e-16
     1000  7.74577e-21   5.0009e-16  1.68057e-20  5.00114e-16
    O-O          ***  5.01923e-16          ***  5.01923e-16

   Temperature = 800 K

   P(atm)       P1->W1       P1->W2        P1->R         P1->
     0.01  4.00241e-19   5.1888e-17  2.12886e-17  7.35769e-17
      0.1   1.2337e-18  2.07434e-16  1.92948e-17  2.27963e-16
        1  2.19889e-18  5.86762e-16  1.41273e-17  6.03088e-16
       10  1.84035e-18  1.09772e-15  6.65318e-18  1.10621e-15
      100  6.23573e-19   1.4147e-15  1.63713e-18  1.41696e-15
     1000  9.68541e-20  1.49851e-15  2.23582e-19  1.49884e-15
    O-O          ***    1.513e-15          ***    1.513e-15

   Temperature = 900 K

   P(atm)       P1->W1       P1->W2        P1->R         P1->
     0.01  4.51747e-19  4.44672e-17   6.6969e-17  1.11888e-16
      0.1  1.88708e-18  2.20077e-16  6.41398e-17  2.86104e-16
        1  4.94783e-18  8.07005e-16  5.41201e-17  8.66073e-16
       10  6.58056e-18  1.98457e-15  3.29794e-17  2.02413e-15
      100  3.57349e-18  3.13558e-15  1.11544e-17  3.15031e-15
     1000  7.63318e-19  3.59934e-15  1.89698e-18    3.602e-15
    O-O          ***  3.69486e-15          ***  3.69486e-15

   Temperature = 1000 K

   P(atm)       P1->W1       P1->W2        P1->R         P1->
     0.01  4.47316e-19          ***  1.72345e-16  1.72793e-16
      0.1   2.1447e-18  1.92131e-16  1.69145e-16  3.63421e-16
        1  7.71176e-18  8.77223e-16  1.54982e-16  1.03992e-15
       10  1.53199e-17  2.78403e-15  1.13696e-16  2.91305e-15
      100  1.31131e-17  5.57256e-15  5.10256e-17   5.6367e-15
     1000   4.0875e-18  7.28417e-15  1.12032e-17  7.29947e-15
    O-O          ***  7.76075e-15          ***  7.76075e-15

   Temperature = 1100 K

   P(atm)       P1->W1       P1->W2        P1->R         P1->
     0.01  3.35785e-19          ***  3.82858e-16  3.83194e-16
      0.1  2.28031e-18          ***  3.80943e-16  3.83224e-16
        1  9.29353e-18  8.18419e-16  3.63851e-16  1.19156e-15
       10  2.58261e-17  3.24436e-15  3.02087e-16  3.57228e-15
      100   3.3467e-17  8.23034e-15  1.70809e-16  8.43462e-15
     1000  1.56531e-17  1.27645e-14   4.8867e-17  1.28291e-14
    O-O          ***  1.45725e-14          ***  1.45725e-14

   Temperature = 1200 K

   P(atm)       P1->W1       P1->W2        P1->R         P1->
     0.01          ***          ***  7.61933e-16  7.61933e-16
      0.1  1.83461e-18          ***  7.60127e-16  7.61962e-16
        1  1.13843e-17          ***  7.50756e-16  7.62148e-16
       10  3.45455e-17  3.31685e-15  6.67154e-16  4.01855e-15
      100  6.40909e-17  1.04879e-14    4.499e-16  1.10019e-14
     1000  4.47919e-17  1.97244e-14  1.65171e-16  1.99343e-14
    O-O          ***  2.51099e-14          ***  2.51099e-14

   Temperature = 1300 K

   P(atm)       P1->W1       P1->W2        P1->R         P1->
     0.01          ***          ***  1.38995e-15  1.38995e-15
      0.1          ***          ***  1.38996e-15  1.38996e-15
        1  9.99308e-18          ***  1.38015e-15  1.39015e-15
       10  5.29259e-17          ***  1.33817e-15  1.39117e-15
      100  9.88103e-17  1.19354e-14  9.89503e-16  1.30237e-14
     1000  1.00104e-16  2.73374e-14  4.51874e-16  2.78894e-14
    O-O          ***  4.04406e-14          ***  4.04406e-14

   Temperature = 1400 K

   P(atm)       P1->W1       P1->W2        P1->R         P1->
     0.01          ***          ***  2.36561e-15  2.36561e-15
      0.1          ***          ***  2.36561e-15  2.36561e-15
        1          ***          ***  2.36566e-15  2.36566e-15
       10  5.14303e-17          ***  2.31534e-15  2.36686e-15
      100  1.30079e-16  1.24566e-14  1.90301e-15  1.44897e-14
     1000  1.82951e-16  3.45813e-14  1.04164e-15  3.58059e-14
    O-O          ***  6.16936e-14          ***  6.16936e-14

   Temperature = 1500 K

   P(atm)       P1->W1       P1->W2        P1->R         P1->
     0.01          ***          ***  3.80363e-15  3.80363e-15
      0.1          ***          ***  3.80363e-15  3.80363e-15
        1          ***          ***  3.80368e-15  3.80368e-15
       10          ***          ***  3.80393e-15  3.80393e-15
      100  2.34155e-16          ***  3.57553e-15   3.8104e-15
     1000  2.85655e-16  4.05775e-14  2.09544e-15  4.29585e-14
    O-O          ***  9.00371e-14          ***  9.00371e-14

   Temperature = 1600 K

   P(atm)       P1->W1       P1->W2        P1->R         P1->
     0.01          ***          ***  5.83353e-15  5.83353e-15
      0.1          ***          ***  5.83353e-15  5.83353e-15
        1          ***          ***  5.83357e-15  5.83357e-15
       10          ***          ***  5.83382e-15  5.83382e-15
      100  2.37909e-16          ***  5.60194e-15  5.84068e-15
     1000  3.95377e-16  4.47671e-14  3.78689e-15  4.89493e-14
    O-O          ***  1.26661e-13          ***  1.26661e-13

   Temperature = 1700 K

   P(atm)       P1->W1       P1->W2        P1->R         P1->
     0.01          ***          ***  8.59785e-15  8.59785e-15
      0.1          ***          ***  8.59785e-15  8.59785e-15
        1          ***          ***  8.59788e-15  8.59788e-15
       10          ***          ***  8.59812e-15  8.59812e-15
      100          ***          ***  8.59933e-15  8.59933e-15
     1000  9.93951e-16          ***  7.63315e-15  8.63327e-15
    O-O          ***  1.72764e-13          ***  1.72764e-13

   Temperature = 1800 K

   P(atm)       P1->W1       P1->W2        P1->R         P1->
     0.01          ***          ***  1.22502e-14  1.22502e-14
      0.1          ***          ***  1.22502e-14  1.22502e-14
        1          ***          ***  1.22503e-14  1.22503e-14
       10          ***          ***  1.22505e-14  1.22505e-14
      100          ***          ***  1.22517e-14  1.22517e-14
     1000  1.08119e-15          ***  1.12014e-14  1.22901e-14
    O-O          ***  2.29541e-13          ***  2.29541e-13

   Temperature = 1900 K

   P(atm)       P1->W1       P1->W2        P1->R         P1->
     0.01          ***          ***  1.69536e-14  1.69536e-14
      0.1          ***          ***  1.69536e-14  1.69536e-14
        1          ***          ***  1.69537e-14  1.69537e-14
       10          ***          ***  1.69539e-14  1.69539e-14
      100          ***          ***   1.6955e-14   1.6955e-14
     1000          ***          ***  1.69604e-14  1.69604e-14
    O-O          ***  2.98178e-13          ***  2.98178e-13

   Temperature = 2000 K

   P(atm)       P1->W1       P1->W2        P1->R         P1->
     0.01          ***          ***  2.28785e-14  2.28785e-14
      0.1          ***          ***  2.28785e-14  2.28785e-14
        1          ***          ***  2.28785e-14  2.28785e-14
       10          ***          ***  2.28787e-14  2.28787e-14
      100          ***          ***  2.28798e-14  2.28798e-14
     1000          ***          ***  2.28853e-14  2.28853e-14
    O-O          ***  3.79847e-13          ***  3.79847e-13

______________________________________________________________________________________

Temperature-Species Rate Tables:

   Pressure = 0.01 atm

   T(K)       W1->W2        W1->R       W1->P1         W1->      Capture
    298  3.65134e-15  3.85872e-14  1.29901e-17  4.22515e-14  6.22281e-14
    300  5.23791e-15  5.84145e-14  2.04577e-17  6.36729e-14  8.89744e-14
    400  3.02525e-09   3.1264e-07  4.68121e-10  3.16134e-07  3.46307e-07
    500  1.31959e-05   0.00317987  9.87432e-06   0.00320294   0.00450036
    600   0.00306052      1.20124   0.00545093      1.20976      2.71204
    700     0.107925      63.4561     0.357672      63.9217      277.261
    800       1.1241      945.541      6.09609      952.761      9252.07
    900      5.29104       6029.7      42.4644      6077.46       145359
   1000          ***        21693      182.634      21870.3  1.34159e+06
   1100          ***      53515.6      464.237      53966.1  8.38376e+06
   1200          ***          ***          ***          ***  3.90242e+07
   1300          ***          ***          ***          ***  1.44589e+08
   1400          ***          ***          ***          ***   4.4728e+08
   1500          ***          ***          ***          ***  1.19668e+09
   1600          ***          ***          ***          ***  2.84378e+09
   1700          ***          ***          ***          ***  6.12653e+09
   1800          ***          ***          ***          ***  1.21583e+10
   1900          ***          ***          ***          ***  2.25082e+10
   2000          ***          ***          ***          ***  3.92711e+10

   Pressure = 0.1 atm

   T(K)       W1->W2        W1->R       W1->P1         W1->      Capture
    298   3.6644e-15  3.89006e-14  2.02186e-18   4.2567e-14  6.22281e-14
    300  5.25849e-15  5.89157e-14  3.22946e-18  6.41774e-14  8.89744e-14
    400  3.50642e-09  3.35906e-07  1.62831e-10  3.39575e-07  3.46307e-07
    500   2.3385e-05   0.00407272  7.16417e-06   0.00410326   0.00450036
    600   0.00855058      1.99996   0.00716583      2.01568      2.71204
    700     0.448284      140.749     0.754674      141.952      277.261
    800      6.45787      2752.22      18.7831      2777.46      9252.07
    900      39.0795      22244.3      176.564      22459.9       145359
   1000      133.987      96920.6      848.323      97902.9  1.34159e+06
   1100          ***       276333      3013.53       279235  8.38376e+06
   1200          ***       596630      6741.46       603096  3.90242e+07
   1300          ***          ***          ***          ***  1.44589e+08
   1400          ***          ***          ***          ***   4.4728e+08
   1500          ***          ***          ***          ***  1.19668e+09
   1600          ***          ***          ***          ***  2.84378e+09
   1700          ***          ***          ***          ***  6.12653e+09
   1800          ***          ***          ***          ***  1.21583e+10
   1900          ***          ***          ***          ***  2.25082e+10
   2000          ***          ***          ***          ***  3.92711e+10

   Pressure = 1 atm

   T(K)       W1->W2        W1->R       W1->P1         W1->      Capture
    298  3.66645e-15  3.89368e-14  2.27269e-19  4.26034e-14  6.22281e-14
    300  5.26175e-15  5.89738e-14  3.65039e-19   6.4236e-14  8.89744e-14
    400  3.67688e-09   3.4024e-07  2.92804e-11  3.43946e-07  3.46307e-07
    500  3.11367e-05   0.00438164  2.47078e-06   0.00441525   0.00450036
    600    0.0164729      2.49522   0.00464713      2.51634      2.71204
    700      1.28201      220.041     0.846965       222.17      277.261
    800      26.6503       5591.8      33.4998      5651.95      9252.07
    900      219.998      58716.4      462.955      59399.3       145359
   1000      959.111       323561      3031.43       327551  1.34159e+06
   1100      2739.79   1.1176e+06      11687.4  1.13202e+06  8.38376e+06
   1200          ***  2.78704e+06      39341.3  2.82426e+06  3.90242e+07
   1300          ***    5.574e+06      81749.4  5.65079e+06  1.44589e+08
   1400          ***          ***          ***          ***   4.4728e+08
   1500          ***          ***          ***          ***  1.19668e+09
   1600          ***          ***          ***          ***  2.84378e+09
   1700          ***          ***          ***          ***  6.12653e+09
   1800          ***          ***          ***          ***  1.21583e+10
   1900          ***          ***          ***          ***  2.25082e+10
   2000          ***          ***          ***          ***  3.92711e+10

   Pressure = 10 atm

   T(K)       W1->W2        W1->R       W1->P1         W1->      Capture
    298  3.66668e-15  3.89405e-14  2.31269e-20  4.26072e-14  6.22281e-14
    300  5.26212e-15  5.89798e-14  3.71854e-20   6.4242e-14  8.89744e-14
    400  3.70755e-09   3.4077e-07  3.44509e-12  3.44481e-07  3.46307e-07
    500  3.38261e-05   0.00443854  4.22018e-07   0.00447279   0.00450036
    600    0.0217489      2.64863   0.00133755      2.67171      2.71204
    700      2.28051      261.258     0.422736      263.961      277.261
    800      67.1172      7961.92      28.0538      8057.09      9252.07
    900      783.227       105110       616.78       106510       145359
   1000      4626.85       739434      6034.47       750095  1.34159e+06
   1100      16774.1  3.21112e+06      32344.6  3.26024e+06  8.38376e+06
   1200        43393  9.69915e+06       111904  9.85445e+06  3.90242e+07
   1300          ***  2.25038e+07       403845  2.28752e+07  1.44589e+08
   1400          ***   4.3286e+07       809601  4.40223e+07   4.4728e+08
   1500          ***          ***          ***          ***  1.19668e+09
   1600          ***          ***          ***          ***  2.84378e+09
   1700          ***          ***          ***          ***  6.12653e+09
   1800          ***          ***          ***          ***  1.21583e+10
   1900          ***          ***          ***          ***  2.25082e+10
   2000          ***          ***          ***          ***  3.92711e+10

   Pressure = 100 atm

   T(K)       W1->W2        W1->R       W1->P1         W1->      Capture
    298   3.6667e-15  3.89408e-14  2.31709e-21  4.26075e-14  6.22281e-14
    300  5.26216e-15  5.89804e-14  3.72608e-21  6.42426e-14  8.89744e-14
    400  3.71116e-09  3.40825e-07  3.53238e-13  3.44537e-07  3.46307e-07
    500  3.42829e-05   0.00444542  4.81106e-08   0.00447975   0.00450036
    600    0.0232553      2.67401  0.000196029      2.69746      2.71204
    700      2.77906      271.635    0.0909208      274.505      277.261
    800      101.845      8898.71      9.50765      9010.06      9252.07
    900      1582.54       133599      335.306       135517       145359
   1000      12771.8  1.12531e+06      5183.55  1.14327e+06  1.34159e+06
   1100      62041.7  6.03242e+06      42189.9  6.13665e+06  8.38376e+06
   1200       204884  2.25275e+07       208542   2.2941e+07  3.90242e+07
   1300       509575  6.31847e+07       705361  6.43996e+07  1.44589e+08
   1400  1.03466e+06  1.42149e+08  1.80217e+06  1.44986e+08   4.4728e+08
   1500          ***  2.71024e+08  6.34469e+06  2.76524e+08  1.19668e+09
   1600          ***  4.56801e+08    1.114e+07  4.66308e+08  2.84378e+09
   1700          ***          ***          ***          ***  6.12653e+09
   1800          ***          ***          ***          ***  1.21583e+10
   1900          ***          ***          ***          ***  2.25082e+10
   2000          ***          ***          ***          ***  3.92711e+10

   Pressure = 1000 atm

   T(K)       W1->W2        W1->R       W1->P1         W1->      Capture
    298   3.6667e-15  3.89409e-14  2.31754e-22  4.26076e-14  6.22281e-14
    300  5.26217e-15  5.89805e-14  3.72684e-22  6.42426e-14  8.89744e-14
    400  3.71153e-09  3.40831e-07   3.5421e-14  3.44543e-07  3.46307e-07
    500  3.43348e-05   0.00444613  4.89921e-09   0.00448047   0.00450036
    600    0.0234741      2.67691  2.11137e-05       2.7004      2.71204
    700      2.88443      273.096    0.0112001      275.992      277.261
    800      113.356      9077.89       1.4768      9192.73      9252.07
    900      2009.31       141447      71.6458       143528       145359
   1000      19749.5  1.28193e+06      1618.28   1.3033e+06  1.34159e+06
   1100       122468  7.71884e+06        19835  7.86115e+06  8.38376e+06
   1200       523713  3.36122e+07       147418  3.42833e+07  3.90242e+07
   1300  1.65807e+06  1.12194e+08       726782  1.14579e+08  1.44589e+08
   1400   4.1356e+06   3.0038e+08  2.57195e+06  3.07088e+08   4.4728e+08
   1500   8.5798e+06  6.71089e+08  7.00772e+06  6.86677e+08  1.19668e+09
   1600  1.54851e+07  1.29634e+09  1.56088e+07  1.32744e+09  2.84378e+09
   1700          ***  2.23367e+09   6.7652e+07  2.28713e+09  6.12653e+09
   1800          ***  3.51646e+09  1.11302e+08  3.60248e+09  1.21583e+10
   1900          ***          ***          ***          ***  2.25082e+10
   2000          ***          ***          ***          ***  3.92711e+10

   Pressure = 0.01 atm

   T(K)       W2->W1        W2->R       W2->P1         W2->      Capture
    298   1.3609e-11  1.52714e-13  5.38122e-10  5.51883e-10  6.51589e-10
    300  1.84791e-11  2.23905e-13  7.66377e-10   7.8508e-10  9.11911e-10
    400  1.32942e-06  3.05515e-07  0.000375211  0.000376845  0.000496372
    500   0.00156789   0.00104154     0.738566     0.741176      1.59282
    600     0.145992     0.162085      81.1044      81.4125      360.856
    700      2.61191      4.20186      1636.23      1643.04      17762.7
    800      16.0675      35.7967      11470.1        11522       334861
    900       49.601      150.679        41226      41426.2  3.31917e+06
   1000          ***          ***          ***          ***  2.09416e+07
   1100          ***          ***          ***          ***  9.50287e+07
   1200          ***          ***          ***          ***  3.36555e+08
   1300          ***          ***          ***          ***  9.84606e+08
   1400          ***          ***          ***          ***  2.47812e+09
   1500          ***          ***          ***          ***  5.52851e+09
   1600          ***          ***          ***          ***  1.11806e+10
   1700          ***          ***          ***          ***  2.08527e+10
   1800          ***          ***          ***          ***  3.63506e+10
   1900          ***          ***          ***          ***  5.98562e+10
   2000          ***          ***          ***          ***  9.38937e+10

   Pressure = 0.1 atm

   T(K)       W2->W1        W2->R       W2->P1         W2->      Capture
    298  1.36577e-11  1.79163e-13   5.5991e-10  5.73747e-10  6.51589e-10
    300  1.85517e-11  2.63999e-13  7.98842e-10  8.17658e-10  9.11911e-10
    400  1.54087e-06  4.98818e-07   0.00046279   0.00046483  0.000496372
    500   0.00277852   0.00250555      1.21776      1.22305      1.59282
    600      0.40788     0.561047       184.89      185.859      360.856
    700      10.8492      19.8886      5038.16      5068.89      17762.7
    800      92.3025      218.424      45438.4      45749.1       334861
    900      366.096      1115.63       198258       199740  3.31917e+06
   1000      885.091      3490.37       544549       548925  2.09416e+07
   1100          ***          ***          ***          ***  9.50287e+07
   1200          ***          ***          ***          ***  3.36555e+08
   1300          ***          ***          ***          ***  9.84606e+08
   1400          ***          ***          ***          ***  2.47812e+09
   1500          ***          ***          ***          ***  5.52851e+09
   1600          ***          ***          ***          ***  1.11806e+10
   1700          ***          ***          ***          ***  2.08527e+10
   1800          ***          ***          ***          ***  3.63506e+10
   1900          ***          ***          ***          ***  5.98562e+10
   2000          ***          ***          ***          ***  9.38937e+10

   Pressure = 1 atm

   T(K)       W2->W1        W2->R       W2->P1         W2->      Capture
    298  1.36653e-11  1.84287e-13  5.63104e-10  5.76953e-10  6.51589e-10
    300  1.85633e-11  2.71879e-13  8.03657e-10  8.22492e-10  9.11911e-10
    400  1.61577e-06  5.80409e-07  0.000488309  0.000490505  0.000496372
    500   0.00369956   0.00374631      1.49261      1.50005      1.59282
    600     0.785799      1.16229      290.955      292.903      360.856
    700      31.0295      57.7318        10645      10733.8      17762.7
    800      381.089      863.924       128073       129318       334861
    900      2063.97      5714.18       715833       723611  3.31917e+06
   1000      6357.91      21763.4  2.37666e+06  2.40478e+06  2.09416e+07
   1100      13514.8      57874.4  5.63391e+06   5.7053e+06  9.50287e+07
   1200          ***          ***          ***          ***  3.36555e+08
   1300          ***          ***          ***          ***  9.84606e+08
   1400          ***          ***          ***          ***  2.47812e+09
   1500          ***          ***          ***          ***  5.52851e+09
   1600          ***          ***          ***          ***  1.11806e+10
   1700          ***          ***          ***          ***  2.08527e+10
   1800          ***          ***          ***          ***  3.63506e+10
   1900          ***          ***          ***          ***  5.98562e+10
   2000          ***          ***          ***          ***  9.38937e+10

   Pressure = 10 atm

   T(K)       W2->W1        W2->R       W2->P1         W2->      Capture
    298  1.36662e-11  1.84897e-13  5.63453e-10  5.77305e-10  6.51589e-10
    300  1.85646e-11  2.72824e-13  8.04186e-10  8.23023e-10  9.11911e-10
    400  1.62925e-06  5.96118e-07  0.000492338  0.000494563  0.000496372
    500    0.0040191   0.00419192      1.56859      1.57681      1.59282
    600      1.03748      1.55845      343.491      346.087      360.856
    700      55.1984       100.51      15377.9      15533.6      17762.7
    800      959.932      2028.97       239416       242405       334861
    900       7355.1      18024.1  1.75135e+06  1.77673e+06  3.31917e+06
   1000      30770.3      88644.3  7.38626e+06  7.50568e+06  2.09416e+07
   1100      83443.2       287485  2.10967e+07  2.14676e+07  9.50287e+07
   1200       167897       699914  4.61522e+07  4.70201e+07  3.36555e+08
   1300          ***          ***          ***          ***  9.84606e+08
   1400          ***          ***          ***          ***  2.47812e+09
   1500          ***          ***          ***          ***  5.52851e+09
   1600          ***          ***          ***          ***  1.11806e+10
   1700          ***          ***          ***          ***  2.08527e+10
   1800          ***          ***          ***          ***  3.63506e+10
   1900          ***          ***          ***          ***  5.98562e+10
   2000          ***          ***          ***          ***  9.38937e+10

   Pressure = 100 atm

   T(K)       W2->W1        W2->R       W2->P1         W2->      Capture
    298  1.36663e-11   1.8496e-13  5.63489e-10   5.7734e-10  6.51589e-10
    300  1.85647e-11  2.72922e-13   8.0424e-10  8.23077e-10  9.11911e-10
    400  1.63084e-06  5.97996e-07   0.00049279  0.000495018  0.000496372
    500   0.00407337   0.00426796      1.57995      1.58829      1.59282
    600      1.10934      1.66848      355.683      358.461      360.856
    700      67.2654      120.471      17179.5      17367.2      17762.7
    800      1456.67      2924.31       308526       312907       334861
    900      14864.9      32991.4  2.76482e+06  2.81268e+06  3.31917e+06
   1000      85043.1       210240  1.47068e+07  1.50021e+07  2.09416e+07
   1100       309945       867918  5.24266e+07  5.36045e+07  9.50287e+07
   1200       801141  2.58684e+06  1.38194e+08  1.41582e+08  3.36555e+08
   1300  1.60914e+06  6.06923e+06  2.92062e+08   2.9974e+08  9.84606e+08
   1400  2.69968e+06  1.19626e+07  5.26497e+08  5.41159e+08  2.47812e+09
   1500          ***          ***          ***          ***  5.52851e+09
   1600          ***          ***          ***          ***  1.11806e+10
   1700          ***          ***          ***          ***  2.08527e+10
   1800          ***          ***          ***          ***  3.63506e+10
   1900          ***          ***          ***          ***  5.98562e+10
   2000          ***          ***          ***          ***  9.38937e+10

   Pressure = 1000 atm

   T(K)       W2->W1        W2->R       W2->P1         W2->      Capture
    298  1.36663e-11  1.84966e-13  5.63492e-10  5.77344e-10  6.51589e-10
    300  1.85647e-11  2.72931e-13  8.04245e-10  8.23083e-10  9.11911e-10
    400    1.631e-06   5.9819e-07  0.000492836  0.000495065  0.000496372
    500   0.00407954   0.00427659      1.58119      1.58955      1.59282
    600      1.11978      1.68415      357.292      360.096      360.856
    700      69.8159      124.471        17503      17697.3      17762.7
    800      1621.31      3194.33       326805       331621       334861
    900        18874      39949.3  3.17358e+06  3.23241e+06  3.31917e+06
   1000       131530       296889  1.92138e+07  1.96422e+07  2.09416e+07
   1100       612424  1.48257e+06  8.10405e+07  8.31355e+07  9.50287e+07
   1200  2.05478e+06  5.40785e+06   2.5654e+08  2.64003e+08  3.36555e+08
   1300  5.28036e+06  1.53586e+07  6.45416e+08  6.66055e+08  9.84606e+08
   1400  1.09738e+07  3.57971e+07  1.35434e+09  1.40111e+09  2.47812e+09
   1500  1.93521e+07  7.15133e+07  2.46912e+09  2.55999e+09  5.52851e+09
   1600  3.01436e+07  1.26786e+08  4.04198e+09  4.19891e+09  1.11806e+10
   1700          ***          ***          ***          ***  2.08527e+10
   1800          ***          ***          ***          ***  3.63506e+10
   1900          ***          ***          ***          ***  5.98562e+10
   2000          ***          ***          ***          ***  9.38937e+10

   Pressure = 0.01 atm

   T(K)        R->W1        R->W2        R->P1          R->      Capture
    298  5.69056e-12  6.04247e-15  1.60967e-15  5.69821e-12  5.77922e-12
    300   5.8007e-12  6.30229e-15  1.74002e-15  5.80874e-12  5.89436e-12
    400  1.18431e-11  2.63361e-14  3.31338e-14  1.19026e-11   1.3024e-11
    500  1.59593e-11  4.39937e-14  1.90796e-13  1.61941e-11   2.2595e-11
    600  1.51275e-11  4.27765e-14  5.82037e-13  1.57523e-11  3.43035e-11
    700  1.08781e-11  2.96981e-14  1.24945e-12  1.21573e-11  4.79315e-11
    800  6.38398e-12  1.67182e-14  2.19525e-12  8.59595e-12  6.33228e-11
    900  3.25459e-12  8.33481e-15  3.42087e-12  6.68379e-12  8.03579e-11
   1000  1.52182e-12          ***  4.93642e-12   6.4586e-12   9.8929e-11
   1100  6.81218e-13          ***  6.73787e-12  7.41926e-12  1.18951e-10
   1200          ***          ***  8.83406e-12  8.83406e-12  1.40362e-10
   1300          ***          ***  1.12127e-11  1.12127e-11   1.6309e-10
   1400          ***          ***  1.38705e-11  1.38705e-11  1.87076e-10
   1500          ***          ***  1.67975e-11  1.67975e-11  2.12265e-10
   1600          ***          ***  1.99834e-11  1.99834e-11  2.38622e-10
   1700          ***          ***  2.34178e-11  2.34178e-11  2.66107e-10
   1800          ***          ***  2.70906e-11  2.70906e-11  2.94682e-10
   1900          ***          ***  3.09923e-11  3.09923e-11  3.24292e-10
   2000          ***          ***  3.51135e-11  3.51135e-11  3.54923e-10

   Pressure = 0.1 atm

   T(K)        R->W1        R->W2        R->P1          R->      Capture
    298  5.73678e-12  7.08902e-15  2.67945e-16  5.74413e-12  5.77922e-12
    300  5.85047e-12  7.43085e-15  2.93059e-16  5.85819e-12  5.89436e-12
    400  1.27244e-11  4.29993e-14  1.00407e-14  1.27775e-11   1.3024e-11
    500  2.04404e-11  1.05835e-13  9.24567e-14  2.06387e-11   2.2595e-11
    600  2.51865e-11  1.48109e-13  3.88093e-13  2.57227e-11  3.43035e-11
    700  2.41334e-11  1.40819e-13  1.01455e-12  2.52888e-11  4.79315e-11
    800  1.86063e-11  1.02854e-13  1.98965e-12  2.06988e-11  6.33228e-11
    900   1.2076e-11  6.33477e-14  3.27635e-12  1.54157e-11  8.03579e-11
   1000  6.92769e-12  3.54386e-14  4.84476e-12  1.18079e-11   9.8929e-11
   1100   3.6799e-12          ***  6.70417e-12  1.03855e-11  1.18951e-10
   1200  1.88252e-12          ***  8.81312e-12  1.06965e-11  1.40362e-10
   1300          ***          ***  1.12128e-11  1.12128e-11   1.6309e-10
   1400          ***          ***  1.38706e-11  1.38706e-11  1.87076e-10
   1500          ***          ***  1.67976e-11  1.67976e-11  2.12265e-10
   1600          ***          ***  1.99834e-11  1.99834e-11  2.38622e-10
   1700          ***          ***  2.34178e-11  2.34178e-11  2.66107e-10
   1800          ***          ***  2.70907e-11  2.70907e-11  2.94682e-10
   1900          ***          ***  3.09923e-11  3.09923e-11  3.24292e-10
   2000          ***          ***  3.51135e-11  3.51135e-11  3.54923e-10

   Pressure = 1 atm

   T(K)        R->W1        R->W2        R->P1          R->      Capture
    298  5.74211e-12  7.29173e-15  3.08368e-17  5.74943e-12  5.77922e-12
    300  5.85624e-12  7.65264e-15  3.39062e-17  5.86393e-12  5.89436e-12
    400  1.28886e-11  5.00326e-14  1.71416e-15  1.29404e-11   1.3024e-11
    500  2.19909e-11  1.58246e-13  2.56448e-14  2.21748e-11   2.2595e-11
    600  3.14237e-11  3.06844e-13  1.64689e-13  3.18952e-11  3.43035e-11
    700  3.77306e-11  4.08961e-13  5.94213e-13  3.87338e-11  4.79315e-11
    800  3.78149e-11  4.08165e-13  1.45679e-12  3.96799e-11  6.33228e-11
    900  3.19395e-11  3.29173e-13  2.76453e-12  3.50332e-11  8.03579e-11
   1000  2.33319e-11  2.30446e-13  4.43908e-12  2.80014e-11   9.8929e-11
   1100  1.52902e-11  1.48719e-13  6.40336e-12  2.18423e-11  1.18951e-10
   1200  9.35069e-12          ***  8.70447e-12  1.80622e-11  1.40362e-10
   1300  5.49659e-12          ***  1.11337e-11  1.66351e-11   1.6309e-10
   1400          ***          ***  1.38709e-11  1.38709e-11  1.87076e-10
   1500          ***          ***  1.67978e-11  1.67978e-11  2.12265e-10
   1600          ***          ***  1.99835e-11  1.99835e-11  2.38622e-10
   1700          ***          ***  2.34179e-11  2.34179e-11  2.66107e-10
   1800          ***          ***  2.70907e-11  2.70907e-11  2.94682e-10
   1900          ***          ***  3.09924e-11  3.09924e-11  3.24292e-10
   2000          ***          ***  3.51135e-11  3.51135e-11  3.54923e-10

   Pressure = 10 atm

   T(K)        R->W1        R->W2        R->P1          R->      Capture
    298  5.74265e-12   7.3159e-15  3.15052e-18  5.74997e-12  5.77922e-12
    300  5.85683e-12  7.67925e-15  3.46781e-18  5.86452e-12  5.89436e-12
    400  1.29087e-11  5.13867e-14  1.98969e-16  1.29603e-11   1.3024e-11
    500  2.22765e-11  1.77069e-13  3.99866e-15  2.24575e-11   2.2595e-11
    600  3.33556e-11  4.11431e-13  3.79175e-14  3.38049e-11  3.43035e-11
    700  4.47982e-11  7.12039e-13  2.01181e-13  4.57114e-11  4.79315e-11
    800  5.38451e-11  9.59297e-13  6.86067e-13  5.54905e-11  6.33228e-11
    900  5.71981e-11  1.04334e-12  1.68463e-12   5.9926e-11  8.03579e-11
   1000  5.34556e-11  9.57301e-13  3.25654e-12  5.76694e-11   9.8929e-11
   1100  4.44095e-11   7.7921e-13  5.31639e-12  5.05051e-11  1.18951e-10
   1200  3.35936e-11  5.85957e-13  7.73516e-12  4.19147e-11  1.40362e-10
   1300  2.37915e-11          ***   1.0795e-11  3.46203e-11   1.6309e-10
   1400   1.6123e-11          ***  1.35758e-11  2.97257e-11  1.87076e-10
   1500          ***          ***  1.67989e-11  1.67989e-11  2.12265e-10
   1600          ***          ***  1.99844e-11  1.99844e-11  2.38622e-10
   1700          ***          ***  2.34185e-11  2.34185e-11  2.66107e-10
   1800          ***          ***  2.70912e-11  2.70912e-11  2.94682e-10
   1900          ***          ***  3.09927e-11  3.09927e-11  3.24292e-10
   2000          ***          ***  3.51138e-11  3.51138e-11  3.54923e-10

   Pressure = 100 atm

   T(K)        R->W1        R->W2        R->P1          R->      Capture
    298  5.74271e-12  7.31838e-15  3.15794e-19  5.75003e-12  5.77922e-12
    300  5.85689e-12  7.68199e-15  3.47642e-19  5.86457e-12  5.89436e-12
    400  1.29108e-11  5.15487e-14  2.03569e-17  1.29623e-11   1.3024e-11
    500   2.2311e-11   1.8028e-13  4.44998e-16  2.24917e-11   2.2595e-11
    600  3.36752e-11   4.4048e-13  5.10052e-15  3.41208e-11  3.43035e-11
    700  4.65776e-11  8.53452e-13  3.58487e-14  4.74669e-11  4.79315e-11
    800  6.01806e-11  1.38271e-12  1.68819e-13  6.17321e-11  6.33228e-11
    900  7.27038e-11  1.91124e-12   5.6978e-13  7.51848e-11  8.03579e-11
   1000  8.13814e-11  2.28179e-12  1.46151e-12  8.51247e-11   9.8929e-11
   1100   8.3623e-11  2.39839e-12  3.00605e-12  8.90274e-11  1.18951e-10
   1200  7.87966e-11  2.27846e-12  5.21626e-12  8.62913e-11  1.40362e-10
   1300   6.8743e-11  2.00725e-12  7.98231e-12  7.87325e-11   1.6309e-10
   1400  5.63928e-11   1.6724e-12  1.11582e-11  6.92233e-11  1.87076e-10
   1500  4.41721e-11          ***  1.57902e-11  6.00973e-11  2.12265e-10
   1600  3.34188e-11          ***  1.91901e-11  5.27258e-11  2.38622e-10
   1700          ***          ***  2.34218e-11  2.34218e-11  2.66107e-10
   1800          ***          ***  2.70939e-11  2.70939e-11  2.94682e-10
   1900          ***          ***  3.09949e-11  3.09949e-11  3.24292e-10
   2000          ***          ***  3.51155e-11  3.51155e-11  3.54923e-10

   Pressure = 1000 atm

   T(K)        R->W1        R->W2        R->P1          R->      Capture
    298  5.74271e-12  7.31863e-15   3.1587e-20  5.75003e-12  5.77922e-12
    300   5.8569e-12  7.68226e-15  3.47729e-20  5.86458e-12  5.89436e-12
    400   1.2911e-11  5.15653e-14  2.04079e-18  1.29626e-11   1.3024e-11
    500  2.23145e-11  1.80645e-13  4.51533e-17  2.24952e-11   2.2595e-11
    600  3.37117e-11  4.44617e-13  5.39226e-16  3.41569e-11  3.43035e-11
    700  4.68281e-11   8.8179e-13  4.16694e-15   4.7714e-11  4.79315e-11
    800  6.13924e-11  1.51039e-12  2.30555e-14  6.29258e-11  6.33228e-11
    900  7.69747e-11  2.31443e-12  9.69006e-14   7.9386e-11  8.03579e-11
   1000  9.27095e-11  3.22384e-12  3.20889e-13  9.62542e-11   9.8929e-11
   1100  1.07024e-10  4.10969e-12  8.60005e-13  1.11993e-10  1.18951e-10
   1200  1.17731e-10  4.82115e-12  1.91504e-12  1.24467e-10  1.40362e-10
   1300  1.22787e-10  5.24997e-12  3.64526e-12  1.31682e-10   1.6309e-10
   1400  1.21322e-10  5.36687e-12  6.10754e-12  1.32796e-10  1.87076e-10
   1500  1.14048e-10  5.20929e-12  9.25387e-12  1.28511e-10  2.12265e-10
   1600  1.02734e-10  4.84795e-12  1.29724e-11  1.20554e-10  2.38622e-10
   1700  8.93838e-11          ***  2.07902e-11  1.10729e-10  2.66107e-10
   1800  7.55405e-11          ***  2.47711e-11  1.00842e-10  2.94682e-10
   1900          ***          ***  3.10046e-11  3.10046e-11  3.24292e-10
   2000          ***          ***   3.5124e-11   3.5124e-11  3.54923e-10

   Pressure = 0.01 atm

   T(K)       P1->W1       P1->W2        P1->R         P1->      Capture
    298  1.19724e-24  1.33071e-20  1.00601e-24  1.33093e-20  1.39804e-20
    300  1.40177e-24  1.48848e-20  1.20065e-24  1.48874e-20  1.56714e-20
    400  5.01957e-22  9.15542e-19  9.37899e-22  9.16982e-19  1.20559e-18
    500  1.36001e-20  8.56079e-18  5.23576e-20  8.62675e-18   1.8366e-17
    600  8.88107e-20  2.76853e-17  7.52853e-19   2.8527e-17  1.22264e-16
    700  2.47505e-19   4.6629e-17  5.03915e-18  5.19157e-17  5.01923e-16
    800  4.00241e-19   5.1888e-17  2.12886e-17  7.35769e-17    1.513e-15
    900  4.51747e-19  4.44672e-17   6.6969e-17  1.11888e-16  3.69486e-15
   1000  4.47316e-19          ***  1.72345e-16  1.72793e-16  7.76075e-15
   1100  3.35785e-19          ***  3.82858e-16  3.83194e-16  1.45725e-14
   1200          ***          ***  7.61933e-16  7.61933e-16  2.51099e-14
   1300          ***          ***  1.38995e-15  1.38995e-15  4.04406e-14
   1400          ***          ***  2.36561e-15  2.36561e-15  6.16936e-14
   1500          ***          ***  3.80363e-15  3.80363e-15  9.00371e-14
   1600          ***          ***  5.83353e-15  5.83353e-15  1.26661e-13
   1700          ***          ***  8.59785e-15  8.59785e-15  1.72764e-13
   1800          ***          ***  1.22502e-14  1.22502e-14  2.29541e-13
   1900          ***          ***  1.69536e-14  1.69536e-14  2.98178e-13
   2000          ***          ***  2.28785e-14  2.28785e-14  3.79847e-13

   Pressure = 0.1 atm

   T(K)       P1->W1       P1->W2        P1->R         P1->      Capture
    298   1.8635e-25  1.38459e-20  1.67461e-25  1.38463e-20  1.39804e-20
    300  2.21286e-25  1.55153e-20  2.02218e-25  1.55158e-20  1.56714e-20
    400  1.74599e-22  1.12925e-18  2.84217e-22   1.1297e-18  1.20559e-18
    500  9.86703e-21  1.41156e-17  2.53716e-20  1.41509e-17   1.8366e-17
    600  1.16737e-19  6.31328e-17  5.01991e-19  6.37515e-17  1.22264e-16
    700  5.22115e-19  1.43863e-16  4.09177e-18  1.48477e-16  5.01923e-16
    800   1.2337e-18  2.07434e-16  1.92948e-17  2.27963e-16    1.513e-15
    900  1.88708e-18  2.20077e-16  6.41398e-17  2.86104e-16  3.69486e-15
   1000   2.1447e-18  1.92131e-16  1.69145e-16  3.63421e-16  7.76075e-15
   1100  2.28031e-18          ***  3.80943e-16  3.83224e-16  1.45725e-14
   1200  1.83461e-18          ***  7.60127e-16  7.61962e-16  2.51099e-14
   1300          ***          ***  1.38996e-15  1.38996e-15  4.04406e-14
   1400          ***          ***  2.36561e-15  2.36561e-15  6.16936e-14
   1500          ***          ***  3.80363e-15  3.80363e-15  9.00371e-14
   1600          ***          ***  5.83353e-15  5.83353e-15  1.26661e-13
   1700          ***          ***  8.59785e-15  8.59785e-15  1.72764e-13
   1800          ***          ***  1.22502e-14  1.22502e-14  2.29541e-13
   1900          ***          ***  1.69536e-14  1.69536e-14  2.98178e-13
   2000          ***          ***  2.28785e-14  2.28785e-14  3.79847e-13

   Pressure = 1 atm

   T(K)       P1->W1       P1->W2        P1->R         P1->      Capture
    298  2.09468e-26  1.39249e-20  1.92725e-26   1.3925e-20  1.39804e-20
    300  2.50129e-26  1.56088e-20  2.33961e-26  1.56089e-20  1.56714e-20
    400  3.13958e-23  1.19151e-18  4.85218e-23  1.19159e-18  1.20559e-18
    500  3.40291e-21  1.73015e-17  7.03734e-21  1.73119e-17   1.8366e-17
    600  7.57009e-20  9.93546e-17  2.13022e-19  9.96433e-17  1.22264e-16
    700  5.85817e-19  3.04124e-16  2.39652e-18  3.07106e-16  5.01923e-16
    800  2.19889e-18  5.86762e-16  1.41273e-17  6.03088e-16    1.513e-15
    900  4.94783e-18  8.07005e-16  5.41201e-17  8.66073e-16  3.69486e-15
   1000  7.71176e-18  8.77223e-16  1.54982e-16  1.03992e-15  7.76075e-15
   1100  9.29353e-18  8.18419e-16  3.63851e-16  1.19156e-15  1.45725e-14
   1200  1.13843e-17          ***  7.50756e-16  7.62148e-16  2.51099e-14
   1300  9.99308e-18          ***  1.38015e-15  1.39015e-15  4.04406e-14
   1400          ***          ***  2.36566e-15  2.36566e-15  6.16936e-14
   1500          ***          ***  3.80368e-15  3.80368e-15  9.00371e-14
   1600          ***          ***  5.83357e-15  5.83357e-15  1.26661e-13
   1700          ***          ***  8.59788e-15  8.59788e-15  1.72764e-13
   1800          ***          ***  1.22503e-14  1.22503e-14  2.29541e-13
   1900          ***          ***  1.69537e-14  1.69537e-14  2.98178e-13
   2000          ***          ***  2.28785e-14  2.28785e-14  3.79847e-13

   Pressure = 10 atm

   T(K)       P1->W1       P1->W2        P1->R         P1->      Capture
    298  2.13155e-27  1.39336e-20  1.96902e-27  1.39336e-20  1.39804e-20
    300  2.54798e-27  1.56191e-20  2.39288e-27  1.56191e-20  1.56714e-20
    400  3.69408e-24  1.20134e-18   5.6321e-24  1.20135e-18  1.20559e-18
    500  5.81232e-22  1.81823e-17   1.0973e-21   1.8184e-17   1.8366e-17
    600  2.17881e-20  1.17295e-16  4.90455e-20  1.17366e-16  1.22264e-16
    700  2.92358e-19  4.39371e-16  8.11383e-19  4.40475e-16  5.01923e-16
    800  1.84035e-18  1.09772e-15  6.65318e-18  1.10621e-15    1.513e-15
    900  6.58056e-18  1.98457e-15  3.29794e-17  2.02413e-15  3.69486e-15
   1000  1.53199e-17  2.78403e-15  1.13696e-16  2.91305e-15  7.76075e-15
   1100  2.58261e-17  3.24436e-15  3.02087e-16  3.57228e-15  1.45725e-14
   1200  3.45455e-17  3.31685e-15  6.67154e-16  4.01855e-15  2.51099e-14
   1300  5.29259e-17          ***  1.33817e-15  1.39117e-15  4.04406e-14
   1400  5.14303e-17          ***  2.31534e-15  2.36686e-15  6.16936e-14
   1500          ***          ***  3.80393e-15  3.80393e-15  9.00371e-14
   1600          ***          ***  5.83382e-15  5.83382e-15  1.26661e-13
   1700          ***          ***  8.59812e-15  8.59812e-15  1.72764e-13
   1800          ***          ***  1.22505e-14  1.22505e-14  2.29541e-13
   1900          ***          ***  1.69539e-14  1.69539e-14  2.98178e-13
   2000          ***          ***  2.28787e-14  2.28787e-14  3.79847e-13

   Pressure = 100 atm

   T(K)       P1->W1       P1->W2        P1->R         P1->      Capture
    298  2.13561e-28  1.39344e-20  1.97366e-28  1.39344e-20  1.39804e-20
    300  2.55315e-28  1.56202e-20  2.39882e-28  1.56202e-20  1.56714e-20
    400  3.78768e-25  1.20245e-18   5.7623e-25  1.20245e-18  1.20559e-18
    500  6.62608e-23   1.8314e-17  1.22115e-22  1.83142e-17   1.8366e-17
    600  3.19329e-21  1.21458e-16  6.59742e-21  1.21468e-16  1.22264e-16
    700  6.28777e-20  4.90848e-16  1.44582e-19  4.91055e-16  5.01923e-16
    800  6.23573e-19   1.4147e-15  1.63713e-18  1.41696e-15    1.513e-15
    900  3.57349e-18  3.13558e-15  1.11544e-17  3.15031e-15  3.69486e-15
   1000  1.31131e-17  5.57256e-15  5.10256e-17   5.6367e-15  7.76075e-15
   1100   3.3467e-17  8.23034e-15  1.70809e-16  8.43462e-15  1.45725e-14
   1200  6.40909e-17  1.04879e-14    4.499e-16  1.10019e-14  2.51099e-14
   1300  9.88103e-17  1.19354e-14  9.89503e-16  1.30237e-14  4.04406e-14
   1400  1.30079e-16  1.24566e-14  1.90301e-15  1.44897e-14  6.16936e-14
   1500  2.34155e-16          ***  3.57553e-15   3.8104e-15  9.00371e-14
   1600  2.37909e-16          ***  5.60194e-15  5.84068e-15  1.26661e-13
   1700          ***          ***  8.59933e-15  8.59933e-15  1.72764e-13
   1800          ***          ***  1.22517e-14  1.22517e-14  2.29541e-13
   1900          ***          ***   1.6955e-14   1.6955e-14  2.98178e-13
   2000          ***          ***  2.28798e-14  2.28798e-14  3.79847e-13

   Pressure = 1000 atm

   T(K)       P1->W1       P1->W2        P1->R         P1->      Capture
    298  2.13602e-29  1.39345e-20  1.97413e-29  1.39345e-20  1.39804e-20
    300  2.55367e-29  1.56203e-20  2.39942e-29  1.56203e-20  1.56714e-20
    400  3.79811e-26  1.20256e-18  5.77676e-26  1.20256e-18  1.20559e-18
    500  6.74749e-24  1.83284e-17  1.23908e-23  1.83284e-17   1.8366e-17
    600  3.43931e-22  1.22008e-16  6.97477e-22  1.22009e-16  1.22264e-16
    700  7.74577e-21   5.0009e-16  1.68057e-20  5.00114e-16  5.01923e-16
    800  9.68541e-20  1.49851e-15  2.23582e-19  1.49884e-15    1.513e-15
    900  7.63318e-19  3.59934e-15  1.89698e-18    3.602e-15  3.69486e-15
   1000   4.0875e-18  7.28417e-15  1.12032e-17  7.29947e-15  7.76075e-15
   1100  1.56531e-17  1.27645e-14   4.8867e-17  1.28291e-14  1.45725e-14
   1200  4.47919e-17  1.97244e-14  1.65171e-16  1.99343e-14  2.51099e-14
   1300  1.00104e-16  2.73374e-14  4.51874e-16  2.78894e-14  4.04406e-14
   1400  1.82951e-16  3.45813e-14  1.04164e-15  3.58059e-14  6.16936e-14
   1500  2.85655e-16  4.05775e-14  2.09544e-15  4.29585e-14  9.00371e-14
   1600  3.95377e-16  4.47671e-14  3.78689e-15  4.89493e-14  1.26661e-13
   1700  9.93951e-16          ***  7.63315e-15  8.63327e-15  1.72764e-13
   1800  1.08119e-15          ***  1.12014e-14  1.22901e-14  2.29541e-13
   1900          ***          ***  1.69604e-14  1.69604e-14  2.98178e-13
   2000          ***          ***  2.28853e-14  2.28853e-14  3.79847e-13

______________________________________________________________________________________

Temperature-Pressure Rate Tables:

W1->W2

P\T              298          300          400          500          600          700          800          900         1000         1100         1200         1300         1400         1500         1600         1700         1800         1900         2000
0.01     3.65134e-15  5.23791e-15  3.02525e-09  1.31959e-05   0.00306052     0.107925       1.1241      5.29104          ***          ***          ***          ***          ***          ***          ***          ***          ***          ***          ***
0.1       3.6644e-15  5.25849e-15  3.50642e-09   2.3385e-05   0.00855058     0.448284      6.45787      39.0795      133.987          ***          ***          ***          ***          ***          ***          ***          ***          ***          ***
1        3.66645e-15  5.26175e-15  3.67688e-09  3.11367e-05    0.0164729      1.28201      26.6503      219.998      959.111      2739.79          ***          ***          ***          ***          ***          ***          ***          ***          ***
10       3.66668e-15  5.26212e-15  3.70755e-09  3.38261e-05    0.0217489      2.28051      67.1172      783.227      4626.85      16774.1        43393          ***          ***          ***          ***          ***          ***          ***          ***
100       3.6667e-15  5.26216e-15  3.71116e-09  3.42829e-05    0.0232553      2.77906      101.845      1582.54      12771.8      62041.7       204884       509575  1.03466e+06          ***          ***          ***          ***          ***          ***
1000      3.6667e-15  5.26217e-15  3.71153e-09  3.43348e-05    0.0234741      2.88443      113.356      2009.31      19749.5       122468       523713  1.65807e+06   4.1356e+06   8.5798e+06  1.54851e+07          ***          ***          ***          ***
O-O      2.30894e-14  2.96942e-14  3.85799e-09  3.44347e-05    0.0235568      2.90535      115.572      2113.86      22204.8       154915       792316   3.1841e+06  1.05711e+07  3.00898e+07  7.55217e+07  1.70792e+08   3.5396e+08  6.81353e+08  1.23144e+09

W1->R

P\T              298          300          400          500          600          700          800          900         1000         1100         1200         1300         1400         1500         1600         1700         1800         1900         2000
0.01     3.85872e-14  5.84145e-14   3.1264e-07   0.00317987      1.20124      63.4561      945.541       6029.7        21693      53515.6          ***          ***          ***          ***          ***          ***          ***          ***          ***
0.1      3.89006e-14  5.89157e-14  3.35906e-07   0.00407272      1.99996      140.749      2752.22      22244.3      96920.6       276333       596630          ***          ***          ***          ***          ***          ***          ***          ***
1        3.89368e-14  5.89738e-14   3.4024e-07   0.00438164      2.49522      220.041       5591.8      58716.4       323561   1.1176e+06  2.78704e+06    5.574e+06          ***          ***          ***          ***          ***          ***          ***
10       3.89405e-14  5.89798e-14   3.4077e-07   0.00443854      2.64863      261.258      7961.92       105110       739434  3.21112e+06  9.69915e+06  2.25038e+07   4.3286e+07          ***          ***          ***          ***          ***          ***
100      3.89408e-14  5.89804e-14  3.40825e-07   0.00444542      2.67401      271.635      8898.71       133599  1.12531e+06  6.03242e+06  2.25275e+07  6.31847e+07  1.42149e+08  2.71024e+08  4.56801e+08          ***          ***          ***          ***
1000     3.89409e-14  5.89805e-14  3.40831e-07   0.00444613      2.67691      273.096      9077.89       141447  1.28193e+06  7.71884e+06  3.36122e+07  1.12194e+08   3.0038e+08  6.71089e+08  1.29634e+09  2.23367e+09  3.51646e+09          ***          ***
O-O      3.91386e-14  5.92801e-14  3.42449e-07   0.00446592      2.68848      274.356      9136.49       143245  1.31939e+06  8.22885e+06  3.82319e+07  1.41404e+08  4.36709e+08  1.16659e+09  2.76826e+09  5.95574e+09  1.18043e+10  2.18269e+10  3.80397e+10

W1->P1

P\T              298          300          400          500          600          700          800          900         1000         1100         1200         1300         1400         1500         1600         1700         1800         1900         2000
0.01     1.29901e-17  2.04577e-17  4.68121e-10  9.87432e-06   0.00545093     0.357672      6.09609      42.4644      182.634      464.237          ***          ***          ***          ***          ***          ***          ***          ***          ***
0.1      2.02186e-18  3.22946e-18  1.62831e-10  7.16417e-06   0.00716583     0.754674      18.7831      176.564      848.323      3013.53      6741.46          ***          ***          ***          ***          ***          ***          ***          ***
1        2.27269e-19  3.65039e-19  2.92804e-11  2.47078e-06   0.00464713     0.846965      33.4998      462.955      3031.43      11687.4      39341.3      81749.4          ***          ***          ***          ***          ***          ***          ***
10       2.31269e-20  3.71854e-20  3.44509e-12  4.22018e-07   0.00133755     0.422736      28.0538       616.78      6034.47      32344.6       111904       403845       809601          ***          ***          ***          ***          ***          ***
100      2.31709e-21  3.72608e-21  3.53238e-13  4.81106e-08  0.000196029    0.0909208      9.50765      335.306      5183.55      42189.9       208542       705361  1.80217e+06  6.34469e+06    1.114e+07          ***          ***          ***          ***
1000     2.31754e-22  3.72684e-22   3.5421e-14  4.89921e-09  2.11137e-05    0.0112001       1.4768      71.6458      1618.28        19835       147418       726782  2.57195e+06  7.00772e+06  1.56088e+07   6.7652e+07  1.11302e+08          ***          ***
O-O              ***          ***          ***          ***          ***          ***          ***          ***          ***          ***          ***          ***          ***          ***          ***          ***          ***          ***          ***

W2->W1

P\T              298          300          400          500          600          700          800          900         1000         1100         1200         1300         1400         1500         1600         1700         1800         1900         2000
0.01      1.3609e-11  1.84791e-11  1.32942e-06   0.00156789     0.145992      2.61191      16.0675       49.601          ***          ***          ***          ***          ***          ***          ***          ***          ***          ***          ***
0.1      1.36577e-11  1.85517e-11  1.54087e-06   0.00277852      0.40788      10.8492      92.3025      366.096      885.091          ***          ***          ***          ***          ***          ***          ***          ***          ***          ***
1        1.36653e-11  1.85633e-11  1.61577e-06   0.00369956     0.785799      31.0295      381.089      2063.97      6357.91      13514.8          ***          ***          ***          ***          ***          ***          ***          ***          ***
10       1.36662e-11  1.85646e-11  1.62925e-06    0.0040191      1.03748      55.1984      959.932       7355.1      30770.3      83443.2       167897          ***          ***          ***          ***          ***          ***          ***          ***
100      1.36663e-11  1.85647e-11  1.63084e-06   0.00407337      1.10934      67.2654      1456.67      14864.9      85043.1       309945       801141  1.60914e+06  2.69968e+06          ***          ***          ***          ***          ***          ***
1000     1.36663e-11  1.85647e-11    1.631e-06   0.00407954      1.11978      69.8159      1621.31        18874       131530       612424  2.05478e+06  5.28036e+06  1.09738e+07  1.93521e+07  3.01436e+07          ***          ***          ***          ***
O-O      8.60573e-11   1.0476e-10  1.69536e-06   0.00409141      1.12372      70.3224         1653      19856.1       147884       774744  3.10996e+06  1.01562e+07  2.81735e+07  6.85395e+07  1.49791e+08  2.99582e+08  5.56307e+08  9.70205e+08  1.60385e+09

W2->R

P\T              298          300          400          500          600          700          800          900         1000         1100         1200         1300         1400         1500         1600         1700         1800         1900         2000
0.01     1.52714e-13  2.23905e-13  3.05515e-07   0.00104154     0.162085      4.20186      35.7967      150.679          ***          ***          ***          ***          ***          ***          ***          ***          ***          ***          ***
0.1      1.79163e-13  2.63999e-13  4.98818e-07   0.00250555     0.561047      19.8886      218.424      1115.63      3490.37          ***          ***          ***          ***          ***          ***          ***          ***          ***          ***
1        1.84287e-13  2.71879e-13  5.80409e-07   0.00374631      1.16229      57.7318      863.924      5714.18      21763.4      57874.4          ***          ***          ***          ***          ***          ***          ***          ***          ***
10       1.84897e-13  2.72824e-13  5.96118e-07   0.00419192      1.55845       100.51      2028.97      18024.1      88644.3       287485       699914          ***          ***          ***          ***          ***          ***          ***          ***
100       1.8496e-13  2.72922e-13  5.97996e-07   0.00426796      1.66848      120.471      2924.31      32991.4       210240       867918  2.58684e+06  6.06923e+06  1.19626e+07          ***          ***          ***          ***          ***          ***
1000     1.84966e-13  2.72931e-13   5.9819e-07   0.00427659      1.68415      124.471      3194.33      39949.3       296889  1.48257e+06  5.40785e+06  1.53586e+07  3.57971e+07  7.15133e+07  1.26786e+08          ***          ***          ***          ***
O-O       1.8542e-13  2.73601e-13  5.99675e-07   0.00428751      1.68971      125.264      3244.52        41511       323275  1.75133e+06  7.21737e+06  2.40764e+07  6.79767e+07  1.67854e+08  3.71559e+08  7.51416e+08    1.409e+09  2.47861e+09  4.12906e+09

W2->P1

P\T              298          300          400          500          600          700          800          900         1000         1100         1200         1300         1400         1500         1600         1700         1800         1900         2000
0.01     5.38122e-10  7.66377e-10  0.000375211     0.738566      81.1044      1636.23      11470.1        41226          ***          ***          ***          ***          ***          ***          ***          ***          ***          ***          ***
0.1       5.5991e-10  7.98842e-10   0.00046279      1.21776       184.89      5038.16      45438.4       198258       544549          ***          ***          ***          ***          ***          ***          ***          ***          ***          ***
1        5.63104e-10  8.03657e-10  0.000488309      1.49261      290.955        10645       128073       715833  2.37666e+06  5.63391e+06          ***          ***          ***          ***          ***          ***          ***          ***          ***
10       5.63453e-10  8.04186e-10  0.000492338      1.56859      343.491      15377.9       239416  1.75135e+06  7.38626e+06  2.10967e+07  4.61522e+07          ***          ***          ***          ***          ***          ***          ***          ***
100      5.63489e-10   8.0424e-10   0.00049279      1.57995      355.683      17179.5       308526  2.76482e+06  1.47068e+07  5.24266e+07  1.38194e+08  2.92062e+08  5.26497e+08          ***          ***          ***          ***          ***          ***
1000     5.63492e-10  8.04245e-10  0.000492836      1.58119      357.292        17503       326805  3.17358e+06  1.92138e+07  8.10405e+07   2.5654e+08  6.45416e+08  1.35434e+09  2.46912e+09  4.04198e+09          ***          ***          ***          ***
O-O      5.65346e-10  8.06877e-10  0.000494077      1.58444      358.043      17567.1       329963  3.25781e+06  2.04705e+07  9.25026e+07  3.26228e+08  9.50373e+08  2.38197e+09  5.29212e+09  1.06593e+10  1.98017e+10  3.43853e+10  5.64074e+10  8.81608e+10

R->W1

P\T              298          300          400          500          600          700          800          900         1000         1100         1200         1300         1400         1500         1600         1700         1800         1900         2000
0.01     5.69056e-12   5.8007e-12  1.18431e-11  1.59593e-11  1.51275e-11  1.08781e-11  6.38398e-12  3.25459e-12  1.52182e-12  6.81218e-13          ***          ***          ***          ***          ***          ***          ***          ***          ***
0.1      5.73678e-12  5.85047e-12  1.27244e-11  2.04404e-11  2.51865e-11  2.41334e-11  1.86063e-11   1.2076e-11  6.92769e-12   3.6799e-12  1.88252e-12          ***          ***          ***          ***          ***          ***          ***          ***
1        5.74211e-12  5.85624e-12  1.28886e-11  2.19909e-11  3.14237e-11  3.77306e-11  3.78149e-11  3.19395e-11  2.33319e-11  1.52902e-11  9.35069e-12  5.49659e-12          ***          ***          ***          ***          ***          ***          ***
10       5.74265e-12  5.85683e-12  1.29087e-11  2.22765e-11  3.33556e-11  4.47982e-11  5.38451e-11  5.71981e-11  5.34556e-11  4.44095e-11  3.35936e-11  2.37915e-11   1.6123e-11          ***          ***          ***          ***          ***          ***
100      5.74271e-12  5.85689e-12  1.29108e-11   2.2311e-11  3.36752e-11  4.65776e-11  6.01806e-11  7.27038e-11  8.13814e-11   8.3623e-11  7.87966e-11   6.8743e-11  5.63928e-11  4.41721e-11  3.34188e-11          ***          ***          ***          ***
1000     5.74271e-12   5.8569e-12   1.2911e-11  2.23145e-11  3.37117e-11  4.68281e-11  6.13924e-11  7.69747e-11  9.27095e-11  1.07024e-10  1.17731e-10  1.22787e-10  1.21322e-10  1.14048e-10  1.02734e-10  8.93838e-11  7.55405e-11          ***          ***
O-O      5.77188e-12  5.88666e-12  1.29723e-11  2.24139e-11  3.38575e-11  4.70441e-11  6.17887e-11   7.7953e-11  9.54185e-11  1.14096e-10  1.33921e-10  1.54826e-10  1.76753e-10  1.99654e-10  2.23498e-10  2.48251e-10  2.73881e-10   3.0034e-10  3.27619e-10

R->W2

P\T              298          300          400          500          600          700          800          900         1000         1100         1200         1300         1400         1500         1600         1700         1800         1900         2000
0.01     6.04247e-15  6.30229e-15  2.63361e-14  4.39937e-14  4.27765e-14  2.96981e-14  1.67182e-14  8.33481e-15          ***          ***          ***          ***          ***          ***          ***          ***          ***          ***          ***
0.1      7.08902e-15  7.43085e-15  4.29993e-14  1.05835e-13  1.48109e-13  1.40819e-13  1.02854e-13  6.33477e-14  3.54386e-14          ***          ***          ***          ***          ***          ***          ***          ***          ***          ***
1        7.29173e-15  7.65264e-15  5.00326e-14  1.58246e-13  3.06844e-13  4.08961e-13  4.08165e-13  3.29173e-13  2.30446e-13  1.48719e-13          ***          ***          ***          ***          ***          ***          ***          ***          ***
10        7.3159e-15  7.67925e-15  5.13867e-14  1.77069e-13  4.11431e-13  7.12039e-13  9.59297e-13  1.04334e-12  9.57301e-13   7.7921e-13  5.85957e-13          ***          ***          ***          ***          ***          ***          ***          ***
100      7.31838e-15  7.68199e-15  5.15487e-14   1.8028e-13   4.4048e-13  8.53452e-13  1.38271e-12  1.91124e-12  2.28179e-12  2.39839e-12  2.27846e-12  2.00725e-12   1.6724e-12          ***          ***          ***          ***          ***          ***
1000     7.31863e-15  7.68226e-15  5.15653e-14  1.80645e-13  4.44617e-13   8.8179e-13  1.51039e-12  2.31443e-12  3.22384e-12  4.10969e-12  4.82115e-12  5.24997e-12  5.36687e-12  5.20929e-12  4.84795e-12          ***          ***          ***          ***
O-O      7.33657e-15  7.70112e-15  5.16934e-14  1.81107e-13  4.46085e-13  8.87406e-13  1.53412e-12  2.40491e-12  3.51043e-12  4.85549e-12  6.44089e-12   8.2647e-12  1.03232e-11  1.26116e-11  1.51245e-11  1.78561e-11  2.08004e-11  2.39518e-11  2.73043e-11

R->P1

P\T              298          300          400          500          600          700          800          900         1000         1100         1200         1300         1400         1500         1600         1700         1800         1900         2000
0.01     1.60967e-15  1.74002e-15  3.31338e-14  1.90796e-13  5.82037e-13  1.24945e-12  2.19525e-12  3.42087e-12  4.93642e-12  6.73787e-12  8.83406e-12  1.12127e-11  1.38705e-11  1.67975e-11  1.99834e-11  2.34178e-11  2.70906e-11  3.09923e-11  3.51135e-11
0.1      2.67945e-16  2.93059e-16  1.00407e-14  9.24567e-14  3.88093e-13  1.01455e-12  1.98965e-12  3.27635e-12  4.84476e-12  6.70417e-12  8.81312e-12  1.12128e-11  1.38706e-11  1.67976e-11  1.99834e-11  2.34178e-11  2.70907e-11  3.09923e-11  3.51135e-11
1        3.08368e-17  3.39062e-17  1.71416e-15  2.56448e-14  1.64689e-13  5.94213e-13  1.45679e-12  2.76453e-12  4.43908e-12  6.40336e-12  8.70447e-12  1.11337e-11  1.38709e-11  1.67978e-11  1.99835e-11  2.34179e-11  2.70907e-11  3.09924e-11  3.51135e-11
10       3.15052e-18  3.46781e-18  1.98969e-16  3.99866e-15  3.79175e-14  2.01181e-13  6.86067e-13  1.68463e-12  3.25654e-12  5.31639e-12  7.73516e-12   1.0795e-11  1.35758e-11  1.67989e-11  1.99844e-11  2.34185e-11  2.70912e-11  3.09927e-11  3.51138e-11
100      3.15794e-19  3.47642e-19  2.03569e-17  4.44998e-16  5.10052e-15  3.58487e-14  1.68819e-13   5.6978e-13  1.46151e-12  3.00605e-12  5.21626e-12  7.98231e-12  1.11582e-11  1.57902e-11  1.91901e-11  2.34218e-11  2.70939e-11  3.09949e-11  3.51155e-11
1000      3.1587e-20  3.47729e-20  2.04079e-18  4.51533e-17  5.39226e-16  4.16694e-15  2.30555e-14  9.69006e-14  3.20889e-13  8.60005e-13  1.91504e-12  3.64526e-12  6.10754e-12  9.25387e-12  1.29724e-11  2.07902e-11  2.47711e-11  3.10046e-11   3.5124e-11
O-O              ***          ***          ***          ***          ***          ***          ***          ***          ***          ***          ***          ***          ***          ***          ***          ***          ***          ***          ***

P1->W1

P\T              298          300          400          500          600          700          800          900         1000         1100         1200         1300         1400         1500         1600         1700         1800         1900         2000
0.01     1.19724e-24  1.40177e-24  5.01957e-22  1.36001e-20  8.88107e-20  2.47505e-19  4.00241e-19  4.51747e-19  4.47316e-19  3.35785e-19          ***          ***          ***          ***          ***          ***          ***          ***          ***
0.1       1.8635e-25  2.21286e-25  1.74599e-22  9.86703e-21  1.16737e-19  5.22115e-19   1.2337e-18  1.88708e-18   2.1447e-18  2.28031e-18  1.83461e-18          ***          ***          ***          ***          ***          ***          ***          ***
1        2.09468e-26  2.50129e-26  3.13958e-23  3.40291e-21  7.57009e-20  5.85817e-19  2.19889e-18  4.94783e-18  7.71176e-18  9.29353e-18  1.13843e-17  9.99308e-18          ***          ***          ***          ***          ***          ***          ***
10       2.13155e-27  2.54798e-27  3.69408e-24  5.81232e-22  2.17881e-20  2.92358e-19  1.84035e-18  6.58056e-18  1.53199e-17  2.58261e-17  3.45455e-17  5.29259e-17  5.14303e-17          ***          ***          ***          ***          ***          ***
100      2.13561e-28  2.55315e-28  3.78768e-25  6.62608e-23  3.19329e-21  6.28777e-20  6.23573e-19  3.57349e-18  1.31131e-17   3.3467e-17  6.40909e-17  9.88103e-17  1.30079e-16  2.34155e-16  2.37909e-16          ***          ***          ***          ***
1000     2.13602e-29  2.55367e-29  3.79811e-26  6.74749e-24  3.43931e-22  7.74577e-21  9.68541e-20  7.63318e-19   4.0875e-18  1.56531e-17  4.47919e-17  1.00104e-16  1.82951e-16  2.85655e-16  3.95377e-16  9.93951e-16  1.08119e-15          ***          ***
O-O              ***          ***          ***          ***          ***          ***          ***          ***          ***          ***          ***          ***          ***          ***          ***          ***          ***          ***          ***

P1->W2

P\T              298          300          400          500          600          700          800          900         1000         1100         1200         1300         1400         1500         1600         1700         1800         1900         2000
0.01     1.33071e-20  1.48848e-20  9.15542e-19  8.56079e-18  2.76853e-17   4.6629e-17   5.1888e-17  4.44672e-17          ***          ***          ***          ***          ***          ***          ***          ***          ***          ***          ***
0.1      1.38459e-20  1.55153e-20  1.12925e-18  1.41156e-17  6.31328e-17  1.43863e-16  2.07434e-16  2.20077e-16  1.92131e-16          ***          ***          ***          ***          ***          ***          ***          ***          ***          ***
1        1.39249e-20  1.56088e-20  1.19151e-18  1.73015e-17  9.93546e-17  3.04124e-16  5.86762e-16  8.07005e-16  8.77223e-16  8.18419e-16          ***          ***          ***          ***          ***          ***          ***          ***          ***
10       1.39336e-20  1.56191e-20  1.20134e-18  1.81823e-17  1.17295e-16  4.39371e-16  1.09772e-15  1.98457e-15  2.78403e-15  3.24436e-15  3.31685e-15          ***          ***          ***          ***          ***          ***          ***          ***
100      1.39344e-20  1.56202e-20  1.20245e-18   1.8314e-17  1.21458e-16  4.90848e-16   1.4147e-15  3.13558e-15  5.57256e-15  8.23034e-15  1.04879e-14  1.19354e-14  1.24566e-14          ***          ***          ***          ***          ***          ***
1000     1.39345e-20  1.56203e-20  1.20256e-18  1.83284e-17  1.22008e-16   5.0009e-16  1.49851e-15  3.59934e-15  7.28417e-15  1.27645e-14  1.97244e-14  2.73374e-14  3.45813e-14  4.05775e-14  4.47671e-14          ***          ***          ***          ***
O-O      1.39804e-20  1.56714e-20  1.20559e-18   1.8366e-17  1.22264e-16  5.01923e-16    1.513e-15  3.69486e-15  7.76075e-15  1.45725e-14  2.51099e-14  4.04406e-14  6.16936e-14  9.00371e-14  1.26661e-13  1.72764e-13  2.29541e-13  2.98178e-13  3.79847e-13

P1->R

P\T              298          300          400          500          600          700          800          900         1000         1100         1200         1300         1400         1500         1600         1700         1800         1900         2000
0.01     1.00601e-24  1.20065e-24  9.37899e-22  5.23576e-20  7.52853e-19  5.03915e-18  2.12886e-17   6.6969e-17  1.72345e-16  3.82858e-16  7.61933e-16  1.38995e-15  2.36561e-15  3.80363e-15  5.83353e-15  8.59785e-15  1.22502e-14  1.69536e-14  2.28785e-14
0.1      1.67461e-25  2.02218e-25  2.84217e-22  2.53716e-20  5.01991e-19  4.09177e-18  1.92948e-17  6.41398e-17  1.69145e-16  3.80943e-16  7.60127e-16  1.38996e-15  2.36561e-15  3.80363e-15  5.83353e-15  8.59785e-15  1.22502e-14  1.69536e-14  2.28785e-14
1        1.92725e-26  2.33961e-26  4.85218e-23  7.03734e-21  2.13022e-19  2.39652e-18  1.41273e-17  5.41201e-17  1.54982e-16  3.63851e-16  7.50756e-16  1.38015e-15  2.36566e-15  3.80368e-15  5.83357e-15  8.59788e-15  1.22503e-14  1.69537e-14  2.28785e-14
10       1.96902e-27  2.39288e-27   5.6321e-24   1.0973e-21  4.90455e-20  8.11383e-19  6.65318e-18  3.29794e-17  1.13696e-16  3.02087e-16  6.67154e-16  1.33817e-15  2.31534e-15  3.80393e-15  5.83382e-15  8.59812e-15  1.22505e-14  1.69539e-14  2.28787e-14
100      1.97366e-28  2.39882e-28   5.7623e-25  1.22115e-22  6.59742e-21  1.44582e-19  1.63713e-18  1.11544e-17  5.10256e-17  1.70809e-16    4.499e-16  9.89503e-16  1.90301e-15  3.57553e-15  5.60194e-15  8.59933e-15  1.22517e-14   1.6955e-14  2.28798e-14
1000     1.97413e-29  2.39942e-29  5.77676e-26  1.23908e-23  6.97477e-22  1.68057e-20  2.23582e-19  1.89698e-18  1.12032e-17   4.8867e-17  1.65171e-16  4.51874e-16  1.04164e-15  2.09544e-15  3.78689e-15  7.63315e-15  1.12014e-14  1.69604e-14  2.28853e-14
O-O              ***          ***          ***          ***          ***          ***          ***          ***          ***          ***          ***          ***          ***          ***          ***          ***          ***          ***          ***

W1-> 

P\T              298          300          400          500          600          700          800          900         1000         1100         1200         1300         1400         1500         1600         1700         1800         1900         2000
0.01     4.22515e-14  6.36729e-14  3.16134e-07   0.00320294      1.20976      63.9217      952.761      6077.46      21870.3      53966.1          ***          ***          ***          ***          ***          ***          ***          ***          ***
0.1       4.2567e-14  6.41774e-14  3.39575e-07   0.00410326      2.01568      141.952      2777.46      22459.9      97902.9       279235       603096          ***          ***          ***          ***          ***          ***          ***          ***
1        4.26034e-14   6.4236e-14  3.43946e-07   0.00441525      2.51634       222.17      5651.95      59399.3       327551  1.13202e+06  2.82426e+06  5.65079e+06          ***          ***          ***          ***          ***          ***          ***
10       4.26072e-14   6.4242e-14  3.44481e-07   0.00447279      2.67171      263.961      8057.09       106510       750095  3.26024e+06  9.85445e+06  2.28752e+07  4.40223e+07          ***          ***          ***          ***          ***          ***
100      4.26075e-14  6.42426e-14  3.44537e-07   0.00447975      2.69746      274.505      9010.06       135517  1.14327e+06  6.13665e+06   2.2941e+07  6.43996e+07  1.44986e+08  2.76524e+08  4.66308e+08          ***          ***          ***          ***
1000     4.26076e-14  6.42426e-14  3.44543e-07   0.00448047       2.7004      275.992      9192.73       143528   1.3033e+06  7.86115e+06  3.42833e+07  1.14579e+08  3.07088e+08  6.86677e+08  1.32744e+09  2.28713e+09  3.60248e+09          ***          ***
O-O      6.22281e-14  8.89744e-14  3.46307e-07   0.00450036      2.71204      277.261      9252.07       145359  1.34159e+06  8.38376e+06  3.90242e+07  1.44589e+08   4.4728e+08  1.19668e+09  2.84378e+09  6.12653e+09  1.21583e+10  2.25082e+10  3.92711e+10

W2-> 

P\T              298          300          400          500          600          700          800          900         1000         1100         1200         1300         1400         1500         1600         1700         1800         1900         2000
0.01     5.51883e-10   7.8508e-10  0.000376845     0.741176      81.4125      1643.04        11522      41426.2          ***          ***          ***          ***          ***          ***          ***          ***          ***          ***          ***
0.1      5.73747e-10  8.17658e-10   0.00046483      1.22305      185.859      5068.89      45749.1       199740       548925          ***          ***          ***          ***          ***          ***          ***          ***          ***          ***
1        5.76953e-10  8.22492e-10  0.000490505      1.50005      292.903      10733.8       129318       723611  2.40478e+06   5.7053e+06          ***          ***          ***          ***          ***          ***          ***          ***          ***
10       5.77305e-10  8.23023e-10  0.000494563      1.57681      346.087      15533.6       242405  1.77673e+06  7.50568e+06  2.14676e+07  4.70201e+07          ***          ***          ***          ***          ***          ***          ***          ***
100       5.7734e-10  8.23077e-10  0.000495018      1.58829      358.461      17367.2       312907  2.81268e+06  1.50021e+07  5.36045e+07  1.41582e+08   2.9974e+08  5.41159e+08          ***          ***          ***          ***          ***          ***
1000     5.77344e-10  8.23083e-10  0.000495065      1.58955      360.096      17697.3       331621  3.23241e+06  1.96422e+07  8.31355e+07  2.64003e+08  6.66055e+08  1.40111e+09  2.55999e+09  4.19891e+09          ***          ***          ***          ***
O-O      6.51589e-10  9.11911e-10  0.000496372      1.59282      360.856      17762.7       334861  3.31917e+06  2.09416e+07  9.50287e+07  3.36555e+08  9.84606e+08  2.47812e+09  5.52851e+09  1.11806e+10  2.08527e+10  3.63506e+10  5.98562e+10  9.38937e+10

R-> 

P\T              298          300          400          500          600          700          800          900         1000         1100         1200         1300         1400         1500         1600         1700         1800         1900         2000
0.01     5.69821e-12  5.80874e-12  1.19026e-11  1.61941e-11  1.57523e-11  1.21573e-11  8.59595e-12  6.68379e-12   6.4586e-12  7.41926e-12  8.83406e-12  1.12127e-11  1.38705e-11  1.67975e-11  1.99834e-11  2.34178e-11  2.70906e-11  3.09923e-11  3.51135e-11
0.1      5.74413e-12  5.85819e-12  1.27775e-11  2.06387e-11  2.57227e-11  2.52888e-11  2.06988e-11  1.54157e-11  1.18079e-11  1.03855e-11  1.06965e-11  1.12128e-11  1.38706e-11  1.67976e-11  1.99834e-11  2.34178e-11  2.70907e-11  3.09923e-11  3.51135e-11
1        5.74943e-12  5.86393e-12  1.29404e-11  2.21748e-11  3.18952e-11  3.87338e-11  3.96799e-11  3.50332e-11  2.80014e-11  2.18423e-11  1.80622e-11  1.66351e-11  1.38709e-11  1.67978e-11  1.99835e-11  2.34179e-11  2.70907e-11  3.09924e-11  3.51135e-11
10       5.74997e-12  5.86452e-12  1.29603e-11  2.24575e-11  3.38049e-11  4.57114e-11  5.54905e-11   5.9926e-11  5.76694e-11  5.05051e-11  4.19147e-11  3.46203e-11  2.97257e-11  1.67989e-11  1.99844e-11  2.34185e-11  2.70912e-11  3.09927e-11  3.51138e-11
100      5.75003e-12  5.86457e-12  1.29623e-11  2.24917e-11  3.41208e-11  4.74669e-11  6.17321e-11  7.51848e-11  8.51247e-11  8.90274e-11  8.62913e-11  7.87325e-11  6.92233e-11  6.00973e-11  5.27258e-11  2.34218e-11  2.70939e-11  3.09949e-11  3.51155e-11
1000     5.75003e-12  5.86458e-12  1.29626e-11  2.24952e-11  3.41569e-11   4.7714e-11  6.29258e-11   7.9386e-11  9.62542e-11  1.11993e-10  1.24467e-10  1.31682e-10  1.32796e-10  1.28511e-10  1.20554e-10  1.10729e-10  1.00842e-10  3.10046e-11   3.5124e-11
O-O      5.77922e-12  5.89436e-12   1.3024e-11   2.2595e-11  3.43035e-11  4.79315e-11  6.33228e-11  8.03579e-11   9.8929e-11  1.18951e-10  1.40362e-10   1.6309e-10  1.87076e-10  2.12265e-10  2.38622e-10  2.66107e-10  2.94682e-10  3.24292e-10  3.54923e-10

P1-> 

P\T              298          300          400          500          600          700          800          900         1000         1100         1200         1300         1400         1500         1600         1700         1800         1900         2000
0.01     1.33093e-20  1.48874e-20  9.16982e-19  8.62675e-18   2.8527e-17  5.19157e-17  7.35769e-17  1.11888e-16  1.72793e-16  3.83194e-16  7.61933e-16  1.38995e-15  2.36561e-15  3.80363e-15  5.83353e-15  8.59785e-15  1.22502e-14  1.69536e-14  2.28785e-14
0.1      1.38463e-20  1.55158e-20   1.1297e-18  1.41509e-17  6.37515e-17  1.48477e-16  2.27963e-16  2.86104e-16  3.63421e-16  3.83224e-16  7.61962e-16  1.38996e-15  2.36561e-15  3.80363e-15  5.83353e-15  8.59785e-15  1.22502e-14  1.69536e-14  2.28785e-14
1         1.3925e-20  1.56089e-20  1.19159e-18  1.73119e-17  9.96433e-17  3.07106e-16  6.03088e-16  8.66073e-16  1.03992e-15  1.19156e-15  7.62148e-16  1.39015e-15  2.36566e-15  3.80368e-15  5.83357e-15  8.59788e-15  1.22503e-14  1.69537e-14  2.28785e-14
10       1.39336e-20  1.56191e-20  1.20135e-18   1.8184e-17  1.17366e-16  4.40475e-16  1.10621e-15  2.02413e-15  2.91305e-15  3.57228e-15  4.01855e-15  1.39117e-15  2.36686e-15  3.80393e-15  5.83382e-15  8.59812e-15  1.22505e-14  1.69539e-14  2.28787e-14
100      1.39344e-20  1.56202e-20  1.20245e-18  1.83142e-17  1.21468e-16  4.91055e-16  1.41696e-15  3.15031e-15   5.6367e-15  8.43462e-15  1.10019e-14  1.30237e-14  1.44897e-14   3.8104e-15  5.84068e-15  8.59933e-15  1.22517e-14   1.6955e-14  2.28798e-14
1000     1.39345e-20  1.56203e-20  1.20256e-18  1.83284e-17  1.22009e-16  5.00114e-16  1.49884e-15    3.602e-15  7.29947e-15  1.28291e-14  1.99343e-14  2.78894e-14  3.58059e-14  4.29585e-14  4.89493e-14  8.63327e-15  1.22901e-14  1.69604e-14  2.28853e-14
O-O      1.39804e-20  1.56714e-20  1.20559e-18   1.8366e-17  1.22264e-16  5.01923e-16    1.513e-15  3.69486e-15  7.76075e-15  1.45725e-14  2.51099e-14  4.04406e-14  6.16936e-14  9.00371e-14  1.26661e-13  1.72764e-13  2.29541e-13  2.98178e-13  3.79847e-13
