# Supplementary material for: Hierarchical Study of the Reactions of Hydrogen Atoms with Alkenes: A Theoretical Study of the Reactions of Hydrogen Atoms with C2–C4 Alkenes
Source: J Phys Chem A. 2021 Jun 8;125(23):5124–45. doi: 10.1021/acs.jpca.1c03168 (PMC8279655; doi:10.1021/acs.jpca.1c03168)
Supplement: Supplementary file 1 — jp1c03168_si_001.zip [file jp1c03168_si_001.zip › C2-C4_ALKENES+H_SUPPORTING_INFO/H_ADDITION/H_ADDITION_RRKM/ROCCSDT_AUG-CC-PVXZ/c2h4_rrkm_newextrap.inp]

TemperatureList[K] 298 300 400 500 600 700 800 900 1000 1100 1200 1300 1400 1500 1600 1700 1800 1900 2000
PressureList[atm] 0.01 0.1 1 10 100 1000
EnergyStepOverTemperature		.2
ExcessEnergyOverTemperature		40
ModelEnergyLimit[kcal/mol]		400
CalculationMethod			direct
WellCutoff				     10
ChemicalEigenvalueMax			0.1
Reactant				R
Model
  EnergyRelaxation
    Exponential
      Factor[1/cm]			75
      Power				1.05
      ExponentCutoff			15
    End
  CollisionFrequency
    LennardJones
      Epsilons[1/cm]	     89        168
      Sigmas[angstrom]	     3.462     3.62
      Masses[amu]		     39.948    29.06
    End                     
  Well     W1					# C2H5 
   Species
    RRHO
      Geometry[angstrom]	7		
C       -0.009389000     -0.691186000      0.000000000
C       -0.009389000      0.790781000      0.000000000
H        1.011754000     -1.096335000      0.000000000
H       -0.503531000     -1.095843000      0.884342000
H       -0.503531000     -1.095843000     -0.884342000
H        0.053986000      1.345228000     -0.924972000
H        0.053986000      1.345228000      0.924972000	  
  Core  	RigidRotor
        SymmetryFactor                  1    
      End
           Rotor 	Hindered			! rotor 1_2      
          Group                         		4 3 5 	  
          Axis                          		1 2	  
          Symmetry                      		6	  
          Potential[kcal/mol]     		6
0.000719189 0.012338719 0.037234594 0.054659341 0.055089687 0.034566675
  	End  
      Frequencies[1/cm]  14          
482.1768 816.8232 983.2386 1075.5163 1197.6525 1404.1892 1471.0852 1486.0412 1489.084 2982.3 3068.7968 3115.1179 3162.958 3264.5513
!109.2167
      ZeroEnergy[kcal/mol]		-35.01
      ElectronicLevels[1/cm]			1
	0	2
    End
  End
  Bimolecular		R			# C2H4+H
  Fragment H
  Atom
  Mass[amu]                     1
  ElectronicLevels[1/cm]        1
    0  2
    End
    Fragment  C2H4 
      RRHO
        Geometry[angstrom]      		6
C        0.000000000      0.000000000      0.660897000
C        0.000000000      0.000000000     -0.660897000		
H        0.000000000      0.921828000      1.228238000		
H        0.000000000     -0.921828000      1.228238000		
H        0.000000000     -0.921828000     -1.228238000		
H        0.000000000      0.921828000     -1.228238000			
            Core RigidRotor
 	          SymmetryFactor    4                     
      End
	
     Frequencies[1/cm] 12             
839.022 989.4081 1002.9342 1066.4546 1248.976 1390.7976 1479.4778 1712.6593 3145.3806 3164.1195 3223.7336 3250.2429 
        ZeroEnergy[kcal/mol]                    0
        ElectronicLevels[1/cm]                  1
                0       1
      End
    GroundEnergy[kcal/mol]    		0
  End 
      Barrier	B1	R  W1		# C2H4 + H = C2H5
    RRHO
      Geometry[angstrom]	7		
C       -0.111083000     -0.595703000      0.000000000
C       -0.111083000      0.737924000      0.000000000
H       -0.097932000      1.302962000      0.922401000
H       -0.175304000     -1.159557000      0.921047000
H       -0.175304000     -1.159557000     -0.921047000
H       -0.097932000      1.302962000     -0.922401000
H        1.879471000     -1.140139000      0.000000000	  
      Tunneling  	Eckart
        ImaginaryFrequency[1/cm]  622.1343	
        WellDepth[kcal/mol]   2.67         
        WellDepth[kcal/mol]   37.68        	
      End
      Core	RigidRotor
	SymmetryFactor				2
      End
      Frequencies[1/cm]	14			
327.316
357.9087
836.6421
970.3096
1004.1846
1054.2316
1247.0634
1364.4358
1477.0354
1655.208
3151.4171
3165.3088
3232.0735
3257.3982
!-622.1343
      ZeroEnergy[kcal/mol]	2.67		
      ElectronicLevels[1/cm]			1
		0	2
    End
End
End
