# Supplementary material for: Hierarchical Study of the Reactions of Hydrogen Atoms with Alkenes: A Theoretical Study of the Reactions of Hydrogen Atoms with C2–C4 Alkenes
Source: J Phys Chem A. 2021 Jun 8;125(23):5124–45. doi: 10.1021/acs.jpca.1c03168 (PMC8279655; doi:10.1021/acs.jpca.1c03168)
Supplement: Supplementary file 1 — jp1c03168_si_001.zip [file jp1c03168_si_001.zip › C2-C4_ALKENES+H_SUPPORTING_INFO/H_ADDITION/H_ADDITION_RRKM/ROCCSDT_AUG-CC-PVXZ/c2h4_rrkm_newextrap.out]

Wells (G - ground energy, D - dissociation limit, kcal/mol):
      Name        G        D
        W1    -35.0      2.7

Bimolecular Products (G - ground energy, kcal/mol):
      Name        G
         R      0.0

Well-to-Bimolecular Barriers (H/G - barrier height/well depth, kcal/mol)
      Name        H     Well        G  Product
        B1      2.7       W1    -35.0        R

________________________________________________________________________________________

Unimolecular Rate Units: 1/sec;  Bimolecular Rate Units: cm^3/sec

______________________________________________________________________________________

Species-Species Rate Tables:

Temperature = 298 K

High Pressure Rate Coefficients:

From\To            W1            R
W1                ***  1.46761e-15
R         5.47726e-13          ***

Temperature = 298 K    Pressure = 0.01 atm

From\To            W1            R
W1        6.84118e-16  6.84118e-16
R         2.55313e-13  2.55313e-13

Temperature = 298 K    Pressure = 0.1 atm

From\To            W1            R
W1        1.17723e-15  1.17723e-15
R         4.39353e-13  4.39353e-13

Temperature = 298 K    Pressure = 1 atm

From\To            W1            R
W1        1.41169e-15  1.41169e-15
R         5.26854e-13  5.26854e-13

Temperature = 298 K    Pressure = 10 atm

From\To            W1            R
W1        1.46116e-15  1.46116e-15
R         5.45317e-13  5.45317e-13

Temperature = 298 K    Pressure = 100 atm

From\To            W1            R
W1        1.46734e-15  1.46734e-15
R         5.47623e-13  5.47623e-13

Temperature = 298 K    Pressure = 1000 atm

From\To            W1            R
W1        1.46798e-15  1.46798e-15
R         5.47863e-13  5.47863e-13

Temperature = 300 K

High Pressure Rate Coefficients:

From\To            W1            R
W1                ***  2.24868e-15
R         5.62961e-13          ***

Temperature = 300 K    Pressure = 0.01 atm

From\To            W1            R
W1        1.03617e-15  1.03617e-15
R           2.594e-13    2.594e-13

Temperature = 300 K    Pressure = 0.1 atm

From\To            W1            R
W1        1.79478e-15  1.79478e-15
R         4.49324e-13  4.49324e-13

Temperature = 300 K    Pressure = 1 atm

From\To            W1            R
W1        2.16036e-15  2.16036e-15
R         5.40849e-13  5.40849e-13

Temperature = 300 K    Pressure = 10 atm

From\To            W1            R
W1        2.23842e-15  2.23842e-15
R         5.60391e-13  5.60391e-13

Temperature = 300 K    Pressure = 100 atm

From\To            W1            R
W1        2.24822e-15  2.24822e-15
R         5.62847e-13  5.62847e-13

Temperature = 300 K    Pressure = 1000 atm

From\To            W1            R
W1        2.24924e-15  2.24924e-15
R         5.63102e-13  5.63102e-13

Temperature = 400 K

High Pressure Rate Coefficients:

From\To            W1            R
W1                ***  1.96003e-08
R         1.67753e-12          ***

Temperature = 400 K    Pressure = 0.01 atm

From\To            W1            R
W1        4.99537e-09  4.99537e-09
R         4.27509e-13  4.27509e-13

Temperature = 400 K    Pressure = 0.1 atm

From\To            W1            R
W1        1.15422e-08  1.15422e-08
R         9.87852e-13  9.87852e-13

Temperature = 400 K    Pressure = 1 atm

From\To            W1            R
W1        1.70965e-08  1.70965e-08
R         1.46324e-12  1.46324e-12

Temperature = 400 K    Pressure = 10 atm

From\To            W1            R
W1        1.91818e-08  1.91818e-08
R         1.64171e-12  1.64171e-12

Temperature = 400 K    Pressure = 100 atm

From\To            W1            R
W1         1.9559e-08   1.9559e-08
R           1.674e-12    1.674e-12

Temperature = 400 K    Pressure = 1000 atm

From\To            W1            R
W1        1.96031e-08  1.96031e-08
R         1.67777e-12  1.67777e-12

Temperature = 500 K

High Pressure Rate Coefficients:

From\To            W1            R
W1                ***  0.000317804
R         3.52408e-12          ***

Temperature = 500 K    Pressure = 0.01 atm

From\To            W1            R
W1        4.28229e-05  4.28229e-05
R         4.74776e-13  4.74776e-13

Temperature = 500 K    Pressure = 0.1 atm

From\To            W1            R
W1        0.000124886  0.000124886
R          1.3848e-12   1.3848e-12

Temperature = 500 K    Pressure = 1 atm

From\To            W1            R
W1        0.000231533  0.000231533
R         2.56743e-12  2.56743e-12

Temperature = 500 K    Pressure = 10 atm

From\To            W1            R
W1        0.000296857  0.000296857
R         3.29181e-12  3.29181e-12

Temperature = 500 K    Pressure = 100 atm

From\To            W1            R
W1        0.000314986  0.000314986
R         3.49284e-12  3.49284e-12

Temperature = 500 K    Pressure = 1000 atm

From\To            W1            R
W1        0.000317641  0.000317641
R         3.52227e-12  3.52227e-12

Temperature = 600 K

High Pressure Rate Coefficients:

From\To            W1            R
W1                ***     0.217179
R         6.11061e-12          ***

Temperature = 600 K    Pressure = 0.01 atm

From\To            W1            R
W1          0.0151464    0.0151464
R            4.26e-13     4.26e-13

Temperature = 600 K    Pressure = 0.1 atm

From\To            W1            R
W1          0.0532418    0.0532418
R         1.49787e-12  1.49787e-12

Temperature = 600 K    Pressure = 1 atm

From\To            W1            R
W1           0.121976     0.121976
R         3.43191e-12  3.43191e-12

Temperature = 600 K    Pressure = 10 atm

From\To            W1            R
W1           0.184996     0.184996
R         5.20509e-12  5.20509e-12

Temperature = 600 K    Pressure = 100 atm

From\To            W1            R
W1           0.211408     0.211408
R         5.94824e-12  5.94824e-12

Temperature = 600 K    Pressure = 1000 atm

From\To            W1            R
W1           0.216603     0.216603
R         6.09442e-12  6.09442e-12

Temperature = 700 K

High Pressure Rate Coefficients:

From\To            W1            R
W1                ***      24.0031
R         9.41158e-12          ***

Temperature = 700 K    Pressure = 0.01 atm

From\To            W1            R
W1           0.859835     0.859835
R         3.36846e-13  3.36846e-13

Temperature = 700 K    Pressure = 0.1 atm

From\To            W1            R
W1            3.51745      3.51745
R         1.37878e-12  1.37878e-12

Temperature = 700 K    Pressure = 1 atm

From\To            W1            R
W1            9.73303      9.73303
R         3.81608e-12  3.81608e-12

Temperature = 700 K    Pressure = 10 atm

From\To            W1            R
W1            17.6774      17.6774
R         6.93124e-12  6.93124e-12

Temperature = 700 K    Pressure = 100 atm

From\To            W1            R
W1             22.501       22.501
R         8.82257e-12  8.82257e-12

Temperature = 700 K    Pressure = 1000 atm

From\To            W1            R
W1            23.8097      23.8097
R         9.33574e-12  9.33574e-12

Temperature = 800 K

High Pressure Rate Coefficients:

From\To            W1            R
W1                ***      843.218
R           1.339e-11          ***

Temperature = 800 K    Pressure = 0.01 atm

From\To            W1            R
W1            15.5246      15.5246
R         2.46105e-13  2.46105e-13

Temperature = 800 K    Pressure = 0.1 atm

From\To            W1            R
W1            71.9957      71.9957
R         1.14248e-12  1.14248e-12

Temperature = 800 K    Pressure = 1 atm

From\To            W1            R
W1            234.964      234.964
R         3.73051e-12  3.73051e-12

Temperature = 800 K    Pressure = 10 atm

From\To            W1            R
W1            509.596      509.596
R         8.09204e-12  8.09204e-12

Temperature = 800 K    Pressure = 100 atm

From\To            W1            R
W1            740.596      740.596
R         1.17604e-11  1.17604e-11

Temperature = 800 K    Pressure = 1000 atm

From\To            W1            R
W1            826.762      826.762
R         1.31287e-11  1.31287e-11

Temperature = 900 K

High Pressure Rate Coefficients:

From\To            W1            R
W1                ***      13728.1
R         1.80067e-11          ***

Temperature = 900 K    Pressure = 0.01 atm

From\To            W1            R
W1            130.751      130.751
R         1.70931e-13  1.70931e-13

Temperature = 900 K    Pressure = 0.1 atm

From\To            W1            R
W1             673.48       673.48
R         8.82022e-13  8.82022e-13

Temperature = 900 K    Pressure = 1 atm

From\To            W1            R
W1            2536.57      2536.57
R         3.32559e-12  3.32559e-12

Temperature = 900 K    Pressure = 10 atm

From\To            W1            R
W1            6500.42      6500.42
R         8.52571e-12  8.52571e-12

Temperature = 900 K    Pressure = 100 atm

From\To            W1            R
W1            10937.1      10937.1
R         1.43457e-11  1.43457e-11

Temperature = 900 K    Pressure = 1000 atm

From\To            W1            R
W1            13173.9      13173.9
R         1.72798e-11  1.72798e-11

Temperature = 1000 K

High Pressure Rate Coefficients:

From\To            W1            R
W1                ***       130022
R         2.32241e-11          ***

Temperature = 1000 K    Pressure = 0.01 atm

From\To            W1            R
W1            647.315      647.315
R         1.14878e-13  1.14878e-13

Temperature = 1000 K    Pressure = 0.1 atm

From\To            W1            R
W1            3643.52      3643.52
R          6.4863e-13   6.4863e-13

Temperature = 1000 K    Pressure = 1 atm

From\To            W1            R
W1            15538.1      15538.1
R         2.77205e-12  2.77205e-12

Temperature = 1000 K    Pressure = 10 atm

From\To            W1            R
W1            46408.2      46408.2
R         8.28717e-12  8.28717e-12

Temperature = 1000 K    Pressure = 100 atm

From\To            W1            R
W1            90826.4      90826.4
R         1.62227e-11  1.62227e-11

Temperature = 1000 K    Pressure = 1000 atm

From\To            W1            R
W1             120447       120447
R         2.15138e-11  2.15138e-11

Temperature = 1100 K

High Pressure Rate Coefficients:

From\To            W1            R
W1                ***       828488
R         2.90074e-11          ***

Temperature = 1100 K    Pressure = 0.01 atm

From\To            W1            R
W1            2194.34      2194.34
R         7.58353e-14  7.58353e-14

Temperature = 1100 K    Pressure = 0.1 atm

From\To            W1            R
W1            13300.9      13300.9
R          4.6227e-13   4.6227e-13

Temperature = 1100 K    Pressure = 1 atm

From\To            W1            R
W1            63089.8      63089.8
R          2.2022e-12   2.2022e-12

Temperature = 1100 K    Pressure = 10 atm

From\To            W1            R
W1             216222       216222
R         7.56446e-12  7.56446e-12

Temperature = 1100 K    Pressure = 100 atm

From\To            W1            R
W1             491135       491135
R          1.7194e-11   1.7194e-11

Temperature = 1100 K    Pressure = 1000 atm

From\To            W1            R
W1             728273       728273
R         2.54985e-11  2.54985e-11

Temperature = 1200 K

High Pressure Rate Coefficients:

From\To            W1            R
W1                ***  3.91486e+06
R         3.53258e-11          ***

Temperature = 1200 K    Pressure = 0.01 atm

From\To            W1            R
W1            5607.76      5607.76
R          4.9403e-14   4.9403e-14

Temperature = 1200 K    Pressure = 0.1 atm

From\To            W1            R
W1            36214.7      36214.7
R         3.22012e-13  3.22012e-13

Temperature = 1200 K    Pressure = 1 atm

From\To            W1            R
W1             188334       188334
R         1.68783e-12  1.68783e-12

Temperature = 1200 K    Pressure = 10 atm

From\To            W1            R
W1             729819       729819
R         6.57163e-12  6.57163e-12

Temperature = 1200 K    Pressure = 100 atm

From\To            W1            R
W1        1.91171e+06  1.91171e+06
R         1.72443e-11  1.72443e-11

Temperature = 1200 K    Pressure = 1000 atm

From\To            W1            R
W1        3.20252e+06  3.20252e+06
R         2.88973e-11  2.88973e-11

Temperature = 1300 K

High Pressure Rate Coefficients:

From\To            W1            R
W1                ***  1.46796e+07
R         4.21499e-11          ***

Temperature = 1300 K    Pressure = 0.01 atm

From\To            W1            R
W1            11661.8      11661.8
R         3.20817e-14  3.20817e-14

Temperature = 1300 K    Pressure = 0.1 atm

From\To            W1            R
W1            79401.5      79401.5
R         2.21681e-13  2.21681e-13

Temperature = 1300 K    Pressure = 1 atm

From\To            W1            R
W1             446384       446384
R         1.26332e-12  1.26332e-12

Temperature = 1300 K    Pressure = 10 atm

From\To            W1            R
W1        1.92572e+06  1.92572e+06
R         5.50085e-12  5.50085e-12

Temperature = 1300 K    Pressure = 100 atm

From\To            W1            R
W1        5.75821e+06  5.75821e+06
R         1.65163e-11  1.65163e-11

Temperature = 1300 K    Pressure = 1000 atm

From\To            W1            R
W1        1.09494e+07  1.09494e+07
R         3.14365e-11  3.14365e-11

Temperature = 1400 K

High Pressure Rate Coefficients:

From\To            W1            R
W1                ***  4.58571e+07
R          4.9456e-11          ***

Temperature = 1400 K    Pressure = 0.01 atm

From\To            W1            R
W1            20869.1      20869.1
R         2.09169e-14  2.09169e-14

Temperature = 1400 K    Pressure = 0.1 atm

From\To            W1            R
W1             148380       148380
R         1.52112e-13  1.52112e-13

Temperature = 1400 K    Pressure = 1 atm

From\To            W1            R
W1             889867       889867
R         9.32789e-13  9.32789e-13

Temperature = 1400 K    Pressure = 10 atm

From\To            W1            R
W1        4.20695e+06  4.20695e+06
R         4.48497e-12  4.48497e-12

Temperature = 1400 K    Pressure = 100 atm

From\To            W1            R
W1        1.41734e+07  1.41734e+07
R         1.52427e-11  1.52427e-11

Temperature = 1400 K    Pressure = 1000 atm

From\To            W1            R
W1        3.05724e+07  3.05724e+07
R         3.29614e-11  3.29614e-11

Temperature = 1500 K

High Pressure Rate Coefficients:

From\To            W1            R
W1                ***   1.2369e+08
R         5.72201e-11          ***

Temperature = 1500 K    Pressure = 0.01 atm

From\To            W1            R
W1                ***          ***
R                 *** -5.09508e-26

Temperature = 1500 K    Pressure = 0.1 atm

From\To            W1            R
W1             246957       246957
R         1.04814e-13  1.04814e-13

Temperature = 1500 K    Pressure = 1 atm

From\To            W1            R
W1        1.56049e+06  1.56049e+06
R          6.8541e-13   6.8541e-13

Temperature = 1500 K    Pressure = 10 atm

From\To            W1            R
W1        7.95978e+06  7.95978e+06
R         3.59677e-12  3.59677e-12

Temperature = 1500 K    Pressure = 100 atm

From\To            W1            R
W1        2.97593e+07  2.97593e+07
R         1.36746e-11  1.36746e-11

Temperature = 1500 K    Pressure = 1000 atm

From\To            W1            R
W1        7.24027e+07  7.24027e+07
R          3.3463e-11   3.3463e-11

Temperature = 1600 K

High Pressure Rate Coefficients:

From\To            W1            R
W1                ***   2.9596e+08
R         6.54232e-11          ***

Temperature = 1600 K    Pressure = 0.01 atm

From\To            W1            R
W1                ***          ***
R                 *** -6.83313e-26

Temperature = 1600 K    Pressure = 0.1 atm

From\To            W1            R
W1                ***          ***
R                 *** -6.83313e-26

Temperature = 1600 K    Pressure = 1 atm

From\To            W1            R
W1        2.49117e+06  2.49117e+06
R         5.04649e-13  5.04649e-13

Temperature = 1600 K    Pressure = 10 atm

From\To            W1            R
W1        1.35125e+07  1.35125e+07
R         2.86046e-12  2.86046e-12

Temperature = 1600 K    Pressure = 100 atm

From\To            W1            R
W1        5.51743e+07  5.51743e+07
R         1.20242e-11  1.20242e-11

Temperature = 1600 K    Pressure = 1000 atm

From\To            W1            R
W1        1.49931e+08  1.49931e+08
R         3.30641e-11  3.30641e-11

Temperature = 1700 K

High Pressure Rate Coefficients:

From\To            W1            R
W1                ***  6.41329e+08
R         7.40452e-11          ***

Temperature = 1700 K    Pressure = 0.01 atm

From\To            W1            R
W1                ***          ***
R                 *** -1.54082e-26

Temperature = 1700 K    Pressure = 0.1 atm

From\To            W1            R
W1                ***          ***
R                 *** -3.08165e-26

Temperature = 1700 K    Pressure = 1 atm

From\To            W1            R
W1                ***          ***
R                 ***            0

Temperature = 1700 K    Pressure = 10 atm

From\To            W1            R
W1        2.11186e+07  2.11186e+07
R         2.26716e-12  2.26716e-12

Temperature = 1700 K    Pressure = 100 atm

From\To            W1            R
W1        9.27845e+07  9.27845e+07
R          1.0428e-11   1.0428e-11

Temperature = 1700 K    Pressure = 1000 atm

From\To            W1            R
W1         2.7826e+08   2.7826e+08
R         3.19549e-11  3.19549e-11

Temperature = 1800 K

High Pressure Rate Coefficients:

From\To            W1            R
W1                ***  1.27917e+09
R         8.30725e-11          ***

Temperature = 1800 K    Pressure = 0.01 atm

From\To            W1            R
W1                ***          ***
R                 ***  -1.0491e-26

Temperature = 1800 K    Pressure = 0.1 atm

From\To            W1            R
W1                ***          ***
R                 ***   1.0491e-26

Temperature = 1800 K    Pressure = 1 atm

From\To            W1            R
W1                ***          ***
R                 ***            0

Temperature = 1800 K    Pressure = 10 atm

From\To            W1            R
W1                ***          ***
R                 ***  -2.0982e-26

Temperature = 1800 K    Pressure = 100 atm

From\To            W1            R
W1        1.44534e+08  1.44534e+08
R         8.96306e-12  8.96306e-12

Temperature = 1800 K    Pressure = 1000 atm

From\To            W1            R
W1        4.72376e+08  4.72376e+08
R         3.03501e-11  3.03501e-11

Temperature = 1900 K

High Pressure Rate Coefficients:

From\To            W1            R
W1                ***  2.37866e+09
R          9.2488e-11          ***

Temperature = 1900 K    Pressure = 0.01 atm

From\To            W1            R
W1                ***          ***
R                 ***            0

Temperature = 1900 K    Pressure = 0.1 atm

From\To            W1            R
W1                ***          ***
R                 ***  2.87458e-26

Temperature = 1900 K    Pressure = 1 atm

From\To            W1            R
W1                ***          ***
R                 ***  1.43729e-26

Temperature = 1900 K    Pressure = 10 atm

From\To            W1            R
W1                ***          ***
R                 ***  -1.0061e-25

Temperature = 1900 K    Pressure = 100 atm

From\To            W1            R
W1        2.11862e+08  2.11862e+08
R         7.65867e-12  7.65867e-12

Temperature = 1900 K    Pressure = 1000 atm

From\To            W1            R
W1        7.45664e+08  7.45664e+08
R         2.84376e-11  2.84376e-11

Temperature = 2000 K

High Pressure Rate Coefficients:

From\To            W1            R
W1                ***  4.16642e+09
R         1.02278e-10          ***

Temperature = 2000 K    Pressure = 0.01 atm

From\To            W1            R
W1                ***          ***
R                 *** -7.92699e-26

Temperature = 2000 K    Pressure = 0.1 atm

From\To            W1            R
W1                ***          ***
R                 *** -7.92699e-26

Temperature = 2000 K    Pressure = 1 atm

From\To            W1            R
W1                ***          ***
R                 *** -7.92699e-26

Temperature = 2000 K    Pressure = 10 atm

From\To            W1            R
W1                ***          ***
R                 *** -1.18905e-25

Temperature = 2000 K    Pressure = 100 atm

From\To            W1            R
W1                ***          ***
R                 *** -3.76532e-25

Temperature = 2000 K    Pressure = 1000 atm

From\To            W1            R
W1        1.10899e+09  1.10899e+09
R         2.63648e-11  2.63648e-11

______________________________________________________________________________________

High Pressure Rate Coefficients (Temperature-Species Rate Tables):

   T(K)       W1->W1        W1->R
    298          ***  1.46761e-15
    300          ***  2.24868e-15
    400          ***  1.96003e-08
    500          ***  0.000317804
    600          ***     0.217179
    700          ***      24.0031
    800          ***      843.218
    900          ***      13728.1
   1000          ***       130022
   1100          ***       828488
   1200          ***  3.91486e+06
   1300          ***  1.46796e+07
   1400          ***  4.58571e+07
   1500          ***   1.2369e+08
   1600          ***   2.9596e+08
   1700          ***  6.41329e+08
   1800          ***  1.27917e+09
   1900          ***  2.37866e+09
   2000          ***  4.16642e+09

   T(K)        R->W1         R->R
    298  5.47726e-13          ***
    300  5.62961e-13          ***
    400  1.67753e-12          ***
    500  3.52408e-12          ***
    600  6.11061e-12          ***
    700  9.41158e-12          ***
    800    1.339e-11          ***
    900  1.80067e-11          ***
   1000  2.32241e-11          ***
   1100  2.90074e-11          ***
   1200  3.53258e-11          ***
   1300  4.21499e-11          ***
   1400   4.9456e-11          ***
   1500  5.72201e-11          ***
   1600  6.54232e-11          ***
   1700  7.40452e-11          ***
   1800  8.30725e-11          ***
   1900   9.2488e-11          ***
   2000  1.02278e-10          ***

Capture/Escape Rate Coefficients:

   T(K)           W1            R
    298  1.46761e-15  5.47726e-13
    300  2.24868e-15  5.62961e-13
    400  1.96003e-08  1.67753e-12
    500  0.000317804  3.52408e-12
    600     0.217179  6.11061e-12
    700      24.0031  9.41158e-12
    800      843.218    1.339e-11
    900      13728.1  1.80067e-11
   1000       130022  2.32241e-11
   1100       828488  2.90074e-11
   1200  3.91486e+06  3.53258e-11
   1300  1.46796e+07  4.21499e-11
   1400  4.58571e+07   4.9456e-11
   1500   1.2369e+08  5.72201e-11
   1600   2.9596e+08  6.54232e-11
   1700  6.41329e+08  7.40452e-11
   1800  1.27917e+09  8.30725e-11
   1900  2.37866e+09   9.2488e-11
   2000  4.16642e+09  1.02278e-10

______________________________________________________________________________________

Pressure-Species Rate Tables:

   Temperature = 298 K

   P(atm)        W1->R         W1->
     0.01  6.84118e-16  6.84118e-16
      0.1  1.17723e-15  1.17723e-15
        1  1.41169e-15  1.41169e-15
       10  1.46116e-15  1.46116e-15
      100  1.46734e-15  1.46734e-15
     1000  1.46798e-15  1.46798e-15
    O-O  1.46761e-15  1.46761e-15

   Temperature = 300 K

   P(atm)        W1->R         W1->
     0.01  1.03617e-15  1.03617e-15
      0.1  1.79478e-15  1.79478e-15
        1  2.16036e-15  2.16036e-15
       10  2.23842e-15  2.23842e-15
      100  2.24822e-15  2.24822e-15
     1000  2.24924e-15  2.24924e-15
    O-O  2.24868e-15  2.24868e-15

   Temperature = 400 K

   P(atm)        W1->R         W1->
     0.01  4.99537e-09  4.99537e-09
      0.1  1.15422e-08  1.15422e-08
        1  1.70965e-08  1.70965e-08
       10  1.91818e-08  1.91818e-08
      100   1.9559e-08   1.9559e-08
     1000  1.96031e-08  1.96031e-08
    O-O  1.96003e-08  1.96003e-08

   Temperature = 500 K

   P(atm)        W1->R         W1->
     0.01  4.28229e-05  4.28229e-05
      0.1  0.000124886  0.000124886
        1  0.000231533  0.000231533
       10  0.000296857  0.000296857
      100  0.000314986  0.000314986
     1000  0.000317641  0.000317641
    O-O  0.000317804  0.000317804

   Temperature = 600 K

   P(atm)        W1->R         W1->
     0.01    0.0151464    0.0151464
      0.1    0.0532418    0.0532418
        1     0.121976     0.121976
       10     0.184996     0.184996
      100     0.211408     0.211408
     1000     0.216603     0.216603
    O-O     0.217179     0.217179

   Temperature = 700 K

   P(atm)        W1->R         W1->
     0.01     0.859835     0.859835
      0.1      3.51745      3.51745
        1      9.73303      9.73303
       10      17.6774      17.6774
      100       22.501       22.501
     1000      23.8097      23.8097
    O-O      24.0031      24.0031

   Temperature = 800 K

   P(atm)        W1->R         W1->
     0.01      15.5246      15.5246
      0.1      71.9957      71.9957
        1      234.964      234.964
       10      509.596      509.596
      100      740.596      740.596
     1000      826.762      826.762
    O-O      843.218      843.218

   Temperature = 900 K

   P(atm)        W1->R         W1->
     0.01      130.751      130.751
      0.1       673.48       673.48
        1      2536.57      2536.57
       10      6500.42      6500.42
      100      10937.1      10937.1
     1000      13173.9      13173.9
    O-O      13728.1      13728.1

   Temperature = 1000 K

   P(atm)        W1->R         W1->
     0.01      647.315      647.315
      0.1      3643.52      3643.52
        1      15538.1      15538.1
       10      46408.2      46408.2
      100      90826.4      90826.4
     1000       120447       120447
    O-O       130022       130022

   Temperature = 1100 K

   P(atm)        W1->R         W1->
     0.01      2194.34      2194.34
      0.1      13300.9      13300.9
        1      63089.8      63089.8
       10       216222       216222
      100       491135       491135
     1000       728273       728273
    O-O       828488       828488

   Temperature = 1200 K

   P(atm)        W1->R         W1->
     0.01      5607.76      5607.76
      0.1      36214.7      36214.7
        1       188334       188334
       10       729819       729819
      100  1.91171e+06  1.91171e+06
     1000  3.20252e+06  3.20252e+06
    O-O  3.91486e+06  3.91486e+06

   Temperature = 1300 K

   P(atm)        W1->R         W1->
     0.01      11661.8      11661.8
      0.1      79401.5      79401.5
        1       446384       446384
       10  1.92572e+06  1.92572e+06
      100  5.75821e+06  5.75821e+06
     1000  1.09494e+07  1.09494e+07
    O-O  1.46796e+07  1.46796e+07

   Temperature = 1400 K

   P(atm)        W1->R         W1->
     0.01      20869.1      20869.1
      0.1       148380       148380
        1       889867       889867
       10  4.20695e+06  4.20695e+06
      100  1.41734e+07  1.41734e+07
     1000  3.05724e+07  3.05724e+07
    O-O  4.58571e+07  4.58571e+07

   Temperature = 1500 K

   P(atm)        W1->R         W1->
     0.01          ***          ***
      0.1       246957       246957
        1  1.56049e+06  1.56049e+06
       10  7.95978e+06  7.95978e+06
      100  2.97593e+07  2.97593e+07
     1000  7.24027e+07  7.24027e+07
    O-O   1.2369e+08   1.2369e+08

   Temperature = 1600 K

   P(atm)        W1->R         W1->
     0.01          ***          ***
      0.1          ***          ***
        1  2.49117e+06  2.49117e+06
       10  1.35125e+07  1.35125e+07
      100  5.51743e+07  5.51743e+07
     1000  1.49931e+08  1.49931e+08
    O-O   2.9596e+08   2.9596e+08

   Temperature = 1700 K

   P(atm)        W1->R         W1->
     0.01          ***          ***
      0.1          ***          ***
        1          ***          ***
       10  2.11186e+07  2.11186e+07
      100  9.27845e+07  9.27845e+07
     1000   2.7826e+08   2.7826e+08
    O-O  6.41329e+08  6.41329e+08

   Temperature = 1800 K

   P(atm)        W1->R         W1->
     0.01          ***          ***
      0.1          ***          ***
        1          ***          ***
       10          ***          ***
      100  1.44534e+08  1.44534e+08
     1000  4.72376e+08  4.72376e+08
    O-O  1.27917e+09  1.27917e+09

   Temperature = 1900 K

   P(atm)        W1->R         W1->
     0.01          ***          ***
      0.1          ***          ***
        1          ***          ***
       10          ***          ***
      100  2.11862e+08  2.11862e+08
     1000  7.45664e+08  7.45664e+08
    O-O  2.37866e+09  2.37866e+09

   Temperature = 2000 K

   P(atm)        W1->R         W1->
     0.01          ***          ***
      0.1          ***          ***
        1          ***          ***
       10          ***          ***
      100          ***          ***
     1000  1.10899e+09  1.10899e+09
    O-O  4.16642e+09  4.16642e+09

   Temperature = 298 K

   P(atm)        R->W1          R->
     0.01  2.55313e-13  2.55313e-13
      0.1  4.39353e-13  4.39353e-13
        1  5.26854e-13  5.26854e-13
       10  5.45317e-13  5.45317e-13
      100  5.47623e-13  5.47623e-13
     1000  5.47863e-13  5.47863e-13
    O-O  5.47726e-13  5.47726e-13

   Temperature = 300 K

   P(atm)        R->W1          R->
     0.01    2.594e-13    2.594e-13
      0.1  4.49324e-13  4.49324e-13
        1  5.40849e-13  5.40849e-13
       10  5.60391e-13  5.60391e-13
      100  5.62847e-13  5.62847e-13
     1000  5.63102e-13  5.63102e-13
    O-O  5.62961e-13  5.62961e-13

   Temperature = 400 K

   P(atm)        R->W1          R->
     0.01  4.27509e-13  4.27509e-13
      0.1  9.87852e-13  9.87852e-13
        1  1.46324e-12  1.46324e-12
       10  1.64171e-12  1.64171e-12
      100    1.674e-12    1.674e-12
     1000  1.67777e-12  1.67777e-12
    O-O  1.67753e-12  1.67753e-12

   Temperature = 500 K

   P(atm)        R->W1          R->
     0.01  4.74776e-13  4.74776e-13
      0.1   1.3848e-12   1.3848e-12
        1  2.56743e-12  2.56743e-12
       10  3.29181e-12  3.29181e-12
      100  3.49284e-12  3.49284e-12
     1000  3.52227e-12  3.52227e-12
    O-O  3.52408e-12  3.52408e-12

   Temperature = 600 K

   P(atm)        R->W1          R->
     0.01     4.26e-13     4.26e-13
      0.1  1.49787e-12  1.49787e-12
        1  3.43191e-12  3.43191e-12
       10  5.20509e-12  5.20509e-12
      100  5.94824e-12  5.94824e-12
     1000  6.09442e-12  6.09442e-12
    O-O  6.11061e-12  6.11061e-12

   Temperature = 700 K

   P(atm)        R->W1          R->
     0.01  3.36846e-13  3.36846e-13
      0.1  1.37878e-12  1.37878e-12
        1  3.81608e-12  3.81608e-12
       10  6.93124e-12  6.93124e-12
      100  8.82257e-12  8.82257e-12
     1000  9.33574e-12  9.33574e-12
    O-O  9.41158e-12  9.41158e-12

   Temperature = 800 K

   P(atm)        R->W1          R->
     0.01  2.46105e-13  2.46105e-13
      0.1  1.14248e-12  1.14248e-12
        1  3.73051e-12  3.73051e-12
       10  8.09204e-12  8.09204e-12
      100  1.17604e-11  1.17604e-11
     1000  1.31287e-11  1.31287e-11
    O-O    1.339e-11    1.339e-11

   Temperature = 900 K

   P(atm)        R->W1          R->
     0.01  1.70931e-13  1.70931e-13
      0.1  8.82022e-13  8.82022e-13
        1  3.32559e-12  3.32559e-12
       10  8.52571e-12  8.52571e-12
      100  1.43457e-11  1.43457e-11
     1000  1.72798e-11  1.72798e-11
    O-O  1.80067e-11  1.80067e-11

   Temperature = 1000 K

   P(atm)        R->W1          R->
     0.01  1.14878e-13  1.14878e-13
      0.1   6.4863e-13   6.4863e-13
        1  2.77205e-12  2.77205e-12
       10  8.28717e-12  8.28717e-12
      100  1.62227e-11  1.62227e-11
     1000  2.15138e-11  2.15138e-11
    O-O  2.32241e-11  2.32241e-11

   Temperature = 1100 K

   P(atm)        R->W1          R->
     0.01  7.58353e-14  7.58353e-14
      0.1   4.6227e-13   4.6227e-13
        1   2.2022e-12   2.2022e-12
       10  7.56446e-12  7.56446e-12
      100   1.7194e-11   1.7194e-11
     1000  2.54985e-11  2.54985e-11
    O-O  2.90074e-11  2.90074e-11

   Temperature = 1200 K

   P(atm)        R->W1          R->
     0.01   4.9403e-14   4.9403e-14
      0.1  3.22012e-13  3.22012e-13
        1  1.68783e-12  1.68783e-12
       10  6.57163e-12  6.57163e-12
      100  1.72443e-11  1.72443e-11
     1000  2.88973e-11  2.88973e-11
    O-O  3.53258e-11  3.53258e-11

   Temperature = 1300 K

   P(atm)        R->W1          R->
     0.01  3.20817e-14  3.20817e-14
      0.1  2.21681e-13  2.21681e-13
        1  1.26332e-12  1.26332e-12
       10  5.50085e-12  5.50085e-12
      100  1.65163e-11  1.65163e-11
     1000  3.14365e-11  3.14365e-11
    O-O  4.21499e-11  4.21499e-11

   Temperature = 1400 K

   P(atm)        R->W1          R->
     0.01  2.09169e-14  2.09169e-14
      0.1  1.52112e-13  1.52112e-13
        1  9.32789e-13  9.32789e-13
       10  4.48497e-12  4.48497e-12
      100  1.52427e-11  1.52427e-11
     1000  3.29614e-11  3.29614e-11
    O-O   4.9456e-11   4.9456e-11

   Temperature = 1500 K

   P(atm)        R->W1          R->
     0.01          *** -5.09508e-26
      0.1  1.04814e-13  1.04814e-13
        1   6.8541e-13   6.8541e-13
       10  3.59677e-12  3.59677e-12
      100  1.36746e-11  1.36746e-11
     1000   3.3463e-11   3.3463e-11
    O-O  5.72201e-11  5.72201e-11

   Temperature = 1600 K

   P(atm)        R->W1          R->
     0.01          *** -6.83313e-26
      0.1          *** -6.83313e-26
        1  5.04649e-13  5.04649e-13
       10  2.86046e-12  2.86046e-12
      100  1.20242e-11  1.20242e-11
     1000  3.30641e-11  3.30641e-11
    O-O  6.54232e-11  6.54232e-11

   Temperature = 1700 K

   P(atm)        R->W1          R->
     0.01          *** -1.54082e-26
      0.1          *** -3.08165e-26
        1          ***            0
       10  2.26716e-12  2.26716e-12
      100   1.0428e-11   1.0428e-11
     1000  3.19549e-11  3.19549e-11
    O-O  7.40452e-11  7.40452e-11

   Temperature = 1800 K

   P(atm)        R->W1          R->
     0.01          ***  -1.0491e-26
      0.1          ***   1.0491e-26
        1          ***            0
       10          ***  -2.0982e-26
      100  8.96306e-12  8.96306e-12
     1000  3.03501e-11  3.03501e-11
    O-O  8.30725e-11  8.30725e-11

   Temperature = 1900 K

   P(atm)        R->W1          R->
     0.01          ***            0
      0.1          ***  2.87458e-26
        1          ***  1.43729e-26
       10          ***  -1.0061e-25
      100  7.65867e-12  7.65867e-12
     1000  2.84376e-11  2.84376e-11
    O-O   9.2488e-11   9.2488e-11

   Temperature = 2000 K

   P(atm)        R->W1          R->
     0.01          *** -7.92699e-26
      0.1          *** -7.92699e-26
        1          *** -7.92699e-26
       10          *** -1.18905e-25
      100          *** -3.76532e-25
     1000  2.63648e-11  2.63648e-11
    O-O  1.02278e-10  1.02278e-10

______________________________________________________________________________________

Temperature-Species Rate Tables:

   Pressure = 0.01 atm

   T(K)        W1->R         W1->      Capture
    298  6.84118e-16  6.84118e-16  1.46761e-15
    300  1.03617e-15  1.03617e-15  2.24868e-15
    400  4.99537e-09  4.99537e-09  1.96003e-08
    500  4.28229e-05  4.28229e-05  0.000317804
    600    0.0151464    0.0151464     0.217179
    700     0.859835     0.859835      24.0031
    800      15.5246      15.5246      843.218
    900      130.751      130.751      13728.1
   1000      647.315      647.315       130022
   1100      2194.34      2194.34       828488
   1200      5607.76      5607.76  3.91486e+06
   1300      11661.8      11661.8  1.46796e+07
   1400      20869.1      20869.1  4.58571e+07
   1500          ***          ***   1.2369e+08
   1600          ***          ***   2.9596e+08
   1700          ***          ***  6.41329e+08
   1800          ***          ***  1.27917e+09
   1900          ***          ***  2.37866e+09
   2000          ***          ***  4.16642e+09

   Pressure = 0.1 atm

   T(K)        W1->R         W1->      Capture
    298  1.17723e-15  1.17723e-15  1.46761e-15
    300  1.79478e-15  1.79478e-15  2.24868e-15
    400  1.15422e-08  1.15422e-08  1.96003e-08
    500  0.000124886  0.000124886  0.000317804
    600    0.0532418    0.0532418     0.217179
    700      3.51745      3.51745      24.0031
    800      71.9957      71.9957      843.218
    900       673.48       673.48      13728.1
   1000      3643.52      3643.52       130022
   1100      13300.9      13300.9       828488
   1200      36214.7      36214.7  3.91486e+06
   1300      79401.5      79401.5  1.46796e+07
   1400       148380       148380  4.58571e+07
   1500       246957       246957   1.2369e+08
   1600          ***          ***   2.9596e+08
   1700          ***          ***  6.41329e+08
   1800          ***          ***  1.27917e+09
   1900          ***          ***  2.37866e+09
   2000          ***          ***  4.16642e+09

   Pressure = 1 atm

   T(K)        W1->R         W1->      Capture
    298  1.41169e-15  1.41169e-15  1.46761e-15
    300  2.16036e-15  2.16036e-15  2.24868e-15
    400  1.70965e-08  1.70965e-08  1.96003e-08
    500  0.000231533  0.000231533  0.000317804
    600     0.121976     0.121976     0.217179
    700      9.73303      9.73303      24.0031
    800      234.964      234.964      843.218
    900      2536.57      2536.57      13728.1
   1000      15538.1      15538.1       130022
   1100      63089.8      63089.8       828488
   1200       188334       188334  3.91486e+06
   1300       446384       446384  1.46796e+07
   1400       889867       889867  4.58571e+07
   1500  1.56049e+06  1.56049e+06   1.2369e+08
   1600  2.49117e+06  2.49117e+06   2.9596e+08
   1700          ***          ***  6.41329e+08
   1800          ***          ***  1.27917e+09
   1900          ***          ***  2.37866e+09
   2000          ***          ***  4.16642e+09

   Pressure = 10 atm

   T(K)        W1->R         W1->      Capture
    298  1.46116e-15  1.46116e-15  1.46761e-15
    300  2.23842e-15  2.23842e-15  2.24868e-15
    400  1.91818e-08  1.91818e-08  1.96003e-08
    500  0.000296857  0.000296857  0.000317804
    600     0.184996     0.184996     0.217179
    700      17.6774      17.6774      24.0031
    800      509.596      509.596      843.218
    900      6500.42      6500.42      13728.1
   1000      46408.2      46408.2       130022
   1100       216222       216222       828488
   1200       729819       729819  3.91486e+06
   1300  1.92572e+06  1.92572e+06  1.46796e+07
   1400  4.20695e+06  4.20695e+06  4.58571e+07
   1500  7.95978e+06  7.95978e+06   1.2369e+08
   1600  1.35125e+07  1.35125e+07   2.9596e+08
   1700  2.11186e+07  2.11186e+07  6.41329e+08
   1800          ***          ***  1.27917e+09
   1900          ***          ***  2.37866e+09
   2000          ***          ***  4.16642e+09

   Pressure = 100 atm

   T(K)        W1->R         W1->      Capture
    298  1.46734e-15  1.46734e-15  1.46761e-15
    300  2.24822e-15  2.24822e-15  2.24868e-15
    400   1.9559e-08   1.9559e-08  1.96003e-08
    500  0.000314986  0.000314986  0.000317804
    600     0.211408     0.211408     0.217179
    700       22.501       22.501      24.0031
    800      740.596      740.596      843.218
    900      10937.1      10937.1      13728.1
   1000      90826.4      90826.4       130022
   1100       491135       491135       828488
   1200  1.91171e+06  1.91171e+06  3.91486e+06
   1300  5.75821e+06  5.75821e+06  1.46796e+07
   1400  1.41734e+07  1.41734e+07  4.58571e+07
   1500  2.97593e+07  2.97593e+07   1.2369e+08
   1600  5.51743e+07  5.51743e+07   2.9596e+08
   1700  9.27845e+07  9.27845e+07  6.41329e+08
   1800  1.44534e+08  1.44534e+08  1.27917e+09
   1900  2.11862e+08  2.11862e+08  2.37866e+09
   2000          ***          ***  4.16642e+09

   Pressure = 1000 atm

   T(K)        W1->R         W1->      Capture
    298  1.46798e-15  1.46798e-15  1.46761e-15
    300  2.24924e-15  2.24924e-15  2.24868e-15
    400  1.96031e-08  1.96031e-08  1.96003e-08
    500  0.000317641  0.000317641  0.000317804
    600     0.216603     0.216603     0.217179
    700      23.8097      23.8097      24.0031
    800      826.762      826.762      843.218
    900      13173.9      13173.9      13728.1
   1000       120447       120447       130022
   1100       728273       728273       828488
   1200  3.20252e+06  3.20252e+06  3.91486e+06
   1300  1.09494e+07  1.09494e+07  1.46796e+07
   1400  3.05724e+07  3.05724e+07  4.58571e+07
   1500  7.24027e+07  7.24027e+07   1.2369e+08
   1600  1.49931e+08  1.49931e+08   2.9596e+08
   1700   2.7826e+08   2.7826e+08  6.41329e+08
   1800  4.72376e+08  4.72376e+08  1.27917e+09
   1900  7.45664e+08  7.45664e+08  2.37866e+09
   2000  1.10899e+09  1.10899e+09  4.16642e+09

   Pressure = 0.01 atm

   T(K)        R->W1          R->      Capture
    298  2.55313e-13  2.55313e-13  5.47726e-13
    300    2.594e-13    2.594e-13  5.62961e-13
    400  4.27509e-13  4.27509e-13  1.67753e-12
    500  4.74776e-13  4.74776e-13  3.52408e-12
    600     4.26e-13     4.26e-13  6.11061e-12
    700  3.36846e-13  3.36846e-13  9.41158e-12
    800  2.46105e-13  2.46105e-13    1.339e-11
    900  1.70931e-13  1.70931e-13  1.80067e-11
   1000  1.14878e-13  1.14878e-13  2.32241e-11
   1100  7.58353e-14  7.58353e-14  2.90074e-11
   1200   4.9403e-14   4.9403e-14  3.53258e-11
   1300  3.20817e-14  3.20817e-14  4.21499e-11
   1400  2.09169e-14  2.09169e-14   4.9456e-11
   1500          *** -5.09508e-26  5.72201e-11
   1600          *** -6.83313e-26  6.54232e-11
   1700          *** -1.54082e-26  7.40452e-11
   1800          ***  -1.0491e-26  8.30725e-11
   1900          ***            0   9.2488e-11
   2000          *** -7.92699e-26  1.02278e-10

   Pressure = 0.1 atm

   T(K)        R->W1          R->      Capture
    298  4.39353e-13  4.39353e-13  5.47726e-13
    300  4.49324e-13  4.49324e-13  5.62961e-13
    400  9.87852e-13  9.87852e-13  1.67753e-12
    500   1.3848e-12   1.3848e-12  3.52408e-12
    600  1.49787e-12  1.49787e-12  6.11061e-12
    700  1.37878e-12  1.37878e-12  9.41158e-12
    800  1.14248e-12  1.14248e-12    1.339e-11
    900  8.82022e-13  8.82022e-13  1.80067e-11
   1000   6.4863e-13   6.4863e-13  2.32241e-11
   1100   4.6227e-13   4.6227e-13  2.90074e-11
   1200  3.22012e-13  3.22012e-13  3.53258e-11
   1300  2.21681e-13  2.21681e-13  4.21499e-11
   1400  1.52112e-13  1.52112e-13   4.9456e-11
   1500  1.04814e-13  1.04814e-13  5.72201e-11
   1600          *** -6.83313e-26  6.54232e-11
   1700          *** -3.08165e-26  7.40452e-11
   1800          ***   1.0491e-26  8.30725e-11
   1900          ***  2.87458e-26   9.2488e-11
   2000          *** -7.92699e-26  1.02278e-10

   Pressure = 1 atm

   T(K)        R->W1          R->      Capture
    298  5.26854e-13  5.26854e-13  5.47726e-13
    300  5.40849e-13  5.40849e-13  5.62961e-13
    400  1.46324e-12  1.46324e-12  1.67753e-12
    500  2.56743e-12  2.56743e-12  3.52408e-12
    600  3.43191e-12  3.43191e-12  6.11061e-12
    700  3.81608e-12  3.81608e-12  9.41158e-12
    800  3.73051e-12  3.73051e-12    1.339e-11
    900  3.32559e-12  3.32559e-12  1.80067e-11
   1000  2.77205e-12  2.77205e-12  2.32241e-11
   1100   2.2022e-12   2.2022e-12  2.90074e-11
   1200  1.68783e-12  1.68783e-12  3.53258e-11
   1300  1.26332e-12  1.26332e-12  4.21499e-11
   1400  9.32789e-13  9.32789e-13   4.9456e-11
   1500   6.8541e-13   6.8541e-13  5.72201e-11
   1600  5.04649e-13  5.04649e-13  6.54232e-11
   1700          ***            0  7.40452e-11
   1800          ***            0  8.30725e-11
   1900          ***  1.43729e-26   9.2488e-11
   2000          *** -7.92699e-26  1.02278e-10

   Pressure = 10 atm

   T(K)        R->W1          R->      Capture
    298  5.45317e-13  5.45317e-13  5.47726e-13
    300  5.60391e-13  5.60391e-13  5.62961e-13
    400  1.64171e-12  1.64171e-12  1.67753e-12
    500  3.29181e-12  3.29181e-12  3.52408e-12
    600  5.20509e-12  5.20509e-12  6.11061e-12
    700  6.93124e-12  6.93124e-12  9.41158e-12
    800  8.09204e-12  8.09204e-12    1.339e-11
    900  8.52571e-12  8.52571e-12  1.80067e-11
   1000  8.28717e-12  8.28717e-12  2.32241e-11
   1100  7.56446e-12  7.56446e-12  2.90074e-11
   1200  6.57163e-12  6.57163e-12  3.53258e-11
   1300  5.50085e-12  5.50085e-12  4.21499e-11
   1400  4.48497e-12  4.48497e-12   4.9456e-11
   1500  3.59677e-12  3.59677e-12  5.72201e-11
   1600  2.86046e-12  2.86046e-12  6.54232e-11
   1700  2.26716e-12  2.26716e-12  7.40452e-11
   1800          ***  -2.0982e-26  8.30725e-11
   1900          ***  -1.0061e-25   9.2488e-11
   2000          *** -1.18905e-25  1.02278e-10

   Pressure = 100 atm

   T(K)        R->W1          R->      Capture
    298  5.47623e-13  5.47623e-13  5.47726e-13
    300  5.62847e-13  5.62847e-13  5.62961e-13
    400    1.674e-12    1.674e-12  1.67753e-12
    500  3.49284e-12  3.49284e-12  3.52408e-12
    600  5.94824e-12  5.94824e-12  6.11061e-12
    700  8.82257e-12  8.82257e-12  9.41158e-12
    800  1.17604e-11  1.17604e-11    1.339e-11
    900  1.43457e-11  1.43457e-11  1.80067e-11
   1000  1.62227e-11  1.62227e-11  2.32241e-11
   1100   1.7194e-11   1.7194e-11  2.90074e-11
   1200  1.72443e-11  1.72443e-11  3.53258e-11
   1300  1.65163e-11  1.65163e-11  4.21499e-11
   1400  1.52427e-11  1.52427e-11   4.9456e-11
   1500  1.36746e-11  1.36746e-11  5.72201e-11
   1600  1.20242e-11  1.20242e-11  6.54232e-11
   1700   1.0428e-11   1.0428e-11  7.40452e-11
   1800  8.96306e-12  8.96306e-12  8.30725e-11
   1900  7.65867e-12  7.65867e-12   9.2488e-11
   2000          *** -3.76532e-25  1.02278e-10

   Pressure = 1000 atm

   T(K)        R->W1          R->      Capture
    298  5.47863e-13  5.47863e-13  5.47726e-13
    300  5.63102e-13  5.63102e-13  5.62961e-13
    400  1.67777e-12  1.67777e-12  1.67753e-12
    500  3.52227e-12  3.52227e-12  3.52408e-12
    600  6.09442e-12  6.09442e-12  6.11061e-12
    700  9.33574e-12  9.33574e-12  9.41158e-12
    800  1.31287e-11  1.31287e-11    1.339e-11
    900  1.72798e-11  1.72798e-11  1.80067e-11
   1000  2.15138e-11  2.15138e-11  2.32241e-11
   1100  2.54985e-11  2.54985e-11  2.90074e-11
   1200  2.88973e-11  2.88973e-11  3.53258e-11
   1300  3.14365e-11  3.14365e-11  4.21499e-11
   1400  3.29614e-11  3.29614e-11   4.9456e-11
   1500   3.3463e-11   3.3463e-11  5.72201e-11
   1600  3.30641e-11  3.30641e-11  6.54232e-11
   1700  3.19549e-11  3.19549e-11  7.40452e-11
   1800  3.03501e-11  3.03501e-11  8.30725e-11
   1900  2.84376e-11  2.84376e-11   9.2488e-11
   2000  2.63648e-11  2.63648e-11  1.02278e-10

______________________________________________________________________________________

Temperature-Pressure Rate Tables:

W1->R

P\T              298          300          400          500          600          700          800          900         1000         1100         1200         1300         1400         1500         1600         1700         1800         1900         2000
0.01     6.84118e-16  1.03617e-15  4.99537e-09  4.28229e-05    0.0151464     0.859835      15.5246      130.751      647.315      2194.34      5607.76      11661.8      20869.1          ***          ***          ***          ***          ***          ***
0.1      1.17723e-15  1.79478e-15  1.15422e-08  0.000124886    0.0532418      3.51745      71.9957       673.48      3643.52      13300.9      36214.7      79401.5       148380       246957          ***          ***          ***          ***          ***
1        1.41169e-15  2.16036e-15  1.70965e-08  0.000231533     0.121976      9.73303      234.964      2536.57      15538.1      63089.8       188334       446384       889867  1.56049e+06  2.49117e+06          ***          ***          ***          ***
10       1.46116e-15  2.23842e-15  1.91818e-08  0.000296857     0.184996      17.6774      509.596      6500.42      46408.2       216222       729819  1.92572e+06  4.20695e+06  7.95978e+06  1.35125e+07  2.11186e+07          ***          ***          ***
100      1.46734e-15  2.24822e-15   1.9559e-08  0.000314986     0.211408       22.501      740.596      10937.1      90826.4       491135  1.91171e+06  5.75821e+06  1.41734e+07  2.97593e+07  5.51743e+07  9.27845e+07  1.44534e+08  2.11862e+08          ***
1000     1.46798e-15  2.24924e-15  1.96031e-08  0.000317641     0.216603      23.8097      826.762      13173.9       120447       728273  3.20252e+06  1.09494e+07  3.05724e+07  7.24027e+07  1.49931e+08   2.7826e+08  4.72376e+08  7.45664e+08  1.10899e+09
O-O      1.46761e-15  2.24868e-15  1.96003e-08  0.000317804     0.217179      24.0031      843.218      13728.1       130022       828488  3.91486e+06  1.46796e+07  4.58571e+07   1.2369e+08   2.9596e+08  6.41329e+08  1.27917e+09  2.37866e+09  4.16642e+09

R->W1

P\T              298          300          400          500          600          700          800          900         1000         1100         1200         1300         1400         1500         1600         1700         1800         1900         2000
0.01     2.55313e-13    2.594e-13  4.27509e-13  4.74776e-13     4.26e-13  3.36846e-13  2.46105e-13  1.70931e-13  1.14878e-13  7.58353e-14   4.9403e-14  3.20817e-14  2.09169e-14          ***          ***          ***          ***          ***          ***
0.1      4.39353e-13  4.49324e-13  9.87852e-13   1.3848e-12  1.49787e-12  1.37878e-12  1.14248e-12  8.82022e-13   6.4863e-13   4.6227e-13  3.22012e-13  2.21681e-13  1.52112e-13  1.04814e-13          ***          ***          ***          ***          ***
1        5.26854e-13  5.40849e-13  1.46324e-12  2.56743e-12  3.43191e-12  3.81608e-12  3.73051e-12  3.32559e-12  2.77205e-12   2.2022e-12  1.68783e-12  1.26332e-12  9.32789e-13   6.8541e-13  5.04649e-13          ***          ***          ***          ***
10       5.45317e-13  5.60391e-13  1.64171e-12  3.29181e-12  5.20509e-12  6.93124e-12  8.09204e-12  8.52571e-12  8.28717e-12  7.56446e-12  6.57163e-12  5.50085e-12  4.48497e-12  3.59677e-12  2.86046e-12  2.26716e-12          ***          ***          ***
100      5.47623e-13  5.62847e-13    1.674e-12  3.49284e-12  5.94824e-12  8.82257e-12  1.17604e-11  1.43457e-11  1.62227e-11   1.7194e-11  1.72443e-11  1.65163e-11  1.52427e-11  1.36746e-11  1.20242e-11   1.0428e-11  8.96306e-12  7.65867e-12          ***
1000     5.47863e-13  5.63102e-13  1.67777e-12  3.52227e-12  6.09442e-12  9.33574e-12  1.31287e-11  1.72798e-11  2.15138e-11  2.54985e-11  2.88973e-11  3.14365e-11  3.29614e-11   3.3463e-11  3.30641e-11  3.19549e-11  3.03501e-11  2.84376e-11  2.63648e-11
O-O      5.47726e-13  5.62961e-13  1.67753e-12  3.52408e-12  6.11061e-12  9.41158e-12    1.339e-11  1.80067e-11  2.32241e-11  2.90074e-11  3.53258e-11  4.21499e-11   4.9456e-11  5.72201e-11  6.54232e-11  7.40452e-11  8.30725e-11   9.2488e-11  1.02278e-10

W1-> 

P\T              298          300          400          500          600          700          800          900         1000         1100         1200         1300         1400         1500         1600         1700         1800         1900         2000
0.01     6.84118e-16  1.03617e-15  4.99537e-09  4.28229e-05    0.0151464     0.859835      15.5246      130.751      647.315      2194.34      5607.76      11661.8      20869.1          ***          ***          ***          ***          ***          ***
0.1      1.17723e-15  1.79478e-15  1.15422e-08  0.000124886    0.0532418      3.51745      71.9957       673.48      3643.52      13300.9      36214.7      79401.5       148380       246957          ***          ***          ***          ***          ***
1        1.41169e-15  2.16036e-15  1.70965e-08  0.000231533     0.121976      9.73303      234.964      2536.57      15538.1      63089.8       188334       446384       889867  1.56049e+06  2.49117e+06          ***          ***          ***          ***
10       1.46116e-15  2.23842e-15  1.91818e-08  0.000296857     0.184996      17.6774      509.596      6500.42      46408.2       216222       729819  1.92572e+06  4.20695e+06  7.95978e+06  1.35125e+07  2.11186e+07          ***          ***          ***
100      1.46734e-15  2.24822e-15   1.9559e-08  0.000314986     0.211408       22.501      740.596      10937.1      90826.4       491135  1.91171e+06  5.75821e+06  1.41734e+07  2.97593e+07  5.51743e+07  9.27845e+07  1.44534e+08  2.11862e+08          ***
1000     1.46798e-15  2.24924e-15  1.96031e-08  0.000317641     0.216603      23.8097      826.762      13173.9       120447       728273  3.20252e+06  1.09494e+07  3.05724e+07  7.24027e+07  1.49931e+08   2.7826e+08  4.72376e+08  7.45664e+08  1.10899e+09
O-O      1.46761e-15  2.24868e-15  1.96003e-08  0.000317804     0.217179      24.0031      843.218      13728.1       130022       828488  3.91486e+06  1.46796e+07  4.58571e+07   1.2369e+08   2.9596e+08  6.41329e+08  1.27917e+09  2.37866e+09  4.16642e+09

R-> 

P\T              298          300          400          500          600          700          800          900         1000         1100         1200         1300         1400         1500         1600         1700         1800         1900         2000
0.01     2.55313e-13    2.594e-13  4.27509e-13  4.74776e-13     4.26e-13  3.36846e-13  2.46105e-13  1.70931e-13  1.14878e-13  7.58353e-14   4.9403e-14  3.20817e-14  2.09169e-14 -5.09508e-26 -6.83313e-26 -1.54082e-26  -1.0491e-26            0 -7.92699e-26
0.1      4.39353e-13  4.49324e-13  9.87852e-13   1.3848e-12  1.49787e-12  1.37878e-12  1.14248e-12  8.82022e-13   6.4863e-13   4.6227e-13  3.22012e-13  2.21681e-13  1.52112e-13  1.04814e-13 -6.83313e-26 -3.08165e-26   1.0491e-26  2.87458e-26 -7.92699e-26
1        5.26854e-13  5.40849e-13  1.46324e-12  2.56743e-12  3.43191e-12  3.81608e-12  3.73051e-12  3.32559e-12  2.77205e-12   2.2022e-12  1.68783e-12  1.26332e-12  9.32789e-13   6.8541e-13  5.04649e-13            0            0  1.43729e-26 -7.92699e-26
10       5.45317e-13  5.60391e-13  1.64171e-12  3.29181e-12  5.20509e-12  6.93124e-12  8.09204e-12  8.52571e-12  8.28717e-12  7.56446e-12  6.57163e-12  5.50085e-12  4.48497e-12  3.59677e-12  2.86046e-12  2.26716e-12  -2.0982e-26  -1.0061e-25 -1.18905e-25
100      5.47623e-13  5.62847e-13    1.674e-12  3.49284e-12  5.94824e-12  8.82257e-12  1.17604e-11  1.43457e-11  1.62227e-11   1.7194e-11  1.72443e-11  1.65163e-11  1.52427e-11  1.36746e-11  1.20242e-11   1.0428e-11  8.96306e-12  7.65867e-12 -3.76532e-25
1000     5.47863e-13  5.63102e-13  1.67777e-12  3.52227e-12  6.09442e-12  9.33574e-12  1.31287e-11  1.72798e-11  2.15138e-11  2.54985e-11  2.88973e-11  3.14365e-11  3.29614e-11   3.3463e-11  3.30641e-11  3.19549e-11  3.03501e-11  2.84376e-11  2.63648e-11
O-O      5.47726e-13  5.62961e-13  1.67753e-12  3.52408e-12  6.11061e-12  9.41158e-12    1.339e-11  1.80067e-11  2.32241e-11  2.90074e-11  3.53258e-11  4.21499e-11   4.9456e-11  5.72201e-11  6.54232e-11  7.40452e-11  8.30725e-11   9.2488e-11  1.02278e-10
