# Supplementary material for: Hierarchical Study of the Reactions of Hydrogen Atoms with Alkenes: A Theoretical Study of the Reactions of Hydrogen Atoms with C2–C4 Alkenes
Source: J Phys Chem A. 2021 Jun 8;125(23):5124–45. doi: 10.1021/acs.jpca.1c03168 (PMC8279655; doi:10.1021/acs.jpca.1c03168)
Supplement: Supplementary file 1 — jp1c03168_si_001.zip [file jp1c03168_si_001.zip › C2-C4_ALKENES+H_SUPPORTING_INFO/H_ADDITION/H_ADDITION_RRKM/ROCCSDT_AUG-CC-PVXZ/c3h6_rrkm_newextrap.out]

Wells (G - ground energy, D - dissociation limit, kcal/mol):
      Name        G        D
        W1    -31.8     -1.2
        W2    -35.1      2.0

Bimolecular Products (G - ground energy, kcal/mol):
      Name        G
         R      0.0
        P1     -9.9

Well-to-Bimolecular Barriers (H/G - barrier height/well depth, kcal/mol)
      Name        H     Well        G  Product
        B1      3.7       W1    -31.8        R
        B2      2.0       W2    -35.1        R
        B4     -1.2       W1    -31.8       P1

Well-to-Well Barriers (H/G - barrier height/well depth, kcal/mol):
      Name        H     Well       G1     Well       G2
        B3      6.0       W1    -31.8       W2    -35.1

________________________________________________________________________________________

Unimolecular Rate Units: 1/sec;  Bimolecular Rate Units: cm^3/sec

______________________________________________________________________________________

Species-Species Rate Tables:

Temperature = 298 K

High Pressure Rate Coefficients:

From\To            W1           W2            R           P1
W1                ***  9.27309e-12  8.40496e-14  3.89125e-10
W2        1.98426e-14          ***  3.75187e-15          ***
R         7.41548e-14  1.54695e-12          ***          ***
P1         6.0403e-19          ***          ***          ***

Temperature = 298 K    Pressure = 0.01 atm

From\To            W1           W2            R           P1
W1        3.32506e-10   6.3693e-13  2.22487e-14  3.31847e-10
W2        1.36291e-15   5.0716e-15  3.63104e-15   7.7651e-17
R         1.96295e-14  1.49713e-12  1.57223e-12  5.54673e-14
P1        5.15119e-19  5.63305e-23  9.75896e-23  5.15273e-19

Temperature = 298 K    Pressure = 0.1 atm

From\To            W1           W2            R           P1
W1        3.78857e-10  6.66002e-13  6.21512e-14  3.78129e-10
W2        1.42512e-15  5.17606e-15  3.73264e-15  1.83086e-17
R         5.48344e-14  1.53902e-12  1.61318e-12  1.93282e-14
P1        5.86962e-19  1.32817e-23  3.40061e-23  5.87009e-19

Temperature = 298 K    Pressure = 1 atm

From\To            W1           W2            R           P1
W1        3.88104e-10  6.73565e-13  8.05058e-14   3.8735e-10
W2         1.4413e-15  5.18967e-15   3.7458e-15  2.56118e-18
R         7.10282e-14  1.54445e-12  1.61858e-12  3.09858e-15
P1        6.01275e-19  1.85796e-24  5.45166e-24  6.01282e-19

Temperature = 298 K    Pressure = 10 atm

From\To            W1           W2            R           P1
W1        3.89245e-10  6.74659e-13   8.3641e-14  3.88487e-10
W2        1.44364e-15   5.1911e-15  3.74719e-15  2.74474e-19
R         7.37943e-14  1.54502e-12  1.61915e-12  3.40971e-16
P1         6.0304e-19  1.99112e-25  5.99906e-25   6.0304e-19

Temperature = 298 K    Pressure = 100 atm

From\To            W1           W2            R           P1
W1        3.89363e-10  6.74776e-13  8.39899e-14  3.88604e-10
W2        1.44389e-15  5.19124e-15  3.74732e-15  2.76839e-20
R         7.41021e-14  1.54508e-12  1.61921e-12  3.45024e-17
P1        6.03223e-19  2.00827e-26  6.07037e-26  6.03223e-19

Temperature = 298 K    Pressure = 1000 atm

From\To            W1           W2            R           P1
W1        3.89375e-10  6.74788e-13  8.40252e-14  3.88616e-10
W2        1.44392e-15  5.19126e-15  3.74734e-15  2.77084e-21
R         7.41333e-14  1.54508e-12  1.61922e-12  3.45445e-18
P1        6.03241e-19  2.01005e-27  6.07779e-27  6.03241e-19

Temperature = 300 K

High Pressure Rate Coefficients:

From\To            W1           W2            R           P1
W1                ***  1.13928e-11  1.25254e-13  5.51724e-10
W2         2.5294e-14          ***   5.7244e-15          ***
R         7.68795e-14  1.58257e-12          ***          ***
P1         6.6397e-19          ***          ***          ***

Temperature = 300 K    Pressure = 0.01 atm

From\To            W1           W2            R           P1
W1        4.69122e-10  8.90727e-13  3.25763e-14  4.68198e-10
W2        1.97756e-15  7.62842e-15  5.53271e-15  1.18153e-16
R         1.99949e-14  1.52957e-12  1.60746e-12  5.78917e-14
P1        5.63451e-19   6.4045e-23  1.13507e-22  5.63629e-19

Temperature = 300 K    Pressure = 0.1 atm

From\To            W1           W2            R           P1
W1        5.36548e-10  9.33219e-13  9.20162e-14  5.35523e-10
W2         2.0719e-15  7.79421e-15  5.69395e-15   2.8357e-17
R         5.64785e-14  1.57415e-12  1.65104e-12  2.04109e-14
P1        6.44473e-19  1.53709e-23  4.00195e-23  6.44528e-19

Temperature = 300 K    Pressure = 1 atm

From\To            W1           W2            R           P1
W1        5.50187e-10  9.44499e-13  1.19824e-13  5.49123e-10
W2        2.09695e-15  7.81598e-15  5.71502e-15  4.01021e-18
R         7.35463e-14  1.57998e-12  1.65683e-12  3.30401e-15
P1         6.6084e-19  2.17375e-24  6.47813e-24  6.60849e-19

Temperature = 300 K    Pressure = 10 atm

From\To            W1           W2            R           P1
W1        5.51882e-10   9.4615e-13  1.24627e-13  5.50812e-10
W2        2.10061e-15  7.81828e-15  5.71724e-15  4.31123e-19
R         7.64949e-14  1.58059e-12  1.65745e-12  3.64723e-16
P1        6.62872e-19  2.33691e-25  7.15108e-25  6.62873e-19

Temperature = 300 K    Pressure = 100 atm

From\To            W1           W2            R           P1
W1        5.52058e-10  9.46328e-13  1.25164e-13  5.50987e-10
W2        2.10101e-15  7.81851e-15  5.71746e-15  4.35035e-20
R         7.68241e-14  1.58065e-12  1.65751e-12  3.69232e-17
P1        6.63083e-19  2.35811e-26  7.23947e-26  6.63083e-19

Temperature = 300 K    Pressure = 1000 atm

From\To            W1           W2            R           P1
W1        5.52076e-10  9.46347e-13  1.25218e-13  5.51005e-10
W2        2.10105e-15  7.81853e-15  5.71748e-15  4.35441e-21
R         7.68575e-14  1.58066e-12  1.65752e-12  3.69701e-18
P1        6.63104e-19  2.36032e-27  7.24868e-27  6.63104e-19

Temperature = 400 K

High Pressure Rate Coefficients:

From\To            W1           W2            R           P1
W1                ***  2.82963e-07  3.92507e-07   0.00026456
W2        2.53027e-09          ***  4.31058e-08          ***
R         3.20146e-13  3.93186e-12          ***          ***
P1        2.42903e-17          ***          ***          ***

Temperature = 400 K    Pressure = 0.01 atm

From\To            W1           W2            R           P1
W1        0.000156276  1.46074e-07  4.08497e-08  0.000156089
W2         1.3062e-09  3.85636e-08  3.64525e-08  8.04922e-10
R         3.33186e-14  3.32499e-12  3.65903e-12  3.00722e-13
P1         1.4331e-17  8.26474e-21  3.38511e-20  1.43731e-17

Temperature = 400 K    Pressure = 0.1 atm

From\To            W1           W2            R           P1
W1        0.000228805   2.0487e-07  1.88706e-07  0.000228412
W2        1.83197e-09  4.39793e-08  4.17156e-08   4.3174e-10
R         1.53917e-13  3.80505e-12  4.12669e-12  1.67724e-13
P1        2.09714e-17  4.43295e-21    1.888e-20  2.09947e-17

Temperature = 400 K    Pressure = 1 atm

From\To            W1           W2            R           P1
W1        0.000258272  2.44853e-07  3.36647e-07   0.00025769
W2        2.18949e-09  4.51844e-08   4.2881e-08  1.13915e-10
R         2.74584e-13  3.91135e-12  4.23119e-12  4.52517e-14
P1        2.36595e-17  1.16964e-21   5.0938e-21  2.36658e-17

Temperature = 400 K    Pressure = 10 atm

From\To            W1           W2            R           P1
W1        0.000264115  2.56533e-07  3.84519e-07  0.000263474
W2        2.29393e-09  4.53447e-08  4.30347e-08  1.60982e-11
R          3.1363e-13  3.92538e-12  4.24541e-12  6.40553e-15
P1        2.41905e-17  1.65291e-22  7.21045e-22  2.41914e-17

Temperature = 400 K    Pressure = 100 atm

From\To            W1           W2            R           P1
W1        0.000264832  2.58233e-07  3.91615e-07  0.000264183
W2        2.30914e-09  4.53617e-08  4.30509e-08  1.71918e-12
R         3.19419e-13  3.92685e-12  4.24695e-12  6.83548e-16
P1        2.42556e-17  1.76519e-23  7.69443e-23  2.42557e-17

Temperature = 400 K    Pressure = 1000 atm

From\To            W1           W2            R           P1
W1        0.000264907  2.58415e-07  3.92379e-07  0.000264256
W2        2.31077e-09  4.53634e-08  4.30525e-08  1.73269e-13
R         3.20041e-13    3.927e-12  4.24711e-12  6.88822e-17
P1        2.42623e-17  1.77907e-24   7.7538e-24  2.42624e-17

Temperature = 500 K

High Pressure Rate Coefficients:

From\To            W1           W2            R           P1
W1                ***   0.00100583   0.00346127     0.740481
W2        2.13562e-05          ***  0.000650478          ***
R         8.29698e-13  7.34376e-12          ***          ***
P1        2.33961e-16          ***          ***          ***

Temperature = 500 K    Pressure = 0.01 atm

From\To            W1           W2            R           P1
W1           0.248556  0.000169761  0.000136918      0.24825
W2        3.60443e-06  0.000421942  0.000408593  9.74452e-06
R         3.28182e-14  4.61291e-12  5.51231e-12  8.66577e-13
P1        7.84303e-17  1.45012e-19  1.14223e-18  7.97176e-17

Temperature = 500 K    Pressure = 0.1 atm

From\To            W1           W2            R           P1
W1           0.489729  0.000410445  0.000922777     0.488395
W2        8.71474e-06  0.000589077  0.000570761  9.60166e-06
R         2.21196e-13  6.44377e-12  7.29122e-12  6.26249e-13
P1        1.54311e-16  1.42884e-19  8.25454e-19   1.5528e-16

Temperature = 500 K    Pressure = 1 atm

From\To            W1           W2            R           P1
W1           0.669508  0.000751755   0.00235944     0.666397
W2        1.59615e-05  0.000655692  0.000635067  4.66344e-06
R         5.65578e-13  7.16978e-12  7.99877e-12  2.63409e-13
P1        2.10554e-16   6.9397e-20  3.47198e-19   2.1097e-16

Temperature = 500 K    Pressure = 10 atm

From\To            W1           W2            R           P1
W1           0.732035   0.00095044   0.00323108     0.727854
W2        2.01801e-05   0.00066912  0.000647917  1.02312e-06
R         7.74518e-13  7.31486e-12  8.14363e-12  5.42606e-14
P1        2.29972e-16   1.5225e-20  7.15205e-20  2.30058e-16

Temperature = 500 K    Pressure = 100 atm

From\To            W1           W2            R           P1
W1           0.742856  0.000996934   0.00343304     0.738426
W2        2.11672e-05  0.000670804  0.000649508  1.28513e-07
R          8.2293e-13  7.33282e-12  8.16242e-12  6.67536e-15
P1        2.33312e-16  1.91241e-21  8.79875e-21  2.33323e-16

Temperature = 500 K    Pressure = 1000 atm

From\To            W1           W2            R           P1
W1             0.7441   0.00100287   0.00345859     0.739639
W2        2.12933e-05  0.000670979  0.000649673  1.33184e-08
R         8.29055e-13  7.33468e-12  8.16442e-12  6.89226e-16
P1        2.33695e-16  1.98191e-22  9.08464e-22  2.33696e-16

Temperature = 600 K

High Pressure Rate Coefficients:

From\To            W1           W2            R           P1
W1                ***     0.370243      1.57255      154.669
W2          0.0142588          ***     0.427836          ***
R         1.65935e-12  1.17224e-11          ***          ***
P1        1.14208e-15          ***          ***          ***

Temperature = 600 K    Pressure = 0.01 atm

From\To            W1           W2            R           P1
W1            25.6426    0.0161806    0.0231055      25.6033
W2        0.000623201     0.175058     0.170119    0.0043158
R         2.43712e-14  4.66095e-12  6.51272e-12   1.8274e-12
P1        1.88971e-16  8.27524e-19  1.27878e-17  2.02586e-16

Temperature = 600 K    Pressure = 0.1 atm

From\To            W1           W2            R           P1
W1            67.0092    0.0640516     0.207036      66.7382
W2         0.00246687     0.313128     0.303897    0.0067642
R         2.18447e-13  8.32652e-12  1.00677e-11  1.52278e-12
P1        4.92758e-16  1.29699e-18  1.06561e-17  5.04711e-16

Temperature = 600 K    Pressure = 1 atm

From\To            W1           W2            R           P1
W1            117.453      0.18352     0.746586      116.523
W2         0.00706776     0.405727      0.39314   0.00551953
R          7.8779e-13  1.07717e-11  1.24384e-11  8.78892e-13
P1        8.60402e-16   1.0583e-18   6.1503e-18   8.6761e-16

Temperature = 600 K    Pressure = 10 atm

From\To            W1           W2            R           P1
W1            147.222     0.309911      1.31482      145.597
W2          0.0119353     0.435845     0.421938   0.00197188
R         1.38739e-12  1.15608e-11  1.32151e-11  2.66906e-13
P1         1.0751e-15  3.78079e-19  1.86775e-18  1.07734e-15

Temperature = 600 K    Pressure = 100 atm

From\To            W1           W2            R           P1
W1            155.212     0.360108      1.53207       153.32
W2          0.0138684     0.440931     0.426734  0.000328323
R         1.61663e-12  1.16922e-11  1.33505e-11  4.17176e-14
P1        1.13212e-15  6.29508e-20  2.91931e-19  1.13248e-15

Temperature = 600 K    Pressure = 1000 atm

From\To            W1           W2            R           P1
W1            156.351      0.36874      1.56842      154.414
W2          0.0142009     0.441515     0.427277  3.66627e-05
R         1.65499e-12  1.17071e-11  1.33666e-11  4.58808e-15
P1         1.1402e-15  7.02948e-21  3.21064e-20  1.14024e-15

Temperature = 700 K

High Pressure Rate Coefficients:

From\To            W1           W2            R           P1
W1                ***       28.861      129.471       7241.3
W2             1.7211          ***       46.269          ***
R         2.83287e-12  1.69766e-11          ***          ***
P1        3.74913e-15          ***          ***          ***

Temperature = 700 K    Pressure = 0.01 atm

From\To            W1           W2            R           P1
W1             543.01     0.335452     0.702389      541.972
W2          0.0200138      10.5679      10.2747     0.273171
R         1.53416e-14  3.76913e-12   6.9754e-12  3.19092e-12
P1        2.80057e-16  2.37163e-18  7.55049e-17  3.57933e-16

Temperature = 700 K    Pressure = 0.1 atm

From\To            W1           W2            R           P1
W1            1813.76      1.95589      7.81155         1804
W2            0.11667      24.2522      23.5181     0.617441
R         1.70838e-13  8.62879e-12  1.16821e-11  2.88244e-12
P1        9.33536e-16  5.36128e-18  6.82053e-17   1.0071e-15

Temperature = 700 K    Pressure = 1 atm

From\To            W1           W2            R           P1
W1             4119.5      8.27367      38.1449      4073.08
W2           0.493419      38.5071      37.2372     0.776481
R         8.34569e-13  1.36627e-11  1.65467e-11  2.04943e-12
P1        2.10866e-15  6.74194e-18  4.84944e-17  2.16389e-15

Temperature = 700 K    Pressure = 10 atm

From\To            W1           W2            R           P1
W1            6280.93      19.3666      89.1613       6172.4
W2            1.15492      45.8552      44.2585      0.44181
R         1.95087e-12  1.62389e-11  1.90578e-11  8.68061e-13
P1         3.1957e-15  3.83588e-18  2.05404e-17  3.22007e-15

Temperature = 700 K    Pressure = 100 atm

From\To            W1           W2            R           P1
W1            7194.11      26.7139      120.845      7046.55
W2            1.59306      47.6582      45.9595     0.105614
R         2.64414e-12   1.6863e-11  1.96894e-11  1.82266e-13
P1         3.6483e-15  9.16942e-19  4.31284e-18  3.65352e-15

Temperature = 700 K    Pressure = 1000 atm

From\To            W1           W2            R           P1
W1            7371.24      28.5622      128.437      7214.24
W2            1.70328      47.9064      46.1895    0.0136158
R         2.81025e-12  1.69474e-11  1.97802e-11   2.2577e-14
P1        3.73511e-15  1.18212e-19  5.34227e-19  3.73577e-15

Temperature = 800 K

High Pressure Rate Coefficients:

From\To            W1           W2            R           P1
W1                ***      804.059      3638.38       132191
W2            67.0628          ***      1604.35          ***
R         4.35579e-12  2.30285e-11          ***          ***
P1        9.54709e-15          ***          ***          ***

Temperature = 800 K    Pressure = 0.01 atm

From\To            W1           W2            R           P1
W1            4265.65      2.58418      7.33953      4255.73
W2           0.215887      187.233      181.998      5.01894
R         8.73265e-15  2.61009e-12  7.54961e-12  4.93079e-12
P1        3.05292e-16   4.3439e-18  2.97459e-16  6.07095e-16

Temperature = 800 K    Pressure = 0.1 atm

From\To            W1           W2            R           P1
W1            17498.1       20.413      96.2387      17381.4
W2            1.70439      540.217      523.272      15.2406
R          1.1496e-13  7.50953e-12  1.22897e-11  4.66525e-12
P1        1.25243e-15     1.32e-17   2.8144e-16  1.54707e-15

Temperature = 800 K    Pressure = 1 atm

From\To            W1           W2            R           P1
W1            50652.8      120.042      608.101      49924.7
W2             10.015      1072.36      1034.82      27.5277
R         7.27673e-13  1.48532e-11   1.9371e-11  3.79011e-12
P1        3.60397e-15   2.3843e-17  2.28646e-16  3.85645e-15

Temperature = 800 K    Pressure = 10 atm

From\To            W1           W2            R           P1
W1            96895.3       389.29      1886.29      94619.7
W2              32.47      1488.04      1431.73      23.8361
R         2.25813e-12  2.05507e-11  2.48896e-11  2.08073e-12
P1         6.8333e-15  2.06424e-17  1.25524e-16  6.97947e-15

Temperature = 800 K    Pressure = 100 atm

From\To            W1           W2            R           P1
W1             126916      674.781      3124.23       123117
W2            56.2804       1639.2      1574.48      8.43467
R         3.74025e-12  2.25997e-11  2.69308e-11   5.9082e-13
P1        8.89174e-15   7.3039e-18  3.56423e-17  8.93469e-15

Temperature = 800 K    Pressure = 1000 atm

From\To            W1           W2            R           P1
W1             135242      783.426      3562.89       130896
W2            65.3419      1666.09       1599.4      1.34916
R         4.26541e-12  2.29573e-11  2.73099e-11  8.71325e-14
P1        9.45353e-15  1.16826e-18  5.25643e-18  9.45995e-15

Temperature = 900 K

High Pressure Rate Coefficients:

From\To            W1           W2            R           P1
W1                ***      11057.6      49708.3  1.28246e+06
W2            1203.02          ***      25906.8          ***
R         6.22348e-12  2.98131e-11          ***          ***
P1         2.0437e-14          ***          ***          ***

Temperature = 900 K    Pressure = 0.01 atm

From\To            W1           W2            R           P1
W1            17566.1      10.2929      38.2692      17517.5
W2             1.1252      1457.26      1415.92      40.2129
R         4.69898e-15  1.62422e-12  8.64124e-12  7.01232e-12
P1        2.73359e-16  5.87598e-18  8.92545e-16  1.17178e-15

Temperature = 900 K    Pressure = 0.1 atm

From\To            W1           W2            R           P1
W1            85002.7      103.015      566.898      84332.8
W2            11.2482      5139.95      4973.42      155.285
R         7.03672e-14  5.71821e-12  1.25987e-11   6.8101e-12
P1        1.33191e-15  2.27472e-17  8.66807e-16  2.22146e-15

Temperature = 900 K    Pressure = 1 atm

From\To            W1           W2            R           P1
W1             304058      796.226      4426.87       298835
W2            86.7306      12717.6      12250.5      380.306
R         5.52909e-13  1.40956e-11  2.06641e-11  6.01554e-12
P1        4.75035e-15  5.57462e-17  7.65673e-16  5.57177e-15

Temperature = 900 K    Pressure = 10 atm

From\To            W1           W2            R           P1
W1             732201      3501.68      17858.5       710840
W2            381.049      21266.8      20408.4      477.423
R          2.2351e-12  2.34853e-11  2.97206e-11  4.00028e-12
P1        1.13237e-14  6.99621e-17  5.09165e-16  1.19028e-14

Temperature = 900 K    Pressure = 100 atm

From\To            W1           W2            R           P1
W1        1.14373e+06      7894.22        37232   1.0986e+06
W2            858.872      25821.2      24712.8      249.471
R         4.66134e-12   2.8439e-11  3.45979e-11  1.49758e-12
P1        1.75066e-14  3.65459e-17  1.90616e-16  1.77338e-14

Temperature = 900 K    Pressure = 1000 atm

From\To            W1           W2            R           P1
W1        1.30938e+06      10428.2      47394.5  1.25155e+06
W2            1134.54      26917.2      25730.3       52.426
R         5.93378e-12  2.96099e-11  3.58173e-11  2.73619e-13
P1        1.99445e-14  7.67921e-18  3.48269e-17   1.9987e-14

Temperature = 1000 K

High Pressure Rate Coefficients:

From\To            W1           W2            R           P1
W1                ***      91950.6       408666  7.97187e+06
W2            12412.9          ***       244062          ***
R         8.42609e-12  3.72769e-11          ***          ***
P1        3.86201e-14          ***          ***          ***

Temperature = 1000 K    Pressure = 0.01 atm

From\To            W1           W2            R           P1
W1            47216.7      26.2639      125.853      47064.6
W2            3.58776      6397.88      6213.45      180.838
R         2.46458e-15  9.39828e-13  1.03447e-11  9.40245e-12
P1        2.15817e-16  6.43596e-18  2.20921e-15  2.43146e-15

Temperature = 1000 K    Pressure = 0.1 atm

From\To            W1           W2            R           P1
W1             259737      315.589      2031.91       257390
W2            43.0279      26785.8      25893.5      849.236
R         4.07852e-14  3.94135e-12  1.32441e-11  9.26194e-12
P1         1.2126e-15  3.04344e-17   2.1762e-15  3.41924e-15

Temperature = 1000 K    Pressure = 1 atm

From\To            W1           W2            R           P1
W1        1.10586e+06      3043.19      18748.9  1.08407e+06
W2            412.495      81280.4      78182.2      2685.68
R         3.82867e-13  1.19323e-11  2.09284e-11  8.61319e-12
P1        5.19997e-15  9.65259e-17  2.02377e-15  7.32026e-15

Temperature = 1000 K    Pressure = 10 atm

From\To            W1           W2            R           P1
W1        3.29323e+06      17542.8      95162.4  3.18052e+06
W2            2370.46       166188       159150      4667.67
R         1.95825e-12  2.43059e-11  3.28284e-11  6.56432e-12
P1        1.53772e-14  1.67753e-16  1.54236e-15  1.70873e-14

Temperature = 1000 K    Pressure = 100 atm

From\To            W1           W2            R           P1
W1        6.27549e+06      52004.2       251694  5.97179e+06
W2            7021.06       230852       220299      3532.12
R         5.18865e-12  3.36474e-11  4.19481e-11  3.11208e-12
P1        2.89255e-14  1.26829e-16  7.31218e-16  2.97835e-14

Temperature = 1000 K    Pressure = 1000 atm

From\To            W1           W2            R           P1
W1        8.00709e+06      81727.4       371359    7.554e+06
W2            11032.8       252324       240280      1011.11
R         7.65682e-12  3.66993e-11  4.50738e-11  7.17675e-13
P1        3.65955e-14  3.62898e-17  1.68626e-16  3.68004e-14

Temperature = 1100 K

High Pressure Rate Coefficients:

From\To            W1           W2            R           P1
W1                ***       527884  2.31716e+06  3.57889e+07
W2            85199.4          ***  1.54947e+06          ***
R         1.09513e-11  4.53727e-11          ***          ***
P1        6.64963e-14          ***          ***          ***

Temperature = 1100 K    Pressure = 0.01 atm

From\To            W1           W2            R           P1
W1                ***          ***          ***          ***
W2                ***      18849.7      18297.7      554.904
R                 ***  5.21709e-13  1.25937e-11   1.2072e-11
P1                ***     6.22e-18  4.74589e-15  4.75211e-15

Temperature = 1100 K    Pressure = 0.1 atm

From\To            W1           W2            R           P1
W1             585130      693.024      5245.97       579191
W2            114.419      90741.5      87646.3      2980.82
R         2.31572e-14  2.53755e-12  1.45398e-11  1.19791e-11
P1        1.00235e-15  3.40557e-17  4.70938e-15  5.74578e-15

Temperature = 1100 K    Pressure = 1 atm

From\To            W1           W2            R           P1
W1         2.8478e+06      7923.33      54758.3  2.78511e+06
W2            1293.04       329125       316205      11627.3
R         2.51215e-13   9.2297e-12  2.09693e-11  1.14884e-11
P1         5.0183e-15  1.34071e-16  4.51646e-15  9.66883e-15

Temperature = 1100 K    Pressure = 10 atm

From\To            W1           W2            R           P1
W1        1.01445e+07      57276.1       335193    9.752e+06
W2            9275.15       820432       784421        26736
R         1.57144e-12  2.29588e-11   3.4146e-11  9.61577e-12
P1        1.79698e-14  3.08903e-16  3.78028e-15   2.2059e-14

Temperature = 1100 K    Pressure = 100 atm

From\To            W1           W2            R           P1
W1        2.35704e+07       220735  1.10981e+06  2.22399e+07
W2            35644.9  1.34007e+06  1.27595e+06      28473.7
R         5.23973e-12  3.73621e-11   4.8122e-11  5.52019e-12
P1        4.12781e-14  3.28427e-16  2.17017e-15  4.37767e-14

Temperature = 1100 K    Pressure = 1000 atm

From\To            W1           W2            R           P1
W1        3.45865e+07       426632  1.95049e+06  3.22094e+07
W2            68859.8  1.57862e+06  1.49847e+06      11293.7
R         9.21792e-12  4.38793e-11  5.47031e-11  1.60586e-12
P1        5.98426e-14  1.30077e-16  6.31315e-16   6.0604e-14

Temperature = 1200 K

High Pressure Rate Coefficients:

From\To            W1           W2            R           P1
W1                ***  2.28903e+06  9.92801e+06  1.25738e+08
W2             429363          ***  7.30269e+06          ***
R          1.3786e-11  5.40614e-11          ***          ***
P1        1.06581e-13          ***          ***          ***

Temperature = 1200 K    Pressure = 0.01 atm

From\To            W1           W2            R           P1
W1                ***          ***          ***          ***
W2                ***      41787.5      40544.7      1248.78
R                 ***  2.82424e-13  1.52724e-11    1.499e-11
P1                ***  5.30998e-18  9.15039e-15   9.1557e-15

Temperature = 1200 K    Pressure = 0.1 atm

From\To            W1           W2            R           P1
W1                ***          ***          ***          ***
W2                ***       225117       217282      7905.85
R                 ***  1.56074e-12  1.65058e-11  1.49445e-11
P1                ***  3.46653e-17  9.12264e-15  9.15732e-15

Temperature = 1200 K    Pressure = 1 atm

From\To            W1           W2            R           P1
W1        5.81257e+06      15838.2       124470  5.67226e+06
W2            3047.01       948949       910795      35107.2
R         1.60811e-13  6.67174e-12  2.14128e-11  1.45802e-11
P1        4.46231e-15  1.58369e-16  8.90028e-15   1.3521e-14

Temperature = 1200 K    Pressure = 10 atm

From\To            W1           W2            R           P1
W1        2.38299e+07       137204       879527  2.28132e+07
W2            25973.6  2.84042e+06  2.71228e+06       102165
R         1.19169e-12  2.00356e-11  3.42202e-11   1.2993e-11
P1        1.88547e-14  4.64791e-16  7.93135e-15  2.72508e-14

Temperature = 1200 K    Pressure = 100 atm

From\To            W1           W2            R           P1
W1        6.61732e+07       668160   3.5398e+06  6.19653e+07
W2             125566  5.53031e+06  5.25687e+06       147878
R         4.89396e-12  3.89087e-11  5.24544e-11  8.65174e-12
P1        5.22902e-14  6.71721e-16  5.28132e-15  5.82432e-14

Temperature = 1200 K    Pressure = 1000 atm

From\To            W1           W2            R           P1
W1        1.13659e+08  1.61334e+06  7.49271e+06  1.04553e+08
W2             302670   7.2228e+06  6.83876e+06      81368.8
R         1.04014e-11  5.06267e-11  6.41536e-11  3.12563e-12
P1         8.8598e-14  3.68314e-16  1.90799e-15  9.08743e-14

Temperature = 1300 K

High Pressure Rate Coefficients:

From\To            W1           W2            R           P1
W1                ***  7.98484e+06  3.42513e+07  3.65568e+08
W2        1.70257e+06          ***  2.73325e+07          ***
R         1.69171e-11  6.33126e-11          ***          ***
P1        1.61445e-13          ***          ***          ***

Temperature = 1300 K    Pressure = 0.01 atm

From\To            W1           W2            R           P1
W1                ***          ***          ***          ***
W2                ***          ***          ***          ***
R                 ***          ***  1.81372e-11  1.81372e-11
P1                ***          ***  1.62173e-14  1.62173e-14

Temperature = 1300 K    Pressure = 0.1 atm

From\To            W1           W2            R           P1
W1                ***          ***          ***          ***
W2                ***       451186       435197        16143
R                 ***  9.41265e-13  1.90458e-11  1.81042e-11
P1                ***   3.1219e-17  1.61878e-14   1.6219e-14

Temperature = 1300 K    Pressure = 1 atm

From\To            W1           W2            R           P1
W1                ***          ***          ***          ***
W2                ***   2.1407e+06   2.0531e+06      89264.5
R                 ***  4.62165e-12  2.25747e-11  1.79495e-11
P1                ***  1.79669e-16  1.60495e-14  1.62293e-14

Temperature = 1300 K    Pressure = 10 atm

From\To            W1           W2            R           P1
W1        4.62317e+07       263839  1.87456e+06  4.40933e+07
W2            57409.4  7.49447e+06  7.14896e+06       288104
R          8.7368e-13  1.64361e-11  3.38878e-11  1.65781e-11
P1        1.83378e-14  6.01743e-16  1.48232e-14  3.37627e-14

Temperature = 1300 K    Pressure = 100 atm

From\To            W1           W2            R           P1
W1        1.48987e+08  1.56395e+06  8.85163e+06  1.38571e+08
W2             335218  1.73553e+07  1.64762e+07       543884
R         4.31338e-12  3.81294e-11  5.47831e-11  1.23403e-11
P1        6.03522e-14   1.1386e-15   1.1034e-14  7.25248e-14

Temperature = 1300 K    Pressure = 1000 atm

From\To            W1           W2            R           P1
W1        2.99919e+08  4.70384e+06  2.24414e+07  2.72774e+08
W2        1.00358e+06  2.57166e+07  2.43032e+07       409838
R         1.10701e-11  5.62934e-11  7.27608e-11  5.39726e-12
P1        1.20308e-13  8.52665e-16  4.82593e-15  1.25987e-13

Temperature = 1400 K

High Pressure Rate Coefficients:

From\To            W1           W2            R           P1
W1                ***  2.34488e+07  9.95854e+07  9.15491e+08
W2        5.58444e+06          ***  8.52613e+07          ***
R          2.0332e-11  7.30934e-11          ***          ***
P1        2.33667e-13          ***          ***          ***

Temperature = 1400 K    Pressure = 0.01 atm

From\To            W1           W2            R           P1
W1                ***          ***          ***          ***
W2                ***          ***          ***          ***
R                 ***          ***  2.14789e-11  2.14789e-11
P1                ***          ***  2.68516e-14  2.68516e-14

Temperature = 1400 K    Pressure = 0.1 atm

From\To            W1           W2            R           P1
W1                ***          ***          ***          ***
W2                ***          ***          ***          ***
R                 ***          ***  2.14794e-11  2.14794e-11
P1                ***          ***  2.68522e-14  2.68522e-14

Temperature = 1400 K    Pressure = 1 atm

From\To            W1           W2            R           P1
W1                ***          ***          ***          ***
W2                ***   4.0511e+06  3.88247e+06       172144
R                 ***  3.12297e-12  2.44756e-11    2.135e-11
P1                ***  1.73105e-16  2.66904e-14  2.68637e-14

Temperature = 1400 K    Pressure = 10 atm

From\To            W1           W2            R           P1
W1                ***          ***          ***          ***
W2                ***  1.61099e+07  1.53606e+07       777461
R                 ***  1.29003e-11  3.38004e-11  2.08775e-11
P1                ***   8.1626e-16  2.60998e-14  2.69175e-14

Temperature = 1400 K    Pressure = 100 atm

From\To            W1           W2            R           P1
W1        2.84464e+08  3.01953e+06  1.84684e+07  2.62976e+08
W2             727556  4.37227e+07  4.14669e+07  1.52831e+06
R         3.64951e-12  3.54266e-11  5.54817e-11  1.64056e-11
P1        6.48858e-14   1.6672e-15  2.05092e-14  8.70623e-14

Temperature = 1400 K    Pressure = 1000 atm

From\To            W1           W2            R           P1
W1        6.63341e+08  1.11177e+07  5.51197e+07  5.97103e+08
W2        2.65244e+06  7.45003e+07  7.03092e+07   1.5386e+06
R         1.12068e-11  6.02624e-11  7.99041e-11  8.43486e-12
P1        1.51748e-13   1.6654e-15  1.05447e-14  1.63958e-13

Temperature = 1500 K

High Pressure Rate Coefficients:

From\To            W1           W2            R           P1
W1                ***  5.99527e+07  2.52347e+08  2.03392e+09
W2         1.5722e+07          ***  2.29731e+08          ***
R         2.40189e-11  8.33822e-11          ***          ***
P1        3.25804e-13          ***          ***          ***

Temperature = 1500 K    Pressure = 0.01 atm

From\To            W1           W2            R           P1
W1                ***          ***          ***          ***
W2                ***          ***          ***          ***
R                 ***          ***  2.50017e-11  2.50017e-11
P1                ***          ***  4.20763e-14  4.20763e-14

Temperature = 1500 K    Pressure = 0.1 atm

From\To            W1           W2            R           P1
W1                ***          ***          ***          ***
W2                ***          ***          ***          ***
R                 ***          ***   2.5002e-11   2.5002e-11
P1                ***          ***  4.20769e-14  4.20769e-14

Temperature = 1500 K    Pressure = 1 atm

From\To            W1           W2            R           P1
W1                ***          ***          ***          ***
W2                ***          ***          ***          ***
R                 ***          ***  2.50045e-11  2.50045e-11
P1                ***          ***  4.20811e-14  4.20811e-14

Temperature = 1500 K    Pressure = 10 atm

From\To            W1           W2            R           P1
W1                ***          ***          ***          ***
W2                ***  2.97339e+07  2.83301e+07  1.46242e+06
R                 ***  9.82066e-12  3.43756e-11  2.45355e-11
P1                ***  8.53166e-16  4.12918e-14  4.21466e-14

Temperature = 1500 K    Pressure = 100 atm

From\To            W1           W2            R           P1
W1        4.80391e+08  5.05292e+06   3.3666e+07  4.41672e+08
W2        1.35469e+06  9.25472e+07  8.77021e+07  3.49046e+06
R         3.00049e-12  3.15189e-11  5.52217e-11  2.07024e-11
P1        6.60589e-14  2.18327e-15  3.48408e-14  1.03083e-13

Temperature = 1500 K    Pressure = 1000 atm

From\To            W1           W2            R           P1
W1        1.27421e+09  2.22148e+07  1.15678e+08  1.13632e+09
W2        5.85029e+06  1.81759e+08  1.71366e+08  4.54307e+06
R          1.0891e-11   6.2146e-11  8.51978e-11  1.21608e-11
P1        1.79966e-13  2.82673e-15  2.04658e-14  2.03259e-13

Temperature = 1600 K

High Pressure Rate Coefficients:

From\To            W1           W2            R           P1
W1                ***  1.36883e+08  5.71563e+08  4.09871e+09
W2        3.90683e+07          ***  5.49212e+08          ***
R         2.79665e-11   9.4154e-11          ***          ***
P1        4.40373e-13          ***          ***          ***

Temperature = 1600 K    Pressure = 0.01 atm

From\To            W1           W2            R           P1
W1                ***          ***          ***          ***
W2                ***          ***          ***          ***
R                 ***          ***   2.8687e-11   2.8687e-11
P1                ***          ***  6.29918e-14  6.29918e-14

Temperature = 1600 K    Pressure = 0.1 atm

From\To            W1           W2            R           P1
W1                ***          ***          ***          ***
W2                ***          ***          ***          ***
R                 ***          ***  2.86872e-11  2.86872e-11
P1                ***          ***  6.29924e-14  6.29924e-14

Temperature = 1600 K    Pressure = 1 atm

From\To            W1           W2            R           P1
W1                ***          ***          ***          ***
W2                ***          ***          ***          ***
R                 ***          ***  2.86891e-11  2.86891e-11
P1                ***          ***  6.29964e-14  6.29964e-14

Temperature = 1600 K    Pressure = 10 atm

From\To            W1           W2            R           P1
W1                ***          ***          ***          ***
W2                ***  4.90277e+07  4.66839e+07  2.45232e+06
R                 ***  7.33108e-12  3.56808e-11  2.83336e-11
P1                ***  8.45623e-16  6.22157e-14  6.30632e-14

Temperature = 1600 K    Pressure = 100 atm

From\To            W1           W2            R           P1
W1                ***          ***          ***          ***
W2                ***  1.70957e+08  1.62148e+08   9.4867e+06
R                 ***   2.7155e-11  5.45053e-11  2.72428e-11
P1                ***  3.48862e-15  5.98207e-14  6.33231e-14

Temperature = 1600 K    Pressure = 1000 atm

From\To            W1           W2            R           P1
W1        2.18938e+09  3.88733e+07  2.14473e+08  1.93604e+09
W2        1.11902e+07  3.84303e+08  3.62068e+08  1.10445e+07
R         1.02472e-11  6.19069e-11  8.85996e-11  1.64454e-11
P1        2.02888e-13  4.28254e-15  3.61114e-14  2.43282e-13

Temperature = 1700 K

High Pressure Rate Coefficients:

From\To            W1           W2            R           P1
W1                ***   2.8459e+08  1.17985e+09  7.62056e+09
W2        8.75522e+07          ***  1.18932e+09          ***
R         3.21647e-11  1.05392e-10          ***          ***
P1        5.79834e-13          ***          ***          ***

Temperature = 1700 K    Pressure = 0.01 atm

From\To            W1           W2            R           P1
W1                ***          ***          ***          ***
W2                ***          ***          ***          ***
R                 ***          ***  3.25189e-11  3.25189e-11
P1                ***          ***  9.07608e-14  9.07608e-14

Temperature = 1700 K    Pressure = 0.1 atm

From\To            W1           W2            R           P1
W1                ***          ***          ***          ***
W2                ***          ***          ***          ***
R                 ***          ***  3.25191e-11  3.25191e-11
P1                ***          ***  9.07613e-14  9.07613e-14

Temperature = 1700 K    Pressure = 1 atm

From\To            W1           W2            R           P1
W1                ***          ***          ***          ***
W2                ***          ***          ***          ***
R                 ***          ***  3.25205e-11  3.25205e-11
P1                ***          ***  9.07652e-14  9.07652e-14

Temperature = 1700 K    Pressure = 10 atm

From\To            W1           W2            R           P1
W1                ***          ***          ***          ***
W2                ***          ***          ***          ***
R                 ***          ***  3.25293e-11  3.25293e-11
P1                ***          ***  9.07897e-14  9.07897e-14

Temperature = 1700 K    Pressure = 100 atm

From\To            W1           W2            R           P1
W1                ***          ***          ***          ***
W2                ***  2.84187e+08  2.69396e+08   1.6047e+07
R                 ***  2.27851e-11  5.41704e-11  3.12847e-11
P1                ***  3.78805e-15   8.7316e-14  9.11208e-14

Temperature = 1700 K    Pressure = 1000 atm

From\To            W1           W2            R           P1
W1        3.44568e+09  6.13052e+07  3.60674e+08   3.0237e+09
W2        1.91494e+07  7.21731e+08  6.79605e+08  2.29762e+07
R         9.39898e-12  5.98131e-11  9.03614e-11  2.11493e-11
P1         2.1939e-13   5.9257e-15  5.90282e-14  2.84344e-13

Temperature = 1800 K

High Pressure Rate Coefficients:

From\To            W1           W2            R           P1
W1                ***  5.47076e+08  2.25354e+09  1.32471e+10
W2        1.79945e+08          ***  2.37079e+09          ***
R         3.66039e-11  1.17074e-10          ***          ***
P1        7.46586e-13          ***          ***          ***

Temperature = 1800 K    Pressure = 0.01 atm

From\To            W1           W2            R           P1
W1                ***          ***          ***          ***
W2                ***          ***          ***          ***
R                 ***          ***   3.6484e-11   3.6484e-11
P1                ***          ***   1.2659e-13   1.2659e-13

Temperature = 1800 K    Pressure = 0.1 atm

From\To            W1           W2            R           P1
W1                ***          ***          ***          ***
W2                ***          ***          ***          ***
R                 ***          ***  3.64841e-11  3.64841e-11
P1                ***          ***   1.2659e-13   1.2659e-13

Temperature = 1800 K    Pressure = 1 atm

From\To            W1           W2            R           P1
W1                ***          ***          ***          ***
W2                ***          ***          ***          ***
R                 ***          ***  3.64851e-11  3.64851e-11
P1                ***          ***  1.26594e-13  1.26594e-13

Temperature = 1800 K    Pressure = 10 atm

From\To            W1           W2            R           P1
W1                ***          ***          ***          ***
W2                ***          ***          ***          ***
R                 ***          ***   3.6492e-11   3.6492e-11
P1                ***          ***  1.26618e-13  1.26618e-13

Temperature = 1800 K    Pressure = 100 atm

From\To            W1           W2            R           P1
W1                ***          ***          ***          ***
W2                ***  4.35203e+08  4.12364e+08  2.49567e+07
R                 ***  1.87567e-11  5.42997e-11  3.54517e-11
P1                ***  3.93878e-15  1.23008e-13  1.26966e-13

Temperature = 1800 K    Pressure = 1000 atm

From\To            W1           W2            R           P1
W1        5.06111e+09  8.91534e+07  5.61621e+08  4.41033e+09
W2        3.00532e+07  1.22986e+09  1.15758e+09  4.22254e+07
R         8.44998e-12  5.63129e-11  9.09072e-11  2.61444e-11
P1        2.29206e-13  7.62905e-15  9.07143e-14  3.27549e-13

Temperature = 1900 K

High Pressure Rate Coefficients:

From\To            W1           W2            R           P1
W1                ***  9.84216e+08   4.0309e+09  2.17575e+10
W2        3.43751e+08          ***  4.40646e+09          ***
R         4.12754e-11  1.29189e-10          ***          ***
P1        9.42961e-13          ***          ***          ***

Temperature = 1900 K    Pressure = 0.01 atm

From\To            W1           W2            R           P1
W1                ***          ***          ***          ***
W2                ***          ***          ***          ***
R                 ***          ***  4.05708e-11  4.05708e-11
P1                ***          ***  1.71715e-13  1.71715e-13

Temperature = 1900 K    Pressure = 0.1 atm

From\To            W1           W2            R           P1
W1                ***          ***          ***          ***
W2                ***          ***          ***          ***
R                 ***          ***  4.05709e-11  4.05709e-11
P1                ***          ***  1.71715e-13  1.71715e-13

Temperature = 1900 K    Pressure = 1 atm

From\To            W1           W2            R           P1
W1                ***          ***          ***          ***
W2                ***          ***          ***          ***
R                 ***          ***  4.05716e-11  4.05716e-11
P1                ***          ***  1.71719e-13  1.71719e-13

Temperature = 1900 K    Pressure = 10 atm

From\To            W1           W2            R           P1
W1                ***          ***          ***          ***
W2                ***          ***          ***          ***
R                 ***          ***   4.0577e-11   4.0577e-11
P1                ***          ***  1.71741e-13  1.71741e-13

Temperature = 1900 K    Pressure = 100 atm

From\To            W1           W2            R           P1
W1                ***          ***          ***          ***
W2                ***          ***          ***          ***
R                 ***          ***  4.06064e-11  4.06064e-11
P1                ***          ***  1.71865e-13  1.71865e-13

Temperature = 1900 K    Pressure = 1000 atm

From\To            W1           W2            R           P1
W1                ***          ***          ***          ***
W2                ***  1.93525e+09  1.82897e+09  1.22997e+08
R                 ***  5.20601e-11  8.99183e-11  3.74085e-11
P1                ***  1.48179e-14  1.58331e-13  1.73277e-13

Temperature = 2000 K

High Pressure Rate Coefficients:

From\To            W1           W2            R           P1
W1                ***  1.67329e+09  6.81745e+09  3.40496e+10
W2        6.16932e+08          ***   7.7153e+09          ***
R          4.6171e-11  1.41721e-10          ***          ***
P1        1.17122e-12          ***          ***          ***

Temperature = 2000 K    Pressure = 0.01 atm

From\To            W1           W2            R           P1
W1                ***          ***          ***          ***
W2                ***          ***          ***          ***
R                 ***          ***  4.47697e-11  4.47697e-11
P1                ***          ***  2.27386e-13  2.27386e-13

Temperature = 2000 K    Pressure = 0.1 atm

From\To            W1           W2            R           P1
W1                ***          ***          ***          ***
W2                ***          ***          ***          ***
R                 ***          ***  4.47698e-11  4.47698e-11
P1                ***          ***  2.27387e-13  2.27387e-13

Temperature = 2000 K    Pressure = 1 atm

From\To            W1           W2            R           P1
W1                ***          ***          ***          ***
W2                ***          ***          ***          ***
R                 ***          ***  4.47704e-11  4.47704e-11
P1                ***          ***   2.2739e-13   2.2739e-13

Temperature = 2000 K    Pressure = 10 atm

From\To            W1           W2            R           P1
W1                ***          ***          ***          ***
W2                ***          ***          ***          ***
R                 ***          ***  4.47746e-11  4.47746e-11
P1                ***          ***  2.27411e-13  2.27411e-13

Temperature = 2000 K    Pressure = 100 atm

From\To            W1           W2            R           P1
W1                ***          ***          ***          ***
W2                ***          ***          ***          ***
R                 ***          ***  4.47988e-11  4.47988e-11
P1                ***          ***  2.27534e-13  2.27534e-13

Temperature = 2000 K    Pressure = 1000 atm

From\To            W1           W2            R           P1
W1                ***          ***          ***          ***
W2                ***  2.85744e+09  2.69997e+09  1.84383e+08
R                 ***  4.71294e-11  8.94298e-11  4.18565e-11
P1                ***  1.63468e-14   2.1259e-13  2.29091e-13

______________________________________________________________________________________

High Pressure Rate Coefficients (Temperature-Species Rate Tables):

   T(K)       W1->W1       W1->W2        W1->R       W1->P1
    298          ***  9.27309e-12  8.40496e-14  3.89125e-10
    300          ***  1.13928e-11  1.25254e-13  5.51724e-10
    400          ***  2.82963e-07  3.92507e-07   0.00026456
    500          ***   0.00100583   0.00346127     0.740481
    600          ***     0.370243      1.57255      154.669
    700          ***       28.861      129.471       7241.3
    800          ***      804.059      3638.38       132191
    900          ***      11057.6      49708.3  1.28246e+06
   1000          ***      91950.6       408666  7.97187e+06
   1100          ***       527884  2.31716e+06  3.57889e+07
   1200          ***  2.28903e+06  9.92801e+06  1.25738e+08
   1300          ***  7.98484e+06  3.42513e+07  3.65568e+08
   1400          ***  2.34488e+07  9.95854e+07  9.15491e+08
   1500          ***  5.99527e+07  2.52347e+08  2.03392e+09
   1600          ***  1.36883e+08  5.71563e+08  4.09871e+09
   1700          ***   2.8459e+08  1.17985e+09  7.62056e+09
   1800          ***  5.47076e+08  2.25354e+09  1.32471e+10
   1900          ***  9.84216e+08   4.0309e+09  2.17575e+10
   2000          ***  1.67329e+09  6.81745e+09  3.40496e+10

   T(K)       W2->W1       W2->W2        W2->R       W2->P1
    298  1.98426e-14          ***  3.75187e-15          ***
    300   2.5294e-14          ***   5.7244e-15          ***
    400  2.53027e-09          ***  4.31058e-08          ***
    500  2.13562e-05          ***  0.000650478          ***
    600    0.0142588          ***     0.427836          ***
    700       1.7211          ***       46.269          ***
    800      67.0628          ***      1604.35          ***
    900      1203.02          ***      25906.8          ***
   1000      12412.9          ***       244062          ***
   1100      85199.4          ***  1.54947e+06          ***
   1200       429363          ***  7.30269e+06          ***
   1300  1.70257e+06          ***  2.73325e+07          ***
   1400  5.58444e+06          ***  8.52613e+07          ***
   1500   1.5722e+07          ***  2.29731e+08          ***
   1600  3.90683e+07          ***  5.49212e+08          ***
   1700  8.75522e+07          ***  1.18932e+09          ***
   1800  1.79945e+08          ***  2.37079e+09          ***
   1900  3.43751e+08          ***  4.40646e+09          ***
   2000  6.16932e+08          ***   7.7153e+09          ***

   T(K)        R->W1        R->W2         R->R        R->P1
    298  7.41548e-14  1.54695e-12          ***          ***
    300  7.68795e-14  1.58257e-12          ***          ***
    400  3.20146e-13  3.93186e-12          ***          ***
    500  8.29698e-13  7.34376e-12          ***          ***
    600  1.65935e-12  1.17224e-11          ***          ***
    700  2.83287e-12  1.69766e-11          ***          ***
    800  4.35579e-12  2.30285e-11          ***          ***
    900  6.22348e-12  2.98131e-11          ***          ***
   1000  8.42609e-12  3.72769e-11          ***          ***
   1100  1.09513e-11  4.53727e-11          ***          ***
   1200   1.3786e-11  5.40614e-11          ***          ***
   1300  1.69171e-11  6.33126e-11          ***          ***
   1400   2.0332e-11  7.30934e-11          ***          ***
   1500  2.40189e-11  8.33822e-11          ***          ***
   1600  2.79665e-11   9.4154e-11          ***          ***
   1700  3.21647e-11  1.05392e-10          ***          ***
   1800  3.66039e-11  1.17074e-10          ***          ***
   1900  4.12754e-11  1.29189e-10          ***          ***
   2000   4.6171e-11  1.41721e-10          ***          ***

   T(K)       P1->W1       P1->W2        P1->R       P1->P1
    298   6.0403e-19          ***          ***          ***
    300   6.6397e-19          ***          ***          ***
    400  2.42903e-17          ***          ***          ***
    500  2.33961e-16          ***          ***          ***
    600  1.14208e-15          ***          ***          ***
    700  3.74913e-15          ***          ***          ***
    800  9.54709e-15          ***          ***          ***
    900   2.0437e-14          ***          ***          ***
   1000  3.86201e-14          ***          ***          ***
   1100  6.64963e-14          ***          ***          ***
   1200  1.06581e-13          ***          ***          ***
   1300  1.61445e-13          ***          ***          ***
   1400  2.33667e-13          ***          ***          ***
   1500  3.25804e-13          ***          ***          ***
   1600  4.40373e-13          ***          ***          ***
   1700  5.79834e-13          ***          ***          ***
   1800  7.46586e-13          ***          ***          ***
   1900  9.42961e-13          ***          ***          ***
   2000  1.17122e-12          ***          ***          ***

Capture/Escape Rate Coefficients:

   T(K)           W1           W2            R           P1
    298  3.98482e-10  2.35945e-14  1.62111e-12   6.0403e-19
    300  5.63242e-10  3.10184e-14  1.65945e-12   6.6397e-19
    400  0.000265236  4.56361e-08  4.25201e-12  2.42903e-17
    500     0.744948  0.000671834  8.17346e-12  2.33961e-16
    600      156.612     0.442095  1.33817e-11  1.14208e-15
    700      7399.64      47.9901  1.98095e-11  3.74913e-15
    800       136633      1671.42  2.73843e-11  9.54709e-15
    900  1.34323e+06      27109.9  3.60365e-11   2.0437e-14
   1000  8.47248e+06       256475   4.5703e-11  3.86201e-14
   1100  3.86339e+07  1.63467e+06   5.6324e-11  6.64963e-14
   1200  1.37955e+08  7.73205e+06  6.78474e-11  1.06581e-13
   1300  4.07804e+08   2.9035e+07  8.02298e-11  1.61445e-13
   1400  1.03853e+09  9.08458e+07  9.34254e-11  2.33667e-13
   1500  2.34622e+09  2.45453e+08  1.07401e-10  3.25804e-13
   1600  4.80715e+09  5.88281e+08  1.22121e-10  4.40373e-13
   1700    9.085e+09  1.27688e+09  1.37557e-10  5.79834e-13
   1800  1.60477e+10  2.55074e+09  1.53678e-10  7.46586e-13
   1900  2.67726e+10  4.75021e+09  1.70464e-10  9.42961e-13
   2000  4.25403e+10  8.33223e+09  1.87892e-10  1.17122e-12

______________________________________________________________________________________

Pressure-Species Rate Tables:

   Temperature = 298 K

   P(atm)       W1->W2        W1->R       W1->P1         W1->
     0.01   6.3693e-13  2.22487e-14  3.31847e-10  3.32506e-10
      0.1  6.66002e-13  6.21512e-14  3.78129e-10  3.78857e-10
        1  6.73565e-13  8.05058e-14   3.8735e-10  3.88104e-10
       10  6.74659e-13   8.3641e-14  3.88487e-10  3.89245e-10
      100  6.74776e-13  8.39899e-14  3.88604e-10  3.89363e-10
     1000  6.74788e-13  8.40252e-14  3.88616e-10  3.89375e-10
    O-O  9.27309e-12  8.40496e-14  3.89125e-10  3.98482e-10

   Temperature = 300 K

   P(atm)       W1->W2        W1->R       W1->P1         W1->
     0.01  8.90727e-13  3.25763e-14  4.68198e-10  4.69122e-10
      0.1  9.33219e-13  9.20162e-14  5.35523e-10  5.36548e-10
        1  9.44499e-13  1.19824e-13  5.49123e-10  5.50187e-10
       10   9.4615e-13  1.24627e-13  5.50812e-10  5.51882e-10
      100  9.46328e-13  1.25164e-13  5.50987e-10  5.52058e-10
     1000  9.46347e-13  1.25218e-13  5.51005e-10  5.52076e-10
    O-O  1.13928e-11  1.25254e-13  5.51724e-10  5.63242e-10

   Temperature = 400 K

   P(atm)       W1->W2        W1->R       W1->P1         W1->
     0.01  1.46074e-07  4.08497e-08  0.000156089  0.000156276
      0.1   2.0487e-07  1.88706e-07  0.000228412  0.000228805
        1  2.44853e-07  3.36647e-07   0.00025769  0.000258272
       10  2.56533e-07  3.84519e-07  0.000263474  0.000264115
      100  2.58233e-07  3.91615e-07  0.000264183  0.000264832
     1000  2.58415e-07  3.92379e-07  0.000264256  0.000264907
    O-O  2.82963e-07  3.92507e-07   0.00026456  0.000265236

   Temperature = 500 K

   P(atm)       W1->W2        W1->R       W1->P1         W1->
     0.01  0.000169761  0.000136918      0.24825     0.248556
      0.1  0.000410445  0.000922777     0.488395     0.489729
        1  0.000751755   0.00235944     0.666397     0.669508
       10   0.00095044   0.00323108     0.727854     0.732035
      100  0.000996934   0.00343304     0.738426     0.742856
     1000   0.00100287   0.00345859     0.739639       0.7441
    O-O   0.00100583   0.00346127     0.740481     0.744948

   Temperature = 600 K

   P(atm)       W1->W2        W1->R       W1->P1         W1->
     0.01    0.0161806    0.0231055      25.6033      25.6426
      0.1    0.0640516     0.207036      66.7382      67.0092
        1      0.18352     0.746586      116.523      117.453
       10     0.309911      1.31482      145.597      147.222
      100     0.360108      1.53207       153.32      155.212
     1000      0.36874      1.56842      154.414      156.351
    O-O     0.370243      1.57255      154.669      156.612

   Temperature = 700 K

   P(atm)       W1->W2        W1->R       W1->P1         W1->
     0.01     0.335452     0.702389      541.972       543.01
      0.1      1.95589      7.81155         1804      1813.76
        1      8.27367      38.1449      4073.08       4119.5
       10      19.3666      89.1613       6172.4      6280.93
      100      26.7139      120.845      7046.55      7194.11
     1000      28.5622      128.437      7214.24      7371.24
    O-O       28.861      129.471       7241.3      7399.64

   Temperature = 800 K

   P(atm)       W1->W2        W1->R       W1->P1         W1->
     0.01      2.58418      7.33953      4255.73      4265.65
      0.1       20.413      96.2387      17381.4      17498.1
        1      120.042      608.101      49924.7      50652.8
       10       389.29      1886.29      94619.7      96895.3
      100      674.781      3124.23       123117       126916
     1000      783.426      3562.89       130896       135242
    O-O      804.059      3638.38       132191       136633

   Temperature = 900 K

   P(atm)       W1->W2        W1->R       W1->P1         W1->
     0.01      10.2929      38.2692      17517.5      17566.1
      0.1      103.015      566.898      84332.8      85002.7
        1      796.226      4426.87       298835       304058
       10      3501.68      17858.5       710840       732201
      100      7894.22        37232   1.0986e+06  1.14373e+06
     1000      10428.2      47394.5  1.25155e+06  1.30938e+06
    O-O      11057.6      49708.3  1.28246e+06  1.34323e+06

   Temperature = 1000 K

   P(atm)       W1->W2        W1->R       W1->P1         W1->
     0.01      26.2639      125.853      47064.6      47216.7
      0.1      315.589      2031.91       257390       259737
        1      3043.19      18748.9  1.08407e+06  1.10586e+06
       10      17542.8      95162.4  3.18052e+06  3.29323e+06
      100      52004.2       251694  5.97179e+06  6.27549e+06
     1000      81727.4       371359    7.554e+06  8.00709e+06
    O-O      91950.6       408666  7.97187e+06  8.47248e+06

   Temperature = 1100 K

   P(atm)       W1->W2        W1->R       W1->P1         W1->
     0.01          ***          ***          ***          ***
      0.1      693.024      5245.97       579191       585130
        1      7923.33      54758.3  2.78511e+06   2.8478e+06
       10      57276.1       335193    9.752e+06  1.01445e+07
      100       220735  1.10981e+06  2.22399e+07  2.35704e+07
     1000       426632  1.95049e+06  3.22094e+07  3.45865e+07
    O-O       527884  2.31716e+06  3.57889e+07  3.86339e+07

   Temperature = 1200 K

   P(atm)       W1->W2        W1->R       W1->P1         W1->
     0.01          ***          ***          ***          ***
      0.1          ***          ***          ***          ***
        1      15838.2       124470  5.67226e+06  5.81257e+06
       10       137204       879527  2.28132e+07  2.38299e+07
      100       668160   3.5398e+06  6.19653e+07  6.61732e+07
     1000  1.61334e+06  7.49271e+06  1.04553e+08  1.13659e+08
    O-O  2.28903e+06  9.92801e+06  1.25738e+08  1.37955e+08

   Temperature = 1300 K

   P(atm)       W1->W2        W1->R       W1->P1         W1->
     0.01          ***          ***          ***          ***
      0.1          ***          ***          ***          ***
        1          ***          ***          ***          ***
       10       263839  1.87456e+06  4.40933e+07  4.62317e+07
      100  1.56395e+06  8.85163e+06  1.38571e+08  1.48987e+08
     1000  4.70384e+06  2.24414e+07  2.72774e+08  2.99919e+08
    O-O  7.98484e+06  3.42513e+07  3.65568e+08  4.07804e+08

   Temperature = 1400 K

   P(atm)       W1->W2        W1->R       W1->P1         W1->
     0.01          ***          ***          ***          ***
      0.1          ***          ***          ***          ***
        1          ***          ***          ***          ***
       10          ***          ***          ***          ***
      100  3.01953e+06  1.84684e+07  2.62976e+08  2.84464e+08
     1000  1.11177e+07  5.51197e+07  5.97103e+08  6.63341e+08
    O-O  2.34488e+07  9.95854e+07  9.15491e+08  1.03853e+09

   Temperature = 1500 K

   P(atm)       W1->W2        W1->R       W1->P1         W1->
     0.01          ***          ***          ***          ***
      0.1          ***          ***          ***          ***
        1          ***          ***          ***          ***
       10          ***          ***          ***          ***
      100  5.05292e+06   3.3666e+07  4.41672e+08  4.80391e+08
     1000  2.22148e+07  1.15678e+08  1.13632e+09  1.27421e+09
    O-O  5.99527e+07  2.52347e+08  2.03392e+09  2.34622e+09

   Temperature = 1600 K

   P(atm)       W1->W2        W1->R       W1->P1         W1->
     0.01          ***          ***          ***          ***
      0.1          ***          ***          ***          ***
        1          ***          ***          ***          ***
       10          ***          ***          ***          ***
      100          ***          ***          ***          ***
     1000  3.88733e+07  2.14473e+08  1.93604e+09  2.18938e+09
    O-O  1.36883e+08  5.71563e+08  4.09871e+09  4.80715e+09

   Temperature = 1700 K

   P(atm)       W1->W2        W1->R       W1->P1         W1->
     0.01          ***          ***          ***          ***
      0.1          ***          ***          ***          ***
        1          ***          ***          ***          ***
       10          ***          ***          ***          ***
      100          ***          ***          ***          ***
     1000  6.13052e+07  3.60674e+08   3.0237e+09  3.44568e+09
    O-O   2.8459e+08  1.17985e+09  7.62056e+09    9.085e+09

   Temperature = 1800 K

   P(atm)       W1->W2        W1->R       W1->P1         W1->
     0.01          ***          ***          ***          ***
      0.1          ***          ***          ***          ***
        1          ***          ***          ***          ***
       10          ***          ***          ***          ***
      100          ***          ***          ***          ***
     1000  8.91534e+07  5.61621e+08  4.41033e+09  5.06111e+09
    O-O  5.47076e+08  2.25354e+09  1.32471e+10  1.60477e+10

   Temperature = 1900 K

   P(atm)       W1->W2        W1->R       W1->P1         W1->
     0.01          ***          ***          ***          ***
      0.1          ***          ***          ***          ***
        1          ***          ***          ***          ***
       10          ***          ***          ***          ***
      100          ***          ***          ***          ***
     1000          ***          ***          ***          ***
    O-O  9.84216e+08   4.0309e+09  2.17575e+10  2.67726e+10

   Temperature = 2000 K

   P(atm)       W1->W2        W1->R       W1->P1         W1->
     0.01          ***          ***          ***          ***
      0.1          ***          ***          ***          ***
        1          ***          ***          ***          ***
       10          ***          ***          ***          ***
      100          ***          ***          ***          ***
     1000          ***          ***          ***          ***
    O-O  1.67329e+09  6.81745e+09  3.40496e+10  4.25403e+10

   Temperature = 298 K

   P(atm)       W2->W1        W2->R       W2->P1         W2->
     0.01  1.36291e-15  3.63104e-15   7.7651e-17   5.0716e-15
      0.1  1.42512e-15  3.73264e-15  1.83086e-17  5.17606e-15
        1   1.4413e-15   3.7458e-15  2.56118e-18  5.18967e-15
       10  1.44364e-15  3.74719e-15  2.74474e-19   5.1911e-15
      100  1.44389e-15  3.74732e-15  2.76839e-20  5.19124e-15
     1000  1.44392e-15  3.74734e-15  2.77084e-21  5.19126e-15
    O-O  1.98426e-14  3.75187e-15          ***  2.35945e-14

   Temperature = 300 K

   P(atm)       W2->W1        W2->R       W2->P1         W2->
     0.01  1.97756e-15  5.53271e-15  1.18153e-16  7.62842e-15
      0.1   2.0719e-15  5.69395e-15   2.8357e-17  7.79421e-15
        1  2.09695e-15  5.71502e-15  4.01021e-18  7.81598e-15
       10  2.10061e-15  5.71724e-15  4.31123e-19  7.81828e-15
      100  2.10101e-15  5.71746e-15  4.35035e-20  7.81851e-15
     1000  2.10105e-15  5.71748e-15  4.35441e-21  7.81853e-15
    O-O   2.5294e-14   5.7244e-15          ***  3.10184e-14

   Temperature = 400 K

   P(atm)       W2->W1        W2->R       W2->P1         W2->
     0.01   1.3062e-09  3.64525e-08  8.04922e-10  3.85636e-08
      0.1  1.83197e-09  4.17156e-08   4.3174e-10  4.39793e-08
        1  2.18949e-09   4.2881e-08  1.13915e-10  4.51844e-08
       10  2.29393e-09  4.30347e-08  1.60982e-11  4.53447e-08
      100  2.30914e-09  4.30509e-08  1.71918e-12  4.53617e-08
     1000  2.31077e-09  4.30525e-08  1.73269e-13  4.53634e-08
    O-O  2.53027e-09  4.31058e-08          ***  4.56361e-08

   Temperature = 500 K

   P(atm)       W2->W1        W2->R       W2->P1         W2->
     0.01  3.60443e-06  0.000408593  9.74452e-06  0.000421942
      0.1  8.71474e-06  0.000570761  9.60166e-06  0.000589077
        1  1.59615e-05  0.000635067  4.66344e-06  0.000655692
       10  2.01801e-05  0.000647917  1.02312e-06   0.00066912
      100  2.11672e-05  0.000649508  1.28513e-07  0.000670804
     1000  2.12933e-05  0.000649673  1.33184e-08  0.000670979
    O-O  2.13562e-05  0.000650478          ***  0.000671834

   Temperature = 600 K

   P(atm)       W2->W1        W2->R       W2->P1         W2->
     0.01  0.000623201     0.170119    0.0043158     0.175058
      0.1   0.00246687     0.303897    0.0067642     0.313128
        1   0.00706776      0.39314   0.00551953     0.405727
       10    0.0119353     0.421938   0.00197188     0.435845
      100    0.0138684     0.426734  0.000328323     0.440931
     1000    0.0142009     0.427277  3.66627e-05     0.441515
    O-O    0.0142588     0.427836          ***     0.442095

   Temperature = 700 K

   P(atm)       W2->W1        W2->R       W2->P1         W2->
     0.01    0.0200138      10.2747     0.273171      10.5679
      0.1      0.11667      23.5181     0.617441      24.2522
        1     0.493419      37.2372     0.776481      38.5071
       10      1.15492      44.2585      0.44181      45.8552
      100      1.59306      45.9595     0.105614      47.6582
     1000      1.70328      46.1895    0.0136158      47.9064
    O-O       1.7211       46.269          ***      47.9901

   Temperature = 800 K

   P(atm)       W2->W1        W2->R       W2->P1         W2->
     0.01     0.215887      181.998      5.01894      187.233
      0.1      1.70439      523.272      15.2406      540.217
        1       10.015      1034.82      27.5277      1072.36
       10        32.47      1431.73      23.8361      1488.04
      100      56.2804      1574.48      8.43467       1639.2
     1000      65.3419       1599.4      1.34916      1666.09
    O-O      67.0628      1604.35          ***      1671.42

   Temperature = 900 K

   P(atm)       W2->W1        W2->R       W2->P1         W2->
     0.01       1.1252      1415.92      40.2129      1457.26
      0.1      11.2482      4973.42      155.285      5139.95
        1      86.7306      12250.5      380.306      12717.6
       10      381.049      20408.4      477.423      21266.8
      100      858.872      24712.8      249.471      25821.2
     1000      1134.54      25730.3       52.426      26917.2
    O-O      1203.02      25906.8          ***      27109.9

   Temperature = 1000 K

   P(atm)       W2->W1        W2->R       W2->P1         W2->
     0.01      3.58776      6213.45      180.838      6397.88
      0.1      43.0279      25893.5      849.236      26785.8
        1      412.495      78182.2      2685.68      81280.4
       10      2370.46       159150      4667.67       166188
      100      7021.06       220299      3532.12       230852
     1000      11032.8       240280      1011.11       252324
    O-O      12412.9       244062          ***       256475

   Temperature = 1100 K

   P(atm)       W2->W1        W2->R       W2->P1         W2->
     0.01          ***      18297.7      554.904      18849.7
      0.1      114.419      87646.3      2980.82      90741.5
        1      1293.04       316205      11627.3       329125
       10      9275.15       784421        26736       820432
      100      35644.9  1.27595e+06      28473.7  1.34007e+06
     1000      68859.8  1.49847e+06      11293.7  1.57862e+06
    O-O      85199.4  1.54947e+06          ***  1.63467e+06

   Temperature = 1200 K

   P(atm)       W2->W1        W2->R       W2->P1         W2->
     0.01          ***      40544.7      1248.78      41787.5
      0.1          ***       217282      7905.85       225117
        1      3047.01       910795      35107.2       948949
       10      25973.6  2.71228e+06       102165  2.84042e+06
      100       125566  5.25687e+06       147878  5.53031e+06
     1000       302670  6.83876e+06      81368.8   7.2228e+06
    O-O       429363  7.30269e+06          ***  7.73205e+06

   Temperature = 1300 K

   P(atm)       W2->W1        W2->R       W2->P1         W2->
     0.01          ***          ***          ***          ***
      0.1          ***       435197        16143       451186
        1          ***   2.0531e+06      89264.5   2.1407e+06
       10      57409.4  7.14896e+06       288104  7.49447e+06
      100       335218  1.64762e+07       543884  1.73553e+07
     1000  1.00358e+06  2.43032e+07       409838  2.57166e+07
    O-O  1.70257e+06  2.73325e+07          ***   2.9035e+07

   Temperature = 1400 K

   P(atm)       W2->W1        W2->R       W2->P1         W2->
     0.01          ***          ***          ***          ***
      0.1          ***          ***          ***          ***
        1          ***  3.88247e+06       172144   4.0511e+06
       10          ***  1.53606e+07       777461  1.61099e+07
      100       727556  4.14669e+07  1.52831e+06  4.37227e+07
     1000  2.65244e+06  7.03092e+07   1.5386e+06  7.45003e+07
    O-O  5.58444e+06  8.52613e+07          ***  9.08458e+07

   Temperature = 1500 K

   P(atm)       W2->W1        W2->R       W2->P1         W2->
     0.01          ***          ***          ***          ***
      0.1          ***          ***          ***          ***
        1          ***          ***          ***          ***
       10          ***  2.83301e+07  1.46242e+06  2.97339e+07
      100  1.35469e+06  8.77021e+07  3.49046e+06  9.25472e+07
     1000  5.85029e+06  1.71366e+08  4.54307e+06  1.81759e+08
    O-O   1.5722e+07  2.29731e+08          ***  2.45453e+08

   Temperature = 1600 K

   P(atm)       W2->W1        W2->R       W2->P1         W2->
     0.01          ***          ***          ***          ***
      0.1          ***          ***          ***          ***
        1          ***          ***          ***          ***
       10          ***  4.66839e+07  2.45232e+06  4.90277e+07
      100          ***  1.62148e+08   9.4867e+06  1.70957e+08
     1000  1.11902e+07  3.62068e+08  1.10445e+07  3.84303e+08
    O-O  3.90683e+07  5.49212e+08          ***  5.88281e+08

   Temperature = 1700 K

   P(atm)       W2->W1        W2->R       W2->P1         W2->
     0.01          ***          ***          ***          ***
      0.1          ***          ***          ***          ***
        1          ***          ***          ***          ***
       10          ***          ***          ***          ***
      100          ***  2.69396e+08   1.6047e+07  2.84187e+08
     1000  1.91494e+07  6.79605e+08  2.29762e+07  7.21731e+08
    O-O  8.75522e+07  1.18932e+09          ***  1.27688e+09

   Temperature = 1800 K

   P(atm)       W2->W1        W2->R       W2->P1         W2->
     0.01          ***          ***          ***          ***
      0.1          ***          ***          ***          ***
        1          ***          ***          ***          ***
       10          ***          ***          ***          ***
      100          ***  4.12364e+08  2.49567e+07  4.35203e+08
     1000  3.00532e+07  1.15758e+09  4.22254e+07  1.22986e+09
    O-O  1.79945e+08  2.37079e+09          ***  2.55074e+09

   Temperature = 1900 K

   P(atm)       W2->W1        W2->R       W2->P1         W2->
     0.01          ***          ***          ***          ***
      0.1          ***          ***          ***          ***
        1          ***          ***          ***          ***
       10          ***          ***          ***          ***
      100          ***          ***          ***          ***
     1000          ***  1.82897e+09  1.22997e+08  1.93525e+09
    O-O  3.43751e+08  4.40646e+09          ***  4.75021e+09

   Temperature = 2000 K

   P(atm)       W2->W1        W2->R       W2->P1         W2->
     0.01          ***          ***          ***          ***
      0.1          ***          ***          ***          ***
        1          ***          ***          ***          ***
       10          ***          ***          ***          ***
      100          ***          ***          ***          ***
     1000          ***  2.69997e+09  1.84383e+08  2.85744e+09
    O-O  6.16932e+08   7.7153e+09          ***  8.33223e+09

   Temperature = 298 K

   P(atm)        R->W1        R->W2        R->P1          R->
     0.01  1.96295e-14  1.49713e-12  5.54673e-14  1.57223e-12
      0.1  5.48344e-14  1.53902e-12  1.93282e-14  1.61318e-12
        1  7.10282e-14  1.54445e-12  3.09858e-15  1.61858e-12
       10  7.37943e-14  1.54502e-12  3.40971e-16  1.61915e-12
      100  7.41021e-14  1.54508e-12  3.45024e-17  1.61921e-12
     1000  7.41333e-14  1.54508e-12  3.45445e-18  1.61922e-12
    O-O  7.41548e-14  1.54695e-12          ***  1.62111e-12

   Temperature = 300 K

   P(atm)        R->W1        R->W2        R->P1          R->
     0.01  1.99949e-14  1.52957e-12  5.78917e-14  1.60746e-12
      0.1  5.64785e-14  1.57415e-12  2.04109e-14  1.65104e-12
        1  7.35463e-14  1.57998e-12  3.30401e-15  1.65683e-12
       10  7.64949e-14  1.58059e-12  3.64723e-16  1.65745e-12
      100  7.68241e-14  1.58065e-12  3.69232e-17  1.65751e-12
     1000  7.68575e-14  1.58066e-12  3.69701e-18  1.65752e-12
    O-O  7.68795e-14  1.58257e-12          ***  1.65945e-12

   Temperature = 400 K

   P(atm)        R->W1        R->W2        R->P1          R->
     0.01  3.33186e-14  3.32499e-12  3.00722e-13  3.65903e-12
      0.1  1.53917e-13  3.80505e-12  1.67724e-13  4.12669e-12
        1  2.74584e-13  3.91135e-12  4.52517e-14  4.23119e-12
       10   3.1363e-13  3.92538e-12  6.40553e-15  4.24541e-12
      100  3.19419e-13  3.92685e-12  6.83548e-16  4.24695e-12
     1000  3.20041e-13    3.927e-12  6.88822e-17  4.24711e-12
    O-O  3.20146e-13  3.93186e-12          ***  4.25201e-12

   Temperature = 500 K

   P(atm)        R->W1        R->W2        R->P1          R->
     0.01  3.28182e-14  4.61291e-12  8.66577e-13  5.51231e-12
      0.1  2.21196e-13  6.44377e-12  6.26249e-13  7.29122e-12
        1  5.65578e-13  7.16978e-12  2.63409e-13  7.99877e-12
       10  7.74518e-13  7.31486e-12  5.42606e-14  8.14363e-12
      100   8.2293e-13  7.33282e-12  6.67536e-15  8.16242e-12
     1000  8.29055e-13  7.33468e-12  6.89226e-16  8.16442e-12
    O-O  8.29698e-13  7.34376e-12          ***  8.17346e-12

   Temperature = 600 K

   P(atm)        R->W1        R->W2        R->P1          R->
     0.01  2.43712e-14  4.66095e-12   1.8274e-12  6.51272e-12
      0.1  2.18447e-13  8.32652e-12  1.52278e-12  1.00677e-11
        1   7.8779e-13  1.07717e-11  8.78892e-13  1.24384e-11
       10  1.38739e-12  1.15608e-11  2.66906e-13  1.32151e-11
      100  1.61663e-12  1.16922e-11  4.17176e-14  1.33505e-11
     1000  1.65499e-12  1.17071e-11  4.58808e-15  1.33666e-11
    O-O  1.65935e-12  1.17224e-11          ***  1.33817e-11

   Temperature = 700 K

   P(atm)        R->W1        R->W2        R->P1          R->
     0.01  1.53416e-14  3.76913e-12  3.19092e-12   6.9754e-12
      0.1  1.70838e-13  8.62879e-12  2.88244e-12  1.16821e-11
        1  8.34569e-13  1.36627e-11  2.04943e-12  1.65467e-11
       10  1.95087e-12  1.62389e-11  8.68061e-13  1.90578e-11
      100  2.64414e-12   1.6863e-11  1.82266e-13  1.96894e-11
     1000  2.81025e-12  1.69474e-11   2.2577e-14  1.97802e-11
    O-O  2.83287e-12  1.69766e-11          ***  1.98095e-11

   Temperature = 800 K

   P(atm)        R->W1        R->W2        R->P1          R->
     0.01  8.73265e-15  2.61009e-12  4.93079e-12  7.54961e-12
      0.1   1.1496e-13  7.50953e-12  4.66525e-12  1.22897e-11
        1  7.27673e-13  1.48532e-11  3.79011e-12   1.9371e-11
       10  2.25813e-12  2.05507e-11  2.08073e-12  2.48896e-11
      100  3.74025e-12  2.25997e-11   5.9082e-13  2.69308e-11
     1000  4.26541e-12  2.29573e-11  8.71325e-14  2.73099e-11
    O-O  4.35579e-12  2.30285e-11          ***  2.73843e-11

   Temperature = 900 K

   P(atm)        R->W1        R->W2        R->P1          R->
     0.01  4.69898e-15  1.62422e-12  7.01232e-12  8.64124e-12
      0.1  7.03672e-14  5.71821e-12   6.8101e-12  1.25987e-11
        1  5.52909e-13  1.40956e-11  6.01554e-12  2.06641e-11
       10   2.2351e-12  2.34853e-11  4.00028e-12  2.97206e-11
      100  4.66134e-12   2.8439e-11  1.49758e-12  3.45979e-11
     1000  5.93378e-12  2.96099e-11  2.73619e-13  3.58173e-11
    O-O  6.22348e-12  2.98131e-11          ***  3.60365e-11

   Temperature = 1000 K

   P(atm)        R->W1        R->W2        R->P1          R->
     0.01  2.46458e-15  9.39828e-13  9.40245e-12  1.03447e-11
      0.1  4.07852e-14  3.94135e-12  9.26194e-12  1.32441e-11
        1  3.82867e-13  1.19323e-11  8.61319e-12  2.09284e-11
       10  1.95825e-12  2.43059e-11  6.56432e-12  3.28284e-11
      100  5.18865e-12  3.36474e-11  3.11208e-12  4.19481e-11
     1000  7.65682e-12  3.66993e-11  7.17675e-13  4.50738e-11
    O-O  8.42609e-12  3.72769e-11          ***   4.5703e-11

   Temperature = 1100 K

   P(atm)        R->W1        R->W2        R->P1          R->
     0.01          ***  5.21709e-13   1.2072e-11  1.25937e-11
      0.1  2.31572e-14  2.53755e-12  1.19791e-11  1.45398e-11
        1  2.51215e-13   9.2297e-12  1.14884e-11  2.09693e-11
       10  1.57144e-12  2.29588e-11  9.61577e-12   3.4146e-11
      100  5.23973e-12  3.73621e-11  5.52019e-12   4.8122e-11
     1000  9.21792e-12  4.38793e-11  1.60586e-12  5.47031e-11
    O-O  1.09513e-11  4.53727e-11          ***   5.6324e-11

   Temperature = 1200 K

   P(atm)        R->W1        R->W2        R->P1          R->
     0.01          ***  2.82424e-13    1.499e-11  1.52724e-11
      0.1          ***  1.56074e-12  1.49445e-11  1.65058e-11
        1  1.60811e-13  6.67174e-12  1.45802e-11  2.14128e-11
       10  1.19169e-12  2.00356e-11   1.2993e-11  3.42202e-11
      100  4.89396e-12  3.89087e-11  8.65174e-12  5.24544e-11
     1000  1.04014e-11  5.06267e-11  3.12563e-12  6.41536e-11
    O-O   1.3786e-11  5.40614e-11          ***  6.78474e-11

   Temperature = 1300 K

   P(atm)        R->W1        R->W2        R->P1          R->
     0.01          ***          ***  1.81372e-11  1.81372e-11
      0.1          ***  9.41265e-13  1.81042e-11  1.90458e-11
        1          ***  4.62165e-12  1.79495e-11  2.25747e-11
       10   8.7368e-13  1.64361e-11  1.65781e-11  3.38878e-11
      100  4.31338e-12  3.81294e-11  1.23403e-11  5.47831e-11
     1000  1.10701e-11  5.62934e-11  5.39726e-12  7.27608e-11
    O-O  1.69171e-11  6.33126e-11          ***  8.02298e-11

   Temperature = 1400 K

   P(atm)        R->W1        R->W2        R->P1          R->
     0.01          ***          ***  2.14789e-11  2.14789e-11
      0.1          ***          ***  2.14794e-11  2.14794e-11
        1          ***  3.12297e-12    2.135e-11  2.44756e-11
       10          ***  1.29003e-11  2.08775e-11  3.38004e-11
      100  3.64951e-12  3.54266e-11  1.64056e-11  5.54817e-11
     1000  1.12068e-11  6.02624e-11  8.43486e-12  7.99041e-11
    O-O   2.0332e-11  7.30934e-11          ***  9.34254e-11

   Temperature = 1500 K

   P(atm)        R->W1        R->W2        R->P1          R->
     0.01          ***          ***  2.50017e-11  2.50017e-11
      0.1          ***          ***   2.5002e-11   2.5002e-11
        1          ***          ***  2.50045e-11  2.50045e-11
       10          ***  9.82066e-12  2.45355e-11  3.43756e-11
      100  3.00049e-12  3.15189e-11  2.07024e-11  5.52217e-11
     1000   1.0891e-11   6.2146e-11  1.21608e-11  8.51978e-11
    O-O  2.40189e-11  8.33822e-11          ***  1.07401e-10

   Temperature = 1600 K

   P(atm)        R->W1        R->W2        R->P1          R->
     0.01          ***          ***   2.8687e-11   2.8687e-11
      0.1          ***          ***  2.86872e-11  2.86872e-11
        1          ***          ***  2.86891e-11  2.86891e-11
       10          ***  7.33108e-12  2.83336e-11  3.56808e-11
      100          ***   2.7155e-11  2.72428e-11  5.45053e-11
     1000  1.02472e-11  6.19069e-11  1.64454e-11  8.85996e-11
    O-O  2.79665e-11   9.4154e-11          ***  1.22121e-10

   Temperature = 1700 K

   P(atm)        R->W1        R->W2        R->P1          R->
     0.01          ***          ***  3.25189e-11  3.25189e-11
      0.1          ***          ***  3.25191e-11  3.25191e-11
        1          ***          ***  3.25205e-11  3.25205e-11
       10          ***          ***  3.25293e-11  3.25293e-11
      100          ***  2.27851e-11  3.12847e-11  5.41704e-11
     1000  9.39898e-12  5.98131e-11  2.11493e-11  9.03614e-11
    O-O  3.21647e-11  1.05392e-10          ***  1.37557e-10

   Temperature = 1800 K

   P(atm)        R->W1        R->W2        R->P1          R->
     0.01          ***          ***   3.6484e-11   3.6484e-11
      0.1          ***          ***  3.64841e-11  3.64841e-11
        1          ***          ***  3.64851e-11  3.64851e-11
       10          ***          ***   3.6492e-11   3.6492e-11
      100          ***  1.87567e-11  3.54517e-11  5.42997e-11
     1000  8.44998e-12  5.63129e-11  2.61444e-11  9.09072e-11
    O-O  3.66039e-11  1.17074e-10          ***  1.53678e-10

   Temperature = 1900 K

   P(atm)        R->W1        R->W2        R->P1          R->
     0.01          ***          ***  4.05708e-11  4.05708e-11
      0.1          ***          ***  4.05709e-11  4.05709e-11
        1          ***          ***  4.05716e-11  4.05716e-11
       10          ***          ***   4.0577e-11   4.0577e-11
      100          ***          ***  4.06064e-11  4.06064e-11
     1000          ***  5.20601e-11  3.74085e-11  8.99183e-11
    O-O  4.12754e-11  1.29189e-10          ***  1.70464e-10

   Temperature = 2000 K

   P(atm)        R->W1        R->W2        R->P1          R->
     0.01          ***          ***  4.47697e-11  4.47697e-11
      0.1          ***          ***  4.47698e-11  4.47698e-11
        1          ***          ***  4.47704e-11  4.47704e-11
       10          ***          ***  4.47746e-11  4.47746e-11
      100          ***          ***  4.47988e-11  4.47988e-11
     1000          ***  4.71294e-11  4.18565e-11  8.94298e-11
    O-O   4.6171e-11  1.41721e-10          ***  1.87892e-10

   Temperature = 298 K

   P(atm)       P1->W1       P1->W2        P1->R         P1->
     0.01  5.15119e-19  5.63305e-23  9.75896e-23  5.15273e-19
      0.1  5.86962e-19  1.32817e-23  3.40061e-23  5.87009e-19
        1  6.01275e-19  1.85796e-24  5.45166e-24  6.01282e-19
       10   6.0304e-19  1.99112e-25  5.99906e-25   6.0304e-19
      100  6.03223e-19  2.00827e-26  6.07037e-26  6.03223e-19
     1000  6.03241e-19  2.01005e-27  6.07779e-27  6.03241e-19
    O-O   6.0403e-19          ***          ***   6.0403e-19

   Temperature = 300 K

   P(atm)       P1->W1       P1->W2        P1->R         P1->
     0.01  5.63451e-19   6.4045e-23  1.13507e-22  5.63629e-19
      0.1  6.44473e-19  1.53709e-23  4.00195e-23  6.44528e-19
        1   6.6084e-19  2.17375e-24  6.47813e-24  6.60849e-19
       10  6.62872e-19  2.33691e-25  7.15108e-25  6.62873e-19
      100  6.63083e-19  2.35811e-26  7.23947e-26  6.63083e-19
     1000  6.63104e-19  2.36032e-27  7.24868e-27  6.63104e-19
    O-O   6.6397e-19          ***          ***   6.6397e-19

   Temperature = 400 K

   P(atm)       P1->W1       P1->W2        P1->R         P1->
     0.01   1.4331e-17  8.26474e-21  3.38511e-20  1.43731e-17
      0.1  2.09714e-17  4.43295e-21    1.888e-20  2.09947e-17
        1  2.36595e-17  1.16964e-21   5.0938e-21  2.36658e-17
       10  2.41905e-17  1.65291e-22  7.21045e-22  2.41914e-17
      100  2.42556e-17  1.76519e-23  7.69443e-23  2.42557e-17
     1000  2.42623e-17  1.77907e-24   7.7538e-24  2.42624e-17
    O-O  2.42903e-17          ***          ***  2.42903e-17

   Temperature = 500 K

   P(atm)       P1->W1       P1->W2        P1->R         P1->
     0.01  7.84303e-17  1.45012e-19  1.14223e-18  7.97176e-17
      0.1  1.54311e-16  1.42884e-19  8.25454e-19   1.5528e-16
        1  2.10554e-16   6.9397e-20  3.47198e-19   2.1097e-16
       10  2.29972e-16   1.5225e-20  7.15205e-20  2.30058e-16
      100  2.33312e-16  1.91241e-21  8.79875e-21  2.33323e-16
     1000  2.33695e-16  1.98191e-22  9.08464e-22  2.33696e-16
    O-O  2.33961e-16          ***          ***  2.33961e-16

   Temperature = 600 K

   P(atm)       P1->W1       P1->W2        P1->R         P1->
     0.01  1.88971e-16  8.27524e-19  1.27878e-17  2.02586e-16
      0.1  4.92758e-16  1.29699e-18  1.06561e-17  5.04711e-16
        1  8.60402e-16   1.0583e-18   6.1503e-18   8.6761e-16
       10   1.0751e-15  3.78079e-19  1.86775e-18  1.07734e-15
      100  1.13212e-15  6.29508e-20  2.91931e-19  1.13248e-15
     1000   1.1402e-15  7.02948e-21  3.21064e-20  1.14024e-15
    O-O  1.14208e-15          ***          ***  1.14208e-15

   Temperature = 700 K

   P(atm)       P1->W1       P1->W2        P1->R         P1->
     0.01  2.80057e-16  2.37163e-18  7.55049e-17  3.57933e-16
      0.1  9.33536e-16  5.36128e-18  6.82053e-17   1.0071e-15
        1  2.10866e-15  6.74194e-18  4.84944e-17  2.16389e-15
       10   3.1957e-15  3.83588e-18  2.05404e-17  3.22007e-15
      100   3.6483e-15  9.16942e-19  4.31284e-18  3.65352e-15
     1000  3.73511e-15  1.18212e-19  5.34227e-19  3.73577e-15
    O-O  3.74913e-15          ***          ***  3.74913e-15

   Temperature = 800 K

   P(atm)       P1->W1       P1->W2        P1->R         P1->
     0.01  3.05292e-16   4.3439e-18  2.97459e-16  6.07095e-16
      0.1  1.25243e-15     1.32e-17   2.8144e-16  1.54707e-15
        1  3.60397e-15   2.3843e-17  2.28646e-16  3.85645e-15
       10   6.8333e-15  2.06424e-17  1.25524e-16  6.97947e-15
      100  8.89174e-15   7.3039e-18  3.56423e-17  8.93469e-15
     1000  9.45353e-15  1.16826e-18  5.25643e-18  9.45995e-15
    O-O  9.54709e-15          ***          ***  9.54709e-15

   Temperature = 900 K

   P(atm)       P1->W1       P1->W2        P1->R         P1->
     0.01  2.73359e-16  5.87598e-18  8.92545e-16  1.17178e-15
      0.1  1.33191e-15  2.27472e-17  8.66807e-16  2.22146e-15
        1  4.75035e-15  5.57462e-17  7.65673e-16  5.57177e-15
       10  1.13237e-14  6.99621e-17  5.09165e-16  1.19028e-14
      100  1.75066e-14  3.65459e-17  1.90616e-16  1.77338e-14
     1000  1.99445e-14  7.67921e-18  3.48269e-17   1.9987e-14
    O-O   2.0437e-14          ***          ***   2.0437e-14

   Temperature = 1000 K

   P(atm)       P1->W1       P1->W2        P1->R         P1->
     0.01  2.15817e-16  6.43596e-18  2.20921e-15  2.43146e-15
      0.1   1.2126e-15  3.04344e-17   2.1762e-15  3.41924e-15
        1  5.19997e-15  9.65259e-17  2.02377e-15  7.32026e-15
       10  1.53772e-14  1.67753e-16  1.54236e-15  1.70873e-14
      100  2.89255e-14  1.26829e-16  7.31218e-16  2.97835e-14
     1000  3.65955e-14  3.62898e-17  1.68626e-16  3.68004e-14
    O-O  3.86201e-14          ***          ***  3.86201e-14

   Temperature = 1100 K

   P(atm)       P1->W1       P1->W2        P1->R         P1->
     0.01          ***     6.22e-18  4.74589e-15  4.75211e-15
      0.1  1.00235e-15  3.40557e-17  4.70938e-15  5.74578e-15
        1   5.0183e-15  1.34071e-16  4.51646e-15  9.66883e-15
       10  1.79698e-14  3.08903e-16  3.78028e-15   2.2059e-14
      100  4.12781e-14  3.28427e-16  2.17017e-15  4.37767e-14
     1000  5.98426e-14  1.30077e-16  6.31315e-16   6.0604e-14
    O-O  6.64963e-14          ***          ***  6.64963e-14

   Temperature = 1200 K

   P(atm)       P1->W1       P1->W2        P1->R         P1->
     0.01          ***  5.30998e-18  9.15039e-15   9.1557e-15
      0.1          ***  3.46653e-17  9.12264e-15  9.15732e-15
        1  4.46231e-15  1.58369e-16  8.90028e-15   1.3521e-14
       10  1.88547e-14  4.64791e-16  7.93135e-15  2.72508e-14
      100  5.22902e-14  6.71721e-16  5.28132e-15  5.82432e-14
     1000   8.8598e-14  3.68314e-16  1.90799e-15  9.08743e-14
    O-O  1.06581e-13          ***          ***  1.06581e-13

   Temperature = 1300 K

   P(atm)       P1->W1       P1->W2        P1->R         P1->
     0.01          ***          ***  1.62173e-14  1.62173e-14
      0.1          ***   3.1219e-17  1.61878e-14   1.6219e-14
        1          ***  1.79669e-16  1.60495e-14  1.62293e-14
       10  1.83378e-14  6.01743e-16  1.48232e-14  3.37627e-14
      100  6.03522e-14   1.1386e-15   1.1034e-14  7.25248e-14
     1000  1.20308e-13  8.52665e-16  4.82593e-15  1.25987e-13
    O-O  1.61445e-13          ***          ***  1.61445e-13

   Temperature = 1400 K

   P(atm)       P1->W1       P1->W2        P1->R         P1->
     0.01          ***          ***  2.68516e-14  2.68516e-14
      0.1          ***          ***  2.68522e-14  2.68522e-14
        1          ***  1.73105e-16  2.66904e-14  2.68637e-14
       10          ***   8.1626e-16  2.60998e-14  2.69175e-14
      100  6.48858e-14   1.6672e-15  2.05092e-14  8.70623e-14
     1000  1.51748e-13   1.6654e-15  1.05447e-14  1.63958e-13
    O-O  2.33667e-13          ***          ***  2.33667e-13

   Temperature = 1500 K

   P(atm)       P1->W1       P1->W2        P1->R         P1->
     0.01          ***          ***  4.20763e-14  4.20763e-14
      0.1          ***          ***  4.20769e-14  4.20769e-14
        1          ***          ***  4.20811e-14  4.20811e-14
       10          ***  8.53166e-16  4.12918e-14  4.21466e-14
      100  6.60589e-14  2.18327e-15  3.48408e-14  1.03083e-13
     1000  1.79966e-13  2.82673e-15  2.04658e-14  2.03259e-13
    O-O  3.25804e-13          ***          ***  3.25804e-13

   Temperature = 1600 K

   P(atm)       P1->W1       P1->W2        P1->R         P1->
     0.01          ***          ***  6.29918e-14  6.29918e-14
      0.1          ***          ***  6.29924e-14  6.29924e-14
        1          ***          ***  6.29964e-14  6.29964e-14
       10          ***  8.45623e-16  6.22157e-14  6.30632e-14
      100          ***  3.48862e-15  5.98207e-14  6.33231e-14
     1000  2.02888e-13  4.28254e-15  3.61114e-14  2.43282e-13
    O-O  4.40373e-13          ***          ***  4.40373e-13

   Temperature = 1700 K

   P(atm)       P1->W1       P1->W2        P1->R         P1->
     0.01          ***          ***  9.07608e-14  9.07608e-14
      0.1          ***          ***  9.07613e-14  9.07613e-14
        1          ***          ***  9.07652e-14  9.07652e-14
       10          ***          ***  9.07897e-14  9.07897e-14
      100          ***  3.78805e-15   8.7316e-14  9.11208e-14
     1000   2.1939e-13   5.9257e-15  5.90282e-14  2.84344e-13
    O-O  5.79834e-13          ***          ***  5.79834e-13

   Temperature = 1800 K

   P(atm)       P1->W1       P1->W2        P1->R         P1->
     0.01          ***          ***   1.2659e-13   1.2659e-13
      0.1          ***          ***   1.2659e-13   1.2659e-13
        1          ***          ***  1.26594e-13  1.26594e-13
       10          ***          ***  1.26618e-13  1.26618e-13
      100          ***  3.93878e-15  1.23008e-13  1.26966e-13
     1000  2.29206e-13  7.62905e-15  9.07143e-14  3.27549e-13
    O-O  7.46586e-13          ***          ***  7.46586e-13

   Temperature = 1900 K

   P(atm)       P1->W1       P1->W2        P1->R         P1->
     0.01          ***          ***  1.71715e-13  1.71715e-13
      0.1          ***          ***  1.71715e-13  1.71715e-13
        1          ***          ***  1.71719e-13  1.71719e-13
       10          ***          ***  1.71741e-13  1.71741e-13
      100          ***          ***  1.71865e-13  1.71865e-13
     1000          ***  1.48179e-14  1.58331e-13  1.73277e-13
    O-O  9.42961e-13          ***          ***  9.42961e-13

   Temperature = 2000 K

   P(atm)       P1->W1       P1->W2        P1->R         P1->
     0.01          ***          ***  2.27386e-13  2.27386e-13
      0.1          ***          ***  2.27387e-13  2.27387e-13
        1          ***          ***   2.2739e-13   2.2739e-13
       10          ***          ***  2.27411e-13  2.27411e-13
      100          ***          ***  2.27534e-13  2.27534e-13
     1000          ***  1.63468e-14   2.1259e-13  2.29091e-13
    O-O  1.17122e-12          ***          ***  1.17122e-12

______________________________________________________________________________________

Temperature-Species Rate Tables:

   Pressure = 0.01 atm

   T(K)       W1->W2        W1->R       W1->P1         W1->      Capture
    298   6.3693e-13  2.22487e-14  3.31847e-10  3.32506e-10  3.98482e-10
    300  8.90727e-13  3.25763e-14  4.68198e-10  4.69122e-10  5.63242e-10
    400  1.46074e-07  4.08497e-08  0.000156089  0.000156276  0.000265236
    500  0.000169761  0.000136918      0.24825     0.248556     0.744948
    600    0.0161806    0.0231055      25.6033      25.6426      156.612
    700     0.335452     0.702389      541.972       543.01      7399.64
    800      2.58418      7.33953      4255.73      4265.65       136633
    900      10.2929      38.2692      17517.5      17566.1  1.34323e+06
   1000      26.2639      125.853      47064.6      47216.7  8.47248e+06
   1100          ***          ***          ***          ***  3.86339e+07
   1200          ***          ***          ***          ***  1.37955e+08
   1300          ***          ***          ***          ***  4.07804e+08
   1400          ***          ***          ***          ***  1.03853e+09
   1500          ***          ***          ***          ***  2.34622e+09
   1600          ***          ***          ***          ***  4.80715e+09
   1700          ***          ***          ***          ***    9.085e+09
   1800          ***          ***          ***          ***  1.60477e+10
   1900          ***          ***          ***          ***  2.67726e+10
   2000          ***          ***          ***          ***  4.25403e+10

   Pressure = 0.1 atm

   T(K)       W1->W2        W1->R       W1->P1         W1->      Capture
    298  6.66002e-13  6.21512e-14  3.78129e-10  3.78857e-10  3.98482e-10
    300  9.33219e-13  9.20162e-14  5.35523e-10  5.36548e-10  5.63242e-10
    400   2.0487e-07  1.88706e-07  0.000228412  0.000228805  0.000265236
    500  0.000410445  0.000922777     0.488395     0.489729     0.744948
    600    0.0640516     0.207036      66.7382      67.0092      156.612
    700      1.95589      7.81155         1804      1813.76      7399.64
    800       20.413      96.2387      17381.4      17498.1       136633
    900      103.015      566.898      84332.8      85002.7  1.34323e+06
   1000      315.589      2031.91       257390       259737  8.47248e+06
   1100      693.024      5245.97       579191       585130  3.86339e+07
   1200          ***          ***          ***          ***  1.37955e+08
   1300          ***          ***          ***          ***  4.07804e+08
   1400          ***          ***          ***          ***  1.03853e+09
   1500          ***          ***          ***          ***  2.34622e+09
   1600          ***          ***          ***          ***  4.80715e+09
   1700          ***          ***          ***          ***    9.085e+09
   1800          ***          ***          ***          ***  1.60477e+10
   1900          ***          ***          ***          ***  2.67726e+10
   2000          ***          ***          ***          ***  4.25403e+10

   Pressure = 1 atm

   T(K)       W1->W2        W1->R       W1->P1         W1->      Capture
    298  6.73565e-13  8.05058e-14   3.8735e-10  3.88104e-10  3.98482e-10
    300  9.44499e-13  1.19824e-13  5.49123e-10  5.50187e-10  5.63242e-10
    400  2.44853e-07  3.36647e-07   0.00025769  0.000258272  0.000265236
    500  0.000751755   0.00235944     0.666397     0.669508     0.744948
    600      0.18352     0.746586      116.523      117.453      156.612
    700      8.27367      38.1449      4073.08       4119.5      7399.64
    800      120.042      608.101      49924.7      50652.8       136633
    900      796.226      4426.87       298835       304058  1.34323e+06
   1000      3043.19      18748.9  1.08407e+06  1.10586e+06  8.47248e+06
   1100      7923.33      54758.3  2.78511e+06   2.8478e+06  3.86339e+07
   1200      15838.2       124470  5.67226e+06  5.81257e+06  1.37955e+08
   1300          ***          ***          ***          ***  4.07804e+08
   1400          ***          ***          ***          ***  1.03853e+09
   1500          ***          ***          ***          ***  2.34622e+09
   1600          ***          ***          ***          ***  4.80715e+09
   1700          ***          ***          ***          ***    9.085e+09
   1800          ***          ***          ***          ***  1.60477e+10
   1900          ***          ***          ***          ***  2.67726e+10
   2000          ***          ***          ***          ***  4.25403e+10

   Pressure = 10 atm

   T(K)       W1->W2        W1->R       W1->P1         W1->      Capture
    298  6.74659e-13   8.3641e-14  3.88487e-10  3.89245e-10  3.98482e-10
    300   9.4615e-13  1.24627e-13  5.50812e-10  5.51882e-10  5.63242e-10
    400  2.56533e-07  3.84519e-07  0.000263474  0.000264115  0.000265236
    500   0.00095044   0.00323108     0.727854     0.732035     0.744948
    600     0.309911      1.31482      145.597      147.222      156.612
    700      19.3666      89.1613       6172.4      6280.93      7399.64
    800       389.29      1886.29      94619.7      96895.3       136633
    900      3501.68      17858.5       710840       732201  1.34323e+06
   1000      17542.8      95162.4  3.18052e+06  3.29323e+06  8.47248e+06
   1100      57276.1       335193    9.752e+06  1.01445e+07  3.86339e+07
   1200       137204       879527  2.28132e+07  2.38299e+07  1.37955e+08
   1300       263839  1.87456e+06  4.40933e+07  4.62317e+07  4.07804e+08
   1400          ***          ***          ***          ***  1.03853e+09
   1500          ***          ***          ***          ***  2.34622e+09
   1600          ***          ***          ***          ***  4.80715e+09
   1700          ***          ***          ***          ***    9.085e+09
   1800          ***          ***          ***          ***  1.60477e+10
   1900          ***          ***          ***          ***  2.67726e+10
   2000          ***          ***          ***          ***  4.25403e+10

   Pressure = 100 atm

   T(K)       W1->W2        W1->R       W1->P1         W1->      Capture
    298  6.74776e-13  8.39899e-14  3.88604e-10  3.89363e-10  3.98482e-10
    300  9.46328e-13  1.25164e-13  5.50987e-10  5.52058e-10  5.63242e-10
    400  2.58233e-07  3.91615e-07  0.000264183  0.000264832  0.000265236
    500  0.000996934   0.00343304     0.738426     0.742856     0.744948
    600     0.360108      1.53207       153.32      155.212      156.612
    700      26.7139      120.845      7046.55      7194.11      7399.64
    800      674.781      3124.23       123117       126916       136633
    900      7894.22        37232   1.0986e+06  1.14373e+06  1.34323e+06
   1000      52004.2       251694  5.97179e+06  6.27549e+06  8.47248e+06
   1100       220735  1.10981e+06  2.22399e+07  2.35704e+07  3.86339e+07
   1200       668160   3.5398e+06  6.19653e+07  6.61732e+07  1.37955e+08
   1300  1.56395e+06  8.85163e+06  1.38571e+08  1.48987e+08  4.07804e+08
   1400  3.01953e+06  1.84684e+07  2.62976e+08  2.84464e+08  1.03853e+09
   1500  5.05292e+06   3.3666e+07  4.41672e+08  4.80391e+08  2.34622e+09
   1600          ***          ***          ***          ***  4.80715e+09
   1700          ***          ***          ***          ***    9.085e+09
   1800          ***          ***          ***          ***  1.60477e+10
   1900          ***          ***          ***          ***  2.67726e+10
   2000          ***          ***          ***          ***  4.25403e+10

   Pressure = 1000 atm

   T(K)       W1->W2        W1->R       W1->P1         W1->      Capture
    298  6.74788e-13  8.40252e-14  3.88616e-10  3.89375e-10  3.98482e-10
    300  9.46347e-13  1.25218e-13  5.51005e-10  5.52076e-10  5.63242e-10
    400  2.58415e-07  3.92379e-07  0.000264256  0.000264907  0.000265236
    500   0.00100287   0.00345859     0.739639       0.7441     0.744948
    600      0.36874      1.56842      154.414      156.351      156.612
    700      28.5622      128.437      7214.24      7371.24      7399.64
    800      783.426      3562.89       130896       135242       136633
    900      10428.2      47394.5  1.25155e+06  1.30938e+06  1.34323e+06
   1000      81727.4       371359    7.554e+06  8.00709e+06  8.47248e+06
   1100       426632  1.95049e+06  3.22094e+07  3.45865e+07  3.86339e+07
   1200  1.61334e+06  7.49271e+06  1.04553e+08  1.13659e+08  1.37955e+08
   1300  4.70384e+06  2.24414e+07  2.72774e+08  2.99919e+08  4.07804e+08
   1400  1.11177e+07  5.51197e+07  5.97103e+08  6.63341e+08  1.03853e+09
   1500  2.22148e+07  1.15678e+08  1.13632e+09  1.27421e+09  2.34622e+09
   1600  3.88733e+07  2.14473e+08  1.93604e+09  2.18938e+09  4.80715e+09
   1700  6.13052e+07  3.60674e+08   3.0237e+09  3.44568e+09    9.085e+09
   1800  8.91534e+07  5.61621e+08  4.41033e+09  5.06111e+09  1.60477e+10
   1900          ***          ***          ***          ***  2.67726e+10
   2000          ***          ***          ***          ***  4.25403e+10

   Pressure = 0.01 atm

   T(K)       W2->W1        W2->R       W2->P1         W2->      Capture
    298  1.36291e-15  3.63104e-15   7.7651e-17   5.0716e-15  2.35945e-14
    300  1.97756e-15  5.53271e-15  1.18153e-16  7.62842e-15  3.10184e-14
    400   1.3062e-09  3.64525e-08  8.04922e-10  3.85636e-08  4.56361e-08
    500  3.60443e-06  0.000408593  9.74452e-06  0.000421942  0.000671834
    600  0.000623201     0.170119    0.0043158     0.175058     0.442095
    700    0.0200138      10.2747     0.273171      10.5679      47.9901
    800     0.215887      181.998      5.01894      187.233      1671.42
    900       1.1252      1415.92      40.2129      1457.26      27109.9
   1000      3.58776      6213.45      180.838      6397.88       256475
   1100          ***      18297.7      554.904      18849.7  1.63467e+06
   1200          ***      40544.7      1248.78      41787.5  7.73205e+06
   1300          ***          ***          ***          ***   2.9035e+07
   1400          ***          ***          ***          ***  9.08458e+07
   1500          ***          ***          ***          ***  2.45453e+08
   1600          ***          ***          ***          ***  5.88281e+08
   1700          ***          ***          ***          ***  1.27688e+09
   1800          ***          ***          ***          ***  2.55074e+09
   1900          ***          ***          ***          ***  4.75021e+09
   2000          ***          ***          ***          ***  8.33223e+09

   Pressure = 0.1 atm

   T(K)       W2->W1        W2->R       W2->P1         W2->      Capture
    298  1.42512e-15  3.73264e-15  1.83086e-17  5.17606e-15  2.35945e-14
    300   2.0719e-15  5.69395e-15   2.8357e-17  7.79421e-15  3.10184e-14
    400  1.83197e-09  4.17156e-08   4.3174e-10  4.39793e-08  4.56361e-08
    500  8.71474e-06  0.000570761  9.60166e-06  0.000589077  0.000671834
    600   0.00246687     0.303897    0.0067642     0.313128     0.442095
    700      0.11667      23.5181     0.617441      24.2522      47.9901
    800      1.70439      523.272      15.2406      540.217      1671.42
    900      11.2482      4973.42      155.285      5139.95      27109.9
   1000      43.0279      25893.5      849.236      26785.8       256475
   1100      114.419      87646.3      2980.82      90741.5  1.63467e+06
   1200          ***       217282      7905.85       225117  7.73205e+06
   1300          ***       435197        16143       451186   2.9035e+07
   1400          ***          ***          ***          ***  9.08458e+07
   1500          ***          ***          ***          ***  2.45453e+08
   1600          ***          ***          ***          ***  5.88281e+08
   1700          ***          ***          ***          ***  1.27688e+09
   1800          ***          ***          ***          ***  2.55074e+09
   1900          ***          ***          ***          ***  4.75021e+09
   2000          ***          ***          ***          ***  8.33223e+09

   Pressure = 1 atm

   T(K)       W2->W1        W2->R       W2->P1         W2->      Capture
    298   1.4413e-15   3.7458e-15  2.56118e-18  5.18967e-15  2.35945e-14
    300  2.09695e-15  5.71502e-15  4.01021e-18  7.81598e-15  3.10184e-14
    400  2.18949e-09   4.2881e-08  1.13915e-10  4.51844e-08  4.56361e-08
    500  1.59615e-05  0.000635067  4.66344e-06  0.000655692  0.000671834
    600   0.00706776      0.39314   0.00551953     0.405727     0.442095
    700     0.493419      37.2372     0.776481      38.5071      47.9901
    800       10.015      1034.82      27.5277      1072.36      1671.42
    900      86.7306      12250.5      380.306      12717.6      27109.9
   1000      412.495      78182.2      2685.68      81280.4       256475
   1100      1293.04       316205      11627.3       329125  1.63467e+06
   1200      3047.01       910795      35107.2       948949  7.73205e+06
   1300          ***   2.0531e+06      89264.5   2.1407e+06   2.9035e+07
   1400          ***  3.88247e+06       172144   4.0511e+06  9.08458e+07
   1500          ***          ***          ***          ***  2.45453e+08
   1600          ***          ***          ***          ***  5.88281e+08
   1700          ***          ***          ***          ***  1.27688e+09
   1800          ***          ***          ***          ***  2.55074e+09
   1900          ***          ***          ***          ***  4.75021e+09
   2000          ***          ***          ***          ***  8.33223e+09

   Pressure = 10 atm

   T(K)       W2->W1        W2->R       W2->P1         W2->      Capture
    298  1.44364e-15  3.74719e-15  2.74474e-19   5.1911e-15  2.35945e-14
    300  2.10061e-15  5.71724e-15  4.31123e-19  7.81828e-15  3.10184e-14
    400  2.29393e-09  4.30347e-08  1.60982e-11  4.53447e-08  4.56361e-08
    500  2.01801e-05  0.000647917  1.02312e-06   0.00066912  0.000671834
    600    0.0119353     0.421938   0.00197188     0.435845     0.442095
    700      1.15492      44.2585      0.44181      45.8552      47.9901
    800        32.47      1431.73      23.8361      1488.04      1671.42
    900      381.049      20408.4      477.423      21266.8      27109.9
   1000      2370.46       159150      4667.67       166188       256475
   1100      9275.15       784421        26736       820432  1.63467e+06
   1200      25973.6  2.71228e+06       102165  2.84042e+06  7.73205e+06
   1300      57409.4  7.14896e+06       288104  7.49447e+06   2.9035e+07
   1400          ***  1.53606e+07       777461  1.61099e+07  9.08458e+07
   1500          ***  2.83301e+07  1.46242e+06  2.97339e+07  2.45453e+08
   1600          ***  4.66839e+07  2.45232e+06  4.90277e+07  5.88281e+08
   1700          ***          ***          ***          ***  1.27688e+09
   1800          ***          ***          ***          ***  2.55074e+09
   1900          ***          ***          ***          ***  4.75021e+09
   2000          ***          ***          ***          ***  8.33223e+09

   Pressure = 100 atm

   T(K)       W2->W1        W2->R       W2->P1         W2->      Capture
    298  1.44389e-15  3.74732e-15  2.76839e-20  5.19124e-15  2.35945e-14
    300  2.10101e-15  5.71746e-15  4.35035e-20  7.81851e-15  3.10184e-14
    400  2.30914e-09  4.30509e-08  1.71918e-12  4.53617e-08  4.56361e-08
    500  2.11672e-05  0.000649508  1.28513e-07  0.000670804  0.000671834
    600    0.0138684     0.426734  0.000328323     0.440931     0.442095
    700      1.59306      45.9595     0.105614      47.6582      47.9901
    800      56.2804      1574.48      8.43467       1639.2      1671.42
    900      858.872      24712.8      249.471      25821.2      27109.9
   1000      7021.06       220299      3532.12       230852       256475
   1100      35644.9  1.27595e+06      28473.7  1.34007e+06  1.63467e+06
   1200       125566  5.25687e+06       147878  5.53031e+06  7.73205e+06
   1300       335218  1.64762e+07       543884  1.73553e+07   2.9035e+07
   1400       727556  4.14669e+07  1.52831e+06  4.37227e+07  9.08458e+07
   1500  1.35469e+06  8.77021e+07  3.49046e+06  9.25472e+07  2.45453e+08
   1600          ***  1.62148e+08   9.4867e+06  1.70957e+08  5.88281e+08
   1700          ***  2.69396e+08   1.6047e+07  2.84187e+08  1.27688e+09
   1800          ***  4.12364e+08  2.49567e+07  4.35203e+08  2.55074e+09
   1900          ***          ***          ***          ***  4.75021e+09
   2000          ***          ***          ***          ***  8.33223e+09

   Pressure = 1000 atm

   T(K)       W2->W1        W2->R       W2->P1         W2->      Capture
    298  1.44392e-15  3.74734e-15  2.77084e-21  5.19126e-15  2.35945e-14
    300  2.10105e-15  5.71748e-15  4.35441e-21  7.81853e-15  3.10184e-14
    400  2.31077e-09  4.30525e-08  1.73269e-13  4.53634e-08  4.56361e-08
    500  2.12933e-05  0.000649673  1.33184e-08  0.000670979  0.000671834
    600    0.0142009     0.427277  3.66627e-05     0.441515     0.442095
    700      1.70328      46.1895    0.0136158      47.9064      47.9901
    800      65.3419       1599.4      1.34916      1666.09      1671.42
    900      1134.54      25730.3       52.426      26917.2      27109.9
   1000      11032.8       240280      1011.11       252324       256475
   1100      68859.8  1.49847e+06      11293.7  1.57862e+06  1.63467e+06
   1200       302670  6.83876e+06      81368.8   7.2228e+06  7.73205e+06
   1300  1.00358e+06  2.43032e+07       409838  2.57166e+07   2.9035e+07
   1400  2.65244e+06  7.03092e+07   1.5386e+06  7.45003e+07  9.08458e+07
   1500  5.85029e+06  1.71366e+08  4.54307e+06  1.81759e+08  2.45453e+08
   1600  1.11902e+07  3.62068e+08  1.10445e+07  3.84303e+08  5.88281e+08
   1700  1.91494e+07  6.79605e+08  2.29762e+07  7.21731e+08  1.27688e+09
   1800  3.00532e+07  1.15758e+09  4.22254e+07  1.22986e+09  2.55074e+09
   1900          ***  1.82897e+09  1.22997e+08  1.93525e+09  4.75021e+09
   2000          ***  2.69997e+09  1.84383e+08  2.85744e+09  8.33223e+09

   Pressure = 0.01 atm

   T(K)        R->W1        R->W2        R->P1          R->      Capture
    298  1.96295e-14  1.49713e-12  5.54673e-14  1.57223e-12  1.62111e-12
    300  1.99949e-14  1.52957e-12  5.78917e-14  1.60746e-12  1.65945e-12
    400  3.33186e-14  3.32499e-12  3.00722e-13  3.65903e-12  4.25201e-12
    500  3.28182e-14  4.61291e-12  8.66577e-13  5.51231e-12  8.17346e-12
    600  2.43712e-14  4.66095e-12   1.8274e-12  6.51272e-12  1.33817e-11
    700  1.53416e-14  3.76913e-12  3.19092e-12   6.9754e-12  1.98095e-11
    800  8.73265e-15  2.61009e-12  4.93079e-12  7.54961e-12  2.73843e-11
    900  4.69898e-15  1.62422e-12  7.01232e-12  8.64124e-12  3.60365e-11
   1000  2.46458e-15  9.39828e-13  9.40245e-12  1.03447e-11   4.5703e-11
   1100          ***  5.21709e-13   1.2072e-11  1.25937e-11   5.6324e-11
   1200          ***  2.82424e-13    1.499e-11  1.52724e-11  6.78474e-11
   1300          ***          ***  1.81372e-11  1.81372e-11  8.02298e-11
   1400          ***          ***  2.14789e-11  2.14789e-11  9.34254e-11
   1500          ***          ***  2.50017e-11  2.50017e-11  1.07401e-10
   1600          ***          ***   2.8687e-11   2.8687e-11  1.22121e-10
   1700          ***          ***  3.25189e-11  3.25189e-11  1.37557e-10
   1800          ***          ***   3.6484e-11   3.6484e-11  1.53678e-10
   1900          ***          ***  4.05708e-11  4.05708e-11  1.70464e-10
   2000          ***          ***  4.47697e-11  4.47697e-11  1.87892e-10

   Pressure = 0.1 atm

   T(K)        R->W1        R->W2        R->P1          R->      Capture
    298  5.48344e-14  1.53902e-12  1.93282e-14  1.61318e-12  1.62111e-12
    300  5.64785e-14  1.57415e-12  2.04109e-14  1.65104e-12  1.65945e-12
    400  1.53917e-13  3.80505e-12  1.67724e-13  4.12669e-12  4.25201e-12
    500  2.21196e-13  6.44377e-12  6.26249e-13  7.29122e-12  8.17346e-12
    600  2.18447e-13  8.32652e-12  1.52278e-12  1.00677e-11  1.33817e-11
    700  1.70838e-13  8.62879e-12  2.88244e-12  1.16821e-11  1.98095e-11
    800   1.1496e-13  7.50953e-12  4.66525e-12  1.22897e-11  2.73843e-11
    900  7.03672e-14  5.71821e-12   6.8101e-12  1.25987e-11  3.60365e-11
   1000  4.07852e-14  3.94135e-12  9.26194e-12  1.32441e-11   4.5703e-11
   1100  2.31572e-14  2.53755e-12  1.19791e-11  1.45398e-11   5.6324e-11
   1200          ***  1.56074e-12  1.49445e-11  1.65058e-11  6.78474e-11
   1300          ***  9.41265e-13  1.81042e-11  1.90458e-11  8.02298e-11
   1400          ***          ***  2.14794e-11  2.14794e-11  9.34254e-11
   1500          ***          ***   2.5002e-11   2.5002e-11  1.07401e-10
   1600          ***          ***  2.86872e-11  2.86872e-11  1.22121e-10
   1700          ***          ***  3.25191e-11  3.25191e-11  1.37557e-10
   1800          ***          ***  3.64841e-11  3.64841e-11  1.53678e-10
   1900          ***          ***  4.05709e-11  4.05709e-11  1.70464e-10
   2000          ***          ***  4.47698e-11  4.47698e-11  1.87892e-10

   Pressure = 1 atm

   T(K)        R->W1        R->W2        R->P1          R->      Capture
    298  7.10282e-14  1.54445e-12  3.09858e-15  1.61858e-12  1.62111e-12
    300  7.35463e-14  1.57998e-12  3.30401e-15  1.65683e-12  1.65945e-12
    400  2.74584e-13  3.91135e-12  4.52517e-14  4.23119e-12  4.25201e-12
    500  5.65578e-13  7.16978e-12  2.63409e-13  7.99877e-12  8.17346e-12
    600   7.8779e-13  1.07717e-11  8.78892e-13  1.24384e-11  1.33817e-11
    700  8.34569e-13  1.36627e-11  2.04943e-12  1.65467e-11  1.98095e-11
    800  7.27673e-13  1.48532e-11  3.79011e-12   1.9371e-11  2.73843e-11
    900  5.52909e-13  1.40956e-11  6.01554e-12  2.06641e-11  3.60365e-11
   1000  3.82867e-13  1.19323e-11  8.61319e-12  2.09284e-11   4.5703e-11
   1100  2.51215e-13   9.2297e-12  1.14884e-11  2.09693e-11   5.6324e-11
   1200  1.60811e-13  6.67174e-12  1.45802e-11  2.14128e-11  6.78474e-11
   1300          ***  4.62165e-12  1.79495e-11  2.25747e-11  8.02298e-11
   1400          ***  3.12297e-12    2.135e-11  2.44756e-11  9.34254e-11
   1500          ***          ***  2.50045e-11  2.50045e-11  1.07401e-10
   1600          ***          ***  2.86891e-11  2.86891e-11  1.22121e-10
   1700          ***          ***  3.25205e-11  3.25205e-11  1.37557e-10
   1800          ***          ***  3.64851e-11  3.64851e-11  1.53678e-10
   1900          ***          ***  4.05716e-11  4.05716e-11  1.70464e-10
   2000          ***          ***  4.47704e-11  4.47704e-11  1.87892e-10

   Pressure = 10 atm

   T(K)        R->W1        R->W2        R->P1          R->      Capture
    298  7.37943e-14  1.54502e-12  3.40971e-16  1.61915e-12  1.62111e-12
    300  7.64949e-14  1.58059e-12  3.64723e-16  1.65745e-12  1.65945e-12
    400   3.1363e-13  3.92538e-12  6.40553e-15  4.24541e-12  4.25201e-12
    500  7.74518e-13  7.31486e-12  5.42606e-14  8.14363e-12  8.17346e-12
    600  1.38739e-12  1.15608e-11  2.66906e-13  1.32151e-11  1.33817e-11
    700  1.95087e-12  1.62389e-11  8.68061e-13  1.90578e-11  1.98095e-11
    800  2.25813e-12  2.05507e-11  2.08073e-12  2.48896e-11  2.73843e-11
    900   2.2351e-12  2.34853e-11  4.00028e-12  2.97206e-11  3.60365e-11
   1000  1.95825e-12  2.43059e-11  6.56432e-12  3.28284e-11   4.5703e-11
   1100  1.57144e-12  2.29588e-11  9.61577e-12   3.4146e-11   5.6324e-11
   1200  1.19169e-12  2.00356e-11   1.2993e-11  3.42202e-11  6.78474e-11
   1300   8.7368e-13  1.64361e-11  1.65781e-11  3.38878e-11  8.02298e-11
   1400          ***  1.29003e-11  2.08775e-11  3.38004e-11  9.34254e-11
   1500          ***  9.82066e-12  2.45355e-11  3.43756e-11  1.07401e-10
   1600          ***  7.33108e-12  2.83336e-11  3.56808e-11  1.22121e-10
   1700          ***          ***  3.25293e-11  3.25293e-11  1.37557e-10
   1800          ***          ***   3.6492e-11   3.6492e-11  1.53678e-10
   1900          ***          ***   4.0577e-11   4.0577e-11  1.70464e-10
   2000          ***          ***  4.47746e-11  4.47746e-11  1.87892e-10

   Pressure = 100 atm

   T(K)        R->W1        R->W2        R->P1          R->      Capture
    298  7.41021e-14  1.54508e-12  3.45024e-17  1.61921e-12  1.62111e-12
    300  7.68241e-14  1.58065e-12  3.69232e-17  1.65751e-12  1.65945e-12
    400  3.19419e-13  3.92685e-12  6.83548e-16  4.24695e-12  4.25201e-12
    500   8.2293e-13  7.33282e-12  6.67536e-15  8.16242e-12  8.17346e-12
    600  1.61663e-12  1.16922e-11  4.17176e-14  1.33505e-11  1.33817e-11
    700  2.64414e-12   1.6863e-11  1.82266e-13  1.96894e-11  1.98095e-11
    800  3.74025e-12  2.25997e-11   5.9082e-13  2.69308e-11  2.73843e-11
    900  4.66134e-12   2.8439e-11  1.49758e-12  3.45979e-11  3.60365e-11
   1000  5.18865e-12  3.36474e-11  3.11208e-12  4.19481e-11   4.5703e-11
   1100  5.23973e-12  3.73621e-11  5.52019e-12   4.8122e-11   5.6324e-11
   1200  4.89396e-12  3.89087e-11  8.65174e-12  5.24544e-11  6.78474e-11
   1300  4.31338e-12  3.81294e-11  1.23403e-11  5.47831e-11  8.02298e-11
   1400  3.64951e-12  3.54266e-11  1.64056e-11  5.54817e-11  9.34254e-11
   1500  3.00049e-12  3.15189e-11  2.07024e-11  5.52217e-11  1.07401e-10
   1600          ***   2.7155e-11  2.72428e-11  5.45053e-11  1.22121e-10
   1700          ***  2.27851e-11  3.12847e-11  5.41704e-11  1.37557e-10
   1800          ***  1.87567e-11  3.54517e-11  5.42997e-11  1.53678e-10
   1900          ***          ***  4.06064e-11  4.06064e-11  1.70464e-10
   2000          ***          ***  4.47988e-11  4.47988e-11  1.87892e-10

   Pressure = 1000 atm

   T(K)        R->W1        R->W2        R->P1          R->      Capture
    298  7.41333e-14  1.54508e-12  3.45445e-18  1.61922e-12  1.62111e-12
    300  7.68575e-14  1.58066e-12  3.69701e-18  1.65752e-12  1.65945e-12
    400  3.20041e-13    3.927e-12  6.88822e-17  4.24711e-12  4.25201e-12
    500  8.29055e-13  7.33468e-12  6.89226e-16  8.16442e-12  8.17346e-12
    600  1.65499e-12  1.17071e-11  4.58808e-15  1.33666e-11  1.33817e-11
    700  2.81025e-12  1.69474e-11   2.2577e-14  1.97802e-11  1.98095e-11
    800  4.26541e-12  2.29573e-11  8.71325e-14  2.73099e-11  2.73843e-11
    900  5.93378e-12  2.96099e-11  2.73619e-13  3.58173e-11  3.60365e-11
   1000  7.65682e-12  3.66993e-11  7.17675e-13  4.50738e-11   4.5703e-11
   1100  9.21792e-12  4.38793e-11  1.60586e-12  5.47031e-11   5.6324e-11
   1200  1.04014e-11  5.06267e-11  3.12563e-12  6.41536e-11  6.78474e-11
   1300  1.10701e-11  5.62934e-11  5.39726e-12  7.27608e-11  8.02298e-11
   1400  1.12068e-11  6.02624e-11  8.43486e-12  7.99041e-11  9.34254e-11
   1500   1.0891e-11   6.2146e-11  1.21608e-11  8.51978e-11  1.07401e-10
   1600  1.02472e-11  6.19069e-11  1.64454e-11  8.85996e-11  1.22121e-10
   1700  9.39898e-12  5.98131e-11  2.11493e-11  9.03614e-11  1.37557e-10
   1800  8.44998e-12  5.63129e-11  2.61444e-11  9.09072e-11  1.53678e-10
   1900          ***  5.20601e-11  3.74085e-11  8.99183e-11  1.70464e-10
   2000          ***  4.71294e-11  4.18565e-11  8.94298e-11  1.87892e-10

   Pressure = 0.01 atm

   T(K)       P1->W1       P1->W2        P1->R         P1->      Capture
    298  5.15119e-19  5.63305e-23  9.75896e-23  5.15273e-19   6.0403e-19
    300  5.63451e-19   6.4045e-23  1.13507e-22  5.63629e-19   6.6397e-19
    400   1.4331e-17  8.26474e-21  3.38511e-20  1.43731e-17  2.42903e-17
    500  7.84303e-17  1.45012e-19  1.14223e-18  7.97176e-17  2.33961e-16
    600  1.88971e-16  8.27524e-19  1.27878e-17  2.02586e-16  1.14208e-15
    700  2.80057e-16  2.37163e-18  7.55049e-17  3.57933e-16  3.74913e-15
    800  3.05292e-16   4.3439e-18  2.97459e-16  6.07095e-16  9.54709e-15
    900  2.73359e-16  5.87598e-18  8.92545e-16  1.17178e-15   2.0437e-14
   1000  2.15817e-16  6.43596e-18  2.20921e-15  2.43146e-15  3.86201e-14
   1100          ***     6.22e-18  4.74589e-15  4.75211e-15  6.64963e-14
   1200          ***  5.30998e-18  9.15039e-15   9.1557e-15  1.06581e-13
   1300          ***          ***  1.62173e-14  1.62173e-14  1.61445e-13
   1400          ***          ***  2.68516e-14  2.68516e-14  2.33667e-13
   1500          ***          ***  4.20763e-14  4.20763e-14  3.25804e-13
   1600          ***          ***  6.29918e-14  6.29918e-14  4.40373e-13
   1700          ***          ***  9.07608e-14  9.07608e-14  5.79834e-13
   1800          ***          ***   1.2659e-13   1.2659e-13  7.46586e-13
   1900          ***          ***  1.71715e-13  1.71715e-13  9.42961e-13
   2000          ***          ***  2.27386e-13  2.27386e-13  1.17122e-12

   Pressure = 0.1 atm

   T(K)       P1->W1       P1->W2        P1->R         P1->      Capture
    298  5.86962e-19  1.32817e-23  3.40061e-23  5.87009e-19   6.0403e-19
    300  6.44473e-19  1.53709e-23  4.00195e-23  6.44528e-19   6.6397e-19
    400  2.09714e-17  4.43295e-21    1.888e-20  2.09947e-17  2.42903e-17
    500  1.54311e-16  1.42884e-19  8.25454e-19   1.5528e-16  2.33961e-16
    600  4.92758e-16  1.29699e-18  1.06561e-17  5.04711e-16  1.14208e-15
    700  9.33536e-16  5.36128e-18  6.82053e-17   1.0071e-15  3.74913e-15
    800  1.25243e-15     1.32e-17   2.8144e-16  1.54707e-15  9.54709e-15
    900  1.33191e-15  2.27472e-17  8.66807e-16  2.22146e-15   2.0437e-14
   1000   1.2126e-15  3.04344e-17   2.1762e-15  3.41924e-15  3.86201e-14
   1100  1.00235e-15  3.40557e-17  4.70938e-15  5.74578e-15  6.64963e-14
   1200          ***  3.46653e-17  9.12264e-15  9.15732e-15  1.06581e-13
   1300          ***   3.1219e-17  1.61878e-14   1.6219e-14  1.61445e-13
   1400          ***          ***  2.68522e-14  2.68522e-14  2.33667e-13
   1500          ***          ***  4.20769e-14  4.20769e-14  3.25804e-13
   1600          ***          ***  6.29924e-14  6.29924e-14  4.40373e-13
   1700          ***          ***  9.07613e-14  9.07613e-14  5.79834e-13
   1800          ***          ***   1.2659e-13   1.2659e-13  7.46586e-13
   1900          ***          ***  1.71715e-13  1.71715e-13  9.42961e-13
   2000          ***          ***  2.27387e-13  2.27387e-13  1.17122e-12

   Pressure = 1 atm

   T(K)       P1->W1       P1->W2        P1->R         P1->      Capture
    298  6.01275e-19  1.85796e-24  5.45166e-24  6.01282e-19   6.0403e-19
    300   6.6084e-19  2.17375e-24  6.47813e-24  6.60849e-19   6.6397e-19
    400  2.36595e-17  1.16964e-21   5.0938e-21  2.36658e-17  2.42903e-17
    500  2.10554e-16   6.9397e-20  3.47198e-19   2.1097e-16  2.33961e-16
    600  8.60402e-16   1.0583e-18   6.1503e-18   8.6761e-16  1.14208e-15
    700  2.10866e-15  6.74194e-18  4.84944e-17  2.16389e-15  3.74913e-15
    800  3.60397e-15   2.3843e-17  2.28646e-16  3.85645e-15  9.54709e-15
    900  4.75035e-15  5.57462e-17  7.65673e-16  5.57177e-15   2.0437e-14
   1000  5.19997e-15  9.65259e-17  2.02377e-15  7.32026e-15  3.86201e-14
   1100   5.0183e-15  1.34071e-16  4.51646e-15  9.66883e-15  6.64963e-14
   1200  4.46231e-15  1.58369e-16  8.90028e-15   1.3521e-14  1.06581e-13
   1300          ***  1.79669e-16  1.60495e-14  1.62293e-14  1.61445e-13
   1400          ***  1.73105e-16  2.66904e-14  2.68637e-14  2.33667e-13
   1500          ***          ***  4.20811e-14  4.20811e-14  3.25804e-13
   1600          ***          ***  6.29964e-14  6.29964e-14  4.40373e-13
   1700          ***          ***  9.07652e-14  9.07652e-14  5.79834e-13
   1800          ***          ***  1.26594e-13  1.26594e-13  7.46586e-13
   1900          ***          ***  1.71719e-13  1.71719e-13  9.42961e-13
   2000          ***          ***   2.2739e-13   2.2739e-13  1.17122e-12

   Pressure = 10 atm

   T(K)       P1->W1       P1->W2        P1->R         P1->      Capture
    298   6.0304e-19  1.99112e-25  5.99906e-25   6.0304e-19   6.0403e-19
    300  6.62872e-19  2.33691e-25  7.15108e-25  6.62873e-19   6.6397e-19
    400  2.41905e-17  1.65291e-22  7.21045e-22  2.41914e-17  2.42903e-17
    500  2.29972e-16   1.5225e-20  7.15205e-20  2.30058e-16  2.33961e-16
    600   1.0751e-15  3.78079e-19  1.86775e-18  1.07734e-15  1.14208e-15
    700   3.1957e-15  3.83588e-18  2.05404e-17  3.22007e-15  3.74913e-15
    800   6.8333e-15  2.06424e-17  1.25524e-16  6.97947e-15  9.54709e-15
    900  1.13237e-14  6.99621e-17  5.09165e-16  1.19028e-14   2.0437e-14
   1000  1.53772e-14  1.67753e-16  1.54236e-15  1.70873e-14  3.86201e-14
   1100  1.79698e-14  3.08903e-16  3.78028e-15   2.2059e-14  6.64963e-14
   1200  1.88547e-14  4.64791e-16  7.93135e-15  2.72508e-14  1.06581e-13
   1300  1.83378e-14  6.01743e-16  1.48232e-14  3.37627e-14  1.61445e-13
   1400          ***   8.1626e-16  2.60998e-14  2.69175e-14  2.33667e-13
   1500          ***  8.53166e-16  4.12918e-14  4.21466e-14  3.25804e-13
   1600          ***  8.45623e-16  6.22157e-14  6.30632e-14  4.40373e-13
   1700          ***          ***  9.07897e-14  9.07897e-14  5.79834e-13
   1800          ***          ***  1.26618e-13  1.26618e-13  7.46586e-13
   1900          ***          ***  1.71741e-13  1.71741e-13  9.42961e-13
   2000          ***          ***  2.27411e-13  2.27411e-13  1.17122e-12

   Pressure = 100 atm

   T(K)       P1->W1       P1->W2        P1->R         P1->      Capture
    298  6.03223e-19  2.00827e-26  6.07037e-26  6.03223e-19   6.0403e-19
    300  6.63083e-19  2.35811e-26  7.23947e-26  6.63083e-19   6.6397e-19
    400  2.42556e-17  1.76519e-23  7.69443e-23  2.42557e-17  2.42903e-17
    500  2.33312e-16  1.91241e-21  8.79875e-21  2.33323e-16  2.33961e-16
    600  1.13212e-15  6.29508e-20  2.91931e-19  1.13248e-15  1.14208e-15
    700   3.6483e-15  9.16942e-19  4.31284e-18  3.65352e-15  3.74913e-15
    800  8.89174e-15   7.3039e-18  3.56423e-17  8.93469e-15  9.54709e-15
    900  1.75066e-14  3.65459e-17  1.90616e-16  1.77338e-14   2.0437e-14
   1000  2.89255e-14  1.26829e-16  7.31218e-16  2.97835e-14  3.86201e-14
   1100  4.12781e-14  3.28427e-16  2.17017e-15  4.37767e-14  6.64963e-14
   1200  5.22902e-14  6.71721e-16  5.28132e-15  5.82432e-14  1.06581e-13
   1300  6.03522e-14   1.1386e-15   1.1034e-14  7.25248e-14  1.61445e-13
   1400  6.48858e-14   1.6672e-15  2.05092e-14  8.70623e-14  2.33667e-13
   1500  6.60589e-14  2.18327e-15  3.48408e-14  1.03083e-13  3.25804e-13
   1600          ***  3.48862e-15  5.98207e-14  6.33231e-14  4.40373e-13
   1700          ***  3.78805e-15   8.7316e-14  9.11208e-14  5.79834e-13
   1800          ***  3.93878e-15  1.23008e-13  1.26966e-13  7.46586e-13
   1900          ***          ***  1.71865e-13  1.71865e-13  9.42961e-13
   2000          ***          ***  2.27534e-13  2.27534e-13  1.17122e-12

   Pressure = 1000 atm

   T(K)       P1->W1       P1->W2        P1->R         P1->      Capture
    298  6.03241e-19  2.01005e-27  6.07779e-27  6.03241e-19   6.0403e-19
    300  6.63104e-19  2.36032e-27  7.24868e-27  6.63104e-19   6.6397e-19
    400  2.42623e-17  1.77907e-24   7.7538e-24  2.42624e-17  2.42903e-17
    500  2.33695e-16  1.98191e-22  9.08464e-22  2.33696e-16  2.33961e-16
    600   1.1402e-15  7.02948e-21  3.21064e-20  1.14024e-15  1.14208e-15
    700  3.73511e-15  1.18212e-19  5.34227e-19  3.73577e-15  3.74913e-15
    800  9.45353e-15  1.16826e-18  5.25643e-18  9.45995e-15  9.54709e-15
    900  1.99445e-14  7.67921e-18  3.48269e-17   1.9987e-14   2.0437e-14
   1000  3.65955e-14  3.62898e-17  1.68626e-16  3.68004e-14  3.86201e-14
   1100  5.98426e-14  1.30077e-16  6.31315e-16   6.0604e-14  6.64963e-14
   1200   8.8598e-14  3.68314e-16  1.90799e-15  9.08743e-14  1.06581e-13
   1300  1.20308e-13  8.52665e-16  4.82593e-15  1.25987e-13  1.61445e-13
   1400  1.51748e-13   1.6654e-15  1.05447e-14  1.63958e-13  2.33667e-13
   1500  1.79966e-13  2.82673e-15  2.04658e-14  2.03259e-13  3.25804e-13
   1600  2.02888e-13  4.28254e-15  3.61114e-14  2.43282e-13  4.40373e-13
   1700   2.1939e-13   5.9257e-15  5.90282e-14  2.84344e-13  5.79834e-13
   1800  2.29206e-13  7.62905e-15  9.07143e-14  3.27549e-13  7.46586e-13
   1900          ***  1.48179e-14  1.58331e-13  1.73277e-13  9.42961e-13
   2000          ***  1.63468e-14   2.1259e-13  2.29091e-13  1.17122e-12

______________________________________________________________________________________

Temperature-Pressure Rate Tables:

W1->W2

P\T              298          300          400          500          600          700          800          900         1000         1100         1200         1300         1400         1500         1600         1700         1800         1900         2000
0.01      6.3693e-13  8.90727e-13  1.46074e-07  0.000169761    0.0161806     0.335452      2.58418      10.2929      26.2639          ***          ***          ***          ***          ***          ***          ***          ***          ***          ***
0.1      6.66002e-13  9.33219e-13   2.0487e-07  0.000410445    0.0640516      1.95589       20.413      103.015      315.589      693.024          ***          ***          ***          ***          ***          ***          ***          ***          ***
1        6.73565e-13  9.44499e-13  2.44853e-07  0.000751755      0.18352      8.27367      120.042      796.226      3043.19      7923.33      15838.2          ***          ***          ***          ***          ***          ***          ***          ***
10       6.74659e-13   9.4615e-13  2.56533e-07   0.00095044     0.309911      19.3666       389.29      3501.68      17542.8      57276.1       137204       263839          ***          ***          ***          ***          ***          ***          ***
100      6.74776e-13  9.46328e-13  2.58233e-07  0.000996934     0.360108      26.7139      674.781      7894.22      52004.2       220735       668160  1.56395e+06  3.01953e+06  5.05292e+06          ***          ***          ***          ***          ***
1000     6.74788e-13  9.46347e-13  2.58415e-07   0.00100287      0.36874      28.5622      783.426      10428.2      81727.4       426632  1.61334e+06  4.70384e+06  1.11177e+07  2.22148e+07  3.88733e+07  6.13052e+07  8.91534e+07          ***          ***
O-O      9.27309e-12  1.13928e-11  2.82963e-07   0.00100583     0.370243       28.861      804.059      11057.6      91950.6       527884  2.28903e+06  7.98484e+06  2.34488e+07  5.99527e+07  1.36883e+08   2.8459e+08  5.47076e+08  9.84216e+08  1.67329e+09

W1->R

P\T              298          300          400          500          600          700          800          900         1000         1100         1200         1300         1400         1500         1600         1700         1800         1900         2000
0.01     2.22487e-14  3.25763e-14  4.08497e-08  0.000136918    0.0231055     0.702389      7.33953      38.2692      125.853          ***          ***          ***          ***          ***          ***          ***          ***          ***          ***
0.1      6.21512e-14  9.20162e-14  1.88706e-07  0.000922777     0.207036      7.81155      96.2387      566.898      2031.91      5245.97          ***          ***          ***          ***          ***          ***          ***          ***          ***
1        8.05058e-14  1.19824e-13  3.36647e-07   0.00235944     0.746586      38.1449      608.101      4426.87      18748.9      54758.3       124470          ***          ***          ***          ***          ***          ***          ***          ***
10        8.3641e-14  1.24627e-13  3.84519e-07   0.00323108      1.31482      89.1613      1886.29      17858.5      95162.4       335193       879527  1.87456e+06          ***          ***          ***          ***          ***          ***          ***
100      8.39899e-14  1.25164e-13  3.91615e-07   0.00343304      1.53207      120.845      3124.23        37232       251694  1.10981e+06   3.5398e+06  8.85163e+06  1.84684e+07   3.3666e+07          ***          ***          ***          ***          ***
1000     8.40252e-14  1.25218e-13  3.92379e-07   0.00345859      1.56842      128.437      3562.89      47394.5       371359  1.95049e+06  7.49271e+06  2.24414e+07  5.51197e+07  1.15678e+08  2.14473e+08  3.60674e+08  5.61621e+08          ***          ***
O-O      8.40496e-14  1.25254e-13  3.92507e-07   0.00346127      1.57255      129.471      3638.38      49708.3       408666  2.31716e+06  9.92801e+06  3.42513e+07  9.95854e+07  2.52347e+08  5.71563e+08  1.17985e+09  2.25354e+09   4.0309e+09  6.81745e+09

W1->P1

P\T              298          300          400          500          600          700          800          900         1000         1100         1200         1300         1400         1500         1600         1700         1800         1900         2000
0.01     3.31847e-10  4.68198e-10  0.000156089      0.24825      25.6033      541.972      4255.73      17517.5      47064.6          ***          ***          ***          ***          ***          ***          ***          ***          ***          ***
0.1      3.78129e-10  5.35523e-10  0.000228412     0.488395      66.7382         1804      17381.4      84332.8       257390       579191          ***          ***          ***          ***          ***          ***          ***          ***          ***
1         3.8735e-10  5.49123e-10   0.00025769     0.666397      116.523      4073.08      49924.7       298835  1.08407e+06  2.78511e+06  5.67226e+06          ***          ***          ***          ***          ***          ***          ***          ***
10       3.88487e-10  5.50812e-10  0.000263474     0.727854      145.597       6172.4      94619.7       710840  3.18052e+06    9.752e+06  2.28132e+07  4.40933e+07          ***          ***          ***          ***          ***          ***          ***
100      3.88604e-10  5.50987e-10  0.000264183     0.738426       153.32      7046.55       123117   1.0986e+06  5.97179e+06  2.22399e+07  6.19653e+07  1.38571e+08  2.62976e+08  4.41672e+08          ***          ***          ***          ***          ***
1000     3.88616e-10  5.51005e-10  0.000264256     0.739639      154.414      7214.24       130896  1.25155e+06    7.554e+06  3.22094e+07  1.04553e+08  2.72774e+08  5.97103e+08  1.13632e+09  1.93604e+09   3.0237e+09  4.41033e+09          ***          ***
O-O      3.89125e-10  5.51724e-10   0.00026456     0.740481      154.669       7241.3       132191  1.28246e+06  7.97187e+06  3.57889e+07  1.25738e+08  3.65568e+08  9.15491e+08  2.03392e+09  4.09871e+09  7.62056e+09  1.32471e+10  2.17575e+10  3.40496e+10

W2->W1

P\T              298          300          400          500          600          700          800          900         1000         1100         1200         1300         1400         1500         1600         1700         1800         1900         2000
0.01     1.36291e-15  1.97756e-15   1.3062e-09  3.60443e-06  0.000623201    0.0200138     0.215887       1.1252      3.58776          ***          ***          ***          ***          ***          ***          ***          ***          ***          ***
0.1      1.42512e-15   2.0719e-15  1.83197e-09  8.71474e-06   0.00246687      0.11667      1.70439      11.2482      43.0279      114.419          ***          ***          ***          ***          ***          ***          ***          ***          ***
1         1.4413e-15  2.09695e-15  2.18949e-09  1.59615e-05   0.00706776     0.493419       10.015      86.7306      412.495      1293.04      3047.01          ***          ***          ***          ***          ***          ***          ***          ***
10       1.44364e-15  2.10061e-15  2.29393e-09  2.01801e-05    0.0119353      1.15492        32.47      381.049      2370.46      9275.15      25973.6      57409.4          ***          ***          ***          ***          ***          ***          ***
100      1.44389e-15  2.10101e-15  2.30914e-09  2.11672e-05    0.0138684      1.59306      56.2804      858.872      7021.06      35644.9       125566       335218       727556  1.35469e+06          ***          ***          ***          ***          ***
1000     1.44392e-15  2.10105e-15  2.31077e-09  2.12933e-05    0.0142009      1.70328      65.3419      1134.54      11032.8      68859.8       302670  1.00358e+06  2.65244e+06  5.85029e+06  1.11902e+07  1.91494e+07  3.00532e+07          ***          ***
O-O      1.98426e-14   2.5294e-14  2.53027e-09  2.13562e-05    0.0142588       1.7211      67.0628      1203.02      12412.9      85199.4       429363  1.70257e+06  5.58444e+06   1.5722e+07  3.90683e+07  8.75522e+07  1.79945e+08  3.43751e+08  6.16932e+08

W2->R

P\T              298          300          400          500          600          700          800          900         1000         1100         1200         1300         1400         1500         1600         1700         1800         1900         2000
0.01     3.63104e-15  5.53271e-15  3.64525e-08  0.000408593     0.170119      10.2747      181.998      1415.92      6213.45      18297.7      40544.7          ***          ***          ***          ***          ***          ***          ***          ***
0.1      3.73264e-15  5.69395e-15  4.17156e-08  0.000570761     0.303897      23.5181      523.272      4973.42      25893.5      87646.3       217282       435197          ***          ***          ***          ***          ***          ***          ***
1         3.7458e-15  5.71502e-15   4.2881e-08  0.000635067      0.39314      37.2372      1034.82      12250.5      78182.2       316205       910795   2.0531e+06  3.88247e+06          ***          ***          ***          ***          ***          ***
10       3.74719e-15  5.71724e-15  4.30347e-08  0.000647917     0.421938      44.2585      1431.73      20408.4       159150       784421  2.71228e+06  7.14896e+06  1.53606e+07  2.83301e+07  4.66839e+07          ***          ***          ***          ***
100      3.74732e-15  5.71746e-15  4.30509e-08  0.000649508     0.426734      45.9595      1574.48      24712.8       220299  1.27595e+06  5.25687e+06  1.64762e+07  4.14669e+07  8.77021e+07  1.62148e+08  2.69396e+08  4.12364e+08          ***          ***
1000     3.74734e-15  5.71748e-15  4.30525e-08  0.000649673     0.427277      46.1895       1599.4      25730.3       240280  1.49847e+06  6.83876e+06  2.43032e+07  7.03092e+07  1.71366e+08  3.62068e+08  6.79605e+08  1.15758e+09  1.82897e+09  2.69997e+09
O-O      3.75187e-15   5.7244e-15  4.31058e-08  0.000650478     0.427836       46.269      1604.35      25906.8       244062  1.54947e+06  7.30269e+06  2.73325e+07  8.52613e+07  2.29731e+08  5.49212e+08  1.18932e+09  2.37079e+09  4.40646e+09   7.7153e+09

W2->P1

P\T              298          300          400          500          600          700          800          900         1000         1100         1200         1300         1400         1500         1600         1700         1800         1900         2000
0.01      7.7651e-17  1.18153e-16  8.04922e-10  9.74452e-06    0.0043158     0.273171      5.01894      40.2129      180.838      554.904      1248.78          ***          ***          ***          ***          ***          ***          ***          ***
0.1      1.83086e-17   2.8357e-17   4.3174e-10  9.60166e-06    0.0067642     0.617441      15.2406      155.285      849.236      2980.82      7905.85        16143          ***          ***          ***          ***          ***          ***          ***
1        2.56118e-18  4.01021e-18  1.13915e-10  4.66344e-06   0.00551953     0.776481      27.5277      380.306      2685.68      11627.3      35107.2      89264.5       172144          ***          ***          ***          ***          ***          ***
10       2.74474e-19  4.31123e-19  1.60982e-11  1.02312e-06   0.00197188      0.44181      23.8361      477.423      4667.67        26736       102165       288104       777461  1.46242e+06  2.45232e+06          ***          ***          ***          ***
100      2.76839e-20  4.35035e-20  1.71918e-12  1.28513e-07  0.000328323     0.105614      8.43467      249.471      3532.12      28473.7       147878       543884  1.52831e+06  3.49046e+06   9.4867e+06   1.6047e+07  2.49567e+07          ***          ***
1000     2.77084e-21  4.35441e-21  1.73269e-13  1.33184e-08  3.66627e-05    0.0136158      1.34916       52.426      1011.11      11293.7      81368.8       409838   1.5386e+06  4.54307e+06  1.10445e+07  2.29762e+07  4.22254e+07  1.22997e+08  1.84383e+08
O-O              ***          ***          ***          ***          ***          ***          ***          ***          ***          ***          ***          ***          ***          ***          ***          ***          ***          ***          ***

R->W1

P\T              298          300          400          500          600          700          800          900         1000         1100         1200         1300         1400         1500         1600         1700         1800         1900         2000
0.01     1.96295e-14  1.99949e-14  3.33186e-14  3.28182e-14  2.43712e-14  1.53416e-14  8.73265e-15  4.69898e-15  2.46458e-15          ***          ***          ***          ***          ***          ***          ***          ***          ***          ***
0.1      5.48344e-14  5.64785e-14  1.53917e-13  2.21196e-13  2.18447e-13  1.70838e-13   1.1496e-13  7.03672e-14  4.07852e-14  2.31572e-14          ***          ***          ***          ***          ***          ***          ***          ***          ***
1        7.10282e-14  7.35463e-14  2.74584e-13  5.65578e-13   7.8779e-13  8.34569e-13  7.27673e-13  5.52909e-13  3.82867e-13  2.51215e-13  1.60811e-13          ***          ***          ***          ***          ***          ***          ***          ***
10       7.37943e-14  7.64949e-14   3.1363e-13  7.74518e-13  1.38739e-12  1.95087e-12  2.25813e-12   2.2351e-12  1.95825e-12  1.57144e-12  1.19169e-12   8.7368e-13          ***          ***          ***          ***          ***          ***          ***
100      7.41021e-14  7.68241e-14  3.19419e-13   8.2293e-13  1.61663e-12  2.64414e-12  3.74025e-12  4.66134e-12  5.18865e-12  5.23973e-12  4.89396e-12  4.31338e-12  3.64951e-12  3.00049e-12          ***          ***          ***          ***          ***
1000     7.41333e-14  7.68575e-14  3.20041e-13  8.29055e-13  1.65499e-12  2.81025e-12  4.26541e-12  5.93378e-12  7.65682e-12  9.21792e-12  1.04014e-11  1.10701e-11  1.12068e-11   1.0891e-11  1.02472e-11  9.39898e-12  8.44998e-12          ***          ***
O-O      7.41548e-14  7.68795e-14  3.20146e-13  8.29698e-13  1.65935e-12  2.83287e-12  4.35579e-12  6.22348e-12  8.42609e-12  1.09513e-11   1.3786e-11  1.69171e-11   2.0332e-11  2.40189e-11  2.79665e-11  3.21647e-11  3.66039e-11  4.12754e-11   4.6171e-11

R->W2

P\T              298          300          400          500          600          700          800          900         1000         1100         1200         1300         1400         1500         1600         1700         1800         1900         2000
0.01     1.49713e-12  1.52957e-12  3.32499e-12  4.61291e-12  4.66095e-12  3.76913e-12  2.61009e-12  1.62422e-12  9.39828e-13  5.21709e-13  2.82424e-13          ***          ***          ***          ***          ***          ***          ***          ***
0.1      1.53902e-12  1.57415e-12  3.80505e-12  6.44377e-12  8.32652e-12  8.62879e-12  7.50953e-12  5.71821e-12  3.94135e-12  2.53755e-12  1.56074e-12  9.41265e-13          ***          ***          ***          ***          ***          ***          ***
1        1.54445e-12  1.57998e-12  3.91135e-12  7.16978e-12  1.07717e-11  1.36627e-11  1.48532e-11  1.40956e-11  1.19323e-11   9.2297e-12  6.67174e-12  4.62165e-12  3.12297e-12          ***          ***          ***          ***          ***          ***
10       1.54502e-12  1.58059e-12  3.92538e-12  7.31486e-12  1.15608e-11  1.62389e-11  2.05507e-11  2.34853e-11  2.43059e-11  2.29588e-11  2.00356e-11  1.64361e-11  1.29003e-11  9.82066e-12  7.33108e-12          ***          ***          ***          ***
100      1.54508e-12  1.58065e-12  3.92685e-12  7.33282e-12  1.16922e-11   1.6863e-11  2.25997e-11   2.8439e-11  3.36474e-11  3.73621e-11  3.89087e-11  3.81294e-11  3.54266e-11  3.15189e-11   2.7155e-11  2.27851e-11  1.87567e-11          ***          ***
1000     1.54508e-12  1.58066e-12    3.927e-12  7.33468e-12  1.17071e-11  1.69474e-11  2.29573e-11  2.96099e-11  3.66993e-11  4.38793e-11  5.06267e-11  5.62934e-11  6.02624e-11   6.2146e-11  6.19069e-11  5.98131e-11  5.63129e-11  5.20601e-11  4.71294e-11
O-O      1.54695e-12  1.58257e-12  3.93186e-12  7.34376e-12  1.17224e-11  1.69766e-11  2.30285e-11  2.98131e-11  3.72769e-11  4.53727e-11  5.40614e-11  6.33126e-11  7.30934e-11  8.33822e-11   9.4154e-11  1.05392e-10  1.17074e-10  1.29189e-10  1.41721e-10

R->P1

P\T              298          300          400          500          600          700          800          900         1000         1100         1200         1300         1400         1500         1600         1700         1800         1900         2000
0.01     5.54673e-14  5.78917e-14  3.00722e-13  8.66577e-13   1.8274e-12  3.19092e-12  4.93079e-12  7.01232e-12  9.40245e-12   1.2072e-11    1.499e-11  1.81372e-11  2.14789e-11  2.50017e-11   2.8687e-11  3.25189e-11   3.6484e-11  4.05708e-11  4.47697e-11
0.1      1.93282e-14  2.04109e-14  1.67724e-13  6.26249e-13  1.52278e-12  2.88244e-12  4.66525e-12   6.8101e-12  9.26194e-12  1.19791e-11  1.49445e-11  1.81042e-11  2.14794e-11   2.5002e-11  2.86872e-11  3.25191e-11  3.64841e-11  4.05709e-11  4.47698e-11
1        3.09858e-15  3.30401e-15  4.52517e-14  2.63409e-13  8.78892e-13  2.04943e-12  3.79011e-12  6.01554e-12  8.61319e-12  1.14884e-11  1.45802e-11  1.79495e-11    2.135e-11  2.50045e-11  2.86891e-11  3.25205e-11  3.64851e-11  4.05716e-11  4.47704e-11
10       3.40971e-16  3.64723e-16  6.40553e-15  5.42606e-14  2.66906e-13  8.68061e-13  2.08073e-12  4.00028e-12  6.56432e-12  9.61577e-12   1.2993e-11  1.65781e-11  2.08775e-11  2.45355e-11  2.83336e-11  3.25293e-11   3.6492e-11   4.0577e-11  4.47746e-11
100      3.45024e-17  3.69232e-17  6.83548e-16  6.67536e-15  4.17176e-14  1.82266e-13   5.9082e-13  1.49758e-12  3.11208e-12  5.52019e-12  8.65174e-12  1.23403e-11  1.64056e-11  2.07024e-11  2.72428e-11  3.12847e-11  3.54517e-11  4.06064e-11  4.47988e-11
1000     3.45445e-18  3.69701e-18  6.88822e-17  6.89226e-16  4.58808e-15   2.2577e-14  8.71325e-14  2.73619e-13  7.17675e-13  1.60586e-12  3.12563e-12  5.39726e-12  8.43486e-12  1.21608e-11  1.64454e-11  2.11493e-11  2.61444e-11  3.74085e-11  4.18565e-11
O-O              ***          ***          ***          ***          ***          ***          ***          ***          ***          ***          ***          ***          ***          ***          ***          ***          ***          ***          ***

P1->W1

P\T              298          300          400          500          600          700          800          900         1000         1100         1200         1300         1400         1500         1600         1700         1800         1900         2000
0.01     5.15119e-19  5.63451e-19   1.4331e-17  7.84303e-17  1.88971e-16  2.80057e-16  3.05292e-16  2.73359e-16  2.15817e-16          ***          ***          ***          ***          ***          ***          ***          ***          ***          ***
0.1      5.86962e-19  6.44473e-19  2.09714e-17  1.54311e-16  4.92758e-16  9.33536e-16  1.25243e-15  1.33191e-15   1.2126e-15  1.00235e-15          ***          ***          ***          ***          ***          ***          ***          ***          ***
1        6.01275e-19   6.6084e-19  2.36595e-17  2.10554e-16  8.60402e-16  2.10866e-15  3.60397e-15  4.75035e-15  5.19997e-15   5.0183e-15  4.46231e-15          ***          ***          ***          ***          ***          ***          ***          ***
10        6.0304e-19  6.62872e-19  2.41905e-17  2.29972e-16   1.0751e-15   3.1957e-15   6.8333e-15  1.13237e-14  1.53772e-14  1.79698e-14  1.88547e-14  1.83378e-14          ***          ***          ***          ***          ***          ***          ***
100      6.03223e-19  6.63083e-19  2.42556e-17  2.33312e-16  1.13212e-15   3.6483e-15  8.89174e-15  1.75066e-14  2.89255e-14  4.12781e-14  5.22902e-14  6.03522e-14  6.48858e-14  6.60589e-14          ***          ***          ***          ***          ***
1000     6.03241e-19  6.63104e-19  2.42623e-17  2.33695e-16   1.1402e-15  3.73511e-15  9.45353e-15  1.99445e-14  3.65955e-14  5.98426e-14   8.8598e-14  1.20308e-13  1.51748e-13  1.79966e-13  2.02888e-13   2.1939e-13  2.29206e-13          ***          ***
O-O       6.0403e-19   6.6397e-19  2.42903e-17  2.33961e-16  1.14208e-15  3.74913e-15  9.54709e-15   2.0437e-14  3.86201e-14  6.64963e-14  1.06581e-13  1.61445e-13  2.33667e-13  3.25804e-13  4.40373e-13  5.79834e-13  7.46586e-13  9.42961e-13  1.17122e-12

P1->W2

P\T              298          300          400          500          600          700          800          900         1000         1100         1200         1300         1400         1500         1600         1700         1800         1900         2000
0.01     5.63305e-23   6.4045e-23  8.26474e-21  1.45012e-19  8.27524e-19  2.37163e-18   4.3439e-18  5.87598e-18  6.43596e-18     6.22e-18  5.30998e-18          ***          ***          ***          ***          ***          ***          ***          ***
0.1      1.32817e-23  1.53709e-23  4.43295e-21  1.42884e-19  1.29699e-18  5.36128e-18     1.32e-17  2.27472e-17  3.04344e-17  3.40557e-17  3.46653e-17   3.1219e-17          ***          ***          ***          ***          ***          ***          ***
1        1.85796e-24  2.17375e-24  1.16964e-21   6.9397e-20   1.0583e-18  6.74194e-18   2.3843e-17  5.57462e-17  9.65259e-17  1.34071e-16  1.58369e-16  1.79669e-16  1.73105e-16          ***          ***          ***          ***          ***          ***
10       1.99112e-25  2.33691e-25  1.65291e-22   1.5225e-20  3.78079e-19  3.83588e-18  2.06424e-17  6.99621e-17  1.67753e-16  3.08903e-16  4.64791e-16  6.01743e-16   8.1626e-16  8.53166e-16  8.45623e-16          ***          ***          ***          ***
100      2.00827e-26  2.35811e-26  1.76519e-23  1.91241e-21  6.29508e-20  9.16942e-19   7.3039e-18  3.65459e-17  1.26829e-16  3.28427e-16  6.71721e-16   1.1386e-15   1.6672e-15  2.18327e-15  3.48862e-15  3.78805e-15  3.93878e-15          ***          ***
1000     2.01005e-27  2.36032e-27  1.77907e-24  1.98191e-22  7.02948e-21  1.18212e-19  1.16826e-18  7.67921e-18  3.62898e-17  1.30077e-16  3.68314e-16  8.52665e-16   1.6654e-15  2.82673e-15  4.28254e-15   5.9257e-15  7.62905e-15  1.48179e-14  1.63468e-14
O-O              ***          ***          ***          ***          ***          ***          ***          ***          ***          ***          ***          ***          ***          ***          ***          ***          ***          ***          ***

P1->R

P\T              298          300          400          500          600          700          800          900         1000         1100         1200         1300         1400         1500         1600         1700         1800         1900         2000
0.01     9.75896e-23  1.13507e-22  3.38511e-20  1.14223e-18  1.27878e-17  7.55049e-17  2.97459e-16  8.92545e-16  2.20921e-15  4.74589e-15  9.15039e-15  1.62173e-14  2.68516e-14  4.20763e-14  6.29918e-14  9.07608e-14   1.2659e-13  1.71715e-13  2.27386e-13
0.1      3.40061e-23  4.00195e-23    1.888e-20  8.25454e-19  1.06561e-17  6.82053e-17   2.8144e-16  8.66807e-16   2.1762e-15  4.70938e-15  9.12264e-15  1.61878e-14  2.68522e-14  4.20769e-14  6.29924e-14  9.07613e-14   1.2659e-13  1.71715e-13  2.27387e-13
1        5.45166e-24  6.47813e-24   5.0938e-21  3.47198e-19   6.1503e-18  4.84944e-17  2.28646e-16  7.65673e-16  2.02377e-15  4.51646e-15  8.90028e-15  1.60495e-14  2.66904e-14  4.20811e-14  6.29964e-14  9.07652e-14  1.26594e-13  1.71719e-13   2.2739e-13
10       5.99906e-25  7.15108e-25  7.21045e-22  7.15205e-20  1.86775e-18  2.05404e-17  1.25524e-16  5.09165e-16  1.54236e-15  3.78028e-15  7.93135e-15  1.48232e-14  2.60998e-14  4.12918e-14  6.22157e-14  9.07897e-14  1.26618e-13  1.71741e-13  2.27411e-13
100      6.07037e-26  7.23947e-26  7.69443e-23  8.79875e-21  2.91931e-19  4.31284e-18  3.56423e-17  1.90616e-16  7.31218e-16  2.17017e-15  5.28132e-15   1.1034e-14  2.05092e-14  3.48408e-14  5.98207e-14   8.7316e-14  1.23008e-13  1.71865e-13  2.27534e-13
1000     6.07779e-27  7.24868e-27   7.7538e-24  9.08464e-22  3.21064e-20  5.34227e-19  5.25643e-18  3.48269e-17  1.68626e-16  6.31315e-16  1.90799e-15  4.82593e-15  1.05447e-14  2.04658e-14  3.61114e-14  5.90282e-14  9.07143e-14  1.58331e-13   2.1259e-13
O-O              ***          ***          ***          ***          ***          ***          ***          ***          ***          ***          ***          ***          ***          ***          ***          ***          ***          ***          ***

W1-> 

P\T              298          300          400          500          600          700          800          900         1000         1100         1200         1300         1400         1500         1600         1700         1800         1900         2000
0.01     3.32506e-10  4.69122e-10  0.000156276     0.248556      25.6426       543.01      4265.65      17566.1      47216.7          ***          ***          ***          ***          ***          ***          ***          ***          ***          ***
0.1      3.78857e-10  5.36548e-10  0.000228805     0.489729      67.0092      1813.76      17498.1      85002.7       259737       585130          ***          ***          ***          ***          ***          ***          ***          ***          ***
1        3.88104e-10  5.50187e-10  0.000258272     0.669508      117.453       4119.5      50652.8       304058  1.10586e+06   2.8478e+06  5.81257e+06          ***          ***          ***          ***          ***          ***          ***          ***
10       3.89245e-10  5.51882e-10  0.000264115     0.732035      147.222      6280.93      96895.3       732201  3.29323e+06  1.01445e+07  2.38299e+07  4.62317e+07          ***          ***          ***          ***          ***          ***          ***
100      3.89363e-10  5.52058e-10  0.000264832     0.742856      155.212      7194.11       126916  1.14373e+06  6.27549e+06  2.35704e+07  6.61732e+07  1.48987e+08  2.84464e+08  4.80391e+08          ***          ***          ***          ***          ***
1000     3.89375e-10  5.52076e-10  0.000264907       0.7441      156.351      7371.24       135242  1.30938e+06  8.00709e+06  3.45865e+07  1.13659e+08  2.99919e+08  6.63341e+08  1.27421e+09  2.18938e+09  3.44568e+09  5.06111e+09          ***          ***
O-O      3.98482e-10  5.63242e-10  0.000265236     0.744948      156.612      7399.64       136633  1.34323e+06  8.47248e+06  3.86339e+07  1.37955e+08  4.07804e+08  1.03853e+09  2.34622e+09  4.80715e+09    9.085e+09  1.60477e+10  2.67726e+10  4.25403e+10

W2-> 

P\T              298          300          400          500          600          700          800          900         1000         1100         1200         1300         1400         1500         1600         1700         1800         1900         2000
0.01      5.0716e-15  7.62842e-15  3.85636e-08  0.000421942     0.175058      10.5679      187.233      1457.26      6397.88      18849.7      41787.5          ***          ***          ***          ***          ***          ***          ***          ***
0.1      5.17606e-15  7.79421e-15  4.39793e-08  0.000589077     0.313128      24.2522      540.217      5139.95      26785.8      90741.5       225117       451186          ***          ***          ***          ***          ***          ***          ***
1        5.18967e-15  7.81598e-15  4.51844e-08  0.000655692     0.405727      38.5071      1072.36      12717.6      81280.4       329125       948949   2.1407e+06   4.0511e+06          ***          ***          ***          ***          ***          ***
10        5.1911e-15  7.81828e-15  4.53447e-08   0.00066912     0.435845      45.8552      1488.04      21266.8       166188       820432  2.84042e+06  7.49447e+06  1.61099e+07  2.97339e+07  4.90277e+07          ***          ***          ***          ***
100      5.19124e-15  7.81851e-15  4.53617e-08  0.000670804     0.440931      47.6582       1639.2      25821.2       230852  1.34007e+06  5.53031e+06  1.73553e+07  4.37227e+07  9.25472e+07  1.70957e+08  2.84187e+08  4.35203e+08          ***          ***
1000     5.19126e-15  7.81853e-15  4.53634e-08  0.000670979     0.441515      47.9064      1666.09      26917.2       252324  1.57862e+06   7.2228e+06  2.57166e+07  7.45003e+07  1.81759e+08  3.84303e+08  7.21731e+08  1.22986e+09  1.93525e+09  2.85744e+09
O-O      2.35945e-14  3.10184e-14  4.56361e-08  0.000671834     0.442095      47.9901      1671.42      27109.9       256475  1.63467e+06  7.73205e+06   2.9035e+07  9.08458e+07  2.45453e+08  5.88281e+08  1.27688e+09  2.55074e+09  4.75021e+09  8.33223e+09

R-> 

P\T              298          300          400          500          600          700          800          900         1000         1100         1200         1300         1400         1500         1600         1700         1800         1900         2000
0.01     1.57223e-12  1.60746e-12  3.65903e-12  5.51231e-12  6.51272e-12   6.9754e-12  7.54961e-12  8.64124e-12  1.03447e-11  1.25937e-11  1.52724e-11  1.81372e-11  2.14789e-11  2.50017e-11   2.8687e-11  3.25189e-11   3.6484e-11  4.05708e-11  4.47697e-11
0.1      1.61318e-12  1.65104e-12  4.12669e-12  7.29122e-12  1.00677e-11  1.16821e-11  1.22897e-11  1.25987e-11  1.32441e-11  1.45398e-11  1.65058e-11  1.90458e-11  2.14794e-11   2.5002e-11  2.86872e-11  3.25191e-11  3.64841e-11  4.05709e-11  4.47698e-11
1        1.61858e-12  1.65683e-12  4.23119e-12  7.99877e-12  1.24384e-11  1.65467e-11   1.9371e-11  2.06641e-11  2.09284e-11  2.09693e-11  2.14128e-11  2.25747e-11  2.44756e-11  2.50045e-11  2.86891e-11  3.25205e-11  3.64851e-11  4.05716e-11  4.47704e-11
10       1.61915e-12  1.65745e-12  4.24541e-12  8.14363e-12  1.32151e-11  1.90578e-11  2.48896e-11  2.97206e-11  3.28284e-11   3.4146e-11  3.42202e-11  3.38878e-11  3.38004e-11  3.43756e-11  3.56808e-11  3.25293e-11   3.6492e-11   4.0577e-11  4.47746e-11
100      1.61921e-12  1.65751e-12  4.24695e-12  8.16242e-12  1.33505e-11  1.96894e-11  2.69308e-11  3.45979e-11  4.19481e-11   4.8122e-11  5.24544e-11  5.47831e-11  5.54817e-11  5.52217e-11  5.45053e-11  5.41704e-11  5.42997e-11  4.06064e-11  4.47988e-11
1000     1.61922e-12  1.65752e-12  4.24711e-12  8.16442e-12  1.33666e-11  1.97802e-11  2.73099e-11  3.58173e-11  4.50738e-11  5.47031e-11  6.41536e-11  7.27608e-11  7.99041e-11  8.51978e-11  8.85996e-11  9.03614e-11  9.09072e-11  8.99183e-11  8.94298e-11
O-O      1.62111e-12  1.65945e-12  4.25201e-12  8.17346e-12  1.33817e-11  1.98095e-11  2.73843e-11  3.60365e-11   4.5703e-11   5.6324e-11  6.78474e-11  8.02298e-11  9.34254e-11  1.07401e-10  1.22121e-10  1.37557e-10  1.53678e-10  1.70464e-10  1.87892e-10

P1-> 

P\T              298          300          400          500          600          700          800          900         1000         1100         1200         1300         1400         1500         1600         1700         1800         1900         2000
0.01     5.15273e-19  5.63629e-19  1.43731e-17  7.97176e-17  2.02586e-16  3.57933e-16  6.07095e-16  1.17178e-15  2.43146e-15  4.75211e-15   9.1557e-15  1.62173e-14  2.68516e-14  4.20763e-14  6.29918e-14  9.07608e-14   1.2659e-13  1.71715e-13  2.27386e-13
0.1      5.87009e-19  6.44528e-19  2.09947e-17   1.5528e-16  5.04711e-16   1.0071e-15  1.54707e-15  2.22146e-15  3.41924e-15  5.74578e-15  9.15732e-15   1.6219e-14  2.68522e-14  4.20769e-14  6.29924e-14  9.07613e-14   1.2659e-13  1.71715e-13  2.27387e-13
1        6.01282e-19  6.60849e-19  2.36658e-17   2.1097e-16   8.6761e-16  2.16389e-15  3.85645e-15  5.57177e-15  7.32026e-15  9.66883e-15   1.3521e-14  1.62293e-14  2.68637e-14  4.20811e-14  6.29964e-14  9.07652e-14  1.26594e-13  1.71719e-13   2.2739e-13
10        6.0304e-19  6.62873e-19  2.41914e-17  2.30058e-16  1.07734e-15  3.22007e-15  6.97947e-15  1.19028e-14  1.70873e-14   2.2059e-14  2.72508e-14  3.37627e-14  2.69175e-14  4.21466e-14  6.30632e-14  9.07897e-14  1.26618e-13  1.71741e-13  2.27411e-13
100      6.03223e-19  6.63083e-19  2.42557e-17  2.33323e-16  1.13248e-15  3.65352e-15  8.93469e-15  1.77338e-14  2.97835e-14  4.37767e-14  5.82432e-14  7.25248e-14  8.70623e-14  1.03083e-13  6.33231e-14  9.11208e-14  1.26966e-13  1.71865e-13  2.27534e-13
1000     6.03241e-19  6.63104e-19  2.42624e-17  2.33696e-16  1.14024e-15  3.73577e-15  9.45995e-15   1.9987e-14  3.68004e-14   6.0604e-14  9.08743e-14  1.25987e-13  1.63958e-13  2.03259e-13  2.43282e-13  2.84344e-13  3.27549e-13  1.73277e-13  2.29091e-13
O-O       6.0403e-19   6.6397e-19  2.42903e-17  2.33961e-16  1.14208e-15  3.74913e-15  9.54709e-15   2.0437e-14  3.86201e-14  6.64963e-14  1.06581e-13  1.61445e-13  2.33667e-13  3.25804e-13  4.40373e-13  5.79834e-13  7.46586e-13  9.42961e-13  1.17122e-12
