# Supplementary material for: Hierarchical Study of the Reactions of Hydrogen Atoms with Alkenes: A Theoretical Study of the Reactions of Hydrogen Atoms with C2–C4 Alkenes
Source: J Phys Chem A. 2021 Jun 8;125(23):5124–45. doi: 10.1021/acs.jpca.1c03168 (PMC8279655; doi:10.1021/acs.jpca.1c03168)
Supplement: Supplementary file 1 — jp1c03168_si_001.zip [file jp1c03168_si_001.zip › C2-C4_ALKENES+H_SUPPORTING_INFO/H_ADDITION/SYMMETRY_UNCORRECTED/c2h4_rrkm_newextrap_symmuncorrect.out]

Wells (G - ground energy, D - dissociation limit, kcal/mol):
      Name        G        D
        W1    -35.0      2.7

Bimolecular Products (G - ground energy, kcal/mol):
      Name        G
         R      0.0

Well-to-Bimolecular Barriers (H/G - barrier height/well depth, kcal/mol)
      Name        H     Well        G  Product
        B1      2.7       W1    -35.0        R

________________________________________________________________________________________

Unimolecular Rate Units: 1/sec;  Bimolecular Rate Units: cm^3/sec

______________________________________________________________________________________

Species-Species Rate Tables:

Temperature = 298 K

High Pressure Rate Coefficients:

From\To            W1            R
W1                ***  2.93522e-15
R         2.73863e-13          ***

Temperature = 298 K    Pressure = 0.01 atm

From\To            W1            R
W1        1.06021e-15  1.06021e-15
R         9.89157e-14  9.89157e-14

Temperature = 298 K    Pressure = 0.1 atm

From\To            W1            R
W1        2.09583e-15  2.09583e-15
R         1.95545e-13  1.95545e-13

Temperature = 298 K    Pressure = 1 atm

From\To            W1            R
W1        2.73953e-15  2.73953e-15
R         2.55604e-13  2.55604e-13

Temperature = 298 K    Pressure = 10 atm

From\To            W1            R
W1        2.90938e-15  2.90938e-15
R         2.71452e-13  2.71452e-13

Temperature = 298 K    Pressure = 100 atm

From\To            W1            R
W1        2.93326e-15  2.93326e-15
R          2.7368e-13   2.7368e-13

Temperature = 298 K    Pressure = 1000 atm

From\To            W1            R
W1        2.93581e-15  2.93581e-15
R         2.73918e-13  2.73918e-13

Temperature = 300 K

High Pressure Rate Coefficients:

From\To            W1            R
W1                ***  4.49736e-15
R          2.8148e-13          ***

Temperature = 300 K    Pressure = 0.01 atm

From\To            W1            R
W1        1.60233e-15  1.60233e-15
R         1.00282e-13  1.00282e-13

Temperature = 300 K    Pressure = 0.1 atm

From\To            W1            R
W1        3.18958e-15  3.18958e-15
R         1.99628e-13  1.99628e-13

Temperature = 300 K    Pressure = 1 atm

From\To            W1            R
W1        4.18915e-15  4.18915e-15
R          2.6219e-13   2.6219e-13

Temperature = 300 K    Pressure = 10 atm

From\To            W1            R
W1        4.45635e-15  4.45635e-15
R         2.78913e-13  2.78913e-13

Temperature = 300 K    Pressure = 100 atm

From\To            W1            R
W1         4.4942e-15   4.4942e-15
R         2.81283e-13  2.81283e-13

Temperature = 300 K    Pressure = 1000 atm

From\To            W1            R
W1        4.49826e-15  4.49826e-15
R         2.81537e-13  2.81537e-13

Temperature = 400 K

High Pressure Rate Coefficients:

From\To            W1            R
W1                ***  3.92006e-08
R         8.38765e-13          ***

Temperature = 400 K    Pressure = 0.01 atm

From\To            W1            R
W1        7.08177e-09  7.08177e-09
R         1.51511e-13  1.51511e-13

Temperature = 400 K    Pressure = 0.1 atm

From\To            W1            R
W1        1.88737e-08  1.88737e-08
R         4.03829e-13  4.03829e-13

Temperature = 400 K    Pressure = 1 atm

From\To            W1            R
W1        3.15843e-08  3.15843e-08
R           6.758e-13    6.758e-13

Temperature = 400 K    Pressure = 10 atm

From\To            W1            R
W1        3.76798e-08  3.76798e-08
R         8.06226e-13  8.06226e-13

Temperature = 400 K    Pressure = 100 atm

From\To            W1            R
W1        3.90237e-08  3.90237e-08
R         8.34982e-13  8.34982e-13

Temperature = 400 K    Pressure = 1000 atm

From\To            W1            R
W1        3.91962e-08  3.91962e-08
R         8.38672e-13  8.38672e-13

Temperature = 500 K

High Pressure Rate Coefficients:

From\To            W1            R
W1                ***  0.000635608
R         1.76204e-12          ***

Temperature = 500 K    Pressure = 0.01 atm

From\To            W1            R
W1        5.70358e-05  5.70358e-05
R         1.58077e-13  1.58077e-13

Temperature = 500 K    Pressure = 0.1 atm

From\To            W1            R
W1        0.000189867  0.000189867
R         5.26319e-13  5.26319e-13

Temperature = 500 K    Pressure = 1 atm

From\To            W1            R
W1        0.000402321  0.000402321
R         1.11531e-12  1.11531e-12

Temperature = 500 K    Pressure = 10 atm

From\To            W1            R
W1        0.000566988  0.000566988
R         1.57181e-12  1.57181e-12

Temperature = 500 K    Pressure = 100 atm

From\To            W1            R
W1        0.000624722  0.000624722
R         1.73187e-12  1.73187e-12

Temperature = 500 K    Pressure = 1000 atm

From\To            W1            R
W1        0.000634654  0.000634654
R          1.7594e-12   1.7594e-12

Temperature = 600 K

High Pressure Rate Coefficients:

From\To            W1            R
W1                ***     0.434358
R         3.05531e-12          ***

Temperature = 600 K    Pressure = 0.01 atm

From\To            W1            R
W1          0.0192491    0.0192491
R          1.3533e-13   1.3533e-13

Temperature = 600 K    Pressure = 0.1 atm

From\To            W1            R
W1          0.0761661    0.0761661
R         5.35669e-13  5.35669e-13

Temperature = 600 K    Pressure = 1 atm

From\To            W1            R
W1           0.199036     0.199036
R             1.4e-12      1.4e-12

Temperature = 600 K    Pressure = 10 atm

From\To            W1            R
W1            0.33901      0.33901
R         2.38462e-12  2.38462e-12

Temperature = 600 K    Pressure = 100 atm

From\To            W1            R
W1           0.413731     0.413731
R         2.91022e-12  2.91022e-12

Temperature = 600 K    Pressure = 1000 atm

From\To            W1            R
W1           0.431879     0.431878
R         3.03787e-12  3.03787e-12

Temperature = 700 K

High Pressure Rate Coefficients:

From\To            W1            R
W1                ***      48.0063
R         4.70579e-12          ***

Temperature = 700 K    Pressure = 0.01 atm

From\To            W1            R
W1            1.05343      1.05343
R         1.03149e-13  1.03149e-13

Temperature = 700 K    Pressure = 0.1 atm

From\To            W1            R
W1            4.78393      4.78393
R          4.6874e-13   4.6874e-13

Temperature = 700 K    Pressure = 1 atm

From\To            W1            R
W1            14.9748      14.9748
R         1.46775e-12  1.46775e-12

Temperature = 700 K    Pressure = 10 atm

From\To            W1            R
W1            30.8393      30.8393
R         3.02297e-12  3.02297e-12

Temperature = 700 K    Pressure = 100 atm

From\To            W1            R
W1            43.0434      43.0434
R         4.21931e-12  4.21931e-12

Temperature = 700 K    Pressure = 1000 atm

From\To            W1            R
W1            47.2458      47.2458
R         4.63125e-12  4.63125e-12

Temperature = 800 K

High Pressure Rate Coefficients:

From\To            W1            R
W1                ***      1686.44
R         6.69502e-12          ***

Temperature = 800 K    Pressure = 0.01 atm

From\To            W1            R
W1            18.4654      18.4654
R         7.31535e-14  7.31535e-14

Temperature = 800 K    Pressure = 0.1 atm

From\To            W1            R
W1            93.8587      93.8587
R         3.72259e-13  3.72259e-13

Temperature = 800 K    Pressure = 1 atm

From\To            W1            R
W1            342.887      342.887
R         1.36086e-12  1.36086e-12

Temperature = 800 K    Pressure = 10 atm

From\To            W1            R
W1            844.243      844.243
R         3.35143e-12  3.35143e-12

Temperature = 800 K    Pressure = 100 atm

From\To            W1            R
W1            1372.56      1372.56
R         5.44893e-12  5.44893e-12

Temperature = 800 K    Pressure = 1000 atm

From\To            W1            R
W1            1625.61      1625.61
R         6.45355e-12  6.45355e-12

Temperature = 900 K

High Pressure Rate Coefficients:

From\To            W1            R
W1                ***      27456.2
R         9.00334e-12          ***

Temperature = 900 K    Pressure = 0.01 atm

From\To            W1            R
W1            151.774      151.774
R          4.9573e-14   4.9573e-14

Temperature = 900 K    Pressure = 0.1 atm

From\To            W1            R
W1            847.169      847.169
R         2.77241e-13  2.77241e-13

Temperature = 900 K    Pressure = 1 atm

From\To            W1            R
W1            3532.59      3532.59
R         1.15758e-12  1.15758e-12

Temperature = 900 K    Pressure = 10 atm

From\To            W1            R
W1            10236.6      10236.6
R         3.35625e-12  3.35625e-12

Temperature = 900 K    Pressure = 100 atm

From\To            W1            R
W1            19508.6      19508.6
R         6.39712e-12  6.39712e-12

Temperature = 900 K    Pressure = 1000 atm

From\To            W1            R
W1            25523.2      25523.2
R         8.36947e-12  8.36947e-12

Temperature = 1000 K

High Pressure Rate Coefficients:

From\To            W1            R
W1                ***       260044
R         1.16121e-11          ***

Temperature = 1000 K    Pressure = 0.01 atm

From\To            W1            R
W1            736.248      736.248
R         3.26324e-14  3.26324e-14

Temperature = 1000 K    Pressure = 0.1 atm

From\To            W1            R
W1            4446.05      4446.05
R         1.97703e-13  1.97703e-13

Temperature = 1000 K    Pressure = 1 atm

From\To            W1            R
W1            20768.8      20768.8
R         9.25837e-13  9.25837e-13

Temperature = 1000 K    Pressure = 10 atm

From\To            W1            R
W1            69660.6      69660.6
R         3.10929e-12  3.10929e-12

Temperature = 1000 K    Pressure = 100 atm

From\To            W1            R
W1             155323       155323
R         6.93541e-12  6.93541e-12

Temperature = 1000 K    Pressure = 1000 atm

From\To            W1            R
W1             228534       228534
R          1.0205e-11   1.0205e-11

Temperature = 1100 K

High Pressure Rate Coefficients:

From\To            W1            R
W1                ***  1.65698e+06
R         1.45037e-11          ***

Temperature = 1100 K    Pressure = 0.01 atm

From\To            W1            R
W1            2454.25      2454.25
R         2.11681e-14  2.11681e-14

Temperature = 1100 K    Pressure = 0.1 atm

From\To            W1            R
W1            15821.6      15821.6
R         1.37246e-13  1.37246e-13

Temperature = 1100 K    Pressure = 1 atm

From\To            W1            R
W1            81382.3      81382.3
R           7.094e-13    7.094e-13

Temperature = 1100 K    Pressure = 10 atm

From\To            W1            R
W1             310565       310565
R         2.71497e-12  2.71497e-12

Temperature = 1100 K    Pressure = 100 atm

From\To            W1            R
W1             804086       804086
R         7.03678e-12  7.03678e-12

Temperature = 1100 K    Pressure = 1000 atm

From\To            W1            R
W1        1.34564e+06  1.34564e+06
R         1.17783e-11  1.17783e-11

Temperature = 1200 K

High Pressure Rate Coefficients:

From\To            W1            R
W1                ***  7.82973e+06
R         1.76629e-11          ***

Temperature = 1200 K    Pressure = 0.01 atm

From\To            W1            R
W1            6182.81      6182.81
R         1.35808e-14  1.35808e-14

Temperature = 1200 K    Pressure = 0.1 atm

From\To            W1            R
W1              42146        42146
R         9.34303e-14  9.34303e-14

Temperature = 1200 K    Pressure = 1 atm

From\To            W1            R
W1             235534       235534
R         5.26609e-13  5.26609e-13

Temperature = 1200 K    Pressure = 10 atm

From\To            W1            R
W1        1.00715e+06  1.00715e+06
R          2.2648e-12   2.2648e-12

Temperature = 1200 K    Pressure = 100 atm

From\To            W1            R
W1        2.99745e+06  2.99745e+06
R         6.75745e-12  6.75745e-12

Temperature = 1200 K    Pressure = 1000 atm

From\To            W1            R
W1        5.73582e+06  5.73582e+06
R         1.29385e-11  1.29385e-11

Temperature = 1300 K

High Pressure Rate Coefficients:

From\To            W1            R
W1                ***  2.93592e+07
R          2.1075e-11          ***

Temperature = 1300 K    Pressure = 0.01 atm

From\To            W1            R
W1            12705.9      12705.9
R          8.7026e-15   8.7026e-15

Temperature = 1300 K    Pressure = 0.1 atm

From\To            W1            R
W1            90729.4      90729.4
R          6.3043e-14   6.3043e-14

Temperature = 1300 K    Pressure = 1 atm

From\To            W1            R
W1             543711       543711
R         3.83251e-13  3.83251e-13

Temperature = 1300 K    Pressure = 10 atm

From\To            W1            R
W1        2.56491e+06  2.56491e+06
R          1.8276e-12   1.8276e-12

Temperature = 1300 K    Pressure = 100 atm

From\To            W1            R
W1        8.66274e+06  8.66274e+06
R         6.20702e-12  6.20702e-12

Temperature = 1300 K    Pressure = 1000 atm

From\To            W1            R
W1        1.89487e+07  1.89487e+07
R         1.35991e-11  1.35991e-11

Temperature = 1400 K

High Pressure Rate Coefficients:

From\To            W1            R
W1                ***  9.17141e+07
R          2.4728e-11          ***

Temperature = 1400 K    Pressure = 0.01 atm

From\To            W1            R
W1            22518.7      22518.7
R         5.60827e-15  5.60827e-15

Temperature = 1400 K    Pressure = 0.1 atm

From\To            W1            R
W1             167018       167018
R         4.25062e-14  4.25062e-14

Temperature = 1400 K    Pressure = 1 atm

From\To            W1            R
W1        1.06026e+06  1.06026e+06
R         2.76091e-13  2.76091e-13

Temperature = 1400 K    Pressure = 10 atm

From\To            W1            R
W1        5.43415e+06  5.43415e+06
R         1.44214e-12  1.44214e-12

Temperature = 1400 K    Pressure = 100 atm

From\To            W1            R
W1        2.05225e+07  2.05225e+07
R         5.50778e-12  5.50778e-12

Temperature = 1400 K    Pressure = 1000 atm

From\To            W1            R
W1        5.10407e+07  5.10407e+07
R         1.37524e-11  1.37524e-11

Temperature = 1500 K

High Pressure Rate Coefficients:

From\To            W1            R
W1                ***  2.47381e+08
R           2.861e-11          ***

Temperature = 1500 K    Pressure = 0.01 atm

From\To            W1            R
W1                ***          ***
R                 *** -2.97213e-26

Temperature = 1500 K    Pressure = 0.1 atm

From\To            W1            R
W1             274655       274655
R          2.8842e-14   2.8842e-14

Temperature = 1500 K    Pressure = 1 atm

From\To            W1            R
W1        1.82627e+06  1.82627e+06
R         1.98534e-13  1.98534e-13

Temperature = 1500 K    Pressure = 10 atm

From\To            W1            R
W1        1.00203e+07  1.00203e+07
R         1.12351e-12  1.12351e-12

Temperature = 1500 K    Pressure = 100 atm

From\To            W1            R
W1        4.16429e+07  4.16429e+07
R          4.7661e-12   4.7661e-12

Temperature = 1500 K    Pressure = 1000 atm

From\To            W1            R
W1        1.16621e+08  1.16621e+08
R         1.34625e-11  1.34625e-11

Temperature = 1600 K

High Pressure Rate Coefficients:

From\To            W1            R
W1                ***  5.91919e+08
R         3.27116e-11          ***

Temperature = 1600 K    Pressure = 0.01 atm

From\To            W1            R
W1                ***          ***
R                 *** -2.84714e-26

Temperature = 1600 K    Pressure = 0.1 atm

From\To            W1            R
W1                ***          ***
R                 *** -2.84714e-26

Temperature = 1600 K    Pressure = 1 atm

From\To            W1            R
W1         2.8743e+06   2.8743e+06
R         1.43425e-13  1.43425e-13

Temperature = 1600 K    Pressure = 10 atm

From\To            W1            R
W1        1.66559e+07  1.66559e+07
R         8.70926e-13  8.70926e-13

Temperature = 1600 K    Pressure = 100 atm

From\To            W1            R
W1        7.49607e+07  7.49607e+07
R         4.05631e-12  4.05631e-12

Temperature = 1600 K    Pressure = 1000 atm

From\To            W1            R
W1        2.33371e+08  2.33371e+08
R         1.28394e-11  1.28394e-11

Temperature = 1700 K

High Pressure Rate Coefficients:

From\To            W1            R
W1                ***  1.28266e+09
R         3.70226e-11          ***

Temperature = 1700 K    Pressure = 0.01 atm

From\To            W1            R
W1                ***          ***
R                 *** -7.70412e-27

Temperature = 1700 K    Pressure = 0.1 atm

From\To            W1            R
W1                ***          ***
R                 ***  7.70412e-27

Temperature = 1700 K    Pressure = 1 atm

From\To            W1            R
W1                ***          ***
R                 *** -1.54082e-26

Temperature = 1700 K    Pressure = 10 atm

From\To            W1            R
W1        2.55928e+07  2.55928e+07
R         6.74738e-13  6.74738e-13

Temperature = 1700 K    Pressure = 100 atm

From\To            W1            R
W1        1.22952e+08  1.22952e+08
R         3.41582e-12  3.41582e-12

Temperature = 1700 K    Pressure = 1000 atm

From\To            W1            R
W1        4.19664e+08  4.19664e+08
R         1.19987e-11  1.19987e-11

Temperature = 1800 K

High Pressure Rate Coefficients:

From\To            W1            R
W1                ***  2.55834e+09
R         4.15362e-11          ***

Temperature = 1800 K    Pressure = 0.01 atm

From\To            W1            R
W1                ***          ***
R                 ***   1.0491e-26

Temperature = 1800 K    Pressure = 0.1 atm

From\To            W1            R
W1                ***          ***
R                 ***            0

Temperature = 1800 K    Pressure = 1 atm

From\To            W1            R
W1                ***          ***
R                 ***            0

Temperature = 1800 K    Pressure = 10 atm

From\To            W1            R
W1                ***          ***
R                 ***            0

Temperature = 1800 K    Pressure = 100 atm

From\To            W1            R
W1        1.87584e+08  1.87584e+08
R         2.85883e-12  2.85883e-12

Temperature = 1800 K    Pressure = 1000 atm

From\To            W1            R
W1        6.92551e+08  6.92551e+08
R         1.10433e-11  1.10433e-11

Temperature = 1900 K

High Pressure Rate Coefficients:

From\To            W1            R
W1                ***  4.75731e+09
R          4.6244e-11          ***

Temperature = 1900 K    Pressure = 0.01 atm

From\To            W1            R
W1                ***          ***
R                 ***            0

Temperature = 1900 K    Pressure = 0.1 atm

From\To            W1            R
W1                ***          ***
R                 ***            0

Temperature = 1900 K    Pressure = 1 atm

From\To            W1            R
W1                ***          ***
R                 ***            0

Temperature = 1900 K    Pressure = 10 atm

From\To            W1            R
W1                ***          ***
R                 *** -2.87458e-26

Temperature = 1900 K    Pressure = 100 atm

From\To            W1            R
W1        2.70248e+08  2.70248e+08
R         2.38411e-12  2.38411e-12

Temperature = 1900 K    Pressure = 1000 atm

From\To            W1            R
W1        1.06632e+09  1.06632e+09
R         1.00486e-11  1.00486e-11

Temperature = 2000 K

High Pressure Rate Coefficients:

From\To            W1            R
W1                ***  8.33283e+09
R         5.11389e-11          ***

Temperature = 2000 K    Pressure = 0.01 atm

From\To            W1            R
W1                ***          ***
R                 ***  -3.9635e-26

Temperature = 2000 K    Pressure = 0.1 atm

From\To            W1            R
W1                ***          ***
R                 ***  -3.9635e-26

Temperature = 2000 K    Pressure = 1 atm

From\To            W1            R
W1                ***          ***
R                 *** -2.97262e-26

Temperature = 2000 K    Pressure = 10 atm

From\To            W1            R
W1                ***          ***
R                 *** -2.97262e-26

Temperature = 2000 K    Pressure = 100 atm

From\To            W1            R
W1                ***          ***
R                 *** -7.92699e-26

Temperature = 2000 K    Pressure = 1000 atm

From\To            W1            R
W1         1.5518e+09   1.5518e+09
R         9.06469e-12  9.06469e-12

______________________________________________________________________________________

High Pressure Rate Coefficients (Temperature-Species Rate Tables):

   T(K)       W1->W1        W1->R
    298          ***  2.93522e-15
    300          ***  4.49736e-15
    400          ***  3.92006e-08
    500          ***  0.000635608
    600          ***     0.434358
    700          ***      48.0063
    800          ***      1686.44
    900          ***      27456.2
   1000          ***       260044
   1100          ***  1.65698e+06
   1200          ***  7.82973e+06
   1300          ***  2.93592e+07
   1400          ***  9.17141e+07
   1500          ***  2.47381e+08
   1600          ***  5.91919e+08
   1700          ***  1.28266e+09
   1800          ***  2.55834e+09
   1900          ***  4.75731e+09
   2000          ***  8.33283e+09

   T(K)        R->W1         R->R
    298  2.73863e-13          ***
    300   2.8148e-13          ***
    400  8.38765e-13          ***
    500  1.76204e-12          ***
    600  3.05531e-12          ***
    700  4.70579e-12          ***
    800  6.69502e-12          ***
    900  9.00334e-12          ***
   1000  1.16121e-11          ***
   1100  1.45037e-11          ***
   1200  1.76629e-11          ***
   1300   2.1075e-11          ***
   1400   2.4728e-11          ***
   1500    2.861e-11          ***
   1600  3.27116e-11          ***
   1700  3.70226e-11          ***
   1800  4.15362e-11          ***
   1900   4.6244e-11          ***
   2000  5.11389e-11          ***

Capture/Escape Rate Coefficients:

   T(K)           W1            R
    298  2.93522e-15  2.73863e-13
    300  4.49736e-15   2.8148e-13
    400  3.92006e-08  8.38765e-13
    500  0.000635608  1.76204e-12
    600     0.434358  3.05531e-12
    700      48.0063  4.70579e-12
    800      1686.44  6.69502e-12
    900      27456.2  9.00334e-12
   1000       260044  1.16121e-11
   1100  1.65698e+06  1.45037e-11
   1200  7.82973e+06  1.76629e-11
   1300  2.93592e+07   2.1075e-11
   1400  9.17141e+07   2.4728e-11
   1500  2.47381e+08    2.861e-11
   1600  5.91919e+08  3.27116e-11
   1700  1.28266e+09  3.70226e-11
   1800  2.55834e+09  4.15362e-11
   1900  4.75731e+09   4.6244e-11
   2000  8.33283e+09  5.11389e-11

______________________________________________________________________________________

Pressure-Species Rate Tables:

   Temperature = 298 K

   P(atm)        W1->R         W1->
     0.01  1.06021e-15  1.06021e-15
      0.1  2.09583e-15  2.09583e-15
        1  2.73953e-15  2.73953e-15
       10  2.90938e-15  2.90938e-15
      100  2.93326e-15  2.93326e-15
     1000  2.93581e-15  2.93581e-15
    O-O  2.93522e-15  2.93522e-15

   Temperature = 300 K

   P(atm)        W1->R         W1->
     0.01  1.60233e-15  1.60233e-15
      0.1  3.18958e-15  3.18958e-15
        1  4.18915e-15  4.18915e-15
       10  4.45635e-15  4.45635e-15
      100   4.4942e-15   4.4942e-15
     1000  4.49826e-15  4.49826e-15
    O-O  4.49736e-15  4.49736e-15

   Temperature = 400 K

   P(atm)        W1->R         W1->
     0.01  7.08177e-09  7.08177e-09
      0.1  1.88737e-08  1.88737e-08
        1  3.15843e-08  3.15843e-08
       10  3.76798e-08  3.76798e-08
      100  3.90237e-08  3.90237e-08
     1000  3.91962e-08  3.91962e-08
    O-O  3.92006e-08  3.92006e-08

   Temperature = 500 K

   P(atm)        W1->R         W1->
     0.01  5.70358e-05  5.70358e-05
      0.1  0.000189867  0.000189867
        1  0.000402321  0.000402321
       10  0.000566988  0.000566988
      100  0.000624722  0.000624722
     1000  0.000634654  0.000634654
    O-O  0.000635608  0.000635608

   Temperature = 600 K

   P(atm)        W1->R         W1->
     0.01    0.0192491    0.0192491
      0.1    0.0761661    0.0761661
        1     0.199036     0.199036
       10      0.33901      0.33901
      100     0.413731     0.413731
     1000     0.431878     0.431879
    O-O     0.434358     0.434358

   Temperature = 700 K

   P(atm)        W1->R         W1->
     0.01      1.05343      1.05343
      0.1      4.78393      4.78393
        1      14.9748      14.9748
       10      30.8393      30.8393
      100      43.0434      43.0434
     1000      47.2458      47.2458
    O-O      48.0063      48.0063

   Temperature = 800 K

   P(atm)        W1->R         W1->
     0.01      18.4654      18.4654
      0.1      93.8587      93.8587
        1      342.887      342.887
       10      844.243      844.243
      100      1372.56      1372.56
     1000      1625.61      1625.61
    O-O      1686.44      1686.44

   Temperature = 900 K

   P(atm)        W1->R         W1->
     0.01      151.774      151.774
      0.1      847.169      847.169
        1      3532.59      3532.59
       10      10236.6      10236.6
      100      19508.6      19508.6
     1000      25523.2      25523.2
    O-O      27456.2      27456.2

   Temperature = 1000 K

   P(atm)        W1->R         W1->
     0.01      736.248      736.248
      0.1      4446.05      4446.05
        1      20768.8      20768.8
       10      69660.6      69660.6
      100       155323       155323
     1000       228534       228534
    O-O       260044       260044

   Temperature = 1100 K

   P(atm)        W1->R         W1->
     0.01      2454.25      2454.25
      0.1      15821.6      15821.6
        1      81382.3      81382.3
       10       310565       310565
      100       804086       804086
     1000  1.34564e+06  1.34564e+06
    O-O  1.65698e+06  1.65698e+06

   Temperature = 1200 K

   P(atm)        W1->R         W1->
     0.01      6182.81      6182.81
      0.1        42146        42146
        1       235534       235534
       10  1.00715e+06  1.00715e+06
      100  2.99745e+06  2.99745e+06
     1000  5.73582e+06  5.73582e+06
    O-O  7.82973e+06  7.82973e+06

   Temperature = 1300 K

   P(atm)        W1->R         W1->
     0.01      12705.9      12705.9
      0.1      90729.4      90729.4
        1       543711       543711
       10  2.56491e+06  2.56491e+06
      100  8.66274e+06  8.66274e+06
     1000  1.89487e+07  1.89487e+07
    O-O  2.93592e+07  2.93592e+07

   Temperature = 1400 K

   P(atm)        W1->R         W1->
     0.01      22518.7      22518.7
      0.1       167018       167018
        1  1.06026e+06  1.06026e+06
       10  5.43415e+06  5.43415e+06
      100  2.05225e+07  2.05225e+07
     1000  5.10407e+07  5.10407e+07
    O-O  9.17141e+07  9.17141e+07

   Temperature = 1500 K

   P(atm)        W1->R         W1->
     0.01          ***          ***
      0.1       274655       274655
        1  1.82627e+06  1.82627e+06
       10  1.00203e+07  1.00203e+07
      100  4.16429e+07  4.16429e+07
     1000  1.16621e+08  1.16621e+08
    O-O  2.47381e+08  2.47381e+08

   Temperature = 1600 K

   P(atm)        W1->R         W1->
     0.01          ***          ***
      0.1          ***          ***
        1   2.8743e+06   2.8743e+06
       10  1.66559e+07  1.66559e+07
      100  7.49607e+07  7.49607e+07
     1000  2.33371e+08  2.33371e+08
    O-O  5.91919e+08  5.91919e+08

   Temperature = 1700 K

   P(atm)        W1->R         W1->
     0.01          ***          ***
      0.1          ***          ***
        1          ***          ***
       10  2.55928e+07  2.55928e+07
      100  1.22952e+08  1.22952e+08
     1000  4.19664e+08  4.19664e+08
    O-O  1.28266e+09  1.28266e+09

   Temperature = 1800 K

   P(atm)        W1->R         W1->
     0.01          ***          ***
      0.1          ***          ***
        1          ***          ***
       10          ***          ***
      100  1.87584e+08  1.87584e+08
     1000  6.92551e+08  6.92551e+08
    O-O  2.55834e+09  2.55834e+09

   Temperature = 1900 K

   P(atm)        W1->R         W1->
     0.01          ***          ***
      0.1          ***          ***
        1          ***          ***
       10          ***          ***
      100  2.70248e+08  2.70248e+08
     1000  1.06632e+09  1.06632e+09
    O-O  4.75731e+09  4.75731e+09

   Temperature = 2000 K

   P(atm)        W1->R         W1->
     0.01          ***          ***
      0.1          ***          ***
        1          ***          ***
       10          ***          ***
      100          ***          ***
     1000   1.5518e+09   1.5518e+09
    O-O  8.33283e+09  8.33283e+09

   Temperature = 298 K

   P(atm)        R->W1          R->
     0.01  9.89157e-14  9.89157e-14
      0.1  1.95545e-13  1.95545e-13
        1  2.55604e-13  2.55604e-13
       10  2.71452e-13  2.71452e-13
      100   2.7368e-13   2.7368e-13
     1000  2.73918e-13  2.73918e-13
    O-O  2.73863e-13  2.73863e-13

   Temperature = 300 K

   P(atm)        R->W1          R->
     0.01  1.00282e-13  1.00282e-13
      0.1  1.99628e-13  1.99628e-13
        1   2.6219e-13   2.6219e-13
       10  2.78913e-13  2.78913e-13
      100  2.81283e-13  2.81283e-13
     1000  2.81537e-13  2.81537e-13
    O-O   2.8148e-13   2.8148e-13

   Temperature = 400 K

   P(atm)        R->W1          R->
     0.01  1.51511e-13  1.51511e-13
      0.1  4.03829e-13  4.03829e-13
        1    6.758e-13    6.758e-13
       10  8.06226e-13  8.06226e-13
      100  8.34982e-13  8.34982e-13
     1000  8.38672e-13  8.38672e-13
    O-O  8.38765e-13  8.38765e-13

   Temperature = 500 K

   P(atm)        R->W1          R->
     0.01  1.58077e-13  1.58077e-13
      0.1  5.26319e-13  5.26319e-13
        1  1.11531e-12  1.11531e-12
       10  1.57181e-12  1.57181e-12
      100  1.73187e-12  1.73187e-12
     1000   1.7594e-12   1.7594e-12
    O-O  1.76204e-12  1.76204e-12

   Temperature = 600 K

   P(atm)        R->W1          R->
     0.01   1.3533e-13   1.3533e-13
      0.1  5.35669e-13  5.35669e-13
        1      1.4e-12      1.4e-12
       10  2.38462e-12  2.38462e-12
      100  2.91022e-12  2.91022e-12
     1000  3.03787e-12  3.03787e-12
    O-O  3.05531e-12  3.05531e-12

   Temperature = 700 K

   P(atm)        R->W1          R->
     0.01  1.03149e-13  1.03149e-13
      0.1   4.6874e-13   4.6874e-13
        1  1.46775e-12  1.46775e-12
       10  3.02297e-12  3.02297e-12
      100  4.21931e-12  4.21931e-12
     1000  4.63125e-12  4.63125e-12
    O-O  4.70579e-12  4.70579e-12

   Temperature = 800 K

   P(atm)        R->W1          R->
     0.01  7.31535e-14  7.31535e-14
      0.1  3.72259e-13  3.72259e-13
        1  1.36086e-12  1.36086e-12
       10  3.35143e-12  3.35143e-12
      100  5.44893e-12  5.44893e-12
     1000  6.45355e-12  6.45355e-12
    O-O  6.69502e-12  6.69502e-12

   Temperature = 900 K

   P(atm)        R->W1          R->
     0.01   4.9573e-14   4.9573e-14
      0.1  2.77241e-13  2.77241e-13
        1  1.15758e-12  1.15758e-12
       10  3.35625e-12  3.35625e-12
      100  6.39712e-12  6.39712e-12
     1000  8.36947e-12  8.36947e-12
    O-O  9.00334e-12  9.00334e-12

   Temperature = 1000 K

   P(atm)        R->W1          R->
     0.01  3.26324e-14  3.26324e-14
      0.1  1.97703e-13  1.97703e-13
        1  9.25837e-13  9.25837e-13
       10  3.10929e-12  3.10929e-12
      100  6.93541e-12  6.93541e-12
     1000   1.0205e-11   1.0205e-11
    O-O  1.16121e-11  1.16121e-11

   Temperature = 1100 K

   P(atm)        R->W1          R->
     0.01  2.11681e-14  2.11681e-14
      0.1  1.37246e-13  1.37246e-13
        1    7.094e-13    7.094e-13
       10  2.71497e-12  2.71497e-12
      100  7.03678e-12  7.03678e-12
     1000  1.17783e-11  1.17783e-11
    O-O  1.45037e-11  1.45037e-11

   Temperature = 1200 K

   P(atm)        R->W1          R->
     0.01  1.35808e-14  1.35808e-14
      0.1  9.34303e-14  9.34303e-14
        1  5.26609e-13  5.26609e-13
       10   2.2648e-12   2.2648e-12
      100  6.75745e-12  6.75745e-12
     1000  1.29385e-11  1.29385e-11
    O-O  1.76629e-11  1.76629e-11

   Temperature = 1300 K

   P(atm)        R->W1          R->
     0.01   8.7026e-15   8.7026e-15
      0.1   6.3043e-14   6.3043e-14
        1  3.83251e-13  3.83251e-13
       10   1.8276e-12   1.8276e-12
      100  6.20702e-12  6.20702e-12
     1000  1.35991e-11  1.35991e-11
    O-O   2.1075e-11   2.1075e-11

   Temperature = 1400 K

   P(atm)        R->W1          R->
     0.01  5.60827e-15  5.60827e-15
      0.1  4.25062e-14  4.25062e-14
        1  2.76091e-13  2.76091e-13
       10  1.44214e-12  1.44214e-12
      100  5.50778e-12  5.50778e-12
     1000  1.37524e-11  1.37524e-11
    O-O   2.4728e-11   2.4728e-11

   Temperature = 1500 K

   P(atm)        R->W1          R->
     0.01          *** -2.97213e-26
      0.1   2.8842e-14   2.8842e-14
        1  1.98534e-13  1.98534e-13
       10  1.12351e-12  1.12351e-12
      100   4.7661e-12   4.7661e-12
     1000  1.34625e-11  1.34625e-11
    O-O    2.861e-11    2.861e-11

   Temperature = 1600 K

   P(atm)        R->W1          R->
     0.01          *** -2.84714e-26
      0.1          *** -2.84714e-26
        1  1.43425e-13  1.43425e-13
       10  8.70926e-13  8.70926e-13
      100  4.05631e-12  4.05631e-12
     1000  1.28394e-11  1.28394e-11
    O-O  3.27116e-11  3.27116e-11

   Temperature = 1700 K

   P(atm)        R->W1          R->
     0.01          *** -7.70412e-27
      0.1          ***  7.70412e-27
        1          *** -1.54082e-26
       10  6.74738e-13  6.74738e-13
      100  3.41582e-12  3.41582e-12
     1000  1.19987e-11  1.19987e-11
    O-O  3.70226e-11  3.70226e-11

   Temperature = 1800 K

   P(atm)        R->W1          R->
     0.01          ***   1.0491e-26
      0.1          ***            0
        1          ***            0
       10          ***            0
      100  2.85883e-12  2.85883e-12
     1000  1.10433e-11  1.10433e-11
    O-O  4.15362e-11  4.15362e-11

   Temperature = 1900 K

   P(atm)        R->W1          R->
     0.01          ***            0
      0.1          ***            0
        1          ***            0
       10          *** -2.87458e-26
      100  2.38411e-12  2.38411e-12
     1000  1.00486e-11  1.00486e-11
    O-O   4.6244e-11   4.6244e-11

   Temperature = 2000 K

   P(atm)        R->W1          R->
     0.01          ***  -3.9635e-26
      0.1          ***  -3.9635e-26
        1          *** -2.97262e-26
       10          *** -2.97262e-26
      100          *** -7.92699e-26
     1000  9.06469e-12  9.06469e-12
    O-O  5.11389e-11  5.11389e-11

______________________________________________________________________________________

Temperature-Species Rate Tables:

   Pressure = 0.01 atm

   T(K)        W1->R         W1->      Capture
    298  1.06021e-15  1.06021e-15  2.93522e-15
    300  1.60233e-15  1.60233e-15  4.49736e-15
    400  7.08177e-09  7.08177e-09  3.92006e-08
    500  5.70358e-05  5.70358e-05  0.000635608
    600    0.0192491    0.0192491     0.434358
    700      1.05343      1.05343      48.0063
    800      18.4654      18.4654      1686.44
    900      151.774      151.774      27456.2
   1000      736.248      736.248       260044
   1100      2454.25      2454.25  1.65698e+06
   1200      6182.81      6182.81  7.82973e+06
   1300      12705.9      12705.9  2.93592e+07
   1400      22518.7      22518.7  9.17141e+07
   1500          ***          ***  2.47381e+08
   1600          ***          ***  5.91919e+08
   1700          ***          ***  1.28266e+09
   1800          ***          ***  2.55834e+09
   1900          ***          ***  4.75731e+09
   2000          ***          ***  8.33283e+09

   Pressure = 0.1 atm

   T(K)        W1->R         W1->      Capture
    298  2.09583e-15  2.09583e-15  2.93522e-15
    300  3.18958e-15  3.18958e-15  4.49736e-15
    400  1.88737e-08  1.88737e-08  3.92006e-08
    500  0.000189867  0.000189867  0.000635608
    600    0.0761661    0.0761661     0.434358
    700      4.78393      4.78393      48.0063
    800      93.8587      93.8587      1686.44
    900      847.169      847.169      27456.2
   1000      4446.05      4446.05       260044
   1100      15821.6      15821.6  1.65698e+06
   1200        42146        42146  7.82973e+06
   1300      90729.4      90729.4  2.93592e+07
   1400       167018       167018  9.17141e+07
   1500       274655       274655  2.47381e+08
   1600          ***          ***  5.91919e+08
   1700          ***          ***  1.28266e+09
   1800          ***          ***  2.55834e+09
   1900          ***          ***  4.75731e+09
   2000          ***          ***  8.33283e+09

   Pressure = 1 atm

   T(K)        W1->R         W1->      Capture
    298  2.73953e-15  2.73953e-15  2.93522e-15
    300  4.18915e-15  4.18915e-15  4.49736e-15
    400  3.15843e-08  3.15843e-08  3.92006e-08
    500  0.000402321  0.000402321  0.000635608
    600     0.199036     0.199036     0.434358
    700      14.9748      14.9748      48.0063
    800      342.887      342.887      1686.44
    900      3532.59      3532.59      27456.2
   1000      20768.8      20768.8       260044
   1100      81382.3      81382.3  1.65698e+06
   1200       235534       235534  7.82973e+06
   1300       543711       543711  2.93592e+07
   1400  1.06026e+06  1.06026e+06  9.17141e+07
   1500  1.82627e+06  1.82627e+06  2.47381e+08
   1600   2.8743e+06   2.8743e+06  5.91919e+08
   1700          ***          ***  1.28266e+09
   1800          ***          ***  2.55834e+09
   1900          ***          ***  4.75731e+09
   2000          ***          ***  8.33283e+09

   Pressure = 10 atm

   T(K)        W1->R         W1->      Capture
    298  2.90938e-15  2.90938e-15  2.93522e-15
    300  4.45635e-15  4.45635e-15  4.49736e-15
    400  3.76798e-08  3.76798e-08  3.92006e-08
    500  0.000566988  0.000566988  0.000635608
    600      0.33901      0.33901     0.434358
    700      30.8393      30.8393      48.0063
    800      844.243      844.243      1686.44
    900      10236.6      10236.6      27456.2
   1000      69660.6      69660.6       260044
   1100       310565       310565  1.65698e+06
   1200  1.00715e+06  1.00715e+06  7.82973e+06
   1300  2.56491e+06  2.56491e+06  2.93592e+07
   1400  5.43415e+06  5.43415e+06  9.17141e+07
   1500  1.00203e+07  1.00203e+07  2.47381e+08
   1600  1.66559e+07  1.66559e+07  5.91919e+08
   1700  2.55928e+07  2.55928e+07  1.28266e+09
   1800          ***          ***  2.55834e+09
   1900          ***          ***  4.75731e+09
   2000          ***          ***  8.33283e+09

   Pressure = 100 atm

   T(K)        W1->R         W1->      Capture
    298  2.93326e-15  2.93326e-15  2.93522e-15
    300   4.4942e-15   4.4942e-15  4.49736e-15
    400  3.90237e-08  3.90237e-08  3.92006e-08
    500  0.000624722  0.000624722  0.000635608
    600     0.413731     0.413731     0.434358
    700      43.0434      43.0434      48.0063
    800      1372.56      1372.56      1686.44
    900      19508.6      19508.6      27456.2
   1000       155323       155323       260044
   1100       804086       804086  1.65698e+06
   1200  2.99745e+06  2.99745e+06  7.82973e+06
   1300  8.66274e+06  8.66274e+06  2.93592e+07
   1400  2.05225e+07  2.05225e+07  9.17141e+07
   1500  4.16429e+07  4.16429e+07  2.47381e+08
   1600  7.49607e+07  7.49607e+07  5.91919e+08
   1700  1.22952e+08  1.22952e+08  1.28266e+09
   1800  1.87584e+08  1.87584e+08  2.55834e+09
   1900  2.70248e+08  2.70248e+08  4.75731e+09
   2000          ***          ***  8.33283e+09

   Pressure = 1000 atm

   T(K)        W1->R         W1->      Capture
    298  2.93581e-15  2.93581e-15  2.93522e-15
    300  4.49826e-15  4.49826e-15  4.49736e-15
    400  3.91962e-08  3.91962e-08  3.92006e-08
    500  0.000634654  0.000634654  0.000635608
    600     0.431878     0.431879     0.434358
    700      47.2458      47.2458      48.0063
    800      1625.61      1625.61      1686.44
    900      25523.2      25523.2      27456.2
   1000       228534       228534       260044
   1100  1.34564e+06  1.34564e+06  1.65698e+06
   1200  5.73582e+06  5.73582e+06  7.82973e+06
   1300  1.89487e+07  1.89487e+07  2.93592e+07
   1400  5.10407e+07  5.10407e+07  9.17141e+07
   1500  1.16621e+08  1.16621e+08  2.47381e+08
   1600  2.33371e+08  2.33371e+08  5.91919e+08
   1700  4.19664e+08  4.19664e+08  1.28266e+09
   1800  6.92551e+08  6.92551e+08  2.55834e+09
   1900  1.06632e+09  1.06632e+09  4.75731e+09
   2000   1.5518e+09   1.5518e+09  8.33283e+09

   Pressure = 0.01 atm

   T(K)        R->W1          R->      Capture
    298  9.89157e-14  9.89157e-14  2.73863e-13
    300  1.00282e-13  1.00282e-13   2.8148e-13
    400  1.51511e-13  1.51511e-13  8.38765e-13
    500  1.58077e-13  1.58077e-13  1.76204e-12
    600   1.3533e-13   1.3533e-13  3.05531e-12
    700  1.03149e-13  1.03149e-13  4.70579e-12
    800  7.31535e-14  7.31535e-14  6.69502e-12
    900   4.9573e-14   4.9573e-14  9.00334e-12
   1000  3.26324e-14  3.26324e-14  1.16121e-11
   1100  2.11681e-14  2.11681e-14  1.45037e-11
   1200  1.35808e-14  1.35808e-14  1.76629e-11
   1300   8.7026e-15   8.7026e-15   2.1075e-11
   1400  5.60827e-15  5.60827e-15   2.4728e-11
   1500          *** -2.97213e-26    2.861e-11
   1600          *** -2.84714e-26  3.27116e-11
   1700          *** -7.70412e-27  3.70226e-11
   1800          ***   1.0491e-26  4.15362e-11
   1900          ***            0   4.6244e-11
   2000          ***  -3.9635e-26  5.11389e-11

   Pressure = 0.1 atm

   T(K)        R->W1          R->      Capture
    298  1.95545e-13  1.95545e-13  2.73863e-13
    300  1.99628e-13  1.99628e-13   2.8148e-13
    400  4.03829e-13  4.03829e-13  8.38765e-13
    500  5.26319e-13  5.26319e-13  1.76204e-12
    600  5.35669e-13  5.35669e-13  3.05531e-12
    700   4.6874e-13   4.6874e-13  4.70579e-12
    800  3.72259e-13  3.72259e-13  6.69502e-12
    900  2.77241e-13  2.77241e-13  9.00334e-12
   1000  1.97703e-13  1.97703e-13  1.16121e-11
   1100  1.37246e-13  1.37246e-13  1.45037e-11
   1200  9.34303e-14  9.34303e-14  1.76629e-11
   1300   6.3043e-14   6.3043e-14   2.1075e-11
   1400  4.25062e-14  4.25062e-14   2.4728e-11
   1500   2.8842e-14   2.8842e-14    2.861e-11
   1600          *** -2.84714e-26  3.27116e-11
   1700          ***  7.70412e-27  3.70226e-11
   1800          ***            0  4.15362e-11
   1900          ***            0   4.6244e-11
   2000          ***  -3.9635e-26  5.11389e-11

   Pressure = 1 atm

   T(K)        R->W1          R->      Capture
    298  2.55604e-13  2.55604e-13  2.73863e-13
    300   2.6219e-13   2.6219e-13   2.8148e-13
    400    6.758e-13    6.758e-13  8.38765e-13
    500  1.11531e-12  1.11531e-12  1.76204e-12
    600      1.4e-12      1.4e-12  3.05531e-12
    700  1.46775e-12  1.46775e-12  4.70579e-12
    800  1.36086e-12  1.36086e-12  6.69502e-12
    900  1.15758e-12  1.15758e-12  9.00334e-12
   1000  9.25837e-13  9.25837e-13  1.16121e-11
   1100    7.094e-13    7.094e-13  1.45037e-11
   1200  5.26609e-13  5.26609e-13  1.76629e-11
   1300  3.83251e-13  3.83251e-13   2.1075e-11
   1400  2.76091e-13  2.76091e-13   2.4728e-11
   1500  1.98534e-13  1.98534e-13    2.861e-11
   1600  1.43425e-13  1.43425e-13  3.27116e-11
   1700          *** -1.54082e-26  3.70226e-11
   1800          ***            0  4.15362e-11
   1900          ***            0   4.6244e-11
   2000          *** -2.97262e-26  5.11389e-11

   Pressure = 10 atm

   T(K)        R->W1          R->      Capture
    298  2.71452e-13  2.71452e-13  2.73863e-13
    300  2.78913e-13  2.78913e-13   2.8148e-13
    400  8.06226e-13  8.06226e-13  8.38765e-13
    500  1.57181e-12  1.57181e-12  1.76204e-12
    600  2.38462e-12  2.38462e-12  3.05531e-12
    700  3.02297e-12  3.02297e-12  4.70579e-12
    800  3.35143e-12  3.35143e-12  6.69502e-12
    900  3.35625e-12  3.35625e-12  9.00334e-12
   1000  3.10929e-12  3.10929e-12  1.16121e-11
   1100  2.71497e-12  2.71497e-12  1.45037e-11
   1200   2.2648e-12   2.2648e-12  1.76629e-11
   1300   1.8276e-12   1.8276e-12   2.1075e-11
   1400  1.44214e-12  1.44214e-12   2.4728e-11
   1500  1.12351e-12  1.12351e-12    2.861e-11
   1600  8.70926e-13  8.70926e-13  3.27116e-11
   1700  6.74738e-13  6.74738e-13  3.70226e-11
   1800          ***            0  4.15362e-11
   1900          *** -2.87458e-26   4.6244e-11
   2000          *** -2.97262e-26  5.11389e-11

   Pressure = 100 atm

   T(K)        R->W1          R->      Capture
    298   2.7368e-13   2.7368e-13  2.73863e-13
    300  2.81283e-13  2.81283e-13   2.8148e-13
    400  8.34982e-13  8.34982e-13  8.38765e-13
    500  1.73187e-12  1.73187e-12  1.76204e-12
    600  2.91022e-12  2.91022e-12  3.05531e-12
    700  4.21931e-12  4.21931e-12  4.70579e-12
    800  5.44893e-12  5.44893e-12  6.69502e-12
    900  6.39712e-12  6.39712e-12  9.00334e-12
   1000  6.93541e-12  6.93541e-12  1.16121e-11
   1100  7.03678e-12  7.03678e-12  1.45037e-11
   1200  6.75745e-12  6.75745e-12  1.76629e-11
   1300  6.20702e-12  6.20702e-12   2.1075e-11
   1400  5.50778e-12  5.50778e-12   2.4728e-11
   1500   4.7661e-12   4.7661e-12    2.861e-11
   1600  4.05631e-12  4.05631e-12  3.27116e-11
   1700  3.41582e-12  3.41582e-12  3.70226e-11
   1800  2.85883e-12  2.85883e-12  4.15362e-11
   1900  2.38411e-12  2.38411e-12   4.6244e-11
   2000          *** -7.92699e-26  5.11389e-11

   Pressure = 1000 atm

   T(K)        R->W1          R->      Capture
    298  2.73918e-13  2.73918e-13  2.73863e-13
    300  2.81537e-13  2.81537e-13   2.8148e-13
    400  8.38672e-13  8.38672e-13  8.38765e-13
    500   1.7594e-12   1.7594e-12  1.76204e-12
    600  3.03787e-12  3.03787e-12  3.05531e-12
    700  4.63125e-12  4.63125e-12  4.70579e-12
    800  6.45355e-12  6.45355e-12  6.69502e-12
    900  8.36947e-12  8.36947e-12  9.00334e-12
   1000   1.0205e-11   1.0205e-11  1.16121e-11
   1100  1.17783e-11  1.17783e-11  1.45037e-11
   1200  1.29385e-11  1.29385e-11  1.76629e-11
   1300  1.35991e-11  1.35991e-11   2.1075e-11
   1400  1.37524e-11  1.37524e-11   2.4728e-11
   1500  1.34625e-11  1.34625e-11    2.861e-11
   1600  1.28394e-11  1.28394e-11  3.27116e-11
   1700  1.19987e-11  1.19987e-11  3.70226e-11
   1800  1.10433e-11  1.10433e-11  4.15362e-11
   1900  1.00486e-11  1.00486e-11   4.6244e-11
   2000  9.06469e-12  9.06469e-12  5.11389e-11

______________________________________________________________________________________

Temperature-Pressure Rate Tables:

W1->R

P\T              298          300          400          500          600          700          800          900         1000         1100         1200         1300         1400         1500         1600         1700         1800         1900         2000
0.01     1.06021e-15  1.60233e-15  7.08177e-09  5.70358e-05    0.0192491      1.05343      18.4654      151.774      736.248      2454.25      6182.81      12705.9      22518.7          ***          ***          ***          ***          ***          ***
0.1      2.09583e-15  3.18958e-15  1.88737e-08  0.000189867    0.0761661      4.78393      93.8587      847.169      4446.05      15821.6        42146      90729.4       167018       274655          ***          ***          ***          ***          ***
1        2.73953e-15  4.18915e-15  3.15843e-08  0.000402321     0.199036      14.9748      342.887      3532.59      20768.8      81382.3       235534       543711  1.06026e+06  1.82627e+06   2.8743e+06          ***          ***          ***          ***
10       2.90938e-15  4.45635e-15  3.76798e-08  0.000566988      0.33901      30.8393      844.243      10236.6      69660.6       310565  1.00715e+06  2.56491e+06  5.43415e+06  1.00203e+07  1.66559e+07  2.55928e+07          ***          ***          ***
100      2.93326e-15   4.4942e-15  3.90237e-08  0.000624722     0.413731      43.0434      1372.56      19508.6       155323       804086  2.99745e+06  8.66274e+06  2.05225e+07  4.16429e+07  7.49607e+07  1.22952e+08  1.87584e+08  2.70248e+08          ***
1000     2.93581e-15  4.49826e-15  3.91962e-08  0.000634654     0.431878      47.2458      1625.61      25523.2       228534  1.34564e+06  5.73582e+06  1.89487e+07  5.10407e+07  1.16621e+08  2.33371e+08  4.19664e+08  6.92551e+08  1.06632e+09   1.5518e+09
O-O      2.93522e-15  4.49736e-15  3.92006e-08  0.000635608     0.434358      48.0063      1686.44      27456.2       260044  1.65698e+06  7.82973e+06  2.93592e+07  9.17141e+07  2.47381e+08  5.91919e+08  1.28266e+09  2.55834e+09  4.75731e+09  8.33283e+09

R->W1

P\T              298          300          400          500          600          700          800          900         1000         1100         1200         1300         1400         1500         1600         1700         1800         1900         2000
0.01     9.89157e-14  1.00282e-13  1.51511e-13  1.58077e-13   1.3533e-13  1.03149e-13  7.31535e-14   4.9573e-14  3.26324e-14  2.11681e-14  1.35808e-14   8.7026e-15  5.60827e-15          ***          ***          ***          ***          ***          ***
0.1      1.95545e-13  1.99628e-13  4.03829e-13  5.26319e-13  5.35669e-13   4.6874e-13  3.72259e-13  2.77241e-13  1.97703e-13  1.37246e-13  9.34303e-14   6.3043e-14  4.25062e-14   2.8842e-14          ***          ***          ***          ***          ***
1        2.55604e-13   2.6219e-13    6.758e-13  1.11531e-12      1.4e-12  1.46775e-12  1.36086e-12  1.15758e-12  9.25837e-13    7.094e-13  5.26609e-13  3.83251e-13  2.76091e-13  1.98534e-13  1.43425e-13          ***          ***          ***          ***
10       2.71452e-13  2.78913e-13  8.06226e-13  1.57181e-12  2.38462e-12  3.02297e-12  3.35143e-12  3.35625e-12  3.10929e-12  2.71497e-12   2.2648e-12   1.8276e-12  1.44214e-12  1.12351e-12  8.70926e-13  6.74738e-13          ***          ***          ***
100       2.7368e-13  2.81283e-13  8.34982e-13  1.73187e-12  2.91022e-12  4.21931e-12  5.44893e-12  6.39712e-12  6.93541e-12  7.03678e-12  6.75745e-12  6.20702e-12  5.50778e-12   4.7661e-12  4.05631e-12  3.41582e-12  2.85883e-12  2.38411e-12          ***
1000     2.73918e-13  2.81537e-13  8.38672e-13   1.7594e-12  3.03787e-12  4.63125e-12  6.45355e-12  8.36947e-12   1.0205e-11  1.17783e-11  1.29385e-11  1.35991e-11  1.37524e-11  1.34625e-11  1.28394e-11  1.19987e-11  1.10433e-11  1.00486e-11  9.06469e-12
O-O      2.73863e-13   2.8148e-13  8.38765e-13  1.76204e-12  3.05531e-12  4.70579e-12  6.69502e-12  9.00334e-12  1.16121e-11  1.45037e-11  1.76629e-11   2.1075e-11   2.4728e-11    2.861e-11  3.27116e-11  3.70226e-11  4.15362e-11   4.6244e-11  5.11389e-11

W1-> 

P\T              298          300          400          500          600          700          800          900         1000         1100         1200         1300         1400         1500         1600         1700         1800         1900         2000
0.01     1.06021e-15  1.60233e-15  7.08177e-09  5.70358e-05    0.0192491      1.05343      18.4654      151.774      736.248      2454.25      6182.81      12705.9      22518.7          ***          ***          ***          ***          ***          ***
0.1      2.09583e-15  3.18958e-15  1.88737e-08  0.000189867    0.0761661      4.78393      93.8587      847.169      4446.05      15821.6        42146      90729.4       167018       274655          ***          ***          ***          ***          ***
1        2.73953e-15  4.18915e-15  3.15843e-08  0.000402321     0.199036      14.9748      342.887      3532.59      20768.8      81382.3       235534       543711  1.06026e+06  1.82627e+06   2.8743e+06          ***          ***          ***          ***
10       2.90938e-15  4.45635e-15  3.76798e-08  0.000566988      0.33901      30.8393      844.243      10236.6      69660.6       310565  1.00715e+06  2.56491e+06  5.43415e+06  1.00203e+07  1.66559e+07  2.55928e+07          ***          ***          ***
100      2.93326e-15   4.4942e-15  3.90237e-08  0.000624722     0.413731      43.0434      1372.56      19508.6       155323       804086  2.99745e+06  8.66274e+06  2.05225e+07  4.16429e+07  7.49607e+07  1.22952e+08  1.87584e+08  2.70248e+08          ***
1000     2.93581e-15  4.49826e-15  3.91962e-08  0.000634654     0.431879      47.2458      1625.61      25523.2       228534  1.34564e+06  5.73582e+06  1.89487e+07  5.10407e+07  1.16621e+08  2.33371e+08  4.19664e+08  6.92551e+08  1.06632e+09   1.5518e+09
O-O      2.93522e-15  4.49736e-15  3.92006e-08  0.000635608     0.434358      48.0063      1686.44      27456.2       260044  1.65698e+06  7.82973e+06  2.93592e+07  9.17141e+07  2.47381e+08  5.91919e+08  1.28266e+09  2.55834e+09  4.75731e+09  8.33283e+09

R-> 

P\T              298          300          400          500          600          700          800          900         1000         1100         1200         1300         1400         1500         1600         1700         1800         1900         2000
0.01     9.89157e-14  1.00282e-13  1.51511e-13  1.58077e-13   1.3533e-13  1.03149e-13  7.31535e-14   4.9573e-14  3.26324e-14  2.11681e-14  1.35808e-14   8.7026e-15  5.60827e-15 -2.97213e-26 -2.84714e-26 -7.70412e-27   1.0491e-26            0  -3.9635e-26
0.1      1.95545e-13  1.99628e-13  4.03829e-13  5.26319e-13  5.35669e-13   4.6874e-13  3.72259e-13  2.77241e-13  1.97703e-13  1.37246e-13  9.34303e-14   6.3043e-14  4.25062e-14   2.8842e-14 -2.84714e-26  7.70412e-27            0            0  -3.9635e-26
1        2.55604e-13   2.6219e-13    6.758e-13  1.11531e-12      1.4e-12  1.46775e-12  1.36086e-12  1.15758e-12  9.25837e-13    7.094e-13  5.26609e-13  3.83251e-13  2.76091e-13  1.98534e-13  1.43425e-13 -1.54082e-26            0            0 -2.97262e-26
10       2.71452e-13  2.78913e-13  8.06226e-13  1.57181e-12  2.38462e-12  3.02297e-12  3.35143e-12  3.35625e-12  3.10929e-12  2.71497e-12   2.2648e-12   1.8276e-12  1.44214e-12  1.12351e-12  8.70926e-13  6.74738e-13            0 -2.87458e-26 -2.97262e-26
100       2.7368e-13  2.81283e-13  8.34982e-13  1.73187e-12  2.91022e-12  4.21931e-12  5.44893e-12  6.39712e-12  6.93541e-12  7.03678e-12  6.75745e-12  6.20702e-12  5.50778e-12   4.7661e-12  4.05631e-12  3.41582e-12  2.85883e-12  2.38411e-12 -7.92699e-26
1000     2.73918e-13  2.81537e-13  8.38672e-13   1.7594e-12  3.03787e-12  4.63125e-12  6.45355e-12  8.36947e-12   1.0205e-11  1.17783e-11  1.29385e-11  1.35991e-11  1.37524e-11  1.34625e-11  1.28394e-11  1.19987e-11  1.10433e-11  1.00486e-11  9.06469e-12
O-O      2.73863e-13   2.8148e-13  8.38765e-13  1.76204e-12  3.05531e-12  4.70579e-12  6.69502e-12  9.00334e-12  1.16121e-11  1.45037e-11  1.76629e-11   2.1075e-11   2.4728e-11    2.861e-11  3.27116e-11  3.70226e-11  4.15362e-11   4.6244e-11  5.11389e-11
