# Supplementary material for: Hierarchical Study of the Reactions of Hydrogen Atoms with Alkenes: A Theoretical Study of the Reactions of Hydrogen Atoms with C2–C4 Alkenes
Source: J Phys Chem A. 2021 Jun 8;125(23):5124–45. doi: 10.1021/acs.jpca.1c03168 (PMC8279655; doi:10.1021/acs.jpca.1c03168)
Supplement: Supplementary file 1 — jp1c03168_si_001.zip [file jp1c03168_si_001.zip › C2-C4_ALKENES+H_SUPPORTING_INFO/H_ADDITION/SYMMETRY_UNCORRECTED/c3h6_rrkm_newextrap_symmuncorrect.out]

Wells (G - ground energy, D - dissociation limit, kcal/mol):
      Name        G        D
        W1    -31.8     -1.2
        W2    -35.1      2.0

Bimolecular Products (G - ground energy, kcal/mol):
      Name        G
         R      0.0
        P1     -9.9

Well-to-Bimolecular Barriers (H/G - barrier height/well depth, kcal/mol)
      Name        H     Well        G  Product
        B1      3.7       W1    -31.8        R
        B2      2.0       W2    -35.1        R
        B4     -1.2       W1    -31.8       P1

Well-to-Well Barriers (H/G - barrier height/well depth, kcal/mol):
      Name        H     Well       G1     Well       G2
        B3      6.0       W1    -31.8       W2    -35.1

________________________________________________________________________________________

Unimolecular Rate Units: 1/sec;  Bimolecular Rate Units: cm^3/sec

______________________________________________________________________________________

Species-Species Rate Tables:

Temperature = 298 K

High Pressure Rate Coefficients:

From\To            W1           W2            R           P1
W1                ***  4.63654e-12  4.20248e-14  3.89125e-10
W2        9.92131e-15          ***  1.87594e-15          ***
R         3.70774e-14  7.73475e-13          ***          ***
P1        2.51679e-20          ***          ***          ***

Temperature = 298 K    Pressure = 0.01 atm

From\To            W1           W2            R           P1
W1        3.32192e-10  3.18517e-13  1.10882e-14  3.31863e-10
W2        6.81565e-16  2.56234e-15  1.84132e-15  3.94559e-17
R         9.78284e-15  7.59203e-13   7.9655e-13  2.75648e-14
P1        2.14643e-20  1.19261e-24  2.02074e-24  2.14675e-20

Temperature = 298 K    Pressure = 0.1 atm

From\To            W1           W2            R           P1
W1        3.78503e-10  3.33028e-13  3.10719e-14  3.78139e-10
W2        7.12616e-16  2.59174e-15   1.8699e-15  9.21675e-18
R         2.74139e-14  7.70989e-13  8.08065e-13  9.66207e-15
P1        2.44574e-20  2.78588e-25  7.08313e-25  2.44584e-20

Temperature = 298 K    Pressure = 1 atm

From\To            W1           W2            R           P1
W1        3.87729e-10  3.36788e-13  4.02551e-14  3.87352e-10
W2        7.20662e-16  2.59523e-15  1.87328e-15  1.28284e-18
R         3.55161e-14  7.72382e-13  8.09448e-13  1.54983e-15
P1        2.50532e-20  3.87753e-26  1.13616e-25  2.50534e-20

Temperature = 298 K    Pressure = 10 atm

From\To            W1           W2            R           P1
W1        3.88866e-10   3.3733e-13  4.18209e-14  3.88487e-10
W2        7.21821e-16  2.59559e-15  1.87363e-15  1.37271e-19
R         3.68975e-14  7.72525e-13  8.09593e-13  1.70498e-16
P1        2.51267e-20   4.1492e-27   1.2499e-26  2.51267e-20

Temperature = 298 K    Pressure = 100 atm

From\To            W1           W2            R           P1
W1        3.88984e-10  3.37388e-13   4.1995e-14  3.88604e-10
W2        7.21946e-16  2.59563e-15  1.87367e-15  1.38423e-20
R         3.70511e-14   7.7254e-13  8.09608e-13  1.72513e-17
P1        2.51343e-20    4.184e-28  1.26467e-27  2.51343e-20

Temperature = 298 K    Pressure = 1000 atm

From\To            W1           W2            R           P1
W1        3.88996e-10  3.37394e-13  4.20126e-14  3.88616e-10
W2        7.21959e-16  2.59563e-15  1.87367e-15  1.38542e-21
R         3.70666e-14  7.72541e-13  8.09609e-13  1.72723e-18
P1         2.5135e-20  4.18761e-29  1.26621e-28   2.5135e-20

Temperature = 300 K

High Pressure Rate Coefficients:

From\To            W1           W2            R           P1
W1                ***  5.69642e-12   6.2627e-14  5.51724e-10
W2         1.2647e-14          ***   2.8622e-15          ***
R         3.84397e-14  7.91285e-13          ***          ***
P1        2.76654e-20          ***          ***          ***

Temperature = 300 K    Pressure = 0.01 atm

From\To            W1           W2            R           P1
W1        4.68683e-10   4.4544e-13  1.62344e-14  4.68221e-10
W2        9.88952e-16  3.85622e-15  2.80719e-15  6.00777e-17
R         9.96446e-15  7.76077e-13  8.14807e-13  2.87656e-14
P1        2.34783e-20  1.35689e-24  2.35002e-24   2.3482e-20

Temperature = 300 K    Pressure = 0.1 atm

From\To            W1           W2            R           P1
W1         5.3605e-10  4.66651e-13  4.60025e-14  5.35537e-10
W2        1.03604e-15  3.90303e-15  2.85271e-15  1.42799e-17
R         2.82358e-14  7.88661e-13    8.271e-13  1.02032e-14
P1        2.68538e-20  3.22518e-25   8.3355e-25  2.68549e-20

Temperature = 300 K    Pressure = 1 atm

From\To            W1           W2            R           P1
W1        5.49658e-10  4.72259e-13  5.99153e-14  5.49126e-10
W2        1.04849e-15  3.90863e-15  2.85812e-15  2.00883e-18
R         3.67753e-14  7.90158e-13  8.28586e-13   1.6526e-15
P1        2.75352e-20  4.53705e-26   1.3501e-25  2.75353e-20

Temperature = 300 K    Pressure = 10 atm

From\To            W1           W2            R           P1
W1        5.51347e-10  4.73076e-13  6.23144e-14  5.50812e-10
W2        1.05031e-15   3.9092e-15  2.85868e-15  2.15619e-19
R         3.82478e-14  7.90312e-13  8.28742e-13  1.82376e-16
P1        2.76197e-20  4.86987e-27  1.48993e-26  2.76197e-20

Temperature = 300 K    Pressure = 100 atm

From\To            W1           W2            R           P1
W1        5.51523e-10  4.73164e-13   6.2582e-14  5.50987e-10
W2         1.0505e-15  3.90926e-15  2.85874e-15  2.17524e-20
R         3.84121e-14  7.90327e-13  8.28758e-13  1.84617e-17
P1        2.76285e-20  4.91288e-28  1.50824e-27  2.76285e-20

Temperature = 300 K    Pressure = 1000 atm

From\To            W1           W2            R           P1
W1         5.5154e-10  4.73173e-13  6.26091e-14  5.51005e-10
W2        1.05052e-15  3.90927e-15  2.85874e-15  2.17721e-21
R         3.84288e-14  7.90329e-13  8.28759e-13  1.84851e-18
P1        2.76294e-20  4.91735e-29  1.51014e-28  2.76294e-20

Temperature = 400 K

High Pressure Rate Coefficients:

From\To            W1           W2            R           P1
W1                ***  1.41481e-07  1.96253e-07   0.00026456
W2        1.26514e-09          ***  2.15529e-08          ***
R         1.60073e-13  1.96593e-12          ***          ***
P1         1.0121e-18          ***          ***          ***

Temperature = 400 K    Pressure = 0.01 atm

From\To            W1           W2            R           P1
W1        0.000156208   7.3214e-08  2.02904e-08  0.000156114
W2        6.54683e-10  2.04494e-08  1.93609e-08  4.33817e-10
R         1.65496e-14  1.76599e-12  1.93102e-12  1.48483e-13
P1        5.97221e-19  1.85597e-22  6.96421e-22  5.98103e-19

Temperature = 400 K    Pressure = 0.1 atm

From\To            W1           W2            R           P1
W1        0.000228655  1.02664e-07  9.43079e-08  0.000228458
W2        9.18026e-10  2.22937e-08  2.11517e-08  2.24054e-10
R         7.69216e-14  1.92933e-12   2.0899e-12  8.36501e-14
P1        8.73982e-19  9.58545e-23   3.9234e-22   8.7447e-19

Temperature = 400 K    Pressure = 1 atm

From\To            W1           W2            R           P1
W1        0.000258005  1.22542e-07   1.6838e-07  0.000257714
W2        1.09578e-09  2.26358e-08  2.14823e-08  5.77491e-11
R         1.37338e-13  1.95949e-12  2.11948e-12  2.26525e-14
P1        9.85905e-19  2.47061e-23  1.06246e-22  9.86036e-19

Temperature = 400 K    Pressure = 10 atm

From\To            W1           W2            R           P1
W1        0.000263799  1.28289e-07   1.9228e-07  0.000263478
W2        1.14717e-09  2.26771e-08  2.15218e-08  8.07461e-12
R         1.56832e-13   1.9631e-12  2.12313e-12  3.20494e-15
P1        1.00796e-18  3.45446e-24   1.5032e-23  1.00797e-18

Temperature = 400 K    Pressure = 100 atm

From\To            W1           W2            R           P1
W1        0.000264508  1.29119e-07   1.9581e-07  0.000264183
W2        1.15459e-09  2.26813e-08  2.15259e-08   8.5995e-13
R         1.59712e-13  1.96347e-12  2.12352e-12  3.41812e-16
P1        1.01065e-18  3.67902e-25  1.60318e-24  1.01065e-18

Temperature = 400 K    Pressure = 1000 atm

From\To            W1           W2            R           P1
W1        0.000264581  1.29208e-07   1.9619e-07  0.000264256
W2        1.15539e-09  2.26818e-08  2.15263e-08  8.66385e-14
R         1.60021e-13   1.9635e-12  2.12356e-12  3.44415e-17
P1        1.01093e-18  3.70655e-26  1.61539e-25  1.01093e-18

Temperature = 500 K

High Pressure Rate Coefficients:

From\To            W1           W2            R           P1
W1                ***  0.000502916   0.00173064     0.740481
W2        1.06781e-05          ***  0.000325239          ***
R         4.14849e-13  3.67188e-12          ***          ***
P1        9.74838e-18          ***          ***          ***

Temperature = 500 K    Pressure = 0.01 atm

From\To            W1           W2            R           P1
W1           0.248487  8.58037e-05  6.77268e-05     0.248333
W2        1.82182e-06  0.000240985  0.000233432  5.73147e-06
R         1.62335e-14   2.6354e-12  3.07973e-12    4.281e-13
P1        3.26903e-18  3.55385e-21  2.35115e-20   3.2961e-18

Temperature = 500 K    Pressure = 0.1 atm

From\To            W1           W2            R           P1
W1           0.489359  0.000207494  0.000460668      0.48869
W2         4.4056e-06  0.000309324  0.000299646  5.27297e-06
R         1.10425e-13  3.38294e-12  3.80466e-12  3.11292e-13
P1        6.43352e-18  3.26951e-21  1.70963e-20  6.45389e-18

Temperature = 500 K    Pressure = 1 atm

From\To            W1           W2            R           P1
W1            0.66828  0.000378252   0.00118056     0.666721
W2        8.03119e-06  0.000331298  0.000320833  2.43377e-06
R          2.8299e-13  3.62214e-12    4.037e-12  1.31869e-13
P1        8.77734e-18  1.50905e-21  7.24231e-21  8.78609e-18

Temperature = 500 K    Pressure = 10 atm

From\To            W1           W2            R           P1
W1           0.730057  0.000476084   0.00161632     0.727965
W2        1.01084e-05  0.000335021  0.000324394  5.18779e-07
R         3.87446e-13  3.66234e-12  4.07698e-12   2.7192e-14
P1        9.58361e-18  3.21665e-22   1.4934e-21  9.58543e-18

Temperature = 500 K    Pressure = 100 atm

From\To            W1           W2            R           P1
W1           0.740658  0.000498601   0.00171667     0.738442
W2        1.05865e-05  0.000335451    0.0003248  6.44244e-08
R         4.11502e-13  3.66692e-12  4.08177e-12  3.33985e-15
P1        9.72155e-18  3.99458e-23  1.83426e-22  9.72177e-18

Temperature = 500 K    Pressure = 1000 atm

From\To            W1           W2            R           P1
W1           0.741871   0.00050145   0.00172931      0.73964
W2         1.0647e-05  0.000335494  0.000324841  6.66121e-09
R         4.14532e-13  3.66739e-12  4.08227e-12  3.44642e-16
P1        9.73732e-18  4.13023e-24  1.89279e-23  9.73735e-18

Temperature = 600 K

High Pressure Rate Coefficients:

From\To            W1           W2            R           P1
W1                ***     0.185122     0.786275      154.669
W2         0.00712939          ***     0.213918          ***
R         8.29675e-13  5.86119e-12          ***          ***
P1        4.75868e-17          ***          ***          ***

Temperature = 600 K    Pressure = 0.01 atm

From\To            W1           W2            R           P1
W1            25.6369   0.00829907     0.011384      25.6172
W2        0.000319651      0.10839     0.105289   0.00278097
R         1.20074e-14  2.88479e-12  3.80709e-12  9.10289e-13
P1        7.87806e-18   2.2218e-20  2.65417e-19  8.16569e-18

Temperature = 600 K    Pressure = 0.1 atm

From\To            W1           W2            R           P1
W1            66.9526    0.0328671     0.103175      66.8166
W2         0.00126585     0.174253     0.168991   0.00399558
R         1.08862e-13  4.63023e-12  5.49615e-12   7.5706e-13
P1        2.05557e-17  3.19217e-20   2.2074e-19  2.08084e-17

Temperature = 600 K    Pressure = 1 atm

From\To            W1           W2            R           P1
W1            117.145    0.0933468     0.373602      116.678
W2         0.00359499      0.20991     0.203297   0.00301755
R         3.94221e-13  5.57019e-12   6.4041e-12  4.39689e-13
P1         3.5898e-17  2.41074e-20  1.28202e-19  3.60504e-17

Temperature = 600 K    Pressure = 10 atm

From\To            W1           W2            R           P1
W1             146.51     0.156019     0.658246      145.696
W2         0.00600859     0.219268     0.212236   0.00102315
R         6.94579e-13  5.81511e-12  6.64372e-12  1.34031e-13
P1         4.4826e-17  8.17389e-21    3.908e-20  4.48732e-17

Temperature = 600 K    Pressure = 100 atm

From\To            W1           W2            R           P1
W1            154.288     0.180306     0.766323      153.342
W2         0.00694392     0.220626     0.213517  0.000165747
R         8.08622e-13  5.85019e-12  6.67972e-12  2.09042e-14
P1        4.71784e-17  1.32414e-21  6.09512e-21  4.71858e-17

Temperature = 600 K    Pressure = 1000 atm

From\To            W1           W2            R           P1
W1            155.386     0.184401      0.78425      154.417
W2         0.00710165     0.220774     0.213654  1.83566e-05
R         8.27538e-13  5.85395e-12  6.68378e-12   2.2949e-15
P1        4.75092e-17  1.46649e-22  6.69135e-22  4.75101e-17

Temperature = 700 K

High Pressure Rate Coefficients:

From\To            W1           W2            R           P1
W1                ***      14.4305      64.7353       7241.3
W2           0.860551          ***      23.1345          ***
R         1.41643e-12   8.4883e-12          ***          ***
P1        1.56214e-16          ***          ***          ***

Temperature = 700 K    Pressure = 0.01 atm

From\To            W1           W2            R           P1
W1            542.907     0.175305     0.345043      542.386
W2          0.0104607      7.05699      6.85528     0.191249
R         7.53606e-15  2.51496e-12  4.13024e-12  1.60774e-12
P1        1.16779e-17  6.91858e-20  1.58512e-18  1.33323e-17

Temperature = 700 K    Pressure = 0.1 atm

From\To            W1           W2            R           P1
W1             1812.2      1.02306      3.88489      1807.29
W2          0.0610284      14.4664      14.0114        0.394
R         8.49616e-14  5.14084e-12   6.6673e-12   1.4415e-12
P1        3.89684e-17  1.42546e-19  1.42123e-18  4.05322e-17

Temperature = 700 K    Pressure = 1 atm

From\To            W1           W2            R           P1
W1             4106.9      4.27474      19.0817      4083.55
W2           0.254935      20.7815      20.0762     0.450341
R         4.17487e-13  7.36616e-12  8.80959e-12  1.02595e-12
P1        8.80865e-17  1.62922e-19  1.01152e-18   8.9261e-17

Temperature = 700 K    Pressure = 10 atm

From\To            W1           W2            R           P1
W1            6238.39      9.84356      44.6844      6183.86
W2           0.587015      23.3767      22.5521     0.237591
R         9.77708e-13  8.27461e-12  9.68904e-12   4.3672e-13
P1        1.33401e-16  8.59502e-20  4.30577e-19  1.33918e-16

Temperature = 700 K    Pressure = 100 atm

From\To            W1           W2            R           P1
W1            7124.52      13.4186      60.4894      7050.61
W2           0.800203      23.8964      23.0421    0.0541216
R         1.32353e-12   8.4544e-12  9.86951e-12  9.15769e-14
P1          1.521e-16  1.95785e-20  9.02886e-20   1.5221e-16

Temperature = 700 K    Pressure = 1000 atm

From\To            W1           W2            R           P1
W1            7293.37      14.2908      64.2306      7214.85
W2           0.852218      23.9605      23.1015   0.00683872
R         1.40539e-12  8.47618e-12  9.89287e-12  1.13022e-14
P1        1.55643e-16   2.4739e-21  1.11432e-20  1.55656e-16

Temperature = 800 K

High Pressure Rate Coefficients:

From\To            W1           W2            R           P1
W1                ***      402.029      1819.19       132191
W2            33.5314          ***      802.177          ***
R         2.17789e-12  1.15142e-11          ***          ***
P1        3.97795e-16          ***          ***          ***

Temperature = 800 K    Pressure = 0.01 atm

From\To            W1           W2            R           P1
W1            4264.95      1.37881      3.59993      4259.97
W2           0.115256      133.626      129.736      3.77489
R         4.28279e-15  1.86112e-12  4.37767e-12  2.51227e-12
P1        1.27332e-17  1.36159e-19  6.31488e-18  1.91842e-17

Temperature = 800 K    Pressure = 0.1 atm

From\To            W1           W2            R           P1
W1            17483.6      10.9127      47.7729      17424.9
W2           0.911335      345.795      334.409      10.4743
R          5.7065e-14  4.79952e-12  7.21316e-12  2.35657e-12
P1        5.23153e-17  3.77995e-19  5.92352e-18  5.86168e-17

Temperature = 800 K    Pressure = 1 atm

From\To            W1           W2            R           P1
W1            50492.3      63.2431      303.981      50125.1
W2            5.27643       612.21      589.888      17.0449
R         3.63752e-13  8.46703e-12  1.07358e-11  1.90505e-12
P1        1.50769e-16  6.15122e-19  4.78858e-18  1.56172e-16

Temperature = 800 K    Pressure = 10 atm

From\To            W1           W2            R           P1
W1            96120.2      200.711      946.315      94973.2
W2             16.741      778.682      748.513      13.4274
R         1.13286e-12   1.0744e-11  1.29258e-11  1.04897e-12
P1        2.85785e-16  4.84509e-19  2.63671e-18  2.88906e-16

Temperature = 800 K    Pressure = 100 atm

From\To            W1           W2            R           P1
W1             125227      341.199      1565.89       123320
W2            28.4579       826.68      793.793      4.42921
R         1.87465e-12  1.13939e-11  1.35664e-11   2.9788e-13
P1          3.711e-16  1.59809e-19  7.48756e-19  3.72009e-16

Temperature = 800 K    Pressure = 1000 atm

From\To            W1           W2            R           P1
W1             133112      392.535      1782.46       130937
W2            32.7395      833.904      800.482     0.682428
R         2.13393e-12  1.14899e-11  1.36675e-11  4.36954e-14
P1         3.9402e-16  2.46219e-20  1.09833e-19  3.94155e-16

Temperature = 900 K

High Pressure Rate Coefficients:

From\To            W1           W2            R           P1
W1                ***      5528.79      24854.2  1.28246e+06
W2            601.509          ***      12953.4          ***
R         3.11174e-12  1.49065e-11          ***          ***
P1        8.51541e-16          ***          ***          ***

Temperature = 900 K    Pressure = 0.01 atm

From\To            W1           W2            R           P1
W1            17563.6      5.60903      18.7691      17539.2
W2           0.614323      1100.68      1067.93      32.1314
R         2.30423e-15  1.22615e-12   4.8371e-12  3.60864e-12
P1        1.14041e-17  1.95765e-19  1.91382e-17   3.0738e-17

Temperature = 900 K    Pressure = 0.1 atm

From\To            W1           W2            R           P1
W1            84937.8      56.3509      281.048      84600.4
W2             6.1576      3514.64      3394.28      114.202
R         3.48832e-14  3.90392e-12  7.41843e-12  3.47963e-12
P1        5.56729e-17  6.97131e-19   1.8454e-17  7.48241e-17

Temperature = 900 K    Pressure = 1 atm

From\To            W1           W2            R           P1
W1             303127      428.915      2211.12       300487
W2             46.727      7731.91      7433.45      251.735
R         2.76162e-13  8.55364e-12  1.18771e-11  3.04735e-12
P1        1.99029e-16  1.53737e-18  1.61614e-17  2.16728e-16

Temperature = 900 K    Pressure = 10 atm

From\To            W1           W2            R           P1
W1             726008      1839.06      8966.65       715202
W2            200.127      11579.7      11095.7      283.848
R         1.12223e-12  1.27686e-11  1.59144e-11  2.02349e-12
P1         4.7472e-16  1.73305e-18  1.07314e-17  4.87184e-16

Temperature = 900 K    Pressure = 100 atm

From\To            W1           W2            R           P1
W1         1.1253e+06      4035.47      18695.2  1.10257e+06
W2            439.049        13186      12611.5       135.47
R          2.3406e-12   1.4513e-11  1.76116e-11  7.57957e-13
P1         7.3208e-16  8.26885e-19  4.01978e-18  7.36927e-16

Temperature = 900 K    Pressure = 1000 atm

From\To            W1           W2            R           P1
W1        1.28167e+06      5241.72      23730.4   1.2527e+06
W2            570.277      13498.4      12901.3      26.8572
R         2.97104e-12  1.48465e-11  1.79552e-11  1.37611e-13
P1         8.3178e-16  1.63915e-19   7.2981e-19  8.32674e-16

Temperature = 1000 K

High Pressure Rate Coefficients:

From\To            W1           W2            R           P1
W1                ***      45975.3       204333  7.97187e+06
W2            6206.43          ***       122031          ***
R         4.21304e-12  1.86385e-11          ***          ***
P1        1.60917e-15          ***          ***          ***

Temperature = 1000 K    Pressure = 0.01 atm

From\To            W1           W2            R           P1
W1            47210.7      14.6077      61.7968      47134.3
W2            2.00509      5066.86       4912.9      151.954
R         1.20999e-15  7.44844e-13   5.6282e-12  4.88214e-12
P1        9.00581e-18  2.25764e-19  4.77964e-17   5.7028e-17

Temperature = 1000 K    Pressure = 0.1 atm

From\To            W1           W2            R           P1
W1             259557      176.637      1006.88       258373
W2            24.1386      19427.1      18739.9      663.126
R         2.02079e-14  2.85568e-12  7.66126e-12  4.78537e-12
P1        5.07199e-17  9.90808e-19   4.6849e-17  9.85597e-17

Temperature = 1000 K    Pressure = 1 atm

From\To            W1           W2            R           P1
W1        1.10272e+06      1678.85      9358.97  1.09168e+06
W2            227.694      52655.7      50531.5      1896.47
R         1.91112e-13  7.71474e-12  1.23147e-11  4.40889e-12
P1        2.18198e-16  2.83971e-18  4.31633e-17  2.64201e-16

Temperature = 1000 K    Pressure = 10 atm

From\To            W1           W2            R           P1
W1        3.26577e+06       9416.9      47810.1  3.20854e+06
W2            1272.53        95151      90936.5      2941.95
R         9.83848e-13  1.38888e-11  1.82118e-11  3.33917e-12
P1        6.46382e-16  4.40472e-18  3.26906e-17  6.83477e-16

Temperature = 1000 K    Pressure = 100 atm

From\To            W1           W2            R           P1
W1        6.16424e+06      26996.2       126654  6.01059e+06
W2            3644.74       120495       114851         1999
R         2.61098e-12  1.75419e-11  2.17346e-11  1.58175e-12
P1        1.21307e-15   2.9906e-18  1.54854e-17  1.23154e-15

Temperature = 1000 K    Pressure = 1000 atm

From\To            W1           W2            R           P1
W1        7.79799e+06        41326       186209  7.57046e+06
W2            5578.82       127083       120976      528.144
R         3.83934e-12  1.84774e-11  2.26791e-11  3.62367e-13
P1        1.52814e-15  7.89809e-19  3.54759e-18  1.53247e-15

Temperature = 1100 K

High Pressure Rate Coefficients:

From\To            W1           W2            R           P1
W1                ***       263942  1.15858e+06  3.57889e+07
W2            42599.7          ***       774734          ***
R         5.47566e-12  2.26863e-11          ***          ***
P1        2.77068e-15          ***          ***          ***

Temperature = 1100 K    Pressure = 0.01 atm

From\To            W1           W2            R           P1
W1                ***          ***          ***          ***
W2                ***      15504.4        15024      481.707
R                 ***  4.30658e-13   6.7512e-12   6.3205e-12
P1                ***  2.26183e-19  1.03533e-16  1.03759e-16

Temperature = 1100 K    Pressure = 0.1 atm

From\To            W1           W2            R           P1
W1             584758      396.224      2600.78       581761
W2            65.7914      69178.7      66664.2      2448.72
R         1.14789e-14  1.93623e-12   8.2002e-12  6.25249e-12
P1        4.19528e-17  1.16823e-18  1.02419e-16   1.4554e-16

Temperature = 1100 K    Pressure = 1 atm

From\To            W1           W2            R           P1
W1        2.84036e+06      4476.52      27332.1  2.80855e+06
W2            731.883       226263       216815      8715.77
R         1.25383e-13  6.33647e-12  1.24099e-11  5.94803e-12
P1        2.10884e-16  4.18817e-18   9.7432e-17  3.12504e-16

Temperature = 1100 K    Pressure = 10 atm

From\To            W1           W2            R           P1
W1        1.00642e+07      31494.3       168496  9.86425e+06
W2            5101.51       496749       473754      17892.9
R          7.8997e-13  1.38695e-11  1.95906e-11   4.9311e-12
P1        7.57448e-16  8.60996e-18  8.07741e-17  8.46832e-16

Temperature = 1100 K    Pressure = 100 atm

From\To            W1           W2            R           P1
W1        2.31407e+07       116836       559706  2.24642e+07
W2              18867       722240       686473      16900.2
R          2.6426e-12  2.01016e-11  2.55639e-11  2.81968e-12
P1        1.73734e-15  8.12039e-18  4.61879e-17  1.79165e-15

Temperature = 1100 K    Pressure = 1000 atm

From\To            W1           W2            R           P1
W1        3.35478e+07       217804       980136  3.23499e+07
W2            35154.2       801762       760551      6057.12
R         4.63209e-12   2.2271e-11  2.77178e-11  8.14718e-13
P1        2.50433e-15  2.90666e-18  1.33455e-17  2.52058e-15

Temperature = 1200 K

High Pressure Rate Coefficients:

From\To            W1           W2            R           P1
W1                ***  1.14452e+06  4.96401e+06  1.25738e+08
W2             214682          ***  3.65135e+06          ***
R         6.89301e-12  2.70307e-11          ***          ***
P1         4.4409e-15          ***          ***          ***

Temperature = 1200 K    Pressure = 0.01 atm

From\To            W1           W2            R           P1
W1                ***          ***          ***          ***
W2                ***      35426.4      34308.6      1120.67
R                 ***  2.41433e-13  8.15229e-12  7.91084e-12
P1                ***  2.00585e-19   2.0121e-16  2.01411e-16

Temperature = 1200 K    Pressure = 0.1 atm

From\To            W1           W2            R           P1
W1                ***          ***          ***          ***
W2                ***       178823       172173      6681.53
R                 ***  1.24564e-12  9.11809e-12  7.87223e-12
P1                ***  1.22951e-18  2.00228e-16  2.01458e-16

Temperature = 1200 K    Pressure = 1 atm

From\To            W1           W2            R           P1
W1        5.79855e+06      9154.64        62166  5.72723e+06
W2            1768.86       687586       658072      27745.3
R         8.03114e-14  4.83763e-12  1.25516e-11  7.63363e-12
P1        1.87784e-16  5.22245e-18   1.9416e-16  3.87166e-16

Temperature = 1200 K    Pressure = 10 atm

From\To            W1           W2            R           P1
W1        2.36537e+07        77352       442433  2.31339e+07
W2            14656.5   1.8201e+06  1.73294e+06        72511
R         5.99529e-13  1.28139e-11  2.01434e-11  6.72999e-12
P1        7.96906e-16  1.37355e-17  1.71176e-16  9.81818e-16

Temperature = 1200 K    Pressure = 100 atm

From\To            W1           W2            R           P1
W1         6.4985e+07       361758  1.78898e+06  6.28343e+07
W2            67986.2  3.10494e+06  2.94448e+06      92468.6
R         2.47361e-12  2.17961e-11  2.87164e-11  4.44663e-12
P1        2.20965e-15  1.74898e-17  1.13099e-16  2.34024e-15

Temperature = 1200 K    Pressure = 1000 atm

From\To            W1           W2            R           P1
W1        1.09954e+08       834899  3.77554e+06  1.05343e+08
W2             156629  3.72048e+06  3.51874e+06      45110.3
R         5.24129e-12   2.6049e-11  3.28846e-11  1.59437e-12
P1        3.71956e-15  8.50627e-18  4.05525e-17  3.76862e-15

Temperature = 1300 K

High Pressure Rate Coefficients:

From\To            W1           W2            R           P1
W1                ***  3.99242e+06  1.71257e+07  3.65568e+08
W2             851283          ***  1.36662e+07          ***
R         8.45857e-12  3.16563e-11          ***          ***
P1        6.72689e-15          ***          ***          ***

Temperature = 1300 K    Pressure = 0.01 atm

From\To            W1           W2            R           P1
W1                ***          ***          ***          ***
W2                ***          ***          ***          ***
R                 ***          ***   9.6477e-12   9.6477e-12
P1                ***          ***  3.59435e-16  3.59435e-16

Temperature = 1300 K    Pressure = 0.1 atm

From\To            W1           W2            R           P1
W1                ***          ***          ***          ***
W2                ***       369920       355887      14105.1
R                 ***  7.80503e-13  1.03988e-11  9.61816e-12
P1                ***  1.15249e-18  3.58334e-16  3.59487e-16

Temperature = 1300 K    Pressure = 1 atm

From\To            W1           W2            R           P1
W1                ***          ***          ***          ***
W2                ***  1.61978e+06  1.54871e+06      71771.2
R                 ***  3.51534e-12  1.30103e-11  9.49348e-12
P1                ***  6.06939e-18  3.53689e-16  3.59761e-16

Temperature = 1300 K    Pressure = 10 atm

From\To            W1           W2            R           P1
W1        4.59116e+07       152331       944055  4.48152e+07
W2              33223  5.06209e+06  4.81306e+06       215810
R         4.40091e-13  1.10997e-11  2.02214e-11  8.68159e-12
P1        7.77099e-16  1.87766e-17  3.23442e-16  1.11932e-15

Temperature = 1300 K    Pressure = 100 atm

From\To            W1           W2            R           P1
W1        1.46412e+08       867682  4.48256e+06  1.41061e+08
W2             186011  1.02061e+07  9.66103e+06       359011
R         2.18494e-12  2.23693e-11  3.09455e-11  6.39128e-12
P1        2.56096e-15  3.12732e-17  2.38114e-16  2.83034e-15

Temperature = 1300 K    Pressure = 1000 atm

From\To            W1           W2            R           P1
W1        2.89764e+08  2.47689e+06  1.13436e+07  2.75944e+08
W2             528435  1.35264e+07  1.27617e+07       236270
R          5.5961e-12  2.95606e-11  3.79262e-11  2.76953e-12
P1        5.07157e-15  2.04699e-17  1.03182e-16  5.19522e-15

Temperature = 1400 K

High Pressure Rate Coefficients:

From\To            W1           W2            R           P1
W1                ***  1.17244e+07  4.97927e+07  9.15491e+08
W2        2.79222e+06          ***  4.26307e+07          ***
R          1.0166e-11  3.65467e-11          ***          ***
P1        9.73612e-15          ***          ***          ***

Temperature = 1400 K    Pressure = 0.01 atm

From\To            W1           W2            R           P1
W1                ***          ***          ***          ***
W2                ***          ***          ***          ***
R                 ***          ***  1.15104e-11  1.15104e-11
P1                ***          ***  5.99566e-16  5.99566e-16

Temperature = 1400 K    Pressure = 0.1 atm

From\To            W1           W2            R           P1
W1                ***          ***          ***          ***
W2                ***          ***          ***          ***
R                 ***          ***  1.15106e-11  1.15106e-11
P1                ***          ***  5.99575e-16  5.99575e-16

Temperature = 1400 K    Pressure = 1 atm

From\To            W1           W2            R           P1
W1                ***          ***          ***          ***
W2                ***  3.17193e+06  3.03006e+06       143431
R                 ***   2.4767e-12  1.38775e-11  1.13996e-11
P1                ***  6.10679e-18  5.93794e-16  5.99904e-16

Temperature = 1400 K    Pressure = 10 atm

From\To            W1           W2            R           P1
W1                ***          ***          ***          ***
W2                ***  1.13903e+07  1.08195e+07       581827
R                 ***  9.15476e-12  2.02129e-11  1.10492e-11
P1                ***  2.56436e-17  5.75544e-16  6.01213e-16

Temperature = 1400 K    Pressure = 100 atm

From\To            W1           W2            R           P1
W1        2.79771e+08  1.71672e+06  9.37221e+06  2.68682e+08
W2             413896  2.69662e+07  2.54886e+07  1.06375e+06
R         1.85304e-12  2.18138e-11  3.22411e-11  8.57424e-12
P1        2.76483e-15   4.8255e-17  4.46624e-16  3.25971e-15

Temperature = 1400 K    Pressure = 1000 atm

From\To            W1           W2            R           P1
W1        6.40733e+08  5.97499e+06  2.79535e+07  6.06805e+08
W2        1.42538e+06  4.02808e+07  3.79287e+07       926648
R         5.68471e-12  3.25134e-11  4.25547e-11  4.35652e-12
P1        6.42739e-15  4.17374e-17  2.26927e-16  6.69606e-15

Temperature = 1500 K

High Pressure Rate Coefficients:

From\To            W1           W2            R           P1
W1                ***  2.99763e+07  1.26173e+08  2.03392e+09
W2        7.86102e+06          ***  1.14865e+08          ***
R         1.20094e-11  4.16911e-11          ***          ***
P1        1.35752e-14          ***          ***          ***

Temperature = 1500 K    Pressure = 0.01 atm

From\To            W1           W2            R           P1
W1                ***          ***          ***          ***
W2                ***          ***          ***          ***
R                 ***          ***  1.34965e-11  1.34965e-11
P1                ***          ***  9.46405e-16  9.46405e-16

Temperature = 1500 K    Pressure = 0.1 atm

From\To            W1           W2            R           P1
W1                ***          ***          ***          ***
W2                ***          ***          ***          ***
R                 ***          ***  1.34966e-11  1.34966e-11
P1                ***          ***  9.46414e-16  9.46414e-16

Temperature = 1500 K    Pressure = 1 atm

From\To            W1           W2            R           P1
W1                ***          ***          ***          ***
W2                ***  5.43571e+06  5.18854e+06       250212
R                 ***  1.71369e-12  1.51331e-11  1.34185e-11
P1                ***  5.79499e-18  9.40937e-16  9.46735e-16

Temperature = 1500 K    Pressure = 10 atm

From\To            W1           W2            R           P1
W1                ***          ***          ***          ***
W2                ***  2.18325e+07  2.07184e+07  1.13831e+06
R                 ***  7.28877e-12  2.04185e-11  1.31217e-11
P1                ***  2.80813e-17  9.20123e-16  9.48235e-16

Temperature = 1500 K    Pressure = 100 atm

From\To            W1           W2            R           P1
W1        4.72826e+08  2.93929e+06  1.71247e+07  4.52762e+08
W2             789295  5.97194e+07  5.63786e+07  2.55151e+06
R          1.5277e-12  2.03539e-11  3.28104e-11  1.09287e-11
P1        2.82643e-15  6.63791e-17  7.66348e-16  3.65915e-15

Temperature = 1500 K    Pressure = 1000 atm

From\To            W1           W2            R           P1
W1        1.23134e+09  1.22077e+07  5.88588e+07  1.16028e+09
W2        3.21453e+06  1.01554e+08  9.54735e+07  2.86609e+06
R         5.54438e-12  3.46415e-11  4.65123e-11  6.32645e-12
P1        7.66213e-15  7.41222e-17  4.43626e-16  8.17988e-15

Temperature = 1600 K

High Pressure Rate Coefficients:

From\To            W1           W2            R           P1
W1                ***  6.84415e+07  2.85782e+08  4.09871e+09
W2        1.95342e+07          ***  2.74606e+08          ***
R         1.39833e-11   4.7077e-11          ***          ***
P1        1.83489e-14          ***          ***          ***

Temperature = 1600 K    Pressure = 0.01 atm

From\To            W1           W2            R           P1
W1                ***          ***          ***          ***
W2                ***          ***          ***          ***
R                 ***          ***  1.55969e-11  1.55969e-11
P1                ***          ***  1.42701e-15  1.42701e-15

Temperature = 1600 K    Pressure = 0.1 atm

From\To            W1           W2            R           P1
W1                ***          ***          ***          ***
W2                ***          ***          ***          ***
R                 ***          ***   1.5597e-11   1.5597e-11
P1                ***          ***  1.42701e-15  1.42701e-15

Temperature = 1600 K    Pressure = 1 atm

From\To            W1           W2            R           P1
W1                ***          ***          ***          ***
W2                ***          ***          ***          ***
R                 ***          ***  1.55976e-11  1.55976e-11
P1                ***          ***  1.42707e-15  1.42707e-15

Temperature = 1600 K    Pressure = 10 atm

From\To            W1           W2            R           P1
W1                ***          ***          ***          ***
W2                ***  3.71088e+07  3.51858e+07  1.96953e+06
R                 ***  5.66511e-12  2.09726e-11  1.53004e-11
P1                ***  2.90129e-17  1.39988e-15  1.42893e-15

Temperature = 1600 K    Pressure = 100 atm

From\To            W1           W2            R           P1
W1                ***          ***          ***          ***
W2                ***  1.14876e+08   1.0841e+08  6.71639e+06
R                 ***  1.83338e-11  3.29186e-11  1.45447e-11
P1                ***  1.03921e-16  1.33074e-15  1.43489e-15

Temperature = 1600 K    Pressure = 1000 atm

From\To            W1           W2            R           P1
W1        2.11745e+09  2.18535e+07  1.09488e+08  1.98611e+09
W2        6.29054e+06  2.22544e+08  2.08953e+08  7.30093e+06
R          5.2364e-12  3.57818e-11  4.96424e-11  8.62422e-12
P1        8.68481e-15  1.17518e-16  7.89056e-16  9.59138e-15

Temperature = 1700 K

High Pressure Rate Coefficients:

From\To            W1           W2            R           P1
W1                ***  1.42295e+08  5.89924e+08  7.62056e+09
W2        4.37761e+07          ***  5.94662e+08          ***
R         1.60824e-11   5.2696e-11          ***          ***
P1        2.41597e-14          ***          ***          ***

Temperature = 1700 K    Pressure = 0.01 atm

From\To            W1           W2            R           P1
W1                ***          ***          ***          ***
W2                ***          ***          ***          ***
R                 ***          ***  1.78036e-11  1.78036e-11
P1                ***          ***  2.07042e-15  2.07042e-15

Temperature = 1700 K    Pressure = 0.1 atm

From\To            W1           W2            R           P1
W1                ***          ***          ***          ***
W2                ***          ***          ***          ***
R                 ***          ***  1.78036e-11  1.78036e-11
P1                ***          ***  2.07043e-15  2.07043e-15

Temperature = 1700 K    Pressure = 1 atm

From\To            W1           W2            R           P1
W1                ***          ***          ***          ***
W2                ***          ***          ***          ***
R                 ***          ***  1.78041e-11  1.78041e-11
P1                ***          ***  2.07048e-15  2.07048e-15

Temperature = 1700 K    Pressure = 10 atm

From\To            W1           W2            R           P1
W1                ***          ***          ***          ***
W2                ***          ***          ***          ***
R                 ***          ***  1.78069e-11  1.78069e-11
P1                ***          ***   2.0708e-15   2.0708e-15

Temperature = 1700 K    Pressure = 100 atm

From\To            W1           W2            R           P1
W1                ***          ***          ***          ***
W2                ***  1.97715e+08  1.86425e+08  1.17762e+07
R                 ***  1.60476e-11  3.29515e-11  1.68645e-11
P1                ***  1.17886e-16  1.96121e-15  2.07939e-15

Temperature = 1700 K    Pressure = 1000 atm

From\To            W1           W2            R           P1
W1        3.33561e+09  3.52305e+07  1.84742e+08  3.11563e+09
W2        1.10075e+07  4.33392e+08  4.06498e+08  1.58859e+07
R         4.82246e-12  3.59084e-11  5.19187e-11  1.11878e-11
P1         9.4432e-15  1.69926e-16  1.30106e-15  1.09142e-14

Temperature = 1800 K

High Pressure Rate Coefficients:

From\To            W1           W2            R           P1
W1                ***  2.73538e+08  1.12677e+09  1.32471e+10
W2        8.99727e+07          ***   1.1854e+09          ***
R         1.83019e-11  5.85372e-11          ***          ***
P1        3.11077e-14          ***          ***          ***

Temperature = 1800 K    Pressure = 0.01 atm

From\To            W1           W2            R           P1
W1                ***          ***          ***          ***
W2                ***          ***          ***          ***
R                 ***          ***  2.01095e-11  2.01095e-11
P1                ***          ***  2.90728e-15  2.90728e-15

Temperature = 1800 K    Pressure = 0.1 atm

From\To            W1           W2            R           P1
W1                ***          ***          ***          ***
W2                ***          ***          ***          ***
R                 ***          ***  2.01095e-11  2.01095e-11
P1                ***          ***  2.90729e-15  2.90729e-15

Temperature = 1800 K    Pressure = 1 atm

From\To            W1           W2            R           P1
W1                ***          ***          ***          ***
W2                ***          ***          ***          ***
R                 ***          ***  2.01099e-11  2.01099e-11
P1                ***          ***  2.90734e-15  2.90734e-15

Temperature = 1800 K    Pressure = 10 atm

From\To            W1           W2            R           P1
W1                ***          ***          ***          ***
W2                ***          ***          ***          ***
R                 ***          ***  2.01121e-11  2.01121e-11
P1                ***          ***  2.90766e-15  2.90766e-15

Temperature = 1800 K    Pressure = 100 atm

From\To            W1           W2            R           P1
W1                ***          ***          ***          ***
W2                ***  3.11769e+08  2.93748e+08  1.88729e+07
R                 ***  1.37427e-11  3.30719e-11  1.92916e-11
P1                ***  1.27651e-16  2.78904e-15  2.91704e-15

Temperature = 1800 K    Pressure = 1000 atm

From\To            W1           W2            R           P1
W1          4.904e+09  5.22848e+07  2.88669e+08  4.56305e+09
W2        1.76421e+07  7.64668e+08  7.16593e+08  3.04329e+07
R         4.35472e-12  3.51227e-11  5.34347e-11  1.39573e-11
P1        9.92093e-15  2.28089e-16  2.01784e-15  1.21669e-14

Temperature = 1900 K

High Pressure Rate Coefficients:

From\To            W1           W2            R           P1
W1                ***  4.92108e+08  2.01545e+09  2.17575e+10
W2        1.71876e+08          ***  2.20323e+09          ***
R         2.06377e-11  6.45945e-11          ***          ***
P1          3.929e-14          ***          ***          ***

Temperature = 1900 K    Pressure = 0.01 atm

From\To            W1           W2            R           P1
W1                ***          ***          ***          ***
W2                ***          ***          ***          ***
R                 ***          ***  2.25083e-11  2.25083e-11
P1                ***          ***  3.96941e-15  3.96941e-15

Temperature = 1900 K    Pressure = 0.1 atm

From\To            W1           W2            R           P1
W1                ***          ***          ***          ***
W2                ***          ***          ***          ***
R                 ***          ***  2.25083e-11  2.25083e-11
P1                ***          ***  3.96942e-15  3.96942e-15

Temperature = 1900 K    Pressure = 1 atm

From\To            W1           W2            R           P1
W1                ***          ***          ***          ***
W2                ***          ***          ***          ***
R                 ***          ***  2.25086e-11  2.25086e-11
P1                ***          ***  3.96946e-15  3.96946e-15

Temperature = 1900 K    Pressure = 10 atm

From\To            W1           W2            R           P1
W1                ***          ***          ***          ***
W2                ***          ***          ***          ***
R                 ***          ***  2.25104e-11  2.25104e-11
P1                ***          ***  3.96977e-15  3.96977e-15

Temperature = 1900 K    Pressure = 100 atm

From\To            W1           W2            R           P1
W1                ***          ***          ***          ***
W2                ***  4.58923e+08  4.32117e+08  2.81829e+07
R                 ***   1.1571e-11  3.34152e-11  2.18094e-11
P1                ***  1.33088e-16  3.84617e-15  3.97965e-15

Temperature = 1900 K    Pressure = 1000 atm

From\To            W1           W2            R           P1
W1                ***          ***          ***          ***
W2                ***  1.24271e+09  1.16605e+09  8.25377e+07
R                 ***  3.36515e-11  5.41331e-11  2.03225e-11
P1                ***  4.20073e-16  3.58395e-15    4.006e-15

Temperature = 2000 K

High Pressure Rate Coefficients:

From\To            W1           W2            R           P1
W1                ***  8.36647e+08  3.40872e+09  3.40496e+10
W2        3.08466e+08          ***  3.85765e+09          ***
R         2.30855e-11  7.08607e-11          ***          ***
P1         4.8801e-14          ***          ***          ***

Temperature = 2000 K    Pressure = 0.01 atm

From\To            W1           W2            R           P1
W1                ***          ***          ***          ***
W2                ***          ***          ***          ***
R                 ***          ***  2.49945e-11  2.49945e-11
P1                ***          ***  5.28949e-15  5.28949e-15

Temperature = 2000 K    Pressure = 0.1 atm

From\To            W1           W2            R           P1
W1                ***          ***          ***          ***
W2                ***          ***          ***          ***
R                 ***          ***  2.49945e-11  2.49945e-11
P1                ***          ***  5.28949e-15  5.28949e-15

Temperature = 2000 K    Pressure = 1 atm

From\To            W1           W2            R           P1
W1                ***          ***          ***          ***
W2                ***          ***          ***          ***
R                 ***          ***  2.49947e-11  2.49947e-11
P1                ***          ***  5.28953e-15  5.28953e-15

Temperature = 2000 K    Pressure = 10 atm

From\To            W1           W2            R           P1
W1                ***          ***          ***          ***
W2                ***          ***          ***          ***
R                 ***          ***  2.49961e-11  2.49961e-11
P1                ***          ***  5.28983e-15  5.28983e-15

Temperature = 2000 K    Pressure = 100 atm

From\To            W1           W2            R           P1
W1                ***          ***          ***          ***
W2                ***          ***          ***          ***
R                 ***          ***  2.50043e-11  2.50043e-11
P1                ***          ***  5.29155e-15  5.29155e-15

Temperature = 2000 K    Pressure = 1000 atm

From\To            W1           W2            R           P1
W1                ***          ***          ***          ***
W2                ***  1.88818e+09  1.77057e+09  1.27393e+08
R                 ***   3.1596e-11  5.46664e-11  2.29065e-11
P1                ***  4.81097e-16  4.84762e-15  5.33121e-15

______________________________________________________________________________________

High Pressure Rate Coefficients (Temperature-Species Rate Tables):

   T(K)       W1->W1       W1->W2        W1->R       W1->P1
    298          ***  4.63654e-12  4.20248e-14  3.89125e-10
    300          ***  5.69642e-12   6.2627e-14  5.51724e-10
    400          ***  1.41481e-07  1.96253e-07   0.00026456
    500          ***  0.000502916   0.00173064     0.740481
    600          ***     0.185122     0.786275      154.669
    700          ***      14.4305      64.7353       7241.3
    800          ***      402.029      1819.19       132191
    900          ***      5528.79      24854.2  1.28246e+06
   1000          ***      45975.3       204333  7.97187e+06
   1100          ***       263942  1.15858e+06  3.57889e+07
   1200          ***  1.14452e+06  4.96401e+06  1.25738e+08
   1300          ***  3.99242e+06  1.71257e+07  3.65568e+08
   1400          ***  1.17244e+07  4.97927e+07  9.15491e+08
   1500          ***  2.99763e+07  1.26173e+08  2.03392e+09
   1600          ***  6.84415e+07  2.85782e+08  4.09871e+09
   1700          ***  1.42295e+08  5.89924e+08  7.62056e+09
   1800          ***  2.73538e+08  1.12677e+09  1.32471e+10
   1900          ***  4.92108e+08  2.01545e+09  2.17575e+10
   2000          ***  8.36647e+08  3.40872e+09  3.40496e+10

   T(K)       W2->W1       W2->W2        W2->R       W2->P1
    298  9.92131e-15          ***  1.87594e-15          ***
    300   1.2647e-14          ***   2.8622e-15          ***
    400  1.26514e-09          ***  2.15529e-08          ***
    500  1.06781e-05          ***  0.000325239          ***
    600   0.00712939          ***     0.213918          ***
    700     0.860551          ***      23.1345          ***
    800      33.5314          ***      802.177          ***
    900      601.509          ***      12953.4          ***
   1000      6206.43          ***       122031          ***
   1100      42599.7          ***       774734          ***
   1200       214682          ***  3.65135e+06          ***
   1300       851283          ***  1.36662e+07          ***
   1400  2.79222e+06          ***  4.26307e+07          ***
   1500  7.86102e+06          ***  1.14865e+08          ***
   1600  1.95342e+07          ***  2.74606e+08          ***
   1700  4.37761e+07          ***  5.94662e+08          ***
   1800  8.99727e+07          ***   1.1854e+09          ***
   1900  1.71876e+08          ***  2.20323e+09          ***
   2000  3.08466e+08          ***  3.85765e+09          ***

   T(K)        R->W1        R->W2         R->R        R->P1
    298  3.70774e-14  7.73475e-13          ***          ***
    300  3.84397e-14  7.91285e-13          ***          ***
    400  1.60073e-13  1.96593e-12          ***          ***
    500  4.14849e-13  3.67188e-12          ***          ***
    600  8.29675e-13  5.86119e-12          ***          ***
    700  1.41643e-12   8.4883e-12          ***          ***
    800  2.17789e-12  1.15142e-11          ***          ***
    900  3.11174e-12  1.49065e-11          ***          ***
   1000  4.21304e-12  1.86385e-11          ***          ***
   1100  5.47566e-12  2.26863e-11          ***          ***
   1200  6.89301e-12  2.70307e-11          ***          ***
   1300  8.45857e-12  3.16563e-11          ***          ***
   1400   1.0166e-11  3.65467e-11          ***          ***
   1500  1.20094e-11  4.16911e-11          ***          ***
   1600  1.39833e-11   4.7077e-11          ***          ***
   1700  1.60824e-11   5.2696e-11          ***          ***
   1800  1.83019e-11  5.85372e-11          ***          ***
   1900  2.06377e-11  6.45945e-11          ***          ***
   2000  2.30855e-11  7.08607e-11          ***          ***

   T(K)       P1->W1       P1->W2        P1->R       P1->P1
    298  2.51679e-20          ***          ***          ***
    300  2.76654e-20          ***          ***          ***
    400   1.0121e-18          ***          ***          ***
    500  9.74838e-18          ***          ***          ***
    600  4.75868e-17          ***          ***          ***
    700  1.56214e-16          ***          ***          ***
    800  3.97795e-16          ***          ***          ***
    900  8.51541e-16          ***          ***          ***
   1000  1.60917e-15          ***          ***          ***
   1100  2.77068e-15          ***          ***          ***
   1200   4.4409e-15          ***          ***          ***
   1300  6.72689e-15          ***          ***          ***
   1400  9.73612e-15          ***          ***          ***
   1500  1.35752e-14          ***          ***          ***
   1600  1.83489e-14          ***          ***          ***
   1700  2.41597e-14          ***          ***          ***
   1800  3.11077e-14          ***          ***          ***
   1900    3.929e-14          ***          ***          ***
   2000   4.8801e-14          ***          ***          ***

Capture/Escape Rate Coefficients:

   T(K)           W1           W2            R           P1
    298  3.93803e-10  1.17972e-14  8.10553e-13  2.51679e-20
    300  5.57483e-10  1.55092e-14  8.29725e-13  2.76654e-20
    400  0.000264898   2.2818e-08    2.126e-12   1.0121e-18
    500     0.742714  0.000335917  4.08673e-12  9.74838e-18
    600       155.64     0.221048  6.69087e-12  4.75868e-17
    700      7320.47      23.9951  9.90474e-12  1.56214e-16
    800       134412      835.709  1.36921e-11  3.97795e-16
    900  1.31284e+06      13554.9  1.80183e-11  8.51541e-16
   1000  8.22218e+06       128237  2.28515e-11  1.60917e-15
   1100  3.72114e+07       817333   2.8162e-11  2.77068e-15
   1200  1.31846e+08  3.86603e+06  3.39237e-11   4.4409e-15
   1300  3.86686e+08  1.45175e+07  4.01149e-11  6.72689e-15
   1400  9.77009e+08  4.54229e+07  4.67127e-11  9.73612e-15
   1500  2.19007e+09  1.22726e+08  5.37005e-11  1.35752e-14
   1600  4.45293e+09   2.9414e+08  6.10603e-11  1.83489e-14
   1700  8.35278e+09  6.38438e+08  6.87783e-11  2.41597e-14
   1800  1.46474e+10  1.27537e+09  7.68391e-11  3.11077e-14
   1900  2.42651e+10  2.37511e+09  8.52322e-11    3.929e-14
   2000   3.8295e+10  4.16612e+09  9.39462e-11   4.8801e-14

______________________________________________________________________________________

Pressure-Species Rate Tables:

   Temperature = 298 K

   P(atm)       W1->W2        W1->R       W1->P1         W1->
     0.01  3.18517e-13  1.10882e-14  3.31863e-10  3.32192e-10
      0.1  3.33028e-13  3.10719e-14  3.78139e-10  3.78503e-10
        1  3.36788e-13  4.02551e-14  3.87352e-10  3.87729e-10
       10   3.3733e-13  4.18209e-14  3.88487e-10  3.88866e-10
      100  3.37388e-13   4.1995e-14  3.88604e-10  3.88984e-10
     1000  3.37394e-13  4.20126e-14  3.88616e-10  3.88996e-10
    O-O  4.63654e-12  4.20248e-14  3.89125e-10  3.93803e-10

   Temperature = 300 K

   P(atm)       W1->W2        W1->R       W1->P1         W1->
     0.01   4.4544e-13  1.62344e-14  4.68221e-10  4.68683e-10
      0.1  4.66651e-13  4.60025e-14  5.35537e-10   5.3605e-10
        1  4.72259e-13  5.99153e-14  5.49126e-10  5.49658e-10
       10  4.73076e-13  6.23144e-14  5.50812e-10  5.51347e-10
      100  4.73164e-13   6.2582e-14  5.50987e-10  5.51523e-10
     1000  4.73173e-13  6.26091e-14  5.51005e-10   5.5154e-10
    O-O  5.69642e-12   6.2627e-14  5.51724e-10  5.57483e-10

   Temperature = 400 K

   P(atm)       W1->W2        W1->R       W1->P1         W1->
     0.01   7.3214e-08  2.02904e-08  0.000156114  0.000156208
      0.1  1.02664e-07  9.43079e-08  0.000228458  0.000228655
        1  1.22542e-07   1.6838e-07  0.000257714  0.000258005
       10  1.28289e-07   1.9228e-07  0.000263478  0.000263799
      100  1.29119e-07   1.9581e-07  0.000264183  0.000264508
     1000  1.29208e-07   1.9619e-07  0.000264256  0.000264581
    O-O  1.41481e-07  1.96253e-07   0.00026456  0.000264898

   Temperature = 500 K

   P(atm)       W1->W2        W1->R       W1->P1         W1->
     0.01  8.58037e-05  6.77268e-05     0.248333     0.248487
      0.1  0.000207494  0.000460668      0.48869     0.489359
        1  0.000378252   0.00118056     0.666721      0.66828
       10  0.000476084   0.00161632     0.727965     0.730057
      100  0.000498601   0.00171667     0.738442     0.740658
     1000   0.00050145   0.00172931      0.73964     0.741871
    O-O  0.000502916   0.00173064     0.740481     0.742714

   Temperature = 600 K

   P(atm)       W1->W2        W1->R       W1->P1         W1->
     0.01   0.00829907     0.011384      25.6172      25.6369
      0.1    0.0328671     0.103175      66.8166      66.9526
        1    0.0933468     0.373602      116.678      117.145
       10     0.156019     0.658246      145.696       146.51
      100     0.180306     0.766323      153.342      154.288
     1000     0.184401      0.78425      154.417      155.386
    O-O     0.185122     0.786275      154.669       155.64

   Temperature = 700 K

   P(atm)       W1->W2        W1->R       W1->P1         W1->
     0.01     0.175305     0.345043      542.386      542.907
      0.1      1.02306      3.88489      1807.29       1812.2
        1      4.27474      19.0817      4083.55       4106.9
       10      9.84356      44.6844      6183.86      6238.39
      100      13.4186      60.4894      7050.61      7124.52
     1000      14.2908      64.2306      7214.85      7293.37
    O-O      14.4305      64.7353       7241.3      7320.47

   Temperature = 800 K

   P(atm)       W1->W2        W1->R       W1->P1         W1->
     0.01      1.37881      3.59993      4259.97      4264.95
      0.1      10.9127      47.7729      17424.9      17483.6
        1      63.2431      303.981      50125.1      50492.3
       10      200.711      946.315      94973.2      96120.2
      100      341.199      1565.89       123320       125227
     1000      392.535      1782.46       130937       133112
    O-O      402.029      1819.19       132191       134412

   Temperature = 900 K

   P(atm)       W1->W2        W1->R       W1->P1         W1->
     0.01      5.60903      18.7691      17539.2      17563.6
      0.1      56.3509      281.048      84600.4      84937.8
        1      428.915      2211.12       300487       303127
       10      1839.06      8966.65       715202       726008
      100      4035.47      18695.2  1.10257e+06   1.1253e+06
     1000      5241.72      23730.4   1.2527e+06  1.28167e+06
    O-O      5528.79      24854.2  1.28246e+06  1.31284e+06

   Temperature = 1000 K

   P(atm)       W1->W2        W1->R       W1->P1         W1->
     0.01      14.6077      61.7968      47134.3      47210.7
      0.1      176.637      1006.88       258373       259557
        1      1678.85      9358.97  1.09168e+06  1.10272e+06
       10       9416.9      47810.1  3.20854e+06  3.26577e+06
      100      26996.2       126654  6.01059e+06  6.16424e+06
     1000        41326       186209  7.57046e+06  7.79799e+06
    O-O      45975.3       204333  7.97187e+06  8.22218e+06

   Temperature = 1100 K

   P(atm)       W1->W2        W1->R       W1->P1         W1->
     0.01          ***          ***          ***          ***
      0.1      396.224      2600.78       581761       584758
        1      4476.52      27332.1  2.80855e+06  2.84036e+06
       10      31494.3       168496  9.86425e+06  1.00642e+07
      100       116836       559706  2.24642e+07  2.31407e+07
     1000       217804       980136  3.23499e+07  3.35478e+07
    O-O       263942  1.15858e+06  3.57889e+07  3.72114e+07

   Temperature = 1200 K

   P(atm)       W1->W2        W1->R       W1->P1         W1->
     0.01          ***          ***          ***          ***
      0.1          ***          ***          ***          ***
        1      9154.64        62166  5.72723e+06  5.79855e+06
       10        77352       442433  2.31339e+07  2.36537e+07
      100       361758  1.78898e+06  6.28343e+07   6.4985e+07
     1000       834899  3.77554e+06  1.05343e+08  1.09954e+08
    O-O  1.14452e+06  4.96401e+06  1.25738e+08  1.31846e+08

   Temperature = 1300 K

   P(atm)       W1->W2        W1->R       W1->P1         W1->
     0.01          ***          ***          ***          ***
      0.1          ***          ***          ***          ***
        1          ***          ***          ***          ***
       10       152331       944055  4.48152e+07  4.59116e+07
      100       867682  4.48256e+06  1.41061e+08  1.46412e+08
     1000  2.47689e+06  1.13436e+07  2.75944e+08  2.89764e+08
    O-O  3.99242e+06  1.71257e+07  3.65568e+08  3.86686e+08

   Temperature = 1400 K

   P(atm)       W1->W2        W1->R       W1->P1         W1->
     0.01          ***          ***          ***          ***
      0.1          ***          ***          ***          ***
        1          ***          ***          ***          ***
       10          ***          ***          ***          ***
      100  1.71672e+06  9.37221e+06  2.68682e+08  2.79771e+08
     1000  5.97499e+06  2.79535e+07  6.06805e+08  6.40733e+08
    O-O  1.17244e+07  4.97927e+07  9.15491e+08  9.77009e+08

   Temperature = 1500 K

   P(atm)       W1->W2        W1->R       W1->P1         W1->
     0.01          ***          ***          ***          ***
      0.1          ***          ***          ***          ***
        1          ***          ***          ***          ***
       10          ***          ***          ***          ***
      100  2.93929e+06  1.71247e+07  4.52762e+08  4.72826e+08
     1000  1.22077e+07  5.88588e+07  1.16028e+09  1.23134e+09
    O-O  2.99763e+07  1.26173e+08  2.03392e+09  2.19007e+09

   Temperature = 1600 K

   P(atm)       W1->W2        W1->R       W1->P1         W1->
     0.01          ***          ***          ***          ***
      0.1          ***          ***          ***          ***
        1          ***          ***          ***          ***
       10          ***          ***          ***          ***
      100          ***          ***          ***          ***
     1000  2.18535e+07  1.09488e+08  1.98611e+09  2.11745e+09
    O-O  6.84415e+07  2.85782e+08  4.09871e+09  4.45293e+09

   Temperature = 1700 K

   P(atm)       W1->W2        W1->R       W1->P1         W1->
     0.01          ***          ***          ***          ***
      0.1          ***          ***          ***          ***
        1          ***          ***          ***          ***
       10          ***          ***          ***          ***
      100          ***          ***          ***          ***
     1000  3.52305e+07  1.84742e+08  3.11563e+09  3.33561e+09
    O-O  1.42295e+08  5.89924e+08  7.62056e+09  8.35278e+09

   Temperature = 1800 K

   P(atm)       W1->W2        W1->R       W1->P1         W1->
     0.01          ***          ***          ***          ***
      0.1          ***          ***          ***          ***
        1          ***          ***          ***          ***
       10          ***          ***          ***          ***
      100          ***          ***          ***          ***
     1000  5.22848e+07  2.88669e+08  4.56305e+09    4.904e+09
    O-O  2.73538e+08  1.12677e+09  1.32471e+10  1.46474e+10

   Temperature = 1900 K

   P(atm)       W1->W2        W1->R       W1->P1         W1->
     0.01          ***          ***          ***          ***
      0.1          ***          ***          ***          ***
        1          ***          ***          ***          ***
       10          ***          ***          ***          ***
      100          ***          ***          ***          ***
     1000          ***          ***          ***          ***
    O-O  4.92108e+08  2.01545e+09  2.17575e+10  2.42651e+10

   Temperature = 2000 K

   P(atm)       W1->W2        W1->R       W1->P1         W1->
     0.01          ***          ***          ***          ***
      0.1          ***          ***          ***          ***
        1          ***          ***          ***          ***
       10          ***          ***          ***          ***
      100          ***          ***          ***          ***
     1000          ***          ***          ***          ***
    O-O  8.36647e+08  3.40872e+09  3.40496e+10   3.8295e+10

   Temperature = 298 K

   P(atm)       W2->W1        W2->R       W2->P1         W2->
     0.01  6.81565e-16  1.84132e-15  3.94559e-17  2.56234e-15
      0.1  7.12616e-16   1.8699e-15  9.21675e-18  2.59174e-15
        1  7.20662e-16  1.87328e-15  1.28284e-18  2.59523e-15
       10  7.21821e-16  1.87363e-15  1.37271e-19  2.59559e-15
      100  7.21946e-16  1.87367e-15  1.38423e-20  2.59563e-15
     1000  7.21959e-16  1.87367e-15  1.38542e-21  2.59563e-15
    O-O  9.92131e-15  1.87594e-15          ***  1.17972e-14

   Temperature = 300 K

   P(atm)       W2->W1        W2->R       W2->P1         W2->
     0.01  9.88952e-16  2.80719e-15  6.00777e-17  3.85622e-15
      0.1  1.03604e-15  2.85271e-15  1.42799e-17  3.90303e-15
        1  1.04849e-15  2.85812e-15  2.00883e-18  3.90863e-15
       10  1.05031e-15  2.85868e-15  2.15619e-19   3.9092e-15
      100   1.0505e-15  2.85874e-15  2.17524e-20  3.90926e-15
     1000  1.05052e-15  2.85874e-15  2.17721e-21  3.90927e-15
    O-O   1.2647e-14   2.8622e-15          ***  1.55092e-14

   Temperature = 400 K

   P(atm)       W2->W1        W2->R       W2->P1         W2->
     0.01  6.54683e-10  1.93609e-08  4.33817e-10  2.04494e-08
      0.1  9.18026e-10  2.11517e-08  2.24054e-10  2.22937e-08
        1  1.09578e-09  2.14823e-08  5.77491e-11  2.26358e-08
       10  1.14717e-09  2.15218e-08  8.07461e-12  2.26771e-08
      100  1.15459e-09  2.15259e-08   8.5995e-13  2.26813e-08
     1000  1.15539e-09  2.15263e-08  8.66385e-14  2.26818e-08
    O-O  1.26514e-09  2.15529e-08          ***   2.2818e-08

   Temperature = 500 K

   P(atm)       W2->W1        W2->R       W2->P1         W2->
     0.01  1.82182e-06  0.000233432  5.73147e-06  0.000240985
      0.1   4.4056e-06  0.000299646  5.27297e-06  0.000309324
        1  8.03119e-06  0.000320833  2.43377e-06  0.000331298
       10  1.01084e-05  0.000324394  5.18779e-07  0.000335021
      100  1.05865e-05    0.0003248  6.44244e-08  0.000335451
     1000   1.0647e-05  0.000324841  6.66121e-09  0.000335494
    O-O  1.06781e-05  0.000325239          ***  0.000335917

   Temperature = 600 K

   P(atm)       W2->W1        W2->R       W2->P1         W2->
     0.01  0.000319651     0.105289   0.00278097      0.10839
      0.1   0.00126585     0.168991   0.00399558     0.174253
        1   0.00359499     0.203297   0.00301755      0.20991
       10   0.00600859     0.212236   0.00102315     0.219268
      100   0.00694392     0.213517  0.000165747     0.220626
     1000   0.00710165     0.213654  1.83566e-05     0.220774
    O-O   0.00712939     0.213918          ***     0.221048

   Temperature = 700 K

   P(atm)       W2->W1        W2->R       W2->P1         W2->
     0.01    0.0104607      6.85528     0.191249      7.05699
      0.1    0.0610284      14.0114        0.394      14.4664
        1     0.254935      20.0762     0.450341      20.7815
       10     0.587015      22.5521     0.237591      23.3767
      100     0.800203      23.0421    0.0541216      23.8964
     1000     0.852218      23.1015   0.00683872      23.9605
    O-O     0.860551      23.1345          ***      23.9951

   Temperature = 800 K

   P(atm)       W2->W1        W2->R       W2->P1         W2->
     0.01     0.115256      129.736      3.77489      133.626
      0.1     0.911335      334.409      10.4743      345.795
        1      5.27643      589.888      17.0449       612.21
       10       16.741      748.513      13.4274      778.682
      100      28.4579      793.793      4.42921       826.68
     1000      32.7395      800.482     0.682428      833.904
    O-O      33.5314      802.177          ***      835.709

   Temperature = 900 K

   P(atm)       W2->W1        W2->R       W2->P1         W2->
     0.01     0.614323      1067.93      32.1314      1100.68
      0.1       6.1576      3394.28      114.202      3514.64
        1       46.727      7433.45      251.735      7731.91
       10      200.127      11095.7      283.848      11579.7
      100      439.049      12611.5       135.47        13186
     1000      570.277      12901.3      26.8572      13498.4
    O-O      601.509      12953.4          ***      13554.9

   Temperature = 1000 K

   P(atm)       W2->W1        W2->R       W2->P1         W2->
     0.01      2.00509       4912.9      151.954      5066.86
      0.1      24.1386      18739.9      663.126      19427.1
        1      227.694      50531.5      1896.47      52655.7
       10      1272.53      90936.5      2941.95        95151
      100      3644.74       114851         1999       120495
     1000      5578.82       120976      528.144       127083
    O-O      6206.43       122031          ***       128237

   Temperature = 1100 K

   P(atm)       W2->W1        W2->R       W2->P1         W2->
     0.01          ***        15024      481.707      15504.4
      0.1      65.7914      66664.2      2448.72      69178.7
        1      731.883       216815      8715.77       226263
       10      5101.51       473754      17892.9       496749
      100        18867       686473      16900.2       722240
     1000      35154.2       760551      6057.12       801762
    O-O      42599.7       774734          ***       817333

   Temperature = 1200 K

   P(atm)       W2->W1        W2->R       W2->P1         W2->
     0.01          ***      34308.6      1120.67      35426.4
      0.1          ***       172173      6681.53       178823
        1      1768.86       658072      27745.3       687586
       10      14656.5  1.73294e+06        72511   1.8201e+06
      100      67986.2  2.94448e+06      92468.6  3.10494e+06
     1000       156629  3.51874e+06      45110.3  3.72048e+06
    O-O       214682  3.65135e+06          ***  3.86603e+06

   Temperature = 1300 K

   P(atm)       W2->W1        W2->R       W2->P1         W2->
     0.01          ***          ***          ***          ***
      0.1          ***       355887      14105.1       369920
        1          ***  1.54871e+06      71771.2  1.61978e+06
       10        33223  4.81306e+06       215810  5.06209e+06
      100       186011  9.66103e+06       359011  1.02061e+07
     1000       528435  1.27617e+07       236270  1.35264e+07
    O-O       851283  1.36662e+07          ***  1.45175e+07

   Temperature = 1400 K

   P(atm)       W2->W1        W2->R       W2->P1         W2->
     0.01          ***          ***          ***          ***
      0.1          ***          ***          ***          ***
        1          ***  3.03006e+06       143431  3.17193e+06
       10          ***  1.08195e+07       581827  1.13903e+07
      100       413896  2.54886e+07  1.06375e+06  2.69662e+07
     1000  1.42538e+06  3.79287e+07       926648  4.02808e+07
    O-O  2.79222e+06  4.26307e+07          ***  4.54229e+07

   Temperature = 1500 K

   P(atm)       W2->W1        W2->R       W2->P1         W2->
     0.01          ***          ***          ***          ***
      0.1          ***          ***          ***          ***
        1          ***  5.18854e+06       250212  5.43571e+06
       10          ***  2.07184e+07  1.13831e+06  2.18325e+07
      100       789295  5.63786e+07  2.55151e+06  5.97194e+07
     1000  3.21453e+06  9.54735e+07  2.86609e+06  1.01554e+08
    O-O  7.86102e+06  1.14865e+08          ***  1.22726e+08

   Temperature = 1600 K

   P(atm)       W2->W1        W2->R       W2->P1         W2->
     0.01          ***          ***          ***          ***
      0.1          ***          ***          ***          ***
        1          ***          ***          ***          ***
       10          ***  3.51858e+07  1.96953e+06  3.71088e+07
      100          ***   1.0841e+08  6.71639e+06  1.14876e+08
     1000  6.29054e+06  2.08953e+08  7.30093e+06  2.22544e+08
    O-O  1.95342e+07  2.74606e+08          ***   2.9414e+08

   Temperature = 1700 K

   P(atm)       W2->W1        W2->R       W2->P1         W2->
     0.01          ***          ***          ***          ***
      0.1          ***          ***          ***          ***
        1          ***          ***          ***          ***
       10          ***          ***          ***          ***
      100          ***  1.86425e+08  1.17762e+07  1.97715e+08
     1000  1.10075e+07  4.06498e+08  1.58859e+07  4.33392e+08
    O-O  4.37761e+07  5.94662e+08          ***  6.38438e+08

   Temperature = 1800 K

   P(atm)       W2->W1        W2->R       W2->P1         W2->
     0.01          ***          ***          ***          ***
      0.1          ***          ***          ***          ***
        1          ***          ***          ***          ***
       10          ***          ***          ***          ***
      100          ***  2.93748e+08  1.88729e+07  3.11769e+08
     1000  1.76421e+07  7.16593e+08  3.04329e+07  7.64668e+08
    O-O  8.99727e+07   1.1854e+09          ***  1.27537e+09

   Temperature = 1900 K

   P(atm)       W2->W1        W2->R       W2->P1         W2->
     0.01          ***          ***          ***          ***
      0.1          ***          ***          ***          ***
        1          ***          ***          ***          ***
       10          ***          ***          ***          ***
      100          ***  4.32117e+08  2.81829e+07  4.58923e+08
     1000          ***  1.16605e+09  8.25377e+07  1.24271e+09
    O-O  1.71876e+08  2.20323e+09          ***  2.37511e+09

   Temperature = 2000 K

   P(atm)       W2->W1        W2->R       W2->P1         W2->
     0.01          ***          ***          ***          ***
      0.1          ***          ***          ***          ***
        1          ***          ***          ***          ***
       10          ***          ***          ***          ***
      100          ***          ***          ***          ***
     1000          ***  1.77057e+09  1.27393e+08  1.88818e+09
    O-O  3.08466e+08  3.85765e+09          ***  4.16612e+09

   Temperature = 298 K

   P(atm)        R->W1        R->W2        R->P1          R->
     0.01  9.78284e-15  7.59203e-13  2.75648e-14   7.9655e-13
      0.1  2.74139e-14  7.70989e-13  9.66207e-15  8.08065e-13
        1  3.55161e-14  7.72382e-13  1.54983e-15  8.09448e-13
       10  3.68975e-14  7.72525e-13  1.70498e-16  8.09593e-13
      100  3.70511e-14   7.7254e-13  1.72513e-17  8.09608e-13
     1000  3.70666e-14  7.72541e-13  1.72723e-18  8.09609e-13
    O-O  3.70774e-14  7.73475e-13          ***  8.10553e-13

   Temperature = 300 K

   P(atm)        R->W1        R->W2        R->P1          R->
     0.01  9.96446e-15  7.76077e-13  2.87656e-14  8.14807e-13
      0.1  2.82358e-14  7.88661e-13  1.02032e-14    8.271e-13
        1  3.67753e-14  7.90158e-13   1.6526e-15  8.28586e-13
       10  3.82478e-14  7.90312e-13  1.82376e-16  8.28742e-13
      100  3.84121e-14  7.90327e-13  1.84617e-17  8.28758e-13
     1000  3.84288e-14  7.90329e-13  1.84851e-18  8.28759e-13
    O-O  3.84397e-14  7.91285e-13          ***  8.29725e-13

   Temperature = 400 K

   P(atm)        R->W1        R->W2        R->P1          R->
     0.01  1.65496e-14  1.76599e-12  1.48483e-13  1.93102e-12
      0.1  7.69216e-14  1.92933e-12  8.36501e-14   2.0899e-12
        1  1.37338e-13  1.95949e-12  2.26525e-14  2.11948e-12
       10  1.56832e-13   1.9631e-12  3.20494e-15  2.12313e-12
      100  1.59712e-13  1.96347e-12  3.41812e-16  2.12352e-12
     1000  1.60021e-13   1.9635e-12  3.44415e-17  2.12356e-12
    O-O  1.60073e-13  1.96593e-12          ***    2.126e-12

   Temperature = 500 K

   P(atm)        R->W1        R->W2        R->P1          R->
     0.01  1.62335e-14   2.6354e-12    4.281e-13  3.07973e-12
      0.1  1.10425e-13  3.38294e-12  3.11292e-13  3.80466e-12
        1   2.8299e-13  3.62214e-12  1.31869e-13    4.037e-12
       10  3.87446e-13  3.66234e-12   2.7192e-14  4.07698e-12
      100  4.11502e-13  3.66692e-12  3.33985e-15  4.08177e-12
     1000  4.14532e-13  3.66739e-12  3.44642e-16  4.08227e-12
    O-O  4.14849e-13  3.67188e-12          ***  4.08673e-12

   Temperature = 600 K

   P(atm)        R->W1        R->W2        R->P1          R->
     0.01  1.20074e-14  2.88479e-12  9.10289e-13  3.80709e-12
      0.1  1.08862e-13  4.63023e-12   7.5706e-13  5.49615e-12
        1  3.94221e-13  5.57019e-12  4.39689e-13   6.4041e-12
       10  6.94579e-13  5.81511e-12  1.34031e-13  6.64372e-12
      100  8.08622e-13  5.85019e-12  2.09042e-14  6.67972e-12
     1000  8.27538e-13  5.85395e-12   2.2949e-15  6.68378e-12
    O-O  8.29675e-13  5.86119e-12          ***  6.69087e-12

   Temperature = 700 K

   P(atm)        R->W1        R->W2        R->P1          R->
     0.01  7.53606e-15  2.51496e-12  1.60774e-12  4.13024e-12
      0.1  8.49616e-14  5.14084e-12   1.4415e-12   6.6673e-12
        1  4.17487e-13  7.36616e-12  1.02595e-12  8.80959e-12
       10  9.77708e-13  8.27461e-12   4.3672e-13  9.68904e-12
      100  1.32353e-12   8.4544e-12  9.15769e-14  9.86951e-12
     1000  1.40539e-12  8.47618e-12  1.13022e-14  9.89287e-12
    O-O  1.41643e-12   8.4883e-12          ***  9.90474e-12

   Temperature = 800 K

   P(atm)        R->W1        R->W2        R->P1          R->
     0.01  4.28279e-15  1.86112e-12  2.51227e-12  4.37767e-12
      0.1   5.7065e-14  4.79952e-12  2.35657e-12  7.21316e-12
        1  3.63752e-13  8.46703e-12  1.90505e-12  1.07358e-11
       10  1.13286e-12   1.0744e-11  1.04897e-12  1.29258e-11
      100  1.87465e-12  1.13939e-11   2.9788e-13  1.35664e-11
     1000  2.13393e-12  1.14899e-11  4.36954e-14  1.36675e-11
    O-O  2.17789e-12  1.15142e-11          ***  1.36921e-11

   Temperature = 900 K

   P(atm)        R->W1        R->W2        R->P1          R->
     0.01  2.30423e-15  1.22615e-12  3.60864e-12   4.8371e-12
      0.1  3.48832e-14  3.90392e-12  3.47963e-12  7.41843e-12
        1  2.76162e-13  8.55364e-12  3.04735e-12  1.18771e-11
       10  1.12223e-12  1.27686e-11  2.02349e-12  1.59144e-11
      100   2.3406e-12   1.4513e-11  7.57957e-13  1.76116e-11
     1000  2.97104e-12  1.48465e-11  1.37611e-13  1.79552e-11
    O-O  3.11174e-12  1.49065e-11          ***  1.80183e-11

   Temperature = 1000 K

   P(atm)        R->W1        R->W2        R->P1          R->
     0.01  1.20999e-15  7.44844e-13  4.88214e-12   5.6282e-12
      0.1  2.02079e-14  2.85568e-12  4.78537e-12  7.66126e-12
        1  1.91112e-13  7.71474e-12  4.40889e-12  1.23147e-11
       10  9.83848e-13  1.38888e-11  3.33917e-12  1.82118e-11
      100  2.61098e-12  1.75419e-11  1.58175e-12  2.17346e-11
     1000  3.83934e-12  1.84774e-11  3.62367e-13  2.26791e-11
    O-O  4.21304e-12  1.86385e-11          ***  2.28515e-11

   Temperature = 1100 K

   P(atm)        R->W1        R->W2        R->P1          R->
     0.01          ***  4.30658e-13   6.3205e-12   6.7512e-12
      0.1  1.14789e-14  1.93623e-12  6.25249e-12   8.2002e-12
        1  1.25383e-13  6.33647e-12  5.94803e-12  1.24099e-11
       10   7.8997e-13  1.38695e-11   4.9311e-12  1.95906e-11
      100   2.6426e-12  2.01016e-11  2.81968e-12  2.55639e-11
     1000  4.63209e-12   2.2271e-11  8.14718e-13  2.77178e-11
    O-O  5.47566e-12  2.26863e-11          ***   2.8162e-11

   Temperature = 1200 K

   P(atm)        R->W1        R->W2        R->P1          R->
     0.01          ***  2.41433e-13  7.91084e-12  8.15229e-12
      0.1          ***  1.24564e-12  7.87223e-12  9.11809e-12
        1  8.03114e-14  4.83763e-12  7.63363e-12  1.25516e-11
       10  5.99529e-13  1.28139e-11  6.72999e-12  2.01434e-11
      100  2.47361e-12  2.17961e-11  4.44663e-12  2.87164e-11
     1000  5.24129e-12   2.6049e-11  1.59437e-12  3.28846e-11
    O-O  6.89301e-12  2.70307e-11          ***  3.39237e-11

   Temperature = 1300 K

   P(atm)        R->W1        R->W2        R->P1          R->
     0.01          ***          ***   9.6477e-12   9.6477e-12
      0.1          ***  7.80503e-13  9.61816e-12  1.03988e-11
        1          ***  3.51534e-12  9.49348e-12  1.30103e-11
       10  4.40091e-13  1.10997e-11  8.68159e-12  2.02214e-11
      100  2.18494e-12  2.23693e-11  6.39128e-12  3.09455e-11
     1000   5.5961e-12  2.95606e-11  2.76953e-12  3.79262e-11
    O-O  8.45857e-12  3.16563e-11          ***  4.01149e-11

   Temperature = 1400 K

   P(atm)        R->W1        R->W2        R->P1          R->
     0.01          ***          ***  1.15104e-11  1.15104e-11
      0.1          ***          ***  1.15106e-11  1.15106e-11
        1          ***   2.4767e-12  1.13996e-11  1.38775e-11
       10          ***  9.15476e-12  1.10492e-11  2.02129e-11
      100  1.85304e-12  2.18138e-11  8.57424e-12  3.22411e-11
     1000  5.68471e-12  3.25134e-11  4.35652e-12  4.25547e-11
    O-O   1.0166e-11  3.65467e-11          ***  4.67127e-11

   Temperature = 1500 K

   P(atm)        R->W1        R->W2        R->P1          R->
     0.01          ***          ***  1.34965e-11  1.34965e-11
      0.1          ***          ***  1.34966e-11  1.34966e-11
        1          ***  1.71369e-12  1.34185e-11  1.51331e-11
       10          ***  7.28877e-12  1.31217e-11  2.04185e-11
      100   1.5277e-12  2.03539e-11  1.09287e-11  3.28104e-11
     1000  5.54438e-12  3.46415e-11  6.32645e-12  4.65123e-11
    O-O  1.20094e-11  4.16911e-11          ***  5.37005e-11

   Temperature = 1600 K

   P(atm)        R->W1        R->W2        R->P1          R->
     0.01          ***          ***  1.55969e-11  1.55969e-11
      0.1          ***          ***   1.5597e-11   1.5597e-11
        1          ***          ***  1.55976e-11  1.55976e-11
       10          ***  5.66511e-12  1.53004e-11  2.09726e-11
      100          ***  1.83338e-11  1.45447e-11  3.29186e-11
     1000   5.2364e-12  3.57818e-11  8.62422e-12  4.96424e-11
    O-O  1.39833e-11   4.7077e-11          ***  6.10603e-11

   Temperature = 1700 K

   P(atm)        R->W1        R->W2        R->P1          R->
     0.01          ***          ***  1.78036e-11  1.78036e-11
      0.1          ***          ***  1.78036e-11  1.78036e-11
        1          ***          ***  1.78041e-11  1.78041e-11
       10          ***          ***  1.78069e-11  1.78069e-11
      100          ***  1.60476e-11  1.68645e-11  3.29515e-11
     1000  4.82246e-12  3.59084e-11  1.11878e-11  5.19187e-11
    O-O  1.60824e-11   5.2696e-11          ***  6.87783e-11

   Temperature = 1800 K

   P(atm)        R->W1        R->W2        R->P1          R->
     0.01          ***          ***  2.01095e-11  2.01095e-11
      0.1          ***          ***  2.01095e-11  2.01095e-11
        1          ***          ***  2.01099e-11  2.01099e-11
       10          ***          ***  2.01121e-11  2.01121e-11
      100          ***  1.37427e-11  1.92916e-11  3.30719e-11
     1000  4.35472e-12  3.51227e-11  1.39573e-11  5.34347e-11
    O-O  1.83019e-11  5.85372e-11          ***  7.68391e-11

   Temperature = 1900 K

   P(atm)        R->W1        R->W2        R->P1          R->
     0.01          ***          ***  2.25083e-11  2.25083e-11
      0.1          ***          ***  2.25083e-11  2.25083e-11
        1          ***          ***  2.25086e-11  2.25086e-11
       10          ***          ***  2.25104e-11  2.25104e-11
      100          ***   1.1571e-11  2.18094e-11  3.34152e-11
     1000          ***  3.36515e-11  2.03225e-11  5.41331e-11
    O-O  2.06377e-11  6.45945e-11          ***  8.52322e-11

   Temperature = 2000 K

   P(atm)        R->W1        R->W2        R->P1          R->
     0.01          ***          ***  2.49945e-11  2.49945e-11
      0.1          ***          ***  2.49945e-11  2.49945e-11
        1          ***          ***  2.49947e-11  2.49947e-11
       10          ***          ***  2.49961e-11  2.49961e-11
      100          ***          ***  2.50043e-11  2.50043e-11
     1000          ***   3.1596e-11  2.29065e-11  5.46664e-11
    O-O  2.30855e-11  7.08607e-11          ***  9.39462e-11

   Temperature = 298 K

   P(atm)       P1->W1       P1->W2        P1->R         P1->
     0.01  2.14643e-20  1.19261e-24  2.02074e-24  2.14675e-20
      0.1  2.44574e-20  2.78588e-25  7.08313e-25  2.44584e-20
        1  2.50532e-20  3.87753e-26  1.13616e-25  2.50534e-20
       10  2.51267e-20   4.1492e-27   1.2499e-26  2.51267e-20
      100  2.51343e-20    4.184e-28  1.26467e-27  2.51343e-20
     1000   2.5135e-20  4.18761e-29  1.26621e-28   2.5135e-20
    O-O  2.51679e-20          ***          ***  2.51679e-20

   Temperature = 300 K

   P(atm)       P1->W1       P1->W2        P1->R         P1->
     0.01  2.34783e-20  1.35689e-24  2.35002e-24   2.3482e-20
      0.1  2.68538e-20  3.22518e-25   8.3355e-25  2.68549e-20
        1  2.75352e-20  4.53705e-26   1.3501e-25  2.75353e-20
       10  2.76197e-20  4.86987e-27  1.48993e-26  2.76197e-20
      100  2.76285e-20  4.91288e-28  1.50824e-27  2.76285e-20
     1000  2.76294e-20  4.91735e-29  1.51014e-28  2.76294e-20
    O-O  2.76654e-20          ***          ***  2.76654e-20

   Temperature = 400 K

   P(atm)       P1->W1       P1->W2        P1->R         P1->
     0.01  5.97221e-19  1.85597e-22  6.96421e-22  5.98103e-19
      0.1  8.73982e-19  9.58545e-23   3.9234e-22   8.7447e-19
        1  9.85905e-19  2.47061e-23  1.06246e-22  9.86036e-19
       10  1.00796e-18  3.45446e-24   1.5032e-23  1.00797e-18
      100  1.01065e-18  3.67902e-25  1.60318e-24  1.01065e-18
     1000  1.01093e-18  3.70655e-26  1.61539e-25  1.01093e-18
    O-O   1.0121e-18          ***          ***   1.0121e-18

   Temperature = 500 K

   P(atm)       P1->W1       P1->W2        P1->R         P1->
     0.01  3.26903e-18  3.55385e-21  2.35115e-20   3.2961e-18
      0.1  6.43352e-18  3.26951e-21  1.70963e-20  6.45389e-18
        1  8.77734e-18  1.50905e-21  7.24231e-21  8.78609e-18
       10  9.58361e-18  3.21665e-22   1.4934e-21  9.58543e-18
      100  9.72155e-18  3.99458e-23  1.83426e-22  9.72177e-18
     1000  9.73732e-18  4.13023e-24  1.89279e-23  9.73735e-18
    O-O  9.74838e-18          ***          ***  9.74838e-18

   Temperature = 600 K

   P(atm)       P1->W1       P1->W2        P1->R         P1->
     0.01  7.87806e-18   2.2218e-20  2.65417e-19  8.16569e-18
      0.1  2.05557e-17  3.19217e-20   2.2074e-19  2.08084e-17
        1   3.5898e-17  2.41074e-20  1.28202e-19  3.60504e-17
       10   4.4826e-17  8.17389e-21    3.908e-20  4.48732e-17
      100  4.71784e-17  1.32414e-21  6.09512e-21  4.71858e-17
     1000  4.75092e-17  1.46649e-22  6.69135e-22  4.75101e-17
    O-O  4.75868e-17          ***          ***  4.75868e-17

   Temperature = 700 K

   P(atm)       P1->W1       P1->W2        P1->R         P1->
     0.01  1.16779e-17  6.91858e-20  1.58512e-18  1.33323e-17
      0.1  3.89684e-17  1.42546e-19  1.42123e-18  4.05322e-17
        1  8.80865e-17  1.62922e-19  1.01152e-18   8.9261e-17
       10  1.33401e-16  8.59502e-20  4.30577e-19  1.33918e-16
      100    1.521e-16  1.95785e-20  9.02886e-20   1.5221e-16
     1000  1.55643e-16   2.4739e-21  1.11432e-20  1.55656e-16
    O-O  1.56214e-16          ***          ***  1.56214e-16

   Temperature = 800 K

   P(atm)       P1->W1       P1->W2        P1->R         P1->
     0.01  1.27332e-17  1.36159e-19  6.31488e-18  1.91842e-17
      0.1  5.23153e-17  3.77995e-19  5.92352e-18  5.86168e-17
        1  1.50769e-16  6.15122e-19  4.78858e-18  1.56172e-16
       10  2.85785e-16  4.84509e-19  2.63671e-18  2.88906e-16
      100    3.711e-16  1.59809e-19  7.48756e-19  3.72009e-16
     1000   3.9402e-16  2.46219e-20  1.09833e-19  3.94155e-16
    O-O  3.97795e-16          ***          ***  3.97795e-16

   Temperature = 900 K

   P(atm)       P1->W1       P1->W2        P1->R         P1->
     0.01  1.14041e-17  1.95765e-19  1.91382e-17   3.0738e-17
      0.1  5.56729e-17  6.97131e-19   1.8454e-17  7.48241e-17
        1  1.99029e-16  1.53737e-18  1.61614e-17  2.16728e-16
       10   4.7472e-16  1.73305e-18  1.07314e-17  4.87184e-16
      100   7.3208e-16  8.26885e-19  4.01978e-18  7.36927e-16
     1000   8.3178e-16  1.63915e-19   7.2981e-19  8.32674e-16
    O-O  8.51541e-16          ***          ***  8.51541e-16

   Temperature = 1000 K

   P(atm)       P1->W1       P1->W2        P1->R         P1->
     0.01  9.00581e-18  2.25764e-19  4.77964e-17   5.7028e-17
      0.1  5.07199e-17  9.90808e-19   4.6849e-17  9.85597e-17
        1  2.18198e-16  2.83971e-18  4.31633e-17  2.64201e-16
       10  6.46382e-16  4.40472e-18  3.26906e-17  6.83477e-16
      100  1.21307e-15   2.9906e-18  1.54854e-17  1.23154e-15
     1000  1.52814e-15  7.89809e-19  3.54759e-18  1.53247e-15
    O-O  1.60917e-15          ***          ***  1.60917e-15

   Temperature = 1100 K

   P(atm)       P1->W1       P1->W2        P1->R         P1->
     0.01          ***  2.26183e-19  1.03533e-16  1.03759e-16
      0.1  4.19528e-17  1.16823e-18  1.02419e-16   1.4554e-16
        1  2.10884e-16  4.18817e-18   9.7432e-17  3.12504e-16
       10  7.57448e-16  8.60996e-18  8.07741e-17  8.46832e-16
      100  1.73734e-15  8.12039e-18  4.61879e-17  1.79165e-15
     1000  2.50433e-15  2.90666e-18  1.33455e-17  2.52058e-15
    O-O  2.77068e-15          ***          ***  2.77068e-15

   Temperature = 1200 K

   P(atm)       P1->W1       P1->W2        P1->R         P1->
     0.01          ***  2.00585e-19   2.0121e-16  2.01411e-16
      0.1          ***  1.22951e-18  2.00228e-16  2.01458e-16
        1  1.87784e-16  5.22245e-18   1.9416e-16  3.87166e-16
       10  7.96906e-16  1.37355e-17  1.71176e-16  9.81818e-16
      100  2.20965e-15  1.74898e-17  1.13099e-16  2.34024e-15
     1000  3.71956e-15  8.50627e-18  4.05525e-17  3.76862e-15
    O-O   4.4409e-15          ***          ***   4.4409e-15

   Temperature = 1300 K

   P(atm)       P1->W1       P1->W2        P1->R         P1->
     0.01          ***          ***  3.59435e-16  3.59435e-16
      0.1          ***  1.15249e-18  3.58334e-16  3.59487e-16
        1          ***  6.06939e-18  3.53689e-16  3.59761e-16
       10  7.77099e-16  1.87766e-17  3.23442e-16  1.11932e-15
      100  2.56096e-15  3.12732e-17  2.38114e-16  2.83034e-15
     1000  5.07157e-15  2.04699e-17  1.03182e-16  5.19522e-15
    O-O  6.72689e-15          ***          ***  6.72689e-15

   Temperature = 1400 K

   P(atm)       P1->W1       P1->W2        P1->R         P1->
     0.01          ***          ***  5.99566e-16  5.99566e-16
      0.1          ***          ***  5.99575e-16  5.99575e-16
        1          ***  6.10679e-18  5.93794e-16  5.99904e-16
       10          ***  2.56436e-17  5.75544e-16  6.01213e-16
      100  2.76483e-15   4.8255e-17  4.46624e-16  3.25971e-15
     1000  6.42739e-15  4.17374e-17  2.26927e-16  6.69606e-15
    O-O  9.73612e-15          ***          ***  9.73612e-15

   Temperature = 1500 K

   P(atm)       P1->W1       P1->W2        P1->R         P1->
     0.01          ***          ***  9.46405e-16  9.46405e-16
      0.1          ***          ***  9.46414e-16  9.46414e-16
        1          ***  5.79499e-18  9.40937e-16  9.46735e-16
       10          ***  2.80813e-17  9.20123e-16  9.48235e-16
      100  2.82643e-15  6.63791e-17  7.66348e-16  3.65915e-15
     1000  7.66213e-15  7.41222e-17  4.43626e-16  8.17988e-15
    O-O  1.35752e-14          ***          ***  1.35752e-14

   Temperature = 1600 K

   P(atm)       P1->W1       P1->W2        P1->R         P1->
     0.01          ***          ***  1.42701e-15  1.42701e-15
      0.1          ***          ***  1.42701e-15  1.42701e-15
        1          ***          ***  1.42707e-15  1.42707e-15
       10          ***  2.90129e-17  1.39988e-15  1.42893e-15
      100          ***  1.03921e-16  1.33074e-15  1.43489e-15
     1000  8.68481e-15  1.17518e-16  7.89056e-16  9.59138e-15
    O-O  1.83489e-14          ***          ***  1.83489e-14

   Temperature = 1700 K

   P(atm)       P1->W1       P1->W2        P1->R         P1->
     0.01          ***          ***  2.07042e-15  2.07042e-15
      0.1          ***          ***  2.07043e-15  2.07043e-15
        1          ***          ***  2.07048e-15  2.07048e-15
       10          ***          ***   2.0708e-15   2.0708e-15
      100          ***  1.17886e-16  1.96121e-15  2.07939e-15
     1000   9.4432e-15  1.69926e-16  1.30106e-15  1.09142e-14
    O-O  2.41597e-14          ***          ***  2.41597e-14

   Temperature = 1800 K

   P(atm)       P1->W1       P1->W2        P1->R         P1->
     0.01          ***          ***  2.90728e-15  2.90728e-15
      0.1          ***          ***  2.90729e-15  2.90729e-15
        1          ***          ***  2.90734e-15  2.90734e-15
       10          ***          ***  2.90766e-15  2.90766e-15
      100          ***  1.27651e-16  2.78904e-15  2.91704e-15
     1000  9.92093e-15  2.28089e-16  2.01784e-15  1.21669e-14
    O-O  3.11077e-14          ***          ***  3.11077e-14

   Temperature = 1900 K

   P(atm)       P1->W1       P1->W2        P1->R         P1->
     0.01          ***          ***  3.96941e-15  3.96941e-15
      0.1          ***          ***  3.96942e-15  3.96942e-15
        1          ***          ***  3.96946e-15  3.96946e-15
       10          ***          ***  3.96977e-15  3.96977e-15
      100          ***  1.33088e-16  3.84617e-15  3.97965e-15
     1000          ***  4.20073e-16  3.58395e-15    4.006e-15
    O-O    3.929e-14          ***          ***    3.929e-14

   Temperature = 2000 K

   P(atm)       P1->W1       P1->W2        P1->R         P1->
     0.01          ***          ***  5.28949e-15  5.28949e-15
      0.1          ***          ***  5.28949e-15  5.28949e-15
        1          ***          ***  5.28953e-15  5.28953e-15
       10          ***          ***  5.28983e-15  5.28983e-15
      100          ***          ***  5.29155e-15  5.29155e-15
     1000          ***  4.81097e-16  4.84762e-15  5.33121e-15
    O-O   4.8801e-14          ***          ***   4.8801e-14

______________________________________________________________________________________

Temperature-Species Rate Tables:

   Pressure = 0.01 atm

   T(K)       W1->W2        W1->R       W1->P1         W1->      Capture
    298  3.18517e-13  1.10882e-14  3.31863e-10  3.32192e-10  3.93803e-10
    300   4.4544e-13  1.62344e-14  4.68221e-10  4.68683e-10  5.57483e-10
    400   7.3214e-08  2.02904e-08  0.000156114  0.000156208  0.000264898
    500  8.58037e-05  6.77268e-05     0.248333     0.248487     0.742714
    600   0.00829907     0.011384      25.6172      25.6369       155.64
    700     0.175305     0.345043      542.386      542.907      7320.47
    800      1.37881      3.59993      4259.97      4264.95       134412
    900      5.60903      18.7691      17539.2      17563.6  1.31284e+06
   1000      14.6077      61.7968      47134.3      47210.7  8.22218e+06
   1100          ***          ***          ***          ***  3.72114e+07
   1200          ***          ***          ***          ***  1.31846e+08
   1300          ***          ***          ***          ***  3.86686e+08
   1400          ***          ***          ***          ***  9.77009e+08
   1500          ***          ***          ***          ***  2.19007e+09
   1600          ***          ***          ***          ***  4.45293e+09
   1700          ***          ***          ***          ***  8.35278e+09
   1800          ***          ***          ***          ***  1.46474e+10
   1900          ***          ***          ***          ***  2.42651e+10
   2000          ***          ***          ***          ***   3.8295e+10

   Pressure = 0.1 atm

   T(K)       W1->W2        W1->R       W1->P1         W1->      Capture
    298  3.33028e-13  3.10719e-14  3.78139e-10  3.78503e-10  3.93803e-10
    300  4.66651e-13  4.60025e-14  5.35537e-10   5.3605e-10  5.57483e-10
    400  1.02664e-07  9.43079e-08  0.000228458  0.000228655  0.000264898
    500  0.000207494  0.000460668      0.48869     0.489359     0.742714
    600    0.0328671     0.103175      66.8166      66.9526       155.64
    700      1.02306      3.88489      1807.29       1812.2      7320.47
    800      10.9127      47.7729      17424.9      17483.6       134412
    900      56.3509      281.048      84600.4      84937.8  1.31284e+06
   1000      176.637      1006.88       258373       259557  8.22218e+06
   1100      396.224      2600.78       581761       584758  3.72114e+07
   1200          ***          ***          ***          ***  1.31846e+08
   1300          ***          ***          ***          ***  3.86686e+08
   1400          ***          ***          ***          ***  9.77009e+08
   1500          ***          ***          ***          ***  2.19007e+09
   1600          ***          ***          ***          ***  4.45293e+09
   1700          ***          ***          ***          ***  8.35278e+09
   1800          ***          ***          ***          ***  1.46474e+10
   1900          ***          ***          ***          ***  2.42651e+10
   2000          ***          ***          ***          ***   3.8295e+10

   Pressure = 1 atm

   T(K)       W1->W2        W1->R       W1->P1         W1->      Capture
    298  3.36788e-13  4.02551e-14  3.87352e-10  3.87729e-10  3.93803e-10
    300  4.72259e-13  5.99153e-14  5.49126e-10  5.49658e-10  5.57483e-10
    400  1.22542e-07   1.6838e-07  0.000257714  0.000258005  0.000264898
    500  0.000378252   0.00118056     0.666721      0.66828     0.742714
    600    0.0933468     0.373602      116.678      117.145       155.64
    700      4.27474      19.0817      4083.55       4106.9      7320.47
    800      63.2431      303.981      50125.1      50492.3       134412
    900      428.915      2211.12       300487       303127  1.31284e+06
   1000      1678.85      9358.97  1.09168e+06  1.10272e+06  8.22218e+06
   1100      4476.52      27332.1  2.80855e+06  2.84036e+06  3.72114e+07
   1200      9154.64        62166  5.72723e+06  5.79855e+06  1.31846e+08
   1300          ***          ***          ***          ***  3.86686e+08
   1400          ***          ***          ***          ***  9.77009e+08
   1500          ***          ***          ***          ***  2.19007e+09
   1600          ***          ***          ***          ***  4.45293e+09
   1700          ***          ***          ***          ***  8.35278e+09
   1800          ***          ***          ***          ***  1.46474e+10
   1900          ***          ***          ***          ***  2.42651e+10
   2000          ***          ***          ***          ***   3.8295e+10

   Pressure = 10 atm

   T(K)       W1->W2        W1->R       W1->P1         W1->      Capture
    298   3.3733e-13  4.18209e-14  3.88487e-10  3.88866e-10  3.93803e-10
    300  4.73076e-13  6.23144e-14  5.50812e-10  5.51347e-10  5.57483e-10
    400  1.28289e-07   1.9228e-07  0.000263478  0.000263799  0.000264898
    500  0.000476084   0.00161632     0.727965     0.730057     0.742714
    600     0.156019     0.658246      145.696       146.51       155.64
    700      9.84356      44.6844      6183.86      6238.39      7320.47
    800      200.711      946.315      94973.2      96120.2       134412
    900      1839.06      8966.65       715202       726008  1.31284e+06
   1000       9416.9      47810.1  3.20854e+06  3.26577e+06  8.22218e+06
   1100      31494.3       168496  9.86425e+06  1.00642e+07  3.72114e+07
   1200        77352       442433  2.31339e+07  2.36537e+07  1.31846e+08
   1300       152331       944055  4.48152e+07  4.59116e+07  3.86686e+08
   1400          ***          ***          ***          ***  9.77009e+08
   1500          ***          ***          ***          ***  2.19007e+09
   1600          ***          ***          ***          ***  4.45293e+09
   1700          ***          ***          ***          ***  8.35278e+09
   1800          ***          ***          ***          ***  1.46474e+10
   1900          ***          ***          ***          ***  2.42651e+10
   2000          ***          ***          ***          ***   3.8295e+10

   Pressure = 100 atm

   T(K)       W1->W2        W1->R       W1->P1         W1->      Capture
    298  3.37388e-13   4.1995e-14  3.88604e-10  3.88984e-10  3.93803e-10
    300  4.73164e-13   6.2582e-14  5.50987e-10  5.51523e-10  5.57483e-10
    400  1.29119e-07   1.9581e-07  0.000264183  0.000264508  0.000264898
    500  0.000498601   0.00171667     0.738442     0.740658     0.742714
    600     0.180306     0.766323      153.342      154.288       155.64
    700      13.4186      60.4894      7050.61      7124.52      7320.47
    800      341.199      1565.89       123320       125227       134412
    900      4035.47      18695.2  1.10257e+06   1.1253e+06  1.31284e+06
   1000      26996.2       126654  6.01059e+06  6.16424e+06  8.22218e+06
   1100       116836       559706  2.24642e+07  2.31407e+07  3.72114e+07
   1200       361758  1.78898e+06  6.28343e+07   6.4985e+07  1.31846e+08
   1300       867682  4.48256e+06  1.41061e+08  1.46412e+08  3.86686e+08
   1400  1.71672e+06  9.37221e+06  2.68682e+08  2.79771e+08  9.77009e+08
   1500  2.93929e+06  1.71247e+07  4.52762e+08  4.72826e+08  2.19007e+09
   1600          ***          ***          ***          ***  4.45293e+09
   1700          ***          ***          ***          ***  8.35278e+09
   1800          ***          ***          ***          ***  1.46474e+10
   1900          ***          ***          ***          ***  2.42651e+10
   2000          ***          ***          ***          ***   3.8295e+10

   Pressure = 1000 atm

   T(K)       W1->W2        W1->R       W1->P1         W1->      Capture
    298  3.37394e-13  4.20126e-14  3.88616e-10  3.88996e-10  3.93803e-10
    300  4.73173e-13  6.26091e-14  5.51005e-10   5.5154e-10  5.57483e-10
    400  1.29208e-07   1.9619e-07  0.000264256  0.000264581  0.000264898
    500   0.00050145   0.00172931      0.73964     0.741871     0.742714
    600     0.184401      0.78425      154.417      155.386       155.64
    700      14.2908      64.2306      7214.85      7293.37      7320.47
    800      392.535      1782.46       130937       133112       134412
    900      5241.72      23730.4   1.2527e+06  1.28167e+06  1.31284e+06
   1000        41326       186209  7.57046e+06  7.79799e+06  8.22218e+06
   1100       217804       980136  3.23499e+07  3.35478e+07  3.72114e+07
   1200       834899  3.77554e+06  1.05343e+08  1.09954e+08  1.31846e+08
   1300  2.47689e+06  1.13436e+07  2.75944e+08  2.89764e+08  3.86686e+08
   1400  5.97499e+06  2.79535e+07  6.06805e+08  6.40733e+08  9.77009e+08
   1500  1.22077e+07  5.88588e+07  1.16028e+09  1.23134e+09  2.19007e+09
   1600  2.18535e+07  1.09488e+08  1.98611e+09  2.11745e+09  4.45293e+09
   1700  3.52305e+07  1.84742e+08  3.11563e+09  3.33561e+09  8.35278e+09
   1800  5.22848e+07  2.88669e+08  4.56305e+09    4.904e+09  1.46474e+10
   1900          ***          ***          ***          ***  2.42651e+10
   2000          ***          ***          ***          ***   3.8295e+10

   Pressure = 0.01 atm

   T(K)       W2->W1        W2->R       W2->P1         W2->      Capture
    298  6.81565e-16  1.84132e-15  3.94559e-17  2.56234e-15  1.17972e-14
    300  9.88952e-16  2.80719e-15  6.00777e-17  3.85622e-15  1.55092e-14
    400  6.54683e-10  1.93609e-08  4.33817e-10  2.04494e-08   2.2818e-08
    500  1.82182e-06  0.000233432  5.73147e-06  0.000240985  0.000335917
    600  0.000319651     0.105289   0.00278097      0.10839     0.221048
    700    0.0104607      6.85528     0.191249      7.05699      23.9951
    800     0.115256      129.736      3.77489      133.626      835.709
    900     0.614323      1067.93      32.1314      1100.68      13554.9
   1000      2.00509       4912.9      151.954      5066.86       128237
   1100          ***        15024      481.707      15504.4       817333
   1200          ***      34308.6      1120.67      35426.4  3.86603e+06
   1300          ***          ***          ***          ***  1.45175e+07
   1400          ***          ***          ***          ***  4.54229e+07
   1500          ***          ***          ***          ***  1.22726e+08
   1600          ***          ***          ***          ***   2.9414e+08
   1700          ***          ***          ***          ***  6.38438e+08
   1800          ***          ***          ***          ***  1.27537e+09
   1900          ***          ***          ***          ***  2.37511e+09
   2000          ***          ***          ***          ***  4.16612e+09

   Pressure = 0.1 atm

   T(K)       W2->W1        W2->R       W2->P1         W2->      Capture
    298  7.12616e-16   1.8699e-15  9.21675e-18  2.59174e-15  1.17972e-14
    300  1.03604e-15  2.85271e-15  1.42799e-17  3.90303e-15  1.55092e-14
    400  9.18026e-10  2.11517e-08  2.24054e-10  2.22937e-08   2.2818e-08
    500   4.4056e-06  0.000299646  5.27297e-06  0.000309324  0.000335917
    600   0.00126585     0.168991   0.00399558     0.174253     0.221048
    700    0.0610284      14.0114        0.394      14.4664      23.9951
    800     0.911335      334.409      10.4743      345.795      835.709
    900       6.1576      3394.28      114.202      3514.64      13554.9
   1000      24.1386      18739.9      663.126      19427.1       128237
   1100      65.7914      66664.2      2448.72      69178.7       817333
   1200          ***       172173      6681.53       178823  3.86603e+06
   1300          ***       355887      14105.1       369920  1.45175e+07
   1400          ***          ***          ***          ***  4.54229e+07
   1500          ***          ***          ***          ***  1.22726e+08
   1600          ***          ***          ***          ***   2.9414e+08
   1700          ***          ***          ***          ***  6.38438e+08
   1800          ***          ***          ***          ***  1.27537e+09
   1900          ***          ***          ***          ***  2.37511e+09
   2000          ***          ***          ***          ***  4.16612e+09

   Pressure = 1 atm

   T(K)       W2->W1        W2->R       W2->P1         W2->      Capture
    298  7.20662e-16  1.87328e-15  1.28284e-18  2.59523e-15  1.17972e-14
    300  1.04849e-15  2.85812e-15  2.00883e-18  3.90863e-15  1.55092e-14
    400  1.09578e-09  2.14823e-08  5.77491e-11  2.26358e-08   2.2818e-08
    500  8.03119e-06  0.000320833  2.43377e-06  0.000331298  0.000335917
    600   0.00359499     0.203297   0.00301755      0.20991     0.221048
    700     0.254935      20.0762     0.450341      20.7815      23.9951
    800      5.27643      589.888      17.0449       612.21      835.709
    900       46.727      7433.45      251.735      7731.91      13554.9
   1000      227.694      50531.5      1896.47      52655.7       128237
   1100      731.883       216815      8715.77       226263       817333
   1200      1768.86       658072      27745.3       687586  3.86603e+06
   1300          ***  1.54871e+06      71771.2  1.61978e+06  1.45175e+07
   1400          ***  3.03006e+06       143431  3.17193e+06  4.54229e+07
   1500          ***  5.18854e+06       250212  5.43571e+06  1.22726e+08
   1600          ***          ***          ***          ***   2.9414e+08
   1700          ***          ***          ***          ***  6.38438e+08
   1800          ***          ***          ***          ***  1.27537e+09
   1900          ***          ***          ***          ***  2.37511e+09
   2000          ***          ***          ***          ***  4.16612e+09

   Pressure = 10 atm

   T(K)       W2->W1        W2->R       W2->P1         W2->      Capture
    298  7.21821e-16  1.87363e-15  1.37271e-19  2.59559e-15  1.17972e-14
    300  1.05031e-15  2.85868e-15  2.15619e-19   3.9092e-15  1.55092e-14
    400  1.14717e-09  2.15218e-08  8.07461e-12  2.26771e-08   2.2818e-08
    500  1.01084e-05  0.000324394  5.18779e-07  0.000335021  0.000335917
    600   0.00600859     0.212236   0.00102315     0.219268     0.221048
    700     0.587015      22.5521     0.237591      23.3767      23.9951
    800       16.741      748.513      13.4274      778.682      835.709
    900      200.127      11095.7      283.848      11579.7      13554.9
   1000      1272.53      90936.5      2941.95        95151       128237
   1100      5101.51       473754      17892.9       496749       817333
   1200      14656.5  1.73294e+06        72511   1.8201e+06  3.86603e+06
   1300        33223  4.81306e+06       215810  5.06209e+06  1.45175e+07
   1400          ***  1.08195e+07       581827  1.13903e+07  4.54229e+07
   1500          ***  2.07184e+07  1.13831e+06  2.18325e+07  1.22726e+08
   1600          ***  3.51858e+07  1.96953e+06  3.71088e+07   2.9414e+08
   1700          ***          ***          ***          ***  6.38438e+08
   1800          ***          ***          ***          ***  1.27537e+09
   1900          ***          ***          ***          ***  2.37511e+09
   2000          ***          ***          ***          ***  4.16612e+09

   Pressure = 100 atm

   T(K)       W2->W1        W2->R       W2->P1         W2->      Capture
    298  7.21946e-16  1.87367e-15  1.38423e-20  2.59563e-15  1.17972e-14
    300   1.0505e-15  2.85874e-15  2.17524e-20  3.90926e-15  1.55092e-14
    400  1.15459e-09  2.15259e-08   8.5995e-13  2.26813e-08   2.2818e-08
    500  1.05865e-05    0.0003248  6.44244e-08  0.000335451  0.000335917
    600   0.00694392     0.213517  0.000165747     0.220626     0.221048
    700     0.800203      23.0421    0.0541216      23.8964      23.9951
    800      28.4579      793.793      4.42921       826.68      835.709
    900      439.049      12611.5       135.47        13186      13554.9
   1000      3644.74       114851         1999       120495       128237
   1100        18867       686473      16900.2       722240       817333
   1200      67986.2  2.94448e+06      92468.6  3.10494e+06  3.86603e+06
   1300       186011  9.66103e+06       359011  1.02061e+07  1.45175e+07
   1400       413896  2.54886e+07  1.06375e+06  2.69662e+07  4.54229e+07
   1500       789295  5.63786e+07  2.55151e+06  5.97194e+07  1.22726e+08
   1600          ***   1.0841e+08  6.71639e+06  1.14876e+08   2.9414e+08
   1700          ***  1.86425e+08  1.17762e+07  1.97715e+08  6.38438e+08
   1800          ***  2.93748e+08  1.88729e+07  3.11769e+08  1.27537e+09
   1900          ***  4.32117e+08  2.81829e+07  4.58923e+08  2.37511e+09
   2000          ***          ***          ***          ***  4.16612e+09

   Pressure = 1000 atm

   T(K)       W2->W1        W2->R       W2->P1         W2->      Capture
    298  7.21959e-16  1.87367e-15  1.38542e-21  2.59563e-15  1.17972e-14
    300  1.05052e-15  2.85874e-15  2.17721e-21  3.90927e-15  1.55092e-14
    400  1.15539e-09  2.15263e-08  8.66385e-14  2.26818e-08   2.2818e-08
    500   1.0647e-05  0.000324841  6.66121e-09  0.000335494  0.000335917
    600   0.00710165     0.213654  1.83566e-05     0.220774     0.221048
    700     0.852218      23.1015   0.00683872      23.9605      23.9951
    800      32.7395      800.482     0.682428      833.904      835.709
    900      570.277      12901.3      26.8572      13498.4      13554.9
   1000      5578.82       120976      528.144       127083       128237
   1100      35154.2       760551      6057.12       801762       817333
   1200       156629  3.51874e+06      45110.3  3.72048e+06  3.86603e+06
   1300       528435  1.27617e+07       236270  1.35264e+07  1.45175e+07
   1400  1.42538e+06  3.79287e+07       926648  4.02808e+07  4.54229e+07
   1500  3.21453e+06  9.54735e+07  2.86609e+06  1.01554e+08  1.22726e+08
   1600  6.29054e+06  2.08953e+08  7.30093e+06  2.22544e+08   2.9414e+08
   1700  1.10075e+07  4.06498e+08  1.58859e+07  4.33392e+08  6.38438e+08
   1800  1.76421e+07  7.16593e+08  3.04329e+07  7.64668e+08  1.27537e+09
   1900          ***  1.16605e+09  8.25377e+07  1.24271e+09  2.37511e+09
   2000          ***  1.77057e+09  1.27393e+08  1.88818e+09  4.16612e+09

   Pressure = 0.01 atm

   T(K)        R->W1        R->W2        R->P1          R->      Capture
    298  9.78284e-15  7.59203e-13  2.75648e-14   7.9655e-13  8.10553e-13
    300  9.96446e-15  7.76077e-13  2.87656e-14  8.14807e-13  8.29725e-13
    400  1.65496e-14  1.76599e-12  1.48483e-13  1.93102e-12    2.126e-12
    500  1.62335e-14   2.6354e-12    4.281e-13  3.07973e-12  4.08673e-12
    600  1.20074e-14  2.88479e-12  9.10289e-13  3.80709e-12  6.69087e-12
    700  7.53606e-15  2.51496e-12  1.60774e-12  4.13024e-12  9.90474e-12
    800  4.28279e-15  1.86112e-12  2.51227e-12  4.37767e-12  1.36921e-11
    900  2.30423e-15  1.22615e-12  3.60864e-12   4.8371e-12  1.80183e-11
   1000  1.20999e-15  7.44844e-13  4.88214e-12   5.6282e-12  2.28515e-11
   1100          ***  4.30658e-13   6.3205e-12   6.7512e-12   2.8162e-11
   1200          ***  2.41433e-13  7.91084e-12  8.15229e-12  3.39237e-11
   1300          ***          ***   9.6477e-12   9.6477e-12  4.01149e-11
   1400          ***          ***  1.15104e-11  1.15104e-11  4.67127e-11
   1500          ***          ***  1.34965e-11  1.34965e-11  5.37005e-11
   1600          ***          ***  1.55969e-11  1.55969e-11  6.10603e-11
   1700          ***          ***  1.78036e-11  1.78036e-11  6.87783e-11
   1800          ***          ***  2.01095e-11  2.01095e-11  7.68391e-11
   1900          ***          ***  2.25083e-11  2.25083e-11  8.52322e-11
   2000          ***          ***  2.49945e-11  2.49945e-11  9.39462e-11

   Pressure = 0.1 atm

   T(K)        R->W1        R->W2        R->P1          R->      Capture
    298  2.74139e-14  7.70989e-13  9.66207e-15  8.08065e-13  8.10553e-13
    300  2.82358e-14  7.88661e-13  1.02032e-14    8.271e-13  8.29725e-13
    400  7.69216e-14  1.92933e-12  8.36501e-14   2.0899e-12    2.126e-12
    500  1.10425e-13  3.38294e-12  3.11292e-13  3.80466e-12  4.08673e-12
    600  1.08862e-13  4.63023e-12   7.5706e-13  5.49615e-12  6.69087e-12
    700  8.49616e-14  5.14084e-12   1.4415e-12   6.6673e-12  9.90474e-12
    800   5.7065e-14  4.79952e-12  2.35657e-12  7.21316e-12  1.36921e-11
    900  3.48832e-14  3.90392e-12  3.47963e-12  7.41843e-12  1.80183e-11
   1000  2.02079e-14  2.85568e-12  4.78537e-12  7.66126e-12  2.28515e-11
   1100  1.14789e-14  1.93623e-12  6.25249e-12   8.2002e-12   2.8162e-11
   1200          ***  1.24564e-12  7.87223e-12  9.11809e-12  3.39237e-11
   1300          ***  7.80503e-13  9.61816e-12  1.03988e-11  4.01149e-11
   1400          ***          ***  1.15106e-11  1.15106e-11  4.67127e-11
   1500          ***          ***  1.34966e-11  1.34966e-11  5.37005e-11
   1600          ***          ***   1.5597e-11   1.5597e-11  6.10603e-11
   1700          ***          ***  1.78036e-11  1.78036e-11  6.87783e-11
   1800          ***          ***  2.01095e-11  2.01095e-11  7.68391e-11
   1900          ***          ***  2.25083e-11  2.25083e-11  8.52322e-11
   2000          ***          ***  2.49945e-11  2.49945e-11  9.39462e-11

   Pressure = 1 atm

   T(K)        R->W1        R->W2        R->P1          R->      Capture
    298  3.55161e-14  7.72382e-13  1.54983e-15  8.09448e-13  8.10553e-13
    300  3.67753e-14  7.90158e-13   1.6526e-15  8.28586e-13  8.29725e-13
    400  1.37338e-13  1.95949e-12  2.26525e-14  2.11948e-12    2.126e-12
    500   2.8299e-13  3.62214e-12  1.31869e-13    4.037e-12  4.08673e-12
    600  3.94221e-13  5.57019e-12  4.39689e-13   6.4041e-12  6.69087e-12
    700  4.17487e-13  7.36616e-12  1.02595e-12  8.80959e-12  9.90474e-12
    800  3.63752e-13  8.46703e-12  1.90505e-12  1.07358e-11  1.36921e-11
    900  2.76162e-13  8.55364e-12  3.04735e-12  1.18771e-11  1.80183e-11
   1000  1.91112e-13  7.71474e-12  4.40889e-12  1.23147e-11  2.28515e-11
   1100  1.25383e-13  6.33647e-12  5.94803e-12  1.24099e-11   2.8162e-11
   1200  8.03114e-14  4.83763e-12  7.63363e-12  1.25516e-11  3.39237e-11
   1300          ***  3.51534e-12  9.49348e-12  1.30103e-11  4.01149e-11
   1400          ***   2.4767e-12  1.13996e-11  1.38775e-11  4.67127e-11
   1500          ***  1.71369e-12  1.34185e-11  1.51331e-11  5.37005e-11
   1600          ***          ***  1.55976e-11  1.55976e-11  6.10603e-11
   1700          ***          ***  1.78041e-11  1.78041e-11  6.87783e-11
   1800          ***          ***  2.01099e-11  2.01099e-11  7.68391e-11
   1900          ***          ***  2.25086e-11  2.25086e-11  8.52322e-11
   2000          ***          ***  2.49947e-11  2.49947e-11  9.39462e-11

   Pressure = 10 atm

   T(K)        R->W1        R->W2        R->P1          R->      Capture
    298  3.68975e-14  7.72525e-13  1.70498e-16  8.09593e-13  8.10553e-13
    300  3.82478e-14  7.90312e-13  1.82376e-16  8.28742e-13  8.29725e-13
    400  1.56832e-13   1.9631e-12  3.20494e-15  2.12313e-12    2.126e-12
    500  3.87446e-13  3.66234e-12   2.7192e-14  4.07698e-12  4.08673e-12
    600  6.94579e-13  5.81511e-12  1.34031e-13  6.64372e-12  6.69087e-12
    700  9.77708e-13  8.27461e-12   4.3672e-13  9.68904e-12  9.90474e-12
    800  1.13286e-12   1.0744e-11  1.04897e-12  1.29258e-11  1.36921e-11
    900  1.12223e-12  1.27686e-11  2.02349e-12  1.59144e-11  1.80183e-11
   1000  9.83848e-13  1.38888e-11  3.33917e-12  1.82118e-11  2.28515e-11
   1100   7.8997e-13  1.38695e-11   4.9311e-12  1.95906e-11   2.8162e-11
   1200  5.99529e-13  1.28139e-11  6.72999e-12  2.01434e-11  3.39237e-11
   1300  4.40091e-13  1.10997e-11  8.68159e-12  2.02214e-11  4.01149e-11
   1400          ***  9.15476e-12  1.10492e-11  2.02129e-11  4.67127e-11
   1500          ***  7.28877e-12  1.31217e-11  2.04185e-11  5.37005e-11
   1600          ***  5.66511e-12  1.53004e-11  2.09726e-11  6.10603e-11
   1700          ***          ***  1.78069e-11  1.78069e-11  6.87783e-11
   1800          ***          ***  2.01121e-11  2.01121e-11  7.68391e-11
   1900          ***          ***  2.25104e-11  2.25104e-11  8.52322e-11
   2000          ***          ***  2.49961e-11  2.49961e-11  9.39462e-11

   Pressure = 100 atm

   T(K)        R->W1        R->W2        R->P1          R->      Capture
    298  3.70511e-14   7.7254e-13  1.72513e-17  8.09608e-13  8.10553e-13
    300  3.84121e-14  7.90327e-13  1.84617e-17  8.28758e-13  8.29725e-13
    400  1.59712e-13  1.96347e-12  3.41812e-16  2.12352e-12    2.126e-12
    500  4.11502e-13  3.66692e-12  3.33985e-15  4.08177e-12  4.08673e-12
    600  8.08622e-13  5.85019e-12  2.09042e-14  6.67972e-12  6.69087e-12
    700  1.32353e-12   8.4544e-12  9.15769e-14  9.86951e-12  9.90474e-12
    800  1.87465e-12  1.13939e-11   2.9788e-13  1.35664e-11  1.36921e-11
    900   2.3406e-12   1.4513e-11  7.57957e-13  1.76116e-11  1.80183e-11
   1000  2.61098e-12  1.75419e-11  1.58175e-12  2.17346e-11  2.28515e-11
   1100   2.6426e-12  2.01016e-11  2.81968e-12  2.55639e-11   2.8162e-11
   1200  2.47361e-12  2.17961e-11  4.44663e-12  2.87164e-11  3.39237e-11
   1300  2.18494e-12  2.23693e-11  6.39128e-12  3.09455e-11  4.01149e-11
   1400  1.85304e-12  2.18138e-11  8.57424e-12  3.22411e-11  4.67127e-11
   1500   1.5277e-12  2.03539e-11  1.09287e-11  3.28104e-11  5.37005e-11
   1600          ***  1.83338e-11  1.45447e-11  3.29186e-11  6.10603e-11
   1700          ***  1.60476e-11  1.68645e-11  3.29515e-11  6.87783e-11
   1800          ***  1.37427e-11  1.92916e-11  3.30719e-11  7.68391e-11
   1900          ***   1.1571e-11  2.18094e-11  3.34152e-11  8.52322e-11
   2000          ***          ***  2.50043e-11  2.50043e-11  9.39462e-11

   Pressure = 1000 atm

   T(K)        R->W1        R->W2        R->P1          R->      Capture
    298  3.70666e-14  7.72541e-13  1.72723e-18  8.09609e-13  8.10553e-13
    300  3.84288e-14  7.90329e-13  1.84851e-18  8.28759e-13  8.29725e-13
    400  1.60021e-13   1.9635e-12  3.44415e-17  2.12356e-12    2.126e-12
    500  4.14532e-13  3.66739e-12  3.44642e-16  4.08227e-12  4.08673e-12
    600  8.27538e-13  5.85395e-12   2.2949e-15  6.68378e-12  6.69087e-12
    700  1.40539e-12  8.47618e-12  1.13022e-14  9.89287e-12  9.90474e-12
    800  2.13393e-12  1.14899e-11  4.36954e-14  1.36675e-11  1.36921e-11
    900  2.97104e-12  1.48465e-11  1.37611e-13  1.79552e-11  1.80183e-11
   1000  3.83934e-12  1.84774e-11  3.62367e-13  2.26791e-11  2.28515e-11
   1100  4.63209e-12   2.2271e-11  8.14718e-13  2.77178e-11   2.8162e-11
   1200  5.24129e-12   2.6049e-11  1.59437e-12  3.28846e-11  3.39237e-11
   1300   5.5961e-12  2.95606e-11  2.76953e-12  3.79262e-11  4.01149e-11
   1400  5.68471e-12  3.25134e-11  4.35652e-12  4.25547e-11  4.67127e-11
   1500  5.54438e-12  3.46415e-11  6.32645e-12  4.65123e-11  5.37005e-11
   1600   5.2364e-12  3.57818e-11  8.62422e-12  4.96424e-11  6.10603e-11
   1700  4.82246e-12  3.59084e-11  1.11878e-11  5.19187e-11  6.87783e-11
   1800  4.35472e-12  3.51227e-11  1.39573e-11  5.34347e-11  7.68391e-11
   1900          ***  3.36515e-11  2.03225e-11  5.41331e-11  8.52322e-11
   2000          ***   3.1596e-11  2.29065e-11  5.46664e-11  9.39462e-11

   Pressure = 0.01 atm

   T(K)       P1->W1       P1->W2        P1->R         P1->      Capture
    298  2.14643e-20  1.19261e-24  2.02074e-24  2.14675e-20  2.51679e-20
    300  2.34783e-20  1.35689e-24  2.35002e-24   2.3482e-20  2.76654e-20
    400  5.97221e-19  1.85597e-22  6.96421e-22  5.98103e-19   1.0121e-18
    500  3.26903e-18  3.55385e-21  2.35115e-20   3.2961e-18  9.74838e-18
    600  7.87806e-18   2.2218e-20  2.65417e-19  8.16569e-18  4.75868e-17
    700  1.16779e-17  6.91858e-20  1.58512e-18  1.33323e-17  1.56214e-16
    800  1.27332e-17  1.36159e-19  6.31488e-18  1.91842e-17  3.97795e-16
    900  1.14041e-17  1.95765e-19  1.91382e-17   3.0738e-17  8.51541e-16
   1000  9.00581e-18  2.25764e-19  4.77964e-17   5.7028e-17  1.60917e-15
   1100          ***  2.26183e-19  1.03533e-16  1.03759e-16  2.77068e-15
   1200          ***  2.00585e-19   2.0121e-16  2.01411e-16   4.4409e-15
   1300          ***          ***  3.59435e-16  3.59435e-16  6.72689e-15
   1400          ***          ***  5.99566e-16  5.99566e-16  9.73612e-15
   1500          ***          ***  9.46405e-16  9.46405e-16  1.35752e-14
   1600          ***          ***  1.42701e-15  1.42701e-15  1.83489e-14
   1700          ***          ***  2.07042e-15  2.07042e-15  2.41597e-14
   1800          ***          ***  2.90728e-15  2.90728e-15  3.11077e-14
   1900          ***          ***  3.96941e-15  3.96941e-15    3.929e-14
   2000          ***          ***  5.28949e-15  5.28949e-15   4.8801e-14

   Pressure = 0.1 atm

   T(K)       P1->W1       P1->W2        P1->R         P1->      Capture
    298  2.44574e-20  2.78588e-25  7.08313e-25  2.44584e-20  2.51679e-20
    300  2.68538e-20  3.22518e-25   8.3355e-25  2.68549e-20  2.76654e-20
    400  8.73982e-19  9.58545e-23   3.9234e-22   8.7447e-19   1.0121e-18
    500  6.43352e-18  3.26951e-21  1.70963e-20  6.45389e-18  9.74838e-18
    600  2.05557e-17  3.19217e-20   2.2074e-19  2.08084e-17  4.75868e-17
    700  3.89684e-17  1.42546e-19  1.42123e-18  4.05322e-17  1.56214e-16
    800  5.23153e-17  3.77995e-19  5.92352e-18  5.86168e-17  3.97795e-16
    900  5.56729e-17  6.97131e-19   1.8454e-17  7.48241e-17  8.51541e-16
   1000  5.07199e-17  9.90808e-19   4.6849e-17  9.85597e-17  1.60917e-15
   1100  4.19528e-17  1.16823e-18  1.02419e-16   1.4554e-16  2.77068e-15
   1200          ***  1.22951e-18  2.00228e-16  2.01458e-16   4.4409e-15
   1300          ***  1.15249e-18  3.58334e-16  3.59487e-16  6.72689e-15
   1400          ***          ***  5.99575e-16  5.99575e-16  9.73612e-15
   1500          ***          ***  9.46414e-16  9.46414e-16  1.35752e-14
   1600          ***          ***  1.42701e-15  1.42701e-15  1.83489e-14
   1700          ***          ***  2.07043e-15  2.07043e-15  2.41597e-14
   1800          ***          ***  2.90729e-15  2.90729e-15  3.11077e-14
   1900          ***          ***  3.96942e-15  3.96942e-15    3.929e-14
   2000          ***          ***  5.28949e-15  5.28949e-15   4.8801e-14

   Pressure = 1 atm

   T(K)       P1->W1       P1->W2        P1->R         P1->      Capture
    298  2.50532e-20  3.87753e-26  1.13616e-25  2.50534e-20  2.51679e-20
    300  2.75352e-20  4.53705e-26   1.3501e-25  2.75353e-20  2.76654e-20
    400  9.85905e-19  2.47061e-23  1.06246e-22  9.86036e-19   1.0121e-18
    500  8.77734e-18  1.50905e-21  7.24231e-21  8.78609e-18  9.74838e-18
    600   3.5898e-17  2.41074e-20  1.28202e-19  3.60504e-17  4.75868e-17
    700  8.80865e-17  1.62922e-19  1.01152e-18   8.9261e-17  1.56214e-16
    800  1.50769e-16  6.15122e-19  4.78858e-18  1.56172e-16  3.97795e-16
    900  1.99029e-16  1.53737e-18  1.61614e-17  2.16728e-16  8.51541e-16
   1000  2.18198e-16  2.83971e-18  4.31633e-17  2.64201e-16  1.60917e-15
   1100  2.10884e-16  4.18817e-18   9.7432e-17  3.12504e-16  2.77068e-15
   1200  1.87784e-16  5.22245e-18   1.9416e-16  3.87166e-16   4.4409e-15
   1300          ***  6.06939e-18  3.53689e-16  3.59761e-16  6.72689e-15
   1400          ***  6.10679e-18  5.93794e-16  5.99904e-16  9.73612e-15
   1500          ***  5.79499e-18  9.40937e-16  9.46735e-16  1.35752e-14
   1600          ***          ***  1.42707e-15  1.42707e-15  1.83489e-14
   1700          ***          ***  2.07048e-15  2.07048e-15  2.41597e-14
   1800          ***          ***  2.90734e-15  2.90734e-15  3.11077e-14
   1900          ***          ***  3.96946e-15  3.96946e-15    3.929e-14
   2000          ***          ***  5.28953e-15  5.28953e-15   4.8801e-14

   Pressure = 10 atm

   T(K)       P1->W1       P1->W2        P1->R         P1->      Capture
    298  2.51267e-20   4.1492e-27   1.2499e-26  2.51267e-20  2.51679e-20
    300  2.76197e-20  4.86987e-27  1.48993e-26  2.76197e-20  2.76654e-20
    400  1.00796e-18  3.45446e-24   1.5032e-23  1.00797e-18   1.0121e-18
    500  9.58361e-18  3.21665e-22   1.4934e-21  9.58543e-18  9.74838e-18
    600   4.4826e-17  8.17389e-21    3.908e-20  4.48732e-17  4.75868e-17
    700  1.33401e-16  8.59502e-20  4.30577e-19  1.33918e-16  1.56214e-16
    800  2.85785e-16  4.84509e-19  2.63671e-18  2.88906e-16  3.97795e-16
    900   4.7472e-16  1.73305e-18  1.07314e-17  4.87184e-16  8.51541e-16
   1000  6.46382e-16  4.40472e-18  3.26906e-17  6.83477e-16  1.60917e-15
   1100  7.57448e-16  8.60996e-18  8.07741e-17  8.46832e-16  2.77068e-15
   1200  7.96906e-16  1.37355e-17  1.71176e-16  9.81818e-16   4.4409e-15
   1300  7.77099e-16  1.87766e-17  3.23442e-16  1.11932e-15  6.72689e-15
   1400          ***  2.56436e-17  5.75544e-16  6.01213e-16  9.73612e-15
   1500          ***  2.80813e-17  9.20123e-16  9.48235e-16  1.35752e-14
   1600          ***  2.90129e-17  1.39988e-15  1.42893e-15  1.83489e-14
   1700          ***          ***   2.0708e-15   2.0708e-15  2.41597e-14
   1800          ***          ***  2.90766e-15  2.90766e-15  3.11077e-14
   1900          ***          ***  3.96977e-15  3.96977e-15    3.929e-14
   2000          ***          ***  5.28983e-15  5.28983e-15   4.8801e-14

   Pressure = 100 atm

   T(K)       P1->W1       P1->W2        P1->R         P1->      Capture
    298  2.51343e-20    4.184e-28  1.26467e-27  2.51343e-20  2.51679e-20
    300  2.76285e-20  4.91288e-28  1.50824e-27  2.76285e-20  2.76654e-20
    400  1.01065e-18  3.67902e-25  1.60318e-24  1.01065e-18   1.0121e-18
    500  9.72155e-18  3.99458e-23  1.83426e-22  9.72177e-18  9.74838e-18
    600  4.71784e-17  1.32414e-21  6.09512e-21  4.71858e-17  4.75868e-17
    700    1.521e-16  1.95785e-20  9.02886e-20   1.5221e-16  1.56214e-16
    800    3.711e-16  1.59809e-19  7.48756e-19  3.72009e-16  3.97795e-16
    900   7.3208e-16  8.26885e-19  4.01978e-18  7.36927e-16  8.51541e-16
   1000  1.21307e-15   2.9906e-18  1.54854e-17  1.23154e-15  1.60917e-15
   1100  1.73734e-15  8.12039e-18  4.61879e-17  1.79165e-15  2.77068e-15
   1200  2.20965e-15  1.74898e-17  1.13099e-16  2.34024e-15   4.4409e-15
   1300  2.56096e-15  3.12732e-17  2.38114e-16  2.83034e-15  6.72689e-15
   1400  2.76483e-15   4.8255e-17  4.46624e-16  3.25971e-15  9.73612e-15
   1500  2.82643e-15  6.63791e-17  7.66348e-16  3.65915e-15  1.35752e-14
   1600          ***  1.03921e-16  1.33074e-15  1.43489e-15  1.83489e-14
   1700          ***  1.17886e-16  1.96121e-15  2.07939e-15  2.41597e-14
   1800          ***  1.27651e-16  2.78904e-15  2.91704e-15  3.11077e-14
   1900          ***  1.33088e-16  3.84617e-15  3.97965e-15    3.929e-14
   2000          ***          ***  5.29155e-15  5.29155e-15   4.8801e-14

   Pressure = 1000 atm

   T(K)       P1->W1       P1->W2        P1->R         P1->      Capture
    298   2.5135e-20  4.18761e-29  1.26621e-28   2.5135e-20  2.51679e-20
    300  2.76294e-20  4.91735e-29  1.51014e-28  2.76294e-20  2.76654e-20
    400  1.01093e-18  3.70655e-26  1.61539e-25  1.01093e-18   1.0121e-18
    500  9.73732e-18  4.13023e-24  1.89279e-23  9.73735e-18  9.74838e-18
    600  4.75092e-17  1.46649e-22  6.69135e-22  4.75101e-17  4.75868e-17
    700  1.55643e-16   2.4739e-21  1.11432e-20  1.55656e-16  1.56214e-16
    800   3.9402e-16  2.46219e-20  1.09833e-19  3.94155e-16  3.97795e-16
    900   8.3178e-16  1.63915e-19   7.2981e-19  8.32674e-16  8.51541e-16
   1000  1.52814e-15  7.89809e-19  3.54759e-18  1.53247e-15  1.60917e-15
   1100  2.50433e-15  2.90666e-18  1.33455e-17  2.52058e-15  2.77068e-15
   1200  3.71956e-15  8.50627e-18  4.05525e-17  3.76862e-15   4.4409e-15
   1300  5.07157e-15  2.04699e-17  1.03182e-16  5.19522e-15  6.72689e-15
   1400  6.42739e-15  4.17374e-17  2.26927e-16  6.69606e-15  9.73612e-15
   1500  7.66213e-15  7.41222e-17  4.43626e-16  8.17988e-15  1.35752e-14
   1600  8.68481e-15  1.17518e-16  7.89056e-16  9.59138e-15  1.83489e-14
   1700   9.4432e-15  1.69926e-16  1.30106e-15  1.09142e-14  2.41597e-14
   1800  9.92093e-15  2.28089e-16  2.01784e-15  1.21669e-14  3.11077e-14
   1900          ***  4.20073e-16  3.58395e-15    4.006e-15    3.929e-14
   2000          ***  4.81097e-16  4.84762e-15  5.33121e-15   4.8801e-14

______________________________________________________________________________________

Temperature-Pressure Rate Tables:

W1->W2

P\T              298          300          400          500          600          700          800          900         1000         1100         1200         1300         1400         1500         1600         1700         1800         1900         2000
0.01     3.18517e-13   4.4544e-13   7.3214e-08  8.58037e-05   0.00829907     0.175305      1.37881      5.60903      14.6077          ***          ***          ***          ***          ***          ***          ***          ***          ***          ***
0.1      3.33028e-13  4.66651e-13  1.02664e-07  0.000207494    0.0328671      1.02306      10.9127      56.3509      176.637      396.224          ***          ***          ***          ***          ***          ***          ***          ***          ***
1        3.36788e-13  4.72259e-13  1.22542e-07  0.000378252    0.0933468      4.27474      63.2431      428.915      1678.85      4476.52      9154.64          ***          ***          ***          ***          ***          ***          ***          ***
10        3.3733e-13  4.73076e-13  1.28289e-07  0.000476084     0.156019      9.84356      200.711      1839.06       9416.9      31494.3        77352       152331          ***          ***          ***          ***          ***          ***          ***
100      3.37388e-13  4.73164e-13  1.29119e-07  0.000498601     0.180306      13.4186      341.199      4035.47      26996.2       116836       361758       867682  1.71672e+06  2.93929e+06          ***          ***          ***          ***          ***
1000     3.37394e-13  4.73173e-13  1.29208e-07   0.00050145     0.184401      14.2908      392.535      5241.72        41326       217804       834899  2.47689e+06  5.97499e+06  1.22077e+07  2.18535e+07  3.52305e+07  5.22848e+07          ***          ***
O-O      4.63654e-12  5.69642e-12  1.41481e-07  0.000502916     0.185122      14.4305      402.029      5528.79      45975.3       263942  1.14452e+06  3.99242e+06  1.17244e+07  2.99763e+07  6.84415e+07  1.42295e+08  2.73538e+08  4.92108e+08  8.36647e+08

W1->R

P\T              298          300          400          500          600          700          800          900         1000         1100         1200         1300         1400         1500         1600         1700         1800         1900         2000
0.01     1.10882e-14  1.62344e-14  2.02904e-08  6.77268e-05     0.011384     0.345043      3.59993      18.7691      61.7968          ***          ***          ***          ***          ***          ***          ***          ***          ***          ***
0.1      3.10719e-14  4.60025e-14  9.43079e-08  0.000460668     0.103175      3.88489      47.7729      281.048      1006.88      2600.78          ***          ***          ***          ***          ***          ***          ***          ***          ***
1        4.02551e-14  5.99153e-14   1.6838e-07   0.00118056     0.373602      19.0817      303.981      2211.12      9358.97      27332.1        62166          ***          ***          ***          ***          ***          ***          ***          ***
10       4.18209e-14  6.23144e-14   1.9228e-07   0.00161632     0.658246      44.6844      946.315      8966.65      47810.1       168496       442433       944055          ***          ***          ***          ***          ***          ***          ***
100       4.1995e-14   6.2582e-14   1.9581e-07   0.00171667     0.766323      60.4894      1565.89      18695.2       126654       559706  1.78898e+06  4.48256e+06  9.37221e+06  1.71247e+07          ***          ***          ***          ***          ***
1000     4.20126e-14  6.26091e-14   1.9619e-07   0.00172931      0.78425      64.2306      1782.46      23730.4       186209       980136  3.77554e+06  1.13436e+07  2.79535e+07  5.88588e+07  1.09488e+08  1.84742e+08  2.88669e+08          ***          ***
O-O      4.20248e-14   6.2627e-14  1.96253e-07   0.00173064     0.786275      64.7353      1819.19      24854.2       204333  1.15858e+06  4.96401e+06  1.71257e+07  4.97927e+07  1.26173e+08  2.85782e+08  5.89924e+08  1.12677e+09  2.01545e+09  3.40872e+09

W1->P1

P\T              298          300          400          500          600          700          800          900         1000         1100         1200         1300         1400         1500         1600         1700         1800         1900         2000
0.01     3.31863e-10  4.68221e-10  0.000156114     0.248333      25.6172      542.386      4259.97      17539.2      47134.3          ***          ***          ***          ***          ***          ***          ***          ***          ***          ***
0.1      3.78139e-10  5.35537e-10  0.000228458      0.48869      66.8166      1807.29      17424.9      84600.4       258373       581761          ***          ***          ***          ***          ***          ***          ***          ***          ***
1        3.87352e-10  5.49126e-10  0.000257714     0.666721      116.678      4083.55      50125.1       300487  1.09168e+06  2.80855e+06  5.72723e+06          ***          ***          ***          ***          ***          ***          ***          ***
10       3.88487e-10  5.50812e-10  0.000263478     0.727965      145.696      6183.86      94973.2       715202  3.20854e+06  9.86425e+06  2.31339e+07  4.48152e+07          ***          ***          ***          ***          ***          ***          ***
100      3.88604e-10  5.50987e-10  0.000264183     0.738442      153.342      7050.61       123320  1.10257e+06  6.01059e+06  2.24642e+07  6.28343e+07  1.41061e+08  2.68682e+08  4.52762e+08          ***          ***          ***          ***          ***
1000     3.88616e-10  5.51005e-10  0.000264256      0.73964      154.417      7214.85       130937   1.2527e+06  7.57046e+06  3.23499e+07  1.05343e+08  2.75944e+08  6.06805e+08  1.16028e+09  1.98611e+09  3.11563e+09  4.56305e+09          ***          ***
O-O      3.89125e-10  5.51724e-10   0.00026456     0.740481      154.669       7241.3       132191  1.28246e+06  7.97187e+06  3.57889e+07  1.25738e+08  3.65568e+08  9.15491e+08  2.03392e+09  4.09871e+09  7.62056e+09  1.32471e+10  2.17575e+10  3.40496e+10

W2->W1

P\T              298          300          400          500          600          700          800          900         1000         1100         1200         1300         1400         1500         1600         1700         1800         1900         2000
0.01     6.81565e-16  9.88952e-16  6.54683e-10  1.82182e-06  0.000319651    0.0104607     0.115256     0.614323      2.00509          ***          ***          ***          ***          ***          ***          ***          ***          ***          ***
0.1      7.12616e-16  1.03604e-15  9.18026e-10   4.4056e-06   0.00126585    0.0610284     0.911335       6.1576      24.1386      65.7914          ***          ***          ***          ***          ***          ***          ***          ***          ***
1        7.20662e-16  1.04849e-15  1.09578e-09  8.03119e-06   0.00359499     0.254935      5.27643       46.727      227.694      731.883      1768.86          ***          ***          ***          ***          ***          ***          ***          ***
10       7.21821e-16  1.05031e-15  1.14717e-09  1.01084e-05   0.00600859     0.587015       16.741      200.127      1272.53      5101.51      14656.5        33223          ***          ***          ***          ***          ***          ***          ***
100      7.21946e-16   1.0505e-15  1.15459e-09  1.05865e-05   0.00694392     0.800203      28.4579      439.049      3644.74        18867      67986.2       186011       413896       789295          ***          ***          ***          ***          ***
1000     7.21959e-16  1.05052e-15  1.15539e-09   1.0647e-05   0.00710165     0.852218      32.7395      570.277      5578.82      35154.2       156629       528435  1.42538e+06  3.21453e+06  6.29054e+06  1.10075e+07  1.76421e+07          ***          ***
O-O      9.92131e-15   1.2647e-14  1.26514e-09  1.06781e-05   0.00712939     0.860551      33.5314      601.509      6206.43      42599.7       214682       851283  2.79222e+06  7.86102e+06  1.95342e+07  4.37761e+07  8.99727e+07  1.71876e+08  3.08466e+08

W2->R

P\T              298          300          400          500          600          700          800          900         1000         1100         1200         1300         1400         1500         1600         1700         1800         1900         2000
0.01     1.84132e-15  2.80719e-15  1.93609e-08  0.000233432     0.105289      6.85528      129.736      1067.93       4912.9        15024      34308.6          ***          ***          ***          ***          ***          ***          ***          ***
0.1       1.8699e-15  2.85271e-15  2.11517e-08  0.000299646     0.168991      14.0114      334.409      3394.28      18739.9      66664.2       172173       355887          ***          ***          ***          ***          ***          ***          ***
1        1.87328e-15  2.85812e-15  2.14823e-08  0.000320833     0.203297      20.0762      589.888      7433.45      50531.5       216815       658072  1.54871e+06  3.03006e+06  5.18854e+06          ***          ***          ***          ***          ***
10       1.87363e-15  2.85868e-15  2.15218e-08  0.000324394     0.212236      22.5521      748.513      11095.7      90936.5       473754  1.73294e+06  4.81306e+06  1.08195e+07  2.07184e+07  3.51858e+07          ***          ***          ***          ***
100      1.87367e-15  2.85874e-15  2.15259e-08    0.0003248     0.213517      23.0421      793.793      12611.5       114851       686473  2.94448e+06  9.66103e+06  2.54886e+07  5.63786e+07   1.0841e+08  1.86425e+08  2.93748e+08  4.32117e+08          ***
1000     1.87367e-15  2.85874e-15  2.15263e-08  0.000324841     0.213654      23.1015      800.482      12901.3       120976       760551  3.51874e+06  1.27617e+07  3.79287e+07  9.54735e+07  2.08953e+08  4.06498e+08  7.16593e+08  1.16605e+09  1.77057e+09
O-O      1.87594e-15   2.8622e-15  2.15529e-08  0.000325239     0.213918      23.1345      802.177      12953.4       122031       774734  3.65135e+06  1.36662e+07  4.26307e+07  1.14865e+08  2.74606e+08  5.94662e+08   1.1854e+09  2.20323e+09  3.85765e+09

W2->P1

P\T              298          300          400          500          600          700          800          900         1000         1100         1200         1300         1400         1500         1600         1700         1800         1900         2000
0.01     3.94559e-17  6.00777e-17  4.33817e-10  5.73147e-06   0.00278097     0.191249      3.77489      32.1314      151.954      481.707      1120.67          ***          ***          ***          ***          ***          ***          ***          ***
0.1      9.21675e-18  1.42799e-17  2.24054e-10  5.27297e-06   0.00399558        0.394      10.4743      114.202      663.126      2448.72      6681.53      14105.1          ***          ***          ***          ***          ***          ***          ***
1        1.28284e-18  2.00883e-18  5.77491e-11  2.43377e-06   0.00301755     0.450341      17.0449      251.735      1896.47      8715.77      27745.3      71771.2       143431       250212          ***          ***          ***          ***          ***
10       1.37271e-19  2.15619e-19  8.07461e-12  5.18779e-07   0.00102315     0.237591      13.4274      283.848      2941.95      17892.9        72511       215810       581827  1.13831e+06  1.96953e+06          ***          ***          ***          ***
100      1.38423e-20  2.17524e-20   8.5995e-13  6.44244e-08  0.000165747    0.0541216      4.42921       135.47         1999      16900.2      92468.6       359011  1.06375e+06  2.55151e+06  6.71639e+06  1.17762e+07  1.88729e+07  2.81829e+07          ***
1000     1.38542e-21  2.17721e-21  8.66385e-14  6.66121e-09  1.83566e-05   0.00683872     0.682428      26.8572      528.144      6057.12      45110.3       236270       926648  2.86609e+06  7.30093e+06  1.58859e+07  3.04329e+07  8.25377e+07  1.27393e+08
O-O              ***          ***          ***          ***          ***          ***          ***          ***          ***          ***          ***          ***          ***          ***          ***          ***          ***          ***          ***

R->W1

P\T              298          300          400          500          600          700          800          900         1000         1100         1200         1300         1400         1500         1600         1700         1800         1900         2000
0.01     9.78284e-15  9.96446e-15  1.65496e-14  1.62335e-14  1.20074e-14  7.53606e-15  4.28279e-15  2.30423e-15  1.20999e-15          ***          ***          ***          ***          ***          ***          ***          ***          ***          ***
0.1      2.74139e-14  2.82358e-14  7.69216e-14  1.10425e-13  1.08862e-13  8.49616e-14   5.7065e-14  3.48832e-14  2.02079e-14  1.14789e-14          ***          ***          ***          ***          ***          ***          ***          ***          ***
1        3.55161e-14  3.67753e-14  1.37338e-13   2.8299e-13  3.94221e-13  4.17487e-13  3.63752e-13  2.76162e-13  1.91112e-13  1.25383e-13  8.03114e-14          ***          ***          ***          ***          ***          ***          ***          ***
10       3.68975e-14  3.82478e-14  1.56832e-13  3.87446e-13  6.94579e-13  9.77708e-13  1.13286e-12  1.12223e-12  9.83848e-13   7.8997e-13  5.99529e-13  4.40091e-13          ***          ***          ***          ***          ***          ***          ***
100      3.70511e-14  3.84121e-14  1.59712e-13  4.11502e-13  8.08622e-13  1.32353e-12  1.87465e-12   2.3406e-12  2.61098e-12   2.6426e-12  2.47361e-12  2.18494e-12  1.85304e-12   1.5277e-12          ***          ***          ***          ***          ***
1000     3.70666e-14  3.84288e-14  1.60021e-13  4.14532e-13  8.27538e-13  1.40539e-12  2.13393e-12  2.97104e-12  3.83934e-12  4.63209e-12  5.24129e-12   5.5961e-12  5.68471e-12  5.54438e-12   5.2364e-12  4.82246e-12  4.35472e-12          ***          ***
O-O      3.70774e-14  3.84397e-14  1.60073e-13  4.14849e-13  8.29675e-13  1.41643e-12  2.17789e-12  3.11174e-12  4.21304e-12  5.47566e-12  6.89301e-12  8.45857e-12   1.0166e-11  1.20094e-11  1.39833e-11  1.60824e-11  1.83019e-11  2.06377e-11  2.30855e-11

R->W2

P\T              298          300          400          500          600          700          800          900         1000         1100         1200         1300         1400         1500         1600         1700         1800         1900         2000
0.01     7.59203e-13  7.76077e-13  1.76599e-12   2.6354e-12  2.88479e-12  2.51496e-12  1.86112e-12  1.22615e-12  7.44844e-13  4.30658e-13  2.41433e-13          ***          ***          ***          ***          ***          ***          ***          ***
0.1      7.70989e-13  7.88661e-13  1.92933e-12  3.38294e-12  4.63023e-12  5.14084e-12  4.79952e-12  3.90392e-12  2.85568e-12  1.93623e-12  1.24564e-12  7.80503e-13          ***          ***          ***          ***          ***          ***          ***
1        7.72382e-13  7.90158e-13  1.95949e-12  3.62214e-12  5.57019e-12  7.36616e-12  8.46703e-12  8.55364e-12  7.71474e-12  6.33647e-12  4.83763e-12  3.51534e-12   2.4767e-12  1.71369e-12          ***          ***          ***          ***          ***
10       7.72525e-13  7.90312e-13   1.9631e-12  3.66234e-12  5.81511e-12  8.27461e-12   1.0744e-11  1.27686e-11  1.38888e-11  1.38695e-11  1.28139e-11  1.10997e-11  9.15476e-12  7.28877e-12  5.66511e-12          ***          ***          ***          ***
100       7.7254e-13  7.90327e-13  1.96347e-12  3.66692e-12  5.85019e-12   8.4544e-12  1.13939e-11   1.4513e-11  1.75419e-11  2.01016e-11  2.17961e-11  2.23693e-11  2.18138e-11  2.03539e-11  1.83338e-11  1.60476e-11  1.37427e-11   1.1571e-11          ***
1000     7.72541e-13  7.90329e-13   1.9635e-12  3.66739e-12  5.85395e-12  8.47618e-12  1.14899e-11  1.48465e-11  1.84774e-11   2.2271e-11   2.6049e-11  2.95606e-11  3.25134e-11  3.46415e-11  3.57818e-11  3.59084e-11  3.51227e-11  3.36515e-11   3.1596e-11
O-O      7.73475e-13  7.91285e-13  1.96593e-12  3.67188e-12  5.86119e-12   8.4883e-12  1.15142e-11  1.49065e-11  1.86385e-11  2.26863e-11  2.70307e-11  3.16563e-11  3.65467e-11  4.16911e-11   4.7077e-11   5.2696e-11  5.85372e-11  6.45945e-11  7.08607e-11

R->P1

P\T              298          300          400          500          600          700          800          900         1000         1100         1200         1300         1400         1500         1600         1700         1800         1900         2000
0.01     2.75648e-14  2.87656e-14  1.48483e-13    4.281e-13  9.10289e-13  1.60774e-12  2.51227e-12  3.60864e-12  4.88214e-12   6.3205e-12  7.91084e-12   9.6477e-12  1.15104e-11  1.34965e-11  1.55969e-11  1.78036e-11  2.01095e-11  2.25083e-11  2.49945e-11
0.1      9.66207e-15  1.02032e-14  8.36501e-14  3.11292e-13   7.5706e-13   1.4415e-12  2.35657e-12  3.47963e-12  4.78537e-12  6.25249e-12  7.87223e-12  9.61816e-12  1.15106e-11  1.34966e-11   1.5597e-11  1.78036e-11  2.01095e-11  2.25083e-11  2.49945e-11
1        1.54983e-15   1.6526e-15  2.26525e-14  1.31869e-13  4.39689e-13  1.02595e-12  1.90505e-12  3.04735e-12  4.40889e-12  5.94803e-12  7.63363e-12  9.49348e-12  1.13996e-11  1.34185e-11  1.55976e-11  1.78041e-11  2.01099e-11  2.25086e-11  2.49947e-11
10       1.70498e-16  1.82376e-16  3.20494e-15   2.7192e-14  1.34031e-13   4.3672e-13  1.04897e-12  2.02349e-12  3.33917e-12   4.9311e-12  6.72999e-12  8.68159e-12  1.10492e-11  1.31217e-11  1.53004e-11  1.78069e-11  2.01121e-11  2.25104e-11  2.49961e-11
100      1.72513e-17  1.84617e-17  3.41812e-16  3.33985e-15  2.09042e-14  9.15769e-14   2.9788e-13  7.57957e-13  1.58175e-12  2.81968e-12  4.44663e-12  6.39128e-12  8.57424e-12  1.09287e-11  1.45447e-11  1.68645e-11  1.92916e-11  2.18094e-11  2.50043e-11
1000     1.72723e-18  1.84851e-18  3.44415e-17  3.44642e-16   2.2949e-15  1.13022e-14  4.36954e-14  1.37611e-13  3.62367e-13  8.14718e-13  1.59437e-12  2.76953e-12  4.35652e-12  6.32645e-12  8.62422e-12  1.11878e-11  1.39573e-11  2.03225e-11  2.29065e-11
O-O              ***          ***          ***          ***          ***          ***          ***          ***          ***          ***          ***          ***          ***          ***          ***          ***          ***          ***          ***

P1->W1

P\T              298          300          400          500          600          700          800          900         1000         1100         1200         1300         1400         1500         1600         1700         1800         1900         2000
0.01     2.14643e-20  2.34783e-20  5.97221e-19  3.26903e-18  7.87806e-18  1.16779e-17  1.27332e-17  1.14041e-17  9.00581e-18          ***          ***          ***          ***          ***          ***          ***          ***          ***          ***
0.1      2.44574e-20  2.68538e-20  8.73982e-19  6.43352e-18  2.05557e-17  3.89684e-17  5.23153e-17  5.56729e-17  5.07199e-17  4.19528e-17          ***          ***          ***          ***          ***          ***          ***          ***          ***
1        2.50532e-20  2.75352e-20  9.85905e-19  8.77734e-18   3.5898e-17  8.80865e-17  1.50769e-16  1.99029e-16  2.18198e-16  2.10884e-16  1.87784e-16          ***          ***          ***          ***          ***          ***          ***          ***
10       2.51267e-20  2.76197e-20  1.00796e-18  9.58361e-18   4.4826e-17  1.33401e-16  2.85785e-16   4.7472e-16  6.46382e-16  7.57448e-16  7.96906e-16  7.77099e-16          ***          ***          ***          ***          ***          ***          ***
100      2.51343e-20  2.76285e-20  1.01065e-18  9.72155e-18  4.71784e-17    1.521e-16    3.711e-16   7.3208e-16  1.21307e-15  1.73734e-15  2.20965e-15  2.56096e-15  2.76483e-15  2.82643e-15          ***          ***          ***          ***          ***
1000      2.5135e-20  2.76294e-20  1.01093e-18  9.73732e-18  4.75092e-17  1.55643e-16   3.9402e-16   8.3178e-16  1.52814e-15  2.50433e-15  3.71956e-15  5.07157e-15  6.42739e-15  7.66213e-15  8.68481e-15   9.4432e-15  9.92093e-15          ***          ***
O-O      2.51679e-20  2.76654e-20   1.0121e-18  9.74838e-18  4.75868e-17  1.56214e-16  3.97795e-16  8.51541e-16  1.60917e-15  2.77068e-15   4.4409e-15  6.72689e-15  9.73612e-15  1.35752e-14  1.83489e-14  2.41597e-14  3.11077e-14    3.929e-14   4.8801e-14

P1->W2

P\T              298          300          400          500          600          700          800          900         1000         1100         1200         1300         1400         1500         1600         1700         1800         1900         2000
0.01     1.19261e-24  1.35689e-24  1.85597e-22  3.55385e-21   2.2218e-20  6.91858e-20  1.36159e-19  1.95765e-19  2.25764e-19  2.26183e-19  2.00585e-19          ***          ***          ***          ***          ***          ***          ***          ***
0.1      2.78588e-25  3.22518e-25  9.58545e-23  3.26951e-21  3.19217e-20  1.42546e-19  3.77995e-19  6.97131e-19  9.90808e-19  1.16823e-18  1.22951e-18  1.15249e-18          ***          ***          ***          ***          ***          ***          ***
1        3.87753e-26  4.53705e-26  2.47061e-23  1.50905e-21  2.41074e-20  1.62922e-19  6.15122e-19  1.53737e-18  2.83971e-18  4.18817e-18  5.22245e-18  6.06939e-18  6.10679e-18  5.79499e-18          ***          ***          ***          ***          ***
10        4.1492e-27  4.86987e-27  3.45446e-24  3.21665e-22  8.17389e-21  8.59502e-20  4.84509e-19  1.73305e-18  4.40472e-18  8.60996e-18  1.37355e-17  1.87766e-17  2.56436e-17  2.80813e-17  2.90129e-17          ***          ***          ***          ***
100        4.184e-28  4.91288e-28  3.67902e-25  3.99458e-23  1.32414e-21  1.95785e-20  1.59809e-19  8.26885e-19   2.9906e-18  8.12039e-18  1.74898e-17  3.12732e-17   4.8255e-17  6.63791e-17  1.03921e-16  1.17886e-16  1.27651e-16  1.33088e-16          ***
1000     4.18761e-29  4.91735e-29  3.70655e-26  4.13023e-24  1.46649e-22   2.4739e-21  2.46219e-20  1.63915e-19  7.89809e-19  2.90666e-18  8.50627e-18  2.04699e-17  4.17374e-17  7.41222e-17  1.17518e-16  1.69926e-16  2.28089e-16  4.20073e-16  4.81097e-16
O-O              ***          ***          ***          ***          ***          ***          ***          ***          ***          ***          ***          ***          ***          ***          ***          ***          ***          ***          ***

P1->R

P\T              298          300          400          500          600          700          800          900         1000         1100         1200         1300         1400         1500         1600         1700         1800         1900         2000
0.01     2.02074e-24  2.35002e-24  6.96421e-22  2.35115e-20  2.65417e-19  1.58512e-18  6.31488e-18  1.91382e-17  4.77964e-17  1.03533e-16   2.0121e-16  3.59435e-16  5.99566e-16  9.46405e-16  1.42701e-15  2.07042e-15  2.90728e-15  3.96941e-15  5.28949e-15
0.1      7.08313e-25   8.3355e-25   3.9234e-22  1.70963e-20   2.2074e-19  1.42123e-18  5.92352e-18   1.8454e-17   4.6849e-17  1.02419e-16  2.00228e-16  3.58334e-16  5.99575e-16  9.46414e-16  1.42701e-15  2.07043e-15  2.90729e-15  3.96942e-15  5.28949e-15
1        1.13616e-25   1.3501e-25  1.06246e-22  7.24231e-21  1.28202e-19  1.01152e-18  4.78858e-18  1.61614e-17  4.31633e-17   9.7432e-17   1.9416e-16  3.53689e-16  5.93794e-16  9.40937e-16  1.42707e-15  2.07048e-15  2.90734e-15  3.96946e-15  5.28953e-15
10        1.2499e-26  1.48993e-26   1.5032e-23   1.4934e-21    3.908e-20  4.30577e-19  2.63671e-18  1.07314e-17  3.26906e-17  8.07741e-17  1.71176e-16  3.23442e-16  5.75544e-16  9.20123e-16  1.39988e-15   2.0708e-15  2.90766e-15  3.96977e-15  5.28983e-15
100      1.26467e-27  1.50824e-27  1.60318e-24  1.83426e-22  6.09512e-21  9.02886e-20  7.48756e-19  4.01978e-18  1.54854e-17  4.61879e-17  1.13099e-16  2.38114e-16  4.46624e-16  7.66348e-16  1.33074e-15  1.96121e-15  2.78904e-15  3.84617e-15  5.29155e-15
1000     1.26621e-28  1.51014e-28  1.61539e-25  1.89279e-23  6.69135e-22  1.11432e-20  1.09833e-19   7.2981e-19  3.54759e-18  1.33455e-17  4.05525e-17  1.03182e-16  2.26927e-16  4.43626e-16  7.89056e-16  1.30106e-15  2.01784e-15  3.58395e-15  4.84762e-15
O-O              ***          ***          ***          ***          ***          ***          ***          ***          ***          ***          ***          ***          ***          ***          ***          ***          ***          ***          ***

W1-> 

P\T              298          300          400          500          600          700          800          900         1000         1100         1200         1300         1400         1500         1600         1700         1800         1900         2000
0.01     3.32192e-10  4.68683e-10  0.000156208     0.248487      25.6369      542.907      4264.95      17563.6      47210.7          ***          ***          ***          ***          ***          ***          ***          ***          ***          ***
0.1      3.78503e-10   5.3605e-10  0.000228655     0.489359      66.9526       1812.2      17483.6      84937.8       259557       584758          ***          ***          ***          ***          ***          ***          ***          ***          ***
1        3.87729e-10  5.49658e-10  0.000258005      0.66828      117.145       4106.9      50492.3       303127  1.10272e+06  2.84036e+06  5.79855e+06          ***          ***          ***          ***          ***          ***          ***          ***
10       3.88866e-10  5.51347e-10  0.000263799     0.730057       146.51      6238.39      96120.2       726008  3.26577e+06  1.00642e+07  2.36537e+07  4.59116e+07          ***          ***          ***          ***          ***          ***          ***
100      3.88984e-10  5.51523e-10  0.000264508     0.740658      154.288      7124.52       125227   1.1253e+06  6.16424e+06  2.31407e+07   6.4985e+07  1.46412e+08  2.79771e+08  4.72826e+08          ***          ***          ***          ***          ***
1000     3.88996e-10   5.5154e-10  0.000264581     0.741871      155.386      7293.37       133112  1.28167e+06  7.79799e+06  3.35478e+07  1.09954e+08  2.89764e+08  6.40733e+08  1.23134e+09  2.11745e+09  3.33561e+09    4.904e+09          ***          ***
O-O      3.93803e-10  5.57483e-10  0.000264898     0.742714       155.64      7320.47       134412  1.31284e+06  8.22218e+06  3.72114e+07  1.31846e+08  3.86686e+08  9.77009e+08  2.19007e+09  4.45293e+09  8.35278e+09  1.46474e+10  2.42651e+10   3.8295e+10

W2-> 

P\T              298          300          400          500          600          700          800          900         1000         1100         1200         1300         1400         1500         1600         1700         1800         1900         2000
0.01     2.56234e-15  3.85622e-15  2.04494e-08  0.000240985      0.10839      7.05699      133.626      1100.68      5066.86      15504.4      35426.4          ***          ***          ***          ***          ***          ***          ***          ***
0.1      2.59174e-15  3.90303e-15  2.22937e-08  0.000309324     0.174253      14.4664      345.795      3514.64      19427.1      69178.7       178823       369920          ***          ***          ***          ***          ***          ***          ***
1        2.59523e-15  3.90863e-15  2.26358e-08  0.000331298      0.20991      20.7815       612.21      7731.91      52655.7       226263       687586  1.61978e+06  3.17193e+06  5.43571e+06          ***          ***          ***          ***          ***
10       2.59559e-15   3.9092e-15  2.26771e-08  0.000335021     0.219268      23.3767      778.682      11579.7        95151       496749   1.8201e+06  5.06209e+06  1.13903e+07  2.18325e+07  3.71088e+07          ***          ***          ***          ***
100      2.59563e-15  3.90926e-15  2.26813e-08  0.000335451     0.220626      23.8964       826.68        13186       120495       722240  3.10494e+06  1.02061e+07  2.69662e+07  5.97194e+07  1.14876e+08  1.97715e+08  3.11769e+08  4.58923e+08          ***
1000     2.59563e-15  3.90927e-15  2.26818e-08  0.000335494     0.220774      23.9605      833.904      13498.4       127083       801762  3.72048e+06  1.35264e+07  4.02808e+07  1.01554e+08  2.22544e+08  4.33392e+08  7.64668e+08  1.24271e+09  1.88818e+09
O-O      1.17972e-14  1.55092e-14   2.2818e-08  0.000335917     0.221048      23.9951      835.709      13554.9       128237       817333  3.86603e+06  1.45175e+07  4.54229e+07  1.22726e+08   2.9414e+08  6.38438e+08  1.27537e+09  2.37511e+09  4.16612e+09

R-> 

P\T              298          300          400          500          600          700          800          900         1000         1100         1200         1300         1400         1500         1600         1700         1800         1900         2000
0.01      7.9655e-13  8.14807e-13  1.93102e-12  3.07973e-12  3.80709e-12  4.13024e-12  4.37767e-12   4.8371e-12   5.6282e-12   6.7512e-12  8.15229e-12   9.6477e-12  1.15104e-11  1.34965e-11  1.55969e-11  1.78036e-11  2.01095e-11  2.25083e-11  2.49945e-11
0.1      8.08065e-13    8.271e-13   2.0899e-12  3.80466e-12  5.49615e-12   6.6673e-12  7.21316e-12  7.41843e-12  7.66126e-12   8.2002e-12  9.11809e-12  1.03988e-11  1.15106e-11  1.34966e-11   1.5597e-11  1.78036e-11  2.01095e-11  2.25083e-11  2.49945e-11
1        8.09448e-13  8.28586e-13  2.11948e-12    4.037e-12   6.4041e-12  8.80959e-12  1.07358e-11  1.18771e-11  1.23147e-11  1.24099e-11  1.25516e-11  1.30103e-11  1.38775e-11  1.51331e-11  1.55976e-11  1.78041e-11  2.01099e-11  2.25086e-11  2.49947e-11
10       8.09593e-13  8.28742e-13  2.12313e-12  4.07698e-12  6.64372e-12  9.68904e-12  1.29258e-11  1.59144e-11  1.82118e-11  1.95906e-11  2.01434e-11  2.02214e-11  2.02129e-11  2.04185e-11  2.09726e-11  1.78069e-11  2.01121e-11  2.25104e-11  2.49961e-11
100      8.09608e-13  8.28758e-13  2.12352e-12  4.08177e-12  6.67972e-12  9.86951e-12  1.35664e-11  1.76116e-11  2.17346e-11  2.55639e-11  2.87164e-11  3.09455e-11  3.22411e-11  3.28104e-11  3.29186e-11  3.29515e-11  3.30719e-11  3.34152e-11  2.50043e-11
1000     8.09609e-13  8.28759e-13  2.12356e-12  4.08227e-12  6.68378e-12  9.89287e-12  1.36675e-11  1.79552e-11  2.26791e-11  2.77178e-11  3.28846e-11  3.79262e-11  4.25547e-11  4.65123e-11  4.96424e-11  5.19187e-11  5.34347e-11  5.41331e-11  5.46664e-11
O-O      8.10553e-13  8.29725e-13    2.126e-12  4.08673e-12  6.69087e-12  9.90474e-12  1.36921e-11  1.80183e-11  2.28515e-11   2.8162e-11  3.39237e-11  4.01149e-11  4.67127e-11  5.37005e-11  6.10603e-11  6.87783e-11  7.68391e-11  8.52322e-11  9.39462e-11

P1-> 

P\T              298          300          400          500          600          700          800          900         1000         1100         1200         1300         1400         1500         1600         1700         1800         1900         2000
0.01     2.14675e-20   2.3482e-20  5.98103e-19   3.2961e-18  8.16569e-18  1.33323e-17  1.91842e-17   3.0738e-17   5.7028e-17  1.03759e-16  2.01411e-16  3.59435e-16  5.99566e-16  9.46405e-16  1.42701e-15  2.07042e-15  2.90728e-15  3.96941e-15  5.28949e-15
0.1      2.44584e-20  2.68549e-20   8.7447e-19  6.45389e-18  2.08084e-17  4.05322e-17  5.86168e-17  7.48241e-17  9.85597e-17   1.4554e-16  2.01458e-16  3.59487e-16  5.99575e-16  9.46414e-16  1.42701e-15  2.07043e-15  2.90729e-15  3.96942e-15  5.28949e-15
1        2.50534e-20  2.75353e-20  9.86036e-19  8.78609e-18  3.60504e-17   8.9261e-17  1.56172e-16  2.16728e-16  2.64201e-16  3.12504e-16  3.87166e-16  3.59761e-16  5.99904e-16  9.46735e-16  1.42707e-15  2.07048e-15  2.90734e-15  3.96946e-15  5.28953e-15
10       2.51267e-20  2.76197e-20  1.00797e-18  9.58543e-18  4.48732e-17  1.33918e-16  2.88906e-16  4.87184e-16  6.83477e-16  8.46832e-16  9.81818e-16  1.11932e-15  6.01213e-16  9.48235e-16  1.42893e-15   2.0708e-15  2.90766e-15  3.96977e-15  5.28983e-15
100      2.51343e-20  2.76285e-20  1.01065e-18  9.72177e-18  4.71858e-17   1.5221e-16  3.72009e-16  7.36927e-16  1.23154e-15  1.79165e-15  2.34024e-15  2.83034e-15  3.25971e-15  3.65915e-15  1.43489e-15  2.07939e-15  2.91704e-15  3.97965e-15  5.29155e-15
1000      2.5135e-20  2.76294e-20  1.01093e-18  9.73735e-18  4.75101e-17  1.55656e-16  3.94155e-16  8.32674e-16  1.53247e-15  2.52058e-15  3.76862e-15  5.19522e-15  6.69606e-15  8.17988e-15  9.59138e-15  1.09142e-14  1.21669e-14    4.006e-15  5.33121e-15
O-O      2.51679e-20  2.76654e-20   1.0121e-18  9.74838e-18  4.75868e-17  1.56214e-16  3.97795e-16  8.51541e-16  1.60917e-15  2.77068e-15   4.4409e-15  6.72689e-15  9.73612e-15  1.35752e-14  1.83489e-14  2.41597e-14  3.11077e-14    3.929e-14   4.8801e-14
