# Supplementary material for: Hierarchical Study of the Reactions of Hydrogen Atoms with Alkenes: A Theoretical Study of the Reactions of Hydrogen Atoms with C2–C4 Alkenes
Source: J Phys Chem A. 2021 Jun 8;125(23):5124–45. doi: 10.1021/acs.jpca.1c03168 (PMC8279655; doi:10.1021/acs.jpca.1c03168)
Supplement: Supplementary file 1 — jp1c03168_si_001.zip [file jp1c03168_si_001.zip › C2-C4_ALKENES+H_SUPPORTING_INFO/H_ADDITION/SYMMETRY_UNCORRECTED/c4h8_rrkm_symm_test_symmuncorrect.out]

Wells (G - ground energy, D - dissociation limit, kcal/mol):
      Name        G        D
        W1    -32.6     -2.9
        W2    -35.3     -4.3

Bimolecular Products (G - ground energy, kcal/mol):
      Name        G
         R      0.0
        P1    -11.1
        P2     -2.8
        P3    -13.0

Well-to-Bimolecular Barriers (H/G - barrier height/well depth, kcal/mol)
      Name        H     Well        G  Product
        B1      3.8       W1    -32.6        R
        B2      2.2       W2    -35.3        R
        B3     -2.9       W1    -32.6       P1
        B4      0.2       W2    -35.3       P2
        B6     -4.3       W2    -35.3       P3

Well-to-Well Barriers (H/G - barrier height/well depth, kcal/mol):
      Name        H     Well       G1     Well       G2
        B5      5.8       W1    -32.6       W2    -35.3

________________________________________________________________________________________

Unimolecular Rate Units: 1/sec;  Bimolecular Rate Units: cm^3/sec

______________________________________________________________________________________

Species-Species Rate Tables:

Temperature = 298 K

High Pressure Rate Coefficients:

From\To            W1           W2            R           P1           P2           P3
W1                ***  1.52316e-11  8.12815e-15  2.04413e-09          ***          ***
W2        9.32291e-14          ***  9.87597e-16          ***  9.76766e-15   7.2514e-11
R         2.56634e-14  5.09443e-13          ***          ***          ***          ***
P1        4.94267e-20          ***          ***          ***          ***          ***
P2                ***  1.21105e-13          ***          ***          ***          ***
P3                ***  2.53331e-20          ***          ***          ***          ***

Temperature = 298 K    Pressure = 0.01 atm

From\To            W1           W2            R           P1           P2           P3
W1        1.98017e-09  1.58498e-12  4.40848e-15  1.97858e-09  3.85738e-18  2.19652e-15
W2        9.70133e-15  7.19572e-11  7.73782e-16  2.25523e-17   8.8725e-15  7.19378e-11
R         1.39191e-14  3.99149e-13  5.33608e-13  1.17046e-14  4.34777e-16  1.08401e-13
P1        4.78416e-20  8.90918e-26  8.96368e-26  4.78418e-20  1.02049e-28  2.25756e-26
P2        2.92732e-19  1.10006e-13  1.04501e-17  3.20283e-19  1.20735e-13  1.07179e-14
P3        4.69686e-27  2.51318e-20  7.34145e-26  1.99646e-27  3.01999e-25  2.51322e-20

Temperature = 298 K    Pressure = 0.1 atm

From\To            W1           W2            R           P1           P2           P3
W1        2.03266e-09  1.59075e-12  7.32324e-15  2.03106e-09    1.024e-18  3.60363e-16
W2        9.73665e-15  7.25086e-11  9.53918e-16  4.00492e-18  9.62922e-15  7.24883e-11
R         2.31221e-14  4.92071e-13  5.33756e-13  2.49841e-15  7.35874e-17  1.59917e-14
P1        4.91106e-20  1.58212e-26  1.91335e-26  4.91106e-20  6.13498e-30  9.34013e-28
P2        7.77101e-20  1.19388e-13  1.76872e-18  1.92548e-20  1.20761e-13  1.37088e-15
P3        7.70572e-28  2.53241e-20  1.08304e-26  8.25987e-29  3.86272e-26  2.53242e-20

Temperature = 298 K    Pressure = 1 atm

From\To            W1           W2            R           P1           P2           P3
W1        2.03947e-09  1.59169e-12   8.0185e-15  2.03787e-09  1.36037e-19  4.11668e-17
W2        9.74239e-15  7.25702e-11  9.81776e-16  4.65821e-19  9.72873e-15  7.25498e-11
R         2.53172e-14  5.06441e-13  5.33788e-13   3.0325e-16  8.21236e-18  1.71834e-15
P1        4.92753e-20   1.8402e-27  2.32236e-27  4.92753e-20  1.19474e-31  1.52981e-29
P2        1.03237e-20  1.20622e-13  1.97389e-19  3.74973e-22  1.20765e-13  1.42907e-16
P3        8.80278e-29  2.53456e-20  1.16375e-27  1.35288e-30   4.0267e-27  2.53456e-20

Temperature = 298 K    Pressure = 10 atm

From\To            W1           W2            R           P1           P2           P3
W1        2.04019e-09   1.5918e-12  8.10469e-15  2.03859e-09  1.42183e-20  4.19638e-18
W2        9.74304e-15  7.25765e-11  9.84792e-16  4.76016e-20  9.73914e-15   7.2556e-11
R         2.55893e-14  5.07997e-13  5.33791e-13  3.11735e-17  8.32567e-19  1.73302e-16
P1        4.92926e-20  1.88047e-28  2.38735e-28  4.92926e-20  1.36176e-33  1.67394e-31
P2        1.07901e-21  1.20751e-13  2.00112e-20   4.2739e-24  1.20766e-13  1.43587e-17
P3         8.9732e-30  2.53478e-20  1.17369e-28  1.48034e-32  4.04585e-28  2.53478e-20

Temperature = 298 K    Pressure = 100 atm

From\To            W1           W2            R           P1           P2           P3
W1        2.04026e-09  1.59181e-12  8.11357e-15  2.03866e-09  1.42874e-21  4.20501e-19
W2         9.7431e-15  7.25771e-11  9.85097e-16   4.7712e-21  9.74019e-15  7.25567e-11
R         2.56174e-14  5.08154e-13  5.33792e-13  3.12657e-18  8.33749e-20  1.73453e-17
P1        4.92943e-20  1.88484e-29  2.39441e-29  4.92943e-20   1.3833e-35  1.69155e-33
P2        1.08425e-22  1.20764e-13  2.00396e-21  4.34151e-26  1.20766e-13  1.43656e-18
P3        8.99165e-31   2.5348e-20  1.17471e-29  1.49591e-34  4.04781e-29   2.5348e-20

Temperature = 298 K    Pressure = 1000 atm

From\To            W1           W2            R           P1           P2           P3
W1        2.04027e-09  1.59181e-12  8.11446e-15  2.03867e-09  1.42944e-22  4.20588e-20
W2        9.74311e-15  7.25772e-11  9.85127e-16  4.77232e-22   9.7403e-15  7.25567e-11
R         2.56202e-14  5.08169e-13  5.33792e-13   3.1275e-19  8.33868e-21  1.73468e-18
P1        4.92945e-20  1.88528e-30  2.39512e-30  4.92945e-20  1.38553e-37  1.69336e-35
P2        1.08478e-23  1.20766e-13  2.00425e-22  4.34851e-28  1.20766e-13  1.43663e-19
P3        8.99352e-32   2.5348e-20  1.17481e-30  1.49751e-36    4.048e-30   2.5348e-20

Temperature = 300 K

High Pressure Rate Coefficients:

From\To            W1           W2            R           P1           P2           P3
W1                ***  1.79629e-11  1.22526e-14  2.87028e-09          ***          ***
W2        1.13166e-13          ***  1.51219e-15          ***  1.45871e-14  1.03155e-10
R         2.66775e-14  5.22614e-13          ***          ***          ***          ***
P1        5.43035e-20          ***          ***          ***          ***          ***
P2                ***   1.2484e-13          ***          ***          ***          ***
P3                ***  2.78909e-20          ***          ***          ***          ***

Temperature = 300 K    Pressure = 0.01 atm

From\To            W1           W2            R           P1           P2           P3
W1        2.77641e-09  2.10017e-12  6.56426e-15   2.7743e-09  5.78048e-18  3.21874e-15
W2        1.32311e-14  1.02316e-10  1.17769e-15  3.42373e-17  1.32093e-14  1.02288e-10
R         1.42923e-14  4.07012e-13  5.47748e-13   1.2344e-14  4.61523e-16  1.13638e-13
P1        5.24876e-20  1.02816e-25  1.07262e-25  5.24879e-20  1.23966e-28  2.70828e-26
P2        3.11664e-19  1.13048e-13  1.14288e-17  3.53284e-19  1.24456e-13  1.13956e-14
P3        5.48276e-27  2.76566e-20  8.89045e-26   2.4384e-27  3.60021e-25   2.7657e-20

Temperature = 300 K    Pressure = 0.1 atm

From\To            W1           W2            R           P1           P2           P3
W1        2.85349e-09  2.10869e-12  1.10059e-14  2.85137e-09  1.57076e-18  5.38053e-16
W2        1.32847e-14  1.03142e-10   1.4591e-15  6.19817e-18  1.43737e-14  1.03113e-10
R          2.3963e-14  5.04268e-13  5.47907e-13  2.66984e-15  7.90421e-17  1.69268e-14
P1        5.39456e-20  1.86135e-26  2.31992e-26  5.39457e-20  7.67276e-30  1.15271e-27
P2        8.46901e-20  1.23013e-13  1.95734e-18  2.18661e-20  1.24484e-13  1.46877e-15
P3        9.16513e-28  2.78797e-20  1.32426e-26  1.03785e-28  4.64028e-26  2.78797e-20

Temperature = 300 K    Pressure = 1 atm

From\To            W1           W2            R           P1           P2           P3
W1        2.86358e-09   2.1101e-12  1.20824e-14  2.86146e-09  2.10931e-19  6.19067e-17
W2        1.32936e-14  1.03235e-10  1.50311e-15  7.26263e-19  1.45281e-14  1.03206e-10
R         2.63069e-14  5.19475e-13  5.47941e-13  3.26007e-16  8.85609e-18  1.82379e-15
P1        5.41365e-20  2.18101e-27  2.83279e-27  5.41365e-20  1.52285e-31  1.91897e-29
P2        1.13727e-20  1.24335e-13  2.19306e-19  4.33989e-22  1.24488e-13  1.53393e-16
P3        1.05451e-28  2.79047e-20  1.42683e-27  1.72774e-30  4.84614e-27  2.79047e-20

Temperature = 300 K    Pressure = 10 atm

From\To            W1           W2            R           P1           P2           P3
W1        2.86464e-09  2.11026e-12  1.22168e-14  2.86252e-09  2.20946e-20  6.31841e-18
W2        1.32946e-14  1.03244e-10  1.50788e-15  7.43121e-20  1.45443e-14  1.03215e-10
R         2.65994e-14  5.21127e-13  5.47945e-13  3.35508e-17  8.98365e-19  1.84005e-16
P1        5.41567e-20  2.23163e-28  2.91535e-28  5.41567e-20  1.74536e-33   2.1086e-31
P2        1.19127e-21  1.24474e-13  2.22465e-20  4.97399e-24  1.24489e-13  1.54159e-17
P3        1.07627e-29  2.79073e-20  1.43956e-28  1.89847e-32  4.87033e-28  2.79073e-20

Temperature = 300 K    Pressure = 100 atm

From\To            W1           W2            R           P1           P2           P3
W1        2.86475e-09  2.11027e-12  1.22306e-14  2.86263e-09  2.22078e-21   6.3323e-19
W2        1.32947e-14  1.03245e-10  1.50837e-15  7.44954e-21  1.45459e-14  1.03216e-10
R         2.66296e-14  5.21294e-13  5.47945e-13  3.36544e-18  8.99698e-20  1.84173e-17
P1        5.41587e-20  2.23714e-29  2.92435e-29  5.41587e-20  1.77433e-35  2.13196e-33
P2        1.19737e-22  1.24487e-13  2.22795e-21  5.05656e-26  1.24489e-13  1.54237e-18
P3        1.07864e-30  2.79075e-20  1.44087e-29  1.91951e-34  4.87281e-29  2.79075e-20

Temperature = 300 K    Pressure = 1000 atm

From\To            W1           W2            R           P1           P2           P3
W1        2.86476e-09  2.11028e-12   1.2232e-14  2.86264e-09  2.22192e-22   6.3337e-20
W2        1.32947e-14  1.03246e-10  1.50842e-15   7.4514e-22  1.45461e-14  1.03216e-10
R         2.66326e-14   5.2131e-13  5.47945e-13  3.36649e-19  8.99832e-21   1.8419e-18
P1        5.41589e-20   2.2377e-30  2.92526e-30  5.41589e-20  1.77734e-37  2.13436e-35
P2        1.19799e-23  1.24489e-13  2.22828e-22  5.06512e-28  1.24489e-13  1.54245e-19
P3        1.07887e-31  2.79075e-20    1.441e-30  1.92167e-36  4.87305e-30  2.79075e-20

Temperature = 400 K

High Pressure Rate Coefficients:

From\To            W1           W2            R           P1           P2           P3
W1                ***  1.11075e-07  5.88014e-08  0.000942509          ***          ***
W2        2.09356e-09          ***  1.30032e-08          ***  4.97144e-08  5.65743e-05
R         1.22788e-13  1.44062e-12          ***          ***          ***          ***
P1        2.00829e-18          ***          ***          ***          ***          ***
P2                ***  4.13672e-13          ***          ***          ***          ***
P3                ***  1.07907e-18          ***          ***          ***          ***

Temperature = 400 K    Pressure = 0.01 atm

From\To            W1           W2            R           P1           P2           P3
W1          0.0007766  7.69276e-08  1.48385e-08  0.000776503  1.84653e-11   5.3164e-09
W2        1.44994e-09  5.24816e-05  6.56931e-09  2.06086e-10   3.4546e-08  5.24388e-05
R         3.09853e-14   7.2781e-13  1.55728e-12  9.16484e-14  4.75943e-15  7.02077e-13
P1        1.65456e-18  2.32983e-23  9.35187e-23  1.65471e-18  1.99395e-25  2.68187e-23
P2          2.896e-18  2.87456e-13  3.57463e-16  1.46763e-17  4.11727e-13  1.23896e-13
P3        1.91125e-24  1.00019e-18  1.20869e-22  4.52476e-24  2.83998e-22   1.0006e-18

Temperature = 400 K    Pressure = 0.1 atm

From\To            W1           W2            R           P1           P2           P3
W1        0.000905873  9.58626e-08  4.10717e-08  0.000905734  1.58675e-11  2.52842e-09
W2        1.80683e-09  5.60242e-05  1.13095e-08  1.06195e-10  4.63792e-08  5.59646e-05
R         8.57649e-14  1.25297e-12  1.55914e-12  3.68331e-14  1.51181e-15  1.82062e-13
P1        1.92993e-18  1.20054e-23  3.75848e-23  1.92998e-18   4.1954e-26  3.98448e-24
P2        2.48858e-18   3.8592e-13  1.13546e-16  3.08798e-18  4.12218e-13  2.61795e-14
P3        9.08965e-25  1.06744e-18  3.13437e-23  6.72248e-25  6.00092e-23  1.06753e-18

Temperature = 400 K    Pressure = 1 atm

From\To            W1           W2            R           P1           P2           P3
W1        0.000936125  1.04163e-07  5.54383e-08  0.000935965  4.46514e-12  5.23965e-10
W2        1.96328e-09  5.66196e-05   1.2746e-08  2.23479e-11  4.91589e-08  5.65557e-05
R         1.15765e-13  1.41213e-12  1.56005e-12  6.83761e-15  2.33659e-16  2.50851e-14
P1        1.99435e-18  2.52641e-24  6.97715e-24  1.99435e-18  2.40304e-27  1.75167e-25
P2        7.00289e-19   4.0905e-13  1.75492e-17  1.76873e-19  4.12374e-13  3.30527e-15
P3        1.88364e-25  1.07871e-18  4.31865e-24  2.95536e-26   7.5764e-24  1.07873e-18

Temperature = 400 K    Pressure = 10 atm

From\To            W1           W2            R           P1           P2           P3
W1        0.000940217  1.05758e-07  5.83346e-08  0.000940053    5.936e-13  6.30711e-11
W2        1.99335e-09  5.66881e-05  1.29518e-08  2.69327e-12  4.95196e-08  5.66237e-05
R         1.21813e-13  1.43492e-12  1.56021e-12  7.95333e-16  2.54892e-17  2.65868e-15
P1        2.00306e-18  3.04476e-25  8.11564e-25  2.00306e-18  4.45449e-29  2.86491e-27
P2        9.30971e-20  4.12051e-13  1.91439e-18  3.27868e-21  4.12397e-13    3.439e-16
P3         2.2674e-26  1.08001e-18  4.57717e-25  4.83357e-28  7.88295e-25  1.08001e-18

Temperature = 400 K    Pressure = 100 atm

From\To            W1           W2            R           P1           P2           P3
W1        0.000940652  1.05946e-07   5.8677e-08  0.000940487  6.19419e-14  6.47382e-12
W2        1.99688e-09  5.66951e-05  1.29737e-08  2.76449e-13  4.95573e-08  5.66306e-05
R         1.22528e-13  1.43735e-12  1.56023e-12  8.12031e-17  2.57611e-18  2.67683e-16
P1        2.00398e-18  3.12527e-26  8.28603e-26  2.00398e-18  4.99211e-31  3.12161e-29
P2        9.71464e-21  4.12364e-13  1.93481e-19  3.67439e-23  4.12399e-13  3.45461e-17
P3        2.32734e-27  1.08014e-18  4.60843e-26  5.26667e-30  7.91873e-26  1.08014e-18

Temperature = 400 K    Pressure = 1000 atm

From\To            W1           W2            R           P1           P2           P3
W1        0.000940695  1.05965e-07   5.8712e-08  0.000940531   6.2228e-15  6.49183e-13
W2        1.99724e-09  5.66958e-05   1.2976e-08  2.77217e-14   4.9561e-08  5.66313e-05
R         1.22601e-13   1.4376e-12  1.56023e-12  8.13819e-18  2.57892e-19  2.67869e-17
P1        2.00407e-18  3.13395e-27  8.30427e-27  2.00407e-18  5.05842e-33  3.15219e-31
P2        9.75952e-22  4.12396e-13  1.93693e-20   3.7232e-25  4.12399e-13  3.45621e-18
P3        2.33381e-28  1.08016e-18  4.61163e-27  5.31826e-32  7.92238e-27  1.08016e-18

Temperature = 500 K

High Pressure Rate Coefficients:

From\To            W1           W2            R           P1           P2           P3
W1                ***  0.000332408  0.000668687      2.04782          ***          ***
W2        1.24828e-05          ***  0.000212803          ***  0.000465475     0.174102
R         3.38296e-13  2.86688e-12          ***          ***          ***          ***
P1        2.01012e-17          ***          ***          ***          ***          ***
P2                ***  9.20651e-13          ***          ***          ***          ***
P3                ***  1.06847e-17          ***          ***          ***          ***

Temperature = 500 K    Pressure = 0.01 atm

From\To            W1           W2            R           P1           P2           P3
W1            1.14487  7.04595e-05  6.39804e-05      1.14471  1.06016e-07   2.2825e-05
W2        2.64597e-06     0.129428  5.45468e-05  1.95587e-06  0.000195668     0.129173
R         3.23676e-14  7.34854e-13  3.18294e-12  3.05575e-13  2.08944e-14  2.08925e-12
P1        1.12361e-17  5.11269e-22  5.92888e-21  1.12443e-17   1.9261e-23  1.79103e-21
P2        7.87419e-18  3.87006e-13  3.06757e-15  1.45744e-16  9.13476e-13  5.23249e-13
P3        5.26034e-23  7.92735e-18  9.51733e-21  4.20508e-22  1.62356e-20  7.95357e-18

Temperature = 500 K    Pressure = 0.1 atm

From\To            W1           W2            R           P1           P2           P3
W1            1.72096  0.000171724  0.000290482      1.72047  2.33446e-07  2.73901e-05
W2        6.44873e-06     0.163065  0.000143149   2.5224e-06  0.000367097     0.162546
R         1.46958e-13  1.92851e-12  3.18987e-12  1.90833e-13  1.09813e-14  9.12588e-13
P1        1.68879e-17  6.59336e-22  3.70261e-21  1.68929e-17  8.69176e-24  6.21455e-22
P2        1.73391e-17  7.26072e-13   1.6122e-15  6.57687e-17  9.15832e-13  1.88065e-13
P3        6.31243e-23  9.97551e-18   4.1572e-21  1.45909e-22  5.83536e-21  9.98571e-18

Temperature = 500 K    Pressure = 1 atm

From\To            W1           W2            R           P1           P2           P3
W1             1.9811  0.000280851  0.000550712      1.98025  1.57489e-07  1.25124e-05
W2        1.05467e-05     0.173214  0.000197817  1.15493e-06  0.000446125     0.172558
R         2.78612e-13    2.665e-12  3.19707e-12   5.9168e-14  2.73259e-15  1.91561e-13
P1        1.94379e-17  3.01886e-22    1.148e-21  1.94394e-17    1.314e-24  7.13992e-23
P2        1.16974e-17  8.82379e-13  4.01181e-16  9.94278e-18  9.17376e-13  3.45745e-14
P3        2.88364e-23    1.059e-17  8.72633e-22  1.67635e-23  1.07279e-21   1.0592e-17

Temperature = 500 K    Pressure = 10 atm

From\To            W1           W2            R           P1           P2           P3
W1            2.03743  0.000323992  0.000649758      2.03646  3.47435e-08   2.2708e-06
W2        1.21668e-05     0.174835  0.000210624  2.07656e-07  0.000461919      0.17415
R          3.2872e-13  2.83753e-12  3.19951e-12  9.13828e-15  3.65697e-16  2.37623e-14
P1        1.99896e-17  5.42789e-23  1.77304e-22  1.99898e-17  5.22156e-26  2.33718e-24
P2        2.58056e-18  9.13617e-13  5.36891e-17  3.95104e-19  9.17758e-13  4.08403e-15
P3        5.23333e-24  1.06876e-17  1.08247e-22  5.48735e-25  1.26721e-22  1.06879e-17

Temperature = 500 K    Pressure = 100 atm

From\To            W1           W2            R           P1           P2           P3
W1            2.04464  0.000331246  0.000665894      2.04364  4.15775e-09  2.57539e-07
W2        1.24392e-05     0.175017  0.000212255  2.34691e-08  0.000463823     0.174328
R         3.36883e-13   2.8595e-12  3.19988e-12  9.98163e-16  3.84137e-17  2.45813e-15
P1        2.00601e-17  6.13457e-24  1.93667e-23  2.00602e-17  7.78367e-28  3.23336e-26
P2        3.08815e-19  9.17383e-13  5.63964e-18  5.88973e-21  9.17808e-13  4.18778e-16
P3        5.93531e-25  1.06986e-17  1.11977e-23  7.59146e-27   1.2994e-23  1.06986e-17

Temperature = 500 K    Pressure = 1000 atm

From\To            W1           W2            R           P1           P2           P3
W1            2.04539  0.000332053  0.000667673      2.04439  4.25601e-10  2.61627e-08
W2        1.24695e-05     0.175035  0.000212424  2.38293e-09  0.000464019     0.174346
R         3.37784e-13  2.86179e-12  3.19992e-12  1.00901e-16  3.86275e-18  2.46733e-16
P1        2.00675e-17  6.22872e-25  1.95772e-24  2.00675e-17  8.26453e-30  3.38928e-28
P2        3.16113e-20  9.17771e-13  5.67104e-19  6.25359e-23  9.17813e-13  4.19924e-17
P3        6.02952e-26  1.06997e-17  1.12397e-24  7.95753e-29  1.30296e-24  1.06997e-17

Temperature = 600 K

High Pressure Rate Coefficients:

From\To            W1           W2            R           P1           P2           P3
W1                ***     0.128325     0.359412      354.763          ***          ***
W2         0.00780076          ***     0.147959          ***     0.221535      39.0578
R         7.05258e-13  4.77607e-12          ***          ***          ***          ***
P1        1.02223e-16          ***          ***          ***          ***          ***
P2                ***  1.65208e-12          ***          ***          ***          ***
P3                ***  5.28899e-17          ***          ***          ***          ***

Temperature = 600 K    Pressure = 0.01 atm

From\To            W1           W2            R           P1           P2           P3
W1            107.128   0.00586121    0.0113628      107.107  2.32772e-05   0.00418913
W2        0.000356341      18.9584    0.0159455  0.000627276    0.0456648      18.8958
R         2.22898e-14  5.14684e-13  5.41558e-12  6.82177e-13  5.77683e-14  4.13866e-12
P1        3.08529e-17  2.97404e-21  1.00174e-19  3.09865e-17  4.47867e-22  3.00273e-20
P2          1.055e-17  3.40521e-13  1.33459e-14  7.04614e-16  1.63207e-12  1.27749e-12
P3        3.44804e-22  2.55859e-17  1.73618e-19  8.57815e-21   2.3197e-19  2.60004e-17

Temperature = 600 K    Pressure = 0.1 atm

From\To            W1           W2            R           P1           P2           P3
W1            220.342    0.0273529    0.0790866      220.226  0.000104762    0.0103151
W2         0.00166281      31.0109    0.0638409   0.00165224     0.124893      30.8189
R         1.55182e-13  2.06076e-12  5.42854e-12   5.4896e-13  4.17457e-14   2.6219e-12
P1        6.34547e-17  7.83245e-21  8.06116e-20  6.35609e-17  3.08044e-22  1.74416e-20
P2        4.74909e-17  9.31377e-13  9.64432e-15  4.84636e-16  1.63723e-12  6.95677e-13
P3         8.4912e-22   4.1733e-17  1.09989e-19  4.98268e-21  1.26323e-19  4.19751e-17

Temperature = 600 K    Pressure = 1 atm

From\To            W1           W2            R           P1           P2           P3
W1            312.913    0.0760702     0.223954      312.603  0.000155966   0.00999198
W2         0.00462425      37.5625     0.119792   0.00158553     0.193177      37.2433
R         4.39454e-13  3.86685e-12   5.4538e-12  2.64446e-13  1.64818e-14  8.66566e-13
P1        9.00749e-17  7.51573e-21  3.88324e-20  9.01256e-17  9.59193e-23  4.26641e-21
P2         7.0704e-17  1.44061e-12  3.80771e-15  1.50907e-16  1.64364e-12  1.99006e-13
P3        8.22516e-22  5.04327e-17  3.63526e-20  1.21882e-21   3.6136e-20  5.05073e-17

Temperature = 600 K    Pressure = 10 atm

From\To            W1           W2            R           P1           P2           P3
W1            347.711     0.115483     0.328078      347.264  6.63178e-05    0.0032402
W2         0.00702012      39.2395     0.143104  0.000501492      0.21662      38.8723
R         6.43772e-13  4.61937e-12  5.46993e-12   6.0482e-14  3.07975e-15  1.43222e-13
P1        1.00063e-16  2.37713e-21  8.88144e-21  1.00074e-16  8.45205e-24  3.00891e-22
P2        3.00639e-17  1.61543e-12    7.115e-16  1.32973e-17   1.6465e-12  3.03182e-14
P3        2.66723e-22  5.26386e-17  6.00821e-21  8.59581e-23  5.50526e-21  5.26505e-17

Temperature = 600 K    Pressure = 100 atm

From\To            W1           W2            R           P1           P2           P3
W1            353.989     0.126625     0.355077      353.507  1.06554e-05  0.000465638
W2         0.00769742      39.4754     0.147236  7.11237e-05     0.220401         39.1
R         6.96751e-13  4.75274e-12  5.47364e-12  7.74037e-15  3.59136e-16  1.60526e-14
P1        1.01861e-16  3.37148e-22  1.13663e-21  1.01863e-16  2.05114e-25  6.43684e-24
P2        4.83045e-18  1.64362e-12  8.29695e-17  3.22699e-19  1.64703e-12  3.32119e-15
P3        3.83307e-23  5.29469e-17  6.73412e-22  1.83887e-24  6.03071e-22  5.29483e-17

Temperature = 600 K    Pressure = 1000 atm

From\To            W1           W2            R           P1           P2           P3
W1            354.719     0.128144     0.358633      354.232  1.15631e-06  4.94045e-05
W2         0.00778976      39.5006     0.147706  7.52535e-06      0.22082      39.1243
R         7.03728e-13  4.76791e-12   5.4741e-12  8.04605e-16  3.66739e-17  1.62935e-15
P1         1.0207e-16  3.56709e-23  1.18152e-22  1.02071e-16  2.46821e-27  7.49691e-26
P2        5.24189e-19  1.64675e-12   8.4726e-18  3.88315e-21  1.64709e-12  3.36001e-16
P3        4.06682e-24  5.29799e-17  6.83515e-23  2.14171e-26  6.10121e-23    5.298e-17

Temperature = 700 K

High Pressure Rate Coefficients:

From\To            W1           W2            R           P1           P2           P3
W1                ***      10.6153      33.3194      14356.3          ***          ***
W2           0.923694          ***      16.6655          ***      18.9275      1933.42
R         1.24091e-12  7.13284e-12          ***          ***          ***          ***
P1        3.48344e-16          ***          ***          ***          ***          ***
P2                ***  2.60078e-12          ***          ***          ***          ***
P3                ***  1.74859e-16          ***          ***          ***          ***

Temperature = 700 K    Pressure = 0.01 atm

From\To            W1           W2            R           P1           P2           P3
W1            1962.18    0.0971693     0.321062      1961.64  0.000771898     0.121873
W2         0.00846185      507.373     0.663693    0.0277515      1.63575      505.037
R         1.19287e-14  2.83877e-13  8.21496e-12  1.22701e-12  1.23095e-13  6.56904e-12
P1        4.74842e-17  7.74258e-21  7.99416e-19  4.85282e-17  4.63736e-21  2.32207e-19
P2        9.21234e-18  2.24619e-13  3.95189e-14  2.28514e-15  2.55641e-12  2.28998e-12
P3        9.57847e-22   4.5646e-17  1.38809e-18  7.53126e-20  1.50724e-18  4.86176e-17

Temperature = 700 K    Pressure = 0.1 atm

From\To            W1           W2            R           P1           P2           P3
W1            5496.26     0.768748      3.17135       5491.8   0.00598422     0.522243
W2          0.0669145      1117.24      3.88188     0.127196      6.41181      1106.75
R         1.18055e-13   1.6613e-12  8.23072e-12  1.12045e-12  1.05854e-13  5.22506e-12
P1        1.33192e-16  3.54832e-20  7.29989e-19  1.34141e-16  3.93805e-21  1.79669e-19
P2        7.15315e-17  8.80953e-13  3.39839e-14  1.94054e-15  2.56327e-12  1.64632e-12
P3        4.10957e-21  1.00086e-16   1.1041e-18  5.82728e-20  1.08359e-18  1.02336e-16

Temperature = 700 K    Pressure = 1 atm

From\To            W1           W2            R           P1           P2           P3
W1            10294.7       3.5829       13.373      10276.7    0.0173077      0.96517
W2           0.311783      1679.69      10.3825     0.231097      13.5018      1655.27
R         4.98023e-13  4.44368e-12  8.28152e-12  7.39642e-13   5.9903e-14  2.54027e-12
P1        2.49345e-16  6.44505e-20  4.81887e-19  2.49969e-16  2.00159e-21  7.56472e-20
P2        2.06941e-16  1.85523e-12  1.92315e-14  9.86315e-16  2.57784e-12  7.02189e-13
P3        7.59594e-21  1.49702e-16   5.3678e-19   2.4535e-20  4.62173e-19  1.50733e-16

Temperature = 700 K    Pressure = 10 atm

From\To            W1           W2            R           P1           P2           P3
W1            13382.3      7.94954      26.4533      13347.3    0.0144304     0.584975
W2           0.691735      1919.56      15.1462     0.134536      17.7087      1885.88
R         9.85191e-13  6.48257e-12  8.33939e-12  2.53068e-13  1.64607e-14  6.02103e-13
P1        3.23861e-16  3.75163e-20  1.64877e-19  3.24074e-16  3.52671e-22  1.06913e-20
P2        1.72538e-16  2.43331e-12  5.28461e-15  1.73784e-16  2.58934e-12  1.50396e-13
P3        4.60363e-21  1.70559e-16  1.27229e-19  3.46755e-21  9.89893e-20  1.70793e-16

Temperature = 700 K    Pressure = 100 atm

From\To            W1           W2            R           P1           P2           P3
W1            14247.4      10.1492      32.1595        14205   0.00359572     0.122779
W2           0.883136       1967.4      16.4491    0.0274495      18.7246      1931.31
R         1.19771e-12  7.04025e-12  8.36127e-12  4.17458e-14  2.32764e-15  7.92403e-14
P1        3.44672e-16  7.65429e-21  2.71979e-20  3.44707e-16  1.55597e-23  4.00536e-22
P2        4.29925e-17  2.57289e-12  7.47277e-16  7.66731e-18  2.59266e-12  1.89723e-14
P3        9.66231e-22  1.74668e-16  1.67441e-20  1.29907e-22  1.24874e-20  1.74698e-16

Temperature = 700 K    Pressure = 1000 atm

From\To            W1           W2            R           P1           P2           P3
W1            14371.6      10.5666      33.1648      14327.9  0.000445022    0.0144613
W2           0.919459      1973.21      16.6272   0.00320541      18.8569       1936.8
R         1.23515e-12  7.11644e-12  8.36477e-12  4.63875e-15  2.47477e-16  8.29605e-15
P1        3.47654e-16  8.93909e-22  3.02221e-21  3.47658e-16  2.37724e-25  5.75476e-24
P2        5.32101e-18  2.59107e-12   7.9451e-17  1.17143e-19  2.59313e-12  1.96995e-15
P3        1.13811e-22  1.75164e-16  1.75302e-21  1.86646e-24   1.2966e-21  1.75167e-16

Temperature = 800 K

High Pressure Rate Coefficients:

From\To            W1           W2            R           P1           P2           P3
W1                ***      311.329      1022.23       233044          ***          ***
W2            35.7966          ***      596.176          ***      548.117      36904.1
R         1.95236e-12  9.90289e-12          ***          ***          ***          ***
P1        9.16515e-16          ***          ***          ***          ***          ***
P2                ***  3.75501e-12          ***          ***          ***          ***
P3                ***  4.46847e-16          ***          ***          ***          ***

Temperature = 800 K    Pressure = 0.01 atm

From\To            W1           W2            R           P1           P2           P3
W1              12939     0.565256      2.92216      12934.4    0.0079518      1.12898
W2          0.0652294      4543.49      8.11677     0.352926      17.9227      4517.03
R         5.50631e-15  1.34218e-13  1.15268e-11    1.942e-12  2.23773e-13  9.22126e-12
P1        5.01872e-17  1.20638e-20  3.99891e-18   5.5348e-17  2.88822e-20  1.12102e-18
P2        6.19459e-18  1.22231e-13  9.22906e-14   5.7848e-15  3.67128e-12  3.45096e-12
P3        1.55735e-21  5.44474e-17  6.72182e-18  3.96842e-19   6.0994e-18   6.7667e-17

Temperature = 800 K    Pressure = 0.1 atm

From\To            W1           W2            R           P1           P2           P3
W1            47317.9       6.7577      37.8859      47265.8    0.0928753      7.38451
W2           0.778526        13307      65.3847      2.48842      96.2499      13142.1
R         7.20792e-14  1.08508e-12  1.15414e-11    1.875e-12  2.09527e-13  8.29968e-12
P1         1.8517e-16  8.52275e-20  3.86093e-18  1.90146e-16  2.69976e-20  1.00253e-18
P2        7.29654e-17  6.58773e-13  8.64154e-14  5.40734e-15  3.67784e-12  2.92718e-12
P3        1.02629e-20  1.58981e-16  6.05003e-18  3.54895e-19  5.17363e-18   1.7057e-16

Temperature = 800 K    Pressure = 1 atm

From\To            W1           W2            R           P1           P2           P3
W1             118495      49.8384       228.46       118193     0.461973      23.3092
W2            5.73303      26090.8      249.392      7.72328      281.161      25546.7
R         4.36074e-13  4.14219e-12  1.16109e-11  1.50947e-12  1.51639e-13  5.37153e-12
P1        4.64553e-16  2.64395e-19  3.10825e-18  4.68553e-16   1.8677e-20   6.0841e-19
P2        3.63816e-16  1.92598e-12  6.25403e-14  3.74081e-15  3.69953e-12  1.70691e-12
P3        3.24541e-20  3.09299e-16  3.91557e-18  2.15378e-19  3.01687e-18   3.1648e-16

Temperature = 800 K    Pressure = 10 atm

From\To            W1           W2            R           P1           P2           P3
W1             193260      169.191      635.786       192429     0.718712      25.6325
W2            19.4545      35008.9      476.035      8.06987       463.97      34041.3
R         1.21424e-12  7.90723e-12  1.17426e-11  7.31263e-13  5.99209e-14  1.82999e-12
P1        7.56754e-16  2.76091e-19  1.50579e-18  7.58695e-16  5.71354e-21  1.52674e-19
P2        5.66143e-16  3.17853e-12  2.47132e-14  1.14436e-15  3.72819e-12  5.23236e-13
P3        3.56895e-20  4.12182e-16  1.33397e-18  5.40466e-20  9.24793e-19  4.14531e-16

Temperature = 800 K    Pressure = 100 atm

From\To            W1           W2            R           P1           P2           P3
W1             226810      276.022      934.058       225591     0.301779       8.6331
W2             31.737      37710.8      575.499       2.5983      533.441      36567.6
R         1.78395e-12  9.55944e-12   1.1825e-11  1.64974e-13  1.10653e-14  3.05538e-13
P1        8.87204e-16  8.88765e-20   3.3971e-19  8.87643e-16  4.63756e-22  1.03294e-20
P2        2.37713e-16  3.65447e-12  4.56366e-15  9.28854e-17  3.74157e-12  8.22068e-14
P3        1.20193e-20  4.42772e-16  2.22721e-19  3.65662e-21  1.45296e-19  4.43156e-16

Temperature = 800 K    Pressure = 1000 atm

From\To            W1           W2            R           P1           P2           P3
W1             233351      306.924      1010.47       232032    0.0468359      1.22986
W2            35.2901      38118.8      593.433     0.363234      545.117      36944.6
R          1.9299e-12  9.85733e-12  1.18434e-11  2.07133e-14  1.27715e-15  3.41959e-14
P1        9.12534e-16  1.24242e-20  4.26523e-20   9.1259e-16  1.00631e-23  2.04316e-22
P2        3.68925e-17  3.73445e-12  5.26736e-16  2.01554e-18  3.74407e-12  9.04928e-15
P3        1.71223e-21  4.47337e-16   2.4927e-20  7.23281e-23  1.59941e-20   4.4738e-16

Temperature = 900 K

High Pressure Rate Coefficients:

From\To            W1           W2            R           P1           P2           P3
W1                ***       4467.8        14937  2.05236e+06          ***          ***
W2            642.175          ***      9867.81          ***      7675.67       371285
R         2.84051e-12  1.30555e-11          ***          ***          ***          ***
P1        2.01814e-15          ***          ***          ***          ***          ***
P2                ***  5.10212e-12          ***          ***          ***          ***
P3                ***   9.5808e-16          ***          ***          ***          ***

Temperature = 900 K    Pressure = 0.01 atm

From\To            W1           W2            R           P1           P2           P3
W1            44764.1      1.69044      13.0648      44744.2    0.0391708      5.06933
W2            0.24575      19807.6      44.8717      1.99976       90.897      19669.6
R          2.3597e-15  5.81063e-14  1.52916e-11  2.82718e-12  3.65794e-13  1.20382e-11
P1        4.17879e-17  1.35166e-20   1.4619e-17  6.05122e-17  1.27193e-19  3.96454e-18
P2        3.58094e-18  5.91372e-14   1.8378e-13  1.23583e-14  4.96091e-12  4.70563e-12
P3          1.808e-21  4.96782e-17  2.34791e-17  1.49537e-18  1.82674e-17  9.29219e-17

Temperature = 900 K    Pressure = 0.1 atm

From\To            W1           W2            R           P1           P2           P3
W1             201495      27.4468      206.007       201215     0.616059      45.2841
W2            3.97553      73935.7      465.262      19.5047      629.423      72817.6
R         3.84017e-14  6.11692e-13  1.53031e-11  2.79079e-12  3.55827e-13  1.15064e-11
P1         1.9395e-16  1.33534e-19  1.44308e-17  2.12426e-16  1.23794e-19  3.78762e-18
P2        5.79987e-17  4.15756e-13  1.78772e-13  1.20281e-14  4.96598e-12  4.35936e-12
P3        1.65997e-20  1.86721e-16  2.24419e-17  1.42864e-18  1.69232e-17  2.27531e-16

Temperature = 900 K    Pressure = 1 atm

From\To            W1           W2            R           P1           P2           P3
W1             654468      295.475      1666.99       652282      4.70002       219.04
W2            42.5782       189915      2448.34      93.7289      2498.61       184832
R         3.15532e-13    3.236e-12  1.53758e-11  2.51175e-12  2.99646e-13   9.0129e-12
P1        6.38422e-16  6.43179e-19   1.2988e-17  6.55045e-16  1.02458e-19   2.8896e-18
P2        4.47988e-16  1.65919e-12  1.50546e-13  9.95505e-15  4.98985e-12  3.16971e-12
P3        8.11584e-20  4.76468e-16  1.75786e-17  1.08992e-18  1.23049e-17  5.07523e-16

Temperature = 900 K    Pressure = 10 atm

From\To            W1           W2            R           P1           P2           P3
W1        1.38296e+06      1524.74       6504.2  1.37451e+06      12.6362      409.911
W2            219.244       316921      6334.09      166.437      5425.21       304776
R         1.23626e-12  8.37968e-12   1.5589e-11  1.58909e-12  1.60036e-13  4.22395e-12
P1         1.3509e-15  1.14021e-18  8.21699e-18  1.36144e-15  4.73974e-20  1.13499e-18
P2        1.20735e-15  3.60596e-12  8.04043e-14  4.60522e-15  5.03956e-12  1.34738e-12
P3        1.52105e-19  7.86403e-16  8.23835e-18  4.28101e-19  5.23059e-18  8.00452e-16

Temperature = 900 K    Pressure = 100 atm

From\To            W1           W2            R           P1           P2           P3
W1        1.90164e+06      3425.28      12279.1  1.88569e+06      9.15233      229.989
W2            492.341       376632      9065.32      88.0889      7186.27       359800
R         2.33502e-12  1.19937e-11  1.58041e-11  4.96436e-13  4.00425e-14  9.38839e-13
P1        1.85421e-15  6.02819e-19  2.56701e-18  1.85753e-15  6.74952e-21  1.34456e-19
P2        8.74483e-16   4.7768e-12  2.01179e-14  6.55797e-16  5.07677e-12  2.78325e-13
P3        8.53143e-20  9.28441e-16   1.8311e-18   5.0715e-20  1.08047e-18  9.31488e-16

Temperature = 900 K    Pressure = 1000 atm

From\To            W1           W2            R           P1           P2           P3
W1          2.048e+06      4303.35      14527.3  2.02912e+06       1.9529      43.3464
W2            618.538       388763      9761.25      16.0755      7596.95       370770
R         2.76259e-12  1.29145e-11   1.5875e-11  7.46836e-14  5.28669e-15  1.17892e-13
P1        1.99529e-15  1.09981e-19   3.8618e-19  1.99579e-15   2.2506e-22  3.97934e-21
P2        1.86585e-16  5.04979e-12  2.65611e-15  2.18673e-17  5.08666e-12  3.40093e-14
P3        1.60774e-20   9.5675e-16  2.29935e-19  1.50095e-21  1.32025e-19  9.57129e-16

Temperature = 1000 K

High Pressure Rate Coefficients:

From\To            W1           W2            R           P1           P2           P3
W1                ***        38490       129476  1.17631e+07          ***          ***
W2             6643.1          ***      94842.6          ***      64413.5  2.37853e+06
R         3.90268e-12  1.65636e-11          ***          ***          ***          ***
P1         3.9079e-15          ***          ***          ***          ***          ***
P2                ***  6.62996e-12          ***          ***          ***          ***
P3                ***  1.81149e-15          ***          ***          ***          ***

Temperature = 1000 K    Pressure = 0.01 atm

From\To            W1           W2            R           P1           P2           P3
W1                ***          ***          ***          ***          ***          ***
W2                ***      54493.9      149.542      8.05039      282.118      54054.9
R                 ***  2.43233e-14  1.94507e-11  3.88025e-12   5.5375e-13  1.49924e-11
P1                ***  1.44318e-20  4.27668e-17  5.44683e-17  4.35922e-19  1.12511e-17
P2                ***   2.7044e-14  3.26359e-13  2.33101e-14  6.41059e-12  6.03388e-12
P3                ***  3.83415e-17  6.53803e-17  4.45169e-18  4.46468e-17  1.52821e-16

Temperature = 1000 K    Pressure = 0.1 atm

From\To            W1           W2            R           P1           P2           P3
W1             548525      68.6038      680.891       547611      2.37138      162.459
W2            12.1065       244742      1859.78      83.0024       2355.6       240431
R          1.9159e-14  3.15974e-13  1.94589e-11  3.86084e-12  5.47399e-13  1.47155e-11
P1        1.69823e-16  1.57978e-19  4.25528e-17  2.24011e-16   4.3115e-19  1.10465e-17
P2        3.99213e-17  2.35871e-13  3.22616e-13  2.30549e-14  6.41403e-12  5.83245e-12
P3        2.03851e-20  1.78138e-16   6.4173e-17  4.37072e-18  4.31564e-17  2.89858e-16

Temperature = 1000 K    Pressure = 1 atm

From\To            W1           W2            R           P1           P2           P3
W1        2.18095e+06      979.319      6846.49  2.17202e+06      24.8225      1080.04
W2            170.644       796193      12742.4      558.442      12084.4       770637
R         2.01842e-13  2.21109e-12  1.95224e-11  3.67632e-12  5.01831e-13  1.29313e-11
P1        7.05731e-16  1.08094e-18  4.05191e-17  7.57335e-16  3.92822e-19  9.61046e-18
P2        4.35188e-16  1.23583e-12   2.9576e-13  2.10054e-14  6.43532e-12  4.88228e-12
P3        1.40695e-19  5.83147e-16   5.6392e-17  3.80253e-18  3.61257e-17  6.79608e-16

Temperature = 1000 K    Pressure = 10 atm

From\To            W1           W2            R           P1           P2           P3
W1        5.88302e+06      7284.89      35864.2  5.83662e+06       104.91      3152.57
W2            1260.06  1.68987e+06      44520.8      1565.16        34728   1.6078e+06
R         1.07702e-12  7.76983e-12  1.97891e-11  2.79689e-12  3.36233e-13  7.80914e-12
P1        1.93181e-15  3.02823e-18  3.08264e-17  1.97116e-15  2.43251e-19  5.25178e-18
P2        1.86246e-15  3.57199e-12  1.98163e-13  1.30074e-14  6.50073e-12   2.7157e-12
P3         4.1481e-19  1.22364e-15  3.40548e-17  2.07795e-18  2.00945e-17  1.28028e-15

Temperature = 1000 K    Pressure = 100 atm

From\To            W1           W2            R           P1           P2           P3
W1        9.90414e+06        23342      89649.5   9.7881e+06      128.298      2919.54
W2            4029.49  2.33529e+06        79440      1362.44      55885.5  2.19458e+06
R          2.7016e-12  1.38733e-11  2.02077e-11  1.17923e-12  1.13883e-13   2.3397e-12
P1          3.251e-15  2.62658e-18  1.29971e-17   3.2677e-15  5.63811e-20  1.02382e-18
P2        2.27992e-15  5.75202e-12  6.71185e-14  3.01487e-15  6.57701e-12  7.52579e-13
P3        3.84049e-19  1.67134e-15  1.02032e-17  4.05093e-19   5.5686e-18  1.68791e-15

Temperature = 1000 K    Pressure = 1000 atm

From\To            W1           W2            R           P1           P2           P3
W1        1.15951e+07      35349.3       121839   1.1437e+07      40.3459      783.317
W2            6101.09  2.52133e+06      92499.8      349.507        63034  2.35934e+06
R         3.67248e-12  1.61545e-11  2.04146e-11  2.22805e-13  1.80914e-14  3.46802e-13
P1        3.79955e-15  6.72915e-19  2.45568e-18  3.80273e-15  2.99785e-21  4.74505e-20
P2        7.16777e-16  6.48796e-12  1.06624e-14  1.60304e-16  6.60687e-12  1.07367e-13
P3        1.02978e-19  1.79687e-15  1.51237e-18  1.87746e-20  7.94447e-19   1.7993e-15

Temperature = 1100 K

High Pressure Rate Coefficients:

From\To            W1           W2            R           P1           P2           P3
W1                ***       227622       766088  4.92867e+07          ***          ***
W2            45770.4          ***       612216          ***       371596  1.09518e+07
R         5.13419e-12  2.04045e-11          ***          ***          ***          ***
P1        6.87252e-15          ***          ***          ***          ***          ***
P2                ***  8.32741e-12          ***          ***          ***          ***
P3                ***   3.1189e-15          ***          ***          ***          ***

Temperature = 1100 K    Pressure = 0.01 atm

From\To            W1           W2            R           P1           P2           P3
W1                ***          ***          ***          ***          ***          ***
W2                ***          ***          ***          ***          ***          ***
R                 ***          ***  2.39493e-11  5.09238e-12  7.90649e-13  1.80662e-11
P1                ***          ***  1.05953e-16  1.34284e-16  1.23648e-18  2.70943e-17
P2                ***          ***  5.31619e-13  3.99585e-14  8.00729e-12  7.43571e-12
P3                ***          ***  1.54369e-16   1.1127e-17  9.44929e-17  2.59989e-16

Temperature = 1100 K    Pressure = 0.1 atm

From\To            W1           W2            R           P1           P2           P3
W1                ***          ***          ***          ***          ***          ***
W2                ***       578973       5119.5      294.033      6144.17       567444
R                 ***  1.57123e-13  2.39548e-11  5.09218e-12  7.86714e-13  1.79188e-11
P1                ***   1.8776e-19  1.05949e-16  1.34289e-16  1.23136e-18  2.69206e-17
P2                ***  1.26792e-13  5.28973e-13  3.97931e-14  8.00954e-12  7.31397e-12
P3                ***  1.48809e-16   1.5311e-16  1.10557e-17  9.29458e-17  4.05928e-16

Temperature = 1100 K    Pressure = 1 atm

From\To            W1           W2            R           P1           P2           P3
W1        5.20665e+06       2230.9      19286.4  5.18159e+06      84.5723      3456.52
W2            459.916  2.26136e+06      42676.6      2039.96      38234.7  2.17794e+06
R         1.20593e-13  1.38578e-12  2.40042e-11   4.9701e-12  7.53696e-13  1.67741e-11
P1        6.74026e-16  1.41447e-18  1.03409e-16  8.05105e-16  1.17662e-18  2.50793e-17
P2        3.64207e-16  8.34791e-13  5.06772e-13  3.80241e-14   8.0261e-12  6.64615e-12
P3         1.9094e-19  6.04287e-16  1.43328e-16  1.02995e-17  8.44591e-17  8.42565e-16

Temperature = 1100 K    Pressure = 10 atm

From\To            W1           W2            R           P1           P2           P3
W1        1.71427e+07      22072.1       127211  1.69787e+07      507.643      14268.6
W2            4472.53  6.00297e+06       193873       8237.5       141030  5.65536e+06
R         8.38541e-13   6.4341e-12  2.42807e-11   4.2464e-12  5.90302e-13  1.21713e-11
P1        2.32846e-15  5.78161e-18  8.83515e-17  2.44068e-15  8.82887e-19   1.7203e-17
P2        2.27508e-15  3.14698e-12  3.96909e-13  2.85317e-14  8.09622e-12  4.52152e-12
P3        8.16487e-19  1.60369e-15  1.03999e-16  7.06485e-18  5.74594e-17  1.77303e-15

Temperature = 1100 K    Pressure = 100 atm

From\To            W1           W2            R           P1           P2           P3
W1        3.56773e+07      99596.4       417316  3.51385e+07      992.008      20819.4
W2            20048.5  1.00045e+07       442550      11390.7       284137  9.24634e+06
R         2.79217e-12  1.47458e-11  2.49237e-11  2.29702e-12  2.62789e-13  4.82588e-12
P1        4.89157e-15  7.94377e-18  4.77924e-17  4.95272e-15  3.05366e-19  5.10245e-18
P2         4.4751e-15  6.36577e-12  1.76695e-13  9.86834e-15  8.21828e-12  1.66147e-12
P3        1.19534e-18   2.6325e-15  4.12353e-17  2.09545e-18   2.1114e-17  2.69814e-15

Temperature = 1100 K    Pressure = 1000 atm

From\To            W1           W2            R           P1           P2           P3
W1          4.723e+07       192123       680045  4.63491e+07      477.466      8316.16
W2            38634.2  1.16803e+07       580590      4319.77       355289  1.07015e+07
R          4.5573e-12  1.93504e-11  2.53994e-11  5.59009e-13  5.21702e-14  8.80507e-13
P1        6.46255e-15  2.99893e-18  1.16309e-17  6.47758e-15  2.59342e-20  3.74538e-19
P2        2.15229e-15  7.96192e-12  3.50783e-14  8.38099e-16  8.28912e-12  2.89138e-13
P3        4.76521e-19  3.04759e-15  7.52361e-18  1.53814e-19  3.67436e-18  3.05942e-15

Temperature = 1200 K

High Pressure Rate Coefficients:

From\To            W1           W2            R           P1           P2           P3
W1                ***  1.01221e+06  3.39908e+06  1.63173e+08          ***          ***
W2             231675          ***  2.92601e+06          ***  1.61569e+06   3.9314e+07
R         6.52945e-12  2.45574e-11          ***          ***          ***          ***
P1        1.12206e-14          ***          ***          ***          ***          ***
P2                ***  1.01845e-11          ***          ***          ***          ***
P3                ***  4.99721e-15          ***          ***          ***          ***

Temperature = 1200 K    Pressure = 0.01 atm

From\To            W1           W2            R           P1           P2           P3
W1                ***          ***          ***          ***          ***          ***
W2                ***          ***          ***          ***          ***          ***
R                 ***          ***  2.87383e-11  6.45727e-12  1.07773e-12  2.12033e-11
P1                ***          ***  2.31153e-16  2.91632e-16  3.02776e-18  5.74504e-17
P2                ***          ***  8.09441e-13  6.35249e-14  9.74009e-12  8.86712e-12
P3                ***          ***  3.21127e-16   2.4306e-17  1.78806e-16  5.24239e-16

Temperature = 1200 K    Pressure = 0.1 atm

From\To            W1           W2            R           P1           P2           P3
W1                ***          ***          ***          ***          ***          ***
W2                ***          ***          ***          ***          ***          ***
R                 ***          ***  2.87412e-11  6.45718e-12  1.07627e-12  2.12078e-11
P1                ***          ***   2.3115e-16  2.91638e-16  3.02412e-18  5.74632e-17
P2                ***          ***  8.08341e-13  6.34485e-14  9.74069e-12   8.8689e-12
P3                ***          ***  3.21195e-16  2.43115e-17  1.78842e-16  5.24348e-16

Temperature = 1200 K    Pressure = 1 atm

From\To            W1           W2            R           P1           P2           P3
W1                ***          ***          ***          ***          ***          ***
W2                ***  4.92623e+06       106047      7268.33      90723.5  4.72313e+06
R                 ***  8.27296e-13  2.87776e-11  6.45548e-12  1.05297e-12  2.04418e-11
P1                ***  2.02979e-18  2.31089e-16  2.91686e-16  2.96502e-18  5.56018e-17
P2                ***  5.31566e-13   7.9084e-13  6.22084e-14  9.75332e-12   8.3686e-12
P3                ***  5.58042e-16  3.09593e-16  2.35239e-17  1.68753e-16  1.06002e-15

Temperature = 1200 K    Pressure = 10 atm

From\To            W1           W2            R           P1           P2           P3
W1        3.83009e+07      48930.1       332016  3.78739e+07      1676.39      44346.7
W2            11419.7  1.57279e+07       593467      28516.8       408973  1.46856e+07
R         6.06711e-13  4.89817e-12  2.90293e-11  5.84325e-12  9.11064e-13  1.67701e-11
P1        2.47698e-15  8.71721e-18  2.09173e-16  2.74134e-15  2.49885e-18  4.39675e-17
P2        2.36649e-15  2.53513e-12  6.84262e-13  5.24278e-14  9.81845e-12  6.54427e-12
P3        1.27501e-18  1.83567e-15  2.53985e-16  1.86017e-17  1.31966e-16   2.2415e-15

Temperature = 1200 K    Pressure = 100 atm

From\To            W1           W2            R           P1           P2           P3
W1        9.65577e+07       296164  1.37758e+06  9.47842e+07      4851.09      94927.8
W2              68047  3.18752e+07   1.7234e+06      58756.3  1.03109e+06  2.89939e+07
R         2.62686e-12  1.44411e-11  2.98497e-11  3.82227e-12   5.0862e-13  8.45083e-12
P1        6.46966e-15  1.79122e-17  1.36827e-16  6.64379e-15  1.17962e-18   1.8208e-17
P2        7.01287e-15  6.48905e-12  3.82003e-13  2.47493e-14  9.97905e-12  3.07624e-12
P3        2.77859e-18  3.67953e-15  1.27989e-16  7.70344e-18  6.20325e-17  3.88003e-15

Temperature = 1200 K    Pressure = 1000 atm

From\To            W1           W2            R           P1           P2           P3
W1        1.48546e+08       749250   2.7557e+06  1.44981e+08      3587.65      57076.3
W2             171534  4.16517e+07  2.64254e+06      33585.1  1.48163e+06  3.73224e+07
R         5.29169e-12  2.21772e-11  3.07403e-11  1.19758e-12  1.28567e-13  1.94527e-12
P1        9.96602e-15  1.01297e-17  4.28704e-17  1.00213e-14  1.55972e-19   2.0803e-18
P2        5.18276e-15  9.33896e-12  9.65612e-14  3.27242e-15  1.01153e-11  6.71327e-13
P3        1.66427e-18  4.74382e-15  2.94613e-17  8.80129e-19  1.35374e-17  4.78936e-15

Temperature = 1300 K

High Pressure Rate Coefficients:

From\To            W1           W2            R           P1           P2           P3
W1                ***  3.60825e+06  1.20731e+07  4.50528e+08          ***          ***
W2             922949          ***  1.10824e+07          ***  5.64481e+06  1.16433e+08
R         8.08247e-12  2.90052e-11          ***          ***          ***          ***
P1        1.72739e-14          ***          ***          ***          ***          ***
P2                ***  1.21923e-11          ***          ***          ***          ***
P3                ***   7.5655e-15          ***          ***          ***          ***

Temperature = 1300 K    Pressure = 0.01 atm

From\To            W1           W2            R           P1           P2           P3
W1                ***          ***          ***          ***          ***          ***
W2                ***          ***          ***          ***          ***          ***
R                 ***          ***  3.37753e-11  7.96557e-12  1.41522e-12  2.43945e-11
P1                ***          ***  4.56208e-16  5.73031e-16  6.59711e-18  1.10226e-16
P2                ***          ***  1.16793e-12  9.50609e-14  1.15996e-11  1.03366e-11
P3                ***          ***  6.05636e-16  4.77811e-17  3.10958e-16  9.64375e-16

Temperature = 1300 K    Pressure = 0.1 atm

From\To            W1           W2            R           P1           P2           P3
W1                ***          ***          ***          ***          ***          ***
W2                ***          ***          ***          ***          ***          ***
R                 ***          ***  3.37774e-11  7.96551e-12  1.41428e-12  2.43976e-11
P1                ***          ***  4.56204e-16  5.73038e-16  6.59323e-18   1.1024e-16
P2                ***          ***  1.16716e-12   9.5005e-14  1.15999e-11  1.03378e-11
P3                ***          ***  6.05711e-16  4.77874e-17  3.10995e-16  9.64494e-16

Temperature = 1300 K    Pressure = 1 atm

From\To            W1           W2            R           P1           P2           P3
W1                ***          ***          ***          ***          ***          ***
W2                ***          ***          ***          ***          ***          ***
R                 ***          ***  3.37912e-11  7.96516e-12  1.40865e-12  2.44174e-11
P1                ***          ***  4.56184e-16  5.73096e-16  6.56819e-18  1.10343e-16
P2                ***          ***  1.16251e-12  9.46442e-14   1.1602e-11  1.03448e-11
P3                ***          ***  6.06204e-16   4.7832e-17  3.11207e-16  9.65243e-16

Temperature = 1300 K    Pressure = 10 atm

From\To            W1           W2            R           P1           P2           P3
W1                ***          ***          ***          ***          ***          ***
W2                ***  3.30357e+07  1.41055e+06       116676       930445  3.05983e+07
R                 ***  3.52264e-12  3.40083e-11   7.9518e-12   1.2859e-12  2.12458e-11
P1                ***  1.66881e-17  4.55419e-16  5.73511e-16  5.98626e-18  9.54073e-17
P2                ***  1.91762e-12  1.06121e-12  8.62587e-14  1.16634e-11  8.59714e-12
P3                ***  1.89712e-15  5.27464e-16  4.13576e-17   2.5863e-16  2.72574e-15

Temperature = 1300 K    Pressure = 100 atm

From\To            W1           W2            R           P1           P2           P3
W1        2.10362e+08       672593  3.51487e+06  2.05849e+08        16754       307957
W2             173789   8.0146e+07   5.0634e+06       209060  2.86594e+06  7.18338e+07
R         2.29952e-12  1.31666e-11  3.49223e-11   5.6537e-12  8.54533e-13  1.29479e-11
P1        7.71142e-15  3.22172e-17  3.23801e-16  8.12115e-15  3.51343e-18  5.01982e-17
P2        9.26121e-15  6.15006e-12  7.05216e-13  5.06267e-14  1.18457e-11  4.93053e-12
P3        5.16483e-18  4.63733e-15  3.21455e-16  2.17602e-17  1.48327e-16  5.13403e-15

Temperature = 1300 K    Pressure = 1000 atm

From\To            W1           W2            R           P1           P2           P3
W1         3.7922e+08  2.22752e+06  8.63477e+06  3.68066e+08      18547.6       272973
W2             570345  1.20195e+08  9.27837e+06       177676  4.84434e+06  1.05324e+08
R          5.7712e-12  2.42766e-11  3.63265e-11  2.23116e-12  2.74411e-13  3.77311e-12
P1        1.40889e-14  2.69111e-17  1.27784e-16  1.42528e-14  6.90542e-19  8.56864e-18
P2        1.02845e-14  1.04602e-11  2.26462e-13  9.95034e-15  1.20652e-11  1.35823e-12
P3        4.56496e-18  6.84166e-15  9.36741e-17  3.71437e-18    4.086e-17  6.98447e-15

Temperature = 1400 K

High Pressure Rate Coefficients:

From\To            W1           W2            R           P1           P2           P3
W1                ***  1.07979e+07  3.59764e+07   1.0783e+09          ***          ***
W2        3.04164e+06          ***  3.49278e+07          ***  1.65923e+07  2.96293e+08
R         9.78728e-12  3.37326e-11          ***          ***          ***          ***
P1        2.53614e-14          ***          ***          ***          ***          ***
P2                ***   1.4343e-11          ***          ***          ***          ***
P3                ***  1.09431e-14          ***          ***          ***          ***

Temperature = 1400 K    Pressure = 0.01 atm

From\To            W1           W2            R           P1           P2           P3
W1                ***          ***          ***          ***          ***          ***
W2                ***          ***          ***          ***          ***          ***
R                 ***          ***  3.90244e-11  9.60778e-12  1.80221e-12  2.76144e-11
P1                ***          ***  8.30639e-16   1.0388e-15  1.30781e-17  1.95087e-16
P2                ***          ***  1.61309e-12  1.35397e-13  1.35779e-11  1.18294e-11
P3                ***          ***  1.05603e-15  8.62932e-17  5.05415e-16  1.64773e-15

Temperature = 1400 K    Pressure = 0.1 atm

From\To            W1           W2            R           P1           P2           P3
W1                ***          ***          ***          ***          ***          ***
W2                ***          ***          ***          ***          ***          ***
R                 ***          ***  3.90258e-11  9.60774e-12  1.80161e-12  2.76165e-11
P1                ***          ***  8.30636e-16  1.03881e-15  1.30743e-17  1.95102e-16
P2                ***          ***  1.61255e-12  1.35357e-13  1.35781e-11  1.18302e-11
P3                ***          ***   1.0561e-15     8.63e-17   5.0545e-16  1.64785e-15

Temperature = 1400 K    Pressure = 1 atm

From\To            W1           W2            R           P1           P2           P3
W1                ***          ***          ***          ***          ***          ***
W2                ***          ***          ***          ***          ***          ***
R                 ***          ***  3.90359e-11  9.60749e-12  1.79775e-12  2.76307e-11
P1                ***          ***  8.30615e-16  1.03888e-15  1.30476e-17  1.95217e-16
P2                ***          ***   1.6091e-12  1.35081e-13  1.35796e-11  1.18354e-11
P3                ***          ***  1.05665e-15   8.6351e-17  5.05671e-16  1.64867e-15

Temperature = 1400 K    Pressure = 10 atm

From\To            W1           W2            R           P1           P2           P3
W1                ***          ***          ***          ***          ***          ***
W2                ***  5.92474e+07  2.79842e+06       237574  1.78064e+06  5.44736e+07
R                 ***  2.43831e-12   3.9205e-11  9.59701e-12  1.70647e-12  2.54614e-11
P1                ***  1.78963e-17  8.29708e-16   1.0394e-15  1.23779e-17  1.79406e-16
P2                ***  1.38869e-12  1.52739e-12  1.28147e-13  1.36271e-11  1.05819e-11
P3                ***   1.8151e-15  9.73691e-16  7.93574e-17  4.52115e-16  3.32158e-15

Temperature = 1400 K    Pressure = 100 atm

From\To            W1           W2            R           P1           P2           P3
W1          3.901e+08  1.25652e+06  7.41628e+06  3.80607e+08      44636.3       775351
W2             361516  1.67418e+08  1.19668e+07       563143  6.47818e+06  1.48048e+08
R         1.90893e-12  1.13361e-11  4.01188e-11  7.68412e-12  1.28781e-12  1.79018e-11
P1        8.46517e-15  4.89554e-17   6.6433e-16  9.30096e-15  8.59566e-18  1.13915e-16
P2        1.07783e-14  5.49248e-12  1.15267e-12  8.89903e-14   1.3813e-11  7.06804e-12
P3        8.11634e-18  5.36294e-15  6.84599e-16  5.03882e-17  3.01985e-16  6.40803e-15

Temperature = 1400 K    Pressure = 1000 atm

From\To            W1           W2            R           P1           P2           P3
W1        8.17359e+08  5.31189e+06  2.19992e+07  7.89007e+08      70603.7       970292
W2        1.50064e+06  2.91037e+08  2.63128e+07       684077  1.29606e+07  2.49579e+08
R         5.95157e-12  2.53802e-11  4.20445e-11  3.69351e-12  5.15108e-13  6.50408e-12
P1        1.84525e-14  5.84065e-17  3.19322e-16  1.88601e-14  2.36843e-18   2.7474e-17
P2        1.73266e-14  1.11892e-11  4.61054e-13  2.45202e-14   1.4119e-11  2.42689e-12
P3        1.02282e-17  9.20592e-15  2.48728e-16  1.21526e-17   1.0369e-16  9.58072e-15

Temperature = 1500 K

High Pressure Rate Coefficients:

From\To            W1           W2            R           P1           P2           P3
W1                ***  2.80693e+07  9.30984e+07  2.30164e+09          ***          ***
W2        8.60363e+06          ***  9.49563e+07          ***  4.24469e+07  6.67557e+08
R          1.1638e-11  3.87267e-11          ***          ***          ***          ***
P1        3.58139e-14          ***          ***          ***          ***          ***
P2                ***  1.66295e-11          ***          ***          ***          ***
P3                ***   1.5248e-14          ***          ***          ***          ***

Temperature = 1500 K    Pressure = 0.01 atm

From\To            W1           W2            R           P1           P2           P3
W1                ***          ***          ***          ***          ***          ***
W2                ***          ***          ***          ***          ***          ***
R                 ***          ***  4.44556e-11  1.13745e-11  2.23714e-12   3.0844e-11
P1                ***          ***  1.41582e-15  1.76301e-15  2.39894e-17  3.23205e-16
P2                ***          ***  2.14902e-12  1.85135e-13  1.56685e-11  1.33343e-11
P3                ***          ***  1.72746e-15  1.45425e-16  7.77431e-16  2.65032e-15

Temperature = 1500 K    Pressure = 0.1 atm

From\To            W1           W2            R           P1           P2           P3
W1                ***          ***          ***          ***          ***          ***
W2                ***          ***          ***          ***          ***          ***
R                 ***          ***  4.44566e-11  1.13744e-11  2.23676e-12  3.08454e-11
P1                ***          ***  1.41582e-15  1.76302e-15  2.39857e-17   3.2322e-16
P2                ***          ***  2.14866e-12  1.85107e-13  1.56687e-11  1.33349e-11
P3                ***          ***  1.72754e-15  1.45432e-16  7.77464e-16  2.65043e-15

Temperature = 1500 K    Pressure = 1 atm

From\To            W1           W2            R           P1           P2           P3
W1                ***          ***          ***          ***          ***          ***
W2                ***          ***          ***          ***          ***          ***
R                 ***          ***  4.44639e-11  1.13743e-11  2.23413e-12  3.08555e-11
P1                ***          ***   1.4158e-15   1.7631e-15   2.3959e-17  3.23342e-16
P2                ***          ***  2.14613e-12    1.849e-13  1.56696e-11  1.33386e-11
P3                ***          ***   1.7281e-15  1.45487e-16  7.77681e-16  2.65127e-15

Temperature = 1500 K    Pressure = 10 atm

From\To            W1           W2            R           P1           P2           P3
W1                ***          ***          ***          ***          ***          ***
W2                ***          ***          ***          ***          ***          ***
R                 ***          ***  4.45062e-11  1.13738e-11  2.22069e-12  3.09117e-11
P1                ***          ***  1.41573e-15  1.76363e-15  2.38148e-17  3.24079e-16
P2                ***          ***  2.13322e-12  1.83788e-13  1.56741e-11  1.33571e-11
P3                ***          ***  1.73126e-15  1.45818e-16  7.78758e-16  2.65583e-15

Temperature = 1500 K    Pressure = 100 atm

From\To            W1           W2            R           P1           P2           P3
W1                ***          ***          ***          ***          ***          ***
W2                ***    3.034e+08  2.39993e+07  2.43417e+06  1.25111e+07  2.65037e+08
R                 ***  9.35094e-12  4.54081e-11  1.13006e-11  1.79016e-12  2.29484e-11
P1                ***  1.18055e-16  1.40662e-15  1.76726e-15  1.84496e-17  2.23904e-16
P2                ***  4.68273e-12  1.71965e-12  1.42383e-13  1.58803e-11  9.32654e-12
P3                ***  5.78365e-15  1.28526e-15  1.00745e-16  5.43765e-16  7.72452e-15

Temperature = 1500 K    Pressure = 1000 atm

From\To            W1           W2            R           P1           P2           P3
W1        1.53766e+09  1.06265e+07  4.75253e+07  1.47659e+09       209960  2.71428e+06
W2        3.27932e+06  6.08844e+08  6.25663e+07  2.03559e+06  2.93749e+07  5.11588e+08
R         5.85297e-12  2.54098e-11  4.78051e-11  5.55587e-12   8.6562e-13  1.01209e-11
P1        2.26293e-14  1.07531e-16  6.91559e-16  2.35067e-14  6.59312e-18   7.1779e-17
P2        2.55439e-14  1.14595e-11  8.31523e-13  5.08816e-14  1.62613e-11  3.89391e-12
P3        1.94391e-17  1.16359e-14  5.66833e-16  3.22967e-17  2.27027e-16  1.24815e-14

Temperature = 1600 K

High Pressure Rate Coefficients:

From\To            W1           W2            R           P1           P2           P3
W1                ***  6.50383e+07  2.14726e+08  4.47593e+09          ***          ***
W2        2.14788e+07          ***  2.28799e+08          ***  9.69498e+07  1.36196e+09
R         1.36291e-11  4.39741e-11          ***          ***          ***          ***
P1        4.89604e-14          ***          ***          ***          ***          ***
P2                ***  1.90456e-11          ***          ***          ***          ***
P3                ***  2.05963e-14          ***          ***          ***          ***

Temperature = 1600 K    Pressure = 0.01 atm

From\To            W1           W2            R           P1           P2           P3
W1                ***          ***          ***          ***          ***          ***
W2                ***          ***          ***          ***          ***          ***
R                 ***          ***  5.00443e-11  1.32566e-11  2.71801e-12  3.40697e-11
P1                ***          ***  2.28459e-15  2.83276e-15  4.12512e-17  5.06918e-16
P2                ***          ***  2.77816e-12   2.4466e-13  1.78658e-11   1.4843e-11
P3                ***          ***  2.68071e-15  2.31441e-16  1.14261e-15  4.05476e-15

Temperature = 1600 K    Pressure = 0.1 atm

From\To            W1           W2            R           P1           P2           P3
W1                ***          ***          ***          ***          ***          ***
W2                ***          ***          ***          ***          ***          ***
R                 ***          ***   5.0045e-11  1.32565e-11  2.71777e-12  3.40706e-11
P1                ***          ***  2.28459e-15  2.83277e-15  4.12478e-17  5.06933e-16
P2                ***          ***  2.77791e-12  2.44641e-13  1.78659e-11  1.48434e-11
P3                ***          ***  2.68078e-15  2.31448e-16  1.14264e-15  4.05486e-15

Temperature = 1600 K    Pressure = 1 atm

From\To            W1           W2            R           P1           P2           P3
W1                ***          ***          ***          ***          ***          ***
W2                ***          ***          ***          ***          ***          ***
R                 ***          ***  5.00502e-11  1.32564e-11  2.71599e-12  3.40778e-11
P1                ***          ***  2.28457e-15  2.83285e-15  4.12222e-17  5.07056e-16
P2                ***          ***  2.77609e-12  2.44488e-13  1.78666e-11   1.4846e-11
P3                ***          ***  2.68134e-15  2.31504e-16  1.14284e-15  4.05568e-15

Temperature = 1600 K    Pressure = 10 atm

From\To            W1           W2            R           P1           P2           P3
W1                ***          ***          ***          ***          ***          ***
W2                ***          ***          ***          ***          ***          ***
R                 ***          ***  5.00829e-11  1.32561e-11   2.7061e-12  3.41207e-11
P1                ***          ***  2.28452e-15  2.83344e-15  4.10735e-17  5.07851e-16
P2                ***          ***  2.76599e-12  2.43606e-13  1.78699e-11  1.48603e-11
P3                ***          ***  2.68471e-15  2.31867e-16  1.14394e-15  4.06052e-15

Temperature = 1600 K    Pressure = 100 atm

From\To            W1           W2            R           P1           P2           P3
W1                ***          ***          ***          ***          ***          ***
W2                ***  4.93732e+08  4.24485e+07  4.41466e+06  2.14558e+07  4.26507e+08
R                 ***  7.45473e-12  5.08636e-11  1.31913e-11  2.34516e-12  2.78558e-11
P1                ***  1.33612e-16  2.27334e-15  2.83792e-15  3.46973e-17  3.95971e-16
P2                ***  3.85142e-12  2.39706e-12   2.0579e-13  1.80483e-11  1.15855e-11
P3                ***  5.89354e-15  2.19178e-15  1.80787e-16  8.91845e-16    9.171e-15

Temperature = 1600 K    Pressure = 1000 atm

From\To            W1           W2            R           P1           P2           P3
W1        2.59682e+09  1.85378e+07  9.01434e+07  2.48134e+09       513261  6.28052e+06
W2        6.20437e+06  1.12874e+09  1.28809e+08  4.93617e+06  5.81129e+07  9.30675e+08
R         5.53564e-12  2.44812e-11  5.35584e-11  7.75052e-12  1.32685e-12  1.44642e-11
P1         2.6243e-14  1.73734e-16   1.3357e-15  2.79272e-14  1.55252e-17  1.59228e-16
P2        3.38727e-14  1.12881e-11  1.35621e-12  9.20798e-14   1.8483e-11  5.71269e-12
P3        3.23947e-17  1.39162e-14  1.13809e-15  7.26982e-17   4.3976e-16  1.55992e-14

Temperature = 1700 K

High Pressure Rate Coefficients:

From\To            W1           W2            R           P1           P2           P3
W1                ***  1.37016e+08  4.50304e+08  8.06072e+09          ***          ***
W2        4.83528e+07          ***  4.98928e+08          ***  2.01617e+08  2.56015e+09
R         1.57554e-11  4.94665e-11          ***          ***          ***          ***
P1        6.51263e-14          ***          ***          ***          ***          ***
P2                ***  2.15859e-11          ***          ***          ***          ***
P3                ***  2.71014e-14          ***          ***          ***          ***

Temperature = 1700 K    Pressure = 0.01 atm

From\To            W1           W2            R           P1           P2           P3
W1                ***          ***          ***          ***          ***          ***
W2                ***          ***          ***          ***          ***          ***
R                 ***          ***  5.57704e-11  1.52455e-11  3.24256e-12  3.72824e-11
P1                ***          ***  3.52047e-15  4.34702e-15  6.71811e-17  7.59371e-16
P2                ***          ***  3.50152e-12  3.14164e-13  2.01651e-11  1.63494e-11
P3                ***          ***  3.98066e-15  3.51112e-16  1.61653e-15  5.94831e-15

Temperature = 1700 K    Pressure = 0.1 atm

From\To            W1           W2            R           P1           P2           P3
W1                ***          ***          ***          ***          ***          ***
W2                ***          ***          ***          ***          ***          ***
R                 ***          ***  5.57709e-11  1.52455e-11   3.2424e-12   3.7283e-11
P1                ***          ***  3.52046e-15  4.34703e-15  6.71781e-17  7.59385e-16
P2                ***          ***  3.50135e-12   3.1415e-13  2.01652e-11  1.63497e-11
P3                ***          ***  3.98073e-15  3.51119e-16  1.61656e-15  5.94841e-15

Temperature = 1700 K    Pressure = 1 atm

From\To            W1           W2            R           P1           P2           P3
W1                ***          ***          ***          ***          ***          ***
W2                ***          ***          ***          ***          ***          ***
R                 ***          ***  5.57746e-11  1.52454e-11  3.24119e-12   3.7288e-11
P1                ***          ***  3.52045e-15  4.34711e-15  6.71544e-17  7.59504e-16
P2                ***          ***  3.50004e-12  3.14039e-13  2.01656e-11  1.63515e-11
P3                ***          ***  3.98126e-15  3.51174e-16  1.61674e-15  5.94918e-15

Temperature = 1700 K    Pressure = 10 atm

From\To            W1           W2            R           P1           P2           P3
W1                ***          ***          ***          ***          ***          ***
W2                ***          ***          ***          ***          ***          ***
R                 ***          ***  5.57995e-11  1.52452e-11    3.234e-12  3.73203e-11
P1                ***          ***  3.52041e-15  4.34774e-15  6.70079e-17  7.60324e-16
P2                ***          ***  3.49228e-12  3.13354e-13  2.01681e-11  1.63624e-11
P3                ***          ***  3.98471e-15  3.51553e-16  1.61782e-15  5.95409e-15

Temperature = 1700 K    Pressure = 100 atm

From\To            W1           W2            R           P1           P2           P3
W1                ***          ***          ***          ***          ***          ***
W2                ***          ***          ***          ***          ***          ***
R                 ***          ***  5.59169e-11  1.52471e-11  3.20426e-12  3.74656e-11
P1                ***          ***  3.52083e-15  4.35155e-15  6.63922e-17   7.6432e-16
P2                ***          ***  3.46016e-12  3.10475e-13   2.0177e-11  1.64064e-11
P3                ***          ***  4.00022e-15  3.53401e-16  1.62217e-15  5.97579e-15

Temperature = 1700 K    Pressure = 1000 atm

From\To            W1           W2            R           P1           P2           P3
W1        4.02813e+09  2.91045e+07  1.54368e+08  3.83105e+09  1.07586e+06  1.25289e+07
W2        1.05107e+07  1.89615e+09  2.36021e+08   1.0199e+07  1.02971e+08  1.53645e+09
R         5.07081e-12  2.28251e-11  5.92907e-11   1.0199e-11  1.88864e-12  1.93072e-11
P1        2.90212e-14  2.53246e-16  2.35514e-15  3.19721e-14  3.20247e-17  3.10572e-16
P2        4.13223e-14  1.07513e-11  2.03947e-12  1.49759e-13  2.07804e-11  7.79858e-12
P3        4.86199e-17  1.58616e-14  2.06144e-15    1.436e-16  7.71078e-16  1.88863e-14

Temperature = 1800 K

High Pressure Rate Coefficients:

From\To            W1           W2            R           P1           P2           P3
W1                ***  2.66548e+08  8.72106e+08  1.36156e+10          ***          ***
W2        9.98189e+07          ***  1.00074e+09          ***  3.87644e+08  4.49417e+09
R         1.80118e-11  5.51915e-11          ***          ***          ***          ***
P1        8.46311e-14          ***          ***          ***          ***          ***
P2                ***  2.42451e-11          ***          ***          ***          ***
P3                ***  3.48735e-14          ***          ***          ***          ***

Temperature = 1800 K    Pressure = 0.01 atm

From\To            W1           W2            R           P1           P2           P3
W1                ***          ***          ***          ***          ***          ***
W2                ***          ***          ***          ***          ***          ***
R                 ***          ***  6.16176e-11  1.73331e-11  3.80843e-12  4.04761e-11
P1                ***          ***  5.21653e-15  6.41518e-15  1.04473e-16  1.09418e-15
P2                ***          ***  4.31902e-12  3.93675e-13  2.25621e-11  1.78494e-11
P3                ***          ***    5.695e-15  5.11538e-16  2.21452e-15  8.42106e-15

Temperature = 1800 K    Pressure = 0.1 atm

From\To            W1           W2            R           P1           P2           P3
W1                ***          ***          ***          ***          ***          ***
W2                ***          ***          ***          ***          ***          ***
R                 ***          ***  6.16179e-11  1.73331e-11  3.80832e-12  4.04765e-11
P1                ***          ***  5.21653e-15  6.41519e-15   1.0447e-16  1.09419e-15
P2                ***          ***   4.3189e-12  3.93666e-13  2.25621e-11  1.78496e-11
P3                ***          ***  5.69506e-15  5.11544e-16  2.21454e-15  8.42114e-15

Temperature = 1800 K    Pressure = 1 atm

From\To            W1           W2            R           P1           P2           P3
W1                ***          ***          ***          ***          ***          ***
W2                ***          ***          ***          ***          ***          ***
R                 ***          ***  6.16206e-11  1.73331e-11   3.8075e-12    4.048e-11
P1                ***          ***  5.21652e-15  6.41527e-15  1.04449e-16   1.0943e-15
P2                ***          ***  4.31797e-12  3.93585e-13  2.25624e-11  1.78509e-11
P3                ***          ***  5.69556e-15  5.11597e-16  2.21471e-15  8.42186e-15

Temperature = 1800 K    Pressure = 10 atm

From\To            W1           W2            R           P1           P2           P3
W1                ***          ***          ***          ***          ***          ***
W2                ***          ***          ***          ***          ***          ***
R                 ***          ***  6.16395e-11   1.7333e-11   3.8023e-12  4.05042e-11
P1                ***          ***   5.2165e-15  6.41593e-15   1.0431e-16  1.09512e-15
P2                ***          ***  4.31206e-12  3.93061e-13  2.25642e-11  1.78591e-11
P3                ***          ***  5.69896e-15  5.11977e-16  2.21573e-15  8.42666e-15

Temperature = 1800 K    Pressure = 100 atm

From\To            W1           W2            R           P1           P2           P3
W1                ***          ***          ***          ***          ***          ***
W2                ***          ***          ***          ***          ***          ***
R                 ***          ***  6.17363e-11  1.73349e-11  3.77878e-12  4.06226e-11
P1                ***          ***  5.21705e-15  6.42014e-15  1.03675e-16  1.09942e-15
P2                ***          ***  4.28539e-12   3.9067e-13  2.25714e-11  1.78953e-11
P3                ***          ***  5.71562e-15  5.13989e-16  2.22022e-15  8.44983e-15

Temperature = 1800 K    Pressure = 1000 atm

From\To            W1           W2            R           P1           P2           P3
W1                ***          ***          ***          ***          ***          ***
W2                ***  2.94152e+09  3.95287e+08  4.98241e+07   1.6702e+08  2.34599e+09
R                 ***  2.07675e-11  6.48333e-11  1.70009e-11  2.53466e-12   2.4413e-11
P1                ***  7.87801e-16  5.11654e-15  6.45123e-15  5.72454e-17  4.85205e-16
P2                ***  9.95131e-12  2.87448e-12  2.15712e-13   2.3154e-11  1.00563e-11
P3                ***  1.73418e-14  3.43492e-15  2.26838e-16  1.24766e-15  2.23491e-14

Temperature = 1900 K

High Pressure Rate Coefficients:

From\To            W1           W2            R           P1           P2           P3
W1                ***  4.84761e+08  1.57919e+09  2.17892e+10          ***          ***
W2        1.91505e+08          ***  1.87041e+09          ***  6.97483e+08  7.44654e+09
R          2.0394e-11  6.11437e-11          ***          ***          ***          ***
P1        1.07788e-13          ***          ***          ***          ***          ***
P2                ***  2.70187e-11          ***          ***          ***          ***
P3                ***  4.40201e-14          ***          ***          ***          ***

Temperature = 1900 K    Pressure = 0.01 atm

From\To            W1           W2            R           P1           P2           P3
W1                ***          ***          ***          ***          ***          ***
W2                ***          ***          ***          ***          ***          ***
R                 ***          ***  6.75729e-11  1.95121e-11  4.41326e-12  4.36475e-11
P1                ***          ***  7.47421e-15  9.15549e-15  1.56163e-16  1.52512e-15
P2                ***          ***  5.22969e-12  4.83095e-13  2.50531e-11  1.93404e-11
P3                ***          ***  7.89298e-15  7.19989e-16  2.95142e-15  1.15644e-14

Temperature = 1900 K    Pressure = 0.1 atm

From\To            W1           W2            R           P1           P2           P3
W1                ***          ***          ***          ***          ***          ***
W2                ***          ***          ***          ***          ***          ***
R                 ***          ***  6.75731e-11  1.95121e-11  4.41319e-12  4.36478e-11
P1                ***          ***  7.47421e-15   9.1555e-15   1.5616e-16  1.52513e-15
P2                ***          ***  5.22961e-12  4.83088e-13  2.50532e-11  1.93405e-11
P3                ***          ***  7.89303e-15  7.19994e-16  2.95143e-15  1.15645e-14

Temperature = 1900 K    Pressure = 1 atm

From\To            W1           W2            R           P1           P2           P3
W1                ***          ***          ***          ***          ***          ***
W2                ***          ***          ***          ***          ***          ***
R                 ***          ***   6.7575e-11  1.95121e-11  4.41263e-12  4.36503e-11
P1                ***          ***   7.4742e-15  9.15558e-15  1.56142e-16  1.52524e-15
P2                ***          ***  5.22895e-12   4.8303e-13  2.50534e-11  1.93414e-11
P3                ***          ***  7.89349e-15  7.20043e-16  2.95158e-15  1.15651e-14

Temperature = 1900 K    Pressure = 10 atm

From\To            W1           W2            R           P1           P2           P3
W1                ***          ***          ***          ***          ***          ***
W2                ***          ***          ***          ***          ***          ***
R                 ***          ***  6.75893e-11  1.95121e-11  4.40887e-12  4.36683e-11
P1                ***          ***   7.4742e-15  9.15624e-15  1.56013e-16  1.52602e-15
P2                ***          ***  5.22449e-12  4.82633e-13  2.50547e-11  1.93476e-11
P3                ***          ***  7.89675e-15  7.20415e-16  2.95251e-15  1.15697e-14

Temperature = 1900 K    Pressure = 100 atm

From\To            W1           W2            R           P1           P2           P3
W1                ***          ***          ***          ***          ***          ***
W2                ***          ***          ***          ***          ***          ***
R                 ***          ***   6.7668e-11  1.95139e-11  4.39048e-12  4.37636e-11
P1                ***          ***  7.47488e-15  9.16075e-15  1.55384e-16  1.53049e-15
P2                ***          ***   5.2027e-12  4.80686e-13  2.50603e-11  1.93769e-11
P3                ***          ***  7.91398e-15  7.22521e-16    2.957e-15  1.15935e-14

Temperature = 1900 K    Pressure = 1000 atm

From\To            W1           W2            R           P1           P2           P3
W1                ***          ***          ***          ***          ***          ***
W2                ***  4.28115e+09  6.12418e+08  7.90043e+07  2.52384e+08  3.36455e+09
R                 ***  1.84093e-11  7.05789e-11  1.91913e-11  3.24864e-12  2.96127e-11
P1                ***  9.09707e-16  7.35131e-15  9.19842e-15  9.98978e-17  8.31725e-16
P2                ***  8.99016e-12  3.84962e-12  3.09038e-13  2.56057e-11  1.23998e-11
P3                ***  1.82894e-14  5.35501e-15  3.92646e-16  1.89226e-15  2.60455e-14

Temperature = 2000 K

High Pressure Rate Coefficients:

From\To            W1           W2            R           P1           P2           P3
W1                ***  8.32381e+08  2.70021e+09   3.3303e+10          ***          ***
W2        3.45132e+08          ***  3.29127e+09          ***  1.18594e+09  1.17463e+10
R         2.28975e-11  6.73116e-11          ***          ***          ***          ***
P1        1.34902e-13          ***          ***          ***          ***          ***
P2                ***  2.99028e-11          ***          ***          ***          ***
P3                ***  5.46451e-14          ***          ***          ***          ***

Temperature = 2000 K    Pressure = 0.01 atm

From\To            W1           W2            R           P1           P2           P3
W1                ***          ***          ***          ***          ***          ***
W2                ***          ***          ***          ***          ***          ***
R                 ***          ***  7.36255e-11  2.17756e-11  5.05477e-12  4.67951e-11
P1                ***          ***  1.04019e-14  1.26934e-14  2.25586e-16  2.06592e-15
P2                ***          ***  6.23194e-12  5.82224e-13  2.76349e-11  2.08208e-11
P3                ***          ***  1.06445e-14  9.83771e-16  3.84148e-15  1.54697e-14

Temperature = 2000 K    Pressure = 0.1 atm

From\To            W1           W2            R           P1           P2           P3
W1                ***          ***          ***          ***          ***          ***
W2                ***          ***          ***          ***          ***          ***
R                 ***          ***  7.36256e-11  2.17756e-11  5.05473e-12  4.67953e-11
P1                ***          ***  1.04019e-14  1.26934e-14  2.25584e-16  2.06593e-15
P2                ***          ***  6.23188e-12  5.82219e-13   2.7635e-11  2.08209e-11
P3                ***          ***  1.06445e-14  9.83776e-16   3.8415e-15  1.54698e-14

Temperature = 2000 K    Pressure = 1 atm

From\To            W1           W2            R           P1           P2           P3
W1                ***          ***          ***          ***          ***          ***
W2                ***          ***          ***          ***          ***          ***
R                 ***          ***   7.3627e-11  2.17755e-11  5.05434e-12  4.67971e-11
P1                ***          ***  1.04019e-14  1.26935e-14  2.25568e-16  2.06603e-15
P2                ***          ***  6.23141e-12  5.82177e-13  2.76351e-11  2.08215e-11
P3                ***          ***  1.06449e-14  9.83821e-16  3.84162e-15  1.54704e-14

Temperature = 2000 K    Pressure = 10 atm

From\To            W1           W2            R           P1           P2           P3
W1                ***          ***          ***          ***          ***          ***
W2                ***          ***          ***          ***          ***          ***
R                 ***          ***  7.36378e-11  2.17756e-11  5.05162e-12  4.68105e-11
P1                ***          ***  1.04019e-14  1.26942e-14  2.25452e-16  2.06677e-15
P2                ***          ***  6.22806e-12  5.81879e-13   2.7636e-11  2.08261e-11
P3                ***          ***   1.0648e-14  9.84175e-16  3.84246e-15  1.54746e-14

Temperature = 2000 K    Pressure = 100 atm

From\To            W1           W2            R           P1           P2           P3
W1                ***          ***          ***          ***          ***          ***
W2                ***          ***          ***          ***          ***          ***
R                 ***          ***  7.37012e-11  2.17773e-11  5.03736e-12  4.68866e-11
P1                ***          ***  1.04027e-14  1.26989e-14  2.24847e-16  2.07126e-15
P2                ***          ***  6.21047e-12  5.80317e-13  2.76404e-11  2.08497e-11
P3                ***          ***  1.06653e-14  9.86311e-16  3.84681e-15  1.54984e-14

Temperature = 2000 K    Pressure = 1000 atm

From\To            W1           W2            R           P1           P2           P3
W1                ***          ***          ***          ***          ***          ***
W2                ***          ***          ***          ***          ***          ***
R                 ***          ***  7.39476e-11  2.17935e-11  4.98899e-12  4.71651e-11
P1                ***          ***  1.04105e-14  1.27225e-14  2.22902e-16  2.08908e-15
P2                ***          ***  6.15084e-12  5.75296e-13  2.76537e-11  2.09275e-11
P3                ***          ***  1.07286e-14  9.94796e-16  3.86118e-15  1.55846e-14

______________________________________________________________________________________

High Pressure Rate Coefficients (Temperature-Species Rate Tables):

   T(K)       W1->W1       W1->W2        W1->R       W1->P1       W1->P2       W1->P3
    298          ***  1.52316e-11  8.12815e-15  2.04413e-09          ***          ***
    300          ***  1.79629e-11  1.22526e-14  2.87028e-09          ***          ***
    400          ***  1.11075e-07  5.88014e-08  0.000942509          ***          ***
    500          ***  0.000332408  0.000668687      2.04782          ***          ***
    600          ***     0.128325     0.359412      354.763          ***          ***
    700          ***      10.6153      33.3194      14356.3          ***          ***
    800          ***      311.329      1022.23       233044          ***          ***
    900          ***       4467.8        14937  2.05236e+06          ***          ***
   1000          ***        38490       129476  1.17631e+07          ***          ***
   1100          ***       227622       766088  4.92867e+07          ***          ***
   1200          ***  1.01221e+06  3.39908e+06  1.63173e+08          ***          ***
   1300          ***  3.60825e+06  1.20731e+07  4.50528e+08          ***          ***
   1400          ***  1.07979e+07  3.59764e+07   1.0783e+09          ***          ***
   1500          ***  2.80693e+07  9.30984e+07  2.30164e+09          ***          ***
   1600          ***  6.50383e+07  2.14726e+08  4.47593e+09          ***          ***
   1700          ***  1.37016e+08  4.50304e+08  8.06072e+09          ***          ***
   1800          ***  2.66548e+08  8.72106e+08  1.36156e+10          ***          ***
   1900          ***  4.84761e+08  1.57919e+09  2.17892e+10          ***          ***
   2000          ***  8.32381e+08  2.70021e+09   3.3303e+10          ***          ***

   T(K)       W2->W1       W2->W2        W2->R       W2->P1       W2->P2       W2->P3
    298  9.32291e-14          ***  9.87597e-16          ***  9.76766e-15   7.2514e-11
    300  1.13166e-13          ***  1.51219e-15          ***  1.45871e-14  1.03155e-10
    400  2.09356e-09          ***  1.30032e-08          ***  4.97144e-08  5.65743e-05
    500  1.24828e-05          ***  0.000212803          ***  0.000465475     0.174102
    600   0.00780076          ***     0.147959          ***     0.221535      39.0578
    700     0.923694          ***      16.6655          ***      18.9275      1933.42
    800      35.7966          ***      596.176          ***      548.117      36904.1
    900      642.175          ***      9867.81          ***      7675.67       371285
   1000       6643.1          ***      94842.6          ***      64413.5  2.37853e+06
   1100      45770.4          ***       612216          ***       371596  1.09518e+07
   1200       231675          ***  2.92601e+06          ***  1.61569e+06   3.9314e+07
   1300       922949          ***  1.10824e+07          ***  5.64481e+06  1.16433e+08
   1400  3.04164e+06          ***  3.49278e+07          ***  1.65923e+07  2.96293e+08
   1500  8.60363e+06          ***  9.49563e+07          ***  4.24469e+07  6.67557e+08
   1600  2.14788e+07          ***  2.28799e+08          ***  9.69498e+07  1.36196e+09
   1700  4.83528e+07          ***  4.98928e+08          ***  2.01617e+08  2.56015e+09
   1800  9.98189e+07          ***  1.00074e+09          ***  3.87644e+08  4.49417e+09
   1900  1.91505e+08          ***  1.87041e+09          ***  6.97483e+08  7.44654e+09
   2000  3.45132e+08          ***  3.29127e+09          ***  1.18594e+09  1.17463e+10

   T(K)        R->W1        R->W2         R->R        R->P1        R->P2        R->P3
    298  2.56634e-14  5.09443e-13          ***          ***          ***          ***
    300  2.66775e-14  5.22614e-13          ***          ***          ***          ***
    400  1.22788e-13  1.44062e-12          ***          ***          ***          ***
    500  3.38296e-13  2.86688e-12          ***          ***          ***          ***
    600  7.05258e-13  4.77607e-12          ***          ***          ***          ***
    700  1.24091e-12  7.13284e-12          ***          ***          ***          ***
    800  1.95236e-12  9.90289e-12          ***          ***          ***          ***
    900  2.84051e-12  1.30555e-11          ***          ***          ***          ***
   1000  3.90268e-12  1.65636e-11          ***          ***          ***          ***
   1100  5.13419e-12  2.04045e-11          ***          ***          ***          ***
   1200  6.52945e-12  2.45574e-11          ***          ***          ***          ***
   1300  8.08247e-12  2.90052e-11          ***          ***          ***          ***
   1400  9.78728e-12  3.37326e-11          ***          ***          ***          ***
   1500   1.1638e-11  3.87267e-11          ***          ***          ***          ***
   1600  1.36291e-11  4.39741e-11          ***          ***          ***          ***
   1700  1.57554e-11  4.94665e-11          ***          ***          ***          ***
   1800  1.80118e-11  5.51915e-11          ***          ***          ***          ***
   1900   2.0394e-11  6.11437e-11          ***          ***          ***          ***
   2000  2.28975e-11  6.73116e-11          ***          ***          ***          ***

   T(K)       P1->W1       P1->W2        P1->R       P1->P1       P1->P2       P1->P3
    298  4.94267e-20          ***          ***          ***          ***          ***
    300  5.43035e-20          ***          ***          ***          ***          ***
    400  2.00829e-18          ***          ***          ***          ***          ***
    500  2.01012e-17          ***          ***          ***          ***          ***
    600  1.02223e-16          ***          ***          ***          ***          ***
    700  3.48344e-16          ***          ***          ***          ***          ***
    800  9.16515e-16          ***          ***          ***          ***          ***
    900  2.01814e-15          ***          ***          ***          ***          ***
   1000   3.9079e-15          ***          ***          ***          ***          ***
   1100  6.87252e-15          ***          ***          ***          ***          ***
   1200  1.12206e-14          ***          ***          ***          ***          ***
   1300  1.72739e-14          ***          ***          ***          ***          ***
   1400  2.53614e-14          ***          ***          ***          ***          ***
   1500  3.58139e-14          ***          ***          ***          ***          ***
   1600  4.89604e-14          ***          ***          ***          ***          ***
   1700  6.51263e-14          ***          ***          ***          ***          ***
   1800  8.46311e-14          ***          ***          ***          ***          ***
   1900  1.07788e-13          ***          ***          ***          ***          ***
   2000  1.34902e-13          ***          ***          ***          ***          ***

   T(K)       P2->W1       P2->W2        P2->R       P2->P1       P2->P2       P2->P3
    298          ***  1.21105e-13          ***          ***          ***          ***
    300          ***   1.2484e-13          ***          ***          ***          ***
    400          ***  4.13672e-13          ***          ***          ***          ***
    500          ***  9.20651e-13          ***          ***          ***          ***
    600          ***  1.65208e-12          ***          ***          ***          ***
    700          ***  2.60078e-12          ***          ***          ***          ***
    800          ***  3.75501e-12          ***          ***          ***          ***
    900          ***  5.10212e-12          ***          ***          ***          ***
   1000          ***  6.62996e-12          ***          ***          ***          ***
   1100          ***  8.32741e-12          ***          ***          ***          ***
   1200          ***  1.01845e-11          ***          ***          ***          ***
   1300          ***  1.21923e-11          ***          ***          ***          ***
   1400          ***   1.4343e-11          ***          ***          ***          ***
   1500          ***  1.66295e-11          ***          ***          ***          ***
   1600          ***  1.90456e-11          ***          ***          ***          ***
   1700          ***  2.15859e-11          ***          ***          ***          ***
   1800          ***  2.42451e-11          ***          ***          ***          ***
   1900          ***  2.70187e-11          ***          ***          ***          ***
   2000          ***  2.99028e-11          ***          ***          ***          ***

   T(K)       P3->W1       P3->W2        P3->R       P3->P1       P3->P2       P3->P3
    298          ***  2.53331e-20          ***          ***          ***          ***
    300          ***  2.78909e-20          ***          ***          ***          ***
    400          ***  1.07907e-18          ***          ***          ***          ***
    500          ***  1.06847e-17          ***          ***          ***          ***
    600          ***  5.28899e-17          ***          ***          ***          ***
    700          ***  1.74859e-16          ***          ***          ***          ***
    800          ***  4.46847e-16          ***          ***          ***          ***
    900          ***   9.5808e-16          ***          ***          ***          ***
   1000          ***  1.81149e-15          ***          ***          ***          ***
   1100          ***   3.1189e-15          ***          ***          ***          ***
   1200          ***  4.99721e-15          ***          ***          ***          ***
   1300          ***   7.5655e-15          ***          ***          ***          ***
   1400          ***  1.09431e-14          ***          ***          ***          ***
   1500          ***   1.5248e-14          ***          ***          ***          ***
   1600          ***  2.05963e-14          ***          ***          ***          ***
   1700          ***  2.71014e-14          ***          ***          ***          ***
   1800          ***  3.48735e-14          ***          ***          ***          ***
   1900          ***  4.40201e-14          ***          ***          ***          ***
   2000          ***  5.46451e-14          ***          ***          ***          ***

Capture/Escape Rate Coefficients:

   T(K)           W1           W2            R           P1           P2           P3
    298  2.05937e-09  7.26179e-11  5.35107e-13  4.94267e-20  1.21105e-13  2.53331e-20
    300  2.88826e-09  1.03284e-10  5.49292e-13  5.43035e-20   1.2484e-13  2.78909e-20
    400  0.000942679  5.66391e-05  1.56341e-12  2.00829e-18  4.13672e-13  1.07907e-18
    500      2.04883     0.174792  3.20518e-12  2.01012e-17  9.20651e-13  1.06847e-17
    600      355.251      39.4351  5.48133e-12  1.02223e-16  1.65208e-12  5.28899e-17
    700      14400.3      1969.94  8.37374e-12  3.48344e-16  2.60078e-12  1.74859e-16
    800       234378      38084.2  1.18552e-11  9.16515e-16  3.75501e-12  4.46847e-16
    900  2.07177e+06       389471   1.5896e-11  2.01814e-15  5.10212e-12   9.5808e-16
   1000  1.19311e+07  2.54443e+06  2.04663e-11   3.9079e-15  6.62996e-12  1.81149e-15
   1100  5.02804e+07  1.19814e+07  2.55387e-11  6.87252e-15  8.32741e-12   3.1189e-15
   1200  1.67584e+08  4.40874e+07  3.10868e-11  1.12206e-14  1.01845e-11  4.99721e-15
   1300  4.66209e+08  1.34083e+08  3.70877e-11  1.72739e-14  1.21923e-11   7.5655e-15
   1400  1.12507e+09  3.50855e+08  4.35199e-11  2.53614e-14   1.4343e-11  1.09431e-14
   1500  2.42281e+09  8.13564e+08  5.03647e-11  3.58139e-14  1.66295e-11   1.5248e-14
   1600  4.75569e+09  1.70919e+09  5.76032e-11  4.89604e-14  1.90456e-11  2.05963e-14
   1700  8.64804e+09  3.30905e+09  6.52218e-11  6.51263e-14  2.15859e-11  2.71014e-14
   1800  1.47543e+10  5.98237e+09  7.32034e-11  8.46311e-14  2.42451e-11  3.48735e-14
   1900  2.38531e+10  1.02059e+10  8.15376e-11  1.07788e-13  2.70187e-11  4.40201e-14
   2000  3.68356e+10  1.65686e+10  9.02091e-11  1.34902e-13  2.99028e-11  5.46451e-14

______________________________________________________________________________________

Pressure-Species Rate Tables:

   Temperature = 298 K

   P(atm)       W1->W2        W1->R       W1->P1       W1->P2       W1->P3         W1->
     0.01  1.58498e-12  4.40848e-15  1.97858e-09  3.85738e-18  2.19652e-15  1.98017e-09
      0.1  1.59075e-12  7.32324e-15  2.03106e-09    1.024e-18  3.60363e-16  2.03266e-09
        1  1.59169e-12   8.0185e-15  2.03787e-09  1.36037e-19  4.11668e-17  2.03947e-09
       10   1.5918e-12  8.10469e-15  2.03859e-09  1.42183e-20  4.19638e-18  2.04019e-09
      100  1.59181e-12  8.11357e-15  2.03866e-09  1.42874e-21  4.20501e-19  2.04026e-09
     1000  1.59181e-12  8.11446e-15  2.03867e-09  1.42944e-22  4.20588e-20  2.04027e-09
    O-O  1.52316e-11  8.12815e-15  2.04413e-09          ***          ***  2.05937e-09

   Temperature = 300 K

   P(atm)       W1->W2        W1->R       W1->P1       W1->P2       W1->P3         W1->
     0.01  2.10017e-12  6.56426e-15   2.7743e-09  5.78048e-18  3.21874e-15  2.77641e-09
      0.1  2.10869e-12  1.10059e-14  2.85137e-09  1.57076e-18  5.38053e-16  2.85349e-09
        1   2.1101e-12  1.20824e-14  2.86146e-09  2.10931e-19  6.19067e-17  2.86358e-09
       10  2.11026e-12  1.22168e-14  2.86252e-09  2.20946e-20  6.31841e-18  2.86464e-09
      100  2.11027e-12  1.22306e-14  2.86263e-09  2.22078e-21   6.3323e-19  2.86475e-09
     1000  2.11028e-12   1.2232e-14  2.86264e-09  2.22192e-22   6.3337e-20  2.86476e-09
    O-O  1.79629e-11  1.22526e-14  2.87028e-09          ***          ***  2.88826e-09

   Temperature = 400 K

   P(atm)       W1->W2        W1->R       W1->P1       W1->P2       W1->P3         W1->
     0.01  7.69276e-08  1.48385e-08  0.000776503  1.84653e-11   5.3164e-09    0.0007766
      0.1  9.58626e-08  4.10717e-08  0.000905734  1.58675e-11  2.52842e-09  0.000905873
        1  1.04163e-07  5.54383e-08  0.000935965  4.46514e-12  5.23965e-10  0.000936125
       10  1.05758e-07  5.83346e-08  0.000940053    5.936e-13  6.30711e-11  0.000940217
      100  1.05946e-07   5.8677e-08  0.000940487  6.19419e-14  6.47382e-12  0.000940652
     1000  1.05965e-07   5.8712e-08  0.000940531   6.2228e-15  6.49183e-13  0.000940695
    O-O  1.11075e-07  5.88014e-08  0.000942509          ***          ***  0.000942679

   Temperature = 500 K

   P(atm)       W1->W2        W1->R       W1->P1       W1->P2       W1->P3         W1->
     0.01  7.04595e-05  6.39804e-05      1.14471  1.06016e-07   2.2825e-05      1.14487
      0.1  0.000171724  0.000290482      1.72047  2.33446e-07  2.73901e-05      1.72096
        1  0.000280851  0.000550712      1.98025  1.57489e-07  1.25124e-05       1.9811
       10  0.000323992  0.000649758      2.03646  3.47435e-08   2.2708e-06      2.03743
      100  0.000331246  0.000665894      2.04364  4.15775e-09  2.57539e-07      2.04464
     1000  0.000332053  0.000667673      2.04439  4.25601e-10  2.61627e-08      2.04539
    O-O  0.000332408  0.000668687      2.04782          ***          ***      2.04883

   Temperature = 600 K

   P(atm)       W1->W2        W1->R       W1->P1       W1->P2       W1->P3         W1->
     0.01   0.00586121    0.0113628      107.107  2.32772e-05   0.00418913      107.128
      0.1    0.0273529    0.0790866      220.226  0.000104762    0.0103151      220.342
        1    0.0760702     0.223954      312.603  0.000155966   0.00999198      312.913
       10     0.115483     0.328078      347.264  6.63178e-05    0.0032402      347.711
      100     0.126625     0.355077      353.507  1.06554e-05  0.000465638      353.989
     1000     0.128144     0.358633      354.232  1.15631e-06  4.94045e-05      354.719
    O-O     0.128325     0.359412      354.763          ***          ***      355.251

   Temperature = 700 K

   P(atm)       W1->W2        W1->R       W1->P1       W1->P2       W1->P3         W1->
     0.01    0.0971693     0.321062      1961.64  0.000771898     0.121873      1962.18
      0.1     0.768748      3.17135       5491.8   0.00598422     0.522243      5496.26
        1       3.5829       13.373      10276.7    0.0173077      0.96517      10294.7
       10      7.94954      26.4533      13347.3    0.0144304     0.584975      13382.3
      100      10.1492      32.1595        14205   0.00359572     0.122779      14247.4
     1000      10.5666      33.1648      14327.9  0.000445022    0.0144613      14371.6
    O-O      10.6153      33.3194      14356.3          ***          ***      14400.3

   Temperature = 800 K

   P(atm)       W1->W2        W1->R       W1->P1       W1->P2       W1->P3         W1->
     0.01     0.565256      2.92216      12934.4    0.0079518      1.12898        12939
      0.1       6.7577      37.8859      47265.8    0.0928753      7.38451      47317.9
        1      49.8384       228.46       118193     0.461973      23.3092       118495
       10      169.191      635.786       192429     0.718712      25.6325       193260
      100      276.022      934.058       225591     0.301779       8.6331       226810
     1000      306.924      1010.47       232032    0.0468359      1.22986       233351
    O-O      311.329      1022.23       233044          ***          ***       234378

   Temperature = 900 K

   P(atm)       W1->W2        W1->R       W1->P1       W1->P2       W1->P3         W1->
     0.01      1.69044      13.0648      44744.2    0.0391708      5.06933      44764.1
      0.1      27.4468      206.007       201215     0.616059      45.2841       201495
        1      295.475      1666.99       652282      4.70002       219.04       654468
       10      1524.74       6504.2  1.37451e+06      12.6362      409.911  1.38296e+06
      100      3425.28      12279.1  1.88569e+06      9.15233      229.989  1.90164e+06
     1000      4303.35      14527.3  2.02912e+06       1.9529      43.3464    2.048e+06
    O-O       4467.8        14937  2.05236e+06          ***          ***  2.07177e+06

   Temperature = 1000 K

   P(atm)       W1->W2        W1->R       W1->P1       W1->P2       W1->P3         W1->
     0.01          ***          ***          ***          ***          ***          ***
      0.1      68.6038      680.891       547611      2.37138      162.459       548525
        1      979.319      6846.49  2.17202e+06      24.8225      1080.04  2.18095e+06
       10      7284.89      35864.2  5.83662e+06       104.91      3152.57  5.88302e+06
      100        23342      89649.5   9.7881e+06      128.298      2919.54  9.90414e+06
     1000      35349.3       121839   1.1437e+07      40.3459      783.317  1.15951e+07
    O-O        38490       129476  1.17631e+07          ***          ***  1.19311e+07

   Temperature = 1100 K

   P(atm)       W1->W2        W1->R       W1->P1       W1->P2       W1->P3         W1->
     0.01          ***          ***          ***          ***          ***          ***
      0.1          ***          ***          ***          ***          ***          ***
        1       2230.9      19286.4  5.18159e+06      84.5723      3456.52  5.20665e+06
       10      22072.1       127211  1.69787e+07      507.643      14268.6  1.71427e+07
      100      99596.4       417316  3.51385e+07      992.008      20819.4  3.56773e+07
     1000       192123       680045  4.63491e+07      477.466      8316.16    4.723e+07
    O-O       227622       766088  4.92867e+07          ***          ***  5.02804e+07

   Temperature = 1200 K

   P(atm)       W1->W2        W1->R       W1->P1       W1->P2       W1->P3         W1->
     0.01          ***          ***          ***          ***          ***          ***
      0.1          ***          ***          ***          ***          ***          ***
        1          ***          ***          ***          ***          ***          ***
       10      48930.1       332016  3.78739e+07      1676.39      44346.7  3.83009e+07
      100       296164  1.37758e+06  9.47842e+07      4851.09      94927.8  9.65577e+07
     1000       749250   2.7557e+06  1.44981e+08      3587.65      57076.3  1.48546e+08
    O-O  1.01221e+06  3.39908e+06  1.63173e+08          ***          ***  1.67584e+08

   Temperature = 1300 K

   P(atm)       W1->W2        W1->R       W1->P1       W1->P2       W1->P3         W1->
     0.01          ***          ***          ***          ***          ***          ***
      0.1          ***          ***          ***          ***          ***          ***
        1          ***          ***          ***          ***          ***          ***
       10          ***          ***          ***          ***          ***          ***
      100       672593  3.51487e+06  2.05849e+08        16754       307957  2.10362e+08
     1000  2.22752e+06  8.63477e+06  3.68066e+08      18547.6       272973   3.7922e+08
    O-O  3.60825e+06  1.20731e+07  4.50528e+08          ***          ***  4.66209e+08

   Temperature = 1400 K

   P(atm)       W1->W2        W1->R       W1->P1       W1->P2       W1->P3         W1->
     0.01          ***          ***          ***          ***          ***          ***
      0.1          ***          ***          ***          ***          ***          ***
        1          ***          ***          ***          ***          ***          ***
       10          ***          ***          ***          ***          ***          ***
      100  1.25652e+06  7.41628e+06  3.80607e+08      44636.3       775351    3.901e+08
     1000  5.31189e+06  2.19992e+07  7.89007e+08      70603.7       970292  8.17359e+08
    O-O  1.07979e+07  3.59764e+07   1.0783e+09          ***          ***  1.12507e+09

   Temperature = 1500 K

   P(atm)       W1->W2        W1->R       W1->P1       W1->P2       W1->P3         W1->
     0.01          ***          ***          ***          ***          ***          ***
      0.1          ***          ***          ***          ***          ***          ***
        1          ***          ***          ***          ***          ***          ***
       10          ***          ***          ***          ***          ***          ***
      100          ***          ***          ***          ***          ***          ***
     1000  1.06265e+07  4.75253e+07  1.47659e+09       209960  2.71428e+06  1.53766e+09
    O-O  2.80693e+07  9.30984e+07  2.30164e+09          ***          ***  2.42281e+09

   Temperature = 1600 K

   P(atm)       W1->W2        W1->R       W1->P1       W1->P2       W1->P3         W1->
     0.01          ***          ***          ***          ***          ***          ***
      0.1          ***          ***          ***          ***          ***          ***
        1          ***          ***          ***          ***          ***          ***
       10          ***          ***          ***          ***          ***          ***
      100          ***          ***          ***          ***          ***          ***
     1000  1.85378e+07  9.01434e+07  2.48134e+09       513261  6.28052e+06  2.59682e+09
    O-O  6.50383e+07  2.14726e+08  4.47593e+09          ***          ***  4.75569e+09

   Temperature = 1700 K

   P(atm)       W1->W2        W1->R       W1->P1       W1->P2       W1->P3         W1->
     0.01          ***          ***          ***          ***          ***          ***
      0.1          ***          ***          ***          ***          ***          ***
        1          ***          ***          ***          ***          ***          ***
       10          ***          ***          ***          ***          ***          ***
      100          ***          ***          ***          ***          ***          ***
     1000  2.91045e+07  1.54368e+08  3.83105e+09  1.07586e+06  1.25289e+07  4.02813e+09
    O-O  1.37016e+08  4.50304e+08  8.06072e+09          ***          ***  8.64804e+09

   Temperature = 1800 K

   P(atm)       W1->W2        W1->R       W1->P1       W1->P2       W1->P3         W1->
     0.01          ***          ***          ***          ***          ***          ***
      0.1          ***          ***          ***          ***          ***          ***
        1          ***          ***          ***          ***          ***          ***
       10          ***          ***          ***          ***          ***          ***
      100          ***          ***          ***          ***          ***          ***
     1000          ***          ***          ***          ***          ***          ***
    O-O  2.66548e+08  8.72106e+08  1.36156e+10          ***          ***  1.47543e+10

   Temperature = 1900 K

   P(atm)       W1->W2        W1->R       W1->P1       W1->P2       W1->P3         W1->
     0.01          ***          ***          ***          ***          ***          ***
      0.1          ***          ***          ***          ***          ***          ***
        1          ***          ***          ***          ***          ***          ***
       10          ***          ***          ***          ***          ***          ***
      100          ***          ***          ***          ***          ***          ***
     1000          ***          ***          ***          ***          ***          ***
    O-O  4.84761e+08  1.57919e+09  2.17892e+10          ***          ***  2.38531e+10

   Temperature = 2000 K

   P(atm)       W1->W2        W1->R       W1->P1       W1->P2       W1->P3         W1->
     0.01          ***          ***          ***          ***          ***          ***
      0.1          ***          ***          ***          ***          ***          ***
        1          ***          ***          ***          ***          ***          ***
       10          ***          ***          ***          ***          ***          ***
      100          ***          ***          ***          ***          ***          ***
     1000          ***          ***          ***          ***          ***          ***
    O-O  8.32381e+08  2.70021e+09   3.3303e+10          ***          ***  3.68356e+10

   Temperature = 298 K

   P(atm)       W2->W1        W2->R       W2->P1       W2->P2       W2->P3         W2->
     0.01  9.70133e-15  7.73782e-16  2.25523e-17   8.8725e-15  7.19378e-11  7.19572e-11
      0.1  9.73665e-15  9.53918e-16  4.00492e-18  9.62922e-15  7.24883e-11  7.25086e-11
        1  9.74239e-15  9.81776e-16  4.65821e-19  9.72873e-15  7.25498e-11  7.25702e-11
       10  9.74304e-15  9.84792e-16  4.76016e-20  9.73914e-15   7.2556e-11  7.25765e-11
      100   9.7431e-15  9.85097e-16   4.7712e-21  9.74019e-15  7.25567e-11  7.25771e-11
     1000  9.74311e-15  9.85127e-16  4.77232e-22   9.7403e-15  7.25567e-11  7.25772e-11
    O-O  9.32291e-14  9.87597e-16          ***  9.76766e-15   7.2514e-11  7.26179e-11

   Temperature = 300 K

   P(atm)       W2->W1        W2->R       W2->P1       W2->P2       W2->P3         W2->
     0.01  1.32311e-14  1.17769e-15  3.42373e-17  1.32093e-14  1.02288e-10  1.02316e-10
      0.1  1.32847e-14   1.4591e-15  6.19817e-18  1.43737e-14  1.03113e-10  1.03142e-10
        1  1.32936e-14  1.50311e-15  7.26263e-19  1.45281e-14  1.03206e-10  1.03235e-10
       10  1.32946e-14  1.50788e-15  7.43121e-20  1.45443e-14  1.03215e-10  1.03244e-10
      100  1.32947e-14  1.50837e-15  7.44954e-21  1.45459e-14  1.03216e-10  1.03245e-10
     1000  1.32947e-14  1.50842e-15   7.4514e-22  1.45461e-14  1.03216e-10  1.03246e-10
    O-O  1.13166e-13  1.51219e-15          ***  1.45871e-14  1.03155e-10  1.03284e-10

   Temperature = 400 K

   P(atm)       W2->W1        W2->R       W2->P1       W2->P2       W2->P3         W2->
     0.01  1.44994e-09  6.56931e-09  2.06086e-10   3.4546e-08  5.24388e-05  5.24816e-05
      0.1  1.80683e-09  1.13095e-08  1.06195e-10  4.63792e-08  5.59646e-05  5.60242e-05
        1  1.96328e-09   1.2746e-08  2.23479e-11  4.91589e-08  5.65557e-05  5.66196e-05
       10  1.99335e-09  1.29518e-08  2.69327e-12  4.95196e-08  5.66237e-05  5.66881e-05
      100  1.99688e-09  1.29737e-08  2.76449e-13  4.95573e-08  5.66306e-05  5.66951e-05
     1000  1.99724e-09   1.2976e-08  2.77217e-14   4.9561e-08  5.66313e-05  5.66958e-05
    O-O  2.09356e-09  1.30032e-08          ***  4.97144e-08  5.65743e-05  5.66391e-05

   Temperature = 500 K

   P(atm)       W2->W1        W2->R       W2->P1       W2->P2       W2->P3         W2->
     0.01  2.64597e-06  5.45468e-05  1.95587e-06  0.000195668     0.129173     0.129428
      0.1  6.44873e-06  0.000143149   2.5224e-06  0.000367097     0.162546     0.163065
        1  1.05467e-05  0.000197817  1.15493e-06  0.000446125     0.172558     0.173214
       10  1.21668e-05  0.000210624  2.07656e-07  0.000461919      0.17415     0.174835
      100  1.24392e-05  0.000212255  2.34691e-08  0.000463823     0.174328     0.175017
     1000  1.24695e-05  0.000212424  2.38293e-09  0.000464019     0.174346     0.175035
    O-O  1.24828e-05  0.000212803          ***  0.000465475     0.174102     0.174792

   Temperature = 600 K

   P(atm)       W2->W1        W2->R       W2->P1       W2->P2       W2->P3         W2->
     0.01  0.000356341    0.0159455  0.000627276    0.0456648      18.8958      18.9584
      0.1   0.00166281    0.0638409   0.00165224     0.124893      30.8189      31.0109
        1   0.00462425     0.119792   0.00158553     0.193177      37.2433      37.5625
       10   0.00702012     0.143104  0.000501492      0.21662      38.8723      39.2395
      100   0.00769742     0.147236  7.11237e-05     0.220401         39.1      39.4754
     1000   0.00778976     0.147706  7.52535e-06      0.22082      39.1243      39.5006
    O-O   0.00780076     0.147959          ***     0.221535      39.0578      39.4351

   Temperature = 700 K

   P(atm)       W2->W1        W2->R       W2->P1       W2->P2       W2->P3         W2->
     0.01   0.00846185     0.663693    0.0277515      1.63575      505.037      507.373
      0.1    0.0669145      3.88188     0.127196      6.41181      1106.75      1117.24
        1     0.311783      10.3825     0.231097      13.5018      1655.27      1679.69
       10     0.691735      15.1462     0.134536      17.7087      1885.88      1919.56
      100     0.883136      16.4491    0.0274495      18.7246      1931.31       1967.4
     1000     0.919459      16.6272   0.00320541      18.8569       1936.8      1973.21
    O-O     0.923694      16.6655          ***      18.9275      1933.42      1969.94

   Temperature = 800 K

   P(atm)       W2->W1        W2->R       W2->P1       W2->P2       W2->P3         W2->
     0.01    0.0652294      8.11677     0.352926      17.9227      4517.03      4543.49
      0.1     0.778526      65.3847      2.48842      96.2499      13142.1        13307
        1      5.73303      249.392      7.72328      281.161      25546.7      26090.8
       10      19.4545      476.035      8.06987       463.97      34041.3      35008.9
      100       31.737      575.499       2.5983      533.441      36567.6      37710.8
     1000      35.2901      593.433     0.363234      545.117      36944.6      38118.8
    O-O      35.7966      596.176          ***      548.117      36904.1      38084.2

   Temperature = 900 K

   P(atm)       W2->W1        W2->R       W2->P1       W2->P2       W2->P3         W2->
     0.01      0.24575      44.8717      1.99976       90.897      19669.6      19807.6
      0.1      3.97553      465.262      19.5047      629.423      72817.6      73935.7
        1      42.5782      2448.34      93.7289      2498.61       184832       189915
       10      219.244      6334.09      166.437      5425.21       304776       316921
      100      492.341      9065.32      88.0889      7186.27       359800       376632
     1000      618.538      9761.25      16.0755      7596.95       370770       388763
    O-O      642.175      9867.81          ***      7675.67       371285       389471

   Temperature = 1000 K

   P(atm)       W2->W1        W2->R       W2->P1       W2->P2       W2->P3         W2->
     0.01          ***      149.542      8.05039      282.118      54054.9      54493.9
      0.1      12.1065      1859.78      83.0024       2355.6       240431       244742
        1      170.644      12742.4      558.442      12084.4       770637       796193
       10      1260.06      44520.8      1565.16        34728   1.6078e+06  1.68987e+06
      100      4029.49        79440      1362.44      55885.5  2.19458e+06  2.33529e+06
     1000      6101.09      92499.8      349.507        63034  2.35934e+06  2.52133e+06
    O-O       6643.1      94842.6          ***      64413.5  2.37853e+06  2.54443e+06

   Temperature = 1100 K

   P(atm)       W2->W1        W2->R       W2->P1       W2->P2       W2->P3         W2->
     0.01          ***          ***          ***          ***          ***          ***
      0.1          ***       5119.5      294.033      6144.17       567444       578973
        1      459.916      42676.6      2039.96      38234.7  2.17794e+06  2.26136e+06
       10      4472.53       193873       8237.5       141030  5.65536e+06  6.00297e+06
      100      20048.5       442550      11390.7       284137  9.24634e+06  1.00045e+07
     1000      38634.2       580590      4319.77       355289  1.07015e+07  1.16803e+07
    O-O      45770.4       612216          ***       371596  1.09518e+07  1.19814e+07

   Temperature = 1200 K

   P(atm)       W2->W1        W2->R       W2->P1       W2->P2       W2->P3         W2->
     0.01          ***          ***          ***          ***          ***          ***
      0.1          ***          ***          ***          ***          ***          ***
        1          ***       106047      7268.33      90723.5  4.72313e+06  4.92623e+06
       10      11419.7       593467      28516.8       408973  1.46856e+07  1.57279e+07
      100        68047   1.7234e+06      58756.3  1.03109e+06  2.89939e+07  3.18752e+07
     1000       171534  2.64254e+06      33585.1  1.48163e+06  3.73224e+07  4.16517e+07
    O-O       231675  2.92601e+06          ***  1.61569e+06   3.9314e+07  4.40874e+07

   Temperature = 1300 K

   P(atm)       W2->W1        W2->R       W2->P1       W2->P2       W2->P3         W2->
     0.01          ***          ***          ***          ***          ***          ***
      0.1          ***          ***          ***          ***          ***          ***
        1          ***          ***          ***          ***          ***          ***
       10          ***  1.41055e+06       116676       930445  3.05983e+07  3.30357e+07
      100       173789   5.0634e+06       209060  2.86594e+06  7.18338e+07   8.0146e+07
     1000       570345  9.27837e+06       177676  4.84434e+06  1.05324e+08  1.20195e+08
    O-O       922949  1.10824e+07          ***  5.64481e+06  1.16433e+08  1.34083e+08

   Temperature = 1400 K

   P(atm)       W2->W1        W2->R       W2->P1       W2->P2       W2->P3         W2->
     0.01          ***          ***          ***          ***          ***          ***
      0.1          ***          ***          ***          ***          ***          ***
        1          ***          ***          ***          ***          ***          ***
       10          ***  2.79842e+06       237574  1.78064e+06  5.44736e+07  5.92474e+07
      100       361516  1.19668e+07       563143  6.47818e+06  1.48048e+08  1.67418e+08
     1000  1.50064e+06  2.63128e+07       684077  1.29606e+07  2.49579e+08  2.91037e+08
    O-O  3.04164e+06  3.49278e+07          ***  1.65923e+07  2.96293e+08  3.50855e+08

   Temperature = 1500 K

   P(atm)       W2->W1        W2->R       W2->P1       W2->P2       W2->P3         W2->
     0.01          ***          ***          ***          ***          ***          ***
      0.1          ***          ***          ***          ***          ***          ***
        1          ***          ***          ***          ***          ***          ***
       10          ***          ***          ***          ***          ***          ***
      100          ***  2.39993e+07  2.43417e+06  1.25111e+07  2.65037e+08    3.034e+08
     1000  3.27932e+06  6.25663e+07  2.03559e+06  2.93749e+07  5.11588e+08  6.08844e+08
    O-O  8.60363e+06  9.49563e+07          ***  4.24469e+07  6.67557e+08  8.13564e+08

   Temperature = 1600 K

   P(atm)       W2->W1        W2->R       W2->P1       W2->P2       W2->P3         W2->
     0.01          ***          ***          ***          ***          ***          ***
      0.1          ***          ***          ***          ***          ***          ***
        1          ***          ***          ***          ***          ***          ***
       10          ***          ***          ***          ***          ***          ***
      100          ***  4.24485e+07  4.41466e+06  2.14558e+07  4.26507e+08  4.93732e+08
     1000  6.20437e+06  1.28809e+08  4.93617e+06  5.81129e+07  9.30675e+08  1.12874e+09
    O-O  2.14788e+07  2.28799e+08          ***  9.69498e+07  1.36196e+09  1.70919e+09

   Temperature = 1700 K

   P(atm)       W2->W1        W2->R       W2->P1       W2->P2       W2->P3         W2->
     0.01          ***          ***          ***          ***          ***          ***
      0.1          ***          ***          ***          ***          ***          ***
        1          ***          ***          ***          ***          ***          ***
       10          ***          ***          ***          ***          ***          ***
      100          ***          ***          ***          ***          ***          ***
     1000  1.05107e+07  2.36021e+08   1.0199e+07  1.02971e+08  1.53645e+09  1.89615e+09
    O-O  4.83528e+07  4.98928e+08          ***  2.01617e+08  2.56015e+09  3.30905e+09

   Temperature = 1800 K

   P(atm)       W2->W1        W2->R       W2->P1       W2->P2       W2->P3         W2->
     0.01          ***          ***          ***          ***          ***          ***
      0.1          ***          ***          ***          ***          ***          ***
        1          ***          ***          ***          ***          ***          ***
       10          ***          ***          ***          ***          ***          ***
      100          ***          ***          ***          ***          ***          ***
     1000          ***  3.95287e+08  4.98241e+07   1.6702e+08  2.34599e+09  2.94152e+09
    O-O  9.98189e+07  1.00074e+09          ***  3.87644e+08  4.49417e+09  5.98237e+09

   Temperature = 1900 K

   P(atm)       W2->W1        W2->R       W2->P1       W2->P2       W2->P3         W2->
     0.01          ***          ***          ***          ***          ***          ***
      0.1          ***          ***          ***          ***          ***          ***
        1          ***          ***          ***          ***          ***          ***
       10          ***          ***          ***          ***          ***          ***
      100          ***          ***          ***          ***          ***          ***
     1000          ***  6.12418e+08  7.90043e+07  2.52384e+08  3.36455e+09  4.28115e+09
    O-O  1.91505e+08  1.87041e+09          ***  6.97483e+08  7.44654e+09  1.02059e+10

   Temperature = 2000 K

   P(atm)       W2->W1        W2->R       W2->P1       W2->P2       W2->P3         W2->
     0.01          ***          ***          ***          ***          ***          ***
      0.1          ***          ***          ***          ***          ***          ***
        1          ***          ***          ***          ***          ***          ***
       10          ***          ***          ***          ***          ***          ***
      100          ***          ***          ***          ***          ***          ***
     1000          ***          ***          ***          ***          ***          ***
    O-O  3.45132e+08  3.29127e+09          ***  1.18594e+09  1.17463e+10  1.65686e+10

   Temperature = 298 K

   P(atm)        R->W1        R->W2        R->P1        R->P2        R->P3          R->
     0.01  1.39191e-14  3.99149e-13  1.17046e-14  4.34777e-16  1.08401e-13  5.33608e-13
      0.1  2.31221e-14  4.92071e-13  2.49841e-15  7.35874e-17  1.59917e-14  5.33756e-13
        1  2.53172e-14  5.06441e-13   3.0325e-16  8.21236e-18  1.71834e-15  5.33788e-13
       10  2.55893e-14  5.07997e-13  3.11735e-17  8.32567e-19  1.73302e-16  5.33791e-13
      100  2.56174e-14  5.08154e-13  3.12657e-18  8.33749e-20  1.73453e-17  5.33792e-13
     1000  2.56202e-14  5.08169e-13   3.1275e-19  8.33868e-21  1.73468e-18  5.33792e-13
    O-O  2.56634e-14  5.09443e-13          ***          ***          ***  5.35107e-13

   Temperature = 300 K

   P(atm)        R->W1        R->W2        R->P1        R->P2        R->P3          R->
     0.01  1.42923e-14  4.07012e-13   1.2344e-14  4.61523e-16  1.13638e-13  5.47748e-13
      0.1   2.3963e-14  5.04268e-13  2.66984e-15  7.90421e-17  1.69268e-14  5.47907e-13
        1  2.63069e-14  5.19475e-13  3.26007e-16  8.85609e-18  1.82379e-15  5.47941e-13
       10  2.65994e-14  5.21127e-13  3.35508e-17  8.98365e-19  1.84005e-16  5.47945e-13
      100  2.66296e-14  5.21294e-13  3.36544e-18  8.99698e-20  1.84173e-17  5.47945e-13
     1000  2.66326e-14   5.2131e-13  3.36649e-19  8.99832e-21   1.8419e-18  5.47945e-13
    O-O  2.66775e-14  5.22614e-13          ***          ***          ***  5.49292e-13

   Temperature = 400 K

   P(atm)        R->W1        R->W2        R->P1        R->P2        R->P3          R->
     0.01  3.09853e-14   7.2781e-13  9.16484e-14  4.75943e-15  7.02077e-13  1.55728e-12
      0.1  8.57649e-14  1.25297e-12  3.68331e-14  1.51181e-15  1.82062e-13  1.55914e-12
        1  1.15765e-13  1.41213e-12  6.83761e-15  2.33659e-16  2.50851e-14  1.56005e-12
       10  1.21813e-13  1.43492e-12  7.95333e-16  2.54892e-17  2.65868e-15  1.56021e-12
      100  1.22528e-13  1.43735e-12  8.12031e-17  2.57611e-18  2.67683e-16  1.56023e-12
     1000  1.22601e-13   1.4376e-12  8.13819e-18  2.57892e-19  2.67869e-17  1.56023e-12
    O-O  1.22788e-13  1.44062e-12          ***          ***          ***  1.56341e-12

   Temperature = 500 K

   P(atm)        R->W1        R->W2        R->P1        R->P2        R->P3          R->
     0.01  3.23676e-14  7.34854e-13  3.05575e-13  2.08944e-14  2.08925e-12  3.18294e-12
      0.1  1.46958e-13  1.92851e-12  1.90833e-13  1.09813e-14  9.12588e-13  3.18987e-12
        1  2.78612e-13    2.665e-12   5.9168e-14  2.73259e-15  1.91561e-13  3.19707e-12
       10   3.2872e-13  2.83753e-12  9.13828e-15  3.65697e-16  2.37623e-14  3.19951e-12
      100  3.36883e-13   2.8595e-12  9.98163e-16  3.84137e-17  2.45813e-15  3.19988e-12
     1000  3.37784e-13  2.86179e-12  1.00901e-16  3.86275e-18  2.46733e-16  3.19992e-12
    O-O  3.38296e-13  2.86688e-12          ***          ***          ***  3.20518e-12

   Temperature = 600 K

   P(atm)        R->W1        R->W2        R->P1        R->P2        R->P3          R->
     0.01  2.22898e-14  5.14684e-13  6.82177e-13  5.77683e-14  4.13866e-12  5.41558e-12
      0.1  1.55182e-13  2.06076e-12   5.4896e-13  4.17457e-14   2.6219e-12  5.42854e-12
        1  4.39454e-13  3.86685e-12  2.64446e-13  1.64818e-14  8.66566e-13   5.4538e-12
       10  6.43772e-13  4.61937e-12   6.0482e-14  3.07975e-15  1.43222e-13  5.46993e-12
      100  6.96751e-13  4.75274e-12  7.74037e-15  3.59136e-16  1.60526e-14  5.47364e-12
     1000  7.03728e-13  4.76791e-12  8.04605e-16  3.66739e-17  1.62935e-15   5.4741e-12
    O-O  7.05258e-13  4.77607e-12          ***          ***          ***  5.48133e-12

   Temperature = 700 K

   P(atm)        R->W1        R->W2        R->P1        R->P2        R->P3          R->
     0.01  1.19287e-14  2.83877e-13  1.22701e-12  1.23095e-13  6.56904e-12  8.21496e-12
      0.1  1.18055e-13   1.6613e-12  1.12045e-12  1.05854e-13  5.22506e-12  8.23072e-12
        1  4.98023e-13  4.44368e-12  7.39642e-13   5.9903e-14  2.54027e-12  8.28152e-12
       10  9.85191e-13  6.48257e-12  2.53068e-13  1.64607e-14  6.02103e-13  8.33939e-12
      100  1.19771e-12  7.04025e-12  4.17458e-14  2.32764e-15  7.92403e-14  8.36127e-12
     1000  1.23515e-12  7.11644e-12  4.63875e-15  2.47477e-16  8.29605e-15  8.36477e-12
    O-O  1.24091e-12  7.13284e-12          ***          ***          ***  8.37374e-12

   Temperature = 800 K

   P(atm)        R->W1        R->W2        R->P1        R->P2        R->P3          R->
     0.01  5.50631e-15  1.34218e-13    1.942e-12  2.23773e-13  9.22126e-12  1.15268e-11
      0.1  7.20792e-14  1.08508e-12    1.875e-12  2.09527e-13  8.29968e-12  1.15414e-11
        1  4.36074e-13  4.14219e-12  1.50947e-12  1.51639e-13  5.37153e-12  1.16109e-11
       10  1.21424e-12  7.90723e-12  7.31263e-13  5.99209e-14  1.82999e-12  1.17426e-11
      100  1.78395e-12  9.55944e-12  1.64974e-13  1.10653e-14  3.05538e-13   1.1825e-11
     1000   1.9299e-12  9.85733e-12  2.07133e-14  1.27715e-15  3.41959e-14  1.18434e-11
    O-O  1.95236e-12  9.90289e-12          ***          ***          ***  1.18552e-11

   Temperature = 900 K

   P(atm)        R->W1        R->W2        R->P1        R->P2        R->P3          R->
     0.01   2.3597e-15  5.81063e-14  2.82718e-12  3.65794e-13  1.20382e-11  1.52916e-11
      0.1  3.84017e-14  6.11692e-13  2.79079e-12  3.55827e-13  1.15064e-11  1.53031e-11
        1  3.15532e-13    3.236e-12  2.51175e-12  2.99646e-13   9.0129e-12  1.53758e-11
       10  1.23626e-12  8.37968e-12  1.58909e-12  1.60036e-13  4.22395e-12   1.5589e-11
      100  2.33502e-12  1.19937e-11  4.96436e-13  4.00425e-14  9.38839e-13  1.58041e-11
     1000  2.76259e-12  1.29145e-11  7.46836e-14  5.28669e-15  1.17892e-13   1.5875e-11
    O-O  2.84051e-12  1.30555e-11          ***          ***          ***   1.5896e-11

   Temperature = 1000 K

   P(atm)        R->W1        R->W2        R->P1        R->P2        R->P3          R->
     0.01          ***  2.43233e-14  3.88025e-12   5.5375e-13  1.49924e-11  1.94507e-11
      0.1   1.9159e-14  3.15974e-13  3.86084e-12  5.47399e-13  1.47155e-11  1.94589e-11
        1  2.01842e-13  2.21109e-12  3.67632e-12  5.01831e-13  1.29313e-11  1.95224e-11
       10  1.07702e-12  7.76983e-12  2.79689e-12  3.36233e-13  7.80914e-12  1.97891e-11
      100   2.7016e-12  1.38733e-11  1.17923e-12  1.13883e-13   2.3397e-12  2.02077e-11
     1000  3.67248e-12  1.61545e-11  2.22805e-13  1.80914e-14  3.46802e-13  2.04146e-11
    O-O  3.90268e-12  1.65636e-11          ***          ***          ***  2.04663e-11

   Temperature = 1100 K

   P(atm)        R->W1        R->W2        R->P1        R->P2        R->P3          R->
     0.01          ***          ***  5.09238e-12  7.90649e-13  1.80662e-11  2.39493e-11
      0.1          ***  1.57123e-13  5.09218e-12  7.86714e-13  1.79188e-11  2.39548e-11
        1  1.20593e-13  1.38578e-12   4.9701e-12  7.53696e-13  1.67741e-11  2.40042e-11
       10  8.38541e-13   6.4341e-12   4.2464e-12  5.90302e-13  1.21713e-11  2.42807e-11
      100  2.79217e-12  1.47458e-11  2.29702e-12  2.62789e-13  4.82588e-12  2.49237e-11
     1000   4.5573e-12  1.93504e-11  5.59009e-13  5.21702e-14  8.80507e-13  2.53994e-11
    O-O  5.13419e-12  2.04045e-11          ***          ***          ***  2.55387e-11

   Temperature = 1200 K

   P(atm)        R->W1        R->W2        R->P1        R->P2        R->P3          R->
     0.01          ***          ***  6.45727e-12  1.07773e-12  2.12033e-11  2.87383e-11
      0.1          ***          ***  6.45718e-12  1.07627e-12  2.12078e-11  2.87412e-11
        1          ***  8.27296e-13  6.45548e-12  1.05297e-12  2.04418e-11  2.87776e-11
       10  6.06711e-13  4.89817e-12  5.84325e-12  9.11064e-13  1.67701e-11  2.90293e-11
      100  2.62686e-12  1.44411e-11  3.82227e-12   5.0862e-13  8.45083e-12  2.98497e-11
     1000  5.29169e-12  2.21772e-11  1.19758e-12  1.28567e-13  1.94527e-12  3.07403e-11
    O-O  6.52945e-12  2.45574e-11          ***          ***          ***  3.10868e-11

   Temperature = 1300 K

   P(atm)        R->W1        R->W2        R->P1        R->P2        R->P3          R->
     0.01          ***          ***  7.96557e-12  1.41522e-12  2.43945e-11  3.37753e-11
      0.1          ***          ***  7.96551e-12  1.41428e-12  2.43976e-11  3.37774e-11
        1          ***          ***  7.96516e-12  1.40865e-12  2.44174e-11  3.37912e-11
       10          ***  3.52264e-12   7.9518e-12   1.2859e-12  2.12458e-11  3.40083e-11
      100  2.29952e-12  1.31666e-11   5.6537e-12  8.54533e-13  1.29479e-11  3.49223e-11
     1000   5.7712e-12  2.42766e-11  2.23116e-12  2.74411e-13  3.77311e-12  3.63265e-11
    O-O  8.08247e-12  2.90052e-11          ***          ***          ***  3.70877e-11

   Temperature = 1400 K

   P(atm)        R->W1        R->W2        R->P1        R->P2        R->P3          R->
     0.01          ***          ***  9.60778e-12  1.80221e-12  2.76144e-11  3.90244e-11
      0.1          ***          ***  9.60774e-12  1.80161e-12  2.76165e-11  3.90258e-11
        1          ***          ***  9.60749e-12  1.79775e-12  2.76307e-11  3.90359e-11
       10          ***  2.43831e-12  9.59701e-12  1.70647e-12  2.54614e-11   3.9205e-11
      100  1.90893e-12  1.13361e-11  7.68412e-12  1.28781e-12  1.79018e-11  4.01188e-11
     1000  5.95157e-12  2.53802e-11  3.69351e-12  5.15108e-13  6.50408e-12  4.20445e-11
    O-O  9.78728e-12  3.37326e-11          ***          ***          ***  4.35199e-11

   Temperature = 1500 K

   P(atm)        R->W1        R->W2        R->P1        R->P2        R->P3          R->
     0.01          ***          ***  1.13745e-11  2.23714e-12   3.0844e-11  4.44556e-11
      0.1          ***          ***  1.13744e-11  2.23676e-12  3.08454e-11  4.44566e-11
        1          ***          ***  1.13743e-11  2.23413e-12  3.08555e-11  4.44639e-11
       10          ***          ***  1.13738e-11  2.22069e-12  3.09117e-11  4.45062e-11
      100          ***  9.35094e-12  1.13006e-11  1.79016e-12  2.29484e-11  4.54081e-11
     1000  5.85297e-12  2.54098e-11  5.55587e-12   8.6562e-13  1.01209e-11  4.78051e-11
    O-O   1.1638e-11  3.87267e-11          ***          ***          ***  5.03647e-11

   Temperature = 1600 K

   P(atm)        R->W1        R->W2        R->P1        R->P2        R->P3          R->
     0.01          ***          ***  1.32566e-11  2.71801e-12  3.40697e-11  5.00443e-11
      0.1          ***          ***  1.32565e-11  2.71777e-12  3.40706e-11   5.0045e-11
        1          ***          ***  1.32564e-11  2.71599e-12  3.40778e-11  5.00502e-11
       10          ***          ***  1.32561e-11   2.7061e-12  3.41207e-11  5.00829e-11
      100          ***  7.45473e-12  1.31913e-11  2.34516e-12  2.78558e-11  5.08636e-11
     1000  5.53564e-12  2.44812e-11  7.75052e-12  1.32685e-12  1.44642e-11  5.35584e-11
    O-O  1.36291e-11  4.39741e-11          ***          ***          ***  5.76032e-11

   Temperature = 1700 K

   P(atm)        R->W1        R->W2        R->P1        R->P2        R->P3          R->
     0.01          ***          ***  1.52455e-11  3.24256e-12  3.72824e-11  5.57704e-11
      0.1          ***          ***  1.52455e-11   3.2424e-12   3.7283e-11  5.57709e-11
        1          ***          ***  1.52454e-11  3.24119e-12   3.7288e-11  5.57746e-11
       10          ***          ***  1.52452e-11    3.234e-12  3.73203e-11  5.57995e-11
      100          ***          ***  1.52471e-11  3.20426e-12  3.74656e-11  5.59169e-11
     1000  5.07081e-12  2.28251e-11   1.0199e-11  1.88864e-12  1.93072e-11  5.92907e-11
    O-O  1.57554e-11  4.94665e-11          ***          ***          ***  6.52218e-11

   Temperature = 1800 K

   P(atm)        R->W1        R->W2        R->P1        R->P2        R->P3          R->
     0.01          ***          ***  1.73331e-11  3.80843e-12  4.04761e-11  6.16176e-11
      0.1          ***          ***  1.73331e-11  3.80832e-12  4.04765e-11  6.16179e-11
        1          ***          ***  1.73331e-11   3.8075e-12    4.048e-11  6.16206e-11
       10          ***          ***   1.7333e-11   3.8023e-12  4.05042e-11  6.16395e-11
      100          ***          ***  1.73349e-11  3.77878e-12  4.06226e-11  6.17363e-11
     1000          ***  2.07675e-11  1.70009e-11  2.53466e-12   2.4413e-11  6.48333e-11
    O-O  1.80118e-11  5.51915e-11          ***          ***          ***  7.32034e-11

   Temperature = 1900 K

   P(atm)        R->W1        R->W2        R->P1        R->P2        R->P3          R->
     0.01          ***          ***  1.95121e-11  4.41326e-12  4.36475e-11  6.75729e-11
      0.1          ***          ***  1.95121e-11  4.41319e-12  4.36478e-11  6.75731e-11
        1          ***          ***  1.95121e-11  4.41263e-12  4.36503e-11   6.7575e-11
       10          ***          ***  1.95121e-11  4.40887e-12  4.36683e-11  6.75893e-11
      100          ***          ***  1.95139e-11  4.39048e-12  4.37636e-11   6.7668e-11
     1000          ***  1.84093e-11  1.91913e-11  3.24864e-12  2.96127e-11  7.05789e-11
    O-O   2.0394e-11  6.11437e-11          ***          ***          ***  8.15376e-11

   Temperature = 2000 K

   P(atm)        R->W1        R->W2        R->P1        R->P2        R->P3          R->
     0.01          ***          ***  2.17756e-11  5.05477e-12  4.67951e-11  7.36255e-11
      0.1          ***          ***  2.17756e-11  5.05473e-12  4.67953e-11  7.36256e-11
        1          ***          ***  2.17755e-11  5.05434e-12  4.67971e-11   7.3627e-11
       10          ***          ***  2.17756e-11  5.05162e-12  4.68105e-11  7.36378e-11
      100          ***          ***  2.17773e-11  5.03736e-12  4.68866e-11  7.37012e-11
     1000          ***          ***  2.17935e-11  4.98899e-12  4.71651e-11  7.39476e-11
    O-O  2.28975e-11  6.73116e-11          ***          ***          ***  9.02091e-11

   Temperature = 298 K

   P(atm)       P1->W1       P1->W2        P1->R       P1->P2       P1->P3         P1->
     0.01  4.78416e-20  8.90918e-26  8.96368e-26  1.02049e-28  2.25756e-26  4.78418e-20
      0.1  4.91106e-20  1.58212e-26  1.91335e-26  6.13498e-30  9.34013e-28  4.91106e-20
        1  4.92753e-20   1.8402e-27  2.32236e-27  1.19474e-31  1.52981e-29  4.92753e-20
       10  4.92926e-20  1.88047e-28  2.38735e-28  1.36176e-33  1.67394e-31  4.92926e-20
      100  4.92943e-20  1.88484e-29  2.39441e-29   1.3833e-35  1.69155e-33  4.92943e-20
     1000  4.92945e-20  1.88528e-30  2.39512e-30  1.38553e-37  1.69336e-35  4.92945e-20
    O-O  4.94267e-20          ***          ***          ***          ***  4.94267e-20

   Temperature = 300 K

   P(atm)       P1->W1       P1->W2        P1->R       P1->P2       P1->P3         P1->
     0.01  5.24876e-20  1.02816e-25  1.07262e-25  1.23966e-28  2.70828e-26  5.24879e-20
      0.1  5.39456e-20  1.86135e-26  2.31992e-26  7.67276e-30  1.15271e-27  5.39457e-20
        1  5.41365e-20  2.18101e-27  2.83279e-27  1.52285e-31  1.91897e-29  5.41365e-20
       10  5.41567e-20  2.23163e-28  2.91535e-28  1.74536e-33   2.1086e-31  5.41567e-20
      100  5.41587e-20  2.23714e-29  2.92435e-29  1.77433e-35  2.13196e-33  5.41587e-20
     1000  5.41589e-20   2.2377e-30  2.92526e-30  1.77734e-37  2.13436e-35  5.41589e-20
    O-O  5.43035e-20          ***          ***          ***          ***  5.43035e-20

   Temperature = 400 K

   P(atm)       P1->W1       P1->W2        P1->R       P1->P2       P1->P3         P1->
     0.01  1.65456e-18  2.32983e-23  9.35187e-23  1.99395e-25  2.68187e-23  1.65471e-18
      0.1  1.92993e-18  1.20054e-23  3.75848e-23   4.1954e-26  3.98448e-24  1.92998e-18
        1  1.99435e-18  2.52641e-24  6.97715e-24  2.40304e-27  1.75167e-25  1.99435e-18
       10  2.00306e-18  3.04476e-25  8.11564e-25  4.45449e-29  2.86491e-27  2.00306e-18
      100  2.00398e-18  3.12527e-26  8.28603e-26  4.99211e-31  3.12161e-29  2.00398e-18
     1000  2.00407e-18  3.13395e-27  8.30427e-27  5.05842e-33  3.15219e-31  2.00407e-18
    O-O  2.00829e-18          ***          ***          ***          ***  2.00829e-18

   Temperature = 500 K

   P(atm)       P1->W1       P1->W2        P1->R       P1->P2       P1->P3         P1->
     0.01  1.12361e-17  5.11269e-22  5.92888e-21   1.9261e-23  1.79103e-21  1.12443e-17
      0.1  1.68879e-17  6.59336e-22  3.70261e-21  8.69176e-24  6.21455e-22  1.68929e-17
        1  1.94379e-17  3.01886e-22    1.148e-21    1.314e-24  7.13992e-23  1.94394e-17
       10  1.99896e-17  5.42789e-23  1.77304e-22  5.22156e-26  2.33718e-24  1.99898e-17
      100  2.00601e-17  6.13457e-24  1.93667e-23  7.78367e-28  3.23336e-26  2.00602e-17
     1000  2.00675e-17  6.22872e-25  1.95772e-24  8.26453e-30  3.38928e-28  2.00675e-17
    O-O  2.01012e-17          ***          ***          ***          ***  2.01012e-17

   Temperature = 600 K

   P(atm)       P1->W1       P1->W2        P1->R       P1->P2       P1->P3         P1->
     0.01  3.08529e-17  2.97404e-21  1.00174e-19  4.47867e-22  3.00273e-20  3.09865e-17
      0.1  6.34547e-17  7.83245e-21  8.06116e-20  3.08044e-22  1.74416e-20  6.35609e-17
        1  9.00749e-17  7.51573e-21  3.88324e-20  9.59193e-23  4.26641e-21  9.01256e-17
       10  1.00063e-16  2.37713e-21  8.88144e-21  8.45205e-24  3.00891e-22  1.00074e-16
      100  1.01861e-16  3.37148e-22  1.13663e-21  2.05114e-25  6.43684e-24  1.01863e-16
     1000   1.0207e-16  3.56709e-23  1.18152e-22  2.46821e-27  7.49691e-26  1.02071e-16
    O-O  1.02223e-16          ***          ***          ***          ***  1.02223e-16

   Temperature = 700 K

   P(atm)       P1->W1       P1->W2        P1->R       P1->P2       P1->P3         P1->
     0.01  4.74842e-17  7.74258e-21  7.99416e-19  4.63736e-21  2.32207e-19  4.85282e-17
      0.1  1.33192e-16  3.54832e-20  7.29989e-19  3.93805e-21  1.79669e-19  1.34141e-16
        1  2.49345e-16  6.44505e-20  4.81887e-19  2.00159e-21  7.56472e-20  2.49969e-16
       10  3.23861e-16  3.75163e-20  1.64877e-19  3.52671e-22  1.06913e-20  3.24074e-16
      100  3.44672e-16  7.65429e-21  2.71979e-20  1.55597e-23  4.00536e-22  3.44707e-16
     1000  3.47654e-16  8.93909e-22  3.02221e-21  2.37724e-25  5.75476e-24  3.47658e-16
    O-O  3.48344e-16          ***          ***          ***          ***  3.48344e-16

   Temperature = 800 K

   P(atm)       P1->W1       P1->W2        P1->R       P1->P2       P1->P3         P1->
     0.01  5.01872e-17  1.20638e-20  3.99891e-18  2.88822e-20  1.12102e-18   5.5348e-17
      0.1   1.8517e-16  8.52275e-20  3.86093e-18  2.69976e-20  1.00253e-18  1.90146e-16
        1  4.64553e-16  2.64395e-19  3.10825e-18   1.8677e-20   6.0841e-19  4.68553e-16
       10  7.56754e-16  2.76091e-19  1.50579e-18  5.71354e-21  1.52674e-19  7.58695e-16
      100  8.87204e-16  8.88765e-20   3.3971e-19  4.63756e-22  1.03294e-20  8.87643e-16
     1000  9.12534e-16  1.24242e-20  4.26523e-20  1.00631e-23  2.04316e-22   9.1259e-16
    O-O  9.16515e-16          ***          ***          ***          ***  9.16515e-16

   Temperature = 900 K

   P(atm)       P1->W1       P1->W2        P1->R       P1->P2       P1->P3         P1->
     0.01  4.17879e-17  1.35166e-20   1.4619e-17  1.27193e-19  3.96454e-18  6.05122e-17
      0.1   1.9395e-16  1.33534e-19  1.44308e-17  1.23794e-19  3.78762e-18  2.12426e-16
        1  6.38422e-16  6.43179e-19   1.2988e-17  1.02458e-19   2.8896e-18  6.55045e-16
       10   1.3509e-15  1.14021e-18  8.21699e-18  4.73974e-20  1.13499e-18  1.36144e-15
      100  1.85421e-15  6.02819e-19  2.56701e-18  6.74952e-21  1.34456e-19  1.85753e-15
     1000  1.99529e-15  1.09981e-19   3.8618e-19   2.2506e-22  3.97934e-21  1.99579e-15
    O-O  2.01814e-15          ***          ***          ***          ***  2.01814e-15

   Temperature = 1000 K

   P(atm)       P1->W1       P1->W2        P1->R       P1->P2       P1->P3         P1->
     0.01          ***  1.44318e-20  4.27668e-17  4.35922e-19  1.12511e-17  5.44683e-17
      0.1  1.69823e-16  1.57978e-19  4.25528e-17   4.3115e-19  1.10465e-17  2.24011e-16
        1  7.05731e-16  1.08094e-18  4.05191e-17  3.92822e-19  9.61046e-18  7.57335e-16
       10  1.93181e-15  3.02823e-18  3.08264e-17  2.43251e-19  5.25178e-18  1.97116e-15
      100    3.251e-15  2.62658e-18  1.29971e-17  5.63811e-20  1.02382e-18   3.2677e-15
     1000  3.79955e-15  6.72915e-19  2.45568e-18  2.99785e-21  4.74505e-20  3.80273e-15
    O-O   3.9079e-15          ***          ***          ***          ***   3.9079e-15

   Temperature = 1100 K

   P(atm)       P1->W1       P1->W2        P1->R       P1->P2       P1->P3         P1->
     0.01          ***          ***  1.05953e-16  1.23648e-18  2.70943e-17  1.34284e-16
      0.1          ***   1.8776e-19  1.05949e-16  1.23136e-18  2.69206e-17  1.34289e-16
        1  6.74026e-16  1.41447e-18  1.03409e-16  1.17662e-18  2.50793e-17  8.05105e-16
       10  2.32846e-15  5.78161e-18  8.83515e-17  8.82887e-19   1.7203e-17  2.44068e-15
      100  4.89157e-15  7.94377e-18  4.77924e-17  3.05366e-19  5.10245e-18  4.95272e-15
     1000  6.46255e-15  2.99893e-18  1.16309e-17  2.59342e-20  3.74538e-19  6.47758e-15
    O-O  6.87252e-15          ***          ***          ***          ***  6.87252e-15

   Temperature = 1200 K

   P(atm)       P1->W1       P1->W2        P1->R       P1->P2       P1->P3         P1->
     0.01          ***          ***  2.31153e-16  3.02776e-18  5.74504e-17  2.91632e-16
      0.1          ***          ***   2.3115e-16  3.02412e-18  5.74632e-17  2.91638e-16
        1          ***  2.02979e-18  2.31089e-16  2.96502e-18  5.56018e-17  2.91686e-16
       10  2.47698e-15  8.71721e-18  2.09173e-16  2.49885e-18  4.39675e-17  2.74134e-15
      100  6.46966e-15  1.79122e-17  1.36827e-16  1.17962e-18   1.8208e-17  6.64379e-15
     1000  9.96602e-15  1.01297e-17  4.28704e-17  1.55972e-19   2.0803e-18  1.00213e-14
    O-O  1.12206e-14          ***          ***          ***          ***  1.12206e-14

   Temperature = 1300 K

   P(atm)       P1->W1       P1->W2        P1->R       P1->P2       P1->P3         P1->
     0.01          ***          ***  4.56208e-16  6.59711e-18  1.10226e-16  5.73031e-16
      0.1          ***          ***  4.56204e-16  6.59323e-18   1.1024e-16  5.73038e-16
        1          ***          ***  4.56184e-16  6.56819e-18  1.10343e-16  5.73096e-16
       10          ***  1.66881e-17  4.55419e-16  5.98626e-18  9.54073e-17  5.73511e-16
      100  7.71142e-15  3.22172e-17  3.23801e-16  3.51343e-18  5.01982e-17  8.12115e-15
     1000  1.40889e-14  2.69111e-17  1.27784e-16  6.90542e-19  8.56864e-18  1.42528e-14
    O-O  1.72739e-14          ***          ***          ***          ***  1.72739e-14

   Temperature = 1400 K

   P(atm)       P1->W1       P1->W2        P1->R       P1->P2       P1->P3         P1->
     0.01          ***          ***  8.30639e-16  1.30781e-17  1.95087e-16   1.0388e-15
      0.1          ***          ***  8.30636e-16  1.30743e-17  1.95102e-16  1.03881e-15
        1          ***          ***  8.30615e-16  1.30476e-17  1.95217e-16  1.03888e-15
       10          ***  1.78963e-17  8.29708e-16  1.23779e-17  1.79406e-16   1.0394e-15
      100  8.46517e-15  4.89554e-17   6.6433e-16  8.59566e-18  1.13915e-16  9.30096e-15
     1000  1.84525e-14  5.84065e-17  3.19322e-16  2.36843e-18   2.7474e-17  1.88601e-14
    O-O  2.53614e-14          ***          ***          ***          ***  2.53614e-14

   Temperature = 1500 K

   P(atm)       P1->W1       P1->W2        P1->R       P1->P2       P1->P3         P1->
     0.01          ***          ***  1.41582e-15  2.39894e-17  3.23205e-16  1.76301e-15
      0.1          ***          ***  1.41582e-15  2.39857e-17   3.2322e-16  1.76302e-15
        1          ***          ***   1.4158e-15   2.3959e-17  3.23342e-16   1.7631e-15
       10          ***          ***  1.41573e-15  2.38148e-17  3.24079e-16  1.76363e-15
      100          ***  1.18055e-16  1.40662e-15  1.84496e-17  2.23904e-16  1.76726e-15
     1000  2.26293e-14  1.07531e-16  6.91559e-16  6.59312e-18   7.1779e-17  2.35067e-14
    O-O  3.58139e-14          ***          ***          ***          ***  3.58139e-14

   Temperature = 1600 K

   P(atm)       P1->W1       P1->W2        P1->R       P1->P2       P1->P3         P1->
     0.01          ***          ***  2.28459e-15  4.12512e-17  5.06918e-16  2.83276e-15
      0.1          ***          ***  2.28459e-15  4.12478e-17  5.06933e-16  2.83277e-15
        1          ***          ***  2.28457e-15  4.12222e-17  5.07056e-16  2.83285e-15
       10          ***          ***  2.28452e-15  4.10735e-17  5.07851e-16  2.83344e-15
      100          ***  1.33612e-16  2.27334e-15  3.46973e-17  3.95971e-16  2.83792e-15
     1000   2.6243e-14  1.73734e-16   1.3357e-15  1.55252e-17  1.59228e-16  2.79272e-14
    O-O  4.89604e-14          ***          ***          ***          ***  4.89604e-14

   Temperature = 1700 K

   P(atm)       P1->W1       P1->W2        P1->R       P1->P2       P1->P3         P1->
     0.01          ***          ***  3.52047e-15  6.71811e-17  7.59371e-16  4.34702e-15
      0.1          ***          ***  3.52046e-15  6.71781e-17  7.59385e-16  4.34703e-15
        1          ***          ***  3.52045e-15  6.71544e-17  7.59504e-16  4.34711e-15
       10          ***          ***  3.52041e-15  6.70079e-17  7.60324e-16  4.34774e-15
      100          ***          ***  3.52083e-15  6.63922e-17   7.6432e-16  4.35155e-15
     1000  2.90212e-14  2.53246e-16  2.35514e-15  3.20247e-17  3.10572e-16  3.19721e-14
    O-O  6.51263e-14          ***          ***          ***          ***  6.51263e-14

   Temperature = 1800 K

   P(atm)       P1->W1       P1->W2        P1->R       P1->P2       P1->P3         P1->
     0.01          ***          ***  5.21653e-15  1.04473e-16  1.09418e-15  6.41518e-15
      0.1          ***          ***  5.21653e-15   1.0447e-16  1.09419e-15  6.41519e-15
        1          ***          ***  5.21652e-15  1.04449e-16   1.0943e-15  6.41527e-15
       10          ***          ***   5.2165e-15   1.0431e-16  1.09512e-15  6.41593e-15
      100          ***          ***  5.21705e-15  1.03675e-16  1.09942e-15  6.42014e-15
     1000          ***  7.87801e-16  5.11654e-15  5.72454e-17  4.85205e-16  6.45123e-15
    O-O  8.46311e-14          ***          ***          ***          ***  8.46311e-14

   Temperature = 1900 K

   P(atm)       P1->W1       P1->W2        P1->R       P1->P2       P1->P3         P1->
     0.01          ***          ***  7.47421e-15  1.56163e-16  1.52512e-15  9.15549e-15
      0.1          ***          ***  7.47421e-15   1.5616e-16  1.52513e-15   9.1555e-15
        1          ***          ***   7.4742e-15  1.56142e-16  1.52524e-15  9.15558e-15
       10          ***          ***   7.4742e-15  1.56013e-16  1.52602e-15  9.15624e-15
      100          ***          ***  7.47488e-15  1.55384e-16  1.53049e-15  9.16075e-15
     1000          ***  9.09707e-16  7.35131e-15  9.98978e-17  8.31725e-16  9.19842e-15
    O-O  1.07788e-13          ***          ***          ***          ***  1.07788e-13

   Temperature = 2000 K

   P(atm)       P1->W1       P1->W2        P1->R       P1->P2       P1->P3         P1->
     0.01          ***          ***  1.04019e-14  2.25586e-16  2.06592e-15  1.26934e-14
      0.1          ***          ***  1.04019e-14  2.25584e-16  2.06593e-15  1.26934e-14
        1          ***          ***  1.04019e-14  2.25568e-16  2.06603e-15  1.26935e-14
       10          ***          ***  1.04019e-14  2.25452e-16  2.06677e-15  1.26942e-14
      100          ***          ***  1.04027e-14  2.24847e-16  2.07126e-15  1.26989e-14
     1000          ***          ***  1.04105e-14  2.22902e-16  2.08908e-15  1.27225e-14
    O-O  1.34902e-13          ***          ***          ***          ***  1.34902e-13

   Temperature = 298 K

   P(atm)       P2->W1       P2->W2        P2->R       P2->P1       P2->P3         P2->
     0.01  2.92732e-19  1.10006e-13  1.04501e-17  3.20283e-19  1.07179e-14  1.20735e-13
      0.1  7.77101e-20  1.19388e-13  1.76872e-18  1.92548e-20  1.37088e-15  1.20761e-13
        1  1.03237e-20  1.20622e-13  1.97389e-19  3.74973e-22  1.42907e-16  1.20765e-13
       10  1.07901e-21  1.20751e-13  2.00112e-20   4.2739e-24  1.43587e-17  1.20766e-13
      100  1.08425e-22  1.20764e-13  2.00396e-21  4.34151e-26  1.43656e-18  1.20766e-13
     1000  1.08478e-23  1.20766e-13  2.00425e-22  4.34851e-28  1.43663e-19  1.20766e-13
    O-O          ***  1.21105e-13          ***          ***          ***  1.21105e-13

   Temperature = 300 K

   P(atm)       P2->W1       P2->W2        P2->R       P2->P1       P2->P3         P2->
     0.01  3.11664e-19  1.13048e-13  1.14288e-17  3.53284e-19  1.13956e-14  1.24456e-13
      0.1  8.46901e-20  1.23013e-13  1.95734e-18  2.18661e-20  1.46877e-15  1.24484e-13
        1  1.13727e-20  1.24335e-13  2.19306e-19  4.33989e-22  1.53393e-16  1.24488e-13
       10  1.19127e-21  1.24474e-13  2.22465e-20  4.97399e-24  1.54159e-17  1.24489e-13
      100  1.19737e-22  1.24487e-13  2.22795e-21  5.05656e-26  1.54237e-18  1.24489e-13
     1000  1.19799e-23  1.24489e-13  2.22828e-22  5.06512e-28  1.54245e-19  1.24489e-13
    O-O          ***   1.2484e-13          ***          ***          ***   1.2484e-13

   Temperature = 400 K

   P(atm)       P2->W1       P2->W2        P2->R       P2->P1       P2->P3         P2->
     0.01    2.896e-18  2.87456e-13  3.57463e-16  1.46763e-17  1.23896e-13  4.11727e-13
      0.1  2.48858e-18   3.8592e-13  1.13546e-16  3.08798e-18  2.61795e-14  4.12218e-13
        1  7.00289e-19   4.0905e-13  1.75492e-17  1.76873e-19  3.30527e-15  4.12374e-13
       10  9.30971e-20  4.12051e-13  1.91439e-18  3.27868e-21    3.439e-16  4.12397e-13
      100  9.71464e-21  4.12364e-13  1.93481e-19  3.67439e-23  3.45461e-17  4.12399e-13
     1000  9.75952e-22  4.12396e-13  1.93693e-20   3.7232e-25  3.45621e-18  4.12399e-13
    O-O          ***  4.13672e-13          ***          ***          ***  4.13672e-13

   Temperature = 500 K

   P(atm)       P2->W1       P2->W2        P2->R       P2->P1       P2->P3         P2->
     0.01  7.87419e-18  3.87006e-13  3.06757e-15  1.45744e-16  5.23249e-13  9.13476e-13
      0.1  1.73391e-17  7.26072e-13   1.6122e-15  6.57687e-17  1.88065e-13  9.15832e-13
        1  1.16974e-17  8.82379e-13  4.01181e-16  9.94278e-18  3.45745e-14  9.17376e-13
       10  2.58056e-18  9.13617e-13  5.36891e-17  3.95104e-19  4.08403e-15  9.17758e-13
      100  3.08815e-19  9.17383e-13  5.63964e-18  5.88973e-21  4.18778e-16  9.17808e-13
     1000  3.16113e-20  9.17771e-13  5.67104e-19  6.25359e-23  4.19924e-17  9.17813e-13
    O-O          ***  9.20651e-13          ***          ***          ***  9.20651e-13

   Temperature = 600 K

   P(atm)       P2->W1       P2->W2        P2->R       P2->P1       P2->P3         P2->
     0.01    1.055e-17  3.40521e-13  1.33459e-14  7.04614e-16  1.27749e-12  1.63207e-12
      0.1  4.74909e-17  9.31377e-13  9.64432e-15  4.84636e-16  6.95677e-13  1.63723e-12
        1   7.0704e-17  1.44061e-12  3.80771e-15  1.50907e-16  1.99006e-13  1.64364e-12
       10  3.00639e-17  1.61543e-12    7.115e-16  1.32973e-17  3.03182e-14   1.6465e-12
      100  4.83045e-18  1.64362e-12  8.29695e-17  3.22699e-19  3.32119e-15  1.64703e-12
     1000  5.24189e-19  1.64675e-12   8.4726e-18  3.88315e-21  3.36001e-16  1.64709e-12
    O-O          ***  1.65208e-12          ***          ***          ***  1.65208e-12

   Temperature = 700 K

   P(atm)       P2->W1       P2->W2        P2->R       P2->P1       P2->P3         P2->
     0.01  9.21234e-18  2.24619e-13  3.95189e-14  2.28514e-15  2.28998e-12  2.55641e-12
      0.1  7.15315e-17  8.80953e-13  3.39839e-14  1.94054e-15  1.64632e-12  2.56327e-12
        1  2.06941e-16  1.85523e-12  1.92315e-14  9.86315e-16  7.02189e-13  2.57784e-12
       10  1.72538e-16  2.43331e-12  5.28461e-15  1.73784e-16  1.50396e-13  2.58934e-12
      100  4.29925e-17  2.57289e-12  7.47277e-16  7.66731e-18  1.89723e-14  2.59266e-12
     1000  5.32101e-18  2.59107e-12   7.9451e-17  1.17143e-19  1.96995e-15  2.59313e-12
    O-O          ***  2.60078e-12          ***          ***          ***  2.60078e-12

   Temperature = 800 K

   P(atm)       P2->W1       P2->W2        P2->R       P2->P1       P2->P3         P2->
     0.01  6.19459e-18  1.22231e-13  9.22906e-14   5.7848e-15  3.45096e-12  3.67128e-12
      0.1  7.29654e-17  6.58773e-13  8.64154e-14  5.40734e-15  2.92718e-12  3.67784e-12
        1  3.63816e-16  1.92598e-12  6.25403e-14  3.74081e-15  1.70691e-12  3.69953e-12
       10  5.66143e-16  3.17853e-12  2.47132e-14  1.14436e-15  5.23236e-13  3.72819e-12
      100  2.37713e-16  3.65447e-12  4.56366e-15  9.28854e-17  8.22068e-14  3.74157e-12
     1000  3.68925e-17  3.73445e-12  5.26736e-16  2.01554e-18  9.04928e-15  3.74407e-12
    O-O          ***  3.75501e-12          ***          ***          ***  3.75501e-12

   Temperature = 900 K

   P(atm)       P2->W1       P2->W2        P2->R       P2->P1       P2->P3         P2->
     0.01  3.58094e-18  5.91372e-14   1.8378e-13  1.23583e-14  4.70563e-12  4.96091e-12
      0.1  5.79987e-17  4.15756e-13  1.78772e-13  1.20281e-14  4.35936e-12  4.96598e-12
        1  4.47988e-16  1.65919e-12  1.50546e-13  9.95505e-15  3.16971e-12  4.98985e-12
       10  1.20735e-15  3.60596e-12  8.04043e-14  4.60522e-15  1.34738e-12  5.03956e-12
      100  8.74483e-16   4.7768e-12  2.01179e-14  6.55797e-16  2.78325e-13  5.07677e-12
     1000  1.86585e-16  5.04979e-12  2.65611e-15  2.18673e-17  3.40093e-14  5.08666e-12
    O-O          ***  5.10212e-12          ***          ***          ***  5.10212e-12

   Temperature = 1000 K

   P(atm)       P2->W1       P2->W2        P2->R       P2->P1       P2->P3         P2->
     0.01          ***   2.7044e-14  3.26359e-13  2.33101e-14  6.03388e-12  6.41059e-12
      0.1  3.99213e-17  2.35871e-13  3.22616e-13  2.30549e-14  5.83245e-12  6.41403e-12
        1  4.35188e-16  1.23583e-12   2.9576e-13  2.10054e-14  4.88228e-12  6.43532e-12
       10  1.86246e-15  3.57199e-12  1.98163e-13  1.30074e-14   2.7157e-12  6.50073e-12
      100  2.27992e-15  5.75202e-12  6.71185e-14  3.01487e-15  7.52579e-13  6.57701e-12
     1000  7.16777e-16  6.48796e-12  1.06624e-14  1.60304e-16  1.07367e-13  6.60687e-12
    O-O          ***  6.62996e-12          ***          ***          ***  6.62996e-12

   Temperature = 1100 K

   P(atm)       P2->W1       P2->W2        P2->R       P2->P1       P2->P3         P2->
     0.01          ***          ***  5.31619e-13  3.99585e-14  7.43571e-12  8.00729e-12
      0.1          ***  1.26792e-13  5.28973e-13  3.97931e-14  7.31397e-12  8.00954e-12
        1  3.64207e-16  8.34791e-13  5.06772e-13  3.80241e-14  6.64615e-12   8.0261e-12
       10  2.27508e-15  3.14698e-12  3.96909e-13  2.85317e-14  4.52152e-12  8.09622e-12
      100   4.4751e-15  6.36577e-12  1.76695e-13  9.86834e-15  1.66147e-12  8.21828e-12
     1000  2.15229e-15  7.96192e-12  3.50783e-14  8.38099e-16  2.89138e-13  8.28912e-12
    O-O          ***  8.32741e-12          ***          ***          ***  8.32741e-12

   Temperature = 1200 K

   P(atm)       P2->W1       P2->W2        P2->R       P2->P1       P2->P3         P2->
     0.01          ***          ***  8.09441e-13  6.35249e-14  8.86712e-12  9.74009e-12
      0.1          ***          ***  8.08341e-13  6.34485e-14   8.8689e-12  9.74069e-12
        1          ***  5.31566e-13   7.9084e-13  6.22084e-14   8.3686e-12  9.75332e-12
       10  2.36649e-15  2.53513e-12  6.84262e-13  5.24278e-14  6.54427e-12  9.81845e-12
      100  7.01287e-15  6.48905e-12  3.82003e-13  2.47493e-14  3.07624e-12  9.97905e-12
     1000  5.18276e-15  9.33896e-12  9.65612e-14  3.27242e-15  6.71327e-13  1.01153e-11
    O-O          ***  1.01845e-11          ***          ***          ***  1.01845e-11

   Temperature = 1300 K

   P(atm)       P2->W1       P2->W2        P2->R       P2->P1       P2->P3         P2->
     0.01          ***          ***  1.16793e-12  9.50609e-14  1.03366e-11  1.15996e-11
      0.1          ***          ***  1.16716e-12   9.5005e-14  1.03378e-11  1.15999e-11
        1          ***          ***  1.16251e-12  9.46442e-14  1.03448e-11   1.1602e-11
       10          ***  1.91762e-12  1.06121e-12  8.62587e-14  8.59714e-12  1.16634e-11
      100  9.26121e-15  6.15006e-12  7.05216e-13  5.06267e-14  4.93053e-12  1.18457e-11
     1000  1.02845e-14  1.04602e-11  2.26462e-13  9.95034e-15  1.35823e-12  1.20652e-11
    O-O          ***  1.21923e-11          ***          ***          ***  1.21923e-11

   Temperature = 1400 K

   P(atm)       P2->W1       P2->W2        P2->R       P2->P1       P2->P3         P2->
     0.01          ***          ***  1.61309e-12  1.35397e-13  1.18294e-11  1.35779e-11
      0.1          ***          ***  1.61255e-12  1.35357e-13  1.18302e-11  1.35781e-11
        1          ***          ***   1.6091e-12  1.35081e-13  1.18354e-11  1.35796e-11
       10          ***  1.38869e-12  1.52739e-12  1.28147e-13  1.05819e-11  1.36271e-11
      100  1.07783e-14  5.49248e-12  1.15267e-12  8.89903e-14  7.06804e-12   1.3813e-11
     1000  1.73266e-14  1.11892e-11  4.61054e-13  2.45202e-14  2.42689e-12   1.4119e-11
    O-O          ***   1.4343e-11          ***          ***          ***   1.4343e-11

   Temperature = 1500 K

   P(atm)       P2->W1       P2->W2        P2->R       P2->P1       P2->P3         P2->
     0.01          ***          ***  2.14902e-12  1.85135e-13  1.33343e-11  1.56685e-11
      0.1          ***          ***  2.14866e-12  1.85107e-13  1.33349e-11  1.56687e-11
        1          ***          ***  2.14613e-12    1.849e-13  1.33386e-11  1.56696e-11
       10          ***          ***  2.13322e-12  1.83788e-13  1.33571e-11  1.56741e-11
      100          ***  4.68273e-12  1.71965e-12  1.42383e-13  9.32654e-12  1.58803e-11
     1000  2.55439e-14  1.14595e-11  8.31523e-13  5.08816e-14  3.89391e-12  1.62613e-11
    O-O          ***  1.66295e-11          ***          ***          ***  1.66295e-11

   Temperature = 1600 K

   P(atm)       P2->W1       P2->W2        P2->R       P2->P1       P2->P3         P2->
     0.01          ***          ***  2.77816e-12   2.4466e-13   1.4843e-11  1.78658e-11
      0.1          ***          ***  2.77791e-12  2.44641e-13  1.48434e-11  1.78659e-11
        1          ***          ***  2.77609e-12  2.44488e-13   1.4846e-11  1.78666e-11
       10          ***          ***  2.76599e-12  2.43606e-13  1.48603e-11  1.78699e-11
      100          ***  3.85142e-12  2.39706e-12   2.0579e-13  1.15855e-11  1.80483e-11
     1000  3.38727e-14  1.12881e-11  1.35621e-12  9.20798e-14  5.71269e-12   1.8483e-11
    O-O          ***  1.90456e-11          ***          ***          ***  1.90456e-11

   Temperature = 1700 K

   P(atm)       P2->W1       P2->W2        P2->R       P2->P1       P2->P3         P2->
     0.01          ***          ***  3.50152e-12  3.14164e-13  1.63494e-11  2.01651e-11
      0.1          ***          ***  3.50135e-12   3.1415e-13  1.63497e-11  2.01652e-11
        1          ***          ***  3.50004e-12  3.14039e-13  1.63515e-11  2.01656e-11
       10          ***          ***  3.49228e-12  3.13354e-13  1.63624e-11  2.01681e-11
      100          ***          ***  3.46016e-12  3.10475e-13  1.64064e-11   2.0177e-11
     1000  4.13223e-14  1.07513e-11  2.03947e-12  1.49759e-13  7.79858e-12  2.07804e-11
    O-O          ***  2.15859e-11          ***          ***          ***  2.15859e-11

   Temperature = 1800 K

   P(atm)       P2->W1       P2->W2        P2->R       P2->P1       P2->P3         P2->
     0.01          ***          ***  4.31902e-12  3.93675e-13  1.78494e-11  2.25621e-11
      0.1          ***          ***   4.3189e-12  3.93666e-13  1.78496e-11  2.25621e-11
        1          ***          ***  4.31797e-12  3.93585e-13  1.78509e-11  2.25624e-11
       10          ***          ***  4.31206e-12  3.93061e-13  1.78591e-11  2.25642e-11
      100          ***          ***  4.28539e-12   3.9067e-13  1.78953e-11  2.25714e-11
     1000          ***  9.95131e-12  2.87448e-12  2.15712e-13  1.00563e-11   2.3154e-11
    O-O          ***  2.42451e-11          ***          ***          ***  2.42451e-11

   Temperature = 1900 K

   P(atm)       P2->W1       P2->W2        P2->R       P2->P1       P2->P3         P2->
     0.01          ***          ***  5.22969e-12  4.83095e-13  1.93404e-11  2.50531e-11
      0.1          ***          ***  5.22961e-12  4.83088e-13  1.93405e-11  2.50532e-11
        1          ***          ***  5.22895e-12   4.8303e-13  1.93414e-11  2.50534e-11
       10          ***          ***  5.22449e-12  4.82633e-13  1.93476e-11  2.50547e-11
      100          ***          ***   5.2027e-12  4.80686e-13  1.93769e-11  2.50603e-11
     1000          ***  8.99016e-12  3.84962e-12  3.09038e-13  1.23998e-11  2.56057e-11
    O-O          ***  2.70187e-11          ***          ***          ***  2.70187e-11

   Temperature = 2000 K

   P(atm)       P2->W1       P2->W2        P2->R       P2->P1       P2->P3         P2->
     0.01          ***          ***  6.23194e-12  5.82224e-13  2.08208e-11  2.76349e-11
      0.1          ***          ***  6.23188e-12  5.82219e-13  2.08209e-11   2.7635e-11
        1          ***          ***  6.23141e-12  5.82177e-13  2.08215e-11  2.76351e-11
       10          ***          ***  6.22806e-12  5.81879e-13  2.08261e-11   2.7636e-11
      100          ***          ***  6.21047e-12  5.80317e-13  2.08497e-11  2.76404e-11
     1000          ***          ***  6.15084e-12  5.75296e-13  2.09275e-11  2.76537e-11
    O-O          ***  2.99028e-11          ***          ***          ***  2.99028e-11

   Temperature = 298 K

   P(atm)       P3->W1       P3->W2        P3->R       P3->P1       P3->P2         P3->
     0.01  4.69686e-27  2.51318e-20  7.34145e-26  1.99646e-27  3.01999e-25  2.51322e-20
      0.1  7.70572e-28  2.53241e-20  1.08304e-26  8.25987e-29  3.86272e-26  2.53242e-20
        1  8.80278e-29  2.53456e-20  1.16375e-27  1.35288e-30   4.0267e-27  2.53456e-20
       10   8.9732e-30  2.53478e-20  1.17369e-28  1.48034e-32  4.04585e-28  2.53478e-20
      100  8.99165e-31   2.5348e-20  1.17471e-29  1.49591e-34  4.04781e-29   2.5348e-20
     1000  8.99352e-32   2.5348e-20  1.17481e-30  1.49751e-36    4.048e-30   2.5348e-20
    O-O          ***  2.53331e-20          ***          ***          ***  2.53331e-20

   Temperature = 300 K

   P(atm)       P3->W1       P3->W2        P3->R       P3->P1       P3->P2         P3->
     0.01  5.48276e-27  2.76566e-20  8.89045e-26   2.4384e-27  3.60021e-25   2.7657e-20
      0.1  9.16513e-28  2.78797e-20  1.32426e-26  1.03785e-28  4.64028e-26  2.78797e-20
        1  1.05451e-28  2.79047e-20  1.42683e-27  1.72774e-30  4.84614e-27  2.79047e-20
       10  1.07627e-29  2.79073e-20  1.43956e-28  1.89847e-32  4.87033e-28  2.79073e-20
      100  1.07864e-30  2.79075e-20  1.44087e-29  1.91951e-34  4.87281e-29  2.79075e-20
     1000  1.07887e-31  2.79075e-20    1.441e-30  1.92167e-36  4.87305e-30  2.79075e-20
    O-O          ***  2.78909e-20          ***          ***          ***  2.78909e-20

   Temperature = 400 K

   P(atm)       P3->W1       P3->W2        P3->R       P3->P1       P3->P2         P3->
     0.01  1.91125e-24  1.00019e-18  1.20869e-22  4.52476e-24  2.83998e-22   1.0006e-18
      0.1  9.08965e-25  1.06744e-18  3.13437e-23  6.72248e-25  6.00092e-23  1.06753e-18
        1  1.88364e-25  1.07871e-18  4.31865e-24  2.95536e-26   7.5764e-24  1.07873e-18
       10   2.2674e-26  1.08001e-18  4.57717e-25  4.83357e-28  7.88295e-25  1.08001e-18
      100  2.32734e-27  1.08014e-18  4.60843e-26  5.26667e-30  7.91873e-26  1.08014e-18
     1000  2.33381e-28  1.08016e-18  4.61163e-27  5.31826e-32  7.92238e-27  1.08016e-18
    O-O          ***  1.07907e-18          ***          ***          ***  1.07907e-18

   Temperature = 500 K

   P(atm)       P3->W1       P3->W2        P3->R       P3->P1       P3->P2         P3->
     0.01  5.26034e-23  7.92735e-18  9.51733e-21  4.20508e-22  1.62356e-20  7.95357e-18
      0.1  6.31243e-23  9.97551e-18   4.1572e-21  1.45909e-22  5.83536e-21  9.98571e-18
        1  2.88364e-23    1.059e-17  8.72633e-22  1.67635e-23  1.07279e-21   1.0592e-17
       10  5.23333e-24  1.06876e-17  1.08247e-22  5.48735e-25  1.26721e-22  1.06879e-17
      100  5.93531e-25  1.06986e-17  1.11977e-23  7.59146e-27   1.2994e-23  1.06986e-17
     1000  6.02952e-26  1.06997e-17  1.12397e-24  7.95753e-29  1.30296e-24  1.06997e-17
    O-O          ***  1.06847e-17          ***          ***          ***  1.06847e-17

   Temperature = 600 K

   P(atm)       P3->W1       P3->W2        P3->R       P3->P1       P3->P2         P3->
     0.01  3.44804e-22  2.55859e-17  1.73618e-19  8.57815e-21   2.3197e-19  2.60004e-17
      0.1   8.4912e-22   4.1733e-17  1.09989e-19  4.98268e-21  1.26323e-19  4.19751e-17
        1  8.22516e-22  5.04327e-17  3.63526e-20  1.21882e-21   3.6136e-20  5.05073e-17
       10  2.66723e-22  5.26386e-17  6.00821e-21  8.59581e-23  5.50526e-21  5.26505e-17
      100  3.83307e-23  5.29469e-17  6.73412e-22  1.83887e-24  6.03071e-22  5.29483e-17
     1000  4.06682e-24  5.29799e-17  6.83515e-23  2.14171e-26  6.10121e-23    5.298e-17
    O-O          ***  5.28899e-17          ***          ***          ***  5.28899e-17

   Temperature = 700 K

   P(atm)       P3->W1       P3->W2        P3->R       P3->P1       P3->P2         P3->
     0.01  9.57847e-22   4.5646e-17  1.38809e-18  7.53126e-20  1.50724e-18  4.86176e-17
      0.1  4.10957e-21  1.00086e-16   1.1041e-18  5.82728e-20  1.08359e-18  1.02336e-16
        1  7.59594e-21  1.49702e-16   5.3678e-19   2.4535e-20  4.62173e-19  1.50733e-16
       10  4.60363e-21  1.70559e-16  1.27229e-19  3.46755e-21  9.89893e-20  1.70793e-16
      100  9.66231e-22  1.74668e-16  1.67441e-20  1.29907e-22  1.24874e-20  1.74698e-16
     1000  1.13811e-22  1.75164e-16  1.75302e-21  1.86646e-24   1.2966e-21  1.75167e-16
    O-O          ***  1.74859e-16          ***          ***          ***  1.74859e-16

   Temperature = 800 K

   P(atm)       P3->W1       P3->W2        P3->R       P3->P1       P3->P2         P3->
     0.01  1.55735e-21  5.44474e-17  6.72182e-18  3.96842e-19   6.0994e-18   6.7667e-17
      0.1  1.02629e-20  1.58981e-16  6.05003e-18  3.54895e-19  5.17363e-18   1.7057e-16
        1  3.24541e-20  3.09299e-16  3.91557e-18  2.15378e-19  3.01687e-18   3.1648e-16
       10  3.56895e-20  4.12182e-16  1.33397e-18  5.40466e-20  9.24793e-19  4.14531e-16
      100  1.20193e-20  4.42772e-16  2.22721e-19  3.65662e-21  1.45296e-19  4.43156e-16
     1000  1.71223e-21  4.47337e-16   2.4927e-20  7.23281e-23  1.59941e-20   4.4738e-16
    O-O          ***  4.46847e-16          ***          ***          ***  4.46847e-16

   Temperature = 900 K

   P(atm)       P3->W1       P3->W2        P3->R       P3->P1       P3->P2         P3->
     0.01    1.808e-21  4.96782e-17  2.34791e-17  1.49537e-18  1.82674e-17  9.29219e-17
      0.1  1.65997e-20  1.86721e-16  2.24419e-17  1.42864e-18  1.69232e-17  2.27531e-16
        1  8.11584e-20  4.76468e-16  1.75786e-17  1.08992e-18  1.23049e-17  5.07523e-16
       10  1.52105e-19  7.86403e-16  8.23835e-18  4.28101e-19  5.23059e-18  8.00452e-16
      100  8.53143e-20  9.28441e-16   1.8311e-18   5.0715e-20  1.08047e-18  9.31488e-16
     1000  1.60774e-20   9.5675e-16  2.29935e-19  1.50095e-21  1.32025e-19  9.57129e-16
    O-O          ***   9.5808e-16          ***          ***          ***   9.5808e-16

   Temperature = 1000 K

   P(atm)       P3->W1       P3->W2        P3->R       P3->P1       P3->P2         P3->
     0.01          ***  3.83415e-17  6.53803e-17  4.45169e-18  4.46468e-17  1.52821e-16
      0.1  2.03851e-20  1.78138e-16   6.4173e-17  4.37072e-18  4.31564e-17  2.89858e-16
        1  1.40695e-19  5.83147e-16   5.6392e-17  3.80253e-18  3.61257e-17  6.79608e-16
       10   4.1481e-19  1.22364e-15  3.40548e-17  2.07795e-18  2.00945e-17  1.28028e-15
      100  3.84049e-19  1.67134e-15  1.02032e-17  4.05093e-19   5.5686e-18  1.68791e-15
     1000  1.02978e-19  1.79687e-15  1.51237e-18  1.87746e-20  7.94447e-19   1.7993e-15
    O-O          ***  1.81149e-15          ***          ***          ***  1.81149e-15

   Temperature = 1100 K

   P(atm)       P3->W1       P3->W2        P3->R       P3->P1       P3->P2         P3->
     0.01          ***          ***  1.54369e-16   1.1127e-17  9.44929e-17  2.59989e-16
      0.1          ***  1.48809e-16   1.5311e-16  1.10557e-17  9.29458e-17  4.05928e-16
        1   1.9094e-19  6.04287e-16  1.43328e-16  1.02995e-17  8.44591e-17  8.42565e-16
       10  8.16487e-19  1.60369e-15  1.03999e-16  7.06485e-18  5.74594e-17  1.77303e-15
      100  1.19534e-18   2.6325e-15  4.12353e-17  2.09545e-18   2.1114e-17  2.69814e-15
     1000  4.76521e-19  3.04759e-15  7.52361e-18  1.53814e-19  3.67436e-18  3.05942e-15
    O-O          ***   3.1189e-15          ***          ***          ***   3.1189e-15

   Temperature = 1200 K

   P(atm)       P3->W1       P3->W2        P3->R       P3->P1       P3->P2         P3->
     0.01          ***          ***  3.21127e-16   2.4306e-17  1.78806e-16  5.24239e-16
      0.1          ***          ***  3.21195e-16  2.43115e-17  1.78842e-16  5.24348e-16
        1          ***  5.58042e-16  3.09593e-16  2.35239e-17  1.68753e-16  1.06002e-15
       10  1.27501e-18  1.83567e-15  2.53985e-16  1.86017e-17  1.31966e-16   2.2415e-15
      100  2.77859e-18  3.67953e-15  1.27989e-16  7.70344e-18  6.20325e-17  3.88003e-15
     1000  1.66427e-18  4.74382e-15  2.94613e-17  8.80129e-19  1.35374e-17  4.78936e-15
    O-O          ***  4.99721e-15          ***          ***          ***  4.99721e-15

   Temperature = 1300 K

   P(atm)       P3->W1       P3->W2        P3->R       P3->P1       P3->P2         P3->
     0.01          ***          ***  6.05636e-16  4.77811e-17  3.10958e-16  9.64375e-16
      0.1          ***          ***  6.05711e-16  4.77874e-17  3.10995e-16  9.64494e-16
        1          ***          ***  6.06204e-16   4.7832e-17  3.11207e-16  9.65243e-16
       10          ***  1.89712e-15  5.27464e-16  4.13576e-17   2.5863e-16  2.72574e-15
      100  5.16483e-18  4.63733e-15  3.21455e-16  2.17602e-17  1.48327e-16  5.13403e-15
     1000  4.56496e-18  6.84166e-15  9.36741e-17  3.71437e-18    4.086e-17  6.98447e-15
    O-O          ***   7.5655e-15          ***          ***          ***   7.5655e-15

   Temperature = 1400 K

   P(atm)       P3->W1       P3->W2        P3->R       P3->P1       P3->P2         P3->
     0.01          ***          ***  1.05603e-15  8.62932e-17  5.05415e-16  1.64773e-15
      0.1          ***          ***   1.0561e-15     8.63e-17   5.0545e-16  1.64785e-15
        1          ***          ***  1.05665e-15   8.6351e-17  5.05671e-16  1.64867e-15
       10          ***   1.8151e-15  9.73691e-16  7.93574e-17  4.52115e-16  3.32158e-15
      100  8.11634e-18  5.36294e-15  6.84599e-16  5.03882e-17  3.01985e-16  6.40803e-15
     1000  1.02282e-17  9.20592e-15  2.48728e-16  1.21526e-17   1.0369e-16  9.58072e-15
    O-O          ***  1.09431e-14          ***          ***          ***  1.09431e-14

   Temperature = 1500 K

   P(atm)       P3->W1       P3->W2        P3->R       P3->P1       P3->P2         P3->
     0.01          ***          ***  1.72746e-15  1.45425e-16  7.77431e-16  2.65032e-15
      0.1          ***          ***  1.72754e-15  1.45432e-16  7.77464e-16  2.65043e-15
        1          ***          ***   1.7281e-15  1.45487e-16  7.77681e-16  2.65127e-15
       10          ***          ***  1.73126e-15  1.45818e-16  7.78758e-16  2.65583e-15
      100          ***  5.78365e-15  1.28526e-15  1.00745e-16  5.43765e-16  7.72452e-15
     1000  1.94391e-17  1.16359e-14  5.66833e-16  3.22967e-17  2.27027e-16  1.24815e-14
    O-O          ***   1.5248e-14          ***          ***          ***   1.5248e-14

   Temperature = 1600 K

   P(atm)       P3->W1       P3->W2        P3->R       P3->P1       P3->P2         P3->
     0.01          ***          ***  2.68071e-15  2.31441e-16  1.14261e-15  4.05476e-15
      0.1          ***          ***  2.68078e-15  2.31448e-16  1.14264e-15  4.05486e-15
        1          ***          ***  2.68134e-15  2.31504e-16  1.14284e-15  4.05568e-15
       10          ***          ***  2.68471e-15  2.31867e-16  1.14394e-15  4.06052e-15
      100          ***  5.89354e-15  2.19178e-15  1.80787e-16  8.91845e-16    9.171e-15
     1000  3.23947e-17  1.39162e-14  1.13809e-15  7.26982e-17   4.3976e-16  1.55992e-14
    O-O          ***  2.05963e-14          ***          ***          ***  2.05963e-14

   Temperature = 1700 K

   P(atm)       P3->W1       P3->W2        P3->R       P3->P1       P3->P2         P3->
     0.01          ***          ***  3.98066e-15  3.51112e-16  1.61653e-15  5.94831e-15
      0.1          ***          ***  3.98073e-15  3.51119e-16  1.61656e-15  5.94841e-15
        1          ***          ***  3.98126e-15  3.51174e-16  1.61674e-15  5.94918e-15
       10          ***          ***  3.98471e-15  3.51553e-16  1.61782e-15  5.95409e-15
      100          ***          ***  4.00022e-15  3.53401e-16  1.62217e-15  5.97579e-15
     1000  4.86199e-17  1.58616e-14  2.06144e-15    1.436e-16  7.71078e-16  1.88863e-14
    O-O          ***  2.71014e-14          ***          ***          ***  2.71014e-14

   Temperature = 1800 K

   P(atm)       P3->W1       P3->W2        P3->R       P3->P1       P3->P2         P3->
     0.01          ***          ***    5.695e-15  5.11538e-16  2.21452e-15  8.42106e-15
      0.1          ***          ***  5.69506e-15  5.11544e-16  2.21454e-15  8.42114e-15
        1          ***          ***  5.69556e-15  5.11597e-16  2.21471e-15  8.42186e-15
       10          ***          ***  5.69896e-15  5.11977e-16  2.21573e-15  8.42666e-15
      100          ***          ***  5.71562e-15  5.13989e-16  2.22022e-15  8.44983e-15
     1000          ***  1.73418e-14  3.43492e-15  2.26838e-16  1.24766e-15  2.23491e-14
    O-O          ***  3.48735e-14          ***          ***          ***  3.48735e-14

   Temperature = 1900 K

   P(atm)       P3->W1       P3->W2        P3->R       P3->P1       P3->P2         P3->
     0.01          ***          ***  7.89298e-15  7.19989e-16  2.95142e-15  1.15644e-14
      0.1          ***          ***  7.89303e-15  7.19994e-16  2.95143e-15  1.15645e-14
        1          ***          ***  7.89349e-15  7.20043e-16  2.95158e-15  1.15651e-14
       10          ***          ***  7.89675e-15  7.20415e-16  2.95251e-15  1.15697e-14
      100          ***          ***  7.91398e-15  7.22521e-16    2.957e-15  1.15935e-14
     1000          ***  1.82894e-14  5.35501e-15  3.92646e-16  1.89226e-15  2.60455e-14
    O-O          ***  4.40201e-14          ***          ***          ***  4.40201e-14

   Temperature = 2000 K

   P(atm)       P3->W1       P3->W2        P3->R       P3->P1       P3->P2         P3->
     0.01          ***          ***  1.06445e-14  9.83771e-16  3.84148e-15  1.54697e-14
      0.1          ***          ***  1.06445e-14  9.83776e-16   3.8415e-15  1.54698e-14
        1          ***          ***  1.06449e-14  9.83821e-16  3.84162e-15  1.54704e-14
       10          ***          ***   1.0648e-14  9.84175e-16  3.84246e-15  1.54746e-14
      100          ***          ***  1.06653e-14  9.86311e-16  3.84681e-15  1.54984e-14
     1000          ***          ***  1.07286e-14  9.94796e-16  3.86118e-15  1.55846e-14
    O-O          ***  5.46451e-14          ***          ***          ***  5.46451e-14

______________________________________________________________________________________

Temperature-Species Rate Tables:

   Pressure = 0.01 atm

   T(K)       W1->W2        W1->R       W1->P1       W1->P2       W1->P3         W1->      Capture
    298  1.58498e-12  4.40848e-15  1.97858e-09  3.85738e-18  2.19652e-15  1.98017e-09  2.05937e-09
    300  2.10017e-12  6.56426e-15   2.7743e-09  5.78048e-18  3.21874e-15  2.77641e-09  2.88826e-09
    400  7.69276e-08  1.48385e-08  0.000776503  1.84653e-11   5.3164e-09    0.0007766  0.000942679
    500  7.04595e-05  6.39804e-05      1.14471  1.06016e-07   2.2825e-05      1.14487      2.04883
    600   0.00586121    0.0113628      107.107  2.32772e-05   0.00418913      107.128      355.251
    700    0.0971693     0.321062      1961.64  0.000771898     0.121873      1962.18      14400.3
    800     0.565256      2.92216      12934.4    0.0079518      1.12898        12939       234378
    900      1.69044      13.0648      44744.2    0.0391708      5.06933      44764.1  2.07177e+06
   1000          ***          ***          ***          ***          ***          ***  1.19311e+07
   1100          ***          ***          ***          ***          ***          ***  5.02804e+07
   1200          ***          ***          ***          ***          ***          ***  1.67584e+08
   1300          ***          ***          ***          ***          ***          ***  4.66209e+08
   1400          ***          ***          ***          ***          ***          ***  1.12507e+09
   1500          ***          ***          ***          ***          ***          ***  2.42281e+09
   1600          ***          ***          ***          ***          ***          ***  4.75569e+09
   1700          ***          ***          ***          ***          ***          ***  8.64804e+09
   1800          ***          ***          ***          ***          ***          ***  1.47543e+10
   1900          ***          ***          ***          ***          ***          ***  2.38531e+10
   2000          ***          ***          ***          ***          ***          ***  3.68356e+10

   Pressure = 0.1 atm

   T(K)       W1->W2        W1->R       W1->P1       W1->P2       W1->P3         W1->      Capture
    298  1.59075e-12  7.32324e-15  2.03106e-09    1.024e-18  3.60363e-16  2.03266e-09  2.05937e-09
    300  2.10869e-12  1.10059e-14  2.85137e-09  1.57076e-18  5.38053e-16  2.85349e-09  2.88826e-09
    400  9.58626e-08  4.10717e-08  0.000905734  1.58675e-11  2.52842e-09  0.000905873  0.000942679
    500  0.000171724  0.000290482      1.72047  2.33446e-07  2.73901e-05      1.72096      2.04883
    600    0.0273529    0.0790866      220.226  0.000104762    0.0103151      220.342      355.251
    700     0.768748      3.17135       5491.8   0.00598422     0.522243      5496.26      14400.3
    800       6.7577      37.8859      47265.8    0.0928753      7.38451      47317.9       234378
    900      27.4468      206.007       201215     0.616059      45.2841       201495  2.07177e+06
   1000      68.6038      680.891       547611      2.37138      162.459       548525  1.19311e+07
   1100          ***          ***          ***          ***          ***          ***  5.02804e+07
   1200          ***          ***          ***          ***          ***          ***  1.67584e+08
   1300          ***          ***          ***          ***          ***          ***  4.66209e+08
   1400          ***          ***          ***          ***          ***          ***  1.12507e+09
   1500          ***          ***          ***          ***          ***          ***  2.42281e+09
   1600          ***          ***          ***          ***          ***          ***  4.75569e+09
   1700          ***          ***          ***          ***          ***          ***  8.64804e+09
   1800          ***          ***          ***          ***          ***          ***  1.47543e+10
   1900          ***          ***          ***          ***          ***          ***  2.38531e+10
   2000          ***          ***          ***          ***          ***          ***  3.68356e+10

   Pressure = 1 atm

   T(K)       W1->W2        W1->R       W1->P1       W1->P2       W1->P3         W1->      Capture
    298  1.59169e-12   8.0185e-15  2.03787e-09  1.36037e-19  4.11668e-17  2.03947e-09  2.05937e-09
    300   2.1101e-12  1.20824e-14  2.86146e-09  2.10931e-19  6.19067e-17  2.86358e-09  2.88826e-09
    400  1.04163e-07  5.54383e-08  0.000935965  4.46514e-12  5.23965e-10  0.000936125  0.000942679
    500  0.000280851  0.000550712      1.98025  1.57489e-07  1.25124e-05       1.9811      2.04883
    600    0.0760702     0.223954      312.603  0.000155966   0.00999198      312.913      355.251
    700       3.5829       13.373      10276.7    0.0173077      0.96517      10294.7      14400.3
    800      49.8384       228.46       118193     0.461973      23.3092       118495       234378
    900      295.475      1666.99       652282      4.70002       219.04       654468  2.07177e+06
   1000      979.319      6846.49  2.17202e+06      24.8225      1080.04  2.18095e+06  1.19311e+07
   1100       2230.9      19286.4  5.18159e+06      84.5723      3456.52  5.20665e+06  5.02804e+07
   1200          ***          ***          ***          ***          ***          ***  1.67584e+08
   1300          ***          ***          ***          ***          ***          ***  4.66209e+08
   1400          ***          ***          ***          ***          ***          ***  1.12507e+09
   1500          ***          ***          ***          ***          ***          ***  2.42281e+09
   1600          ***          ***          ***          ***          ***          ***  4.75569e+09
   1700          ***          ***          ***          ***          ***          ***  8.64804e+09
   1800          ***          ***          ***          ***          ***          ***  1.47543e+10
   1900          ***          ***          ***          ***          ***          ***  2.38531e+10
   2000          ***          ***          ***          ***          ***          ***  3.68356e+10

   Pressure = 10 atm

   T(K)       W1->W2        W1->R       W1->P1       W1->P2       W1->P3         W1->      Capture
    298   1.5918e-12  8.10469e-15  2.03859e-09  1.42183e-20  4.19638e-18  2.04019e-09  2.05937e-09
    300  2.11026e-12  1.22168e-14  2.86252e-09  2.20946e-20  6.31841e-18  2.86464e-09  2.88826e-09
    400  1.05758e-07  5.83346e-08  0.000940053    5.936e-13  6.30711e-11  0.000940217  0.000942679
    500  0.000323992  0.000649758      2.03646  3.47435e-08   2.2708e-06      2.03743      2.04883
    600     0.115483     0.328078      347.264  6.63178e-05    0.0032402      347.711      355.251
    700      7.94954      26.4533      13347.3    0.0144304     0.584975      13382.3      14400.3
    800      169.191      635.786       192429     0.718712      25.6325       193260       234378
    900      1524.74       6504.2  1.37451e+06      12.6362      409.911  1.38296e+06  2.07177e+06
   1000      7284.89      35864.2  5.83662e+06       104.91      3152.57  5.88302e+06  1.19311e+07
   1100      22072.1       127211  1.69787e+07      507.643      14268.6  1.71427e+07  5.02804e+07
   1200      48930.1       332016  3.78739e+07      1676.39      44346.7  3.83009e+07  1.67584e+08
   1300          ***          ***          ***          ***          ***          ***  4.66209e+08
   1400          ***          ***          ***          ***          ***          ***  1.12507e+09
   1500          ***          ***          ***          ***          ***          ***  2.42281e+09
   1600          ***          ***          ***          ***          ***          ***  4.75569e+09
   1700          ***          ***          ***          ***          ***          ***  8.64804e+09
   1800          ***          ***          ***          ***          ***          ***  1.47543e+10
   1900          ***          ***          ***          ***          ***          ***  2.38531e+10
   2000          ***          ***          ***          ***          ***          ***  3.68356e+10

   Pressure = 100 atm

   T(K)       W1->W2        W1->R       W1->P1       W1->P2       W1->P3         W1->      Capture
    298  1.59181e-12  8.11357e-15  2.03866e-09  1.42874e-21  4.20501e-19  2.04026e-09  2.05937e-09
    300  2.11027e-12  1.22306e-14  2.86263e-09  2.22078e-21   6.3323e-19  2.86475e-09  2.88826e-09
    400  1.05946e-07   5.8677e-08  0.000940487  6.19419e-14  6.47382e-12  0.000940652  0.000942679
    500  0.000331246  0.000665894      2.04364  4.15775e-09  2.57539e-07      2.04464      2.04883
    600     0.126625     0.355077      353.507  1.06554e-05  0.000465638      353.989      355.251
    700      10.1492      32.1595        14205   0.00359572     0.122779      14247.4      14400.3
    800      276.022      934.058       225591     0.301779       8.6331       226810       234378
    900      3425.28      12279.1  1.88569e+06      9.15233      229.989  1.90164e+06  2.07177e+06
   1000        23342      89649.5   9.7881e+06      128.298      2919.54  9.90414e+06  1.19311e+07
   1100      99596.4       417316  3.51385e+07      992.008      20819.4  3.56773e+07  5.02804e+07
   1200       296164  1.37758e+06  9.47842e+07      4851.09      94927.8  9.65577e+07  1.67584e+08
   1300       672593  3.51487e+06  2.05849e+08        16754       307957  2.10362e+08  4.66209e+08
   1400  1.25652e+06  7.41628e+06  3.80607e+08      44636.3       775351    3.901e+08  1.12507e+09
   1500          ***          ***          ***          ***          ***          ***  2.42281e+09
   1600          ***          ***          ***          ***          ***          ***  4.75569e+09
   1700          ***          ***          ***          ***          ***          ***  8.64804e+09
   1800          ***          ***          ***          ***          ***          ***  1.47543e+10
   1900          ***          ***          ***          ***          ***          ***  2.38531e+10
   2000          ***          ***          ***          ***          ***          ***  3.68356e+10

   Pressure = 1000 atm

   T(K)       W1->W2        W1->R       W1->P1       W1->P2       W1->P3         W1->      Capture
    298  1.59181e-12  8.11446e-15  2.03867e-09  1.42944e-22  4.20588e-20  2.04027e-09  2.05937e-09
    300  2.11028e-12   1.2232e-14  2.86264e-09  2.22192e-22   6.3337e-20  2.86476e-09  2.88826e-09
    400  1.05965e-07   5.8712e-08  0.000940531   6.2228e-15  6.49183e-13  0.000940695  0.000942679
    500  0.000332053  0.000667673      2.04439  4.25601e-10  2.61627e-08      2.04539      2.04883
    600     0.128144     0.358633      354.232  1.15631e-06  4.94045e-05      354.719      355.251
    700      10.5666      33.1648      14327.9  0.000445022    0.0144613      14371.6      14400.3
    800      306.924      1010.47       232032    0.0468359      1.22986       233351       234378
    900      4303.35      14527.3  2.02912e+06       1.9529      43.3464    2.048e+06  2.07177e+06
   1000      35349.3       121839   1.1437e+07      40.3459      783.317  1.15951e+07  1.19311e+07
   1100       192123       680045  4.63491e+07      477.466      8316.16    4.723e+07  5.02804e+07
   1200       749250   2.7557e+06  1.44981e+08      3587.65      57076.3  1.48546e+08  1.67584e+08
   1300  2.22752e+06  8.63477e+06  3.68066e+08      18547.6       272973   3.7922e+08  4.66209e+08
   1400  5.31189e+06  2.19992e+07  7.89007e+08      70603.7       970292  8.17359e+08  1.12507e+09
   1500  1.06265e+07  4.75253e+07  1.47659e+09       209960  2.71428e+06  1.53766e+09  2.42281e+09
   1600  1.85378e+07  9.01434e+07  2.48134e+09       513261  6.28052e+06  2.59682e+09  4.75569e+09
   1700  2.91045e+07  1.54368e+08  3.83105e+09  1.07586e+06  1.25289e+07  4.02813e+09  8.64804e+09
   1800          ***          ***          ***          ***          ***          ***  1.47543e+10
   1900          ***          ***          ***          ***          ***          ***  2.38531e+10
   2000          ***          ***          ***          ***          ***          ***  3.68356e+10

   Pressure = 0.01 atm

   T(K)       W2->W1        W2->R       W2->P1       W2->P2       W2->P3         W2->      Capture
    298  9.70133e-15  7.73782e-16  2.25523e-17   8.8725e-15  7.19378e-11  7.19572e-11  7.26179e-11
    300  1.32311e-14  1.17769e-15  3.42373e-17  1.32093e-14  1.02288e-10  1.02316e-10  1.03284e-10
    400  1.44994e-09  6.56931e-09  2.06086e-10   3.4546e-08  5.24388e-05  5.24816e-05  5.66391e-05
    500  2.64597e-06  5.45468e-05  1.95587e-06  0.000195668     0.129173     0.129428     0.174792
    600  0.000356341    0.0159455  0.000627276    0.0456648      18.8958      18.9584      39.4351
    700   0.00846185     0.663693    0.0277515      1.63575      505.037      507.373      1969.94
    800    0.0652294      8.11677     0.352926      17.9227      4517.03      4543.49      38084.2
    900      0.24575      44.8717      1.99976       90.897      19669.6      19807.6       389471
   1000          ***      149.542      8.05039      282.118      54054.9      54493.9  2.54443e+06
   1100          ***          ***          ***          ***          ***          ***  1.19814e+07
   1200          ***          ***          ***          ***          ***          ***  4.40874e+07
   1300          ***          ***          ***          ***          ***          ***  1.34083e+08
   1400          ***          ***          ***          ***          ***          ***  3.50855e+08
   1500          ***          ***          ***          ***          ***          ***  8.13564e+08
   1600          ***          ***          ***          ***          ***          ***  1.70919e+09
   1700          ***          ***          ***          ***          ***          ***  3.30905e+09
   1800          ***          ***          ***          ***          ***          ***  5.98237e+09
   1900          ***          ***          ***          ***          ***          ***  1.02059e+10
   2000          ***          ***          ***          ***          ***          ***  1.65686e+10

   Pressure = 0.1 atm

   T(K)       W2->W1        W2->R       W2->P1       W2->P2       W2->P3         W2->      Capture
    298  9.73665e-15  9.53918e-16  4.00492e-18  9.62922e-15  7.24883e-11  7.25086e-11  7.26179e-11
    300  1.32847e-14   1.4591e-15  6.19817e-18  1.43737e-14  1.03113e-10  1.03142e-10  1.03284e-10
    400  1.80683e-09  1.13095e-08  1.06195e-10  4.63792e-08  5.59646e-05  5.60242e-05  5.66391e-05
    500  6.44873e-06  0.000143149   2.5224e-06  0.000367097     0.162546     0.163065     0.174792
    600   0.00166281    0.0638409   0.00165224     0.124893      30.8189      31.0109      39.4351
    700    0.0669145      3.88188     0.127196      6.41181      1106.75      1117.24      1969.94
    800     0.778526      65.3847      2.48842      96.2499      13142.1        13307      38084.2
    900      3.97553      465.262      19.5047      629.423      72817.6      73935.7       389471
   1000      12.1065      1859.78      83.0024       2355.6       240431       244742  2.54443e+06
   1100          ***       5119.5      294.033      6144.17       567444       578973  1.19814e+07
   1200          ***          ***          ***          ***          ***          ***  4.40874e+07
   1300          ***          ***          ***          ***          ***          ***  1.34083e+08
   1400          ***          ***          ***          ***          ***          ***  3.50855e+08
   1500          ***          ***          ***          ***          ***          ***  8.13564e+08
   1600          ***          ***          ***          ***          ***          ***  1.70919e+09
   1700          ***          ***          ***          ***          ***          ***  3.30905e+09
   1800          ***          ***          ***          ***          ***          ***  5.98237e+09
   1900          ***          ***          ***          ***          ***          ***  1.02059e+10
   2000          ***          ***          ***          ***          ***          ***  1.65686e+10

   Pressure = 1 atm

   T(K)       W2->W1        W2->R       W2->P1       W2->P2       W2->P3         W2->      Capture
    298  9.74239e-15  9.81776e-16  4.65821e-19  9.72873e-15  7.25498e-11  7.25702e-11  7.26179e-11
    300  1.32936e-14  1.50311e-15  7.26263e-19  1.45281e-14  1.03206e-10  1.03235e-10  1.03284e-10
    400  1.96328e-09   1.2746e-08  2.23479e-11  4.91589e-08  5.65557e-05  5.66196e-05  5.66391e-05
    500  1.05467e-05  0.000197817  1.15493e-06  0.000446125     0.172558     0.173214     0.174792
    600   0.00462425     0.119792   0.00158553     0.193177      37.2433      37.5625      39.4351
    700     0.311783      10.3825     0.231097      13.5018      1655.27      1679.69      1969.94
    800      5.73303      249.392      7.72328      281.161      25546.7      26090.8      38084.2
    900      42.5782      2448.34      93.7289      2498.61       184832       189915       389471
   1000      170.644      12742.4      558.442      12084.4       770637       796193  2.54443e+06
   1100      459.916      42676.6      2039.96      38234.7  2.17794e+06  2.26136e+06  1.19814e+07
   1200          ***       106047      7268.33      90723.5  4.72313e+06  4.92623e+06  4.40874e+07
   1300          ***          ***          ***          ***          ***          ***  1.34083e+08
   1400          ***          ***          ***          ***          ***          ***  3.50855e+08
   1500          ***          ***          ***          ***          ***          ***  8.13564e+08
   1600          ***          ***          ***          ***          ***          ***  1.70919e+09
   1700          ***          ***          ***          ***          ***          ***  3.30905e+09
   1800          ***          ***          ***          ***          ***          ***  5.98237e+09
   1900          ***          ***          ***          ***          ***          ***  1.02059e+10
   2000          ***          ***          ***          ***          ***          ***  1.65686e+10

   Pressure = 10 atm

   T(K)       W2->W1        W2->R       W2->P1       W2->P2       W2->P3         W2->      Capture
    298  9.74304e-15  9.84792e-16  4.76016e-20  9.73914e-15   7.2556e-11  7.25765e-11  7.26179e-11
    300  1.32946e-14  1.50788e-15  7.43121e-20  1.45443e-14  1.03215e-10  1.03244e-10  1.03284e-10
    400  1.99335e-09  1.29518e-08  2.69327e-12  4.95196e-08  5.66237e-05  5.66881e-05  5.66391e-05
    500  1.21668e-05  0.000210624  2.07656e-07  0.000461919      0.17415     0.174835     0.174792
    600   0.00702012     0.143104  0.000501492      0.21662      38.8723      39.2395      39.4351
    700     0.691735      15.1462     0.134536      17.7087      1885.88      1919.56      1969.94
    800      19.4545      476.035      8.06987       463.97      34041.3      35008.9      38084.2
    900      219.244      6334.09      166.437      5425.21       304776       316921       389471
   1000      1260.06      44520.8      1565.16        34728   1.6078e+06  1.68987e+06  2.54443e+06
   1100      4472.53       193873       8237.5       141030  5.65536e+06  6.00297e+06  1.19814e+07
   1200      11419.7       593467      28516.8       408973  1.46856e+07  1.57279e+07  4.40874e+07
   1300          ***  1.41055e+06       116676       930445  3.05983e+07  3.30357e+07  1.34083e+08
   1400          ***  2.79842e+06       237574  1.78064e+06  5.44736e+07  5.92474e+07  3.50855e+08
   1500          ***          ***          ***          ***          ***          ***  8.13564e+08
   1600          ***          ***          ***          ***          ***          ***  1.70919e+09
   1700          ***          ***          ***          ***          ***          ***  3.30905e+09
   1800          ***          ***          ***          ***          ***          ***  5.98237e+09
   1900          ***          ***          ***          ***          ***          ***  1.02059e+10
   2000          ***          ***          ***          ***          ***          ***  1.65686e+10

   Pressure = 100 atm

   T(K)       W2->W1        W2->R       W2->P1       W2->P2       W2->P3         W2->      Capture
    298   9.7431e-15  9.85097e-16   4.7712e-21  9.74019e-15  7.25567e-11  7.25771e-11  7.26179e-11
    300  1.32947e-14  1.50837e-15  7.44954e-21  1.45459e-14  1.03216e-10  1.03245e-10  1.03284e-10
    400  1.99688e-09  1.29737e-08  2.76449e-13  4.95573e-08  5.66306e-05  5.66951e-05  5.66391e-05
    500  1.24392e-05  0.000212255  2.34691e-08  0.000463823     0.174328     0.175017     0.174792
    600   0.00769742     0.147236  7.11237e-05     0.220401         39.1      39.4754      39.4351
    700     0.883136      16.4491    0.0274495      18.7246      1931.31       1967.4      1969.94
    800       31.737      575.499       2.5983      533.441      36567.6      37710.8      38084.2
    900      492.341      9065.32      88.0889      7186.27       359800       376632       389471
   1000      4029.49        79440      1362.44      55885.5  2.19458e+06  2.33529e+06  2.54443e+06
   1100      20048.5       442550      11390.7       284137  9.24634e+06  1.00045e+07  1.19814e+07
   1200        68047   1.7234e+06      58756.3  1.03109e+06  2.89939e+07  3.18752e+07  4.40874e+07
   1300       173789   5.0634e+06       209060  2.86594e+06  7.18338e+07   8.0146e+07  1.34083e+08
   1400       361516  1.19668e+07       563143  6.47818e+06  1.48048e+08  1.67418e+08  3.50855e+08
   1500          ***  2.39993e+07  2.43417e+06  1.25111e+07  2.65037e+08    3.034e+08  8.13564e+08
   1600          ***  4.24485e+07  4.41466e+06  2.14558e+07  4.26507e+08  4.93732e+08  1.70919e+09
   1700          ***          ***          ***          ***          ***          ***  3.30905e+09
   1800          ***          ***          ***          ***          ***          ***  5.98237e+09
   1900          ***          ***          ***          ***          ***          ***  1.02059e+10
   2000          ***          ***          ***          ***          ***          ***  1.65686e+10

   Pressure = 1000 atm

   T(K)       W2->W1        W2->R       W2->P1       W2->P2       W2->P3         W2->      Capture
    298  9.74311e-15  9.85127e-16  4.77232e-22   9.7403e-15  7.25567e-11  7.25772e-11  7.26179e-11
    300  1.32947e-14  1.50842e-15   7.4514e-22  1.45461e-14  1.03216e-10  1.03246e-10  1.03284e-10
    400  1.99724e-09   1.2976e-08  2.77217e-14   4.9561e-08  5.66313e-05  5.66958e-05  5.66391e-05
    500  1.24695e-05  0.000212424  2.38293e-09  0.000464019     0.174346     0.175035     0.174792
    600   0.00778976     0.147706  7.52535e-06      0.22082      39.1243      39.5006      39.4351
    700     0.919459      16.6272   0.00320541      18.8569       1936.8      1973.21      1969.94
    800      35.2901      593.433     0.363234      545.117      36944.6      38118.8      38084.2
    900      618.538      9761.25      16.0755      7596.95       370770       388763       389471
   1000      6101.09      92499.8      349.507        63034  2.35934e+06  2.52133e+06  2.54443e+06
   1100      38634.2       580590      4319.77       355289  1.07015e+07  1.16803e+07  1.19814e+07
   1200       171534  2.64254e+06      33585.1  1.48163e+06  3.73224e+07  4.16517e+07  4.40874e+07
   1300       570345  9.27837e+06       177676  4.84434e+06  1.05324e+08  1.20195e+08  1.34083e+08
   1400  1.50064e+06  2.63128e+07       684077  1.29606e+07  2.49579e+08  2.91037e+08  3.50855e+08
   1500  3.27932e+06  6.25663e+07  2.03559e+06  2.93749e+07  5.11588e+08  6.08844e+08  8.13564e+08
   1600  6.20437e+06  1.28809e+08  4.93617e+06  5.81129e+07  9.30675e+08  1.12874e+09  1.70919e+09
   1700  1.05107e+07  2.36021e+08   1.0199e+07  1.02971e+08  1.53645e+09  1.89615e+09  3.30905e+09
   1800          ***  3.95287e+08  4.98241e+07   1.6702e+08  2.34599e+09  2.94152e+09  5.98237e+09
   1900          ***  6.12418e+08  7.90043e+07  2.52384e+08  3.36455e+09  4.28115e+09  1.02059e+10
   2000          ***          ***          ***          ***          ***          ***  1.65686e+10

   Pressure = 0.01 atm

   T(K)        R->W1        R->W2        R->P1        R->P2        R->P3          R->      Capture
    298  1.39191e-14  3.99149e-13  1.17046e-14  4.34777e-16  1.08401e-13  5.33608e-13  5.35107e-13
    300  1.42923e-14  4.07012e-13   1.2344e-14  4.61523e-16  1.13638e-13  5.47748e-13  5.49292e-13
    400  3.09853e-14   7.2781e-13  9.16484e-14  4.75943e-15  7.02077e-13  1.55728e-12  1.56341e-12
    500  3.23676e-14  7.34854e-13  3.05575e-13  2.08944e-14  2.08925e-12  3.18294e-12  3.20518e-12
    600  2.22898e-14  5.14684e-13  6.82177e-13  5.77683e-14  4.13866e-12  5.41558e-12  5.48133e-12
    700  1.19287e-14  2.83877e-13  1.22701e-12  1.23095e-13  6.56904e-12  8.21496e-12  8.37374e-12
    800  5.50631e-15  1.34218e-13    1.942e-12  2.23773e-13  9.22126e-12  1.15268e-11  1.18552e-11
    900   2.3597e-15  5.81063e-14  2.82718e-12  3.65794e-13  1.20382e-11  1.52916e-11   1.5896e-11
   1000          ***  2.43233e-14  3.88025e-12   5.5375e-13  1.49924e-11  1.94507e-11  2.04663e-11
   1100          ***          ***  5.09238e-12  7.90649e-13  1.80662e-11  2.39493e-11  2.55387e-11
   1200          ***          ***  6.45727e-12  1.07773e-12  2.12033e-11  2.87383e-11  3.10868e-11
   1300          ***          ***  7.96557e-12  1.41522e-12  2.43945e-11  3.37753e-11  3.70877e-11
   1400          ***          ***  9.60778e-12  1.80221e-12  2.76144e-11  3.90244e-11  4.35199e-11
   1500          ***          ***  1.13745e-11  2.23714e-12   3.0844e-11  4.44556e-11  5.03647e-11
   1600          ***          ***  1.32566e-11  2.71801e-12  3.40697e-11  5.00443e-11  5.76032e-11
   1700          ***          ***  1.52455e-11  3.24256e-12  3.72824e-11  5.57704e-11  6.52218e-11
   1800          ***          ***  1.73331e-11  3.80843e-12  4.04761e-11  6.16176e-11  7.32034e-11
   1900          ***          ***  1.95121e-11  4.41326e-12  4.36475e-11  6.75729e-11  8.15376e-11
   2000          ***          ***  2.17756e-11  5.05477e-12  4.67951e-11  7.36255e-11  9.02091e-11

   Pressure = 0.1 atm

   T(K)        R->W1        R->W2        R->P1        R->P2        R->P3          R->      Capture
    298  2.31221e-14  4.92071e-13  2.49841e-15  7.35874e-17  1.59917e-14  5.33756e-13  5.35107e-13
    300   2.3963e-14  5.04268e-13  2.66984e-15  7.90421e-17  1.69268e-14  5.47907e-13  5.49292e-13
    400  8.57649e-14  1.25297e-12  3.68331e-14  1.51181e-15  1.82062e-13  1.55914e-12  1.56341e-12
    500  1.46958e-13  1.92851e-12  1.90833e-13  1.09813e-14  9.12588e-13  3.18987e-12  3.20518e-12
    600  1.55182e-13  2.06076e-12   5.4896e-13  4.17457e-14   2.6219e-12  5.42854e-12  5.48133e-12
    700  1.18055e-13   1.6613e-12  1.12045e-12  1.05854e-13  5.22506e-12  8.23072e-12  8.37374e-12
    800  7.20792e-14  1.08508e-12    1.875e-12  2.09527e-13  8.29968e-12  1.15414e-11  1.18552e-11
    900  3.84017e-14  6.11692e-13  2.79079e-12  3.55827e-13  1.15064e-11  1.53031e-11   1.5896e-11
   1000   1.9159e-14  3.15974e-13  3.86084e-12  5.47399e-13  1.47155e-11  1.94589e-11  2.04663e-11
   1100          ***  1.57123e-13  5.09218e-12  7.86714e-13  1.79188e-11  2.39548e-11  2.55387e-11
   1200          ***          ***  6.45718e-12  1.07627e-12  2.12078e-11  2.87412e-11  3.10868e-11
   1300          ***          ***  7.96551e-12  1.41428e-12  2.43976e-11  3.37774e-11  3.70877e-11
   1400          ***          ***  9.60774e-12  1.80161e-12  2.76165e-11  3.90258e-11  4.35199e-11
   1500          ***          ***  1.13744e-11  2.23676e-12  3.08454e-11  4.44566e-11  5.03647e-11
   1600          ***          ***  1.32565e-11  2.71777e-12  3.40706e-11   5.0045e-11  5.76032e-11
   1700          ***          ***  1.52455e-11   3.2424e-12   3.7283e-11  5.57709e-11  6.52218e-11
   1800          ***          ***  1.73331e-11  3.80832e-12  4.04765e-11  6.16179e-11  7.32034e-11
   1900          ***          ***  1.95121e-11  4.41319e-12  4.36478e-11  6.75731e-11  8.15376e-11
   2000          ***          ***  2.17756e-11  5.05473e-12  4.67953e-11  7.36256e-11  9.02091e-11

   Pressure = 1 atm

   T(K)        R->W1        R->W2        R->P1        R->P2        R->P3          R->      Capture
    298  2.53172e-14  5.06441e-13   3.0325e-16  8.21236e-18  1.71834e-15  5.33788e-13  5.35107e-13
    300  2.63069e-14  5.19475e-13  3.26007e-16  8.85609e-18  1.82379e-15  5.47941e-13  5.49292e-13
    400  1.15765e-13  1.41213e-12  6.83761e-15  2.33659e-16  2.50851e-14  1.56005e-12  1.56341e-12
    500  2.78612e-13    2.665e-12   5.9168e-14  2.73259e-15  1.91561e-13  3.19707e-12  3.20518e-12
    600  4.39454e-13  3.86685e-12  2.64446e-13  1.64818e-14  8.66566e-13   5.4538e-12  5.48133e-12
    700  4.98023e-13  4.44368e-12  7.39642e-13   5.9903e-14  2.54027e-12  8.28152e-12  8.37374e-12
    800  4.36074e-13  4.14219e-12  1.50947e-12  1.51639e-13  5.37153e-12  1.16109e-11  1.18552e-11
    900  3.15532e-13    3.236e-12  2.51175e-12  2.99646e-13   9.0129e-12  1.53758e-11   1.5896e-11
   1000  2.01842e-13  2.21109e-12  3.67632e-12  5.01831e-13  1.29313e-11  1.95224e-11  2.04663e-11
   1100  1.20593e-13  1.38578e-12   4.9701e-12  7.53696e-13  1.67741e-11  2.40042e-11  2.55387e-11
   1200          ***  8.27296e-13  6.45548e-12  1.05297e-12  2.04418e-11  2.87776e-11  3.10868e-11
   1300          ***          ***  7.96516e-12  1.40865e-12  2.44174e-11  3.37912e-11  3.70877e-11
   1400          ***          ***  9.60749e-12  1.79775e-12  2.76307e-11  3.90359e-11  4.35199e-11
   1500          ***          ***  1.13743e-11  2.23413e-12  3.08555e-11  4.44639e-11  5.03647e-11
   1600          ***          ***  1.32564e-11  2.71599e-12  3.40778e-11  5.00502e-11  5.76032e-11
   1700          ***          ***  1.52454e-11  3.24119e-12   3.7288e-11  5.57746e-11  6.52218e-11
   1800          ***          ***  1.73331e-11   3.8075e-12    4.048e-11  6.16206e-11  7.32034e-11
   1900          ***          ***  1.95121e-11  4.41263e-12  4.36503e-11   6.7575e-11  8.15376e-11
   2000          ***          ***  2.17755e-11  5.05434e-12  4.67971e-11   7.3627e-11  9.02091e-11

   Pressure = 10 atm

   T(K)        R->W1        R->W2        R->P1        R->P2        R->P3          R->      Capture
    298  2.55893e-14  5.07997e-13  3.11735e-17  8.32567e-19  1.73302e-16  5.33791e-13  5.35107e-13
    300  2.65994e-14  5.21127e-13  3.35508e-17  8.98365e-19  1.84005e-16  5.47945e-13  5.49292e-13
    400  1.21813e-13  1.43492e-12  7.95333e-16  2.54892e-17  2.65868e-15  1.56021e-12  1.56341e-12
    500   3.2872e-13  2.83753e-12  9.13828e-15  3.65697e-16  2.37623e-14  3.19951e-12  3.20518e-12
    600  6.43772e-13  4.61937e-12   6.0482e-14  3.07975e-15  1.43222e-13  5.46993e-12  5.48133e-12
    700  9.85191e-13  6.48257e-12  2.53068e-13  1.64607e-14  6.02103e-13  8.33939e-12  8.37374e-12
    800  1.21424e-12  7.90723e-12  7.31263e-13  5.99209e-14  1.82999e-12  1.17426e-11  1.18552e-11
    900  1.23626e-12  8.37968e-12  1.58909e-12  1.60036e-13  4.22395e-12   1.5589e-11   1.5896e-11
   1000  1.07702e-12  7.76983e-12  2.79689e-12  3.36233e-13  7.80914e-12  1.97891e-11  2.04663e-11
   1100  8.38541e-13   6.4341e-12   4.2464e-12  5.90302e-13  1.21713e-11  2.42807e-11  2.55387e-11
   1200  6.06711e-13  4.89817e-12  5.84325e-12  9.11064e-13  1.67701e-11  2.90293e-11  3.10868e-11
   1300          ***  3.52264e-12   7.9518e-12   1.2859e-12  2.12458e-11  3.40083e-11  3.70877e-11
   1400          ***  2.43831e-12  9.59701e-12  1.70647e-12  2.54614e-11   3.9205e-11  4.35199e-11
   1500          ***          ***  1.13738e-11  2.22069e-12  3.09117e-11  4.45062e-11  5.03647e-11
   1600          ***          ***  1.32561e-11   2.7061e-12  3.41207e-11  5.00829e-11  5.76032e-11
   1700          ***          ***  1.52452e-11    3.234e-12  3.73203e-11  5.57995e-11  6.52218e-11
   1800          ***          ***   1.7333e-11   3.8023e-12  4.05042e-11  6.16395e-11  7.32034e-11
   1900          ***          ***  1.95121e-11  4.40887e-12  4.36683e-11  6.75893e-11  8.15376e-11
   2000          ***          ***  2.17756e-11  5.05162e-12  4.68105e-11  7.36378e-11  9.02091e-11

   Pressure = 100 atm

   T(K)        R->W1        R->W2        R->P1        R->P2        R->P3          R->      Capture
    298  2.56174e-14  5.08154e-13  3.12657e-18  8.33749e-20  1.73453e-17  5.33792e-13  5.35107e-13
    300  2.66296e-14  5.21294e-13  3.36544e-18  8.99698e-20  1.84173e-17  5.47945e-13  5.49292e-13
    400  1.22528e-13  1.43735e-12  8.12031e-17  2.57611e-18  2.67683e-16  1.56023e-12  1.56341e-12
    500  3.36883e-13   2.8595e-12  9.98163e-16  3.84137e-17  2.45813e-15  3.19988e-12  3.20518e-12
    600  6.96751e-13  4.75274e-12  7.74037e-15  3.59136e-16  1.60526e-14  5.47364e-12  5.48133e-12
    700  1.19771e-12  7.04025e-12  4.17458e-14  2.32764e-15  7.92403e-14  8.36127e-12  8.37374e-12
    800  1.78395e-12  9.55944e-12  1.64974e-13  1.10653e-14  3.05538e-13   1.1825e-11  1.18552e-11
    900  2.33502e-12  1.19937e-11  4.96436e-13  4.00425e-14  9.38839e-13  1.58041e-11   1.5896e-11
   1000   2.7016e-12  1.38733e-11  1.17923e-12  1.13883e-13   2.3397e-12  2.02077e-11  2.04663e-11
   1100  2.79217e-12  1.47458e-11  2.29702e-12  2.62789e-13  4.82588e-12  2.49237e-11  2.55387e-11
   1200  2.62686e-12  1.44411e-11  3.82227e-12   5.0862e-13  8.45083e-12  2.98497e-11  3.10868e-11
   1300  2.29952e-12  1.31666e-11   5.6537e-12  8.54533e-13  1.29479e-11  3.49223e-11  3.70877e-11
   1400  1.90893e-12  1.13361e-11  7.68412e-12  1.28781e-12  1.79018e-11  4.01188e-11  4.35199e-11
   1500          ***  9.35094e-12  1.13006e-11  1.79016e-12  2.29484e-11  4.54081e-11  5.03647e-11
   1600          ***  7.45473e-12  1.31913e-11  2.34516e-12  2.78558e-11  5.08636e-11  5.76032e-11
   1700          ***          ***  1.52471e-11  3.20426e-12  3.74656e-11  5.59169e-11  6.52218e-11
   1800          ***          ***  1.73349e-11  3.77878e-12  4.06226e-11  6.17363e-11  7.32034e-11
   1900          ***          ***  1.95139e-11  4.39048e-12  4.37636e-11   6.7668e-11  8.15376e-11
   2000          ***          ***  2.17773e-11  5.03736e-12  4.68866e-11  7.37012e-11  9.02091e-11

   Pressure = 1000 atm

   T(K)        R->W1        R->W2        R->P1        R->P2        R->P3          R->      Capture
    298  2.56202e-14  5.08169e-13   3.1275e-19  8.33868e-21  1.73468e-18  5.33792e-13  5.35107e-13
    300  2.66326e-14   5.2131e-13  3.36649e-19  8.99832e-21   1.8419e-18  5.47945e-13  5.49292e-13
    400  1.22601e-13   1.4376e-12  8.13819e-18  2.57892e-19  2.67869e-17  1.56023e-12  1.56341e-12
    500  3.37784e-13  2.86179e-12  1.00901e-16  3.86275e-18  2.46733e-16  3.19992e-12  3.20518e-12
    600  7.03728e-13  4.76791e-12  8.04605e-16  3.66739e-17  1.62935e-15   5.4741e-12  5.48133e-12
    700  1.23515e-12  7.11644e-12  4.63875e-15  2.47477e-16  8.29605e-15  8.36477e-12  8.37374e-12
    800   1.9299e-12  9.85733e-12  2.07133e-14  1.27715e-15  3.41959e-14  1.18434e-11  1.18552e-11
    900  2.76259e-12  1.29145e-11  7.46836e-14  5.28669e-15  1.17892e-13   1.5875e-11   1.5896e-11
   1000  3.67248e-12  1.61545e-11  2.22805e-13  1.80914e-14  3.46802e-13  2.04146e-11  2.04663e-11
   1100   4.5573e-12  1.93504e-11  5.59009e-13  5.21702e-14  8.80507e-13  2.53994e-11  2.55387e-11
   1200  5.29169e-12  2.21772e-11  1.19758e-12  1.28567e-13  1.94527e-12  3.07403e-11  3.10868e-11
   1300   5.7712e-12  2.42766e-11  2.23116e-12  2.74411e-13  3.77311e-12  3.63265e-11  3.70877e-11
   1400  5.95157e-12  2.53802e-11  3.69351e-12  5.15108e-13  6.50408e-12  4.20445e-11  4.35199e-11
   1500  5.85297e-12  2.54098e-11  5.55587e-12   8.6562e-13  1.01209e-11  4.78051e-11  5.03647e-11
   1600  5.53564e-12  2.44812e-11  7.75052e-12  1.32685e-12  1.44642e-11  5.35584e-11  5.76032e-11
   1700  5.07081e-12  2.28251e-11   1.0199e-11  1.88864e-12  1.93072e-11  5.92907e-11  6.52218e-11
   1800          ***  2.07675e-11  1.70009e-11  2.53466e-12   2.4413e-11  6.48333e-11  7.32034e-11
   1900          ***  1.84093e-11  1.91913e-11  3.24864e-12  2.96127e-11  7.05789e-11  8.15376e-11
   2000          ***          ***  2.17935e-11  4.98899e-12  4.71651e-11  7.39476e-11  9.02091e-11

   Pressure = 0.01 atm

   T(K)       P1->W1       P1->W2        P1->R       P1->P2       P1->P3         P1->      Capture
    298  4.78416e-20  8.90918e-26  8.96368e-26  1.02049e-28  2.25756e-26  4.78418e-20  4.94267e-20
    300  5.24876e-20  1.02816e-25  1.07262e-25  1.23966e-28  2.70828e-26  5.24879e-20  5.43035e-20
    400  1.65456e-18  2.32983e-23  9.35187e-23  1.99395e-25  2.68187e-23  1.65471e-18  2.00829e-18
    500  1.12361e-17  5.11269e-22  5.92888e-21   1.9261e-23  1.79103e-21  1.12443e-17  2.01012e-17
    600  3.08529e-17  2.97404e-21  1.00174e-19  4.47867e-22  3.00273e-20  3.09865e-17  1.02223e-16
    700  4.74842e-17  7.74258e-21  7.99416e-19  4.63736e-21  2.32207e-19  4.85282e-17  3.48344e-16
    800  5.01872e-17  1.20638e-20  3.99891e-18  2.88822e-20  1.12102e-18   5.5348e-17  9.16515e-16
    900  4.17879e-17  1.35166e-20   1.4619e-17  1.27193e-19  3.96454e-18  6.05122e-17  2.01814e-15
   1000          ***  1.44318e-20  4.27668e-17  4.35922e-19  1.12511e-17  5.44683e-17   3.9079e-15
   1100          ***          ***  1.05953e-16  1.23648e-18  2.70943e-17  1.34284e-16  6.87252e-15
   1200          ***          ***  2.31153e-16  3.02776e-18  5.74504e-17  2.91632e-16  1.12206e-14
   1300          ***          ***  4.56208e-16  6.59711e-18  1.10226e-16  5.73031e-16  1.72739e-14
   1400          ***          ***  8.30639e-16  1.30781e-17  1.95087e-16   1.0388e-15  2.53614e-14
   1500          ***          ***  1.41582e-15  2.39894e-17  3.23205e-16  1.76301e-15  3.58139e-14
   1600          ***          ***  2.28459e-15  4.12512e-17  5.06918e-16  2.83276e-15  4.89604e-14
   1700          ***          ***  3.52047e-15  6.71811e-17  7.59371e-16  4.34702e-15  6.51263e-14
   1800          ***          ***  5.21653e-15  1.04473e-16  1.09418e-15  6.41518e-15  8.46311e-14
   1900          ***          ***  7.47421e-15  1.56163e-16  1.52512e-15  9.15549e-15  1.07788e-13
   2000          ***          ***  1.04019e-14  2.25586e-16  2.06592e-15  1.26934e-14  1.34902e-13

   Pressure = 0.1 atm

   T(K)       P1->W1       P1->W2        P1->R       P1->P2       P1->P3         P1->      Capture
    298  4.91106e-20  1.58212e-26  1.91335e-26  6.13498e-30  9.34013e-28  4.91106e-20  4.94267e-20
    300  5.39456e-20  1.86135e-26  2.31992e-26  7.67276e-30  1.15271e-27  5.39457e-20  5.43035e-20
    400  1.92993e-18  1.20054e-23  3.75848e-23   4.1954e-26  3.98448e-24  1.92998e-18  2.00829e-18
    500  1.68879e-17  6.59336e-22  3.70261e-21  8.69176e-24  6.21455e-22  1.68929e-17  2.01012e-17
    600  6.34547e-17  7.83245e-21  8.06116e-20  3.08044e-22  1.74416e-20  6.35609e-17  1.02223e-16
    700  1.33192e-16  3.54832e-20  7.29989e-19  3.93805e-21  1.79669e-19  1.34141e-16  3.48344e-16
    800   1.8517e-16  8.52275e-20  3.86093e-18  2.69976e-20  1.00253e-18  1.90146e-16  9.16515e-16
    900   1.9395e-16  1.33534e-19  1.44308e-17  1.23794e-19  3.78762e-18  2.12426e-16  2.01814e-15
   1000  1.69823e-16  1.57978e-19  4.25528e-17   4.3115e-19  1.10465e-17  2.24011e-16   3.9079e-15
   1100          ***   1.8776e-19  1.05949e-16  1.23136e-18  2.69206e-17  1.34289e-16  6.87252e-15
   1200          ***          ***   2.3115e-16  3.02412e-18  5.74632e-17  2.91638e-16  1.12206e-14
   1300          ***          ***  4.56204e-16  6.59323e-18   1.1024e-16  5.73038e-16  1.72739e-14
   1400          ***          ***  8.30636e-16  1.30743e-17  1.95102e-16  1.03881e-15  2.53614e-14
   1500          ***          ***  1.41582e-15  2.39857e-17   3.2322e-16  1.76302e-15  3.58139e-14
   1600          ***          ***  2.28459e-15  4.12478e-17  5.06933e-16  2.83277e-15  4.89604e-14
   1700          ***          ***  3.52046e-15  6.71781e-17  7.59385e-16  4.34703e-15  6.51263e-14
   1800          ***          ***  5.21653e-15   1.0447e-16  1.09419e-15  6.41519e-15  8.46311e-14
   1900          ***          ***  7.47421e-15   1.5616e-16  1.52513e-15   9.1555e-15  1.07788e-13
   2000          ***          ***  1.04019e-14  2.25584e-16  2.06593e-15  1.26934e-14  1.34902e-13

   Pressure = 1 atm

   T(K)       P1->W1       P1->W2        P1->R       P1->P2       P1->P3         P1->      Capture
    298  4.92753e-20   1.8402e-27  2.32236e-27  1.19474e-31  1.52981e-29  4.92753e-20  4.94267e-20
    300  5.41365e-20  2.18101e-27  2.83279e-27  1.52285e-31  1.91897e-29  5.41365e-20  5.43035e-20
    400  1.99435e-18  2.52641e-24  6.97715e-24  2.40304e-27  1.75167e-25  1.99435e-18  2.00829e-18
    500  1.94379e-17  3.01886e-22    1.148e-21    1.314e-24  7.13992e-23  1.94394e-17  2.01012e-17
    600  9.00749e-17  7.51573e-21  3.88324e-20  9.59193e-23  4.26641e-21  9.01256e-17  1.02223e-16
    700  2.49345e-16  6.44505e-20  4.81887e-19  2.00159e-21  7.56472e-20  2.49969e-16  3.48344e-16
    800  4.64553e-16  2.64395e-19  3.10825e-18   1.8677e-20   6.0841e-19  4.68553e-16  9.16515e-16
    900  6.38422e-16  6.43179e-19   1.2988e-17  1.02458e-19   2.8896e-18  6.55045e-16  2.01814e-15
   1000  7.05731e-16  1.08094e-18  4.05191e-17  3.92822e-19  9.61046e-18  7.57335e-16   3.9079e-15
   1100  6.74026e-16  1.41447e-18  1.03409e-16  1.17662e-18  2.50793e-17  8.05105e-16  6.87252e-15
   1200          ***  2.02979e-18  2.31089e-16  2.96502e-18  5.56018e-17  2.91686e-16  1.12206e-14
   1300          ***          ***  4.56184e-16  6.56819e-18  1.10343e-16  5.73096e-16  1.72739e-14
   1400          ***          ***  8.30615e-16  1.30476e-17  1.95217e-16  1.03888e-15  2.53614e-14
   1500          ***          ***   1.4158e-15   2.3959e-17  3.23342e-16   1.7631e-15  3.58139e-14
   1600          ***          ***  2.28457e-15  4.12222e-17  5.07056e-16  2.83285e-15  4.89604e-14
   1700          ***          ***  3.52045e-15  6.71544e-17  7.59504e-16  4.34711e-15  6.51263e-14
   1800          ***          ***  5.21652e-15  1.04449e-16   1.0943e-15  6.41527e-15  8.46311e-14
   1900          ***          ***   7.4742e-15  1.56142e-16  1.52524e-15  9.15558e-15  1.07788e-13
   2000          ***          ***  1.04019e-14  2.25568e-16  2.06603e-15  1.26935e-14  1.34902e-13

   Pressure = 10 atm

   T(K)       P1->W1       P1->W2        P1->R       P1->P2       P1->P3         P1->      Capture
    298  4.92926e-20  1.88047e-28  2.38735e-28  1.36176e-33  1.67394e-31  4.92926e-20  4.94267e-20
    300  5.41567e-20  2.23163e-28  2.91535e-28  1.74536e-33   2.1086e-31  5.41567e-20  5.43035e-20
    400  2.00306e-18  3.04476e-25  8.11564e-25  4.45449e-29  2.86491e-27  2.00306e-18  2.00829e-18
    500  1.99896e-17  5.42789e-23  1.77304e-22  5.22156e-26  2.33718e-24  1.99898e-17  2.01012e-17
    600  1.00063e-16  2.37713e-21  8.88144e-21  8.45205e-24  3.00891e-22  1.00074e-16  1.02223e-16
    700  3.23861e-16  3.75163e-20  1.64877e-19  3.52671e-22  1.06913e-20  3.24074e-16  3.48344e-16
    800  7.56754e-16  2.76091e-19  1.50579e-18  5.71354e-21  1.52674e-19  7.58695e-16  9.16515e-16
    900   1.3509e-15  1.14021e-18  8.21699e-18  4.73974e-20  1.13499e-18  1.36144e-15  2.01814e-15
   1000  1.93181e-15  3.02823e-18  3.08264e-17  2.43251e-19  5.25178e-18  1.97116e-15   3.9079e-15
   1100  2.32846e-15  5.78161e-18  8.83515e-17  8.82887e-19   1.7203e-17  2.44068e-15  6.87252e-15
   1200  2.47698e-15  8.71721e-18  2.09173e-16  2.49885e-18  4.39675e-17  2.74134e-15  1.12206e-14
   1300          ***  1.66881e-17  4.55419e-16  5.98626e-18  9.54073e-17  5.73511e-16  1.72739e-14
   1400          ***  1.78963e-17  8.29708e-16  1.23779e-17  1.79406e-16   1.0394e-15  2.53614e-14
   1500          ***          ***  1.41573e-15  2.38148e-17  3.24079e-16  1.76363e-15  3.58139e-14
   1600          ***          ***  2.28452e-15  4.10735e-17  5.07851e-16  2.83344e-15  4.89604e-14
   1700          ***          ***  3.52041e-15  6.70079e-17  7.60324e-16  4.34774e-15  6.51263e-14
   1800          ***          ***   5.2165e-15   1.0431e-16  1.09512e-15  6.41593e-15  8.46311e-14
   1900          ***          ***   7.4742e-15  1.56013e-16  1.52602e-15  9.15624e-15  1.07788e-13
   2000          ***          ***  1.04019e-14  2.25452e-16  2.06677e-15  1.26942e-14  1.34902e-13

   Pressure = 100 atm

   T(K)       P1->W1       P1->W2        P1->R       P1->P2       P1->P3         P1->      Capture
    298  4.92943e-20  1.88484e-29  2.39441e-29   1.3833e-35  1.69155e-33  4.92943e-20  4.94267e-20
    300  5.41587e-20  2.23714e-29  2.92435e-29  1.77433e-35  2.13196e-33  5.41587e-20  5.43035e-20
    400  2.00398e-18  3.12527e-26  8.28603e-26  4.99211e-31  3.12161e-29  2.00398e-18  2.00829e-18
    500  2.00601e-17  6.13457e-24  1.93667e-23  7.78367e-28  3.23336e-26  2.00602e-17  2.01012e-17
    600  1.01861e-16  3.37148e-22  1.13663e-21  2.05114e-25  6.43684e-24  1.01863e-16  1.02223e-16
    700  3.44672e-16  7.65429e-21  2.71979e-20  1.55597e-23  4.00536e-22  3.44707e-16  3.48344e-16
    800  8.87204e-16  8.88765e-20   3.3971e-19  4.63756e-22  1.03294e-20  8.87643e-16  9.16515e-16
    900  1.85421e-15  6.02819e-19  2.56701e-18  6.74952e-21  1.34456e-19  1.85753e-15  2.01814e-15
   1000    3.251e-15  2.62658e-18  1.29971e-17  5.63811e-20  1.02382e-18   3.2677e-15   3.9079e-15
   1100  4.89157e-15  7.94377e-18  4.77924e-17  3.05366e-19  5.10245e-18  4.95272e-15  6.87252e-15
   1200  6.46966e-15  1.79122e-17  1.36827e-16  1.17962e-18   1.8208e-17  6.64379e-15  1.12206e-14
   1300  7.71142e-15  3.22172e-17  3.23801e-16  3.51343e-18  5.01982e-17  8.12115e-15  1.72739e-14
   1400  8.46517e-15  4.89554e-17   6.6433e-16  8.59566e-18  1.13915e-16  9.30096e-15  2.53614e-14
   1500          ***  1.18055e-16  1.40662e-15  1.84496e-17  2.23904e-16  1.76726e-15  3.58139e-14
   1600          ***  1.33612e-16  2.27334e-15  3.46973e-17  3.95971e-16  2.83792e-15  4.89604e-14
   1700          ***          ***  3.52083e-15  6.63922e-17   7.6432e-16  4.35155e-15  6.51263e-14
   1800          ***          ***  5.21705e-15  1.03675e-16  1.09942e-15  6.42014e-15  8.46311e-14
   1900          ***          ***  7.47488e-15  1.55384e-16  1.53049e-15  9.16075e-15  1.07788e-13
   2000          ***          ***  1.04027e-14  2.24847e-16  2.07126e-15  1.26989e-14  1.34902e-13

   Pressure = 1000 atm

   T(K)       P1->W1       P1->W2        P1->R       P1->P2       P1->P3         P1->      Capture
    298  4.92945e-20  1.88528e-30  2.39512e-30  1.38553e-37  1.69336e-35  4.92945e-20  4.94267e-20
    300  5.41589e-20   2.2377e-30  2.92526e-30  1.77734e-37  2.13436e-35  5.41589e-20  5.43035e-20
    400  2.00407e-18  3.13395e-27  8.30427e-27  5.05842e-33  3.15219e-31  2.00407e-18  2.00829e-18
    500  2.00675e-17  6.22872e-25  1.95772e-24  8.26453e-30  3.38928e-28  2.00675e-17  2.01012e-17
    600   1.0207e-16  3.56709e-23  1.18152e-22  2.46821e-27  7.49691e-26  1.02071e-16  1.02223e-16
    700  3.47654e-16  8.93909e-22  3.02221e-21  2.37724e-25  5.75476e-24  3.47658e-16  3.48344e-16
    800  9.12534e-16  1.24242e-20  4.26523e-20  1.00631e-23  2.04316e-22   9.1259e-16  9.16515e-16
    900  1.99529e-15  1.09981e-19   3.8618e-19   2.2506e-22  3.97934e-21  1.99579e-15  2.01814e-15
   1000  3.79955e-15  6.72915e-19  2.45568e-18  2.99785e-21  4.74505e-20  3.80273e-15   3.9079e-15
   1100  6.46255e-15  2.99893e-18  1.16309e-17  2.59342e-20  3.74538e-19  6.47758e-15  6.87252e-15
   1200  9.96602e-15  1.01297e-17  4.28704e-17  1.55972e-19   2.0803e-18  1.00213e-14  1.12206e-14
   1300  1.40889e-14  2.69111e-17  1.27784e-16  6.90542e-19  8.56864e-18  1.42528e-14  1.72739e-14
   1400  1.84525e-14  5.84065e-17  3.19322e-16  2.36843e-18   2.7474e-17  1.88601e-14  2.53614e-14
   1500  2.26293e-14  1.07531e-16  6.91559e-16  6.59312e-18   7.1779e-17  2.35067e-14  3.58139e-14
   1600   2.6243e-14  1.73734e-16   1.3357e-15  1.55252e-17  1.59228e-16  2.79272e-14  4.89604e-14
   1700  2.90212e-14  2.53246e-16  2.35514e-15  3.20247e-17  3.10572e-16  3.19721e-14  6.51263e-14
   1800          ***  7.87801e-16  5.11654e-15  5.72454e-17  4.85205e-16  6.45123e-15  8.46311e-14
   1900          ***  9.09707e-16  7.35131e-15  9.98978e-17  8.31725e-16  9.19842e-15  1.07788e-13
   2000          ***          ***  1.04105e-14  2.22902e-16  2.08908e-15  1.27225e-14  1.34902e-13

   Pressure = 0.01 atm

   T(K)       P2->W1       P2->W2        P2->R       P2->P1       P2->P3         P2->      Capture
    298  2.92732e-19  1.10006e-13  1.04501e-17  3.20283e-19  1.07179e-14  1.20735e-13  1.21105e-13
    300  3.11664e-19  1.13048e-13  1.14288e-17  3.53284e-19  1.13956e-14  1.24456e-13   1.2484e-13
    400    2.896e-18  2.87456e-13  3.57463e-16  1.46763e-17  1.23896e-13  4.11727e-13  4.13672e-13
    500  7.87419e-18  3.87006e-13  3.06757e-15  1.45744e-16  5.23249e-13  9.13476e-13  9.20651e-13
    600    1.055e-17  3.40521e-13  1.33459e-14  7.04614e-16  1.27749e-12  1.63207e-12  1.65208e-12
    700  9.21234e-18  2.24619e-13  3.95189e-14  2.28514e-15  2.28998e-12  2.55641e-12  2.60078e-12
    800  6.19459e-18  1.22231e-13  9.22906e-14   5.7848e-15  3.45096e-12  3.67128e-12  3.75501e-12
    900  3.58094e-18  5.91372e-14   1.8378e-13  1.23583e-14  4.70563e-12  4.96091e-12  5.10212e-12
   1000          ***   2.7044e-14  3.26359e-13  2.33101e-14  6.03388e-12  6.41059e-12  6.62996e-12
   1100          ***          ***  5.31619e-13  3.99585e-14  7.43571e-12  8.00729e-12  8.32741e-12
   1200          ***          ***  8.09441e-13  6.35249e-14  8.86712e-12  9.74009e-12  1.01845e-11
   1300          ***          ***  1.16793e-12  9.50609e-14  1.03366e-11  1.15996e-11  1.21923e-11
   1400          ***          ***  1.61309e-12  1.35397e-13  1.18294e-11  1.35779e-11   1.4343e-11
   1500          ***          ***  2.14902e-12  1.85135e-13  1.33343e-11  1.56685e-11  1.66295e-11
   1600          ***          ***  2.77816e-12   2.4466e-13   1.4843e-11  1.78658e-11  1.90456e-11
   1700          ***          ***  3.50152e-12  3.14164e-13  1.63494e-11  2.01651e-11  2.15859e-11
   1800          ***          ***  4.31902e-12  3.93675e-13  1.78494e-11  2.25621e-11  2.42451e-11
   1900          ***          ***  5.22969e-12  4.83095e-13  1.93404e-11  2.50531e-11  2.70187e-11
   2000          ***          ***  6.23194e-12  5.82224e-13  2.08208e-11  2.76349e-11  2.99028e-11

   Pressure = 0.1 atm

   T(K)       P2->W1       P2->W2        P2->R       P2->P1       P2->P3         P2->      Capture
    298  7.77101e-20  1.19388e-13  1.76872e-18  1.92548e-20  1.37088e-15  1.20761e-13  1.21105e-13
    300  8.46901e-20  1.23013e-13  1.95734e-18  2.18661e-20  1.46877e-15  1.24484e-13   1.2484e-13
    400  2.48858e-18   3.8592e-13  1.13546e-16  3.08798e-18  2.61795e-14  4.12218e-13  4.13672e-13
    500  1.73391e-17  7.26072e-13   1.6122e-15  6.57687e-17  1.88065e-13  9.15832e-13  9.20651e-13
    600  4.74909e-17  9.31377e-13  9.64432e-15  4.84636e-16  6.95677e-13  1.63723e-12  1.65208e-12
    700  7.15315e-17  8.80953e-13  3.39839e-14  1.94054e-15  1.64632e-12  2.56327e-12  2.60078e-12
    800  7.29654e-17  6.58773e-13  8.64154e-14  5.40734e-15  2.92718e-12  3.67784e-12  3.75501e-12
    900  5.79987e-17  4.15756e-13  1.78772e-13  1.20281e-14  4.35936e-12  4.96598e-12  5.10212e-12
   1000  3.99213e-17  2.35871e-13  3.22616e-13  2.30549e-14  5.83245e-12  6.41403e-12  6.62996e-12
   1100          ***  1.26792e-13  5.28973e-13  3.97931e-14  7.31397e-12  8.00954e-12  8.32741e-12
   1200          ***          ***  8.08341e-13  6.34485e-14   8.8689e-12  9.74069e-12  1.01845e-11
   1300          ***          ***  1.16716e-12   9.5005e-14  1.03378e-11  1.15999e-11  1.21923e-11
   1400          ***          ***  1.61255e-12  1.35357e-13  1.18302e-11  1.35781e-11   1.4343e-11
   1500          ***          ***  2.14866e-12  1.85107e-13  1.33349e-11  1.56687e-11  1.66295e-11
   1600          ***          ***  2.77791e-12  2.44641e-13  1.48434e-11  1.78659e-11  1.90456e-11
   1700          ***          ***  3.50135e-12   3.1415e-13  1.63497e-11  2.01652e-11  2.15859e-11
   1800          ***          ***   4.3189e-12  3.93666e-13  1.78496e-11  2.25621e-11  2.42451e-11
   1900          ***          ***  5.22961e-12  4.83088e-13  1.93405e-11  2.50532e-11  2.70187e-11
   2000          ***          ***  6.23188e-12  5.82219e-13  2.08209e-11   2.7635e-11  2.99028e-11

   Pressure = 1 atm

   T(K)       P2->W1       P2->W2        P2->R       P2->P1       P2->P3         P2->      Capture
    298  1.03237e-20  1.20622e-13  1.97389e-19  3.74973e-22  1.42907e-16  1.20765e-13  1.21105e-13
    300  1.13727e-20  1.24335e-13  2.19306e-19  4.33989e-22  1.53393e-16  1.24488e-13   1.2484e-13
    400  7.00289e-19   4.0905e-13  1.75492e-17  1.76873e-19  3.30527e-15  4.12374e-13  4.13672e-13
    500  1.16974e-17  8.82379e-13  4.01181e-16  9.94278e-18  3.45745e-14  9.17376e-13  9.20651e-13
    600   7.0704e-17  1.44061e-12  3.80771e-15  1.50907e-16  1.99006e-13  1.64364e-12  1.65208e-12
    700  2.06941e-16  1.85523e-12  1.92315e-14  9.86315e-16  7.02189e-13  2.57784e-12  2.60078e-12
    800  3.63816e-16  1.92598e-12  6.25403e-14  3.74081e-15  1.70691e-12  3.69953e-12  3.75501e-12
    900  4.47988e-16  1.65919e-12  1.50546e-13  9.95505e-15  3.16971e-12  4.98985e-12  5.10212e-12
   1000  4.35188e-16  1.23583e-12   2.9576e-13  2.10054e-14  4.88228e-12  6.43532e-12  6.62996e-12
   1100  3.64207e-16  8.34791e-13  5.06772e-13  3.80241e-14  6.64615e-12   8.0261e-12  8.32741e-12
   1200          ***  5.31566e-13   7.9084e-13  6.22084e-14   8.3686e-12  9.75332e-12  1.01845e-11
   1300          ***          ***  1.16251e-12  9.46442e-14  1.03448e-11   1.1602e-11  1.21923e-11
   1400          ***          ***   1.6091e-12  1.35081e-13  1.18354e-11  1.35796e-11   1.4343e-11
   1500          ***          ***  2.14613e-12    1.849e-13  1.33386e-11  1.56696e-11  1.66295e-11
   1600          ***          ***  2.77609e-12  2.44488e-13   1.4846e-11  1.78666e-11  1.90456e-11
   1700          ***          ***  3.50004e-12  3.14039e-13  1.63515e-11  2.01656e-11  2.15859e-11
   1800          ***          ***  4.31797e-12  3.93585e-13  1.78509e-11  2.25624e-11  2.42451e-11
   1900          ***          ***  5.22895e-12   4.8303e-13  1.93414e-11  2.50534e-11  2.70187e-11
   2000          ***          ***  6.23141e-12  5.82177e-13  2.08215e-11  2.76351e-11  2.99028e-11

   Pressure = 10 atm

   T(K)       P2->W1       P2->W2        P2->R       P2->P1       P2->P3         P2->      Capture
    298  1.07901e-21  1.20751e-13  2.00112e-20   4.2739e-24  1.43587e-17  1.20766e-13  1.21105e-13
    300  1.19127e-21  1.24474e-13  2.22465e-20  4.97399e-24  1.54159e-17  1.24489e-13   1.2484e-13
    400  9.30971e-20  4.12051e-13  1.91439e-18  3.27868e-21    3.439e-16  4.12397e-13  4.13672e-13
    500  2.58056e-18  9.13617e-13  5.36891e-17  3.95104e-19  4.08403e-15  9.17758e-13  9.20651e-13
    600  3.00639e-17  1.61543e-12    7.115e-16  1.32973e-17  3.03182e-14   1.6465e-12  1.65208e-12
    700  1.72538e-16  2.43331e-12  5.28461e-15  1.73784e-16  1.50396e-13  2.58934e-12  2.60078e-12
    800  5.66143e-16  3.17853e-12  2.47132e-14  1.14436e-15  5.23236e-13  3.72819e-12  3.75501e-12
    900  1.20735e-15  3.60596e-12  8.04043e-14  4.60522e-15  1.34738e-12  5.03956e-12  5.10212e-12
   1000  1.86246e-15  3.57199e-12  1.98163e-13  1.30074e-14   2.7157e-12  6.50073e-12  6.62996e-12
   1100  2.27508e-15  3.14698e-12  3.96909e-13  2.85317e-14  4.52152e-12  8.09622e-12  8.32741e-12
   1200  2.36649e-15  2.53513e-12  6.84262e-13  5.24278e-14  6.54427e-12  9.81845e-12  1.01845e-11
   1300          ***  1.91762e-12  1.06121e-12  8.62587e-14  8.59714e-12  1.16634e-11  1.21923e-11
   1400          ***  1.38869e-12  1.52739e-12  1.28147e-13  1.05819e-11  1.36271e-11   1.4343e-11
   1500          ***          ***  2.13322e-12  1.83788e-13  1.33571e-11  1.56741e-11  1.66295e-11
   1600          ***          ***  2.76599e-12  2.43606e-13  1.48603e-11  1.78699e-11  1.90456e-11
   1700          ***          ***  3.49228e-12  3.13354e-13  1.63624e-11  2.01681e-11  2.15859e-11
   1800          ***          ***  4.31206e-12  3.93061e-13  1.78591e-11  2.25642e-11  2.42451e-11
   1900          ***          ***  5.22449e-12  4.82633e-13  1.93476e-11  2.50547e-11  2.70187e-11
   2000          ***          ***  6.22806e-12  5.81879e-13  2.08261e-11   2.7636e-11  2.99028e-11

   Pressure = 100 atm

   T(K)       P2->W1       P2->W2        P2->R       P2->P1       P2->P3         P2->      Capture
    298  1.08425e-22  1.20764e-13  2.00396e-21  4.34151e-26  1.43656e-18  1.20766e-13  1.21105e-13
    300  1.19737e-22  1.24487e-13  2.22795e-21  5.05656e-26  1.54237e-18  1.24489e-13   1.2484e-13
    400  9.71464e-21  4.12364e-13  1.93481e-19  3.67439e-23  3.45461e-17  4.12399e-13  4.13672e-13
    500  3.08815e-19  9.17383e-13  5.63964e-18  5.88973e-21  4.18778e-16  9.17808e-13  9.20651e-13
    600  4.83045e-18  1.64362e-12  8.29695e-17  3.22699e-19  3.32119e-15  1.64703e-12  1.65208e-12
    700  4.29925e-17  2.57289e-12  7.47277e-16  7.66731e-18  1.89723e-14  2.59266e-12  2.60078e-12
    800  2.37713e-16  3.65447e-12  4.56366e-15  9.28854e-17  8.22068e-14  3.74157e-12  3.75501e-12
    900  8.74483e-16   4.7768e-12  2.01179e-14  6.55797e-16  2.78325e-13  5.07677e-12  5.10212e-12
   1000  2.27992e-15  5.75202e-12  6.71185e-14  3.01487e-15  7.52579e-13  6.57701e-12  6.62996e-12
   1100   4.4751e-15  6.36577e-12  1.76695e-13  9.86834e-15  1.66147e-12  8.21828e-12  8.32741e-12
   1200  7.01287e-15  6.48905e-12  3.82003e-13  2.47493e-14  3.07624e-12  9.97905e-12  1.01845e-11
   1300  9.26121e-15  6.15006e-12  7.05216e-13  5.06267e-14  4.93053e-12  1.18457e-11  1.21923e-11
   1400  1.07783e-14  5.49248e-12  1.15267e-12  8.89903e-14  7.06804e-12   1.3813e-11   1.4343e-11
   1500          ***  4.68273e-12  1.71965e-12  1.42383e-13  9.32654e-12  1.58803e-11  1.66295e-11
   1600          ***  3.85142e-12  2.39706e-12   2.0579e-13  1.15855e-11  1.80483e-11  1.90456e-11
   1700          ***          ***  3.46016e-12  3.10475e-13  1.64064e-11   2.0177e-11  2.15859e-11
   1800          ***          ***  4.28539e-12   3.9067e-13  1.78953e-11  2.25714e-11  2.42451e-11
   1900          ***          ***   5.2027e-12  4.80686e-13  1.93769e-11  2.50603e-11  2.70187e-11
   2000          ***          ***  6.21047e-12  5.80317e-13  2.08497e-11  2.76404e-11  2.99028e-11

   Pressure = 1000 atm

   T(K)       P2->W1       P2->W2        P2->R       P2->P1       P2->P3         P2->      Capture
    298  1.08478e-23  1.20766e-13  2.00425e-22  4.34851e-28  1.43663e-19  1.20766e-13  1.21105e-13
    300  1.19799e-23  1.24489e-13  2.22828e-22  5.06512e-28  1.54245e-19  1.24489e-13   1.2484e-13
    400  9.75952e-22  4.12396e-13  1.93693e-20   3.7232e-25  3.45621e-18  4.12399e-13  4.13672e-13
    500  3.16113e-20  9.17771e-13  5.67104e-19  6.25359e-23  4.19924e-17  9.17813e-13  9.20651e-13
    600  5.24189e-19  1.64675e-12   8.4726e-18  3.88315e-21  3.36001e-16  1.64709e-12  1.65208e-12
    700  5.32101e-18  2.59107e-12   7.9451e-17  1.17143e-19  1.96995e-15  2.59313e-12  2.60078e-12
    800  3.68925e-17  3.73445e-12  5.26736e-16  2.01554e-18  9.04928e-15  3.74407e-12  3.75501e-12
    900  1.86585e-16  5.04979e-12  2.65611e-15  2.18673e-17  3.40093e-14  5.08666e-12  5.10212e-12
   1000  7.16777e-16  6.48796e-12  1.06624e-14  1.60304e-16  1.07367e-13  6.60687e-12  6.62996e-12
   1100  2.15229e-15  7.96192e-12  3.50783e-14  8.38099e-16  2.89138e-13  8.28912e-12  8.32741e-12
   1200  5.18276e-15  9.33896e-12  9.65612e-14  3.27242e-15  6.71327e-13  1.01153e-11  1.01845e-11
   1300  1.02845e-14  1.04602e-11  2.26462e-13  9.95034e-15  1.35823e-12  1.20652e-11  1.21923e-11
   1400  1.73266e-14  1.11892e-11  4.61054e-13  2.45202e-14  2.42689e-12   1.4119e-11   1.4343e-11
   1500  2.55439e-14  1.14595e-11  8.31523e-13  5.08816e-14  3.89391e-12  1.62613e-11  1.66295e-11
   1600  3.38727e-14  1.12881e-11  1.35621e-12  9.20798e-14  5.71269e-12   1.8483e-11  1.90456e-11
   1700  4.13223e-14  1.07513e-11  2.03947e-12  1.49759e-13  7.79858e-12  2.07804e-11  2.15859e-11
   1800          ***  9.95131e-12  2.87448e-12  2.15712e-13  1.00563e-11   2.3154e-11  2.42451e-11
   1900          ***  8.99016e-12  3.84962e-12  3.09038e-13  1.23998e-11  2.56057e-11  2.70187e-11
   2000          ***          ***  6.15084e-12  5.75296e-13  2.09275e-11  2.76537e-11  2.99028e-11

   Pressure = 0.01 atm

   T(K)       P3->W1       P3->W2        P3->R       P3->P1       P3->P2         P3->      Capture
    298  4.69686e-27  2.51318e-20  7.34145e-26  1.99646e-27  3.01999e-25  2.51322e-20  2.53331e-20
    300  5.48276e-27  2.76566e-20  8.89045e-26   2.4384e-27  3.60021e-25   2.7657e-20  2.78909e-20
    400  1.91125e-24  1.00019e-18  1.20869e-22  4.52476e-24  2.83998e-22   1.0006e-18  1.07907e-18
    500  5.26034e-23  7.92735e-18  9.51733e-21  4.20508e-22  1.62356e-20  7.95357e-18  1.06847e-17
    600  3.44804e-22  2.55859e-17  1.73618e-19  8.57815e-21   2.3197e-19  2.60004e-17  5.28899e-17
    700  9.57847e-22   4.5646e-17  1.38809e-18  7.53126e-20  1.50724e-18  4.86176e-17  1.74859e-16
    800  1.55735e-21  5.44474e-17  6.72182e-18  3.96842e-19   6.0994e-18   6.7667e-17  4.46847e-16
    900    1.808e-21  4.96782e-17  2.34791e-17  1.49537e-18  1.82674e-17  9.29219e-17   9.5808e-16
   1000          ***  3.83415e-17  6.53803e-17  4.45169e-18  4.46468e-17  1.52821e-16  1.81149e-15
   1100          ***          ***  1.54369e-16   1.1127e-17  9.44929e-17  2.59989e-16   3.1189e-15
   1200          ***          ***  3.21127e-16   2.4306e-17  1.78806e-16  5.24239e-16  4.99721e-15
   1300          ***          ***  6.05636e-16  4.77811e-17  3.10958e-16  9.64375e-16   7.5655e-15
   1400          ***          ***  1.05603e-15  8.62932e-17  5.05415e-16  1.64773e-15  1.09431e-14
   1500          ***          ***  1.72746e-15  1.45425e-16  7.77431e-16  2.65032e-15   1.5248e-14
   1600          ***          ***  2.68071e-15  2.31441e-16  1.14261e-15  4.05476e-15  2.05963e-14
   1700          ***          ***  3.98066e-15  3.51112e-16  1.61653e-15  5.94831e-15  2.71014e-14
   1800          ***          ***    5.695e-15  5.11538e-16  2.21452e-15  8.42106e-15  3.48735e-14
   1900          ***          ***  7.89298e-15  7.19989e-16  2.95142e-15  1.15644e-14  4.40201e-14
   2000          ***          ***  1.06445e-14  9.83771e-16  3.84148e-15  1.54697e-14  5.46451e-14

   Pressure = 0.1 atm

   T(K)       P3->W1       P3->W2        P3->R       P3->P1       P3->P2         P3->      Capture
    298  7.70572e-28  2.53241e-20  1.08304e-26  8.25987e-29  3.86272e-26  2.53242e-20  2.53331e-20
    300  9.16513e-28  2.78797e-20  1.32426e-26  1.03785e-28  4.64028e-26  2.78797e-20  2.78909e-20
    400  9.08965e-25  1.06744e-18  3.13437e-23  6.72248e-25  6.00092e-23  1.06753e-18  1.07907e-18
    500  6.31243e-23  9.97551e-18   4.1572e-21  1.45909e-22  5.83536e-21  9.98571e-18  1.06847e-17
    600   8.4912e-22   4.1733e-17  1.09989e-19  4.98268e-21  1.26323e-19  4.19751e-17  5.28899e-17
    700  4.10957e-21  1.00086e-16   1.1041e-18  5.82728e-20  1.08359e-18  1.02336e-16  1.74859e-16
    800  1.02629e-20  1.58981e-16  6.05003e-18  3.54895e-19  5.17363e-18   1.7057e-16  4.46847e-16
    900  1.65997e-20  1.86721e-16  2.24419e-17  1.42864e-18  1.69232e-17  2.27531e-16   9.5808e-16
   1000  2.03851e-20  1.78138e-16   6.4173e-17  4.37072e-18  4.31564e-17  2.89858e-16  1.81149e-15
   1100          ***  1.48809e-16   1.5311e-16  1.10557e-17  9.29458e-17  4.05928e-16   3.1189e-15
   1200          ***          ***  3.21195e-16  2.43115e-17  1.78842e-16  5.24348e-16  4.99721e-15
   1300          ***          ***  6.05711e-16  4.77874e-17  3.10995e-16  9.64494e-16   7.5655e-15
   1400          ***          ***   1.0561e-15     8.63e-17   5.0545e-16  1.64785e-15  1.09431e-14
   1500          ***          ***  1.72754e-15  1.45432e-16  7.77464e-16  2.65043e-15   1.5248e-14
   1600          ***          ***  2.68078e-15  2.31448e-16  1.14264e-15  4.05486e-15  2.05963e-14
   1700          ***          ***  3.98073e-15  3.51119e-16  1.61656e-15  5.94841e-15  2.71014e-14
   1800          ***          ***  5.69506e-15  5.11544e-16  2.21454e-15  8.42114e-15  3.48735e-14
   1900          ***          ***  7.89303e-15  7.19994e-16  2.95143e-15  1.15645e-14  4.40201e-14
   2000          ***          ***  1.06445e-14  9.83776e-16   3.8415e-15  1.54698e-14  5.46451e-14

   Pressure = 1 atm

   T(K)       P3->W1       P3->W2        P3->R       P3->P1       P3->P2         P3->      Capture
    298  8.80278e-29  2.53456e-20  1.16375e-27  1.35288e-30   4.0267e-27  2.53456e-20  2.53331e-20
    300  1.05451e-28  2.79047e-20  1.42683e-27  1.72774e-30  4.84614e-27  2.79047e-20  2.78909e-20
    400  1.88364e-25  1.07871e-18  4.31865e-24  2.95536e-26   7.5764e-24  1.07873e-18  1.07907e-18
    500  2.88364e-23    1.059e-17  8.72633e-22  1.67635e-23  1.07279e-21   1.0592e-17  1.06847e-17
    600  8.22516e-22  5.04327e-17  3.63526e-20  1.21882e-21   3.6136e-20  5.05073e-17  5.28899e-17
    700  7.59594e-21  1.49702e-16   5.3678e-19   2.4535e-20  4.62173e-19  1.50733e-16  1.74859e-16
    800  3.24541e-20  3.09299e-16  3.91557e-18  2.15378e-19  3.01687e-18   3.1648e-16  4.46847e-16
    900  8.11584e-20  4.76468e-16  1.75786e-17  1.08992e-18  1.23049e-17  5.07523e-16   9.5808e-16
   1000  1.40695e-19  5.83147e-16   5.6392e-17  3.80253e-18  3.61257e-17  6.79608e-16  1.81149e-15
   1100   1.9094e-19  6.04287e-16  1.43328e-16  1.02995e-17  8.44591e-17  8.42565e-16   3.1189e-15
   1200          ***  5.58042e-16  3.09593e-16  2.35239e-17  1.68753e-16  1.06002e-15  4.99721e-15
   1300          ***          ***  6.06204e-16   4.7832e-17  3.11207e-16  9.65243e-16   7.5655e-15
   1400          ***          ***  1.05665e-15   8.6351e-17  5.05671e-16  1.64867e-15  1.09431e-14
   1500          ***          ***   1.7281e-15  1.45487e-16  7.77681e-16  2.65127e-15   1.5248e-14
   1600          ***          ***  2.68134e-15  2.31504e-16  1.14284e-15  4.05568e-15  2.05963e-14
   1700          ***          ***  3.98126e-15  3.51174e-16  1.61674e-15  5.94918e-15  2.71014e-14
   1800          ***          ***  5.69556e-15  5.11597e-16  2.21471e-15  8.42186e-15  3.48735e-14
   1900          ***          ***  7.89349e-15  7.20043e-16  2.95158e-15  1.15651e-14  4.40201e-14
   2000          ***          ***  1.06449e-14  9.83821e-16  3.84162e-15  1.54704e-14  5.46451e-14

   Pressure = 10 atm

   T(K)       P3->W1       P3->W2        P3->R       P3->P1       P3->P2         P3->      Capture
    298   8.9732e-30  2.53478e-20  1.17369e-28  1.48034e-32  4.04585e-28  2.53478e-20  2.53331e-20
    300  1.07627e-29  2.79073e-20  1.43956e-28  1.89847e-32  4.87033e-28  2.79073e-20  2.78909e-20
    400   2.2674e-26  1.08001e-18  4.57717e-25  4.83357e-28  7.88295e-25  1.08001e-18  1.07907e-18
    500  5.23333e-24  1.06876e-17  1.08247e-22  5.48735e-25  1.26721e-22  1.06879e-17  1.06847e-17
    600  2.66723e-22  5.26386e-17  6.00821e-21  8.59581e-23  5.50526e-21  5.26505e-17  5.28899e-17
    700  4.60363e-21  1.70559e-16  1.27229e-19  3.46755e-21  9.89893e-20  1.70793e-16  1.74859e-16
    800  3.56895e-20  4.12182e-16  1.33397e-18  5.40466e-20  9.24793e-19  4.14531e-16  4.46847e-16
    900  1.52105e-19  7.86403e-16  8.23835e-18  4.28101e-19  5.23059e-18  8.00452e-16   9.5808e-16
   1000   4.1481e-19  1.22364e-15  3.40548e-17  2.07795e-18  2.00945e-17  1.28028e-15  1.81149e-15
   1100  8.16487e-19  1.60369e-15  1.03999e-16  7.06485e-18  5.74594e-17  1.77303e-15   3.1189e-15
   1200  1.27501e-18  1.83567e-15  2.53985e-16  1.86017e-17  1.31966e-16   2.2415e-15  4.99721e-15
   1300          ***  1.89712e-15  5.27464e-16  4.13576e-17   2.5863e-16  2.72574e-15   7.5655e-15
   1400          ***   1.8151e-15  9.73691e-16  7.93574e-17  4.52115e-16  3.32158e-15  1.09431e-14
   1500          ***          ***  1.73126e-15  1.45818e-16  7.78758e-16  2.65583e-15   1.5248e-14
   1600          ***          ***  2.68471e-15  2.31867e-16  1.14394e-15  4.06052e-15  2.05963e-14
   1700          ***          ***  3.98471e-15  3.51553e-16  1.61782e-15  5.95409e-15  2.71014e-14
   1800          ***          ***  5.69896e-15  5.11977e-16  2.21573e-15  8.42666e-15  3.48735e-14
   1900          ***          ***  7.89675e-15  7.20415e-16  2.95251e-15  1.15697e-14  4.40201e-14
   2000          ***          ***   1.0648e-14  9.84175e-16  3.84246e-15  1.54746e-14  5.46451e-14

   Pressure = 100 atm

   T(K)       P3->W1       P3->W2        P3->R       P3->P1       P3->P2         P3->      Capture
    298  8.99165e-31   2.5348e-20  1.17471e-29  1.49591e-34  4.04781e-29   2.5348e-20  2.53331e-20
    300  1.07864e-30  2.79075e-20  1.44087e-29  1.91951e-34  4.87281e-29  2.79075e-20  2.78909e-20
    400  2.32734e-27  1.08014e-18  4.60843e-26  5.26667e-30  7.91873e-26  1.08014e-18  1.07907e-18
    500  5.93531e-25  1.06986e-17  1.11977e-23  7.59146e-27   1.2994e-23  1.06986e-17  1.06847e-17
    600  3.83307e-23  5.29469e-17  6.73412e-22  1.83887e-24  6.03071e-22  5.29483e-17  5.28899e-17
    700  9.66231e-22  1.74668e-16  1.67441e-20  1.29907e-22  1.24874e-20  1.74698e-16  1.74859e-16
    800  1.20193e-20  4.42772e-16  2.22721e-19  3.65662e-21  1.45296e-19  4.43156e-16  4.46847e-16
    900  8.53143e-20  9.28441e-16   1.8311e-18   5.0715e-20  1.08047e-18  9.31488e-16   9.5808e-16
   1000  3.84049e-19  1.67134e-15  1.02032e-17  4.05093e-19   5.5686e-18  1.68791e-15  1.81149e-15
   1100  1.19534e-18   2.6325e-15  4.12353e-17  2.09545e-18   2.1114e-17  2.69814e-15   3.1189e-15
   1200  2.77859e-18  3.67953e-15  1.27989e-16  7.70344e-18  6.20325e-17  3.88003e-15  4.99721e-15
   1300  5.16483e-18  4.63733e-15  3.21455e-16  2.17602e-17  1.48327e-16  5.13403e-15   7.5655e-15
   1400  8.11634e-18  5.36294e-15  6.84599e-16  5.03882e-17  3.01985e-16  6.40803e-15  1.09431e-14
   1500          ***  5.78365e-15  1.28526e-15  1.00745e-16  5.43765e-16  7.72452e-15   1.5248e-14
   1600          ***  5.89354e-15  2.19178e-15  1.80787e-16  8.91845e-16    9.171e-15  2.05963e-14
   1700          ***          ***  4.00022e-15  3.53401e-16  1.62217e-15  5.97579e-15  2.71014e-14
   1800          ***          ***  5.71562e-15  5.13989e-16  2.22022e-15  8.44983e-15  3.48735e-14
   1900          ***          ***  7.91398e-15  7.22521e-16    2.957e-15  1.15935e-14  4.40201e-14
   2000          ***          ***  1.06653e-14  9.86311e-16  3.84681e-15  1.54984e-14  5.46451e-14

   Pressure = 1000 atm

   T(K)       P3->W1       P3->W2        P3->R       P3->P1       P3->P2         P3->      Capture
    298  8.99352e-32   2.5348e-20  1.17481e-30  1.49751e-36    4.048e-30   2.5348e-20  2.53331e-20
    300  1.07887e-31  2.79075e-20    1.441e-30  1.92167e-36  4.87305e-30  2.79075e-20  2.78909e-20
    400  2.33381e-28  1.08016e-18  4.61163e-27  5.31826e-32  7.92238e-27  1.08016e-18  1.07907e-18
    500  6.02952e-26  1.06997e-17  1.12397e-24  7.95753e-29  1.30296e-24  1.06997e-17  1.06847e-17
    600  4.06682e-24  5.29799e-17  6.83515e-23  2.14171e-26  6.10121e-23    5.298e-17  5.28899e-17
    700  1.13811e-22  1.75164e-16  1.75302e-21  1.86646e-24   1.2966e-21  1.75167e-16  1.74859e-16
    800  1.71223e-21  4.47337e-16   2.4927e-20  7.23281e-23  1.59941e-20   4.4738e-16  4.46847e-16
    900  1.60774e-20   9.5675e-16  2.29935e-19  1.50095e-21  1.32025e-19  9.57129e-16   9.5808e-16
   1000  1.02978e-19  1.79687e-15  1.51237e-18  1.87746e-20  7.94447e-19   1.7993e-15  1.81149e-15
   1100  4.76521e-19  3.04759e-15  7.52361e-18  1.53814e-19  3.67436e-18  3.05942e-15   3.1189e-15
   1200  1.66427e-18  4.74382e-15  2.94613e-17  8.80129e-19  1.35374e-17  4.78936e-15  4.99721e-15
   1300  4.56496e-18  6.84166e-15  9.36741e-17  3.71437e-18    4.086e-17  6.98447e-15   7.5655e-15
   1400  1.02282e-17  9.20592e-15  2.48728e-16  1.21526e-17   1.0369e-16  9.58072e-15  1.09431e-14
   1500  1.94391e-17  1.16359e-14  5.66833e-16  3.22967e-17  2.27027e-16  1.24815e-14   1.5248e-14
   1600  3.23947e-17  1.39162e-14  1.13809e-15  7.26982e-17   4.3976e-16  1.55992e-14  2.05963e-14
   1700  4.86199e-17  1.58616e-14  2.06144e-15    1.436e-16  7.71078e-16  1.88863e-14  2.71014e-14
   1800          ***  1.73418e-14  3.43492e-15  2.26838e-16  1.24766e-15  2.23491e-14  3.48735e-14
   1900          ***  1.82894e-14  5.35501e-15  3.92646e-16  1.89226e-15  2.60455e-14  4.40201e-14
   2000          ***          ***  1.07286e-14  9.94796e-16  3.86118e-15  1.55846e-14  5.46451e-14

______________________________________________________________________________________

Temperature-Pressure Rate Tables:

W1->W2

P\T              298          300          400          500          600          700          800          900         1000         1100         1200         1300         1400         1500         1600         1700         1800         1900         2000
0.01     1.58498e-12  2.10017e-12  7.69276e-08  7.04595e-05   0.00586121    0.0971693     0.565256      1.69044          ***          ***          ***          ***          ***          ***          ***          ***          ***          ***          ***
0.1      1.59075e-12  2.10869e-12  9.58626e-08  0.000171724    0.0273529     0.768748       6.7577      27.4468      68.6038          ***          ***          ***          ***          ***          ***          ***          ***          ***          ***
1        1.59169e-12   2.1101e-12  1.04163e-07  0.000280851    0.0760702       3.5829      49.8384      295.475      979.319       2230.9          ***          ***          ***          ***          ***          ***          ***          ***          ***
10        1.5918e-12  2.11026e-12  1.05758e-07  0.000323992     0.115483      7.94954      169.191      1524.74      7284.89      22072.1      48930.1          ***          ***          ***          ***          ***          ***          ***          ***
100      1.59181e-12  2.11027e-12  1.05946e-07  0.000331246     0.126625      10.1492      276.022      3425.28        23342      99596.4       296164       672593  1.25652e+06          ***          ***          ***          ***          ***          ***
1000     1.59181e-12  2.11028e-12  1.05965e-07  0.000332053     0.128144      10.5666      306.924      4303.35      35349.3       192123       749250  2.22752e+06  5.31189e+06  1.06265e+07  1.85378e+07  2.91045e+07          ***          ***          ***
O-O      1.52316e-11  1.79629e-11  1.11075e-07  0.000332408     0.128325      10.6153      311.329       4467.8        38490       227622  1.01221e+06  3.60825e+06  1.07979e+07  2.80693e+07  6.50383e+07  1.37016e+08  2.66548e+08  4.84761e+08  8.32381e+08

W1->R

P\T              298          300          400          500          600          700          800          900         1000         1100         1200         1300         1400         1500         1600         1700         1800         1900         2000
0.01     4.40848e-15  6.56426e-15  1.48385e-08  6.39804e-05    0.0113628     0.321062      2.92216      13.0648          ***          ***          ***          ***          ***          ***          ***          ***          ***          ***          ***
0.1      7.32324e-15  1.10059e-14  4.10717e-08  0.000290482    0.0790866      3.17135      37.8859      206.007      680.891          ***          ***          ***          ***          ***          ***          ***          ***          ***          ***
1         8.0185e-15  1.20824e-14  5.54383e-08  0.000550712     0.223954       13.373       228.46      1666.99      6846.49      19286.4          ***          ***          ***          ***          ***          ***          ***          ***          ***
10       8.10469e-15  1.22168e-14  5.83346e-08  0.000649758     0.328078      26.4533      635.786       6504.2      35864.2       127211       332016          ***          ***          ***          ***          ***          ***          ***          ***
100      8.11357e-15  1.22306e-14   5.8677e-08  0.000665894     0.355077      32.1595      934.058      12279.1      89649.5       417316  1.37758e+06  3.51487e+06  7.41628e+06          ***          ***          ***          ***          ***          ***
1000     8.11446e-15   1.2232e-14   5.8712e-08  0.000667673     0.358633      33.1648      1010.47      14527.3       121839       680045   2.7557e+06  8.63477e+06  2.19992e+07  4.75253e+07  9.01434e+07  1.54368e+08          ***          ***          ***
O-O      8.12815e-15  1.22526e-14  5.88014e-08  0.000668687     0.359412      33.3194      1022.23        14937       129476       766088  3.39908e+06  1.20731e+07  3.59764e+07  9.30984e+07  2.14726e+08  4.50304e+08  8.72106e+08  1.57919e+09  2.70021e+09

W1->P1

P\T              298          300          400          500          600          700          800          900         1000         1100         1200         1300         1400         1500         1600         1700         1800         1900         2000
0.01     1.97858e-09   2.7743e-09  0.000776503      1.14471      107.107      1961.64      12934.4      44744.2          ***          ***          ***          ***          ***          ***          ***          ***          ***          ***          ***
0.1      2.03106e-09  2.85137e-09  0.000905734      1.72047      220.226       5491.8      47265.8       201215       547611          ***          ***          ***          ***          ***          ***          ***          ***          ***          ***
1        2.03787e-09  2.86146e-09  0.000935965      1.98025      312.603      10276.7       118193       652282  2.17202e+06  5.18159e+06          ***          ***          ***          ***          ***          ***          ***          ***          ***
10       2.03859e-09  2.86252e-09  0.000940053      2.03646      347.264      13347.3       192429  1.37451e+06  5.83662e+06  1.69787e+07  3.78739e+07          ***          ***          ***          ***          ***          ***          ***          ***
100      2.03866e-09  2.86263e-09  0.000940487      2.04364      353.507        14205       225591  1.88569e+06   9.7881e+06  3.51385e+07  9.47842e+07  2.05849e+08  3.80607e+08          ***          ***          ***          ***          ***          ***
1000     2.03867e-09  2.86264e-09  0.000940531      2.04439      354.232      14327.9       232032  2.02912e+06   1.1437e+07  4.63491e+07  1.44981e+08  3.68066e+08  7.89007e+08  1.47659e+09  2.48134e+09  3.83105e+09          ***          ***          ***
O-O      2.04413e-09  2.87028e-09  0.000942509      2.04782      354.763      14356.3       233044  2.05236e+06  1.17631e+07  4.92867e+07  1.63173e+08  4.50528e+08   1.0783e+09  2.30164e+09  4.47593e+09  8.06072e+09  1.36156e+10  2.17892e+10   3.3303e+10

W1->P2

P\T              298          300          400          500          600          700          800          900         1000         1100         1200         1300         1400         1500         1600         1700         1800         1900         2000
0.01     3.85738e-18  5.78048e-18  1.84653e-11  1.06016e-07  2.32772e-05  0.000771898    0.0079518    0.0391708          ***          ***          ***          ***          ***          ***          ***          ***          ***          ***          ***
0.1        1.024e-18  1.57076e-18  1.58675e-11  2.33446e-07  0.000104762   0.00598422    0.0928753     0.616059      2.37138          ***          ***          ***          ***          ***          ***          ***          ***          ***          ***
1        1.36037e-19  2.10931e-19  4.46514e-12  1.57489e-07  0.000155966    0.0173077     0.461973      4.70002      24.8225      84.5723          ***          ***          ***          ***          ***          ***          ***          ***          ***
10       1.42183e-20  2.20946e-20    5.936e-13  3.47435e-08  6.63178e-05    0.0144304     0.718712      12.6362       104.91      507.643      1676.39          ***          ***          ***          ***          ***          ***          ***          ***
100      1.42874e-21  2.22078e-21  6.19419e-14  4.15775e-09  1.06554e-05   0.00359572     0.301779      9.15233      128.298      992.008      4851.09        16754      44636.3          ***          ***          ***          ***          ***          ***
1000     1.42944e-22  2.22192e-22   6.2228e-15  4.25601e-10  1.15631e-06  0.000445022    0.0468359       1.9529      40.3459      477.466      3587.65      18547.6      70603.7       209960       513261  1.07586e+06          ***          ***          ***
O-O              ***          ***          ***          ***          ***          ***          ***          ***          ***          ***          ***          ***          ***          ***          ***          ***          ***          ***          ***

W1->P3

P\T              298          300          400          500          600          700          800          900         1000         1100         1200         1300         1400         1500         1600         1700         1800         1900         2000
0.01     2.19652e-15  3.21874e-15   5.3164e-09   2.2825e-05   0.00418913     0.121873      1.12898      5.06933          ***          ***          ***          ***          ***          ***          ***          ***          ***          ***          ***
0.1      3.60363e-16  5.38053e-16  2.52842e-09  2.73901e-05    0.0103151     0.522243      7.38451      45.2841      162.459          ***          ***          ***          ***          ***          ***          ***          ***          ***          ***
1        4.11668e-17  6.19067e-17  5.23965e-10  1.25124e-05   0.00999198      0.96517      23.3092       219.04      1080.04      3456.52          ***          ***          ***          ***          ***          ***          ***          ***          ***
10       4.19638e-18  6.31841e-18  6.30711e-11   2.2708e-06    0.0032402     0.584975      25.6325      409.911      3152.57      14268.6      44346.7          ***          ***          ***          ***          ***          ***          ***          ***
100      4.20501e-19   6.3323e-19  6.47382e-12  2.57539e-07  0.000465638     0.122779       8.6331      229.989      2919.54      20819.4      94927.8       307957       775351          ***          ***          ***          ***          ***          ***
1000     4.20588e-20   6.3337e-20  6.49183e-13  2.61627e-08  4.94045e-05    0.0144613      1.22986      43.3464      783.317      8316.16      57076.3       272973       970292  2.71428e+06  6.28052e+06  1.25289e+07          ***          ***          ***
O-O              ***          ***          ***          ***          ***          ***          ***          ***          ***          ***          ***          ***          ***          ***          ***          ***          ***          ***          ***

W2->W1

P\T              298          300          400          500          600          700          800          900         1000         1100         1200         1300         1400         1500         1600         1700         1800         1900         2000
0.01     9.70133e-15  1.32311e-14  1.44994e-09  2.64597e-06  0.000356341   0.00846185    0.0652294      0.24575          ***          ***          ***          ***          ***          ***          ***          ***          ***          ***          ***
0.1      9.73665e-15  1.32847e-14  1.80683e-09  6.44873e-06   0.00166281    0.0669145     0.778526      3.97553      12.1065          ***          ***          ***          ***          ***          ***          ***          ***          ***          ***
1        9.74239e-15  1.32936e-14  1.96328e-09  1.05467e-05   0.00462425     0.311783      5.73303      42.5782      170.644      459.916          ***          ***          ***          ***          ***          ***          ***          ***          ***
10       9.74304e-15  1.32946e-14  1.99335e-09  1.21668e-05   0.00702012     0.691735      19.4545      219.244      1260.06      4472.53      11419.7          ***          ***          ***          ***          ***          ***          ***          ***
100       9.7431e-15  1.32947e-14  1.99688e-09  1.24392e-05   0.00769742     0.883136       31.737      492.341      4029.49      20048.5        68047       173789       361516          ***          ***          ***          ***          ***          ***
1000     9.74311e-15  1.32947e-14  1.99724e-09  1.24695e-05   0.00778976     0.919459      35.2901      618.538      6101.09      38634.2       171534       570345  1.50064e+06  3.27932e+06  6.20437e+06  1.05107e+07          ***          ***          ***
O-O      9.32291e-14  1.13166e-13  2.09356e-09  1.24828e-05   0.00780076     0.923694      35.7966      642.175       6643.1      45770.4       231675       922949  3.04164e+06  8.60363e+06  2.14788e+07  4.83528e+07  9.98189e+07  1.91505e+08  3.45132e+08

W2->R

P\T              298          300          400          500          600          700          800          900         1000         1100         1200         1300         1400         1500         1600         1700         1800         1900         2000
0.01     7.73782e-16  1.17769e-15  6.56931e-09  5.45468e-05    0.0159455     0.663693      8.11677      44.8717      149.542          ***          ***          ***          ***          ***          ***          ***          ***          ***          ***
0.1      9.53918e-16   1.4591e-15  1.13095e-08  0.000143149    0.0638409      3.88188      65.3847      465.262      1859.78       5119.5          ***          ***          ***          ***          ***          ***          ***          ***          ***
1        9.81776e-16  1.50311e-15   1.2746e-08  0.000197817     0.119792      10.3825      249.392      2448.34      12742.4      42676.6       106047          ***          ***          ***          ***          ***          ***          ***          ***
10       9.84792e-16  1.50788e-15  1.29518e-08  0.000210624     0.143104      15.1462      476.035      6334.09      44520.8       193873       593467  1.41055e+06  2.79842e+06          ***          ***          ***          ***          ***          ***
100      9.85097e-16  1.50837e-15  1.29737e-08  0.000212255     0.147236      16.4491      575.499      9065.32        79440       442550   1.7234e+06   5.0634e+06  1.19668e+07  2.39993e+07  4.24485e+07          ***          ***          ***          ***
1000     9.85127e-16  1.50842e-15   1.2976e-08  0.000212424     0.147706      16.6272      593.433      9761.25      92499.8       580590  2.64254e+06  9.27837e+06  2.63128e+07  6.25663e+07  1.28809e+08  2.36021e+08  3.95287e+08  6.12418e+08          ***
O-O      9.87597e-16  1.51219e-15  1.30032e-08  0.000212803     0.147959      16.6655      596.176      9867.81      94842.6       612216  2.92601e+06  1.10824e+07  3.49278e+07  9.49563e+07  2.28799e+08  4.98928e+08  1.00074e+09  1.87041e+09  3.29127e+09

W2->P1

P\T              298          300          400          500          600          700          800          900         1000         1100         1200         1300         1400         1500         1600         1700         1800         1900         2000
0.01     2.25523e-17  3.42373e-17  2.06086e-10  1.95587e-06  0.000627276    0.0277515     0.352926      1.99976      8.05039          ***          ***          ***          ***          ***          ***          ***          ***          ***          ***
0.1      4.00492e-18  6.19817e-18  1.06195e-10   2.5224e-06   0.00165224     0.127196      2.48842      19.5047      83.0024      294.033          ***          ***          ***          ***          ***          ***          ***          ***          ***
1        4.65821e-19  7.26263e-19  2.23479e-11  1.15493e-06   0.00158553     0.231097      7.72328      93.7289      558.442      2039.96      7268.33          ***          ***          ***          ***          ***          ***          ***          ***
10       4.76016e-20  7.43121e-20  2.69327e-12  2.07656e-07  0.000501492     0.134536      8.06987      166.437      1565.16       8237.5      28516.8       116676       237574          ***          ***          ***          ***          ***          ***
100       4.7712e-21  7.44954e-21  2.76449e-13  2.34691e-08  7.11237e-05    0.0274495       2.5983      88.0889      1362.44      11390.7      58756.3       209060       563143  2.43417e+06  4.41466e+06          ***          ***          ***          ***
1000     4.77232e-22   7.4514e-22  2.77217e-14  2.38293e-09  7.52535e-06   0.00320541     0.363234      16.0755      349.507      4319.77      33585.1       177676       684077  2.03559e+06  4.93617e+06   1.0199e+07  4.98241e+07  7.90043e+07          ***
O-O              ***          ***          ***          ***          ***          ***          ***          ***          ***          ***          ***          ***          ***          ***          ***          ***          ***          ***          ***

W2->P2

P\T              298          300          400          500          600          700          800          900         1000         1100         1200         1300         1400         1500         1600         1700         1800         1900         2000
0.01      8.8725e-15  1.32093e-14   3.4546e-08  0.000195668    0.0456648      1.63575      17.9227       90.897      282.118          ***          ***          ***          ***          ***          ***          ***          ***          ***          ***
0.1      9.62922e-15  1.43737e-14  4.63792e-08  0.000367097     0.124893      6.41181      96.2499      629.423       2355.6      6144.17          ***          ***          ***          ***          ***          ***          ***          ***          ***
1        9.72873e-15  1.45281e-14  4.91589e-08  0.000446125     0.193177      13.5018      281.161      2498.61      12084.4      38234.7      90723.5          ***          ***          ***          ***          ***          ***          ***          ***
10       9.73914e-15  1.45443e-14  4.95196e-08  0.000461919      0.21662      17.7087       463.97      5425.21        34728       141030       408973       930445  1.78064e+06          ***          ***          ***          ***          ***          ***
100      9.74019e-15  1.45459e-14  4.95573e-08  0.000463823     0.220401      18.7246      533.441      7186.27      55885.5       284137  1.03109e+06  2.86594e+06  6.47818e+06  1.25111e+07  2.14558e+07          ***          ***          ***          ***
1000      9.7403e-15  1.45461e-14   4.9561e-08  0.000464019      0.22082      18.8569      545.117      7596.95        63034       355289  1.48163e+06  4.84434e+06  1.29606e+07  2.93749e+07  5.81129e+07  1.02971e+08   1.6702e+08  2.52384e+08          ***
O-O      9.76766e-15  1.45871e-14  4.97144e-08  0.000465475     0.221535      18.9275      548.117      7675.67      64413.5       371596  1.61569e+06  5.64481e+06  1.65923e+07  4.24469e+07  9.69498e+07  2.01617e+08  3.87644e+08  6.97483e+08  1.18594e+09

W2->P3

P\T              298          300          400          500          600          700          800          900         1000         1100         1200         1300         1400         1500         1600         1700         1800         1900         2000
0.01     7.19378e-11  1.02288e-10  5.24388e-05     0.129173      18.8958      505.037      4517.03      19669.6      54054.9          ***          ***          ***          ***          ***          ***          ***          ***          ***          ***
0.1      7.24883e-11  1.03113e-10  5.59646e-05     0.162546      30.8189      1106.75      13142.1      72817.6       240431       567444          ***          ***          ***          ***          ***          ***          ***          ***          ***
1        7.25498e-11  1.03206e-10  5.65557e-05     0.172558      37.2433      1655.27      25546.7       184832       770637  2.17794e+06  4.72313e+06          ***          ***          ***          ***          ***          ***          ***          ***
10        7.2556e-11  1.03215e-10  5.66237e-05      0.17415      38.8723      1885.88      34041.3       304776   1.6078e+06  5.65536e+06  1.46856e+07  3.05983e+07  5.44736e+07          ***          ***          ***          ***          ***          ***
100      7.25567e-11  1.03216e-10  5.66306e-05     0.174328         39.1      1931.31      36567.6       359800  2.19458e+06  9.24634e+06  2.89939e+07  7.18338e+07  1.48048e+08  2.65037e+08  4.26507e+08          ***          ***          ***          ***
1000     7.25567e-11  1.03216e-10  5.66313e-05     0.174346      39.1243       1936.8      36944.6       370770  2.35934e+06  1.07015e+07  3.73224e+07  1.05324e+08  2.49579e+08  5.11588e+08  9.30675e+08  1.53645e+09  2.34599e+09  3.36455e+09          ***
O-O       7.2514e-11  1.03155e-10  5.65743e-05     0.174102      39.0578      1933.42      36904.1       371285  2.37853e+06  1.09518e+07   3.9314e+07  1.16433e+08  2.96293e+08  6.67557e+08  1.36196e+09  2.56015e+09  4.49417e+09  7.44654e+09  1.17463e+10

R->W1

P\T              298          300          400          500          600          700          800          900         1000         1100         1200         1300         1400         1500         1600         1700         1800         1900         2000
0.01     1.39191e-14  1.42923e-14  3.09853e-14  3.23676e-14  2.22898e-14  1.19287e-14  5.50631e-15   2.3597e-15          ***          ***          ***          ***          ***          ***          ***          ***          ***          ***          ***
0.1      2.31221e-14   2.3963e-14  8.57649e-14  1.46958e-13  1.55182e-13  1.18055e-13  7.20792e-14  3.84017e-14   1.9159e-14          ***          ***          ***          ***          ***          ***          ***          ***          ***          ***
1        2.53172e-14  2.63069e-14  1.15765e-13  2.78612e-13  4.39454e-13  4.98023e-13  4.36074e-13  3.15532e-13  2.01842e-13  1.20593e-13          ***          ***          ***          ***          ***          ***          ***          ***          ***
10       2.55893e-14  2.65994e-14  1.21813e-13   3.2872e-13  6.43772e-13  9.85191e-13  1.21424e-12  1.23626e-12  1.07702e-12  8.38541e-13  6.06711e-13          ***          ***          ***          ***          ***          ***          ***          ***
100      2.56174e-14  2.66296e-14  1.22528e-13  3.36883e-13  6.96751e-13  1.19771e-12  1.78395e-12  2.33502e-12   2.7016e-12  2.79217e-12  2.62686e-12  2.29952e-12  1.90893e-12          ***          ***          ***          ***          ***          ***
1000     2.56202e-14  2.66326e-14  1.22601e-13  3.37784e-13  7.03728e-13  1.23515e-12   1.9299e-12  2.76259e-12  3.67248e-12   4.5573e-12  5.29169e-12   5.7712e-12  5.95157e-12  5.85297e-12  5.53564e-12  5.07081e-12          ***          ***          ***
O-O      2.56634e-14  2.66775e-14  1.22788e-13  3.38296e-13  7.05258e-13  1.24091e-12  1.95236e-12  2.84051e-12  3.90268e-12  5.13419e-12  6.52945e-12  8.08247e-12  9.78728e-12   1.1638e-11  1.36291e-11  1.57554e-11  1.80118e-11   2.0394e-11  2.28975e-11

R->W2

P\T              298          300          400          500          600          700          800          900         1000         1100         1200         1300         1400         1500         1600         1700         1800         1900         2000
0.01     3.99149e-13  4.07012e-13   7.2781e-13  7.34854e-13  5.14684e-13  2.83877e-13  1.34218e-13  5.81063e-14  2.43233e-14          ***          ***          ***          ***          ***          ***          ***          ***          ***          ***
0.1      4.92071e-13  5.04268e-13  1.25297e-12  1.92851e-12  2.06076e-12   1.6613e-12  1.08508e-12  6.11692e-13  3.15974e-13  1.57123e-13          ***          ***          ***          ***          ***          ***          ***          ***          ***
1        5.06441e-13  5.19475e-13  1.41213e-12    2.665e-12  3.86685e-12  4.44368e-12  4.14219e-12    3.236e-12  2.21109e-12  1.38578e-12  8.27296e-13          ***          ***          ***          ***          ***          ***          ***          ***
10       5.07997e-13  5.21127e-13  1.43492e-12  2.83753e-12  4.61937e-12  6.48257e-12  7.90723e-12  8.37968e-12  7.76983e-12   6.4341e-12  4.89817e-12  3.52264e-12  2.43831e-12          ***          ***          ***          ***          ***          ***
100      5.08154e-13  5.21294e-13  1.43735e-12   2.8595e-12  4.75274e-12  7.04025e-12  9.55944e-12  1.19937e-11  1.38733e-11  1.47458e-11  1.44411e-11  1.31666e-11  1.13361e-11  9.35094e-12  7.45473e-12          ***          ***          ***          ***
1000     5.08169e-13   5.2131e-13   1.4376e-12  2.86179e-12  4.76791e-12  7.11644e-12  9.85733e-12  1.29145e-11  1.61545e-11  1.93504e-11  2.21772e-11  2.42766e-11  2.53802e-11  2.54098e-11  2.44812e-11  2.28251e-11  2.07675e-11  1.84093e-11          ***
O-O      5.09443e-13  5.22614e-13  1.44062e-12  2.86688e-12  4.77607e-12  7.13284e-12  9.90289e-12  1.30555e-11  1.65636e-11  2.04045e-11  2.45574e-11  2.90052e-11  3.37326e-11  3.87267e-11  4.39741e-11  4.94665e-11  5.51915e-11  6.11437e-11  6.73116e-11

R->P1

P\T              298          300          400          500          600          700          800          900         1000         1100         1200         1300         1400         1500         1600         1700         1800         1900         2000
0.01     1.17046e-14   1.2344e-14  9.16484e-14  3.05575e-13  6.82177e-13  1.22701e-12    1.942e-12  2.82718e-12  3.88025e-12  5.09238e-12  6.45727e-12  7.96557e-12  9.60778e-12  1.13745e-11  1.32566e-11  1.52455e-11  1.73331e-11  1.95121e-11  2.17756e-11
0.1      2.49841e-15  2.66984e-15  3.68331e-14  1.90833e-13   5.4896e-13  1.12045e-12    1.875e-12  2.79079e-12  3.86084e-12  5.09218e-12  6.45718e-12  7.96551e-12  9.60774e-12  1.13744e-11  1.32565e-11  1.52455e-11  1.73331e-11  1.95121e-11  2.17756e-11
1         3.0325e-16  3.26007e-16  6.83761e-15   5.9168e-14  2.64446e-13  7.39642e-13  1.50947e-12  2.51175e-12  3.67632e-12   4.9701e-12  6.45548e-12  7.96516e-12  9.60749e-12  1.13743e-11  1.32564e-11  1.52454e-11  1.73331e-11  1.95121e-11  2.17755e-11
10       3.11735e-17  3.35508e-17  7.95333e-16  9.13828e-15   6.0482e-14  2.53068e-13  7.31263e-13  1.58909e-12  2.79689e-12   4.2464e-12  5.84325e-12   7.9518e-12  9.59701e-12  1.13738e-11  1.32561e-11  1.52452e-11   1.7333e-11  1.95121e-11  2.17756e-11
100      3.12657e-18  3.36544e-18  8.12031e-17  9.98163e-16  7.74037e-15  4.17458e-14  1.64974e-13  4.96436e-13  1.17923e-12  2.29702e-12  3.82227e-12   5.6537e-12  7.68412e-12  1.13006e-11  1.31913e-11  1.52471e-11  1.73349e-11  1.95139e-11  2.17773e-11
1000      3.1275e-19  3.36649e-19  8.13819e-18  1.00901e-16  8.04605e-16  4.63875e-15  2.07133e-14  7.46836e-14  2.22805e-13  5.59009e-13  1.19758e-12  2.23116e-12  3.69351e-12  5.55587e-12  7.75052e-12   1.0199e-11  1.70009e-11  1.91913e-11  2.17935e-11
O-O              ***          ***          ***          ***          ***          ***          ***          ***          ***          ***          ***          ***          ***          ***          ***          ***          ***          ***          ***

R->P2

P\T              298          300          400          500          600          700          800          900         1000         1100         1200         1300         1400         1500         1600         1700         1800         1900         2000
0.01     4.34777e-16  4.61523e-16  4.75943e-15  2.08944e-14  5.77683e-14  1.23095e-13  2.23773e-13  3.65794e-13   5.5375e-13  7.90649e-13  1.07773e-12  1.41522e-12  1.80221e-12  2.23714e-12  2.71801e-12  3.24256e-12  3.80843e-12  4.41326e-12  5.05477e-12
0.1      7.35874e-17  7.90421e-17  1.51181e-15  1.09813e-14  4.17457e-14  1.05854e-13  2.09527e-13  3.55827e-13  5.47399e-13  7.86714e-13  1.07627e-12  1.41428e-12  1.80161e-12  2.23676e-12  2.71777e-12   3.2424e-12  3.80832e-12  4.41319e-12  5.05473e-12
1        8.21236e-18  8.85609e-18  2.33659e-16  2.73259e-15  1.64818e-14   5.9903e-14  1.51639e-13  2.99646e-13  5.01831e-13  7.53696e-13  1.05297e-12  1.40865e-12  1.79775e-12  2.23413e-12  2.71599e-12  3.24119e-12   3.8075e-12  4.41263e-12  5.05434e-12
10       8.32567e-19  8.98365e-19  2.54892e-17  3.65697e-16  3.07975e-15  1.64607e-14  5.99209e-14  1.60036e-13  3.36233e-13  5.90302e-13  9.11064e-13   1.2859e-12  1.70647e-12  2.22069e-12   2.7061e-12    3.234e-12   3.8023e-12  4.40887e-12  5.05162e-12
100      8.33749e-20  8.99698e-20  2.57611e-18  3.84137e-17  3.59136e-16  2.32764e-15  1.10653e-14  4.00425e-14  1.13883e-13  2.62789e-13   5.0862e-13  8.54533e-13  1.28781e-12  1.79016e-12  2.34516e-12  3.20426e-12  3.77878e-12  4.39048e-12  5.03736e-12
1000     8.33868e-21  8.99832e-21  2.57892e-19  3.86275e-18  3.66739e-17  2.47477e-16  1.27715e-15  5.28669e-15  1.80914e-14  5.21702e-14  1.28567e-13  2.74411e-13  5.15108e-13   8.6562e-13  1.32685e-12  1.88864e-12  2.53466e-12  3.24864e-12  4.98899e-12
O-O              ***          ***          ***          ***          ***          ***          ***          ***          ***          ***          ***          ***          ***          ***          ***          ***          ***          ***          ***

R->P3

P\T              298          300          400          500          600          700          800          900         1000         1100         1200         1300         1400         1500         1600         1700         1800         1900         2000
0.01     1.08401e-13  1.13638e-13  7.02077e-13  2.08925e-12  4.13866e-12  6.56904e-12  9.22126e-12  1.20382e-11  1.49924e-11  1.80662e-11  2.12033e-11  2.43945e-11  2.76144e-11   3.0844e-11  3.40697e-11  3.72824e-11  4.04761e-11  4.36475e-11  4.67951e-11
0.1      1.59917e-14  1.69268e-14  1.82062e-13  9.12588e-13   2.6219e-12  5.22506e-12  8.29968e-12  1.15064e-11  1.47155e-11  1.79188e-11  2.12078e-11  2.43976e-11  2.76165e-11  3.08454e-11  3.40706e-11   3.7283e-11  4.04765e-11  4.36478e-11  4.67953e-11
1        1.71834e-15  1.82379e-15  2.50851e-14  1.91561e-13  8.66566e-13  2.54027e-12  5.37153e-12   9.0129e-12  1.29313e-11  1.67741e-11  2.04418e-11  2.44174e-11  2.76307e-11  3.08555e-11  3.40778e-11   3.7288e-11    4.048e-11  4.36503e-11  4.67971e-11
10       1.73302e-16  1.84005e-16  2.65868e-15  2.37623e-14  1.43222e-13  6.02103e-13  1.82999e-12  4.22395e-12  7.80914e-12  1.21713e-11  1.67701e-11  2.12458e-11  2.54614e-11  3.09117e-11  3.41207e-11  3.73203e-11  4.05042e-11  4.36683e-11  4.68105e-11
100      1.73453e-17  1.84173e-17  2.67683e-16  2.45813e-15  1.60526e-14  7.92403e-14  3.05538e-13  9.38839e-13   2.3397e-12  4.82588e-12  8.45083e-12  1.29479e-11  1.79018e-11  2.29484e-11  2.78558e-11  3.74656e-11  4.06226e-11  4.37636e-11  4.68866e-11
1000     1.73468e-18   1.8419e-18  2.67869e-17  2.46733e-16  1.62935e-15  8.29605e-15  3.41959e-14  1.17892e-13  3.46802e-13  8.80507e-13  1.94527e-12  3.77311e-12  6.50408e-12  1.01209e-11  1.44642e-11  1.93072e-11   2.4413e-11  2.96127e-11  4.71651e-11
O-O              ***          ***          ***          ***          ***          ***          ***          ***          ***          ***          ***          ***          ***          ***          ***          ***          ***          ***          ***

P1->W1

P\T              298          300          400          500          600          700          800          900         1000         1100         1200         1300         1400         1500         1600         1700         1800         1900         2000
0.01     4.78416e-20  5.24876e-20  1.65456e-18  1.12361e-17  3.08529e-17  4.74842e-17  5.01872e-17  4.17879e-17          ***          ***          ***          ***          ***          ***          ***          ***          ***          ***          ***
0.1      4.91106e-20  5.39456e-20  1.92993e-18  1.68879e-17  6.34547e-17  1.33192e-16   1.8517e-16   1.9395e-16  1.69823e-16          ***          ***          ***          ***          ***          ***          ***          ***          ***          ***
1        4.92753e-20  5.41365e-20  1.99435e-18  1.94379e-17  9.00749e-17  2.49345e-16  4.64553e-16  6.38422e-16  7.05731e-16  6.74026e-16          ***          ***          ***          ***          ***          ***          ***          ***          ***
10       4.92926e-20  5.41567e-20  2.00306e-18  1.99896e-17  1.00063e-16  3.23861e-16  7.56754e-16   1.3509e-15  1.93181e-15  2.32846e-15  2.47698e-15          ***          ***          ***          ***          ***          ***          ***          ***
100      4.92943e-20  5.41587e-20  2.00398e-18  2.00601e-17  1.01861e-16  3.44672e-16  8.87204e-16  1.85421e-15    3.251e-15  4.89157e-15  6.46966e-15  7.71142e-15  8.46517e-15          ***          ***          ***          ***          ***          ***
1000     4.92945e-20  5.41589e-20  2.00407e-18  2.00675e-17   1.0207e-16  3.47654e-16  9.12534e-16  1.99529e-15  3.79955e-15  6.46255e-15  9.96602e-15  1.40889e-14  1.84525e-14  2.26293e-14   2.6243e-14  2.90212e-14          ***          ***          ***
O-O      4.94267e-20  5.43035e-20  2.00829e-18  2.01012e-17  1.02223e-16  3.48344e-16  9.16515e-16  2.01814e-15   3.9079e-15  6.87252e-15  1.12206e-14  1.72739e-14  2.53614e-14  3.58139e-14  4.89604e-14  6.51263e-14  8.46311e-14  1.07788e-13  1.34902e-13

P1->W2

P\T              298          300          400          500          600          700          800          900         1000         1100         1200         1300         1400         1500         1600         1700         1800         1900         2000
0.01     8.90918e-26  1.02816e-25  2.32983e-23  5.11269e-22  2.97404e-21  7.74258e-21  1.20638e-20  1.35166e-20  1.44318e-20          ***          ***          ***          ***          ***          ***          ***          ***          ***          ***
0.1      1.58212e-26  1.86135e-26  1.20054e-23  6.59336e-22  7.83245e-21  3.54832e-20  8.52275e-20  1.33534e-19  1.57978e-19   1.8776e-19          ***          ***          ***          ***          ***          ***          ***          ***          ***
1         1.8402e-27  2.18101e-27  2.52641e-24  3.01886e-22  7.51573e-21  6.44505e-20  2.64395e-19  6.43179e-19  1.08094e-18  1.41447e-18  2.02979e-18          ***          ***          ***          ***          ***          ***          ***          ***
10       1.88047e-28  2.23163e-28  3.04476e-25  5.42789e-23  2.37713e-21  3.75163e-20  2.76091e-19  1.14021e-18  3.02823e-18  5.78161e-18  8.71721e-18  1.66881e-17  1.78963e-17          ***          ***          ***          ***          ***          ***
100      1.88484e-29  2.23714e-29  3.12527e-26  6.13457e-24  3.37148e-22  7.65429e-21  8.88765e-20  6.02819e-19  2.62658e-18  7.94377e-18  1.79122e-17  3.22172e-17  4.89554e-17  1.18055e-16  1.33612e-16          ***          ***          ***          ***
1000     1.88528e-30   2.2377e-30  3.13395e-27  6.22872e-25  3.56709e-23  8.93909e-22  1.24242e-20  1.09981e-19  6.72915e-19  2.99893e-18  1.01297e-17  2.69111e-17  5.84065e-17  1.07531e-16  1.73734e-16  2.53246e-16  7.87801e-16  9.09707e-16          ***
O-O              ***          ***          ***          ***          ***          ***          ***          ***          ***          ***          ***          ***          ***          ***          ***          ***          ***          ***          ***

P1->R

P\T              298          300          400          500          600          700          800          900         1000         1100         1200         1300         1400         1500         1600         1700         1800         1900         2000
0.01     8.96368e-26  1.07262e-25  9.35187e-23  5.92888e-21  1.00174e-19  7.99416e-19  3.99891e-18   1.4619e-17  4.27668e-17  1.05953e-16  2.31153e-16  4.56208e-16  8.30639e-16  1.41582e-15  2.28459e-15  3.52047e-15  5.21653e-15  7.47421e-15  1.04019e-14
0.1      1.91335e-26  2.31992e-26  3.75848e-23  3.70261e-21  8.06116e-20  7.29989e-19  3.86093e-18  1.44308e-17  4.25528e-17  1.05949e-16   2.3115e-16  4.56204e-16  8.30636e-16  1.41582e-15  2.28459e-15  3.52046e-15  5.21653e-15  7.47421e-15  1.04019e-14
1        2.32236e-27  2.83279e-27  6.97715e-24    1.148e-21  3.88324e-20  4.81887e-19  3.10825e-18   1.2988e-17  4.05191e-17  1.03409e-16  2.31089e-16  4.56184e-16  8.30615e-16   1.4158e-15  2.28457e-15  3.52045e-15  5.21652e-15   7.4742e-15  1.04019e-14
10       2.38735e-28  2.91535e-28  8.11564e-25  1.77304e-22  8.88144e-21  1.64877e-19  1.50579e-18  8.21699e-18  3.08264e-17  8.83515e-17  2.09173e-16  4.55419e-16  8.29708e-16  1.41573e-15  2.28452e-15  3.52041e-15   5.2165e-15   7.4742e-15  1.04019e-14
100      2.39441e-29  2.92435e-29  8.28603e-26  1.93667e-23  1.13663e-21  2.71979e-20   3.3971e-19  2.56701e-18  1.29971e-17  4.77924e-17  1.36827e-16  3.23801e-16   6.6433e-16  1.40662e-15  2.27334e-15  3.52083e-15  5.21705e-15  7.47488e-15  1.04027e-14
1000     2.39512e-30  2.92526e-30  8.30427e-27  1.95772e-24  1.18152e-22  3.02221e-21  4.26523e-20   3.8618e-19  2.45568e-18  1.16309e-17  4.28704e-17  1.27784e-16  3.19322e-16  6.91559e-16   1.3357e-15  2.35514e-15  5.11654e-15  7.35131e-15  1.04105e-14
O-O              ***          ***          ***          ***          ***          ***          ***          ***          ***          ***          ***          ***          ***          ***          ***          ***          ***          ***          ***

P1->P2

P\T              298          300          400          500          600          700          800          900         1000         1100         1200         1300         1400         1500         1600         1700         1800         1900         2000
0.01     1.02049e-28  1.23966e-28  1.99395e-25   1.9261e-23  4.47867e-22  4.63736e-21  2.88822e-20  1.27193e-19  4.35922e-19  1.23648e-18  3.02776e-18  6.59711e-18  1.30781e-17  2.39894e-17  4.12512e-17  6.71811e-17  1.04473e-16  1.56163e-16  2.25586e-16
0.1      6.13498e-30  7.67276e-30   4.1954e-26  8.69176e-24  3.08044e-22  3.93805e-21  2.69976e-20  1.23794e-19   4.3115e-19  1.23136e-18  3.02412e-18  6.59323e-18  1.30743e-17  2.39857e-17  4.12478e-17  6.71781e-17   1.0447e-16   1.5616e-16  2.25584e-16
1        1.19474e-31  1.52285e-31  2.40304e-27    1.314e-24  9.59193e-23  2.00159e-21   1.8677e-20  1.02458e-19  3.92822e-19  1.17662e-18  2.96502e-18  6.56819e-18  1.30476e-17   2.3959e-17  4.12222e-17  6.71544e-17  1.04449e-16  1.56142e-16  2.25568e-16
10       1.36176e-33  1.74536e-33  4.45449e-29  5.22156e-26  8.45205e-24  3.52671e-22  5.71354e-21  4.73974e-20  2.43251e-19  8.82887e-19  2.49885e-18  5.98626e-18  1.23779e-17  2.38148e-17  4.10735e-17  6.70079e-17   1.0431e-16  1.56013e-16  2.25452e-16
100       1.3833e-35  1.77433e-35  4.99211e-31  7.78367e-28  2.05114e-25  1.55597e-23  4.63756e-22  6.74952e-21  5.63811e-20  3.05366e-19  1.17962e-18  3.51343e-18  8.59566e-18  1.84496e-17  3.46973e-17  6.63922e-17  1.03675e-16  1.55384e-16  2.24847e-16
1000     1.38553e-37  1.77734e-37  5.05842e-33  8.26453e-30  2.46821e-27  2.37724e-25  1.00631e-23   2.2506e-22  2.99785e-21  2.59342e-20  1.55972e-19  6.90542e-19  2.36843e-18  6.59312e-18  1.55252e-17  3.20247e-17  5.72454e-17  9.98978e-17  2.22902e-16
O-O              ***          ***          ***          ***          ***          ***          ***          ***          ***          ***          ***          ***          ***          ***          ***          ***          ***          ***          ***

P1->P3

P\T              298          300          400          500          600          700          800          900         1000         1100         1200         1300         1400         1500         1600         1700         1800         1900         2000
0.01     2.25756e-26  2.70828e-26  2.68187e-23  1.79103e-21  3.00273e-20  2.32207e-19  1.12102e-18  3.96454e-18  1.12511e-17  2.70943e-17  5.74504e-17  1.10226e-16  1.95087e-16  3.23205e-16  5.06918e-16  7.59371e-16  1.09418e-15  1.52512e-15  2.06592e-15
0.1      9.34013e-28  1.15271e-27  3.98448e-24  6.21455e-22  1.74416e-20  1.79669e-19  1.00253e-18  3.78762e-18  1.10465e-17  2.69206e-17  5.74632e-17   1.1024e-16  1.95102e-16   3.2322e-16  5.06933e-16  7.59385e-16  1.09419e-15  1.52513e-15  2.06593e-15
1        1.52981e-29  1.91897e-29  1.75167e-25  7.13992e-23  4.26641e-21  7.56472e-20   6.0841e-19   2.8896e-18  9.61046e-18  2.50793e-17  5.56018e-17  1.10343e-16  1.95217e-16  3.23342e-16  5.07056e-16  7.59504e-16   1.0943e-15  1.52524e-15  2.06603e-15
10       1.67394e-31   2.1086e-31  2.86491e-27  2.33718e-24  3.00891e-22  1.06913e-20  1.52674e-19  1.13499e-18  5.25178e-18   1.7203e-17  4.39675e-17  9.54073e-17  1.79406e-16  3.24079e-16  5.07851e-16  7.60324e-16  1.09512e-15  1.52602e-15  2.06677e-15
100      1.69155e-33  2.13196e-33  3.12161e-29  3.23336e-26  6.43684e-24  4.00536e-22  1.03294e-20  1.34456e-19  1.02382e-18  5.10245e-18   1.8208e-17  5.01982e-17  1.13915e-16  2.23904e-16  3.95971e-16   7.6432e-16  1.09942e-15  1.53049e-15  2.07126e-15
1000     1.69336e-35  2.13436e-35  3.15219e-31  3.38928e-28  7.49691e-26  5.75476e-24  2.04316e-22  3.97934e-21  4.74505e-20  3.74538e-19   2.0803e-18  8.56864e-18   2.7474e-17   7.1779e-17  1.59228e-16  3.10572e-16  4.85205e-16  8.31725e-16  2.08908e-15
O-O              ***          ***          ***          ***          ***          ***          ***          ***          ***          ***          ***          ***          ***          ***          ***          ***          ***          ***          ***

P2->W1

P\T              298          300          400          500          600          700          800          900         1000         1100         1200         1300         1400         1500         1600         1700         1800         1900         2000
0.01     2.92732e-19  3.11664e-19    2.896e-18  7.87419e-18    1.055e-17  9.21234e-18  6.19459e-18  3.58094e-18          ***          ***          ***          ***          ***          ***          ***          ***          ***          ***          ***
0.1      7.77101e-20  8.46901e-20  2.48858e-18  1.73391e-17  4.74909e-17  7.15315e-17  7.29654e-17  5.79987e-17  3.99213e-17          ***          ***          ***          ***          ***          ***          ***          ***          ***          ***
1        1.03237e-20  1.13727e-20  7.00289e-19  1.16974e-17   7.0704e-17  2.06941e-16  3.63816e-16  4.47988e-16  4.35188e-16  3.64207e-16          ***          ***          ***          ***          ***          ***          ***          ***          ***
10       1.07901e-21  1.19127e-21  9.30971e-20  2.58056e-18  3.00639e-17  1.72538e-16  5.66143e-16  1.20735e-15  1.86246e-15  2.27508e-15  2.36649e-15          ***          ***          ***          ***          ***          ***          ***          ***
100      1.08425e-22  1.19737e-22  9.71464e-21  3.08815e-19  4.83045e-18  4.29925e-17  2.37713e-16  8.74483e-16  2.27992e-15   4.4751e-15  7.01287e-15  9.26121e-15  1.07783e-14          ***          ***          ***          ***          ***          ***
1000     1.08478e-23  1.19799e-23  9.75952e-22  3.16113e-20  5.24189e-19  5.32101e-18  3.68925e-17  1.86585e-16  7.16777e-16  2.15229e-15  5.18276e-15  1.02845e-14  1.73266e-14  2.55439e-14  3.38727e-14  4.13223e-14          ***          ***          ***
O-O              ***          ***          ***          ***          ***          ***          ***          ***          ***          ***          ***          ***          ***          ***          ***          ***          ***          ***          ***

P2->W2

P\T              298          300          400          500          600          700          800          900         1000         1100         1200         1300         1400         1500         1600         1700         1800         1900         2000
0.01     1.10006e-13  1.13048e-13  2.87456e-13  3.87006e-13  3.40521e-13  2.24619e-13  1.22231e-13  5.91372e-14   2.7044e-14          ***          ***          ***          ***          ***          ***          ***          ***          ***          ***
0.1      1.19388e-13  1.23013e-13   3.8592e-13  7.26072e-13  9.31377e-13  8.80953e-13  6.58773e-13  4.15756e-13  2.35871e-13  1.26792e-13          ***          ***          ***          ***          ***          ***          ***          ***          ***
1        1.20622e-13  1.24335e-13   4.0905e-13  8.82379e-13  1.44061e-12  1.85523e-12  1.92598e-12  1.65919e-12  1.23583e-12  8.34791e-13  5.31566e-13          ***          ***          ***          ***          ***          ***          ***          ***
10       1.20751e-13  1.24474e-13  4.12051e-13  9.13617e-13  1.61543e-12  2.43331e-12  3.17853e-12  3.60596e-12  3.57199e-12  3.14698e-12  2.53513e-12  1.91762e-12  1.38869e-12          ***          ***          ***          ***          ***          ***
100      1.20764e-13  1.24487e-13  4.12364e-13  9.17383e-13  1.64362e-12  2.57289e-12  3.65447e-12   4.7768e-12  5.75202e-12  6.36577e-12  6.48905e-12  6.15006e-12  5.49248e-12  4.68273e-12  3.85142e-12          ***          ***          ***          ***
1000     1.20766e-13  1.24489e-13  4.12396e-13  9.17771e-13  1.64675e-12  2.59107e-12  3.73445e-12  5.04979e-12  6.48796e-12  7.96192e-12  9.33896e-12  1.04602e-11  1.11892e-11  1.14595e-11  1.12881e-11  1.07513e-11  9.95131e-12  8.99016e-12          ***
O-O      1.21105e-13   1.2484e-13  4.13672e-13  9.20651e-13  1.65208e-12  2.60078e-12  3.75501e-12  5.10212e-12  6.62996e-12  8.32741e-12  1.01845e-11  1.21923e-11   1.4343e-11  1.66295e-11  1.90456e-11  2.15859e-11  2.42451e-11  2.70187e-11  2.99028e-11

P2->R

P\T              298          300          400          500          600          700          800          900         1000         1100         1200         1300         1400         1500         1600         1700         1800         1900         2000
0.01     1.04501e-17  1.14288e-17  3.57463e-16  3.06757e-15  1.33459e-14  3.95189e-14  9.22906e-14   1.8378e-13  3.26359e-13  5.31619e-13  8.09441e-13  1.16793e-12  1.61309e-12  2.14902e-12  2.77816e-12  3.50152e-12  4.31902e-12  5.22969e-12  6.23194e-12
0.1      1.76872e-18  1.95734e-18  1.13546e-16   1.6122e-15  9.64432e-15  3.39839e-14  8.64154e-14  1.78772e-13  3.22616e-13  5.28973e-13  8.08341e-13  1.16716e-12  1.61255e-12  2.14866e-12  2.77791e-12  3.50135e-12   4.3189e-12  5.22961e-12  6.23188e-12
1        1.97389e-19  2.19306e-19  1.75492e-17  4.01181e-16  3.80771e-15  1.92315e-14  6.25403e-14  1.50546e-13   2.9576e-13  5.06772e-13   7.9084e-13  1.16251e-12   1.6091e-12  2.14613e-12  2.77609e-12  3.50004e-12  4.31797e-12  5.22895e-12  6.23141e-12
10       2.00112e-20  2.22465e-20  1.91439e-18  5.36891e-17    7.115e-16  5.28461e-15  2.47132e-14  8.04043e-14  1.98163e-13  3.96909e-13  6.84262e-13  1.06121e-12  1.52739e-12  2.13322e-12  2.76599e-12  3.49228e-12  4.31206e-12  5.22449e-12  6.22806e-12
100      2.00396e-21  2.22795e-21  1.93481e-19  5.63964e-18  8.29695e-17  7.47277e-16  4.56366e-15  2.01179e-14  6.71185e-14  1.76695e-13  3.82003e-13  7.05216e-13  1.15267e-12  1.71965e-12  2.39706e-12  3.46016e-12  4.28539e-12   5.2027e-12  6.21047e-12
1000     2.00425e-22  2.22828e-22  1.93693e-20  5.67104e-19   8.4726e-18   7.9451e-17  5.26736e-16  2.65611e-15  1.06624e-14  3.50783e-14  9.65612e-14  2.26462e-13  4.61054e-13  8.31523e-13  1.35621e-12  2.03947e-12  2.87448e-12  3.84962e-12  6.15084e-12
O-O              ***          ***          ***          ***          ***          ***          ***          ***          ***          ***          ***          ***          ***          ***          ***          ***          ***          ***          ***

P2->P1

P\T              298          300          400          500          600          700          800          900         1000         1100         1200         1300         1400         1500         1600         1700         1800         1900         2000
0.01     3.20283e-19  3.53284e-19  1.46763e-17  1.45744e-16  7.04614e-16  2.28514e-15   5.7848e-15  1.23583e-14  2.33101e-14  3.99585e-14  6.35249e-14  9.50609e-14  1.35397e-13  1.85135e-13   2.4466e-13  3.14164e-13  3.93675e-13  4.83095e-13  5.82224e-13
0.1      1.92548e-20  2.18661e-20  3.08798e-18  6.57687e-17  4.84636e-16  1.94054e-15  5.40734e-15  1.20281e-14  2.30549e-14  3.97931e-14  6.34485e-14   9.5005e-14  1.35357e-13  1.85107e-13  2.44641e-13   3.1415e-13  3.93666e-13  4.83088e-13  5.82219e-13
1        3.74973e-22  4.33989e-22  1.76873e-19  9.94278e-18  1.50907e-16  9.86315e-16  3.74081e-15  9.95505e-15  2.10054e-14  3.80241e-14  6.22084e-14  9.46442e-14  1.35081e-13    1.849e-13  2.44488e-13  3.14039e-13  3.93585e-13   4.8303e-13  5.82177e-13
10        4.2739e-24  4.97399e-24  3.27868e-21  3.95104e-19  1.32973e-17  1.73784e-16  1.14436e-15  4.60522e-15  1.30074e-14  2.85317e-14  5.24278e-14  8.62587e-14  1.28147e-13  1.83788e-13  2.43606e-13  3.13354e-13  3.93061e-13  4.82633e-13  5.81879e-13
100      4.34151e-26  5.05656e-26  3.67439e-23  5.88973e-21  3.22699e-19  7.66731e-18  9.28854e-17  6.55797e-16  3.01487e-15  9.86834e-15  2.47493e-14  5.06267e-14  8.89903e-14  1.42383e-13   2.0579e-13  3.10475e-13   3.9067e-13  4.80686e-13  5.80317e-13
1000     4.34851e-28  5.06512e-28   3.7232e-25  6.25359e-23  3.88315e-21  1.17143e-19  2.01554e-18  2.18673e-17  1.60304e-16  8.38099e-16  3.27242e-15  9.95034e-15  2.45202e-14  5.08816e-14  9.20798e-14  1.49759e-13  2.15712e-13  3.09038e-13  5.75296e-13
O-O              ***          ***          ***          ***          ***          ***          ***          ***          ***          ***          ***          ***          ***          ***          ***          ***          ***          ***          ***

P2->P3

P\T              298          300          400          500          600          700          800          900         1000         1100         1200         1300         1400         1500         1600         1700         1800         1900         2000
0.01     1.07179e-14  1.13956e-14  1.23896e-13  5.23249e-13  1.27749e-12  2.28998e-12  3.45096e-12  4.70563e-12  6.03388e-12  7.43571e-12  8.86712e-12  1.03366e-11  1.18294e-11  1.33343e-11   1.4843e-11  1.63494e-11  1.78494e-11  1.93404e-11  2.08208e-11
0.1      1.37088e-15  1.46877e-15  2.61795e-14  1.88065e-13  6.95677e-13  1.64632e-12  2.92718e-12  4.35936e-12  5.83245e-12  7.31397e-12   8.8689e-12  1.03378e-11  1.18302e-11  1.33349e-11  1.48434e-11  1.63497e-11  1.78496e-11  1.93405e-11  2.08209e-11
1        1.42907e-16  1.53393e-16  3.30527e-15  3.45745e-14  1.99006e-13  7.02189e-13  1.70691e-12  3.16971e-12  4.88228e-12  6.64615e-12   8.3686e-12  1.03448e-11  1.18354e-11  1.33386e-11   1.4846e-11  1.63515e-11  1.78509e-11  1.93414e-11  2.08215e-11
10       1.43587e-17  1.54159e-17    3.439e-16  4.08403e-15  3.03182e-14  1.50396e-13  5.23236e-13  1.34738e-12   2.7157e-12  4.52152e-12  6.54427e-12  8.59714e-12  1.05819e-11  1.33571e-11  1.48603e-11  1.63624e-11  1.78591e-11  1.93476e-11  2.08261e-11
100      1.43656e-18  1.54237e-18  3.45461e-17  4.18778e-16  3.32119e-15  1.89723e-14  8.22068e-14  2.78325e-13  7.52579e-13  1.66147e-12  3.07624e-12  4.93053e-12  7.06804e-12  9.32654e-12  1.15855e-11  1.64064e-11  1.78953e-11  1.93769e-11  2.08497e-11
1000     1.43663e-19  1.54245e-19  3.45621e-18  4.19924e-17  3.36001e-16  1.96995e-15  9.04928e-15  3.40093e-14  1.07367e-13  2.89138e-13  6.71327e-13  1.35823e-12  2.42689e-12  3.89391e-12  5.71269e-12  7.79858e-12  1.00563e-11  1.23998e-11  2.09275e-11
O-O              ***          ***          ***          ***          ***          ***          ***          ***          ***          ***          ***          ***          ***          ***          ***          ***          ***          ***          ***

P3->W1

P\T              298          300          400          500          600          700          800          900         1000         1100         1200         1300         1400         1500         1600         1700         1800         1900         2000
0.01     4.69686e-27  5.48276e-27  1.91125e-24  5.26034e-23  3.44804e-22  9.57847e-22  1.55735e-21    1.808e-21          ***          ***          ***          ***          ***          ***          ***          ***          ***          ***          ***
0.1      7.70572e-28  9.16513e-28  9.08965e-25  6.31243e-23   8.4912e-22  4.10957e-21  1.02629e-20  1.65997e-20  2.03851e-20          ***          ***          ***          ***          ***          ***          ***          ***          ***          ***
1        8.80278e-29  1.05451e-28  1.88364e-25  2.88364e-23  8.22516e-22  7.59594e-21  3.24541e-20  8.11584e-20  1.40695e-19   1.9094e-19          ***          ***          ***          ***          ***          ***          ***          ***          ***
10        8.9732e-30  1.07627e-29   2.2674e-26  5.23333e-24  2.66723e-22  4.60363e-21  3.56895e-20  1.52105e-19   4.1481e-19  8.16487e-19  1.27501e-18          ***          ***          ***          ***          ***          ***          ***          ***
100      8.99165e-31  1.07864e-30  2.32734e-27  5.93531e-25  3.83307e-23  9.66231e-22  1.20193e-20  8.53143e-20  3.84049e-19  1.19534e-18  2.77859e-18  5.16483e-18  8.11634e-18          ***          ***          ***          ***          ***          ***
1000     8.99352e-32  1.07887e-31  2.33381e-28  6.02952e-26  4.06682e-24  1.13811e-22  1.71223e-21  1.60774e-20  1.02978e-19  4.76521e-19  1.66427e-18  4.56496e-18  1.02282e-17  1.94391e-17  3.23947e-17  4.86199e-17          ***          ***          ***
O-O              ***          ***          ***          ***          ***          ***          ***          ***          ***          ***          ***          ***          ***          ***          ***          ***          ***          ***          ***

P3->W2

P\T              298          300          400          500          600          700          800          900         1000         1100         1200         1300         1400         1500         1600         1700         1800         1900         2000
0.01     2.51318e-20  2.76566e-20  1.00019e-18  7.92735e-18  2.55859e-17   4.5646e-17  5.44474e-17  4.96782e-17  3.83415e-17          ***          ***          ***          ***          ***          ***          ***          ***          ***          ***
0.1      2.53241e-20  2.78797e-20  1.06744e-18  9.97551e-18   4.1733e-17  1.00086e-16  1.58981e-16  1.86721e-16  1.78138e-16  1.48809e-16          ***          ***          ***          ***          ***          ***          ***          ***          ***
1        2.53456e-20  2.79047e-20  1.07871e-18    1.059e-17  5.04327e-17  1.49702e-16  3.09299e-16  4.76468e-16  5.83147e-16  6.04287e-16  5.58042e-16          ***          ***          ***          ***          ***          ***          ***          ***
10       2.53478e-20  2.79073e-20  1.08001e-18  1.06876e-17  5.26386e-17  1.70559e-16  4.12182e-16  7.86403e-16  1.22364e-15  1.60369e-15  1.83567e-15  1.89712e-15   1.8151e-15          ***          ***          ***          ***          ***          ***
100       2.5348e-20  2.79075e-20  1.08014e-18  1.06986e-17  5.29469e-17  1.74668e-16  4.42772e-16  9.28441e-16  1.67134e-15   2.6325e-15  3.67953e-15  4.63733e-15  5.36294e-15  5.78365e-15  5.89354e-15          ***          ***          ***          ***
1000      2.5348e-20  2.79075e-20  1.08016e-18  1.06997e-17  5.29799e-17  1.75164e-16  4.47337e-16   9.5675e-16  1.79687e-15  3.04759e-15  4.74382e-15  6.84166e-15  9.20592e-15  1.16359e-14  1.39162e-14  1.58616e-14  1.73418e-14  1.82894e-14          ***
O-O      2.53331e-20  2.78909e-20  1.07907e-18  1.06847e-17  5.28899e-17  1.74859e-16  4.46847e-16   9.5808e-16  1.81149e-15   3.1189e-15  4.99721e-15   7.5655e-15  1.09431e-14   1.5248e-14  2.05963e-14  2.71014e-14  3.48735e-14  4.40201e-14  5.46451e-14

P3->R

P\T              298          300          400          500          600          700          800          900         1000         1100         1200         1300         1400         1500         1600         1700         1800         1900         2000
0.01     7.34145e-26  8.89045e-26  1.20869e-22  9.51733e-21  1.73618e-19  1.38809e-18  6.72182e-18  2.34791e-17  6.53803e-17  1.54369e-16  3.21127e-16  6.05636e-16  1.05603e-15  1.72746e-15  2.68071e-15  3.98066e-15    5.695e-15  7.89298e-15  1.06445e-14
0.1      1.08304e-26  1.32426e-26  3.13437e-23   4.1572e-21  1.09989e-19   1.1041e-18  6.05003e-18  2.24419e-17   6.4173e-17   1.5311e-16  3.21195e-16  6.05711e-16   1.0561e-15  1.72754e-15  2.68078e-15  3.98073e-15  5.69506e-15  7.89303e-15  1.06445e-14
1        1.16375e-27  1.42683e-27  4.31865e-24  8.72633e-22  3.63526e-20   5.3678e-19  3.91557e-18  1.75786e-17   5.6392e-17  1.43328e-16  3.09593e-16  6.06204e-16  1.05665e-15   1.7281e-15  2.68134e-15  3.98126e-15  5.69556e-15  7.89349e-15  1.06449e-14
10       1.17369e-28  1.43956e-28  4.57717e-25  1.08247e-22  6.00821e-21  1.27229e-19  1.33397e-18  8.23835e-18  3.40548e-17  1.03999e-16  2.53985e-16  5.27464e-16  9.73691e-16  1.73126e-15  2.68471e-15  3.98471e-15  5.69896e-15  7.89675e-15   1.0648e-14
100      1.17471e-29  1.44087e-29  4.60843e-26  1.11977e-23  6.73412e-22  1.67441e-20  2.22721e-19   1.8311e-18  1.02032e-17  4.12353e-17  1.27989e-16  3.21455e-16  6.84599e-16  1.28526e-15  2.19178e-15  4.00022e-15  5.71562e-15  7.91398e-15  1.06653e-14
1000     1.17481e-30    1.441e-30  4.61163e-27  1.12397e-24  6.83515e-23  1.75302e-21   2.4927e-20  2.29935e-19  1.51237e-18  7.52361e-18  2.94613e-17  9.36741e-17  2.48728e-16  5.66833e-16  1.13809e-15  2.06144e-15  3.43492e-15  5.35501e-15  1.07286e-14
O-O              ***          ***          ***          ***          ***          ***          ***          ***          ***          ***          ***          ***          ***          ***          ***          ***          ***          ***          ***

P3->P1

P\T              298          300          400          500          600          700          800          900         1000         1100         1200         1300         1400         1500         1600         1700         1800         1900         2000
0.01     1.99646e-27   2.4384e-27  4.52476e-24  4.20508e-22  8.57815e-21  7.53126e-20  3.96842e-19  1.49537e-18  4.45169e-18   1.1127e-17   2.4306e-17  4.77811e-17  8.62932e-17  1.45425e-16  2.31441e-16  3.51112e-16  5.11538e-16  7.19989e-16  9.83771e-16
0.1      8.25987e-29  1.03785e-28  6.72248e-25  1.45909e-22  4.98268e-21  5.82728e-20  3.54895e-19  1.42864e-18  4.37072e-18  1.10557e-17  2.43115e-17  4.77874e-17     8.63e-17  1.45432e-16  2.31448e-16  3.51119e-16  5.11544e-16  7.19994e-16  9.83776e-16
1        1.35288e-30  1.72774e-30  2.95536e-26  1.67635e-23  1.21882e-21   2.4535e-20  2.15378e-19  1.08992e-18  3.80253e-18  1.02995e-17  2.35239e-17   4.7832e-17   8.6351e-17  1.45487e-16  2.31504e-16  3.51174e-16  5.11597e-16  7.20043e-16  9.83821e-16
10       1.48034e-32  1.89847e-32  4.83357e-28  5.48735e-25  8.59581e-23  3.46755e-21  5.40466e-20  4.28101e-19  2.07795e-18  7.06485e-18  1.86017e-17  4.13576e-17  7.93574e-17  1.45818e-16  2.31867e-16  3.51553e-16  5.11977e-16  7.20415e-16  9.84175e-16
100      1.49591e-34  1.91951e-34  5.26667e-30  7.59146e-27  1.83887e-24  1.29907e-22  3.65662e-21   5.0715e-20  4.05093e-19  2.09545e-18  7.70344e-18  2.17602e-17  5.03882e-17  1.00745e-16  1.80787e-16  3.53401e-16  5.13989e-16  7.22521e-16  9.86311e-16
1000     1.49751e-36  1.92167e-36  5.31826e-32  7.95753e-29  2.14171e-26  1.86646e-24  7.23281e-23  1.50095e-21  1.87746e-20  1.53814e-19  8.80129e-19  3.71437e-18  1.21526e-17  3.22967e-17  7.26982e-17    1.436e-16  2.26838e-16  3.92646e-16  9.94796e-16
O-O              ***          ***          ***          ***          ***          ***          ***          ***          ***          ***          ***          ***          ***          ***          ***          ***          ***          ***          ***

P3->P2

P\T              298          300          400          500          600          700          800          900         1000         1100         1200         1300         1400         1500         1600         1700         1800         1900         2000
0.01     3.01999e-25  3.60021e-25  2.83998e-22  1.62356e-20   2.3197e-19  1.50724e-18   6.0994e-18  1.82674e-17  4.46468e-17  9.44929e-17  1.78806e-16  3.10958e-16  5.05415e-16  7.77431e-16  1.14261e-15  1.61653e-15  2.21452e-15  2.95142e-15  3.84148e-15
0.1      3.86272e-26  4.64028e-26  6.00092e-23  5.83536e-21  1.26323e-19  1.08359e-18  5.17363e-18  1.69232e-17  4.31564e-17  9.29458e-17  1.78842e-16  3.10995e-16   5.0545e-16  7.77464e-16  1.14264e-15  1.61656e-15  2.21454e-15  2.95143e-15   3.8415e-15
1         4.0267e-27  4.84614e-27   7.5764e-24  1.07279e-21   3.6136e-20  4.62173e-19  3.01687e-18  1.23049e-17  3.61257e-17  8.44591e-17  1.68753e-16  3.11207e-16  5.05671e-16  7.77681e-16  1.14284e-15  1.61674e-15  2.21471e-15  2.95158e-15  3.84162e-15
10       4.04585e-28  4.87033e-28  7.88295e-25  1.26721e-22  5.50526e-21  9.89893e-20  9.24793e-19  5.23059e-18  2.00945e-17  5.74594e-17  1.31966e-16   2.5863e-16  4.52115e-16  7.78758e-16  1.14394e-15  1.61782e-15  2.21573e-15  2.95251e-15  3.84246e-15
100      4.04781e-29  4.87281e-29  7.91873e-26   1.2994e-23  6.03071e-22  1.24874e-20  1.45296e-19  1.08047e-18   5.5686e-18   2.1114e-17  6.20325e-17  1.48327e-16  3.01985e-16  5.43765e-16  8.91845e-16  1.62217e-15  2.22022e-15    2.957e-15  3.84681e-15
1000       4.048e-30  4.87305e-30  7.92238e-27  1.30296e-24  6.10121e-23   1.2966e-21  1.59941e-20  1.32025e-19  7.94447e-19  3.67436e-18  1.35374e-17    4.086e-17   1.0369e-16  2.27027e-16   4.3976e-16  7.71078e-16  1.24766e-15  1.89226e-15  3.86118e-15
O-O              ***          ***          ***          ***          ***          ***          ***          ***          ***          ***          ***          ***          ***          ***          ***          ***          ***          ***          ***

W1-> 

P\T              298          300          400          500          600          700          800          900         1000         1100         1200         1300         1400         1500         1600         1700         1800         1900         2000
0.01     1.98017e-09  2.77641e-09    0.0007766      1.14487      107.128      1962.18        12939      44764.1          ***          ***          ***          ***          ***          ***          ***          ***          ***          ***          ***
0.1      2.03266e-09  2.85349e-09  0.000905873      1.72096      220.342      5496.26      47317.9       201495       548525          ***          ***          ***          ***          ***          ***          ***          ***          ***          ***
1        2.03947e-09  2.86358e-09  0.000936125       1.9811      312.913      10294.7       118495       654468  2.18095e+06  5.20665e+06          ***          ***          ***          ***          ***          ***          ***          ***          ***
10       2.04019e-09  2.86464e-09  0.000940217      2.03743      347.711      13382.3       193260  1.38296e+06  5.88302e+06  1.71427e+07  3.83009e+07          ***          ***          ***          ***          ***          ***          ***          ***
100      2.04026e-09  2.86475e-09  0.000940652      2.04464      353.989      14247.4       226810  1.90164e+06  9.90414e+06  3.56773e+07  9.65577e+07  2.10362e+08    3.901e+08          ***          ***          ***          ***          ***          ***
1000     2.04027e-09  2.86476e-09  0.000940695      2.04539      354.719      14371.6       233351    2.048e+06  1.15951e+07    4.723e+07  1.48546e+08   3.7922e+08  8.17359e+08  1.53766e+09  2.59682e+09  4.02813e+09          ***          ***          ***
O-O      2.05937e-09  2.88826e-09  0.000942679      2.04883      355.251      14400.3       234378  2.07177e+06  1.19311e+07  5.02804e+07  1.67584e+08  4.66209e+08  1.12507e+09  2.42281e+09  4.75569e+09  8.64804e+09  1.47543e+10  2.38531e+10  3.68356e+10

W2-> 

P\T              298          300          400          500          600          700          800          900         1000         1100         1200         1300         1400         1500         1600         1700         1800         1900         2000
0.01     7.19572e-11  1.02316e-10  5.24816e-05     0.129428      18.9584      507.373      4543.49      19807.6      54493.9          ***          ***          ***          ***          ***          ***          ***          ***          ***          ***
0.1      7.25086e-11  1.03142e-10  5.60242e-05     0.163065      31.0109      1117.24        13307      73935.7       244742       578973          ***          ***          ***          ***          ***          ***          ***          ***          ***
1        7.25702e-11  1.03235e-10  5.66196e-05     0.173214      37.5625      1679.69      26090.8       189915       796193  2.26136e+06  4.92623e+06          ***          ***          ***          ***          ***          ***          ***          ***
10       7.25765e-11  1.03244e-10  5.66881e-05     0.174835      39.2395      1919.56      35008.9       316921  1.68987e+06  6.00297e+06  1.57279e+07  3.30357e+07  5.92474e+07          ***          ***          ***          ***          ***          ***
100      7.25771e-11  1.03245e-10  5.66951e-05     0.175017      39.4754       1967.4      37710.8       376632  2.33529e+06  1.00045e+07  3.18752e+07   8.0146e+07  1.67418e+08    3.034e+08  4.93732e+08          ***          ***          ***          ***
1000     7.25772e-11  1.03246e-10  5.66958e-05     0.175035      39.5006      1973.21      38118.8       388763  2.52133e+06  1.16803e+07  4.16517e+07  1.20195e+08  2.91037e+08  6.08844e+08  1.12874e+09  1.89615e+09  2.94152e+09  4.28115e+09          ***
O-O      7.26179e-11  1.03284e-10  5.66391e-05     0.174792      39.4351      1969.94      38084.2       389471  2.54443e+06  1.19814e+07  4.40874e+07  1.34083e+08  3.50855e+08  8.13564e+08  1.70919e+09  3.30905e+09  5.98237e+09  1.02059e+10  1.65686e+10

R-> 

P\T              298          300          400          500          600          700          800          900         1000         1100         1200         1300         1400         1500         1600         1700         1800         1900         2000
0.01     5.33608e-13  5.47748e-13  1.55728e-12  3.18294e-12  5.41558e-12  8.21496e-12  1.15268e-11  1.52916e-11  1.94507e-11  2.39493e-11  2.87383e-11  3.37753e-11  3.90244e-11  4.44556e-11  5.00443e-11  5.57704e-11  6.16176e-11  6.75729e-11  7.36255e-11
0.1      5.33756e-13  5.47907e-13  1.55914e-12  3.18987e-12  5.42854e-12  8.23072e-12  1.15414e-11  1.53031e-11  1.94589e-11  2.39548e-11  2.87412e-11  3.37774e-11  3.90258e-11  4.44566e-11   5.0045e-11  5.57709e-11  6.16179e-11  6.75731e-11  7.36256e-11
1        5.33788e-13  5.47941e-13  1.56005e-12  3.19707e-12   5.4538e-12  8.28152e-12  1.16109e-11  1.53758e-11  1.95224e-11  2.40042e-11  2.87776e-11  3.37912e-11  3.90359e-11  4.44639e-11  5.00502e-11  5.57746e-11  6.16206e-11   6.7575e-11   7.3627e-11
10       5.33791e-13  5.47945e-13  1.56021e-12  3.19951e-12  5.46993e-12  8.33939e-12  1.17426e-11   1.5589e-11  1.97891e-11  2.42807e-11  2.90293e-11  3.40083e-11   3.9205e-11  4.45062e-11  5.00829e-11  5.57995e-11  6.16395e-11  6.75893e-11  7.36378e-11
100      5.33792e-13  5.47945e-13  1.56023e-12  3.19988e-12  5.47364e-12  8.36127e-12   1.1825e-11  1.58041e-11  2.02077e-11  2.49237e-11  2.98497e-11  3.49223e-11  4.01188e-11  4.54081e-11  5.08636e-11  5.59169e-11  6.17363e-11   6.7668e-11  7.37012e-11
1000     5.33792e-13  5.47945e-13  1.56023e-12  3.19992e-12   5.4741e-12  8.36477e-12  1.18434e-11   1.5875e-11  2.04146e-11  2.53994e-11  3.07403e-11  3.63265e-11  4.20445e-11  4.78051e-11  5.35584e-11  5.92907e-11  6.48333e-11  7.05789e-11  7.39476e-11
O-O      5.35107e-13  5.49292e-13  1.56341e-12  3.20518e-12  5.48133e-12  8.37374e-12  1.18552e-11   1.5896e-11  2.04663e-11  2.55387e-11  3.10868e-11  3.70877e-11  4.35199e-11  5.03647e-11  5.76032e-11  6.52218e-11  7.32034e-11  8.15376e-11  9.02091e-11

P1-> 

P\T              298          300          400          500          600          700          800          900         1000         1100         1200         1300         1400         1500         1600         1700         1800         1900         2000
0.01     4.78418e-20  5.24879e-20  1.65471e-18  1.12443e-17  3.09865e-17  4.85282e-17   5.5348e-17  6.05122e-17  5.44683e-17  1.34284e-16  2.91632e-16  5.73031e-16   1.0388e-15  1.76301e-15  2.83276e-15  4.34702e-15  6.41518e-15  9.15549e-15  1.26934e-14
0.1      4.91106e-20  5.39457e-20  1.92998e-18  1.68929e-17  6.35609e-17  1.34141e-16  1.90146e-16  2.12426e-16  2.24011e-16  1.34289e-16  2.91638e-16  5.73038e-16  1.03881e-15  1.76302e-15  2.83277e-15  4.34703e-15  6.41519e-15   9.1555e-15  1.26934e-14
1        4.92753e-20  5.41365e-20  1.99435e-18  1.94394e-17  9.01256e-17  2.49969e-16  4.68553e-16  6.55045e-16  7.57335e-16  8.05105e-16  2.91686e-16  5.73096e-16  1.03888e-15   1.7631e-15  2.83285e-15  4.34711e-15  6.41527e-15  9.15558e-15  1.26935e-14
10       4.92926e-20  5.41567e-20  2.00306e-18  1.99898e-17  1.00074e-16  3.24074e-16  7.58695e-16  1.36144e-15  1.97116e-15  2.44068e-15  2.74134e-15  5.73511e-16   1.0394e-15  1.76363e-15  2.83344e-15  4.34774e-15  6.41593e-15  9.15624e-15  1.26942e-14
100      4.92943e-20  5.41587e-20  2.00398e-18  2.00602e-17  1.01863e-16  3.44707e-16  8.87643e-16  1.85753e-15   3.2677e-15  4.95272e-15  6.64379e-15  8.12115e-15  9.30096e-15  1.76726e-15  2.83792e-15  4.35155e-15  6.42014e-15  9.16075e-15  1.26989e-14
1000     4.92945e-20  5.41589e-20  2.00407e-18  2.00675e-17  1.02071e-16  3.47658e-16   9.1259e-16  1.99579e-15  3.80273e-15  6.47758e-15  1.00213e-14  1.42528e-14  1.88601e-14  2.35067e-14  2.79272e-14  3.19721e-14  6.45123e-15  9.19842e-15  1.27225e-14
O-O      4.94267e-20  5.43035e-20  2.00829e-18  2.01012e-17  1.02223e-16  3.48344e-16  9.16515e-16  2.01814e-15   3.9079e-15  6.87252e-15  1.12206e-14  1.72739e-14  2.53614e-14  3.58139e-14  4.89604e-14  6.51263e-14  8.46311e-14  1.07788e-13  1.34902e-13

P2-> 

P\T              298          300          400          500          600          700          800          900         1000         1100         1200         1300         1400         1500         1600         1700         1800         1900         2000
0.01     1.20735e-13  1.24456e-13  4.11727e-13  9.13476e-13  1.63207e-12  2.55641e-12  3.67128e-12  4.96091e-12  6.41059e-12  8.00729e-12  9.74009e-12  1.15996e-11  1.35779e-11  1.56685e-11  1.78658e-11  2.01651e-11  2.25621e-11  2.50531e-11  2.76349e-11
0.1      1.20761e-13  1.24484e-13  4.12218e-13  9.15832e-13  1.63723e-12  2.56327e-12  3.67784e-12  4.96598e-12  6.41403e-12  8.00954e-12  9.74069e-12  1.15999e-11  1.35781e-11  1.56687e-11  1.78659e-11  2.01652e-11  2.25621e-11  2.50532e-11   2.7635e-11
1        1.20765e-13  1.24488e-13  4.12374e-13  9.17376e-13  1.64364e-12  2.57784e-12  3.69953e-12  4.98985e-12  6.43532e-12   8.0261e-12  9.75332e-12   1.1602e-11  1.35796e-11  1.56696e-11  1.78666e-11  2.01656e-11  2.25624e-11  2.50534e-11  2.76351e-11
10       1.20766e-13  1.24489e-13  4.12397e-13  9.17758e-13   1.6465e-12  2.58934e-12  3.72819e-12  5.03956e-12  6.50073e-12  8.09622e-12  9.81845e-12  1.16634e-11  1.36271e-11  1.56741e-11  1.78699e-11  2.01681e-11  2.25642e-11  2.50547e-11   2.7636e-11
100      1.20766e-13  1.24489e-13  4.12399e-13  9.17808e-13  1.64703e-12  2.59266e-12  3.74157e-12  5.07677e-12  6.57701e-12  8.21828e-12  9.97905e-12  1.18457e-11   1.3813e-11  1.58803e-11  1.80483e-11   2.0177e-11  2.25714e-11  2.50603e-11  2.76404e-11
1000     1.20766e-13  1.24489e-13  4.12399e-13  9.17813e-13  1.64709e-12  2.59313e-12  3.74407e-12  5.08666e-12  6.60687e-12  8.28912e-12  1.01153e-11  1.20652e-11   1.4119e-11  1.62613e-11   1.8483e-11  2.07804e-11   2.3154e-11  2.56057e-11  2.76537e-11
O-O      1.21105e-13   1.2484e-13  4.13672e-13  9.20651e-13  1.65208e-12  2.60078e-12  3.75501e-12  5.10212e-12  6.62996e-12  8.32741e-12  1.01845e-11  1.21923e-11   1.4343e-11  1.66295e-11  1.90456e-11  2.15859e-11  2.42451e-11  2.70187e-11  2.99028e-11

P3-> 

P\T              298          300          400          500          600          700          800          900         1000         1100         1200         1300         1400         1500         1600         1700         1800         1900         2000
0.01     2.51322e-20   2.7657e-20   1.0006e-18  7.95357e-18  2.60004e-17  4.86176e-17   6.7667e-17  9.29219e-17  1.52821e-16  2.59989e-16  5.24239e-16  9.64375e-16  1.64773e-15  2.65032e-15  4.05476e-15  5.94831e-15  8.42106e-15  1.15644e-14  1.54697e-14
0.1      2.53242e-20  2.78797e-20  1.06753e-18  9.98571e-18  4.19751e-17  1.02336e-16   1.7057e-16  2.27531e-16  2.89858e-16  4.05928e-16  5.24348e-16  9.64494e-16  1.64785e-15  2.65043e-15  4.05486e-15  5.94841e-15  8.42114e-15  1.15645e-14  1.54698e-14
1        2.53456e-20  2.79047e-20  1.07873e-18   1.0592e-17  5.05073e-17  1.50733e-16   3.1648e-16  5.07523e-16  6.79608e-16  8.42565e-16  1.06002e-15  9.65243e-16  1.64867e-15  2.65127e-15  4.05568e-15  5.94918e-15  8.42186e-15  1.15651e-14  1.54704e-14
10       2.53478e-20  2.79073e-20  1.08001e-18  1.06879e-17  5.26505e-17  1.70793e-16  4.14531e-16  8.00452e-16  1.28028e-15  1.77303e-15   2.2415e-15  2.72574e-15  3.32158e-15  2.65583e-15  4.06052e-15  5.95409e-15  8.42666e-15  1.15697e-14  1.54746e-14
100       2.5348e-20  2.79075e-20  1.08014e-18  1.06986e-17  5.29483e-17  1.74698e-16  4.43156e-16  9.31488e-16  1.68791e-15  2.69814e-15  3.88003e-15  5.13403e-15  6.40803e-15  7.72452e-15    9.171e-15  5.97579e-15  8.44983e-15  1.15935e-14  1.54984e-14
1000      2.5348e-20  2.79075e-20  1.08016e-18  1.06997e-17    5.298e-17  1.75167e-16   4.4738e-16  9.57129e-16   1.7993e-15  3.05942e-15  4.78936e-15  6.98447e-15  9.58072e-15  1.24815e-14  1.55992e-14  1.88863e-14  2.23491e-14  2.60455e-14  1.55846e-14
O-O      2.53331e-20  2.78909e-20  1.07907e-18  1.06847e-17  5.28899e-17  1.74859e-16  4.46847e-16   9.5808e-16  1.81149e-15   3.1189e-15  4.99721e-15   7.5655e-15  1.09431e-14   1.5248e-14  2.05963e-14  2.71014e-14  3.48735e-14  4.40201e-14  5.46451e-14
