# Supplementary material for: Hierarchical Study of the Reactions of Hydrogen Atoms with Alkenes: A Theoretical Study of the Reactions of Hydrogen Atoms with C2–C4 Alkenes
Source: J Phys Chem A. 2021 Jun 8;125(23):5124–45. doi: 10.1021/acs.jpca.1c03168 (PMC8279655; doi:10.1021/acs.jpca.1c03168)
Supplement: Supplementary file 1 — jp1c03168_si_001.zip [file jp1c03168_si_001.zip › C2-C4_ALKENES+H_SUPPORTING_INFO/H_ADDITION/SYMMETRY_UNCORRECTED/c4h9_rrkm_newT_symmuncorrect.out]

Wells (G - ground energy, D - dissociation limit, kcal/mol):
      Name        G        D
        W1    -34.8      1.5
        W2    -29.7      1.3

Bimolecular Products (G - ground energy, kcal/mol):
      Name        G
         R      0.0
        P1     -9.0

Well-to-Bimolecular Barriers (H/G - barrier height/well depth, kcal/mol)
      Name        H     Well        G  Product
        B1      1.5       W1    -34.8        R
        B2      5.1       W2    -29.7        R
        B3      1.3       W2    -29.7       P1

Well-to-Well Barriers (H/G - barrier height/well depth, kcal/mol):
      Name        H     Well       G1     Well       G2
        B4      6.2       W2    -29.7       W1    -34.8

________________________________________________________________________________________

Unimolecular Rate Units: 1/sec;  Bimolecular Rate Units: cm^3/sec

______________________________________________________________________________________

Species-Species Rate Tables:

Temperature = 298 K

High Pressure Rate Coefficients:

From\To            W1           W2            R           P1
W1                ***  7.69648e-15  1.30462e-14          ***
W2        8.60573e-11          ***   1.8542e-13  2.82673e-10
R         2.88594e-12  3.66829e-15          ***          ***
P1                ***  1.16503e-21          ***          ***

Temperature = 298 K    Pressure = 0.01 atm

From\To            W1           W2            R           P1
W1        1.41594e-14  1.21929e-15  1.29375e-14  2.63481e-18
W2        1.36334e-11  2.88174e-10  1.63328e-13  2.74377e-10
R         2.86188e-12  3.23122e-15   2.8656e-12  4.86343e-16
P1        1.21423e-25  1.13084e-21  1.01318e-25  1.13106e-21

Temperature = 298 K    Pressure = 0.1 atm

From\To            W1           W2            R           P1
W1        1.41979e-14  1.22184e-15  1.29757e-14  3.57724e-19
W2        1.36619e-11  2.94653e-10  1.81663e-13   2.8081e-10
R         2.87035e-12  3.59396e-15  2.87402e-12  7.13682e-17
P1        1.64853e-26  1.15735e-21   1.4868e-26  1.15738e-21

Temperature = 298 K    Pressure = 1 atm

From\To            W1           W2            R           P1
W1        1.42021e-14  1.22219e-15  1.29798e-14  3.82501e-20
W2        1.36658e-11  2.95499e-10  1.84603e-13  2.81648e-10
R         2.87126e-12  3.65213e-15  2.87492e-12   7.7936e-18
P1        1.76271e-27  1.16081e-21  1.62362e-27  1.16081e-21

Temperature = 298 K    Pressure = 10 atm

From\To            W1           W2            R           P1
W1        1.42025e-14  1.22223e-15  1.29802e-14  3.85869e-21
W2        1.36662e-11  2.95588e-10   1.8493e-13  2.81737e-10
R         2.87135e-12   3.6586e-15  2.87501e-12  7.88604e-19
P1        1.77824e-28  1.16117e-21  1.64288e-28  1.16117e-21

Temperature = 298 K    Pressure = 100 atm

From\To            W1           W2            R           P1
W1        1.42025e-14  1.22223e-15  1.29803e-14  3.86224e-22
W2        1.36663e-11  2.95597e-10  1.84963e-13  2.81745e-10
R         2.87136e-12  3.65926e-15  2.87502e-12  7.89585e-20
P1        1.77987e-29  1.16121e-21  1.64492e-29  1.16121e-21

Temperature = 298 K    Pressure = 1000 atm

From\To            W1           W2            R           P1
W1        1.42025e-14  1.22223e-15  1.29803e-14   3.8626e-23
W2        1.36663e-11  2.95598e-10  1.84967e-13  2.81746e-10
R         2.87136e-12  3.65932e-15  2.87502e-12  7.89684e-21
P1        1.78004e-30  1.16121e-21  1.64513e-30  1.16121e-21

Temperature = 300 K

High Pressure Rate Coefficients:

From\To            W1           W2            R           P1
W1                ***  9.89808e-15    1.976e-14          ***
W2         1.0476e-10          ***  2.73601e-13  4.03438e-10
R         2.94333e-12  3.85056e-15          ***          ***
P1                ***  1.30595e-21          ***          ***

Temperature = 300 K    Pressure = 0.01 atm

From\To            W1           W2            R           P1
W1        2.13449e-14  1.74939e-15  1.95914e-14  4.17295e-18
W2        1.85153e-11  4.09836e-10  2.39926e-13  3.91081e-10
R          2.9182e-12  3.37662e-15  2.92211e-12  5.27616e-16
P1         1.4297e-25  1.26595e-21  1.21356e-25  1.26621e-21

Temperature = 300 K    Pressure = 0.1 atm

From\To            W1           W2            R           P1
W1        2.14068e-14  1.75343e-15  1.96528e-14  5.72903e-19
W2        1.85581e-11  4.19534e-10  2.67837e-13  4.00708e-10
R         2.92736e-12  3.76944e-15  2.93121e-12  7.82247e-17
P1         1.9628e-26  1.29711e-21  1.79923e-26  1.29715e-21

Temperature = 300 K    Pressure = 1 atm

From\To            W1           W2            R           P1
W1        2.14135e-14  1.75399e-15  1.96594e-14  6.14728e-20
W2         1.8564e-11   4.2081e-10  2.72369e-13  4.01974e-10
R         2.92834e-12  3.83322e-15  2.93218e-12  8.57384e-18
P1        2.10609e-27  1.30121e-21  1.97205e-27  1.30121e-21

Temperature = 300 K    Pressure = 10 atm

From\To            W1           W2            R           P1
W1        2.14141e-14  1.75405e-15  1.96601e-14  6.20478e-21
W2        1.85646e-11  4.20945e-10  2.72875e-13  4.02108e-10
R         2.92844e-12  3.84034e-15  2.93228e-12  8.68081e-19
P1        2.12579e-28  1.30164e-21  1.99666e-28  1.30164e-21

Temperature = 300 K    Pressure = 100 atm

From\To            W1           W2            R           P1
W1        2.14142e-14  1.75405e-15  1.96601e-14  6.21086e-22
W2        1.85647e-11  4.20959e-10  2.72927e-13  4.02121e-10
R         2.92845e-12  3.84106e-15  2.93229e-12   8.6922e-20
P1        2.12787e-29  1.30169e-21  1.99928e-29  1.30169e-21

Temperature = 300 K    Pressure = 1000 atm

From\To            W1           W2            R           P1
W1        2.14142e-14  1.75406e-15  1.96602e-14  6.21147e-23
W2        1.85647e-11   4.2096e-10  2.72932e-13  4.02123e-10
R         2.92845e-12  3.84114e-15  2.93229e-12  8.69335e-21
P1        2.12808e-30  1.30169e-21  1.99954e-30  1.30169e-21

Temperature = 400 K

High Pressure Rate Coefficients:

From\To            W1           W2            R           P1
W1                ***    1.286e-09   1.1415e-07          ***
W2        1.69536e-06          ***  5.99675e-07  0.000247039
R         6.48613e-12  2.58467e-14          ***          ***
P1                ***  1.00466e-19          ***          ***

Temperature = 400 K    Pressure = 0.01 atm

From\To            W1           W2            R           P1
W1         1.1047e-07  1.07222e-09  1.09269e-07  1.28718e-10
W2        1.41353e-06  0.000206661  3.65448e-07  0.000204882
R         6.20881e-12  1.57512e-14   6.2364e-12  1.18367e-14
P1        6.90109e-23  8.33215e-20  1.11685e-22  8.35022e-20

Temperature = 400 K    Pressure = 0.1 atm

From\To            W1           W2            R           P1
W1        1.14225e-07  1.19617e-09  1.12994e-07  3.52104e-11
W2        1.57695e-06  0.000239565  5.32871e-07  0.000237455
R         6.42048e-12  2.29674e-14  6.44651e-12  3.06628e-15
P1        1.88776e-23  9.65682e-20  2.89319e-23   9.6616e-20

Temperature = 400 K    Pressure = 1 atm

From\To            W1           W2            R           P1
W1         1.1478e-07  1.23121e-09  1.13543e-07  5.30189e-12
W2        1.62313e-06  0.000247432  5.88168e-07   0.00024522
R         6.45168e-12  2.53507e-14  6.47749e-12  4.58154e-16
P1        2.84254e-24  9.97262e-20  4.32291e-24  9.97334e-20

Temperature = 400 K    Pressure = 10 atm

From\To            W1           W2            R           P1
W1        1.14841e-07  1.23654e-09  1.13604e-07  5.82313e-13
W2        1.63016e-06   0.00024852  5.97101e-07  0.000246293
R         6.45512e-12  2.57357e-14  6.48091e-12  5.03191e-17
P1        3.12199e-25  1.00162e-19  4.74784e-25  1.00163e-19

Temperature = 400 K    Pressure = 100 atm

From\To            W1           W2            R           P1
W1        1.14847e-07  1.23712e-09   1.1361e-07  5.89666e-14
W2        1.63093e-06  0.000248637  5.98099e-07  0.000246407
R         6.45547e-12  2.57787e-14  6.48125e-12  5.09587e-18
P1        3.16142e-26  1.00209e-19  4.80819e-26  1.00209e-19

Temperature = 400 K    Pressure = 1000 atm

From\To            W1           W2            R           P1
W1        1.14848e-07  1.23718e-09   1.1361e-07  5.90446e-15
W2        1.63101e-06  0.000248648    5.982e-07  0.000246419
R          6.4555e-12  2.57831e-14  6.48129e-12  5.10266e-19
P1         3.1656e-27  1.00214e-19   4.8146e-27  1.00214e-19

Temperature = 500 K

High Pressure Rate Coefficients:

From\To            W1           W2            R           P1
W1                ***  1.14782e-05   0.00148864          ***
W2         0.00409141          ***   0.00428751     0.792221
R         1.12069e-11  9.05533e-14          ***          ***
P1                ***   1.5305e-18          ***          ***

Temperature = 500 K    Pressure = 0.01 atm

From\To            W1           W2            R           P1
W1         0.00123866   5.4669e-06   0.00122963  3.56134e-06
W2         0.00194867     0.448343   0.00139325     0.445001
R         9.25701e-12  2.94254e-14  9.36363e-12  7.71927e-14
P1        2.45251e-21  8.59689e-19  7.06098e-21  8.69203e-19

Temperature = 500 K    Pressure = 0.1 atm

From\To            W1           W2            R           P1
W1         0.00143559  8.82262e-06   0.00142478  1.98638e-06
W2         0.00314482     0.669606   0.00292184     0.663539
R         1.07262e-11    6.171e-14  1.08203e-11   3.2427e-14
P1        1.36789e-21   1.2819e-18  2.96617e-21  1.28623e-18

Temperature = 500 K    Pressure = 1 atm

From\To            W1           W2            R           P1
W1         0.00148539  1.08184e-05   0.00147404  5.26318e-07
W2         0.00385622     0.772333   0.00394001     0.764537
R          1.1097e-11  8.32139e-14  1.11879e-11  7.61367e-15
P1        3.62438e-22  1.47702e-18  6.96439e-22  1.47808e-18

Temperature = 500 K    Pressure = 10 atm

From\To            W1           W2            R           P1
W1         0.00149263  1.13596e-05    0.0014812  7.53643e-08
W2         0.00404914     0.795592   0.00423003     0.787313
R         1.11509e-11  8.93393e-14  1.12413e-11  1.05016e-15
P1        5.18984e-23  1.52102e-18  9.60605e-23  1.52117e-18

Temperature = 500 K    Pressure = 100 atm

From\To            W1           W2            R           P1
W1         0.00149343  1.14376e-05   0.00148198  8.10204e-09
W2         0.00407692     0.798665   0.00427247     0.790316
R         1.11568e-11  9.02356e-14  1.12471e-11  1.12074e-16
P1         5.5793e-24  1.52682e-18  1.02516e-23  1.52684e-18

Temperature = 500 K    Pressure = 1000 atm

From\To            W1           W2            R           P1
W1         0.00149351   1.1446e-05   0.00148206   8.1745e-10
W2         0.00407991     0.798989   0.00427705     0.790632
R         1.11574e-11  9.03324e-14  1.12477e-11  1.12973e-17
P1         5.6292e-25  1.52743e-18  1.03339e-24  1.52743e-18

Temperature = 600 K

High Pressure Rate Coefficients:

From\To            W1           W2            R           P1
W1                ***   0.00785227      0.89616          ***
W2            1.12372          ***      1.68971      179.021
R         1.69287e-11  2.23042e-13          ***          ***
P1                ***  1.01887e-17          ***          ***

Temperature = 600 K    Pressure = 0.01 atm

From\To            W1           W2            R           P1
W1           0.536271   0.00148626     0.532326   0.00245829
W2            0.21269      54.3953     0.239153      53.9435
R         1.00557e-11  3.15619e-14  1.03442e-11  2.56899e-13
P1         2.0025e-20  3.06942e-18  1.10765e-19  3.20021e-18

Temperature = 600 K    Pressure = 0.1 atm

From\To            W1           W2            R           P1
W1           0.769094   0.00370642     0.762876   0.00251125
W2           0.530415      111.072     0.722235       109.82
R         1.44109e-11  9.53328e-14  1.46586e-11  1.52326e-13
P1        2.04545e-20  6.25002e-18  6.56769e-20  6.33615e-18

Temperature = 600 K    Pressure = 1 atm

From\To            W1           W2            R           P1
W1           0.873267   0.00623049     0.865821   0.00121549
W2           0.891632      158.595       1.3069      156.397
R         1.63556e-11   1.7251e-13  1.65831e-11  5.49516e-14
P1        9.89999e-21  8.90103e-18  2.36929e-20  8.93462e-18

Temperature = 600 K    Pressure = 10 atm

From\To            W1           W2            R           P1
W1           0.896742   0.00750803     0.888966  0.000268353
W2            1.07446      177.453       1.6089      174.769
R         1.67928e-11  2.12375e-13  1.70159e-11  1.07073e-14
P1        2.18567e-21  9.94669e-18  4.61655e-21  9.95349e-18

Temperature = 600 K    Pressure = 100 atm

From\To            W1           W2            R           P1
W1           0.899876   0.00779304     0.892049  3.40384e-05
W2            1.11525      181.065      1.67646      178.273
R         1.68511e-11  2.21293e-13  1.70737e-11  1.30956e-15
P1        2.77246e-22  1.01461e-17  5.64631e-22  1.01469e-17

Temperature = 600 K    Pressure = 1000 atm

From\To            W1           W2            R           P1
W1           0.900208   0.00782924     0.892375  3.53716e-06
W2            1.12043      181.497      1.68502      178.692
R         1.68572e-11  2.22423e-13  1.70798e-11  1.35254e-16
P1        2.88092e-23  1.01699e-17  5.83161e-23    1.017e-17

Temperature = 700 K

High Pressure Rate Coefficients:

From\To            W1           W2            R           P1
W1                ***     0.968452       91.452          ***
W2            70.3224          ***      125.264      8783.56
R         2.35221e-11  4.43703e-13          ***          ***
P1                ***  4.18269e-17          ***          ***

Temperature = 700 K    Pressure = 0.01 atm

From\To            W1           W2            R           P1
W1            32.5889    0.0600784      32.3353     0.193491
W2            4.36166      1197.51      6.73723      1186.41
R         8.31596e-12  2.38256e-14  8.92167e-12  5.81891e-13
P1        6.69403e-20  5.63969e-18  7.82276e-19  6.48891e-18

Temperature = 700 K    Pressure = 0.1 atm

From\To            W1           W2            R           P1
W1            61.0777     0.223508      60.5297      0.32456
W2            16.2283      3324.18      28.1341      3279.82
R         1.55685e-11  9.96229e-14  1.61014e-11  4.33302e-13
P1        1.12259e-19   1.5613e-17  5.82518e-19  1.63078e-17

Temperature = 700 K    Pressure = 1 atm

From\To            W1           W2            R           P1
W1            82.5236      0.54479      81.7063     0.272509
W2            39.5584       6265.1      70.6122      6154.93
R         2.10154e-11  2.50111e-13  2.14857e-11  2.20192e-13
P1         9.4237e-20  2.93085e-17   2.9602e-19  2.96988e-17

Temperature = 700 K    Pressure = 10 atm

From\To            W1           W2            R           P1
W1            90.4043     0.836621      89.4681    0.0995977
W2            60.7497       8260.2      108.559       8090.9
R         2.30118e-11  3.84531e-13  2.34586e-11  6.22882e-14
P1        3.44396e-20  3.85284e-17  8.37383e-20  3.86466e-17

Temperature = 700 K    Pressure = 100 atm

From\To            W1           W2            R           P1
W1            91.8627     0.945472      90.9004    0.0168989
W2            68.6537       8864.2      122.403      8673.14
R         2.33802e-11  4.33568e-13  2.38233e-11  9.57987e-15
P1        5.84331e-21  4.13011e-17  1.28789e-20  4.13198e-17

Temperature = 700 K    Pressure = 1000 atm

From\To            W1           W2            R           P1
W1            92.0365     0.963951      91.0706   0.00189977
W2            69.9956      8956.28      124.716      8761.57
R          2.3424e-11  4.41763e-13  2.38668e-11  1.05267e-15
P1        6.56901e-22  4.17222e-17  1.41517e-21  4.17242e-17

Temperature = 800 K

High Pressure Rate Coefficients:

From\To            W1           W2            R           P1
W1                ***      38.5239       3045.5          ***
W2               1653          ***      3244.52       164982
R         3.08944e-11  7.67061e-13          ***          ***
P1                ***  1.26083e-16          ***          ***

Temperature = 800 K    Pressure = 0.01 atm

From\To            W1           W2            R           P1
W1             551.73      0.70002      547.204      3.82529
W2            30.0083      9006.55      61.4413       8915.1
R         5.54632e-12  1.43903e-14   6.6119e-12  1.05119e-12
P1        1.25596e-19  6.74464e-18  3.39799e-18  1.02682e-17

Temperature = 800 K    Pressure = 0.1 atm

From\To            W1           W2            R           P1
W1            1361.74      3.65522      1348.45      9.62858
W2            156.753      32651.5      335.721        32159
R         1.36772e-11  7.91536e-14  1.46568e-11  9.00496e-13
P1        3.16118e-19   2.4506e-17  2.91087e-18   2.7733e-17

Temperature = 800 K    Pressure = 1 atm

From\To            W1           W2            R           P1
W1            2322.27      12.8565      2296.35      13.0704
W2            551.578      82198.6      1153.32      80493.7
R         2.32945e-11  2.72544e-13  2.41554e-11  5.88357e-13
P1        4.28846e-19  6.14871e-17  1.90188e-18  6.38179e-17

Temperature = 800 K    Pressure = 10 atm

From\To            W1           W2            R           P1
W1            2890.12      27.0007      2855.21       7.9008
W2            1158.54       136692      2338.33       133195
R         2.89641e-11  5.52804e-13  2.97502e-11  2.33382e-13
P1        2.59121e-19  1.01787e-16  7.54413e-19  1.02801e-16

Temperature = 800 K    Pressure = 100 atm

From\To            W1           W2            R           P1
W1            3046.65      35.9008      3008.78      1.96817
W2            1540.44       163263      3044.61       158678
R         3.05219e-11  7.19799e-13  3.12896e-11  4.79067e-14
P1         6.4541e-20  1.21265e-16   1.5486e-19  1.21485e-16

Temperature = 800 K    Pressure = 1000 atm

From\To            W1           W2            R           P1
W1            3069.62      38.1185      3031.24     0.257864
W2             1635.6       168918      3213.84       164068
R         3.07497e-11  7.59808e-13  3.15154e-11  5.91596e-15
P1        8.45581e-21  1.25385e-16  1.91235e-20  1.25413e-16

Temperature = 900 K

High Pressure Rate Coefficients:

From\To            W1           W2            R           P1
W1                ***      704.621      47748.3          ***
W2            19856.1          ***        41511   1.6289e+06
R         3.89765e-11  1.20246e-12          ***          ***
P1                ***  3.07905e-16          ***          ***

Temperature = 900 K    Pressure = 0.01 atm

From\To            W1           W2            R           P1
W1            3920.97      3.60031      3887.36      30.0152
W2            101.131      34123.6      272.788      33749.7
R         3.15795e-12  7.61163e-15  4.82232e-12  1.65676e-12
P1        1.59973e-19  6.12756e-18  1.08112e-17  1.70987e-17

Temperature = 900 K    Pressure = 0.1 atm

From\To            W1           W2            R           P1
W1            12472.1      24.6187      12342.5      104.976
W2            692.064       152739       1835.7       150211
R         1.00636e-11  5.24011e-14   1.1652e-11  1.53595e-12
P1         5.6098e-19  2.79571e-17  1.00229e-17  3.85409e-17

Temperature = 900 K    Pressure = 1 atm

From\To            W1           W2            R           P1
W1            27472.9      119.844      27138.1      214.918
W2            3374.34       498958      8269.19       487315
R         2.21494e-11  2.38691e-13  2.35804e-11   1.1923e-12
P1         1.1476e-18  9.17769e-17  7.78039e-18  1.00705e-16

Temperature = 900 K    Pressure = 10 atm

From\To            W1           W2            R           P1
W1            41226.4      352.083      40666.4       207.85
W2            9920.28  1.07797e+06      22394.6  1.04565e+06
R         3.31953e-11  6.48443e-13  3.44684e-11  6.24657e-13
P1        1.10821e-18  1.97572e-16  4.07622e-18  2.02757e-16

Temperature = 900 K    Pressure = 100 atm

From\To            W1           W2            R           P1
W1            46996.2      593.327      46323.2      79.6201
W2            16719.7  1.52499e+06      35777.4  1.47249e+06
R         3.78132e-11  1.03635e-12  3.90235e-11  1.73887e-13
P1        4.24202e-19  2.78334e-16   1.1347e-18  2.79893e-16

Temperature = 900 K    Pressure = 1000 atm

From\To            W1           W2            R           P1
W1            48123.3       686.08        47424      13.1939
W2            19333.6  1.66525e+06      40578.5  1.60534e+06
R         3.87118e-11  1.17544e-12  3.99128e-11  2.55544e-14
P1        7.02823e-20  3.03451e-16  1.66756e-19  3.03688e-16

Temperature = 1000 K

High Pressure Rate Coefficients:

From\To            W1           W2            R           P1
W1                ***       7401.6       439795          ***
W2             147884          ***       323275  1.02352e+07
R         4.77093e-11  1.75521e-12          ***          ***
P1                ***  6.46729e-16          ***          ***

Temperature = 1000 K    Pressure = 0.01 atm

From\To            W1           W2            R           P1
W1            15368.7          ***      15232.1       139.56
W2                ***          ***          ***          ***
R          1.6194e-12          ***  4.01845e-12  2.39874e-12
P1        1.72672e-19          ***  2.79158e-17  2.80885e-17

Temperature = 1000 K    Pressure = 0.1 atm

From\To            W1           W2            R           P1
W1            60555.3      91.8207      59894.6      568.888
W2            1820.18       441654      6050.56       433783
R         6.45568e-12  3.11698e-14  8.79972e-12  2.31287e-12
P1        7.21099e-19  2.59191e-17  2.69165e-17  5.35567e-17

Temperature = 1000 K    Pressure = 1 atm

From\To            W1           W2            R           P1
W1             170708      580.295       168490      1637.57
W2              11553  1.77383e+06      33672.2   1.7286e+06
R         1.82556e-11  1.79675e-13  2.04395e-11  2.00424e-12
P1        2.08125e-18  1.07248e-16  2.33248e-17  1.32654e-16

Temperature = 1000 K    Pressure = 10 atm

From\To            W1           W2            R           P1
W1             320533      2331.21       315788      2413.93
W2              46538  4.90784e+06       118619  4.74269e+06
R         3.42531e-11  6.42048e-13  3.61941e-11  1.29903e-12
P1        3.05933e-18  2.98711e-16  1.51177e-17  3.16888e-16

Temperature = 1000 K    Pressure = 100 atm

From\To            W1           W2            R           P1
W1             415535      5212.99       408886      1435.89
W2             104146  8.58393e+06       240753  8.23904e+06
R          4.4356e-11  1.30687e-12  4.61445e-11  4.81641e-13
P1        1.81482e-18  5.20478e-16  5.60519e-18  5.27898e-16

Temperature = 1000 K    Pressure = 1000 atm

From\To            W1           W2            R           P1
W1             441499      6950.28       434226      323.011
W2             138866   1.0319e+07       307065  9.87307e+06
R          4.7105e-11  1.66719e-12  4.88603e-11  8.80845e-14
P1        4.07866e-19  6.23842e-16   1.0251e-18  6.25275e-16

Temperature = 1100 K

High Pressure Rate Coefficients:

From\To            W1           W2            R           P1
W1                ***      51638.2  2.74295e+06          ***
W2             774744          ***  1.75133e+06  4.62513e+07
R         5.70479e-11  2.42775e-12          ***          ***
P1                ***  1.21437e-15          ***          ***

Temperature = 1100 K    Pressure = 0.01 atm

From\To            W1           W2            R           P1
W1            40413.7          ***      40042.8      379.373
W2                ***          ***          ***          ***
R          7.8284e-13          ***  4.05134e-12  3.26834e-12
P1        1.40478e-19          ***  6.19044e-17  6.20449e-17

Temperature = 1100 K    Pressure = 0.1 atm

From\To            W1           W2            R           P1
W1             188151          ***       186021      2191.11
W2                ***          ***          ***          ***
R         3.77278e-12          ***  7.00599e-12  3.23197e-12
P1        8.41699e-19          ***  6.12155e-17  6.20575e-17

Temperature = 1100 K    Pressure = 1 atm

From\To            W1           W2            R           P1
W1             656486      1800.69       647531      7154.32
W2            26716.1  4.42305e+06      94222.8  4.30211e+06
R         1.33788e-11  1.23442e-13  1.64776e-11  2.97532e-12
P1        2.85044e-18  1.06388e-16  5.63544e-17  1.65593e-16

Temperature = 1100 K    Pressure = 10 atm

From\To            W1           W2            R           P1
W1        1.55249e+06      9368.76  1.52801e+06      15119.2
W2             140073  1.49806e+07       410123  1.44304e+07
R         3.17512e-11   5.6048e-13   3.4558e-11  2.24633e-12
P1        6.01996e-18  3.73252e-16  4.25469e-17  4.21819e-16

Temperature = 1100 K    Pressure = 100 atm

From\To            W1           W2            R           P1
W1        2.39152e+06      27918.7  2.34988e+06      13714.6
W2             418657  3.26233e+07  1.05567e+06   3.1149e+07
R         4.88705e-11  1.46108e-12  5.13979e-11  1.06632e-12
P1        5.42638e-18  8.16496e-16  2.01968e-17  8.42119e-16

Temperature = 1100 K    Pressure = 1000 atm

From\To            W1           W2            R           P1
W1        2.72005e+06        45255  2.67039e+06      4400.91
W2             678957  4.50122e+07  1.57735e+06  4.27559e+07
R         5.55388e-11  2.18644e-12  5.79736e-11  2.48385e-13
P1         1.7352e-18  1.12253e-15  4.70456e-18  1.12897e-15

Temperature = 1200 K

High Pressure Rate Coefficients:

From\To            W1           W2            R           P1
W1                ***       264105   1.2744e+07          ***
W2        3.10996e+06          ***  7.21737e+06  1.63114e+08
R         6.69606e-11  3.22045e-12          ***          ***
P1                ***  2.09249e-15          ***          ***

Temperature = 1200 K    Pressure = 0.01 atm

From\To            W1           W2            R           P1
W1                ***          ***          ***          ***
W2                ***          ***          ***          ***
R                 ***          ***  4.27436e-12  4.27436e-12
P1                ***          ***  1.22887e-16  1.22887e-16

Temperature = 1200 K    Pressure = 0.1 atm

From\To            W1           W2            R           P1
W1             432765          ***       427704      5226.14
W2                ***          ***          ***          ***
R         2.09207e-12          ***  6.34211e-12  4.24924e-12
P1        7.34935e-19          ***  1.22165e-16    1.229e-16

Temperature = 1200 K    Pressure = 1 atm

From\To            W1           W2            R           P1
W1        1.78496e+06          ***  1.75981e+06      26235.9
W2                ***          ***          ***          ***
R         9.02356e-12          ***  1.31717e-11  4.14263e-12
P1        3.86762e-18          ***    1.191e-16   1.2297e-16

Temperature = 1200 K    Pressure = 10 atm

From\To            W1           W2            R           P1
W1         5.2005e+06      26370.6  5.11443e+06      59698.4
W2             307367  3.45256e+07  1.05113e+06  3.31671e+07
R         2.67464e-11  4.48879e-13  3.06048e-11  3.40952e-12
P1        9.20392e-18  4.06085e-16   9.8023e-17  5.13312e-16

Temperature = 1200 K    Pressure = 100 atm

From\To            W1           W2            R           P1
W1        9.74361e+06       101590  9.56288e+06        79148
W2        1.19378e+06  9.14833e+07  3.33379e+06  8.69557e+07
R         5.02267e-11  1.47692e-12   5.3679e-11  1.97533e-12
P1         1.2102e-17  1.10709e-15  5.67903e-17  1.17598e-15

Temperature = 1200 K    Pressure = 1000 atm

From\To            W1           W2            R           P1
W1           1.23e+07       206737  1.20562e+07      37063.5
W2        2.43404e+06  1.48763e+08  5.97098e+06  1.40358e+08
R         6.33461e-11  2.66322e-12  6.65951e-11  5.85775e-13
P1        5.61712e-18  1.79981e-15  1.68409e-17  1.82226e-15

Temperature = 1300 K

High Pressure Rate Coefficients:

From\To            W1           W2            R           P1
W1                ***  1.06137e+06  4.71348e+07          ***
W2        1.01562e+07          ***  2.40764e+07  4.75186e+08
R         7.74129e-11  4.13235e-12          ***          ***
P1                ***  3.37005e-15          ***          ***

Temperature = 1300 K    Pressure = 0.01 atm

From\To            W1           W2            R           P1
W1                ***          ***          ***          ***
W2                ***          ***          ***          ***
R                 ***          ***  5.40447e-12  5.40447e-12
P1                ***          ***  2.23316e-16  2.23316e-16

Temperature = 1300 K    Pressure = 0.1 atm

From\To            W1           W2            R           P1
W1                ***          ***          ***          ***
W2                ***          ***          ***          ***
R                 ***          ***  5.40458e-12  5.40458e-12
P1                ***          ***   2.2332e-16   2.2332e-16

Temperature = 1300 K    Pressure = 1 atm

From\To            W1           W2            R           P1
W1        3.81029e+06          ***  3.75486e+06      58170.3
W2                ***          ***          ***          ***
R         5.77409e-12          ***  1.10952e-11  5.31699e-12
P1        3.69622e-18          ***  2.19701e-16    2.234e-16

Temperature = 1300 K    Pressure = 10 atm

From\To            W1           W2            R           P1
W1        1.31736e+07          ***  1.29501e+07       238018
W2                ***          ***          ***          ***
R         2.09086e-11          ***  2.59615e-11  5.02978e-12
P1        1.58791e-17          ***  2.07834e-16   2.2373e-16

Temperature = 1300 K    Pressure = 100 atm

From\To            W1           W2            R           P1
W1         2.9959e+07       275458  2.93757e+07       307818
W2        2.61988e+06  2.03971e+08  8.22818e+06  1.93123e+08
R         4.81462e-11  1.38076e-12  5.27201e-11  3.19315e-12
P1        2.14198e-17  1.33705e-15  1.31943e-16  1.49041e-15

Temperature = 1300 K    Pressure = 1000 atm

From\To            W1           W2            R           P1
W1        4.33101e+07       706741  4.23942e+07       209181
W2        6.75831e+06  3.92799e+08  1.76843e+07  3.68357e+08
R         6.96209e-11  3.02952e-12  7.38332e-11  1.18282e-12
P1        1.43248e-17  2.60717e-15  4.88749e-17  2.67037e-15

Temperature = 1400 K

High Pressure Rate Coefficients:

From\To            W1           W2            R           P1
W1                ***   3.5237e+06   1.4557e+08          ***
W2        2.81735e+07          ***  6.79767e+07  1.19099e+09
R         8.83765e-11   5.1616e-12          ***          ***
P1                ***  5.14113e-15          ***          ***

Temperature = 1400 K    Pressure = 0.01 atm

From\To            W1           W2            R           P1
W1                ***          ***          ***          ***
W2                ***          ***          ***          ***
R                 ***          ***  6.66044e-12  6.66044e-12
P1                ***          ***  3.78644e-16  3.78644e-16

Temperature = 1400 K    Pressure = 0.1 atm

From\To            W1           W2            R           P1
W1                ***          ***          ***          ***
W2                ***          ***          ***          ***
R                 ***          ***  6.66051e-12  6.66051e-12
P1                ***          ***  3.78648e-16  3.78648e-16

Temperature = 1400 K    Pressure = 1 atm

From\To            W1           W2            R           P1
W1                ***          ***          ***          ***
W2                ***          ***          ***          ***
R                 ***          ***  6.66091e-12  6.66091e-12
P1                ***          ***  3.78671e-16  3.78671e-16

Temperature = 1400 K    Pressure = 10 atm

From\To            W1           W2            R           P1
W1        2.71741e+07          ***  2.66987e+07       511128
W2                ***          ***          ***          ***
R         1.54844e-11          ***  2.18764e-11  6.37161e-12
P1        1.68524e-17          ***  3.62224e-16  3.79099e-16

Temperature = 1400 K    Pressure = 100 atm

From\To            W1           W2            R           P1
W1        7.34667e+07       600620  7.19811e+07       884971
W2        4.73531e+06  3.84035e+08   1.6922e+07  3.62378e+08
R         4.33645e-11  1.21721e-12  4.92454e-11  4.66371e-12
P1         3.1813e-17  1.47545e-15   2.6513e-16  1.77239e-15

Temperature = 1400 K    Pressure = 1000 atm

From\To            W1           W2            R           P1
W1        1.23827e+08  1.90737e+06  1.21073e+08       847388
W2        1.52185e+07  8.65068e+08  4.30038e+07  8.06846e+08
R         7.34692e-11  3.24448e-12   7.8811e-11  2.09732e-12
P1        2.98392e-17  3.45894e-15  1.19232e-16  3.60801e-15

Temperature = 1500 K

High Pressure Rate Coefficients:

From\To            W1           W2            R           P1
W1                ***  1.00299e+07  3.88862e+08          ***
W2        6.85395e+07          ***  1.67854e+08  2.64606e+09
R         9.98268e-11  6.30581e-12          ***          ***
P1                ***   7.5031e-15          ***          ***

Temperature = 1500 K    Pressure = 0.01 atm

From\To            W1           W2            R           P1
W1                ***          ***          ***          ***
W2                ***          ***          ***          ***
R                 ***          ***  8.03642e-12  8.03642e-12
P1                ***          ***  6.06588e-16  6.06588e-16

Temperature = 1500 K    Pressure = 0.1 atm

From\To            W1           W2            R           P1
W1                ***          ***          ***          ***
W2                ***          ***          ***          ***
R                 ***          ***  8.03646e-12  8.03646e-12
P1                ***          ***  6.06591e-16  6.06591e-16

Temperature = 1500 K    Pressure = 1 atm

From\To            W1           W2            R           P1
W1                ***          ***          ***          ***
W2                ***          ***          ***          ***
R                 ***          ***  8.03675e-12  8.03675e-12
P1                ***          ***  6.06613e-16  6.06613e-16

Temperature = 1500 K    Pressure = 10 atm

From\To            W1           W2            R           P1
W1        4.82964e+07          ***  4.74294e+07       940404
W2                ***          ***          ***          ***
R          1.1039e-11          ***  1.88791e-11  7.82333e-12
P1        1.65206e-17          ***  5.90504e-16   6.0705e-16

Temperature = 1500 K    Pressure = 100 atm

From\To            W1           W2            R           P1
W1        1.50867e+08          ***  1.47808e+08  3.40429e+06
W2                ***          ***          ***          ***
R         3.71262e-11          ***  4.44175e-11  7.20648e-12
P1        6.45417e-17          ***  5.43944e-16  6.08634e-16

Temperature = 1500 K    Pressure = 1000 atm

From\To            W1           W2            R           P1
W1        2.97119e+08  4.25954e+06  2.90241e+08  2.61913e+06
W2        2.89565e+07  1.64876e+09  8.94046e+07   1.5304e+09
R         7.43671e-11  3.30222e-12  8.10161e-11  3.34675e-12
P1        5.26594e-17  4.26011e-15  2.52612e-16  4.56538e-15

Temperature = 1600 K

High Pressure Rate Coefficients:

From\To            W1           W2            R           P1
W1                ***  2.51739e+07  9.22753e+08          ***
W2        1.49791e+08          ***  3.71559e+08  5.32965e+09
R         1.11749e-10  7.56225e-12          ***          ***
P1                ***  1.05551e-14          ***          ***

Temperature = 1600 K    Pressure = 0.01 atm

From\To            W1           W2            R           P1
W1                ***          ***          ***          ***
W2                ***          ***          ***          ***
R                 ***          ***  9.52661e-12  9.52661e-12
P1                ***          ***     9.27e-16     9.27e-16

Temperature = 1600 K    Pressure = 0.1 atm

From\To            W1           W2            R           P1
W1                ***          ***          ***          ***
W2                ***          ***          ***          ***
R                 ***          ***  9.52664e-12  9.52664e-12
P1                ***          ***  9.27003e-16  9.27003e-16

Temperature = 1600 K    Pressure = 1 atm

From\To            W1           W2            R           P1
W1                ***          ***          ***          ***
W2                ***          ***          ***          ***
R                 ***          ***  9.52685e-12  9.52685e-12
P1                ***          ***  9.27022e-16  9.27022e-16

Temperature = 1600 K    Pressure = 10 atm

From\To            W1           W2            R           P1
W1                ***          ***          ***          ***
W2                ***          ***          ***          ***
R                 ***          ***  9.52802e-12  9.52802e-12
P1                ***          ***  9.27137e-16  9.27137e-16

Temperature = 1600 K    Pressure = 100 atm

From\To            W1           W2            R           P1
W1        2.70424e+08          ***  2.64799e+08  6.33942e+06
W2                ***          ***          ***          ***
R         3.05243e-11          ***  3.94225e-11  8.81758e-12
P1        7.11083e-17          ***  8.58006e-16  9.29302e-16

Temperature = 1600 K    Pressure = 1000 atm

From\To            W1           W2            R           P1
W1        6.15804e+08  8.19861e+06  6.01085e+08  6.52021e+06
W2        4.82555e+07  2.80553e+09  1.64294e+08  2.59298e+09
R         7.23632e-11  3.22269e-12  8.04967e-11  4.91083e-12
P1         8.1442e-17  4.93071e-15  4.77854e-16  5.49001e-15

Temperature = 1700 K

High Pressure Rate Coefficients:

From\To            W1           W2            R           P1
W1                ***  5.69306e+07  1.98525e+09          ***
W2        2.99582e+08          ***  7.51416e+08  9.90087e+09
R         1.24125e-10  8.92803e-12          ***          ***
P1                ***   1.4397e-14          ***          ***

Temperature = 1700 K    Pressure = 0.01 atm

From\To            W1           W2            R           P1
W1                ***          ***          ***          ***
W2                ***          ***          ***          ***
R                 ***          ***  1.11254e-11  1.11254e-11
P1                ***          ***  1.36157e-15  1.36157e-15

Temperature = 1700 K    Pressure = 0.1 atm

From\To            W1           W2            R           P1
W1                ***          ***          ***          ***
W2                ***          ***          ***          ***
R                 ***          ***  1.11254e-11  1.11254e-11
P1                ***          ***  1.36157e-15  1.36157e-15

Temperature = 1700 K    Pressure = 1 atm

From\To            W1           W2            R           P1
W1                ***          ***          ***          ***
W2                ***          ***          ***          ***
R                 ***          ***  1.11256e-11  1.11256e-11
P1                ***          ***  1.36159e-15  1.36159e-15

Temperature = 1700 K    Pressure = 10 atm

From\To            W1           W2            R           P1
W1                ***          ***          ***          ***
W2                ***          ***          ***          ***
R                 ***          ***  1.11265e-11  1.11265e-11
P1                ***          ***   1.3617e-15   1.3617e-15

Temperature = 1700 K    Pressure = 100 atm

From\To            W1           W2            R           P1
W1        4.37029e+08          ***  4.27743e+08  1.05931e+07
W2                ***          ***          ***          ***
R         2.43222e-11          ***  3.49361e-11  1.05412e-11
P1        7.37166e-17          ***  1.29007e-15  1.36401e-15

Temperature = 1700 K    Pressure = 1000 atm

From\To            W1           W2            R           P1
W1        1.13137e+09  1.40651e+07  1.10362e+09  1.36925e+07
W2        7.25544e+07  4.37021e+09  2.74023e+08  4.02363e+09
R         6.79786e-11  3.03774e-12  7.77618e-11  6.74547e-12
P1        1.13563e-16  5.41725e-15  8.25535e-16  6.35635e-15

Temperature = 1800 K

High Pressure Rate Coefficients:

From\To            W1           W2            R           P1
W1                ***  1.17987e+08  3.93478e+09          ***
W2        5.56307e+08          ***    1.409e+09  1.71927e+10
R         1.36941e-10  1.04002e-11          ***          ***
P1                ***  1.91284e-14          ***          ***

Temperature = 1800 K    Pressure = 0.01 atm

From\To            W1           W2            R           P1
W1                ***          ***          ***          ***
W2                ***          ***          ***          ***
R                 ***          ***  1.28274e-11  1.28274e-11
P1                ***          ***   1.9335e-15   1.9335e-15

Temperature = 1800 K    Pressure = 0.1 atm

From\To            W1           W2            R           P1
W1                ***          ***          ***          ***
W2                ***          ***          ***          ***
R                 ***          ***  1.28275e-11  1.28275e-11
P1                ***          ***   1.9335e-15   1.9335e-15

Temperature = 1800 K    Pressure = 1 atm

From\To            W1           W2            R           P1
W1                ***          ***          ***          ***
W2                ***          ***          ***          ***
R                 ***          ***  1.28276e-11  1.28276e-11
P1                ***          ***  1.93352e-15  1.93352e-15

Temperature = 1800 K    Pressure = 10 atm

From\To            W1           W2            R           P1
W1                ***          ***          ***          ***
W2                ***          ***          ***          ***
R                 ***          ***  1.28282e-11  1.28282e-11
P1                ***          ***  1.93362e-15  1.93362e-15

Temperature = 1800 K    Pressure = 100 atm

From\To            W1           W2            R           P1
W1                ***          ***          ***          ***
W2                ***          ***          ***          ***
R                 ***          ***  1.28318e-11  1.28318e-11
P1                ***          ***  1.93415e-15  1.93415e-15

Temperature = 1800 K    Pressure = 1000 atm

From\To            W1           W2            R           P1
W1        1.88475e+09          ***  1.84006e+09  5.39915e+07
W2                ***          ***          ***          ***
R          6.2017e-11          ***  7.33912e-11  1.10681e-11
P1        2.74289e-16          ***   1.6683e-15  1.94395e-15

Temperature = 1900 K

High Pressure Rate Coefficients:

From\To            W1           W2            R           P1
W1                ***  2.27118e+08  7.27562e+09          ***
W2        9.70205e+08          ***  2.47861e+09  2.82037e+10
R          1.5017e-10  1.19759e-11          ***          ***
P1                ***  2.48482e-14          ***          ***

Temperature = 1900 K    Pressure = 0.01 atm

From\To            W1           W2            R           P1
W1                ***          ***          ***          ***
W2                ***          ***          ***          ***
R                 ***          ***  1.46277e-11  1.46277e-11
P1                ***          ***  2.66725e-15  2.66725e-15

Temperature = 1900 K    Pressure = 0.1 atm

From\To            W1           W2            R           P1
W1                ***          ***          ***          ***
W2                ***          ***          ***          ***
R                 ***          ***  1.46277e-11  1.46277e-11
P1                ***          ***  2.66725e-15  2.66725e-15

Temperature = 1900 K    Pressure = 1 atm

From\To            W1           W2            R           P1
W1                ***          ***          ***          ***
W2                ***          ***          ***          ***
R                 ***          ***  1.46278e-11  1.46278e-11
P1                ***          ***  2.66726e-15  2.66726e-15

Temperature = 1900 K    Pressure = 10 atm

From\To            W1           W2            R           P1
W1                ***          ***          ***          ***
W2                ***          ***          ***          ***
R                 ***          ***  1.46283e-11  1.46283e-11
P1                ***          ***  2.66736e-15  2.66736e-15

Temperature = 1900 K    Pressure = 100 atm

From\To            W1           W2            R           P1
W1                ***          ***          ***          ***
W2                ***          ***          ***          ***
R                 ***          ***  1.46312e-11  1.46312e-11
P1                ***          ***  2.66788e-15  2.66788e-15

Temperature = 1900 K    Pressure = 1000 atm

From\To            W1           W2            R           P1
W1        2.90408e+09          ***    2.834e+09  8.61416e+07
W2                ***          ***          ***          ***
R         5.51011e-11          ***  6.84142e-11  1.30084e-11
P1        3.05395e-16          ***  2.37198e-15  2.67906e-15

Temperature = 2000 K

High Pressure Rate Coefficients:

From\To            W1           W2            R           P1
W1                ***  4.10479e+08  1.26799e+10          ***
W2        1.60385e+09          ***  4.12906e+09  4.40804e+10
R         1.63809e-10  1.36522e-11          ***          ***
P1                ***  3.16539e-14          ***          ***

Temperature = 2000 K    Pressure = 0.01 atm

From\To            W1           W2            R           P1
W1                ***          ***          ***          ***
W2                ***          ***          ***          ***
R                 ***          ***  1.65214e-11  1.65214e-11
P1                ***          ***  3.58822e-15  3.58822e-15

Temperature = 2000 K    Pressure = 0.1 atm

From\To            W1           W2            R           P1
W1                ***          ***          ***          ***
W2                ***          ***          ***          ***
R                 ***          ***  1.65214e-11  1.65214e-11
P1                ***          ***  3.58822e-15  3.58822e-15

Temperature = 2000 K    Pressure = 1 atm

From\To            W1           W2            R           P1
W1                ***          ***          ***          ***
W2                ***          ***          ***          ***
R                 ***          ***  1.65215e-11  1.65215e-11
P1                ***          ***  3.58823e-15  3.58823e-15

Temperature = 2000 K    Pressure = 10 atm

From\To            W1           W2            R           P1
W1                ***          ***          ***          ***
W2                ***          ***          ***          ***
R                 ***          ***  1.65218e-11  1.65218e-11
P1                ***          ***  3.58831e-15  3.58831e-15

Temperature = 2000 K    Pressure = 100 atm

From\To            W1           W2            R           P1
W1                ***          ***          ***          ***
W2                ***          ***          ***          ***
R                 ***          ***  1.65242e-11  1.65242e-11
P1                ***          ***  3.58882e-15  3.58882e-15

Temperature = 2000 K    Pressure = 1000 atm

From\To            W1           W2            R           P1
W1        4.20309e+09          ***  4.10015e+09  1.28656e+08
W2                ***          ***          ***          ***
R         4.79089e-11          ***  6.32701e-11   1.5068e-11
P1        3.26498e-16          ***  3.27257e-15  3.60106e-15

______________________________________________________________________________________

High Pressure Rate Coefficients (Temperature-Species Rate Tables):

   T(K)       W1->W1       W1->W2        W1->R       W1->P1
    298          ***  7.69648e-15  1.30462e-14          ***
    300          ***  9.89808e-15    1.976e-14          ***
    400          ***    1.286e-09   1.1415e-07          ***
    500          ***  1.14782e-05   0.00148864          ***
    600          ***   0.00785227      0.89616          ***
    700          ***     0.968452       91.452          ***
    800          ***      38.5239       3045.5          ***
    900          ***      704.621      47748.3          ***
   1000          ***       7401.6       439795          ***
   1100          ***      51638.2  2.74295e+06          ***
   1200          ***       264105   1.2744e+07          ***
   1300          ***  1.06137e+06  4.71348e+07          ***
   1400          ***   3.5237e+06   1.4557e+08          ***
   1500          ***  1.00299e+07  3.88862e+08          ***
   1600          ***  2.51739e+07  9.22753e+08          ***
   1700          ***  5.69306e+07  1.98525e+09          ***
   1800          ***  1.17987e+08  3.93478e+09          ***
   1900          ***  2.27118e+08  7.27562e+09          ***
   2000          ***  4.10479e+08  1.26799e+10          ***

   T(K)       W2->W1       W2->W2        W2->R       W2->P1
    298  8.60573e-11          ***   1.8542e-13  2.82673e-10
    300   1.0476e-10          ***  2.73601e-13  4.03438e-10
    400  1.69536e-06          ***  5.99675e-07  0.000247039
    500   0.00409141          ***   0.00428751     0.792221
    600      1.12372          ***      1.68971      179.021
    700      70.3224          ***      125.264      8783.56
    800         1653          ***      3244.52       164982
    900      19856.1          ***        41511   1.6289e+06
   1000       147884          ***       323275  1.02352e+07
   1100       774744          ***  1.75133e+06  4.62513e+07
   1200  3.10996e+06          ***  7.21737e+06  1.63114e+08
   1300  1.01562e+07          ***  2.40764e+07  4.75186e+08
   1400  2.81735e+07          ***  6.79767e+07  1.19099e+09
   1500  6.85395e+07          ***  1.67854e+08  2.64606e+09
   1600  1.49791e+08          ***  3.71559e+08  5.32965e+09
   1700  2.99582e+08          ***  7.51416e+08  9.90087e+09
   1800  5.56307e+08          ***    1.409e+09  1.71927e+10
   1900  9.70205e+08          ***  2.47861e+09  2.82037e+10
   2000  1.60385e+09          ***  4.12906e+09  4.40804e+10

   T(K)        R->W1        R->W2         R->R        R->P1
    298  2.88594e-12  3.66829e-15          ***          ***
    300  2.94333e-12  3.85056e-15          ***          ***
    400  6.48613e-12  2.58467e-14          ***          ***
    500  1.12069e-11  9.05533e-14          ***          ***
    600  1.69287e-11  2.23042e-13          ***          ***
    700  2.35221e-11  4.43703e-13          ***          ***
    800  3.08944e-11  7.67061e-13          ***          ***
    900  3.89765e-11  1.20246e-12          ***          ***
   1000  4.77093e-11  1.75521e-12          ***          ***
   1100  5.70479e-11  2.42775e-12          ***          ***
   1200  6.69606e-11  3.22045e-12          ***          ***
   1300  7.74129e-11  4.13235e-12          ***          ***
   1400  8.83765e-11   5.1616e-12          ***          ***
   1500  9.98268e-11  6.30581e-12          ***          ***
   1600  1.11749e-10  7.56225e-12          ***          ***
   1700  1.24125e-10  8.92803e-12          ***          ***
   1800  1.36941e-10  1.04002e-11          ***          ***
   1900   1.5017e-10  1.19759e-11          ***          ***
   2000  1.63809e-10  1.36522e-11          ***          ***

   T(K)       P1->W1       P1->W2        P1->R       P1->P1
    298          ***  1.16503e-21          ***          ***
    300          ***  1.30595e-21          ***          ***
    400          ***  1.00466e-19          ***          ***
    500          ***   1.5305e-18          ***          ***
    600          ***  1.01887e-17          ***          ***
    700          ***  4.18269e-17          ***          ***
    800          ***  1.26083e-16          ***          ***
    900          ***  3.07905e-16          ***          ***
   1000          ***  6.46729e-16          ***          ***
   1100          ***  1.21437e-15          ***          ***
   1200          ***  2.09249e-15          ***          ***
   1300          ***  3.37005e-15          ***          ***
   1400          ***  5.14113e-15          ***          ***
   1500          ***   7.5031e-15          ***          ***
   1600          ***  1.05551e-14          ***          ***
   1700          ***   1.4397e-14          ***          ***
   1800          ***  1.91284e-14          ***          ***
   1900          ***  2.48482e-14          ***          ***
   2000          ***  3.16539e-14          ***          ***

Capture/Escape Rate Coefficients:

   T(K)           W1           W2            R           P1
    298  2.07427e-14  3.68916e-10  2.88961e-12  1.16503e-21
    300  2.96581e-14  5.08472e-10  2.94718e-12  1.30595e-21
    400  1.15436e-07  0.000249334  6.51198e-12  1.00466e-19
    500   0.00150012       0.8006  1.12975e-11   1.5305e-18
    600     0.904012      181.835  1.71518e-11  1.01887e-17
    700      92.4204      8979.15  2.39658e-11  4.18269e-17
    800      3084.02       169879  3.16614e-11  1.26083e-16
    900      48452.9  1.69027e+06  4.01789e-11  3.07905e-16
   1000       447197  1.07064e+07  4.94645e-11  6.46729e-16
   1100  2.79459e+06  4.87774e+07  5.94756e-11  1.21437e-15
   1200  1.30081e+07  1.73441e+08   7.0181e-11  2.09249e-15
   1300  4.81962e+07  5.09419e+08  8.15452e-11  3.37005e-15
   1400  1.49093e+08  1.28714e+09  9.35382e-11  5.14113e-15
   1500  3.98892e+08  2.88245e+09  1.06133e-10   7.5031e-15
   1600  9.47927e+08    5.851e+09  1.19311e-10  1.05551e-14
   1700  2.04218e+09  1.09519e+10  1.33053e-10   1.4397e-14
   1800  4.05276e+09   1.9158e+10  1.47341e-10  1.91284e-14
   1900  7.50274e+09  3.16525e+10  1.62146e-10  2.48482e-14
   2000  1.30904e+10  4.98133e+10  1.77462e-10  3.16539e-14

______________________________________________________________________________________

Pressure-Species Rate Tables:

   Temperature = 298 K

   P(atm)       W1->W2        W1->R       W1->P1         W1->
     0.01  1.21929e-15  1.29375e-14  2.63481e-18  1.41594e-14
      0.1  1.22184e-15  1.29757e-14  3.57724e-19  1.41979e-14
        1  1.22219e-15  1.29798e-14  3.82501e-20  1.42021e-14
       10  1.22223e-15  1.29802e-14  3.85869e-21  1.42025e-14
      100  1.22223e-15  1.29803e-14  3.86224e-22  1.42025e-14
     1000  1.22223e-15  1.29803e-14   3.8626e-23  1.42025e-14
    O-O  7.69648e-15  1.30462e-14          ***  2.07427e-14

   Temperature = 300 K

   P(atm)       W1->W2        W1->R       W1->P1         W1->
     0.01  1.74939e-15  1.95914e-14  4.17295e-18  2.13449e-14
      0.1  1.75343e-15  1.96528e-14  5.72903e-19  2.14068e-14
        1  1.75399e-15  1.96594e-14  6.14728e-20  2.14135e-14
       10  1.75405e-15  1.96601e-14  6.20478e-21  2.14141e-14
      100  1.75405e-15  1.96601e-14  6.21086e-22  2.14142e-14
     1000  1.75406e-15  1.96602e-14  6.21147e-23  2.14142e-14
    O-O  9.89808e-15    1.976e-14          ***  2.96581e-14

   Temperature = 400 K

   P(atm)       W1->W2        W1->R       W1->P1         W1->
     0.01  1.07222e-09  1.09269e-07  1.28718e-10   1.1047e-07
      0.1  1.19617e-09  1.12994e-07  3.52104e-11  1.14225e-07
        1  1.23121e-09  1.13543e-07  5.30189e-12   1.1478e-07
       10  1.23654e-09  1.13604e-07  5.82313e-13  1.14841e-07
      100  1.23712e-09   1.1361e-07  5.89666e-14  1.14847e-07
     1000  1.23718e-09   1.1361e-07  5.90446e-15  1.14848e-07
    O-O    1.286e-09   1.1415e-07          ***  1.15436e-07

   Temperature = 500 K

   P(atm)       W1->W2        W1->R       W1->P1         W1->
     0.01   5.4669e-06   0.00122963  3.56134e-06   0.00123866
      0.1  8.82262e-06   0.00142478  1.98638e-06   0.00143559
        1  1.08184e-05   0.00147404  5.26318e-07   0.00148539
       10  1.13596e-05    0.0014812  7.53643e-08   0.00149263
      100  1.14376e-05   0.00148198  8.10204e-09   0.00149343
     1000   1.1446e-05   0.00148206   8.1745e-10   0.00149351
    O-O  1.14782e-05   0.00148864          ***   0.00150012

   Temperature = 600 K

   P(atm)       W1->W2        W1->R       W1->P1         W1->
     0.01   0.00148626     0.532326   0.00245829     0.536271
      0.1   0.00370642     0.762876   0.00251125     0.769094
        1   0.00623049     0.865821   0.00121549     0.873267
       10   0.00750803     0.888966  0.000268353     0.896742
      100   0.00779304     0.892049  3.40384e-05     0.899876
     1000   0.00782924     0.892375  3.53716e-06     0.900208
    O-O   0.00785227      0.89616          ***     0.904012

   Temperature = 700 K

   P(atm)       W1->W2        W1->R       W1->P1         W1->
     0.01    0.0600784      32.3353     0.193491      32.5889
      0.1     0.223508      60.5297      0.32456      61.0777
        1      0.54479      81.7063     0.272509      82.5236
       10     0.836621      89.4681    0.0995977      90.4043
      100     0.945472      90.9004    0.0168989      91.8627
     1000     0.963951      91.0706   0.00189977      92.0365
    O-O     0.968452       91.452          ***      92.4204

   Temperature = 800 K

   P(atm)       W1->W2        W1->R       W1->P1         W1->
     0.01      0.70002      547.204      3.82529       551.73
      0.1      3.65522      1348.45      9.62858      1361.74
        1      12.8565      2296.35      13.0704      2322.27
       10      27.0007      2855.21       7.9008      2890.12
      100      35.9008      3008.78      1.96817      3046.65
     1000      38.1185      3031.24     0.257864      3069.62
    O-O      38.5239       3045.5          ***      3084.02

   Temperature = 900 K

   P(atm)       W1->W2        W1->R       W1->P1         W1->
     0.01      3.60031      3887.36      30.0152      3920.97
      0.1      24.6187      12342.5      104.976      12472.1
        1      119.844      27138.1      214.918      27472.9
       10      352.083      40666.4       207.85      41226.4
      100      593.327      46323.2      79.6201      46996.2
     1000       686.08        47424      13.1939      48123.3
    O-O      704.621      47748.3          ***      48452.9

   Temperature = 1000 K

   P(atm)       W1->W2        W1->R       W1->P1         W1->
     0.01          ***      15232.1       139.56      15368.7
      0.1      91.8207      59894.6      568.888      60555.3
        1      580.295       168490      1637.57       170708
       10      2331.21       315788      2413.93       320533
      100      5212.99       408886      1435.89       415535
     1000      6950.28       434226      323.011       441499
    O-O       7401.6       439795          ***       447197

   Temperature = 1100 K

   P(atm)       W1->W2        W1->R       W1->P1         W1->
     0.01          ***      40042.8      379.373      40413.7
      0.1          ***       186021      2191.11       188151
        1      1800.69       647531      7154.32       656486
       10      9368.76  1.52801e+06      15119.2  1.55249e+06
      100      27918.7  2.34988e+06      13714.6  2.39152e+06
     1000        45255  2.67039e+06      4400.91  2.72005e+06
    O-O      51638.2  2.74295e+06          ***  2.79459e+06

   Temperature = 1200 K

   P(atm)       W1->W2        W1->R       W1->P1         W1->
     0.01          ***          ***          ***          ***
      0.1          ***       427704      5226.14       432765
        1          ***  1.75981e+06      26235.9  1.78496e+06
       10      26370.6  5.11443e+06      59698.4   5.2005e+06
      100       101590  9.56288e+06        79148  9.74361e+06
     1000       206737  1.20562e+07      37063.5     1.23e+07
    O-O       264105   1.2744e+07          ***  1.30081e+07

   Temperature = 1300 K

   P(atm)       W1->W2        W1->R       W1->P1         W1->
     0.01          ***          ***          ***          ***
      0.1          ***          ***          ***          ***
        1          ***  3.75486e+06      58170.3  3.81029e+06
       10          ***  1.29501e+07       238018  1.31736e+07
      100       275458  2.93757e+07       307818   2.9959e+07
     1000       706741  4.23942e+07       209181  4.33101e+07
    O-O  1.06137e+06  4.71348e+07          ***  4.81962e+07

   Temperature = 1400 K

   P(atm)       W1->W2        W1->R       W1->P1         W1->
     0.01          ***          ***          ***          ***
      0.1          ***          ***          ***          ***
        1          ***          ***          ***          ***
       10          ***  2.66987e+07       511128  2.71741e+07
      100       600620  7.19811e+07       884971  7.34667e+07
     1000  1.90737e+06  1.21073e+08       847388  1.23827e+08
    O-O   3.5237e+06   1.4557e+08          ***  1.49093e+08

   Temperature = 1500 K

   P(atm)       W1->W2        W1->R       W1->P1         W1->
     0.01          ***          ***          ***          ***
      0.1          ***          ***          ***          ***
        1          ***          ***          ***          ***
       10          ***  4.74294e+07       940404  4.82964e+07
      100          ***  1.47808e+08  3.40429e+06  1.50867e+08
     1000  4.25954e+06  2.90241e+08  2.61913e+06  2.97119e+08
    O-O  1.00299e+07  3.88862e+08          ***  3.98892e+08

   Temperature = 1600 K

   P(atm)       W1->W2        W1->R       W1->P1         W1->
     0.01          ***          ***          ***          ***
      0.1          ***          ***          ***          ***
        1          ***          ***          ***          ***
       10          ***          ***          ***          ***
      100          ***  2.64799e+08  6.33942e+06  2.70424e+08
     1000  8.19861e+06  6.01085e+08  6.52021e+06  6.15804e+08
    O-O  2.51739e+07  9.22753e+08          ***  9.47927e+08

   Temperature = 1700 K

   P(atm)       W1->W2        W1->R       W1->P1         W1->
     0.01          ***          ***          ***          ***
      0.1          ***          ***          ***          ***
        1          ***          ***          ***          ***
       10          ***          ***          ***          ***
      100          ***  4.27743e+08  1.05931e+07  4.37029e+08
     1000  1.40651e+07  1.10362e+09  1.36925e+07  1.13137e+09
    O-O  5.69306e+07  1.98525e+09          ***  2.04218e+09

   Temperature = 1800 K

   P(atm)       W1->W2        W1->R       W1->P1         W1->
     0.01          ***          ***          ***          ***
      0.1          ***          ***          ***          ***
        1          ***          ***          ***          ***
       10          ***          ***          ***          ***
      100          ***          ***          ***          ***
     1000          ***  1.84006e+09  5.39915e+07  1.88475e+09
    O-O  1.17987e+08  3.93478e+09          ***  4.05276e+09

   Temperature = 1900 K

   P(atm)       W1->W2        W1->R       W1->P1         W1->
     0.01          ***          ***          ***          ***
      0.1          ***          ***          ***          ***
        1          ***          ***          ***          ***
       10          ***          ***          ***          ***
      100          ***          ***          ***          ***
     1000          ***    2.834e+09  8.61416e+07  2.90408e+09
    O-O  2.27118e+08  7.27562e+09          ***  7.50274e+09

   Temperature = 2000 K

   P(atm)       W1->W2        W1->R       W1->P1         W1->
     0.01          ***          ***          ***          ***
      0.1          ***          ***          ***          ***
        1          ***          ***          ***          ***
       10          ***          ***          ***          ***
      100          ***          ***          ***          ***
     1000          ***  4.10015e+09  1.28656e+08  4.20309e+09
    O-O  4.10479e+08  1.26799e+10          ***  1.30904e+10

   Temperature = 298 K

   P(atm)       W2->W1        W2->R       W2->P1         W2->
     0.01  1.36334e-11  1.63328e-13  2.74377e-10  2.88174e-10
      0.1  1.36619e-11  1.81663e-13   2.8081e-10  2.94653e-10
        1  1.36658e-11  1.84603e-13  2.81648e-10  2.95499e-10
       10  1.36662e-11   1.8493e-13  2.81737e-10  2.95588e-10
      100  1.36663e-11  1.84963e-13  2.81745e-10  2.95597e-10
     1000  1.36663e-11  1.84967e-13  2.81746e-10  2.95598e-10
    O-O  8.60573e-11   1.8542e-13  2.82673e-10  3.68916e-10

   Temperature = 300 K

   P(atm)       W2->W1        W2->R       W2->P1         W2->
     0.01  1.85153e-11  2.39926e-13  3.91081e-10  4.09836e-10
      0.1  1.85581e-11  2.67837e-13  4.00708e-10  4.19534e-10
        1   1.8564e-11  2.72369e-13  4.01974e-10   4.2081e-10
       10  1.85646e-11  2.72875e-13  4.02108e-10  4.20945e-10
      100  1.85647e-11  2.72927e-13  4.02121e-10  4.20959e-10
     1000  1.85647e-11  2.72932e-13  4.02123e-10   4.2096e-10
    O-O   1.0476e-10  2.73601e-13  4.03438e-10  5.08472e-10

   Temperature = 400 K

   P(atm)       W2->W1        W2->R       W2->P1         W2->
     0.01  1.41353e-06  3.65448e-07  0.000204882  0.000206661
      0.1  1.57695e-06  5.32871e-07  0.000237455  0.000239565
        1  1.62313e-06  5.88168e-07   0.00024522  0.000247432
       10  1.63016e-06  5.97101e-07  0.000246293   0.00024852
      100  1.63093e-06  5.98099e-07  0.000246407  0.000248637
     1000  1.63101e-06    5.982e-07  0.000246419  0.000248648
    O-O  1.69536e-06  5.99675e-07  0.000247039  0.000249334

   Temperature = 500 K

   P(atm)       W2->W1        W2->R       W2->P1         W2->
     0.01   0.00194867   0.00139325     0.445001     0.448343
      0.1   0.00314482   0.00292184     0.663539     0.669606
        1   0.00385622   0.00394001     0.764537     0.772333
       10   0.00404914   0.00423003     0.787313     0.795592
      100   0.00407692   0.00427247     0.790316     0.798665
     1000   0.00407991   0.00427705     0.790632     0.798989
    O-O   0.00409141   0.00428751     0.792221       0.8006

   Temperature = 600 K

   P(atm)       W2->W1        W2->R       W2->P1         W2->
     0.01      0.21269     0.239153      53.9435      54.3953
      0.1     0.530415     0.722235       109.82      111.072
        1     0.891632       1.3069      156.397      158.595
       10      1.07446       1.6089      174.769      177.453
      100      1.11525      1.67646      178.273      181.065
     1000      1.12043      1.68502      178.692      181.497
    O-O      1.12372      1.68971      179.021      181.835

   Temperature = 700 K

   P(atm)       W2->W1        W2->R       W2->P1         W2->
     0.01      4.36166      6.73723      1186.41      1197.51
      0.1      16.2283      28.1341      3279.82      3324.18
        1      39.5584      70.6122      6154.93       6265.1
       10      60.7497      108.559       8090.9       8260.2
      100      68.6537      122.403      8673.14       8864.2
     1000      69.9956      124.716      8761.57      8956.28
    O-O      70.3224      125.264      8783.56      8979.15

   Temperature = 800 K

   P(atm)       W2->W1        W2->R       W2->P1         W2->
     0.01      30.0083      61.4413       8915.1      9006.55
      0.1      156.753      335.721        32159      32651.5
        1      551.578      1153.32      80493.7      82198.6
       10      1158.54      2338.33       133195       136692
      100      1540.44      3044.61       158678       163263
     1000       1635.6      3213.84       164068       168918
    O-O         1653      3244.52       164982       169879

   Temperature = 900 K

   P(atm)       W2->W1        W2->R       W2->P1         W2->
     0.01      101.131      272.788      33749.7      34123.6
      0.1      692.064       1835.7       150211       152739
        1      3374.34      8269.19       487315       498958
       10      9920.28      22394.6  1.04565e+06  1.07797e+06
      100      16719.7      35777.4  1.47249e+06  1.52499e+06
     1000      19333.6      40578.5  1.60534e+06  1.66525e+06
    O-O      19856.1        41511   1.6289e+06  1.69027e+06

   Temperature = 1000 K

   P(atm)       W2->W1        W2->R       W2->P1         W2->
     0.01          ***          ***          ***          ***
      0.1      1820.18      6050.56       433783       441654
        1        11553      33672.2   1.7286e+06  1.77383e+06
       10        46538       118619  4.74269e+06  4.90784e+06
      100       104146       240753  8.23904e+06  8.58393e+06
     1000       138866       307065  9.87307e+06   1.0319e+07
    O-O       147884       323275  1.02352e+07  1.07064e+07

   Temperature = 1100 K

   P(atm)       W2->W1        W2->R       W2->P1         W2->
     0.01          ***          ***          ***          ***
      0.1          ***          ***          ***          ***
        1      26716.1      94222.8  4.30211e+06  4.42305e+06
       10       140073       410123  1.44304e+07  1.49806e+07
      100       418657  1.05567e+06   3.1149e+07  3.26233e+07
     1000       678957  1.57735e+06  4.27559e+07  4.50122e+07
    O-O       774744  1.75133e+06  4.62513e+07  4.87774e+07

   Temperature = 1200 K

   P(atm)       W2->W1        W2->R       W2->P1         W2->
     0.01          ***          ***          ***          ***
      0.1          ***          ***          ***          ***
        1          ***          ***          ***          ***
       10       307367  1.05113e+06  3.31671e+07  3.45256e+07
      100  1.19378e+06  3.33379e+06  8.69557e+07  9.14833e+07
     1000  2.43404e+06  5.97098e+06  1.40358e+08  1.48763e+08
    O-O  3.10996e+06  7.21737e+06  1.63114e+08  1.73441e+08

   Temperature = 1300 K

   P(atm)       W2->W1        W2->R       W2->P1         W2->
     0.01          ***          ***          ***          ***
      0.1          ***          ***          ***          ***
        1          ***          ***          ***          ***
       10          ***          ***          ***          ***
      100  2.61988e+06  8.22818e+06  1.93123e+08  2.03971e+08
     1000  6.75831e+06  1.76843e+07  3.68357e+08  3.92799e+08
    O-O  1.01562e+07  2.40764e+07  4.75186e+08  5.09419e+08

   Temperature = 1400 K

   P(atm)       W2->W1        W2->R       W2->P1         W2->
     0.01          ***          ***          ***          ***
      0.1          ***          ***          ***          ***
        1          ***          ***          ***          ***
       10          ***          ***          ***          ***
      100  4.73531e+06   1.6922e+07  3.62378e+08  3.84035e+08
     1000  1.52185e+07  4.30038e+07  8.06846e+08  8.65068e+08
    O-O  2.81735e+07  6.79767e+07  1.19099e+09  1.28714e+09

   Temperature = 1500 K

   P(atm)       W2->W1        W2->R       W2->P1         W2->
     0.01          ***          ***          ***          ***
      0.1          ***          ***          ***          ***
        1          ***          ***          ***          ***
       10          ***          ***          ***          ***
      100          ***          ***          ***          ***
     1000  2.89565e+07  8.94046e+07   1.5304e+09  1.64876e+09
    O-O  6.85395e+07  1.67854e+08  2.64606e+09  2.88245e+09

   Temperature = 1600 K

   P(atm)       W2->W1        W2->R       W2->P1         W2->
     0.01          ***          ***          ***          ***
      0.1          ***          ***          ***          ***
        1          ***          ***          ***          ***
       10          ***          ***          ***          ***
      100          ***          ***          ***          ***
     1000  4.82555e+07  1.64294e+08  2.59298e+09  2.80553e+09
    O-O  1.49791e+08  3.71559e+08  5.32965e+09    5.851e+09

   Temperature = 1700 K

   P(atm)       W2->W1        W2->R       W2->P1         W2->
     0.01          ***          ***          ***          ***
      0.1          ***          ***          ***          ***
        1          ***          ***          ***          ***
       10          ***          ***          ***          ***
      100          ***          ***          ***          ***
     1000  7.25544e+07  2.74023e+08  4.02363e+09  4.37021e+09
    O-O  2.99582e+08  7.51416e+08  9.90087e+09  1.09519e+10

   Temperature = 1800 K

   P(atm)       W2->W1        W2->R       W2->P1         W2->
     0.01          ***          ***          ***          ***
      0.1          ***          ***          ***          ***
        1          ***          ***          ***          ***
       10          ***          ***          ***          ***
      100          ***          ***          ***          ***
     1000          ***          ***          ***          ***
    O-O  5.56307e+08    1.409e+09  1.71927e+10   1.9158e+10

   Temperature = 1900 K

   P(atm)       W2->W1        W2->R       W2->P1         W2->
     0.01          ***          ***          ***          ***
      0.1          ***          ***          ***          ***
        1          ***          ***          ***          ***
       10          ***          ***          ***          ***
      100          ***          ***          ***          ***
     1000          ***          ***          ***          ***
    O-O  9.70205e+08  2.47861e+09  2.82037e+10  3.16525e+10

   Temperature = 2000 K

   P(atm)       W2->W1        W2->R       W2->P1         W2->
     0.01          ***          ***          ***          ***
      0.1          ***          ***          ***          ***
        1          ***          ***          ***          ***
       10          ***          ***          ***          ***
      100          ***          ***          ***          ***
     1000          ***          ***          ***          ***
    O-O  1.60385e+09  4.12906e+09  4.40804e+10  4.98133e+10

   Temperature = 298 K

   P(atm)        R->W1        R->W2        R->P1          R->
     0.01  2.86188e-12  3.23122e-15  4.86343e-16   2.8656e-12
      0.1  2.87035e-12  3.59396e-15  7.13682e-17  2.87402e-12
        1  2.87126e-12  3.65213e-15   7.7936e-18  2.87492e-12
       10  2.87135e-12   3.6586e-15  7.88604e-19  2.87501e-12
      100  2.87136e-12  3.65926e-15  7.89585e-20  2.87502e-12
     1000  2.87136e-12  3.65932e-15  7.89684e-21  2.87502e-12
    O-O  2.88594e-12  3.66829e-15          ***  2.88961e-12

   Temperature = 300 K

   P(atm)        R->W1        R->W2        R->P1          R->
     0.01   2.9182e-12  3.37662e-15  5.27616e-16  2.92211e-12
      0.1  2.92736e-12  3.76944e-15  7.82247e-17  2.93121e-12
        1  2.92834e-12  3.83322e-15  8.57384e-18  2.93218e-12
       10  2.92844e-12  3.84034e-15  8.68081e-19  2.93228e-12
      100  2.92845e-12  3.84106e-15   8.6922e-20  2.93229e-12
     1000  2.92845e-12  3.84114e-15  8.69335e-21  2.93229e-12
    O-O  2.94333e-12  3.85056e-15          ***  2.94718e-12

   Temperature = 400 K

   P(atm)        R->W1        R->W2        R->P1          R->
     0.01  6.20881e-12  1.57512e-14  1.18367e-14   6.2364e-12
      0.1  6.42048e-12  2.29674e-14  3.06628e-15  6.44651e-12
        1  6.45168e-12  2.53507e-14  4.58154e-16  6.47749e-12
       10  6.45512e-12  2.57357e-14  5.03191e-17  6.48091e-12
      100  6.45547e-12  2.57787e-14  5.09587e-18  6.48125e-12
     1000   6.4555e-12  2.57831e-14  5.10266e-19  6.48129e-12
    O-O  6.48613e-12  2.58467e-14          ***  6.51198e-12

   Temperature = 500 K

   P(atm)        R->W1        R->W2        R->P1          R->
     0.01  9.25701e-12  2.94254e-14  7.71927e-14  9.36363e-12
      0.1  1.07262e-11    6.171e-14   3.2427e-14  1.08203e-11
        1   1.1097e-11  8.32139e-14  7.61367e-15  1.11879e-11
       10  1.11509e-11  8.93393e-14  1.05016e-15  1.12413e-11
      100  1.11568e-11  9.02356e-14  1.12074e-16  1.12471e-11
     1000  1.11574e-11  9.03324e-14  1.12973e-17  1.12477e-11
    O-O  1.12069e-11  9.05533e-14          ***  1.12975e-11

   Temperature = 600 K

   P(atm)        R->W1        R->W2        R->P1          R->
     0.01  1.00557e-11  3.15619e-14  2.56899e-13  1.03442e-11
      0.1  1.44109e-11  9.53328e-14  1.52326e-13  1.46586e-11
        1  1.63556e-11   1.7251e-13  5.49516e-14  1.65831e-11
       10  1.67928e-11  2.12375e-13  1.07073e-14  1.70159e-11
      100  1.68511e-11  2.21293e-13  1.30956e-15  1.70737e-11
     1000  1.68572e-11  2.22423e-13  1.35254e-16  1.70798e-11
    O-O  1.69287e-11  2.23042e-13          ***  1.71518e-11

   Temperature = 700 K

   P(atm)        R->W1        R->W2        R->P1          R->
     0.01  8.31596e-12  2.38256e-14  5.81891e-13  8.92167e-12
      0.1  1.55685e-11  9.96229e-14  4.33302e-13  1.61014e-11
        1  2.10154e-11  2.50111e-13  2.20192e-13  2.14857e-11
       10  2.30118e-11  3.84531e-13  6.22882e-14  2.34586e-11
      100  2.33802e-11  4.33568e-13  9.57987e-15  2.38233e-11
     1000   2.3424e-11  4.41763e-13  1.05267e-15  2.38668e-11
    O-O  2.35221e-11  4.43703e-13          ***  2.39658e-11

   Temperature = 800 K

   P(atm)        R->W1        R->W2        R->P1          R->
     0.01  5.54632e-12  1.43903e-14  1.05119e-12   6.6119e-12
      0.1  1.36772e-11  7.91536e-14  9.00496e-13  1.46568e-11
        1  2.32945e-11  2.72544e-13  5.88357e-13  2.41554e-11
       10  2.89641e-11  5.52804e-13  2.33382e-13  2.97502e-11
      100  3.05219e-11  7.19799e-13  4.79067e-14  3.12896e-11
     1000  3.07497e-11  7.59808e-13  5.91596e-15  3.15154e-11
    O-O  3.08944e-11  7.67061e-13          ***  3.16614e-11

   Temperature = 900 K

   P(atm)        R->W1        R->W2        R->P1          R->
     0.01  3.15795e-12  7.61163e-15  1.65676e-12  4.82232e-12
      0.1  1.00636e-11  5.24011e-14  1.53595e-12   1.1652e-11
        1  2.21494e-11  2.38691e-13   1.1923e-12  2.35804e-11
       10  3.31953e-11  6.48443e-13  6.24657e-13  3.44684e-11
      100  3.78132e-11  1.03635e-12  1.73887e-13  3.90235e-11
     1000  3.87118e-11  1.17544e-12  2.55544e-14  3.99128e-11
    O-O  3.89765e-11  1.20246e-12          ***  4.01789e-11

   Temperature = 1000 K

   P(atm)        R->W1        R->W2        R->P1          R->
     0.01   1.6194e-12          ***  2.39874e-12  4.01845e-12
      0.1  6.45568e-12  3.11698e-14  2.31287e-12  8.79972e-12
        1  1.82556e-11  1.79675e-13  2.00424e-12  2.04395e-11
       10  3.42531e-11  6.42048e-13  1.29903e-12  3.61941e-11
      100   4.4356e-11  1.30687e-12  4.81641e-13  4.61445e-11
     1000   4.7105e-11  1.66719e-12  8.80845e-14  4.88603e-11
    O-O  4.77093e-11  1.75521e-12          ***  4.94645e-11

   Temperature = 1100 K

   P(atm)        R->W1        R->W2        R->P1          R->
     0.01   7.8284e-13          ***  3.26834e-12  4.05134e-12
      0.1  3.77278e-12          ***  3.23197e-12  7.00599e-12
        1  1.33788e-11  1.23442e-13  2.97532e-12  1.64776e-11
       10  3.17512e-11   5.6048e-13  2.24633e-12   3.4558e-11
      100  4.88705e-11  1.46108e-12  1.06632e-12  5.13979e-11
     1000  5.55388e-11  2.18644e-12  2.48385e-13  5.79736e-11
    O-O  5.70479e-11  2.42775e-12          ***  5.94756e-11

   Temperature = 1200 K

   P(atm)        R->W1        R->W2        R->P1          R->
     0.01          ***          ***  4.27436e-12  4.27436e-12
      0.1  2.09207e-12          ***  4.24924e-12  6.34211e-12
        1  9.02356e-12          ***  4.14263e-12  1.31717e-11
       10  2.67464e-11  4.48879e-13  3.40952e-12  3.06048e-11
      100  5.02267e-11  1.47692e-12  1.97533e-12   5.3679e-11
     1000  6.33461e-11  2.66322e-12  5.85775e-13  6.65951e-11
    O-O  6.69606e-11  3.22045e-12          ***   7.0181e-11

   Temperature = 1300 K

   P(atm)        R->W1        R->W2        R->P1          R->
     0.01          ***          ***  5.40447e-12  5.40447e-12
      0.1          ***          ***  5.40458e-12  5.40458e-12
        1  5.77409e-12          ***  5.31699e-12  1.10952e-11
       10  2.09086e-11          ***  5.02978e-12  2.59615e-11
      100  4.81462e-11  1.38076e-12  3.19315e-12  5.27201e-11
     1000  6.96209e-11  3.02952e-12  1.18282e-12  7.38332e-11
    O-O  7.74129e-11  4.13235e-12          ***  8.15452e-11

   Temperature = 1400 K

   P(atm)        R->W1        R->W2        R->P1          R->
     0.01          ***          ***  6.66044e-12  6.66044e-12
      0.1          ***          ***  6.66051e-12  6.66051e-12
        1          ***          ***  6.66091e-12  6.66091e-12
       10  1.54844e-11          ***  6.37161e-12  2.18764e-11
      100  4.33645e-11  1.21721e-12  4.66371e-12  4.92454e-11
     1000  7.34692e-11  3.24448e-12  2.09732e-12   7.8811e-11
    O-O  8.83765e-11   5.1616e-12          ***  9.35382e-11

   Temperature = 1500 K

   P(atm)        R->W1        R->W2        R->P1          R->
     0.01          ***          ***  8.03642e-12  8.03642e-12
      0.1          ***          ***  8.03646e-12  8.03646e-12
        1          ***          ***  8.03675e-12  8.03675e-12
       10   1.1039e-11          ***  7.82333e-12  1.88791e-11
      100  3.71262e-11          ***  7.20648e-12  4.44175e-11
     1000  7.43671e-11  3.30222e-12  3.34675e-12  8.10161e-11
    O-O  9.98268e-11  6.30581e-12          ***  1.06133e-10

   Temperature = 1600 K

   P(atm)        R->W1        R->W2        R->P1          R->
     0.01          ***          ***  9.52661e-12  9.52661e-12
      0.1          ***          ***  9.52664e-12  9.52664e-12
        1          ***          ***  9.52685e-12  9.52685e-12
       10          ***          ***  9.52802e-12  9.52802e-12
      100  3.05243e-11          ***  8.81758e-12  3.94225e-11
     1000  7.23632e-11  3.22269e-12  4.91083e-12  8.04967e-11
    O-O  1.11749e-10  7.56225e-12          ***  1.19311e-10

   Temperature = 1700 K

   P(atm)        R->W1        R->W2        R->P1          R->
     0.01          ***          ***  1.11254e-11  1.11254e-11
      0.1          ***          ***  1.11254e-11  1.11254e-11
        1          ***          ***  1.11256e-11  1.11256e-11
       10          ***          ***  1.11265e-11  1.11265e-11
      100  2.43222e-11          ***  1.05412e-11  3.49361e-11
     1000  6.79786e-11  3.03774e-12  6.74547e-12  7.77618e-11
    O-O  1.24125e-10  8.92803e-12          ***  1.33053e-10

   Temperature = 1800 K

   P(atm)        R->W1        R->W2        R->P1          R->
     0.01          ***          ***  1.28274e-11  1.28274e-11
      0.1          ***          ***  1.28275e-11  1.28275e-11
        1          ***          ***  1.28276e-11  1.28276e-11
       10          ***          ***  1.28282e-11  1.28282e-11
      100          ***          ***  1.28318e-11  1.28318e-11
     1000   6.2017e-11          ***  1.10681e-11  7.33912e-11
    O-O  1.36941e-10  1.04002e-11          ***  1.47341e-10

   Temperature = 1900 K

   P(atm)        R->W1        R->W2        R->P1          R->
     0.01          ***          ***  1.46277e-11  1.46277e-11
      0.1          ***          ***  1.46277e-11  1.46277e-11
        1          ***          ***  1.46278e-11  1.46278e-11
       10          ***          ***  1.46283e-11  1.46283e-11
      100          ***          ***  1.46312e-11  1.46312e-11
     1000  5.51011e-11          ***  1.30084e-11  6.84142e-11
    O-O   1.5017e-10  1.19759e-11          ***  1.62146e-10

   Temperature = 2000 K

   P(atm)        R->W1        R->W2        R->P1          R->
     0.01          ***          ***  1.65214e-11  1.65214e-11
      0.1          ***          ***  1.65214e-11  1.65214e-11
        1          ***          ***  1.65215e-11  1.65215e-11
       10          ***          ***  1.65218e-11  1.65218e-11
      100          ***          ***  1.65242e-11  1.65242e-11
     1000  4.79089e-11          ***   1.5068e-11  6.32701e-11
    O-O  1.63809e-10  1.36522e-11          ***  1.77462e-10

   Temperature = 298 K

   P(atm)       P1->W1       P1->W2        P1->R         P1->
     0.01  1.21423e-25  1.13084e-21  1.01318e-25  1.13106e-21
      0.1  1.64853e-26  1.15735e-21   1.4868e-26  1.15738e-21
        1  1.76271e-27  1.16081e-21  1.62362e-27  1.16081e-21
       10  1.77824e-28  1.16117e-21  1.64288e-28  1.16117e-21
      100  1.77987e-29  1.16121e-21  1.64492e-29  1.16121e-21
     1000  1.78004e-30  1.16121e-21  1.64513e-30  1.16121e-21
    O-O          ***  1.16503e-21          ***  1.16503e-21

   Temperature = 300 K

   P(atm)       P1->W1       P1->W2        P1->R         P1->
     0.01   1.4297e-25  1.26595e-21  1.21356e-25  1.26621e-21
      0.1   1.9628e-26  1.29711e-21  1.79923e-26  1.29715e-21
        1  2.10609e-27  1.30121e-21  1.97205e-27  1.30121e-21
       10  2.12579e-28  1.30164e-21  1.99666e-28  1.30164e-21
      100  2.12787e-29  1.30169e-21  1.99928e-29  1.30169e-21
     1000  2.12808e-30  1.30169e-21  1.99954e-30  1.30169e-21
    O-O          ***  1.30595e-21          ***  1.30595e-21

   Temperature = 400 K

   P(atm)       P1->W1       P1->W2        P1->R         P1->
     0.01  6.90109e-23  8.33215e-20  1.11685e-22  8.35022e-20
      0.1  1.88776e-23  9.65682e-20  2.89319e-23   9.6616e-20
        1  2.84254e-24  9.97262e-20  4.32291e-24  9.97334e-20
       10  3.12199e-25  1.00162e-19  4.74784e-25  1.00163e-19
      100  3.16142e-26  1.00209e-19  4.80819e-26  1.00209e-19
     1000   3.1656e-27  1.00214e-19   4.8146e-27  1.00214e-19
    O-O          ***  1.00466e-19          ***  1.00466e-19

   Temperature = 500 K

   P(atm)       P1->W1       P1->W2        P1->R         P1->
     0.01  2.45251e-21  8.59689e-19  7.06098e-21  8.69203e-19
      0.1  1.36789e-21   1.2819e-18  2.96617e-21  1.28623e-18
        1  3.62438e-22  1.47702e-18  6.96439e-22  1.47808e-18
       10  5.18984e-23  1.52102e-18  9.60605e-23  1.52117e-18
      100   5.5793e-24  1.52682e-18  1.02516e-23  1.52684e-18
     1000   5.6292e-25  1.52743e-18  1.03339e-24  1.52743e-18
    O-O          ***   1.5305e-18          ***   1.5305e-18

   Temperature = 600 K

   P(atm)       P1->W1       P1->W2        P1->R         P1->
     0.01   2.0025e-20  3.06942e-18  1.10765e-19  3.20021e-18
      0.1  2.04545e-20  6.25002e-18  6.56769e-20  6.33615e-18
        1  9.89999e-21  8.90103e-18  2.36929e-20  8.93462e-18
       10  2.18567e-21  9.94669e-18  4.61655e-21  9.95349e-18
      100  2.77246e-22  1.01461e-17  5.64631e-22  1.01469e-17
     1000  2.88092e-23  1.01699e-17  5.83161e-23    1.017e-17
    O-O          ***  1.01887e-17          ***  1.01887e-17

   Temperature = 700 K

   P(atm)       P1->W1       P1->W2        P1->R         P1->
     0.01  6.69403e-20  5.63969e-18  7.82276e-19  6.48891e-18
      0.1  1.12259e-19   1.5613e-17  5.82518e-19  1.63078e-17
        1   9.4237e-20  2.93085e-17   2.9602e-19  2.96988e-17
       10  3.44396e-20  3.85284e-17  8.37383e-20  3.86466e-17
      100  5.84331e-21  4.13011e-17  1.28789e-20  4.13198e-17
     1000  6.56901e-22  4.17222e-17  1.41517e-21  4.17242e-17
    O-O          ***  4.18269e-17          ***  4.18269e-17

   Temperature = 800 K

   P(atm)       P1->W1       P1->W2        P1->R         P1->
     0.01  1.25596e-19  6.74464e-18  3.39799e-18  1.02682e-17
      0.1  3.16118e-19   2.4506e-17  2.91087e-18   2.7733e-17
        1  4.28846e-19  6.14871e-17  1.90188e-18  6.38179e-17
       10  2.59121e-19  1.01787e-16  7.54413e-19  1.02801e-16
      100   6.4541e-20  1.21265e-16   1.5486e-19  1.21485e-16
     1000  8.45581e-21  1.25385e-16  1.91235e-20  1.25413e-16
    O-O          ***  1.26083e-16          ***  1.26083e-16

   Temperature = 900 K

   P(atm)       P1->W1       P1->W2        P1->R         P1->
     0.01  1.59973e-19  6.12756e-18  1.08112e-17  1.70987e-17
      0.1   5.6098e-19  2.79571e-17  1.00229e-17  3.85409e-17
        1   1.1476e-18  9.17769e-17  7.78039e-18  1.00705e-16
       10  1.10821e-18  1.97572e-16  4.07622e-18  2.02757e-16
      100  4.24202e-19  2.78334e-16   1.1347e-18  2.79893e-16
     1000  7.02823e-20  3.03451e-16  1.66756e-19  3.03688e-16
    O-O          ***  3.07905e-16          ***  3.07905e-16

   Temperature = 1000 K

   P(atm)       P1->W1       P1->W2        P1->R         P1->
     0.01  1.72672e-19          ***  2.79158e-17  2.80885e-17
      0.1  7.21099e-19  2.59191e-17  2.69165e-17  5.35567e-17
        1  2.08125e-18  1.07248e-16  2.33248e-17  1.32654e-16
       10  3.05933e-18  2.98711e-16  1.51177e-17  3.16888e-16
      100  1.81482e-18  5.20478e-16  5.60519e-18  5.27898e-16
     1000  4.07866e-19  6.23842e-16   1.0251e-18  6.25275e-16
    O-O          ***  6.46729e-16          ***  6.46729e-16

   Temperature = 1100 K

   P(atm)       P1->W1       P1->W2        P1->R         P1->
     0.01  1.40478e-19          ***  6.19044e-17  6.20449e-17
      0.1  8.41699e-19          ***  6.12155e-17  6.20575e-17
        1  2.85044e-18  1.06388e-16  5.63544e-17  1.65593e-16
       10  6.01996e-18  3.73252e-16  4.25469e-17  4.21819e-16
      100  5.42638e-18  8.16496e-16  2.01968e-17  8.42119e-16
     1000   1.7352e-18  1.12253e-15  4.70456e-18  1.12897e-15
    O-O          ***  1.21437e-15          ***  1.21437e-15

   Temperature = 1200 K

   P(atm)       P1->W1       P1->W2        P1->R         P1->
     0.01          ***          ***  1.22887e-16  1.22887e-16
      0.1  7.34935e-19          ***  1.22165e-16    1.229e-16
        1  3.86762e-18          ***    1.191e-16   1.2297e-16
       10  9.20392e-18  4.06085e-16   9.8023e-17  5.13312e-16
      100   1.2102e-17  1.10709e-15  5.67903e-17  1.17598e-15
     1000  5.61712e-18  1.79981e-15  1.68409e-17  1.82226e-15
    O-O          ***  2.09249e-15          ***  2.09249e-15

   Temperature = 1300 K

   P(atm)       P1->W1       P1->W2        P1->R         P1->
     0.01          ***          ***  2.23316e-16  2.23316e-16
      0.1          ***          ***   2.2332e-16   2.2332e-16
        1  3.69622e-18          ***  2.19701e-16    2.234e-16
       10  1.58791e-17          ***  2.07834e-16   2.2373e-16
      100  2.14198e-17  1.33705e-15  1.31943e-16  1.49041e-15
     1000  1.43248e-17  2.60717e-15  4.88749e-17  2.67037e-15
    O-O          ***  3.37005e-15          ***  3.37005e-15

   Temperature = 1400 K

   P(atm)       P1->W1       P1->W2        P1->R         P1->
     0.01          ***          ***  3.78644e-16  3.78644e-16
      0.1          ***          ***  3.78648e-16  3.78648e-16
        1          ***          ***  3.78671e-16  3.78671e-16
       10  1.68524e-17          ***  3.62224e-16  3.79099e-16
      100   3.1813e-17  1.47545e-15   2.6513e-16  1.77239e-15
     1000  2.98392e-17  3.45894e-15  1.19232e-16  3.60801e-15
    O-O          ***  5.14113e-15          ***  5.14113e-15

   Temperature = 1500 K

   P(atm)       P1->W1       P1->W2        P1->R         P1->
     0.01          ***          ***  6.06588e-16  6.06588e-16
      0.1          ***          ***  6.06591e-16  6.06591e-16
        1          ***          ***  6.06613e-16  6.06613e-16
       10  1.65206e-17          ***  5.90504e-16   6.0705e-16
      100  6.45417e-17          ***  5.43944e-16  6.08634e-16
     1000  5.26594e-17  4.26011e-15  2.52612e-16  4.56538e-15
    O-O          ***   7.5031e-15          ***   7.5031e-15

   Temperature = 1600 K

   P(atm)       P1->W1       P1->W2        P1->R         P1->
     0.01          ***          ***     9.27e-16     9.27e-16
      0.1          ***          ***  9.27003e-16  9.27003e-16
        1          ***          ***  9.27022e-16  9.27022e-16
       10          ***          ***  9.27137e-16  9.27137e-16
      100  7.11083e-17          ***  8.58006e-16  9.29302e-16
     1000   8.1442e-17  4.93071e-15  4.77854e-16  5.49001e-15
    O-O          ***  1.05551e-14          ***  1.05551e-14

   Temperature = 1700 K

   P(atm)       P1->W1       P1->W2        P1->R         P1->
     0.01          ***          ***  1.36157e-15  1.36157e-15
      0.1          ***          ***  1.36157e-15  1.36157e-15
        1          ***          ***  1.36159e-15  1.36159e-15
       10          ***          ***   1.3617e-15   1.3617e-15
      100  7.37166e-17          ***  1.29007e-15  1.36401e-15
     1000  1.13563e-16  5.41725e-15  8.25535e-16  6.35635e-15
    O-O          ***   1.4397e-14          ***   1.4397e-14

   Temperature = 1800 K

   P(atm)       P1->W1       P1->W2        P1->R         P1->
     0.01          ***          ***   1.9335e-15   1.9335e-15
      0.1          ***          ***   1.9335e-15   1.9335e-15
        1          ***          ***  1.93352e-15  1.93352e-15
       10          ***          ***  1.93362e-15  1.93362e-15
      100          ***          ***  1.93415e-15  1.93415e-15
     1000  2.74289e-16          ***   1.6683e-15  1.94395e-15
    O-O          ***  1.91284e-14          ***  1.91284e-14

   Temperature = 1900 K

   P(atm)       P1->W1       P1->W2        P1->R         P1->
     0.01          ***          ***  2.66725e-15  2.66725e-15
      0.1          ***          ***  2.66725e-15  2.66725e-15
        1          ***          ***  2.66726e-15  2.66726e-15
       10          ***          ***  2.66736e-15  2.66736e-15
      100          ***          ***  2.66788e-15  2.66788e-15
     1000  3.05395e-16          ***  2.37198e-15  2.67906e-15
    O-O          ***  2.48482e-14          ***  2.48482e-14

   Temperature = 2000 K

   P(atm)       P1->W1       P1->W2        P1->R         P1->
     0.01          ***          ***  3.58822e-15  3.58822e-15
      0.1          ***          ***  3.58822e-15  3.58822e-15
        1          ***          ***  3.58823e-15  3.58823e-15
       10          ***          ***  3.58831e-15  3.58831e-15
      100          ***          ***  3.58882e-15  3.58882e-15
     1000  3.26498e-16          ***  3.27257e-15  3.60106e-15
    O-O          ***  3.16539e-14          ***  3.16539e-14

______________________________________________________________________________________

Temperature-Species Rate Tables:

   Pressure = 0.01 atm

   T(K)       W1->W2        W1->R       W1->P1         W1->      Capture
    298  1.21929e-15  1.29375e-14  2.63481e-18  1.41594e-14  2.07427e-14
    300  1.74939e-15  1.95914e-14  4.17295e-18  2.13449e-14  2.96581e-14
    400  1.07222e-09  1.09269e-07  1.28718e-10   1.1047e-07  1.15436e-07
    500   5.4669e-06   0.00122963  3.56134e-06   0.00123866   0.00150012
    600   0.00148626     0.532326   0.00245829     0.536271     0.904012
    700    0.0600784      32.3353     0.193491      32.5889      92.4204
    800      0.70002      547.204      3.82529       551.73      3084.02
    900      3.60031      3887.36      30.0152      3920.97      48452.9
   1000          ***      15232.1       139.56      15368.7       447197
   1100          ***      40042.8      379.373      40413.7  2.79459e+06
   1200          ***          ***          ***          ***  1.30081e+07
   1300          ***          ***          ***          ***  4.81962e+07
   1400          ***          ***          ***          ***  1.49093e+08
   1500          ***          ***          ***          ***  3.98892e+08
   1600          ***          ***          ***          ***  9.47927e+08
   1700          ***          ***          ***          ***  2.04218e+09
   1800          ***          ***          ***          ***  4.05276e+09
   1900          ***          ***          ***          ***  7.50274e+09
   2000          ***          ***          ***          ***  1.30904e+10

   Pressure = 0.1 atm

   T(K)       W1->W2        W1->R       W1->P1         W1->      Capture
    298  1.22184e-15  1.29757e-14  3.57724e-19  1.41979e-14  2.07427e-14
    300  1.75343e-15  1.96528e-14  5.72903e-19  2.14068e-14  2.96581e-14
    400  1.19617e-09  1.12994e-07  3.52104e-11  1.14225e-07  1.15436e-07
    500  8.82262e-06   0.00142478  1.98638e-06   0.00143559   0.00150012
    600   0.00370642     0.762876   0.00251125     0.769094     0.904012
    700     0.223508      60.5297      0.32456      61.0777      92.4204
    800      3.65522      1348.45      9.62858      1361.74      3084.02
    900      24.6187      12342.5      104.976      12472.1      48452.9
   1000      91.8207      59894.6      568.888      60555.3       447197
   1100          ***       186021      2191.11       188151  2.79459e+06
   1200          ***       427704      5226.14       432765  1.30081e+07
   1300          ***          ***          ***          ***  4.81962e+07
   1400          ***          ***          ***          ***  1.49093e+08
   1500          ***          ***          ***          ***  3.98892e+08
   1600          ***          ***          ***          ***  9.47927e+08
   1700          ***          ***          ***          ***  2.04218e+09
   1800          ***          ***          ***          ***  4.05276e+09
   1900          ***          ***          ***          ***  7.50274e+09
   2000          ***          ***          ***          ***  1.30904e+10

   Pressure = 1 atm

   T(K)       W1->W2        W1->R       W1->P1         W1->      Capture
    298  1.22219e-15  1.29798e-14  3.82501e-20  1.42021e-14  2.07427e-14
    300  1.75399e-15  1.96594e-14  6.14728e-20  2.14135e-14  2.96581e-14
    400  1.23121e-09  1.13543e-07  5.30189e-12   1.1478e-07  1.15436e-07
    500  1.08184e-05   0.00147404  5.26318e-07   0.00148539   0.00150012
    600   0.00623049     0.865821   0.00121549     0.873267     0.904012
    700      0.54479      81.7063     0.272509      82.5236      92.4204
    800      12.8565      2296.35      13.0704      2322.27      3084.02
    900      119.844      27138.1      214.918      27472.9      48452.9
   1000      580.295       168490      1637.57       170708       447197
   1100      1800.69       647531      7154.32       656486  2.79459e+06
   1200          ***  1.75981e+06      26235.9  1.78496e+06  1.30081e+07
   1300          ***  3.75486e+06      58170.3  3.81029e+06  4.81962e+07
   1400          ***          ***          ***          ***  1.49093e+08
   1500          ***          ***          ***          ***  3.98892e+08
   1600          ***          ***          ***          ***  9.47927e+08
   1700          ***          ***          ***          ***  2.04218e+09
   1800          ***          ***          ***          ***  4.05276e+09
   1900          ***          ***          ***          ***  7.50274e+09
   2000          ***          ***          ***          ***  1.30904e+10

   Pressure = 10 atm

   T(K)       W1->W2        W1->R       W1->P1         W1->      Capture
    298  1.22223e-15  1.29802e-14  3.85869e-21  1.42025e-14  2.07427e-14
    300  1.75405e-15  1.96601e-14  6.20478e-21  2.14141e-14  2.96581e-14
    400  1.23654e-09  1.13604e-07  5.82313e-13  1.14841e-07  1.15436e-07
    500  1.13596e-05    0.0014812  7.53643e-08   0.00149263   0.00150012
    600   0.00750803     0.888966  0.000268353     0.896742     0.904012
    700     0.836621      89.4681    0.0995977      90.4043      92.4204
    800      27.0007      2855.21       7.9008      2890.12      3084.02
    900      352.083      40666.4       207.85      41226.4      48452.9
   1000      2331.21       315788      2413.93       320533       447197
   1100      9368.76  1.52801e+06      15119.2  1.55249e+06  2.79459e+06
   1200      26370.6  5.11443e+06      59698.4   5.2005e+06  1.30081e+07
   1300          ***  1.29501e+07       238018  1.31736e+07  4.81962e+07
   1400          ***  2.66987e+07       511128  2.71741e+07  1.49093e+08
   1500          ***  4.74294e+07       940404  4.82964e+07  3.98892e+08
   1600          ***          ***          ***          ***  9.47927e+08
   1700          ***          ***          ***          ***  2.04218e+09
   1800          ***          ***          ***          ***  4.05276e+09
   1900          ***          ***          ***          ***  7.50274e+09
   2000          ***          ***          ***          ***  1.30904e+10

   Pressure = 100 atm

   T(K)       W1->W2        W1->R       W1->P1         W1->      Capture
    298  1.22223e-15  1.29803e-14  3.86224e-22  1.42025e-14  2.07427e-14
    300  1.75405e-15  1.96601e-14  6.21086e-22  2.14142e-14  2.96581e-14
    400  1.23712e-09   1.1361e-07  5.89666e-14  1.14847e-07  1.15436e-07
    500  1.14376e-05   0.00148198  8.10204e-09   0.00149343   0.00150012
    600   0.00779304     0.892049  3.40384e-05     0.899876     0.904012
    700     0.945472      90.9004    0.0168989      91.8627      92.4204
    800      35.9008      3008.78      1.96817      3046.65      3084.02
    900      593.327      46323.2      79.6201      46996.2      48452.9
   1000      5212.99       408886      1435.89       415535       447197
   1100      27918.7  2.34988e+06      13714.6  2.39152e+06  2.79459e+06
   1200       101590  9.56288e+06        79148  9.74361e+06  1.30081e+07
   1300       275458  2.93757e+07       307818   2.9959e+07  4.81962e+07
   1400       600620  7.19811e+07       884971  7.34667e+07  1.49093e+08
   1500          ***  1.47808e+08  3.40429e+06  1.50867e+08  3.98892e+08
   1600          ***  2.64799e+08  6.33942e+06  2.70424e+08  9.47927e+08
   1700          ***  4.27743e+08  1.05931e+07  4.37029e+08  2.04218e+09
   1800          ***          ***          ***          ***  4.05276e+09
   1900          ***          ***          ***          ***  7.50274e+09
   2000          ***          ***          ***          ***  1.30904e+10

   Pressure = 1000 atm

   T(K)       W1->W2        W1->R       W1->P1         W1->      Capture
    298  1.22223e-15  1.29803e-14   3.8626e-23  1.42025e-14  2.07427e-14
    300  1.75406e-15  1.96602e-14  6.21147e-23  2.14142e-14  2.96581e-14
    400  1.23718e-09   1.1361e-07  5.90446e-15  1.14848e-07  1.15436e-07
    500   1.1446e-05   0.00148206   8.1745e-10   0.00149351   0.00150012
    600   0.00782924     0.892375  3.53716e-06     0.900208     0.904012
    700     0.963951      91.0706   0.00189977      92.0365      92.4204
    800      38.1185      3031.24     0.257864      3069.62      3084.02
    900       686.08        47424      13.1939      48123.3      48452.9
   1000      6950.28       434226      323.011       441499       447197
   1100        45255  2.67039e+06      4400.91  2.72005e+06  2.79459e+06
   1200       206737  1.20562e+07      37063.5     1.23e+07  1.30081e+07
   1300       706741  4.23942e+07       209181  4.33101e+07  4.81962e+07
   1400  1.90737e+06  1.21073e+08       847388  1.23827e+08  1.49093e+08
   1500  4.25954e+06  2.90241e+08  2.61913e+06  2.97119e+08  3.98892e+08
   1600  8.19861e+06  6.01085e+08  6.52021e+06  6.15804e+08  9.47927e+08
   1700  1.40651e+07  1.10362e+09  1.36925e+07  1.13137e+09  2.04218e+09
   1800          ***  1.84006e+09  5.39915e+07  1.88475e+09  4.05276e+09
   1900          ***    2.834e+09  8.61416e+07  2.90408e+09  7.50274e+09
   2000          ***  4.10015e+09  1.28656e+08  4.20309e+09  1.30904e+10

   Pressure = 0.01 atm

   T(K)       W2->W1        W2->R       W2->P1         W2->      Capture
    298  1.36334e-11  1.63328e-13  2.74377e-10  2.88174e-10  3.68916e-10
    300  1.85153e-11  2.39926e-13  3.91081e-10  4.09836e-10  5.08472e-10
    400  1.41353e-06  3.65448e-07  0.000204882  0.000206661  0.000249334
    500   0.00194867   0.00139325     0.445001     0.448343       0.8006
    600      0.21269     0.239153      53.9435      54.3953      181.835
    700      4.36166      6.73723      1186.41      1197.51      8979.15
    800      30.0083      61.4413       8915.1      9006.55       169879
    900      101.131      272.788      33749.7      34123.6  1.69027e+06
   1000          ***          ***          ***          ***  1.07064e+07
   1100          ***          ***          ***          ***  4.87774e+07
   1200          ***          ***          ***          ***  1.73441e+08
   1300          ***          ***          ***          ***  5.09419e+08
   1400          ***          ***          ***          ***  1.28714e+09
   1500          ***          ***          ***          ***  2.88245e+09
   1600          ***          ***          ***          ***    5.851e+09
   1700          ***          ***          ***          ***  1.09519e+10
   1800          ***          ***          ***          ***   1.9158e+10
   1900          ***          ***          ***          ***  3.16525e+10
   2000          ***          ***          ***          ***  4.98133e+10

   Pressure = 0.1 atm

   T(K)       W2->W1        W2->R       W2->P1         W2->      Capture
    298  1.36619e-11  1.81663e-13   2.8081e-10  2.94653e-10  3.68916e-10
    300  1.85581e-11  2.67837e-13  4.00708e-10  4.19534e-10  5.08472e-10
    400  1.57695e-06  5.32871e-07  0.000237455  0.000239565  0.000249334
    500   0.00314482   0.00292184     0.663539     0.669606       0.8006
    600     0.530415     0.722235       109.82      111.072      181.835
    700      16.2283      28.1341      3279.82      3324.18      8979.15
    800      156.753      335.721        32159      32651.5       169879
    900      692.064       1835.7       150211       152739  1.69027e+06
   1000      1820.18      6050.56       433783       441654  1.07064e+07
   1100          ***          ***          ***          ***  4.87774e+07
   1200          ***          ***          ***          ***  1.73441e+08
   1300          ***          ***          ***          ***  5.09419e+08
   1400          ***          ***          ***          ***  1.28714e+09
   1500          ***          ***          ***          ***  2.88245e+09
   1600          ***          ***          ***          ***    5.851e+09
   1700          ***          ***          ***          ***  1.09519e+10
   1800          ***          ***          ***          ***   1.9158e+10
   1900          ***          ***          ***          ***  3.16525e+10
   2000          ***          ***          ***          ***  4.98133e+10

   Pressure = 1 atm

   T(K)       W2->W1        W2->R       W2->P1         W2->      Capture
    298  1.36658e-11  1.84603e-13  2.81648e-10  2.95499e-10  3.68916e-10
    300   1.8564e-11  2.72369e-13  4.01974e-10   4.2081e-10  5.08472e-10
    400  1.62313e-06  5.88168e-07   0.00024522  0.000247432  0.000249334
    500   0.00385622   0.00394001     0.764537     0.772333       0.8006
    600     0.891632       1.3069      156.397      158.595      181.835
    700      39.5584      70.6122      6154.93       6265.1      8979.15
    800      551.578      1153.32      80493.7      82198.6       169879
    900      3374.34      8269.19       487315       498958  1.69027e+06
   1000        11553      33672.2   1.7286e+06  1.77383e+06  1.07064e+07
   1100      26716.1      94222.8  4.30211e+06  4.42305e+06  4.87774e+07
   1200          ***          ***          ***          ***  1.73441e+08
   1300          ***          ***          ***          ***  5.09419e+08
   1400          ***          ***          ***          ***  1.28714e+09
   1500          ***          ***          ***          ***  2.88245e+09
   1600          ***          ***          ***          ***    5.851e+09
   1700          ***          ***          ***          ***  1.09519e+10
   1800          ***          ***          ***          ***   1.9158e+10
   1900          ***          ***          ***          ***  3.16525e+10
   2000          ***          ***          ***          ***  4.98133e+10

   Pressure = 10 atm

   T(K)       W2->W1        W2->R       W2->P1         W2->      Capture
    298  1.36662e-11   1.8493e-13  2.81737e-10  2.95588e-10  3.68916e-10
    300  1.85646e-11  2.72875e-13  4.02108e-10  4.20945e-10  5.08472e-10
    400  1.63016e-06  5.97101e-07  0.000246293   0.00024852  0.000249334
    500   0.00404914   0.00423003     0.787313     0.795592       0.8006
    600      1.07446       1.6089      174.769      177.453      181.835
    700      60.7497      108.559       8090.9       8260.2      8979.15
    800      1158.54      2338.33       133195       136692       169879
    900      9920.28      22394.6  1.04565e+06  1.07797e+06  1.69027e+06
   1000        46538       118619  4.74269e+06  4.90784e+06  1.07064e+07
   1100       140073       410123  1.44304e+07  1.49806e+07  4.87774e+07
   1200       307367  1.05113e+06  3.31671e+07  3.45256e+07  1.73441e+08
   1300          ***          ***          ***          ***  5.09419e+08
   1400          ***          ***          ***          ***  1.28714e+09
   1500          ***          ***          ***          ***  2.88245e+09
   1600          ***          ***          ***          ***    5.851e+09
   1700          ***          ***          ***          ***  1.09519e+10
   1800          ***          ***          ***          ***   1.9158e+10
   1900          ***          ***          ***          ***  3.16525e+10
   2000          ***          ***          ***          ***  4.98133e+10

   Pressure = 100 atm

   T(K)       W2->W1        W2->R       W2->P1         W2->      Capture
    298  1.36663e-11  1.84963e-13  2.81745e-10  2.95597e-10  3.68916e-10
    300  1.85647e-11  2.72927e-13  4.02121e-10  4.20959e-10  5.08472e-10
    400  1.63093e-06  5.98099e-07  0.000246407  0.000248637  0.000249334
    500   0.00407692   0.00427247     0.790316     0.798665       0.8006
    600      1.11525      1.67646      178.273      181.065      181.835
    700      68.6537      122.403      8673.14       8864.2      8979.15
    800      1540.44      3044.61       158678       163263       169879
    900      16719.7      35777.4  1.47249e+06  1.52499e+06  1.69027e+06
   1000       104146       240753  8.23904e+06  8.58393e+06  1.07064e+07
   1100       418657  1.05567e+06   3.1149e+07  3.26233e+07  4.87774e+07
   1200  1.19378e+06  3.33379e+06  8.69557e+07  9.14833e+07  1.73441e+08
   1300  2.61988e+06  8.22818e+06  1.93123e+08  2.03971e+08  5.09419e+08
   1400  4.73531e+06   1.6922e+07  3.62378e+08  3.84035e+08  1.28714e+09
   1500          ***          ***          ***          ***  2.88245e+09
   1600          ***          ***          ***          ***    5.851e+09
   1700          ***          ***          ***          ***  1.09519e+10
   1800          ***          ***          ***          ***   1.9158e+10
   1900          ***          ***          ***          ***  3.16525e+10
   2000          ***          ***          ***          ***  4.98133e+10

   Pressure = 1000 atm

   T(K)       W2->W1        W2->R       W2->P1         W2->      Capture
    298  1.36663e-11  1.84967e-13  2.81746e-10  2.95598e-10  3.68916e-10
    300  1.85647e-11  2.72932e-13  4.02123e-10   4.2096e-10  5.08472e-10
    400  1.63101e-06    5.982e-07  0.000246419  0.000248648  0.000249334
    500   0.00407991   0.00427705     0.790632     0.798989       0.8006
    600      1.12043      1.68502      178.692      181.497      181.835
    700      69.9956      124.716      8761.57      8956.28      8979.15
    800       1635.6      3213.84       164068       168918       169879
    900      19333.6      40578.5  1.60534e+06  1.66525e+06  1.69027e+06
   1000       138866       307065  9.87307e+06   1.0319e+07  1.07064e+07
   1100       678957  1.57735e+06  4.27559e+07  4.50122e+07  4.87774e+07
   1200  2.43404e+06  5.97098e+06  1.40358e+08  1.48763e+08  1.73441e+08
   1300  6.75831e+06  1.76843e+07  3.68357e+08  3.92799e+08  5.09419e+08
   1400  1.52185e+07  4.30038e+07  8.06846e+08  8.65068e+08  1.28714e+09
   1500  2.89565e+07  8.94046e+07   1.5304e+09  1.64876e+09  2.88245e+09
   1600  4.82555e+07  1.64294e+08  2.59298e+09  2.80553e+09    5.851e+09
   1700  7.25544e+07  2.74023e+08  4.02363e+09  4.37021e+09  1.09519e+10
   1800          ***          ***          ***          ***   1.9158e+10
   1900          ***          ***          ***          ***  3.16525e+10
   2000          ***          ***          ***          ***  4.98133e+10

   Pressure = 0.01 atm

   T(K)        R->W1        R->W2        R->P1          R->      Capture
    298  2.86188e-12  3.23122e-15  4.86343e-16   2.8656e-12  2.88961e-12
    300   2.9182e-12  3.37662e-15  5.27616e-16  2.92211e-12  2.94718e-12
    400  6.20881e-12  1.57512e-14  1.18367e-14   6.2364e-12  6.51198e-12
    500  9.25701e-12  2.94254e-14  7.71927e-14  9.36363e-12  1.12975e-11
    600  1.00557e-11  3.15619e-14  2.56899e-13  1.03442e-11  1.71518e-11
    700  8.31596e-12  2.38256e-14  5.81891e-13  8.92167e-12  2.39658e-11
    800  5.54632e-12  1.43903e-14  1.05119e-12   6.6119e-12  3.16614e-11
    900  3.15795e-12  7.61163e-15  1.65676e-12  4.82232e-12  4.01789e-11
   1000   1.6194e-12          ***  2.39874e-12  4.01845e-12  4.94645e-11
   1100   7.8284e-13          ***  3.26834e-12  4.05134e-12  5.94756e-11
   1200          ***          ***  4.27436e-12  4.27436e-12   7.0181e-11
   1300          ***          ***  5.40447e-12  5.40447e-12  8.15452e-11
   1400          ***          ***  6.66044e-12  6.66044e-12  9.35382e-11
   1500          ***          ***  8.03642e-12  8.03642e-12  1.06133e-10
   1600          ***          ***  9.52661e-12  9.52661e-12  1.19311e-10
   1700          ***          ***  1.11254e-11  1.11254e-11  1.33053e-10
   1800          ***          ***  1.28274e-11  1.28274e-11  1.47341e-10
   1900          ***          ***  1.46277e-11  1.46277e-11  1.62146e-10
   2000          ***          ***  1.65214e-11  1.65214e-11  1.77462e-10

   Pressure = 0.1 atm

   T(K)        R->W1        R->W2        R->P1          R->      Capture
    298  2.87035e-12  3.59396e-15  7.13682e-17  2.87402e-12  2.88961e-12
    300  2.92736e-12  3.76944e-15  7.82247e-17  2.93121e-12  2.94718e-12
    400  6.42048e-12  2.29674e-14  3.06628e-15  6.44651e-12  6.51198e-12
    500  1.07262e-11    6.171e-14   3.2427e-14  1.08203e-11  1.12975e-11
    600  1.44109e-11  9.53328e-14  1.52326e-13  1.46586e-11  1.71518e-11
    700  1.55685e-11  9.96229e-14  4.33302e-13  1.61014e-11  2.39658e-11
    800  1.36772e-11  7.91536e-14  9.00496e-13  1.46568e-11  3.16614e-11
    900  1.00636e-11  5.24011e-14  1.53595e-12   1.1652e-11  4.01789e-11
   1000  6.45568e-12  3.11698e-14  2.31287e-12  8.79972e-12  4.94645e-11
   1100  3.77278e-12          ***  3.23197e-12  7.00599e-12  5.94756e-11
   1200  2.09207e-12          ***  4.24924e-12  6.34211e-12   7.0181e-11
   1300          ***          ***  5.40458e-12  5.40458e-12  8.15452e-11
   1400          ***          ***  6.66051e-12  6.66051e-12  9.35382e-11
   1500          ***          ***  8.03646e-12  8.03646e-12  1.06133e-10
   1600          ***          ***  9.52664e-12  9.52664e-12  1.19311e-10
   1700          ***          ***  1.11254e-11  1.11254e-11  1.33053e-10
   1800          ***          ***  1.28275e-11  1.28275e-11  1.47341e-10
   1900          ***          ***  1.46277e-11  1.46277e-11  1.62146e-10
   2000          ***          ***  1.65214e-11  1.65214e-11  1.77462e-10

   Pressure = 1 atm

   T(K)        R->W1        R->W2        R->P1          R->      Capture
    298  2.87126e-12  3.65213e-15   7.7936e-18  2.87492e-12  2.88961e-12
    300  2.92834e-12  3.83322e-15  8.57384e-18  2.93218e-12  2.94718e-12
    400  6.45168e-12  2.53507e-14  4.58154e-16  6.47749e-12  6.51198e-12
    500   1.1097e-11  8.32139e-14  7.61367e-15  1.11879e-11  1.12975e-11
    600  1.63556e-11   1.7251e-13  5.49516e-14  1.65831e-11  1.71518e-11
    700  2.10154e-11  2.50111e-13  2.20192e-13  2.14857e-11  2.39658e-11
    800  2.32945e-11  2.72544e-13  5.88357e-13  2.41554e-11  3.16614e-11
    900  2.21494e-11  2.38691e-13   1.1923e-12  2.35804e-11  4.01789e-11
   1000  1.82556e-11  1.79675e-13  2.00424e-12  2.04395e-11  4.94645e-11
   1100  1.33788e-11  1.23442e-13  2.97532e-12  1.64776e-11  5.94756e-11
   1200  9.02356e-12          ***  4.14263e-12  1.31717e-11   7.0181e-11
   1300  5.77409e-12          ***  5.31699e-12  1.10952e-11  8.15452e-11
   1400          ***          ***  6.66091e-12  6.66091e-12  9.35382e-11
   1500          ***          ***  8.03675e-12  8.03675e-12  1.06133e-10
   1600          ***          ***  9.52685e-12  9.52685e-12  1.19311e-10
   1700          ***          ***  1.11256e-11  1.11256e-11  1.33053e-10
   1800          ***          ***  1.28276e-11  1.28276e-11  1.47341e-10
   1900          ***          ***  1.46278e-11  1.46278e-11  1.62146e-10
   2000          ***          ***  1.65215e-11  1.65215e-11  1.77462e-10

   Pressure = 10 atm

   T(K)        R->W1        R->W2        R->P1          R->      Capture
    298  2.87135e-12   3.6586e-15  7.88604e-19  2.87501e-12  2.88961e-12
    300  2.92844e-12  3.84034e-15  8.68081e-19  2.93228e-12  2.94718e-12
    400  6.45512e-12  2.57357e-14  5.03191e-17  6.48091e-12  6.51198e-12
    500  1.11509e-11  8.93393e-14  1.05016e-15  1.12413e-11  1.12975e-11
    600  1.67928e-11  2.12375e-13  1.07073e-14  1.70159e-11  1.71518e-11
    700  2.30118e-11  3.84531e-13  6.22882e-14  2.34586e-11  2.39658e-11
    800  2.89641e-11  5.52804e-13  2.33382e-13  2.97502e-11  3.16614e-11
    900  3.31953e-11  6.48443e-13  6.24657e-13  3.44684e-11  4.01789e-11
   1000  3.42531e-11  6.42048e-13  1.29903e-12  3.61941e-11  4.94645e-11
   1100  3.17512e-11   5.6048e-13  2.24633e-12   3.4558e-11  5.94756e-11
   1200  2.67464e-11  4.48879e-13  3.40952e-12  3.06048e-11   7.0181e-11
   1300  2.09086e-11          ***  5.02978e-12  2.59615e-11  8.15452e-11
   1400  1.54844e-11          ***  6.37161e-12  2.18764e-11  9.35382e-11
   1500   1.1039e-11          ***  7.82333e-12  1.88791e-11  1.06133e-10
   1600          ***          ***  9.52802e-12  9.52802e-12  1.19311e-10
   1700          ***          ***  1.11265e-11  1.11265e-11  1.33053e-10
   1800          ***          ***  1.28282e-11  1.28282e-11  1.47341e-10
   1900          ***          ***  1.46283e-11  1.46283e-11  1.62146e-10
   2000          ***          ***  1.65218e-11  1.65218e-11  1.77462e-10

   Pressure = 100 atm

   T(K)        R->W1        R->W2        R->P1          R->      Capture
    298  2.87136e-12  3.65926e-15  7.89585e-20  2.87502e-12  2.88961e-12
    300  2.92845e-12  3.84106e-15   8.6922e-20  2.93229e-12  2.94718e-12
    400  6.45547e-12  2.57787e-14  5.09587e-18  6.48125e-12  6.51198e-12
    500  1.11568e-11  9.02356e-14  1.12074e-16  1.12471e-11  1.12975e-11
    600  1.68511e-11  2.21293e-13  1.30956e-15  1.70737e-11  1.71518e-11
    700  2.33802e-11  4.33568e-13  9.57987e-15  2.38233e-11  2.39658e-11
    800  3.05219e-11  7.19799e-13  4.79067e-14  3.12896e-11  3.16614e-11
    900  3.78132e-11  1.03635e-12  1.73887e-13  3.90235e-11  4.01789e-11
   1000   4.4356e-11  1.30687e-12  4.81641e-13  4.61445e-11  4.94645e-11
   1100  4.88705e-11  1.46108e-12  1.06632e-12  5.13979e-11  5.94756e-11
   1200  5.02267e-11  1.47692e-12  1.97533e-12   5.3679e-11   7.0181e-11
   1300  4.81462e-11  1.38076e-12  3.19315e-12  5.27201e-11  8.15452e-11
   1400  4.33645e-11  1.21721e-12  4.66371e-12  4.92454e-11  9.35382e-11
   1500  3.71262e-11          ***  7.20648e-12  4.44175e-11  1.06133e-10
   1600  3.05243e-11          ***  8.81758e-12  3.94225e-11  1.19311e-10
   1700  2.43222e-11          ***  1.05412e-11  3.49361e-11  1.33053e-10
   1800          ***          ***  1.28318e-11  1.28318e-11  1.47341e-10
   1900          ***          ***  1.46312e-11  1.46312e-11  1.62146e-10
   2000          ***          ***  1.65242e-11  1.65242e-11  1.77462e-10

   Pressure = 1000 atm

   T(K)        R->W1        R->W2        R->P1          R->      Capture
    298  2.87136e-12  3.65932e-15  7.89684e-21  2.87502e-12  2.88961e-12
    300  2.92845e-12  3.84114e-15  8.69335e-21  2.93229e-12  2.94718e-12
    400   6.4555e-12  2.57831e-14  5.10266e-19  6.48129e-12  6.51198e-12
    500  1.11574e-11  9.03324e-14  1.12973e-17  1.12477e-11  1.12975e-11
    600  1.68572e-11  2.22423e-13  1.35254e-16  1.70798e-11  1.71518e-11
    700   2.3424e-11  4.41763e-13  1.05267e-15  2.38668e-11  2.39658e-11
    800  3.07497e-11  7.59808e-13  5.91596e-15  3.15154e-11  3.16614e-11
    900  3.87118e-11  1.17544e-12  2.55544e-14  3.99128e-11  4.01789e-11
   1000   4.7105e-11  1.66719e-12  8.80845e-14  4.88603e-11  4.94645e-11
   1100  5.55388e-11  2.18644e-12  2.48385e-13  5.79736e-11  5.94756e-11
   1200  6.33461e-11  2.66322e-12  5.85775e-13  6.65951e-11   7.0181e-11
   1300  6.96209e-11  3.02952e-12  1.18282e-12  7.38332e-11  8.15452e-11
   1400  7.34692e-11  3.24448e-12  2.09732e-12   7.8811e-11  9.35382e-11
   1500  7.43671e-11  3.30222e-12  3.34675e-12  8.10161e-11  1.06133e-10
   1600  7.23632e-11  3.22269e-12  4.91083e-12  8.04967e-11  1.19311e-10
   1700  6.79786e-11  3.03774e-12  6.74547e-12  7.77618e-11  1.33053e-10
   1800   6.2017e-11          ***  1.10681e-11  7.33912e-11  1.47341e-10
   1900  5.51011e-11          ***  1.30084e-11  6.84142e-11  1.62146e-10
   2000  4.79089e-11          ***   1.5068e-11  6.32701e-11  1.77462e-10

   Pressure = 0.01 atm

   T(K)       P1->W1       P1->W2        P1->R         P1->      Capture
    298  1.21423e-25  1.13084e-21  1.01318e-25  1.13106e-21  1.16503e-21
    300   1.4297e-25  1.26595e-21  1.21356e-25  1.26621e-21  1.30595e-21
    400  6.90109e-23  8.33215e-20  1.11685e-22  8.35022e-20  1.00466e-19
    500  2.45251e-21  8.59689e-19  7.06098e-21  8.69203e-19   1.5305e-18
    600   2.0025e-20  3.06942e-18  1.10765e-19  3.20021e-18  1.01887e-17
    700  6.69403e-20  5.63969e-18  7.82276e-19  6.48891e-18  4.18269e-17
    800  1.25596e-19  6.74464e-18  3.39799e-18  1.02682e-17  1.26083e-16
    900  1.59973e-19  6.12756e-18  1.08112e-17  1.70987e-17  3.07905e-16
   1000  1.72672e-19          ***  2.79158e-17  2.80885e-17  6.46729e-16
   1100  1.40478e-19          ***  6.19044e-17  6.20449e-17  1.21437e-15
   1200          ***          ***  1.22887e-16  1.22887e-16  2.09249e-15
   1300          ***          ***  2.23316e-16  2.23316e-16  3.37005e-15
   1400          ***          ***  3.78644e-16  3.78644e-16  5.14113e-15
   1500          ***          ***  6.06588e-16  6.06588e-16   7.5031e-15
   1600          ***          ***     9.27e-16     9.27e-16  1.05551e-14
   1700          ***          ***  1.36157e-15  1.36157e-15   1.4397e-14
   1800          ***          ***   1.9335e-15   1.9335e-15  1.91284e-14
   1900          ***          ***  2.66725e-15  2.66725e-15  2.48482e-14
   2000          ***          ***  3.58822e-15  3.58822e-15  3.16539e-14

   Pressure = 0.1 atm

   T(K)       P1->W1       P1->W2        P1->R         P1->      Capture
    298  1.64853e-26  1.15735e-21   1.4868e-26  1.15738e-21  1.16503e-21
    300   1.9628e-26  1.29711e-21  1.79923e-26  1.29715e-21  1.30595e-21
    400  1.88776e-23  9.65682e-20  2.89319e-23   9.6616e-20  1.00466e-19
    500  1.36789e-21   1.2819e-18  2.96617e-21  1.28623e-18   1.5305e-18
    600  2.04545e-20  6.25002e-18  6.56769e-20  6.33615e-18  1.01887e-17
    700  1.12259e-19   1.5613e-17  5.82518e-19  1.63078e-17  4.18269e-17
    800  3.16118e-19   2.4506e-17  2.91087e-18   2.7733e-17  1.26083e-16
    900   5.6098e-19  2.79571e-17  1.00229e-17  3.85409e-17  3.07905e-16
   1000  7.21099e-19  2.59191e-17  2.69165e-17  5.35567e-17  6.46729e-16
   1100  8.41699e-19          ***  6.12155e-17  6.20575e-17  1.21437e-15
   1200  7.34935e-19          ***  1.22165e-16    1.229e-16  2.09249e-15
   1300          ***          ***   2.2332e-16   2.2332e-16  3.37005e-15
   1400          ***          ***  3.78648e-16  3.78648e-16  5.14113e-15
   1500          ***          ***  6.06591e-16  6.06591e-16   7.5031e-15
   1600          ***          ***  9.27003e-16  9.27003e-16  1.05551e-14
   1700          ***          ***  1.36157e-15  1.36157e-15   1.4397e-14
   1800          ***          ***   1.9335e-15   1.9335e-15  1.91284e-14
   1900          ***          ***  2.66725e-15  2.66725e-15  2.48482e-14
   2000          ***          ***  3.58822e-15  3.58822e-15  3.16539e-14

   Pressure = 1 atm

   T(K)       P1->W1       P1->W2        P1->R         P1->      Capture
    298  1.76271e-27  1.16081e-21  1.62362e-27  1.16081e-21  1.16503e-21
    300  2.10609e-27  1.30121e-21  1.97205e-27  1.30121e-21  1.30595e-21
    400  2.84254e-24  9.97262e-20  4.32291e-24  9.97334e-20  1.00466e-19
    500  3.62438e-22  1.47702e-18  6.96439e-22  1.47808e-18   1.5305e-18
    600  9.89999e-21  8.90103e-18  2.36929e-20  8.93462e-18  1.01887e-17
    700   9.4237e-20  2.93085e-17   2.9602e-19  2.96988e-17  4.18269e-17
    800  4.28846e-19  6.14871e-17  1.90188e-18  6.38179e-17  1.26083e-16
    900   1.1476e-18  9.17769e-17  7.78039e-18  1.00705e-16  3.07905e-16
   1000  2.08125e-18  1.07248e-16  2.33248e-17  1.32654e-16  6.46729e-16
   1100  2.85044e-18  1.06388e-16  5.63544e-17  1.65593e-16  1.21437e-15
   1200  3.86762e-18          ***    1.191e-16   1.2297e-16  2.09249e-15
   1300  3.69622e-18          ***  2.19701e-16    2.234e-16  3.37005e-15
   1400          ***          ***  3.78671e-16  3.78671e-16  5.14113e-15
   1500          ***          ***  6.06613e-16  6.06613e-16   7.5031e-15
   1600          ***          ***  9.27022e-16  9.27022e-16  1.05551e-14
   1700          ***          ***  1.36159e-15  1.36159e-15   1.4397e-14
   1800          ***          ***  1.93352e-15  1.93352e-15  1.91284e-14
   1900          ***          ***  2.66726e-15  2.66726e-15  2.48482e-14
   2000          ***          ***  3.58823e-15  3.58823e-15  3.16539e-14

   Pressure = 10 atm

   T(K)       P1->W1       P1->W2        P1->R         P1->      Capture
    298  1.77824e-28  1.16117e-21  1.64288e-28  1.16117e-21  1.16503e-21
    300  2.12579e-28  1.30164e-21  1.99666e-28  1.30164e-21  1.30595e-21
    400  3.12199e-25  1.00162e-19  4.74784e-25  1.00163e-19  1.00466e-19
    500  5.18984e-23  1.52102e-18  9.60605e-23  1.52117e-18   1.5305e-18
    600  2.18567e-21  9.94669e-18  4.61655e-21  9.95349e-18  1.01887e-17
    700  3.44396e-20  3.85284e-17  8.37383e-20  3.86466e-17  4.18269e-17
    800  2.59121e-19  1.01787e-16  7.54413e-19  1.02801e-16  1.26083e-16
    900  1.10821e-18  1.97572e-16  4.07622e-18  2.02757e-16  3.07905e-16
   1000  3.05933e-18  2.98711e-16  1.51177e-17  3.16888e-16  6.46729e-16
   1100  6.01996e-18  3.73252e-16  4.25469e-17  4.21819e-16  1.21437e-15
   1200  9.20392e-18  4.06085e-16   9.8023e-17  5.13312e-16  2.09249e-15
   1300  1.58791e-17          ***  2.07834e-16   2.2373e-16  3.37005e-15
   1400  1.68524e-17          ***  3.62224e-16  3.79099e-16  5.14113e-15
   1500  1.65206e-17          ***  5.90504e-16   6.0705e-16   7.5031e-15
   1600          ***          ***  9.27137e-16  9.27137e-16  1.05551e-14
   1700          ***          ***   1.3617e-15   1.3617e-15   1.4397e-14
   1800          ***          ***  1.93362e-15  1.93362e-15  1.91284e-14
   1900          ***          ***  2.66736e-15  2.66736e-15  2.48482e-14
   2000          ***          ***  3.58831e-15  3.58831e-15  3.16539e-14

   Pressure = 100 atm

   T(K)       P1->W1       P1->W2        P1->R         P1->      Capture
    298  1.77987e-29  1.16121e-21  1.64492e-29  1.16121e-21  1.16503e-21
    300  2.12787e-29  1.30169e-21  1.99928e-29  1.30169e-21  1.30595e-21
    400  3.16142e-26  1.00209e-19  4.80819e-26  1.00209e-19  1.00466e-19
    500   5.5793e-24  1.52682e-18  1.02516e-23  1.52684e-18   1.5305e-18
    600  2.77246e-22  1.01461e-17  5.64631e-22  1.01469e-17  1.01887e-17
    700  5.84331e-21  4.13011e-17  1.28789e-20  4.13198e-17  4.18269e-17
    800   6.4541e-20  1.21265e-16   1.5486e-19  1.21485e-16  1.26083e-16
    900  4.24202e-19  2.78334e-16   1.1347e-18  2.79893e-16  3.07905e-16
   1000  1.81482e-18  5.20478e-16  5.60519e-18  5.27898e-16  6.46729e-16
   1100  5.42638e-18  8.16496e-16  2.01968e-17  8.42119e-16  1.21437e-15
   1200   1.2102e-17  1.10709e-15  5.67903e-17  1.17598e-15  2.09249e-15
   1300  2.14198e-17  1.33705e-15  1.31943e-16  1.49041e-15  3.37005e-15
   1400   3.1813e-17  1.47545e-15   2.6513e-16  1.77239e-15  5.14113e-15
   1500  6.45417e-17          ***  5.43944e-16  6.08634e-16   7.5031e-15
   1600  7.11083e-17          ***  8.58006e-16  9.29302e-16  1.05551e-14
   1700  7.37166e-17          ***  1.29007e-15  1.36401e-15   1.4397e-14
   1800          ***          ***  1.93415e-15  1.93415e-15  1.91284e-14
   1900          ***          ***  2.66788e-15  2.66788e-15  2.48482e-14
   2000          ***          ***  3.58882e-15  3.58882e-15  3.16539e-14

   Pressure = 1000 atm

   T(K)       P1->W1       P1->W2        P1->R         P1->      Capture
    298  1.78004e-30  1.16121e-21  1.64513e-30  1.16121e-21  1.16503e-21
    300  2.12808e-30  1.30169e-21  1.99954e-30  1.30169e-21  1.30595e-21
    400   3.1656e-27  1.00214e-19   4.8146e-27  1.00214e-19  1.00466e-19
    500   5.6292e-25  1.52743e-18  1.03339e-24  1.52743e-18   1.5305e-18
    600  2.88092e-23  1.01699e-17  5.83161e-23    1.017e-17  1.01887e-17
    700  6.56901e-22  4.17222e-17  1.41517e-21  4.17242e-17  4.18269e-17
    800  8.45581e-21  1.25385e-16  1.91235e-20  1.25413e-16  1.26083e-16
    900  7.02823e-20  3.03451e-16  1.66756e-19  3.03688e-16  3.07905e-16
   1000  4.07866e-19  6.23842e-16   1.0251e-18  6.25275e-16  6.46729e-16
   1100   1.7352e-18  1.12253e-15  4.70456e-18  1.12897e-15  1.21437e-15
   1200  5.61712e-18  1.79981e-15  1.68409e-17  1.82226e-15  2.09249e-15
   1300  1.43248e-17  2.60717e-15  4.88749e-17  2.67037e-15  3.37005e-15
   1400  2.98392e-17  3.45894e-15  1.19232e-16  3.60801e-15  5.14113e-15
   1500  5.26594e-17  4.26011e-15  2.52612e-16  4.56538e-15   7.5031e-15
   1600   8.1442e-17  4.93071e-15  4.77854e-16  5.49001e-15  1.05551e-14
   1700  1.13563e-16  5.41725e-15  8.25535e-16  6.35635e-15   1.4397e-14
   1800  2.74289e-16          ***   1.6683e-15  1.94395e-15  1.91284e-14
   1900  3.05395e-16          ***  2.37198e-15  2.67906e-15  2.48482e-14
   2000  3.26498e-16          ***  3.27257e-15  3.60106e-15  3.16539e-14

______________________________________________________________________________________

Temperature-Pressure Rate Tables:

W1->W2

P\T              298          300          400          500          600          700          800          900         1000         1100         1200         1300         1400         1500         1600         1700         1800         1900         2000
0.01     1.21929e-15  1.74939e-15  1.07222e-09   5.4669e-06   0.00148626    0.0600784      0.70002      3.60031          ***          ***          ***          ***          ***          ***          ***          ***          ***          ***          ***
0.1      1.22184e-15  1.75343e-15  1.19617e-09  8.82262e-06   0.00370642     0.223508      3.65522      24.6187      91.8207          ***          ***          ***          ***          ***          ***          ***          ***          ***          ***
1        1.22219e-15  1.75399e-15  1.23121e-09  1.08184e-05   0.00623049      0.54479      12.8565      119.844      580.295      1800.69          ***          ***          ***          ***          ***          ***          ***          ***          ***
10       1.22223e-15  1.75405e-15  1.23654e-09  1.13596e-05   0.00750803     0.836621      27.0007      352.083      2331.21      9368.76      26370.6          ***          ***          ***          ***          ***          ***          ***          ***
100      1.22223e-15  1.75405e-15  1.23712e-09  1.14376e-05   0.00779304     0.945472      35.9008      593.327      5212.99      27918.7       101590       275458       600620          ***          ***          ***          ***          ***          ***
1000     1.22223e-15  1.75406e-15  1.23718e-09   1.1446e-05   0.00782924     0.963951      38.1185       686.08      6950.28        45255       206737       706741  1.90737e+06  4.25954e+06  8.19861e+06  1.40651e+07          ***          ***          ***
O-O      7.69648e-15  9.89808e-15    1.286e-09  1.14782e-05   0.00785227     0.968452      38.5239      704.621       7401.6      51638.2       264105  1.06137e+06   3.5237e+06  1.00299e+07  2.51739e+07  5.69306e+07  1.17987e+08  2.27118e+08  4.10479e+08

W1->R

P\T              298          300          400          500          600          700          800          900         1000         1100         1200         1300         1400         1500         1600         1700         1800         1900         2000
0.01     1.29375e-14  1.95914e-14  1.09269e-07   0.00122963     0.532326      32.3353      547.204      3887.36      15232.1      40042.8          ***          ***          ***          ***          ***          ***          ***          ***          ***
0.1      1.29757e-14  1.96528e-14  1.12994e-07   0.00142478     0.762876      60.5297      1348.45      12342.5      59894.6       186021       427704          ***          ***          ***          ***          ***          ***          ***          ***
1        1.29798e-14  1.96594e-14  1.13543e-07   0.00147404     0.865821      81.7063      2296.35      27138.1       168490       647531  1.75981e+06  3.75486e+06          ***          ***          ***          ***          ***          ***          ***
10       1.29802e-14  1.96601e-14  1.13604e-07    0.0014812     0.888966      89.4681      2855.21      40666.4       315788  1.52801e+06  5.11443e+06  1.29501e+07  2.66987e+07  4.74294e+07          ***          ***          ***          ***          ***
100      1.29803e-14  1.96601e-14   1.1361e-07   0.00148198     0.892049      90.9004      3008.78      46323.2       408886  2.34988e+06  9.56288e+06  2.93757e+07  7.19811e+07  1.47808e+08  2.64799e+08  4.27743e+08          ***          ***          ***
1000     1.29803e-14  1.96602e-14   1.1361e-07   0.00148206     0.892375      91.0706      3031.24        47424       434226  2.67039e+06  1.20562e+07  4.23942e+07  1.21073e+08  2.90241e+08  6.01085e+08  1.10362e+09  1.84006e+09    2.834e+09  4.10015e+09
O-O      1.30462e-14    1.976e-14   1.1415e-07   0.00148864      0.89616       91.452       3045.5      47748.3       439795  2.74295e+06   1.2744e+07  4.71348e+07   1.4557e+08  3.88862e+08  9.22753e+08  1.98525e+09  3.93478e+09  7.27562e+09  1.26799e+10

W1->P1

P\T              298          300          400          500          600          700          800          900         1000         1100         1200         1300         1400         1500         1600         1700         1800         1900         2000
0.01     2.63481e-18  4.17295e-18  1.28718e-10  3.56134e-06   0.00245829     0.193491      3.82529      30.0152       139.56      379.373          ***          ***          ***          ***          ***          ***          ***          ***          ***
0.1      3.57724e-19  5.72903e-19  3.52104e-11  1.98638e-06   0.00251125      0.32456      9.62858      104.976      568.888      2191.11      5226.14          ***          ***          ***          ***          ***          ***          ***          ***
1        3.82501e-20  6.14728e-20  5.30189e-12  5.26318e-07   0.00121549     0.272509      13.0704      214.918      1637.57      7154.32      26235.9      58170.3          ***          ***          ***          ***          ***          ***          ***
10       3.85869e-21  6.20478e-21  5.82313e-13  7.53643e-08  0.000268353    0.0995977       7.9008       207.85      2413.93      15119.2      59698.4       238018       511128       940404          ***          ***          ***          ***          ***
100      3.86224e-22  6.21086e-22  5.89666e-14  8.10204e-09  3.40384e-05    0.0168989      1.96817      79.6201      1435.89      13714.6        79148       307818       884971  3.40429e+06  6.33942e+06  1.05931e+07          ***          ***          ***
1000      3.8626e-23  6.21147e-23  5.90446e-15   8.1745e-10  3.53716e-06   0.00189977     0.257864      13.1939      323.011      4400.91      37063.5       209181       847388  2.61913e+06  6.52021e+06  1.36925e+07  5.39915e+07  8.61416e+07  1.28656e+08
O-O              ***          ***          ***          ***          ***          ***          ***          ***          ***          ***          ***          ***          ***          ***          ***          ***          ***          ***          ***

W2->W1

P\T              298          300          400          500          600          700          800          900         1000         1100         1200         1300         1400         1500         1600         1700         1800         1900         2000
0.01     1.36334e-11  1.85153e-11  1.41353e-06   0.00194867      0.21269      4.36166      30.0083      101.131          ***          ***          ***          ***          ***          ***          ***          ***          ***          ***          ***
0.1      1.36619e-11  1.85581e-11  1.57695e-06   0.00314482     0.530415      16.2283      156.753      692.064      1820.18          ***          ***          ***          ***          ***          ***          ***          ***          ***          ***
1        1.36658e-11   1.8564e-11  1.62313e-06   0.00385622     0.891632      39.5584      551.578      3374.34        11553      26716.1          ***          ***          ***          ***          ***          ***          ***          ***          ***
10       1.36662e-11  1.85646e-11  1.63016e-06   0.00404914      1.07446      60.7497      1158.54      9920.28        46538       140073       307367          ***          ***          ***          ***          ***          ***          ***          ***
100      1.36663e-11  1.85647e-11  1.63093e-06   0.00407692      1.11525      68.6537      1540.44      16719.7       104146       418657  1.19378e+06  2.61988e+06  4.73531e+06          ***          ***          ***          ***          ***          ***
1000     1.36663e-11  1.85647e-11  1.63101e-06   0.00407991      1.12043      69.9956       1635.6      19333.6       138866       678957  2.43404e+06  6.75831e+06  1.52185e+07  2.89565e+07  4.82555e+07  7.25544e+07          ***          ***          ***
O-O      8.60573e-11   1.0476e-10  1.69536e-06   0.00409141      1.12372      70.3224         1653      19856.1       147884       774744  3.10996e+06  1.01562e+07  2.81735e+07  6.85395e+07  1.49791e+08  2.99582e+08  5.56307e+08  9.70205e+08  1.60385e+09

W2->R

P\T              298          300          400          500          600          700          800          900         1000         1100         1200         1300         1400         1500         1600         1700         1800         1900         2000
0.01     1.63328e-13  2.39926e-13  3.65448e-07   0.00139325     0.239153      6.73723      61.4413      272.788          ***          ***          ***          ***          ***          ***          ***          ***          ***          ***          ***
0.1      1.81663e-13  2.67837e-13  5.32871e-07   0.00292184     0.722235      28.1341      335.721       1835.7      6050.56          ***          ***          ***          ***          ***          ***          ***          ***          ***          ***
1        1.84603e-13  2.72369e-13  5.88168e-07   0.00394001       1.3069      70.6122      1153.32      8269.19      33672.2      94222.8          ***          ***          ***          ***          ***          ***          ***          ***          ***
10        1.8493e-13  2.72875e-13  5.97101e-07   0.00423003       1.6089      108.559      2338.33      22394.6       118619       410123  1.05113e+06          ***          ***          ***          ***          ***          ***          ***          ***
100      1.84963e-13  2.72927e-13  5.98099e-07   0.00427247      1.67646      122.403      3044.61      35777.4       240753  1.05567e+06  3.33379e+06  8.22818e+06   1.6922e+07          ***          ***          ***          ***          ***          ***
1000     1.84967e-13  2.72932e-13    5.982e-07   0.00427705      1.68502      124.716      3213.84      40578.5       307065  1.57735e+06  5.97098e+06  1.76843e+07  4.30038e+07  8.94046e+07  1.64294e+08  2.74023e+08          ***          ***          ***
O-O       1.8542e-13  2.73601e-13  5.99675e-07   0.00428751      1.68971      125.264      3244.52        41511       323275  1.75133e+06  7.21737e+06  2.40764e+07  6.79767e+07  1.67854e+08  3.71559e+08  7.51416e+08    1.409e+09  2.47861e+09  4.12906e+09

W2->P1

P\T              298          300          400          500          600          700          800          900         1000         1100         1200         1300         1400         1500         1600         1700         1800         1900         2000
0.01     2.74377e-10  3.91081e-10  0.000204882     0.445001      53.9435      1186.41       8915.1      33749.7          ***          ***          ***          ***          ***          ***          ***          ***          ***          ***          ***
0.1       2.8081e-10  4.00708e-10  0.000237455     0.663539       109.82      3279.82        32159       150211       433783          ***          ***          ***          ***          ***          ***          ***          ***          ***          ***
1        2.81648e-10  4.01974e-10   0.00024522     0.764537      156.397      6154.93      80493.7       487315   1.7286e+06  4.30211e+06          ***          ***          ***          ***          ***          ***          ***          ***          ***
10       2.81737e-10  4.02108e-10  0.000246293     0.787313      174.769       8090.9       133195  1.04565e+06  4.74269e+06  1.44304e+07  3.31671e+07          ***          ***          ***          ***          ***          ***          ***          ***
100      2.81745e-10  4.02121e-10  0.000246407     0.790316      178.273      8673.14       158678  1.47249e+06  8.23904e+06   3.1149e+07  8.69557e+07  1.93123e+08  3.62378e+08          ***          ***          ***          ***          ***          ***
1000     2.81746e-10  4.02123e-10  0.000246419     0.790632      178.692      8761.57       164068  1.60534e+06  9.87307e+06  4.27559e+07  1.40358e+08  3.68357e+08  8.06846e+08   1.5304e+09  2.59298e+09  4.02363e+09          ***          ***          ***
O-O      2.82673e-10  4.03438e-10  0.000247039     0.792221      179.021      8783.56       164982   1.6289e+06  1.02352e+07  4.62513e+07  1.63114e+08  4.75186e+08  1.19099e+09  2.64606e+09  5.32965e+09  9.90087e+09  1.71927e+10  2.82037e+10  4.40804e+10

R->W1

P\T              298          300          400          500          600          700          800          900         1000         1100         1200         1300         1400         1500         1600         1700         1800         1900         2000
0.01     2.86188e-12   2.9182e-12  6.20881e-12  9.25701e-12  1.00557e-11  8.31596e-12  5.54632e-12  3.15795e-12   1.6194e-12   7.8284e-13          ***          ***          ***          ***          ***          ***          ***          ***          ***
0.1      2.87035e-12  2.92736e-12  6.42048e-12  1.07262e-11  1.44109e-11  1.55685e-11  1.36772e-11  1.00636e-11  6.45568e-12  3.77278e-12  2.09207e-12          ***          ***          ***          ***          ***          ***          ***          ***
1        2.87126e-12  2.92834e-12  6.45168e-12   1.1097e-11  1.63556e-11  2.10154e-11  2.32945e-11  2.21494e-11  1.82556e-11  1.33788e-11  9.02356e-12  5.77409e-12          ***          ***          ***          ***          ***          ***          ***
10       2.87135e-12  2.92844e-12  6.45512e-12  1.11509e-11  1.67928e-11  2.30118e-11  2.89641e-11  3.31953e-11  3.42531e-11  3.17512e-11  2.67464e-11  2.09086e-11  1.54844e-11   1.1039e-11          ***          ***          ***          ***          ***
100      2.87136e-12  2.92845e-12  6.45547e-12  1.11568e-11  1.68511e-11  2.33802e-11  3.05219e-11  3.78132e-11   4.4356e-11  4.88705e-11  5.02267e-11  4.81462e-11  4.33645e-11  3.71262e-11  3.05243e-11  2.43222e-11          ***          ***          ***
1000     2.87136e-12  2.92845e-12   6.4555e-12  1.11574e-11  1.68572e-11   2.3424e-11  3.07497e-11  3.87118e-11   4.7105e-11  5.55388e-11  6.33461e-11  6.96209e-11  7.34692e-11  7.43671e-11  7.23632e-11  6.79786e-11   6.2017e-11  5.51011e-11  4.79089e-11
O-O      2.88594e-12  2.94333e-12  6.48613e-12  1.12069e-11  1.69287e-11  2.35221e-11  3.08944e-11  3.89765e-11  4.77093e-11  5.70479e-11  6.69606e-11  7.74129e-11  8.83765e-11  9.98268e-11  1.11749e-10  1.24125e-10  1.36941e-10   1.5017e-10  1.63809e-10

R->W2

P\T              298          300          400          500          600          700          800          900         1000         1100         1200         1300         1400         1500         1600         1700         1800         1900         2000
0.01     3.23122e-15  3.37662e-15  1.57512e-14  2.94254e-14  3.15619e-14  2.38256e-14  1.43903e-14  7.61163e-15          ***          ***          ***          ***          ***          ***          ***          ***          ***          ***          ***
0.1      3.59396e-15  3.76944e-15  2.29674e-14    6.171e-14  9.53328e-14  9.96229e-14  7.91536e-14  5.24011e-14  3.11698e-14          ***          ***          ***          ***          ***          ***          ***          ***          ***          ***
1        3.65213e-15  3.83322e-15  2.53507e-14  8.32139e-14   1.7251e-13  2.50111e-13  2.72544e-13  2.38691e-13  1.79675e-13  1.23442e-13          ***          ***          ***          ***          ***          ***          ***          ***          ***
10        3.6586e-15  3.84034e-15  2.57357e-14  8.93393e-14  2.12375e-13  3.84531e-13  5.52804e-13  6.48443e-13  6.42048e-13   5.6048e-13  4.48879e-13          ***          ***          ***          ***          ***          ***          ***          ***
100      3.65926e-15  3.84106e-15  2.57787e-14  9.02356e-14  2.21293e-13  4.33568e-13  7.19799e-13  1.03635e-12  1.30687e-12  1.46108e-12  1.47692e-12  1.38076e-12  1.21721e-12          ***          ***          ***          ***          ***          ***
1000     3.65932e-15  3.84114e-15  2.57831e-14  9.03324e-14  2.22423e-13  4.41763e-13  7.59808e-13  1.17544e-12  1.66719e-12  2.18644e-12  2.66322e-12  3.02952e-12  3.24448e-12  3.30222e-12  3.22269e-12  3.03774e-12          ***          ***          ***
O-O      3.66829e-15  3.85056e-15  2.58467e-14  9.05533e-14  2.23042e-13  4.43703e-13  7.67061e-13  1.20246e-12  1.75521e-12  2.42775e-12  3.22045e-12  4.13235e-12   5.1616e-12  6.30581e-12  7.56225e-12  8.92803e-12  1.04002e-11  1.19759e-11  1.36522e-11

R->P1

P\T              298          300          400          500          600          700          800          900         1000         1100         1200         1300         1400         1500         1600         1700         1800         1900         2000
0.01     4.86343e-16  5.27616e-16  1.18367e-14  7.71927e-14  2.56899e-13  5.81891e-13  1.05119e-12  1.65676e-12  2.39874e-12  3.26834e-12  4.27436e-12  5.40447e-12  6.66044e-12  8.03642e-12  9.52661e-12  1.11254e-11  1.28274e-11  1.46277e-11  1.65214e-11
0.1      7.13682e-17  7.82247e-17  3.06628e-15   3.2427e-14  1.52326e-13  4.33302e-13  9.00496e-13  1.53595e-12  2.31287e-12  3.23197e-12  4.24924e-12  5.40458e-12  6.66051e-12  8.03646e-12  9.52664e-12  1.11254e-11  1.28275e-11  1.46277e-11  1.65214e-11
1         7.7936e-18  8.57384e-18  4.58154e-16  7.61367e-15  5.49516e-14  2.20192e-13  5.88357e-13   1.1923e-12  2.00424e-12  2.97532e-12  4.14263e-12  5.31699e-12  6.66091e-12  8.03675e-12  9.52685e-12  1.11256e-11  1.28276e-11  1.46278e-11  1.65215e-11
10       7.88604e-19  8.68081e-19  5.03191e-17  1.05016e-15  1.07073e-14  6.22882e-14  2.33382e-13  6.24657e-13  1.29903e-12  2.24633e-12  3.40952e-12  5.02978e-12  6.37161e-12  7.82333e-12  9.52802e-12  1.11265e-11  1.28282e-11  1.46283e-11  1.65218e-11
100      7.89585e-20   8.6922e-20  5.09587e-18  1.12074e-16  1.30956e-15  9.57987e-15  4.79067e-14  1.73887e-13  4.81641e-13  1.06632e-12  1.97533e-12  3.19315e-12  4.66371e-12  7.20648e-12  8.81758e-12  1.05412e-11  1.28318e-11  1.46312e-11  1.65242e-11
1000     7.89684e-21  8.69335e-21  5.10266e-19  1.12973e-17  1.35254e-16  1.05267e-15  5.91596e-15  2.55544e-14  8.80845e-14  2.48385e-13  5.85775e-13  1.18282e-12  2.09732e-12  3.34675e-12  4.91083e-12  6.74547e-12  1.10681e-11  1.30084e-11   1.5068e-11
O-O              ***          ***          ***          ***          ***          ***          ***          ***          ***          ***          ***          ***          ***          ***          ***          ***          ***          ***          ***

P1->W1

P\T              298          300          400          500          600          700          800          900         1000         1100         1200         1300         1400         1500         1600         1700         1800         1900         2000
0.01     1.21423e-25   1.4297e-25  6.90109e-23  2.45251e-21   2.0025e-20  6.69403e-20  1.25596e-19  1.59973e-19  1.72672e-19  1.40478e-19          ***          ***          ***          ***          ***          ***          ***          ***          ***
0.1      1.64853e-26   1.9628e-26  1.88776e-23  1.36789e-21  2.04545e-20  1.12259e-19  3.16118e-19   5.6098e-19  7.21099e-19  8.41699e-19  7.34935e-19          ***          ***          ***          ***          ***          ***          ***          ***
1        1.76271e-27  2.10609e-27  2.84254e-24  3.62438e-22  9.89999e-21   9.4237e-20  4.28846e-19   1.1476e-18  2.08125e-18  2.85044e-18  3.86762e-18  3.69622e-18          ***          ***          ***          ***          ***          ***          ***
10       1.77824e-28  2.12579e-28  3.12199e-25  5.18984e-23  2.18567e-21  3.44396e-20  2.59121e-19  1.10821e-18  3.05933e-18  6.01996e-18  9.20392e-18  1.58791e-17  1.68524e-17  1.65206e-17          ***          ***          ***          ***          ***
100      1.77987e-29  2.12787e-29  3.16142e-26   5.5793e-24  2.77246e-22  5.84331e-21   6.4541e-20  4.24202e-19  1.81482e-18  5.42638e-18   1.2102e-17  2.14198e-17   3.1813e-17  6.45417e-17  7.11083e-17  7.37166e-17          ***          ***          ***
1000     1.78004e-30  2.12808e-30   3.1656e-27   5.6292e-25  2.88092e-23  6.56901e-22  8.45581e-21  7.02823e-20  4.07866e-19   1.7352e-18  5.61712e-18  1.43248e-17  2.98392e-17  5.26594e-17   8.1442e-17  1.13563e-16  2.74289e-16  3.05395e-16  3.26498e-16
O-O              ***          ***          ***          ***          ***          ***          ***          ***          ***          ***          ***          ***          ***          ***          ***          ***          ***          ***          ***

P1->W2

P\T              298          300          400          500          600          700          800          900         1000         1100         1200         1300         1400         1500         1600         1700         1800         1900         2000
0.01     1.13084e-21  1.26595e-21  8.33215e-20  8.59689e-19  3.06942e-18  5.63969e-18  6.74464e-18  6.12756e-18          ***          ***          ***          ***          ***          ***          ***          ***          ***          ***          ***
0.1      1.15735e-21  1.29711e-21  9.65682e-20   1.2819e-18  6.25002e-18   1.5613e-17   2.4506e-17  2.79571e-17  2.59191e-17          ***          ***          ***          ***          ***          ***          ***          ***          ***          ***
1        1.16081e-21  1.30121e-21  9.97262e-20  1.47702e-18  8.90103e-18  2.93085e-17  6.14871e-17  9.17769e-17  1.07248e-16  1.06388e-16          ***          ***          ***          ***          ***          ***          ***          ***          ***
10       1.16117e-21  1.30164e-21  1.00162e-19  1.52102e-18  9.94669e-18  3.85284e-17  1.01787e-16  1.97572e-16  2.98711e-16  3.73252e-16  4.06085e-16          ***          ***          ***          ***          ***          ***          ***          ***
100      1.16121e-21  1.30169e-21  1.00209e-19  1.52682e-18  1.01461e-17  4.13011e-17  1.21265e-16  2.78334e-16  5.20478e-16  8.16496e-16  1.10709e-15  1.33705e-15  1.47545e-15          ***          ***          ***          ***          ***          ***
1000     1.16121e-21  1.30169e-21  1.00214e-19  1.52743e-18  1.01699e-17  4.17222e-17  1.25385e-16  3.03451e-16  6.23842e-16  1.12253e-15  1.79981e-15  2.60717e-15  3.45894e-15  4.26011e-15  4.93071e-15  5.41725e-15          ***          ***          ***
O-O      1.16503e-21  1.30595e-21  1.00466e-19   1.5305e-18  1.01887e-17  4.18269e-17  1.26083e-16  3.07905e-16  6.46729e-16  1.21437e-15  2.09249e-15  3.37005e-15  5.14113e-15   7.5031e-15  1.05551e-14   1.4397e-14  1.91284e-14  2.48482e-14  3.16539e-14

P1->R

P\T              298          300          400          500          600          700          800          900         1000         1100         1200         1300         1400         1500         1600         1700         1800         1900         2000
0.01     1.01318e-25  1.21356e-25  1.11685e-22  7.06098e-21  1.10765e-19  7.82276e-19  3.39799e-18  1.08112e-17  2.79158e-17  6.19044e-17  1.22887e-16  2.23316e-16  3.78644e-16  6.06588e-16     9.27e-16  1.36157e-15   1.9335e-15  2.66725e-15  3.58822e-15
0.1       1.4868e-26  1.79923e-26  2.89319e-23  2.96617e-21  6.56769e-20  5.82518e-19  2.91087e-18  1.00229e-17  2.69165e-17  6.12155e-17  1.22165e-16   2.2332e-16  3.78648e-16  6.06591e-16  9.27003e-16  1.36157e-15   1.9335e-15  2.66725e-15  3.58822e-15
1        1.62362e-27  1.97205e-27  4.32291e-24  6.96439e-22  2.36929e-20   2.9602e-19  1.90188e-18  7.78039e-18  2.33248e-17  5.63544e-17    1.191e-16  2.19701e-16  3.78671e-16  6.06613e-16  9.27022e-16  1.36159e-15  1.93352e-15  2.66726e-15  3.58823e-15
10       1.64288e-28  1.99666e-28  4.74784e-25  9.60605e-23  4.61655e-21  8.37383e-20  7.54413e-19  4.07622e-18  1.51177e-17  4.25469e-17   9.8023e-17  2.07834e-16  3.62224e-16  5.90504e-16  9.27137e-16   1.3617e-15  1.93362e-15  2.66736e-15  3.58831e-15
100      1.64492e-29  1.99928e-29  4.80819e-26  1.02516e-23  5.64631e-22  1.28789e-20   1.5486e-19   1.1347e-18  5.60519e-18  2.01968e-17  5.67903e-17  1.31943e-16   2.6513e-16  5.43944e-16  8.58006e-16  1.29007e-15  1.93415e-15  2.66788e-15  3.58882e-15
1000     1.64513e-30  1.99954e-30   4.8146e-27  1.03339e-24  5.83161e-23  1.41517e-21  1.91235e-20  1.66756e-19   1.0251e-18  4.70456e-18  1.68409e-17  4.88749e-17  1.19232e-16  2.52612e-16  4.77854e-16  8.25535e-16   1.6683e-15  2.37198e-15  3.27257e-15
O-O              ***          ***          ***          ***          ***          ***          ***          ***          ***          ***          ***          ***          ***          ***          ***          ***          ***          ***          ***

W1-> 

P\T              298          300          400          500          600          700          800          900         1000         1100         1200         1300         1400         1500         1600         1700         1800         1900         2000
0.01     1.41594e-14  2.13449e-14   1.1047e-07   0.00123866     0.536271      32.5889       551.73      3920.97      15368.7      40413.7          ***          ***          ***          ***          ***          ***          ***          ***          ***
0.1      1.41979e-14  2.14068e-14  1.14225e-07   0.00143559     0.769094      61.0777      1361.74      12472.1      60555.3       188151       432765          ***          ***          ***          ***          ***          ***          ***          ***
1        1.42021e-14  2.14135e-14   1.1478e-07   0.00148539     0.873267      82.5236      2322.27      27472.9       170708       656486  1.78496e+06  3.81029e+06          ***          ***          ***          ***          ***          ***          ***
10       1.42025e-14  2.14141e-14  1.14841e-07   0.00149263     0.896742      90.4043      2890.12      41226.4       320533  1.55249e+06   5.2005e+06  1.31736e+07  2.71741e+07  4.82964e+07          ***          ***          ***          ***          ***
100      1.42025e-14  2.14142e-14  1.14847e-07   0.00149343     0.899876      91.8627      3046.65      46996.2       415535  2.39152e+06  9.74361e+06   2.9959e+07  7.34667e+07  1.50867e+08  2.70424e+08  4.37029e+08          ***          ***          ***
1000     1.42025e-14  2.14142e-14  1.14848e-07   0.00149351     0.900208      92.0365      3069.62      48123.3       441499  2.72005e+06     1.23e+07  4.33101e+07  1.23827e+08  2.97119e+08  6.15804e+08  1.13137e+09  1.88475e+09  2.90408e+09  4.20309e+09
O-O      2.07427e-14  2.96581e-14  1.15436e-07   0.00150012     0.904012      92.4204      3084.02      48452.9       447197  2.79459e+06  1.30081e+07  4.81962e+07  1.49093e+08  3.98892e+08  9.47927e+08  2.04218e+09  4.05276e+09  7.50274e+09  1.30904e+10

W2-> 

P\T              298          300          400          500          600          700          800          900         1000         1100         1200         1300         1400         1500         1600         1700         1800         1900         2000
0.01     2.88174e-10  4.09836e-10  0.000206661     0.448343      54.3953      1197.51      9006.55      34123.6          ***          ***          ***          ***          ***          ***          ***          ***          ***          ***          ***
0.1      2.94653e-10  4.19534e-10  0.000239565     0.669606      111.072      3324.18      32651.5       152739       441654          ***          ***          ***          ***          ***          ***          ***          ***          ***          ***
1        2.95499e-10   4.2081e-10  0.000247432     0.772333      158.595       6265.1      82198.6       498958  1.77383e+06  4.42305e+06          ***          ***          ***          ***          ***          ***          ***          ***          ***
10       2.95588e-10  4.20945e-10   0.00024852     0.795592      177.453       8260.2       136692  1.07797e+06  4.90784e+06  1.49806e+07  3.45256e+07          ***          ***          ***          ***          ***          ***          ***          ***
100      2.95597e-10  4.20959e-10  0.000248637     0.798665      181.065       8864.2       163263  1.52499e+06  8.58393e+06  3.26233e+07  9.14833e+07  2.03971e+08  3.84035e+08          ***          ***          ***          ***          ***          ***
1000     2.95598e-10   4.2096e-10  0.000248648     0.798989      181.497      8956.28       168918  1.66525e+06   1.0319e+07  4.50122e+07  1.48763e+08  3.92799e+08  8.65068e+08  1.64876e+09  2.80553e+09  4.37021e+09          ***          ***          ***
O-O      3.68916e-10  5.08472e-10  0.000249334       0.8006      181.835      8979.15       169879  1.69027e+06  1.07064e+07  4.87774e+07  1.73441e+08  5.09419e+08  1.28714e+09  2.88245e+09    5.851e+09  1.09519e+10   1.9158e+10  3.16525e+10  4.98133e+10

R-> 

P\T              298          300          400          500          600          700          800          900         1000         1100         1200         1300         1400         1500         1600         1700         1800         1900         2000
0.01      2.8656e-12  2.92211e-12   6.2364e-12  9.36363e-12  1.03442e-11  8.92167e-12   6.6119e-12  4.82232e-12  4.01845e-12  4.05134e-12  4.27436e-12  5.40447e-12  6.66044e-12  8.03642e-12  9.52661e-12  1.11254e-11  1.28274e-11  1.46277e-11  1.65214e-11
0.1      2.87402e-12  2.93121e-12  6.44651e-12  1.08203e-11  1.46586e-11  1.61014e-11  1.46568e-11   1.1652e-11  8.79972e-12  7.00599e-12  6.34211e-12  5.40458e-12  6.66051e-12  8.03646e-12  9.52664e-12  1.11254e-11  1.28275e-11  1.46277e-11  1.65214e-11
1        2.87492e-12  2.93218e-12  6.47749e-12  1.11879e-11  1.65831e-11  2.14857e-11  2.41554e-11  2.35804e-11  2.04395e-11  1.64776e-11  1.31717e-11  1.10952e-11  6.66091e-12  8.03675e-12  9.52685e-12  1.11256e-11  1.28276e-11  1.46278e-11  1.65215e-11
10       2.87501e-12  2.93228e-12  6.48091e-12  1.12413e-11  1.70159e-11  2.34586e-11  2.97502e-11  3.44684e-11  3.61941e-11   3.4558e-11  3.06048e-11  2.59615e-11  2.18764e-11  1.88791e-11  9.52802e-12  1.11265e-11  1.28282e-11  1.46283e-11  1.65218e-11
100      2.87502e-12  2.93229e-12  6.48125e-12  1.12471e-11  1.70737e-11  2.38233e-11  3.12896e-11  3.90235e-11  4.61445e-11  5.13979e-11   5.3679e-11  5.27201e-11  4.92454e-11  4.44175e-11  3.94225e-11  3.49361e-11  1.28318e-11  1.46312e-11  1.65242e-11
1000     2.87502e-12  2.93229e-12  6.48129e-12  1.12477e-11  1.70798e-11  2.38668e-11  3.15154e-11  3.99128e-11  4.88603e-11  5.79736e-11  6.65951e-11  7.38332e-11   7.8811e-11  8.10161e-11  8.04967e-11  7.77618e-11  7.33912e-11  6.84142e-11  6.32701e-11
O-O      2.88961e-12  2.94718e-12  6.51198e-12  1.12975e-11  1.71518e-11  2.39658e-11  3.16614e-11  4.01789e-11  4.94645e-11  5.94756e-11   7.0181e-11  8.15452e-11  9.35382e-11  1.06133e-10  1.19311e-10  1.33053e-10  1.47341e-10  1.62146e-10  1.77462e-10

P1-> 

P\T              298          300          400          500          600          700          800          900         1000         1100         1200         1300         1400         1500         1600         1700         1800         1900         2000
0.01     1.13106e-21  1.26621e-21  8.35022e-20  8.69203e-19  3.20021e-18  6.48891e-18  1.02682e-17  1.70987e-17  2.80885e-17  6.20449e-17  1.22887e-16  2.23316e-16  3.78644e-16  6.06588e-16     9.27e-16  1.36157e-15   1.9335e-15  2.66725e-15  3.58822e-15
0.1      1.15738e-21  1.29715e-21   9.6616e-20  1.28623e-18  6.33615e-18  1.63078e-17   2.7733e-17  3.85409e-17  5.35567e-17  6.20575e-17    1.229e-16   2.2332e-16  3.78648e-16  6.06591e-16  9.27003e-16  1.36157e-15   1.9335e-15  2.66725e-15  3.58822e-15
1        1.16081e-21  1.30121e-21  9.97334e-20  1.47808e-18  8.93462e-18  2.96988e-17  6.38179e-17  1.00705e-16  1.32654e-16  1.65593e-16   1.2297e-16    2.234e-16  3.78671e-16  6.06613e-16  9.27022e-16  1.36159e-15  1.93352e-15  2.66726e-15  3.58823e-15
10       1.16117e-21  1.30164e-21  1.00163e-19  1.52117e-18  9.95349e-18  3.86466e-17  1.02801e-16  2.02757e-16  3.16888e-16  4.21819e-16  5.13312e-16   2.2373e-16  3.79099e-16   6.0705e-16  9.27137e-16   1.3617e-15  1.93362e-15  2.66736e-15  3.58831e-15
100      1.16121e-21  1.30169e-21  1.00209e-19  1.52684e-18  1.01469e-17  4.13198e-17  1.21485e-16  2.79893e-16  5.27898e-16  8.42119e-16  1.17598e-15  1.49041e-15  1.77239e-15  6.08634e-16  9.29302e-16  1.36401e-15  1.93415e-15  2.66788e-15  3.58882e-15
1000     1.16121e-21  1.30169e-21  1.00214e-19  1.52743e-18    1.017e-17  4.17242e-17  1.25413e-16  3.03688e-16  6.25275e-16  1.12897e-15  1.82226e-15  2.67037e-15  3.60801e-15  4.56538e-15  5.49001e-15  6.35635e-15  1.94395e-15  2.67906e-15  3.60106e-15
O-O      1.16503e-21  1.30595e-21  1.00466e-19   1.5305e-18  1.01887e-17  4.18269e-17  1.26083e-16  3.07905e-16  6.46729e-16  1.21437e-15  2.09249e-15  3.37005e-15  5.14113e-15   7.5031e-15  1.05551e-14   1.4397e-14  1.91284e-14  2.48482e-14  3.16539e-14
