# Supplementary material for: Hierarchical Study of the Reactions of Hydrogen Atoms with Alkenes: A Theoretical Study of the Reactions of Hydrogen Atoms with C2–C4 Alkenes
Source: J Phys Chem A. 2021 Jun 8;125(23):5124–45. doi: 10.1021/acs.jpca.1c03168 (PMC8279655; doi:10.1021/acs.jpca.1c03168)
Supplement: Supplementary file 1 — jp1c03168_si_001.zip [file jp1c03168_si_001.zip › C2-C4_ALKENES+H_SUPPORTING_INFO/THERMOCHEMISTRY/C2_C4_THERMO.txt]

THERMO
300.000    1000.000   5000.000
C2H3                    C   2H   3              200.000 3000.000 1000.000      1 !\Author: KPS/JP !\Comment: [C2H3_[CS]_MessPF] [OPT//HR//HOF: WB97XD/AUG-CC-PVTZ//WB97XD/6-311++G(D,P)//0KISODESMICS[CBS-QB3/CBS-APNO/G3/G4]] Generated on [2020_07_22_16_04_02]
+2.94703852E+00+1.03773732E-02-4.78133396E-06+1.07695608E-09-9.62134934E-14    2
+3.43648997E+04+8.16989635E+00+3.14512897E+00+2.28305573E-03+2.37921410E-05    3
-3.37614846E-08+1.40649792E-11+3.45668480E+04+8.68163141E+00+0.00000000E+00    4
C2H4                    C   2H   4              200.000 3000.000 1000.000      1 !\Author: KPS/JP !\Comment: [C2H4_[D2H]_MessPF] [OPT//HR//HOF: WB97XD/AUG-CC-PVTZ//WB97XD/6-311++G(D,P)//0KISODESMICS[CBS-QB3/CBS-APNO/G3/G4]] Generated on [2020_07_22_16_04_02]
+1.60864693E+00+1.50609034E-02-7.03415503E-06+1.60473454E-09-1.45035207E-13    2
+5.03481778E+03+1.26522651E+01+4.24760731E+00-9.92694869E-03+6.13390131E-05    3
-7.26431229E-08+2.80785458E-11+5.01597556E+03+2.91763124E+00+0.00000000E+00    4
C2H5                    C   2H   5              200.000 3000.000 1000.000      1 !\Author: KPS/JP !\Comment: [C2H5_[CS]_MessPF] [OPT//HR//HOF: WB97XD/AUG-CC-PVTZ//WB97XD/6-311++G(D,P)//0KISODESMICS[CBS-QB3/CBS-APNO/G3/G4]] Generated on [2020_07_22_16_04_02]
+1.68553378E+00+1.76661577E-02-8.30199791E-06+1.91169466E-09-1.74916401E-13    2
+1.32254221E+04+1.50977104E+01+4.43524003E+00-4.41622154E-03+4.90297100E-05    3
-5.90174200E-08+2.27551634E-11+1.30525989E+04+4.09712287E+00+0.00000000E+00    4
C3H5-S                  C   3H   5              200.000 3000.000 1000.000      1 !\Author: KPS/JP !\Comment: [C3H51-1_[CIS]_MessPF] [OPT//HR//HOF: WB97XD/AUG-CC-PVTZ//WB97XD/6-311++G(D,P)//0KISODESMICS[CBS-QB3/CBS-APNO/G3/G4]] Generated on [2020_07_22_16_04_02]
+2.96456222E+00+2.00542186E-02-9.69055932E-06+2.28759935E-09-2.13799962E-13    2
+3.02834725E+04+9.83334260E+00+3.82115034E+00+5.68402338E-03+3.50202069E-05    3
-4.89044450E-08+1.97810852E-11+3.05074273E+04+7.99634709E+00+0.00000000E+00    4
C3H5-T                  C   3H   5              200.000 3000.000 1000.000      1 !\Author: KPS/JP !\Comment: [C3H51-2_[CS]_MessPF] [OPT//HR//HOF: WB97XD/AUG-CC-PVTZ//WB97XD/6-311++G(D,P)//0KISODESMICS[CBS-QB3/CBS-APNO/G3/G4]] Generated on [2020_07_22_16_04_02]
+2.64305773E+00+2.04953214E-02-9.90039262E-06+2.32606764E-09-2.15631121E-13    2
+2.85305626E+04+1.18330025E+01+4.87989018E+00-1.62832401E-03+5.08381392E-05    3
-6.33941027E-08+2.46528204E-11+2.85657279E+04+3.82550151E+00+0.00000000E+00    4
C3H5-A                  C   3H   5              200.000 3000.000 1000.000      1 !\Author: KPS/JP !\Comment: [C3H51-3_[C2V]_MessPF] [OPT//HR//HOF: WB97XD/AUG-CC-PVTZ//WB97XD/6-311++G(D,P)//0KISODESMICS[CBS-QB3/CBS-APNO/G3/G4]] Generated on [2020_07_22_16_04_02]
+3.84791212E+00+1.92587171E-02-9.13273431E-06+2.11591054E-09-1.94087489E-13    2
+1.77129152E+04+2.99184164E+00+1.78802281E+00+1.47355886E-02+2.49636779E-05    3
-4.61392059E-08+2.05476345E-11+1.85843327E+04+1.55955836E+01+0.00000000E+00    4
C3H6                C   3H   6              200.000 3000.000 1000.000      1 !\Author: KPS/JP !\Comment: [C3H6_[CS]_MessPF] [OPT//HR//HOF: WB97XD/AUG-CC-PVTZ//WB97XD/6-311++G(D,P)//0KISODESMICS[CBS-QB3/CBS-APNO/G3/G4]] Generated on [2020_07_22_16_04_02]
+1.92108263E+00+2.43339459E-02-1.16770827E-05+2.72944510E-09-2.52017823E-13    2
+6.57712123E+02+1.38966351E+01+4.31009158E+00-1.07031844E-03+5.93972302E-05    3
-7.47111922E-08+2.91295619E-11+7.63241094E+02+5.72920478E+00+0.00000000E+00    4
NC3H7                   C   3H   7              200.000 3000.000 1000.000      1 !\Author: KPS/JP !\Comment: [C3H7-1_[C1]_MessPF] [OPT//HR//HOF: WB97XD/AUG-CC-PVTZ//WB97XD/6-311++G(D,P)//0KISODESMICS[CBS-QB3/CBS-APNO/G3/G4]] Generated on [2020_07_22_16_04_02]
+2.65789255E+00+2.58855116E-02-1.22546339E-05+2.82805246E-09-2.58208078E-13    2
+1.00321007E+04+1.21072605E+01+4.48671232E+00+2.67312353E-03+5.65112485E-05    3
-7.45359102E-08+2.97234404E-11+1.02321751E+04+6.59624347E+00+0.00000000E+00    4
IC3H7                   C   3H   7              200.000 3000.000 1000.000      1 !\Author: KPS/JP !\Comment: [C3H7-2_[CS]_MessPF] [OPT//HR//HOF: WB97XD/AUG-CC-PVTZ//WB97XD/6-311++G(D,P)//0KISODESMICS[CBS-QB3/CBS-APNO/G3/G4]] Generated on [2020_07_22_16_04_02]
+1.63236247E+00+2.71673861E-02-1.28341844E-05+2.92840168E-09-2.62032621E-13    2
+8.79747557E+03+1.82136912E+01+6.36431107E+00-1.29775750E-02+9.12494132E-05    3
-1.06285735E-07+4.02815193E-11+8.63829887E+03-1.01464994E-01+0.00000000E+00    4
C4H71-1                 C   4H   7              200.000 3000.000 1000.000      1 !\Author: KPS/JP !\Comment: [C4H7-11_[CIS-CIS]_MessPF] [OPT//HR//HOF: WB97XD/AUG-CC-PVTZ//WB97XD/6-311++G(D,P)//0KISODESMICS[CBS-QB3/CBS-APNO/G3/G4]] Generated on [2020_07_22_16_04_02]
+4.22666203E+00+2.77294238E-02-1.32193951E-05+3.05575689E-09-2.78037652E-13    2
+2.70313078E+04+5.21036873E+00+3.95766099E+00+1.31569933E-02+4.12154274E-05    3
-6.31213175E-08+2.63056457E-11+2.76691152E+04+9.83668527E+00+0.00000000E+00    4
C4H71-2                 C   4H   7              200.000 3000.000 1000.000      1 !\Author: KPS/JP !\Comment: [C4H7-12_[CIS]_MessPF] [OPT//HR//HOF: WB97XD/AUG-CC-PVTZ//WB97XD/6-311++G(D,P)//0KISODESMICS[CBS-QB3/CBS-APNO/G3/G4]] Generated on [2020_07_22_16_04_02]
+3.63134970E+00+2.88554185E-02-1.40806421E-05+3.35021613E-09-3.14995736E-13    2
+2.54970453E+04+8.65004051E+00+5.50662391E+00+2.32021109E-03+6.59188745E-05    3
-8.70483168E-08+3.47439538E-11+2.58107126E+04+3.59966127E+00+0.00000000E+00    4
C4H71-3                 C   4H   7              200.000 3000.000 1000.000      1 !\Author: KPS/JP !\Comment: [C4H7-13_[TRANS]_MessPF] [OPT//HR//HOF: WB97XD/AUG-CC-PVTZ//WB97XD/6-311++G(D,P)//0KISODESMICS[CBS-QB3/CBS-APNO/G3/G4]] Generated on [2020_07_22_16_04_02]
+3.77722957E+00+2.90760185E-02-1.40829363E-05+3.31992553E-09-3.08855186E-13    2
+1.36338509E+04+5.79522029E+00+4.55418873E+00+4.72431475E-03+6.65555180E-05    3
-9.07166484E-08+3.66640091E-11+1.42678295E+04+6.56296176E+00+0.00000000E+00    4
C4H71-4                 C   4H   7              200.000 3000.000 1000.000      1 !\Author: KPS/JP !\Comment: [C4H7-14_[GAUCHE]_MessPF] [OPT//HR//HOF: WB97XD/AUG-CC-PVTZ//WB97XD/6-311++G(D,P)//0KISODESMICS[CBS-QB3/CBS-APNO/G3/G4]] Generated on [2020_07_22_16_04_02]
+4.34333501E+00+2.71993788E-02-1.27617861E-05+2.90080389E-09-2.59294983E-13    2
+2.21379901E+04+5.67731357E+00+5.22887064E+00+3.45242637E-03+6.48461016E-05    3
-8.72394137E-08+3.51344518E-11+2.27129399E+04+5.70156135E+00+0.00000000E+00    4
C4H72-2                 C   4H   7              200.000 3000.000 1000.000      1 !\Author: KPS/JP !\Comment: [C4H7-22_[TRANS]_MessPF] [OPT//HR//HOF: WB97XD/AUG-CC-PVTZ//WB97XD/6-311++G(D,P)//0KISODESMICS[CBS-QB3/CBS-APNO/G3/G4]] Generated on [2020_07_22_16_04_02]
+2.95094841E+00+2.94404730E-02-1.41445545E-05+3.28207135E-09-2.98429490E-13    2
+2.45899929E+04+1.19463617E+01+7.22877520E+00-7.51433266E-03+8.14405167E-05    3
-9.63703432E-08+3.64458927E-11+2.44921177E+04-4.41015777E+00+0.00000000E+00    4
IC4H7                   C   4H   7              200.000 3000.000 1000.000      1 !\Author: KPS/JP !\Comment: [C4H7-IA_[CS]_MessPF] [OPT//HR//HOF: WB97XD/AUG-CC-PVTZ//WB97XD/6-311++G(D,P)//0KISODESMICS[CBS-QB3/CBS-APNO/G3/G4]] Generated on [2020_07_22_16_04_02]
+4.11695304E+00+2.85129941E-02-1.37562429E-05+3.23914002E-09-3.01700354E-13    2
+1.34747999E+04+3.05916151E+00+1.35060422E+00+2.48568416E-02+2.24583683E-05    3
-4.92084539E-08+2.23537835E-11+1.45784895E+04+1.95359293E+01+0.00000000E+00    4
IC4H7-I1                C   4H   7              200.000 3000.000 1000.000      1 !\Author: KPS/JP !\Comment: [C4H7-IV_[CS]_MessPF] [OPT//HR//HOF: WB97XD/AUG-CC-PVTZ//WB97XD/6-311++G(D,P)//0KISODESMICS[CBS-QB3/CBS-APNO/G3/G4]] Generated on [2020_07_22_16_04_02]
+3.81747346E+00+2.82045353E-02-1.34816969E-05+3.12734123E-09-2.85487392E-13    2
+2.56581098E+04+6.72673594E+00+4.20074138E+00+1.54728513E-02+2.81446899E-05    3
-4.47674478E-08+1.83313309E-11+2.60155552E+04+7.30843069E+00+0.00000000E+00    4
C4H8-1                  C   4H   8              200.000 3000.000 1000.000      1 !\Author: KPS/JP !\Comment: [C4H8-1_[GAUCHE]_MessPF] [OPT//HR//HOF: WB97XD/AUG-CC-PVTZ//WB97XD/6-311++G(D,P)//0KISODESMICS[CBS-QB3/CBS-APNO/G3/G4]] Generated on [2020_07_22_16_04_02]
+2.67205835E+00+3.31975886E-02-1.62151604E-05+3.86021045E-09-3.62768107E-13    2
-2.41530492E+03+1.19940362E+01+4.36790433E+00+6.84043075E-03+6.44986048E-05    3
-8.77815388E-08+3.52265277E-11-2.04458226E+03+7.92974829E+00+0.00000000E+00    4
C4H8-2                  C   4H   8              200.000 3000.000 1000.000      1 !\Author: KPS/JP !\Comment: [C4H8-2_[E]_MessPF] [OPT//HR//HOF: WB97XD/AUG-CC-PVTZ//WB97XD/6-311++G(D,P)//0KISODESMICS[CBS-QB3/CBS-APNO/G3/G4]] Generated on [2020_07_22_16_04_02]
+2.22705946E+00+3.35927737E-02-1.62945399E-05+3.84272021E-09-3.57393198E-13    2
-3.57672912E+03+1.31065161E+01+6.13560736E+00-1.31767265E-03+7.50447067E-05    3
-9.17853524E-08+3.49333312E-11-3.62759613E+03-1.59861010E+00+0.00000000E+00    4
IC4H8                   C   4H   8              200.000 3000.000 1000.000      1 !\Author: KPS/JP !\Comment: [C4H8-I_[C2V]_MessPF] [OPT//HR//HOF: WB97XD/AUG-CC-PVTZ//WB97XD/6-311++G(D,P)//0KISODESMICS[CBS-QB3/CBS-APNO/G3/G4]] Generated on [2020_07_22_16_04_02]
+2.59951995E+00+3.30500495E-02-1.59845905E-05+3.76087525E-09-3.49019653E-13    2
-4.42749559E+03+1.08165064E+01+4.25619782E+00+1.13628096E-02+4.71398093E-05    3
-6.57197372E-08+2.60377549E-11-4.18922195E+03+6.06113167E+00+0.00000000E+00    4
C4H9-1                  C   4H   9              200.000 3000.000 1000.000      1 !\Author: KPS/JP !\Comment: [C4H9-1_[TRANS]_MessPF] [OPT//HR//HOF: WB97XD/AUG-CC-PVTZ//WB97XD/6-311++G(D,P)//0KISODESMICS[CBS-QB3/CBS-APNO/G3/G4]] Generated on [2020_07_22_16_04_02]
+3.27016308E+00+3.53802557E-02-1.74025445E-05+4.19170914E-09-4.00414000E-13    2
+6.83217730E+03+1.08113327E+01+4.96402212E+00+8.01662284E-03+6.78689477E-05    3
-9.38096660E-08+3.79992427E-11+7.21671637E+03+6.90566652E+00+0.00000000E+00    4
C4H9-2                  C   4H   9              200.000 3000.000 1000.000      1 !\Author: KPS/JP !\Comment: [C4H9-2_[TRANS]_MessPF] [OPT//HR//HOF: WB97XD/AUG-CC-PVTZ//WB97XD/6-311++G(D,P)//0KISODESMICS[CBS-QB3/CBS-APNO/G3/G4]] Generated on [2020_07_22_16_04_02]
+2.54140569E+00+3.55032835E-02-1.68638066E-05+3.86568036E-09-3.47176033E-13    2
+5.71133858E+03+1.49486065E+01+7.67281496E+00-1.23456864E-02+1.11718769E-04    3
-1.33708625E-07+5.13621140E-11+5.69527392E+03-4.00945175E+00+0.00000000E+00    4
IC4H9                   C   4H   9              200.000 3000.000 1000.000      1 !\Author: KPS/JP !\Comment: [C4H9-I_[CS]_MessPF] [OPT//HR//HOF: WB97XD/AUG-CC-PVTZ//WB97XD/6-311++G(D,P)//0KISODESMICS[CBS-QB3/CBS-APNO/G3/G4]] Generated on [2020_07_22_16_04_02]
+4.15799861E+00+3.36085118E-02-1.60739661E-05+3.75201068E-09-3.46451889E-13    2
+5.80641373E+03+4.66523577E+00+4.09303931E+00+1.55039896E-02+5.02390808E-05    3
-7.68522370E-08+3.21142302E-11+6.47821058E+03+8.81486938E+00+0.00000000E+00    4
TC4H9                   C   4H   9              200.000 3000.000 1000.000      1 !\Author: KPS/JP !\Comment: [C4H9-T_[C3V]_MessPF] [OPT//HR//HOF: WB97XD/AUG-CC-PVTZ//WB97XD/6-311++G(D,P)//0KISODESMICS[CBS-QB3/CBS-APNO/G3/G4]] Generated on [2020_07_22_16_04_02]
+1.54323549E+00+3.71873931E-02-1.80298367E-05+4.23947348E-09-3.92671737E-13    2
+3.90940376E+03+1.87436533E+01+9.11964468E+00-2.24552563E-02+1.31624253E-04    3
-1.49846692E-07+5.61056444E-11+3.49150086E+03-1.15392465E+01+0.00000000E+00    4
